# Supplementary material for: ADARs act as potent regulators of circular transcriptome in cancer
Source: Nat Commun. 2022 Mar 21;13:1508. doi: 10.1038/s41467-022-29138-2 (PMC8938519; doi:10.1038/s41467-022-29138-2)
Supplement: Supplementary file 4 — Supplementary Data 1 [file 41467_2022_29138_MOESM4_ESM.xlsx]

## Sheet: ARcircs_In-house pipeline 
location	gene	type	length	EC109_plenti6_circRNA_count_oe	EC109_plenti_ADAR1_circRNA_count_oe	EC109_plenti_ADAR2_circRNA_count_oe	total_reads	sum_control_ADAR1_oe	sum_control_ADAR2_oe	fold_change_ADAR1_oe	fold_change_ADAR2_oe	EC109_scr_circRNA_count_kd	EC109_ADAR1_kd_circRNA_count_kd	EC109_ADAR2_kd_circRNA_count_kd	total_reads_kd	sum_control_ADAR1_kd	sum_control_ADAR2_kd	fold_change_ADAR1_kd	fold_change_ADAR2_kd	ADAR1_specificity	ADAR2_specificity
chr1:100459093:+|chr1:100483371:+	SLC35A3	circular_RNA|multiple_exon	341	3	15	6	24	18	9	5	2	13	3	16	32	16	29	0.230769	1.23077	adar1_up
chr1:101372408:+|chr1:101383683:+	SLC30A7	circular_RNA|multiple_exon	163	0	13	17	30	13	17	Inf	Inf	14	0	11	25	14	25	0	0.785714	adar1_up
chr1:10351140:+|chr1:10357304:+	KIF1B	circular_RNA|multiple_exon	151	5	26	12	43	31	17	5.2	2.4	8	4	4	16	12	12	0.5	0.5	adar1_up	adar2_up
chr1:10380101:+|chr1:10384953:+	KIF1B	circular_RNA|multiple_exon	230	8	5	2	15	13	10	0.625	0.25	6	3	14	23	9	20	0.5	2.33333		adar2_down
chr1:116562203:+|chr1:116580009:+	SLC22A15	circular_RNA|multiple_exon	217	10	8	0	18	18	10	0.8	0	1	6	10	17	7	11	6	10		adar2_down
chr1:117484337:+|chr1:117487714:+	PTGFRN	circular_RNA|multiple_exon	781	8	2	13	23	10	21	0.25	1.625	4	9	4	17	13	8	2.25	1	adar1_down
chr1:120594393:-|chr1:120529583:-	NOTCH2	circular_RNA|multiple_exon	417	11	11	5	27	22	16	1	0.454545	4	0	11	15	4	15	0	2.75		adar2_down
chr1:121115832:+|chr1:121116815:+	SRGAP2C	circular_RNA|multiple_exon	343	20	2	4	26	22	24	0.1	0.2	5	18	6	29	23	11	3.6	1.2	adar1_down
chr1:145273185:+|chr1:145281704:+	AC239799.1	circular_RNA|multiple_exon	594	16	22	5	43	38	21	1.375	0.3125	8	17	18	43	25	26	2.125	2.25		adar2_down
chr1:145803388:-|chr1:145769408:-	GPR89A	circular_RNA|multiple_exon	169	24	24	11	59	48	35	1	0.458333	4	4	18	26	8	22	1	4.5		adar2_down
chr1:150053424:+|chr1:150082742:+	VPS45	circular_RNA|multiple_exon	265	11	14	0	25	25	11	1.27273	0	4	1	10	15	5	14	0.25	2.5		adar2_down
chr1:150064031:+|chr1:150082742:+	VPS45	circular_RNA|multiple_exon	180	0	31	9	40	31	9	Inf	Inf	21	6	5	32	27	26	0.285714	0.238095	adar1_up
chr1:150413399:+|chr1:150416853:+	RPRD2	circular_RNA|multiple_exon	826	0	12	3	15	12	3	Inf	Inf	9	2	8	19	11	17	0.222222	0.888889	adar1_up
chr1:150900180:+|chr1:150912450:+	SETDB1	circular_RNA|multiple_exon	559	15	0	10	25	15	25	0	0.666667	2	11	9	22	13	11	5.5	4.5	adar1_down
chr1:151611364:+|chr1:151634746:+	SNX27	circular_RNA|multiple_exon	257	11	0	4	15	11	15	0	0.363636	8	8	17	33	16	25	1	2.125		adar2_down
chr1:154207067:+|chr1:154207767:+	UBAP2L	circular_RNA|multiple_exon	263	17	11	0	28	28	17	0.647059	0	5	3	24	32	8	29	0.6	4.8		adar2_down
chr1:154207067:+|chr1:154224129:+	UBAP2L	circular_RNA|multiple_exon	340	12	0	0	12	12	12	0	0	1	4	10	15	5	11	4	10		adar2_down
chr1:155317695:-|chr1:155316174:-	ASH1L	circular_RNA|multiple_exon	294	0	14	5	19	14	5	Inf	Inf	10	4	6	20	14	16	0.4	0.6	adar1_up
chr1:155649303:-|chr1:155640111:-	YY1AP1	circular_RNA|multiple_exon	874	15	2	0	17	17	15	0.133333	0	4	16	8	28	20	12	4	2	adar1_down	adar2_down
chr1:155796819:-|chr1:155790397:-	GON4L	circular_RNA|multiple_exon	208	1	18	11	30	19	12	18	11	19	5	8	32	24	27	0.263158	0.421053	adar1_up	adar2_up
chr1:155893478:-|chr1:155891166:-	KIAA0907	circular_RNA|multiple_exon	313	22	0	0	22	22	22	0	0	4	6	19	29	10	23	1.5	4.75		adar2_down
chr1:156304709:-|chr1:156290630:-	CCT3	circular_RNA|multiple_exon	236	22	9	29	60	31	51	0.409091	1.31818	1	10	10	21	11	11	10	10	adar1_down
chr1:156715165:-|chr1:156713444:-	HDGF	circular_RNA|multiple_exon	591	13	52	53	118	65	66	4	4.07692	15	5	10	30	20	25	0.333333	0.666667	adar1_up
chr1:15844890:-|chr1:15844605:-	CASP9	circular_RNA|multiple_exon	544	22	24	3	49	46	25	1.09091	0.136364	44	37	141	222	81	185	0.840909	3.20455		adar2_down
chr1:15860732:+|chr1:15863309:+	DNAJC16	circular_RNA|multiple_exon	405	46	0	0	46	46	46	0	0	12	24	43	79	36	55	2	3.58333	adar1_down	adar2_down
chr1:15956820:+|chr1:15978390:+	DDI2	circular_RNA|multiple_exon	295	12	2	8	22	14	20	0.166667	0.666667	1	10	4	15	11	5	10	4	adar1_down
chr1:160231148:-|chr1:160188114:-	DCAF8	circular_RNA|multiple_exon	189	10	0	0	10	10	10	0	0	2	7	9	18	9	11	3.5	4.5		adar2_down
chr1:161816239:+|chr1:161833102:+	ATF6	circular_RNA|multiple_exon	245	16	8	26	50	24	42	0.5	1.625	8	28	17	53	36	25	3.5	2.125	adar1_down
chr1:16235816:+|chr1:16237796:+	SPEN	circular_RNA|multiple_exon	360	27	7	0	34	34	27	0.259259	0	2	5	9	16	7	11	2.5	4.5		adar2_down
chr1:16477458:-|chr1:16474873:-	EPHA2	circular_RNA|multiple_exon	736	6	12	0	18	18	6	2	0	16	2	7	25	18	23	0.125	0.4375	adar1_up
chr1:167301707:+|chr1:167307495:+	POU2F1	circular_RNA|multiple_exon	353	16	17	0	33	33	16	1.0625	0	2	1	12	15	3	14	0.5	6		adar2_down
chr1:167921038:+|chr1:167944253:+	DCAF6	circular_RNA|multiple_exon	246	20	0	4	24	20	24	0	0.2	15	13	37	65	28	52	0.866667	2.46667		adar2_down
chr1:169446995:-|chr1:169446393:-	SLC19A2	circular_RNA|single_exon	602	23	7	10	40	30	33	0.304348	0.434783	6	6	12	24	12	18	1	2		adar2_down
chr1:174241552:+|chr1:174340210:+	RABGAP1L	circular_RNA|multiple_exon	159	36	0	0	36	36	36	0	0	5	4	16	25	9	21	0.8	3.2		adar2_down
chr1:176055026:-|chr1:176012322:-	RFWD2	circular_RNA|multiple_exon	41	19	8	0	27	27	19	0.421053	0	16	22	46	84	38	62	1.375	2.875		adar2_down
chr1:176118210:-|chr1:176085760:-	RFWD2	circular_RNA|multiple_exon	125	12	5	0	17	17	12	0.416667	0	5	17	4	26	22	9	3.4	0.8	adar1_down
chr1:176145143:-|chr1:176085760:-	RFWD2	circular_RNA|multiple_exon	154	13	0	0	13	13	13	0	0	4	4	8	16	8	12	1	2		adar2_down
chr1:17749332:-|chr1:17735476:-	RCC2	circular_RNA|multiple_exon	197	35	17	9	61	52	44	0.485714	0.257143	3	4	13	20	7	16	1.33333	4.33333		adar2_down
chr1:178252699:+|chr1:178269253:+	RASAL2	circular_RNA|multiple_exon	253	4	56	61	121	60	65	14	15.25	10	3	28	41	13	38	0.3	2.8	adar1_up
chr1:179081533:-|chr1:179079417:-	ABL2	circular_RNA|multiple_exon	262	10	10	0	20	20	10	1	0	1	6	11	18	7	12	6	11		adar2_down
chr1:179271812:+|chr1:179307031:+	SOAT1	circular_RNA|multiple_exon	184	68	0	6	74	68	74	0	0.0882353	13	29	38	80	42	51	2.23077	2.92308	adar1_down	adar2_down
chr1:179304641:+|chr1:179310445:+	SOAT1	circular_RNA|multiple_exon	433	29	0	0	29	29	29	0	0	8	19	22	49	27	30	2.375	2.75	adar1_down	adar2_down
chr1:179306972:+|chr1:179310445:+	SOAT1	circular_RNA|multiple_exon	341	49	48	16	113	97	65	0.979592	0.326531	56	45	117	218	101	173	0.803571	2.08929		adar2_down
chr1:180464660:-|chr1:180366651:-	ACBD6	circular_RNA|multiple_exon	153	0	18	16	34	18	16	Inf	Inf	14	5	13	32	19	27	0.357143	0.928571	adar1_up
chr1:180772524:+|chr1:180794480:+	XPR1	circular_RNA|multiple_exon	402	11	7	0	18	18	11	0.636364	0	2	4	8	14	6	10	2	4		adar2_down
chr1:186367445:+|chr1:186375400:+	C1orf27	circular_RNA|multiple_exon	313	24	0	3	27	24	27	0	0.125	3	0	11	14	3	14	0	3.66667		adar2_down
chr1:193107215:+|chr1:193111196:+	CDC73	circular_RNA|multiple_exon	304	0	27	0	27	27	0	Inf	NA	13	6	5	24	19	18	0.461538	0.384615	adar1_up
chr1:197684204:-|chr1:197611841:-	DENND1B	circular_RNA|multiple_exon	153	25	40	12	77	65	37	1.6	0.48	3	13	17	33	16	20	4.33333	5.66667		adar2_down
chr1:200561368:-|chr1:200550329:-	KIF14	circular_RNA|multiple_exon	253	10	27	4	41	37	14	2.7	0.4	10	12	20	42	22	30	1.2	2		adar2_down
chr1:200635879:-|chr1:200617567:-	DDX59	circular_RNA|multiple_exon	620	15	35	91	141	50	106	2.33333	6.06667	12	3	23	38	15	35	0.25	1.91667	adar1_up
chr1:201823723:+|chr1:201826322:+	IPO9	circular_RNA|multiple_exon	217	47	11	10	68	58	57	0.234043	0.212766	5	11	8	24	16	13	2.2	1.6	adar1_down
chr1:202727638:-|chr1:202724399:-	KDM5B	circular_RNA|multiple_exon	300	26	0	9	35	26	35	0	0.346154	7	15	16	38	22	23	2.14286	2.28571	adar1_down	adar2_down
chr1:205156934:-|chr1:205156546:-	DSTYK	circular_RNA|single_exon	388	10	26	2	38	36	12	2.6	0.2	6	4	12	22	10	18	0.666667	2		adar2_down
chr1:207235298:+|chr1:207244918:+	PFKFB2	circular_RNA|multiple_exon	125	12	0	7	19	12	19	0	0.583333	0	11	9	20	11	9	Inf	Inf	adar1_down
chr1:2075649:+|chr1:2087531:+	PRKCZ	circular_RNA|multiple_exon	228	14	14	7	35	28	21	1	0.5	3	4	7	14	7	10	1.33333	2.33333		adar2_down
chr1:208391347:-|chr1:208315674:-	PLXNA2	circular_RNA|multiple_exon	1401	11	19	0	30	30	11	1.72727	0	3	4	9	16	7	12	1.33333	3		adar2_down
chr1:21100103:-|chr1:21091870:-	HP1BP3	circular_RNA|multiple_exon	313	23	0	1	24	23	24	0	0.0434783	10	20	15	45	30	25	2	1.5	adar1_down
chr1:211433450:+|chr1:211462738:+	RCOR3	circular_RNA|multiple_exon	274	10	0	10	20	10	20	0	1	3	7	4	14	10	7	2.33333	1.33333	adar1_down
chr1:211966532:-|chr1:211956571:-	LPGAT1	circular_RNA|multiple_exon	391	9	4	0	13	13	9	0.444444	0	3	9	5	17	12	8	3	1.66667	adar1_down
chr1:212216335:+|chr1:212220759:+	DTL	circular_RNA|multiple_exon	245	21	0	0	21	21	21	0	0	3	14	5	22	17	8	4.66667	1.66667	adar1_down
chr1:213403840:+|chr1:213436159:+	RPS6KC1	circular_RNA|multiple_exon	142	0	10	7	17	10	7	Inf	Inf	10	0	9	19	10	19	0	0.9	adar1_up
chr1:21437876:-|chr1:21415631:-	EIF4G3	circular_RNA|multiple_exon	135	5	15	7	27	20	12	3	1.4	27	12	19	58	39	46	0.444444	0.703704	adar1_up
chr1:21880471:+|chr1:21890709:+	ALPL	circular_RNA|multiple_exon	339	30	6	0	36	36	30	0.2	0	5	25	5	35	30	10	5	1	adar1_down
chr1:22021714:-|chr1:22007301:-	USP48	circular_RNA|multiple_exon	181	0	10	7	17	10	7	Inf	Inf	15	5	8	28	20	23	0.333333	0.533333	adar1_up
chr1:220359083:-|chr1:220355599:-	RAB3GAP2	circular_RNA|multiple_exon	187	22	0	0	22	22	22	0	0	4	4	10	18	8	14	1	2.5		adar2_down
chr1:22048257:-|chr1:22041882:-	USP48	circular_RNA|multiple_exon	182	12	1	0	13	13	12	0.0833333	0	11	8	23	42	19	34	0.727273	2.09091		adar2_down
chr1:224491559:-|chr1:224481969:-	NVL	circular_RNA|multiple_exon	208	6	12	15	33	18	21	2	2.5	10	5	8	23	15	18	0.5	0.8	adar1_up
chr1:225270251:+|chr1:225332330:+	DNAH14	circular_RNA|multiple_exon	421	0	12	26	38	12	26	Inf	Inf	9	3	7	19	12	16	0.333333	0.777778	adar1_up
chr1:227300614:-|chr1:227300013:-	CDC42BPA	circular_RNA|multiple_exon	352	12	0	0	12	12	12	0	0	3	5	8	16	8	11	1.66667	2.66667		adar2_down
chr1:227441856:-|chr1:227381487:-	CDC42BPA	circular_RNA|multiple_exon	239	19	0	6	25	19	25	0	0.315789	4	8	4	16	12	8	2	1	adar1_down
chr1:228401142:+|chr1:228403530:+	OBSCN	circular_RNA|multiple_exon	409	13	19	0	32	32	13	1.46154	0	3	8	7	18	11	10	2.66667	2.33333		adar2_down
chr1:229623360:-|chr1:229611385:-	NUP133	circular_RNA|multiple_exon	241	11	18	0	29	29	11	1.63636	0	0	5	10	15	5	10	Inf	Inf		adar2_down
chr1:229678118:-|chr1:229675203:-	ABCB10	circular_RNA|multiple_exon	269	7	0	19	26	7	26	0	2.71429	15	4	3	22	19	18	0.266667	0.2		adar2_up
chr1:230379052:+|chr1:230391090:+	GALNT2	circular_RNA|multiple_exon	247	0	12	25	37	12	25	Inf	Inf	12	13	5	30	25	17	1.08333	0.416667		adar2_up
chr1:230795210:+|chr1:230800333:+	COG2	circular_RNA|multiple_exon	264	8	22	5	35	30	13	2.75	0.625	8	3	9	20	11	17	0.375	1.125	adar1_up
chr1:2327223:+|chr1:2332374:+	RER1	circular_RNA|multiple_exon	165	46	40	6	92	86	52	0.869565	0.130435	20	17	46	83	37	66	0.85	2.3		adar2_down
chr1:233372726:-|chr1:233353645:-	PCNX2	circular_RNA|multiple_exon	420	28	10	27	65	38	55	0.357143	0.964286	14	31	8	53	45	22	2.21429	0.571429	adar1_down
chr1:23376880:+|chr1:23384058:+	KDM1A	circular_RNA|multiple_exon	214	18	0	0	18	18	18	0	0	4	0	8	12	4	12	0	2		adar2_down
chr1:234596142:-|chr1:234582549:-	TARBP1	circular_RNA|multiple_exon	307	10	21	37	68	31	47	2.1	3.7	10	5	6	21	15	16	0.5	0.6	adar1_up
chr1:236969444:+|chr1:236979843:+	MTR	circular_RNA|multiple_exon	183	91	110	43	244	201	134	1.20879	0.472527	47	77	137	261	124	184	1.6383	2.91489		adar2_down
chr1:236972004:+|chr1:236979843:+	MTR	circular_RNA|multiple_exon	163	12	16	6	34	28	18	1.33333	0.5	4	6	8	18	10	12	1.5	2		adar2_down
chr1:236987419:+|chr1:237026854:+	MTR	circular_RNA|multiple_exon	200	0	13	0	13	13	0	Inf	NA	8	2	12	22	10	20	0.25	1.5	adar1_up
chr1:24147083:-|chr1:24130890:-	HMGCL	circular_RNA|multiple_exon	208	30	17	0	47	47	30	0.566667	0	1	2	9	12	3	10	2	9		adar2_down
chr1:243480057:+|chr1:243507633:+	SDCCAG8	circular_RNA|multiple_exon	254	26	31	0	57	57	26	1.19231	0	2	5	18	25	7	20	2.5	9		adar2_down
chr1:246890194:+|chr1:246929441:+	SCCPDH	circular_RNA|multiple_exon	193	14	6	1	21	20	15	0.428571	0.0714286	6	13	1	20	19	7	2.16667	0.166667	adar1_down
chr1:247081679:-|chr1:247076534:-	AHCTF1	circular_RNA|multiple_exon	307	110	31	28	169	141	138	0.281818	0.254545	14	12	28	54	26	42	0.857143	2		adar2_down
chr1:25880413:+|chr1:25883758:+	LDLRAP1	circular_RNA|multiple_exon	256	9	20	8	37	29	17	2.22222	0.888889	8	3	12	23	11	20	0.375	1.5	adar1_up
chr1:27224216:-|chr1:27223792:-	GPATCH3	circular_RNA|single_exon	424	18	0	0	18	18	18	0	0	3	2	9	14	5	12	0.666667	3		adar2_down
chr1:27995857:-|chr1:27994737:-	IFI6	circular_RNA|multiple_exon	274	0	15	19	34	15	19	Inf	Inf	17	11	5	33	28	22	0.647059	0.294118		adar2_up
chr1:29362338:+|chr1:29379824:+	EPB41	circular_RNA|multiple_exon	305	14	5	0	19	19	14	0.357143	0	0	6	13	19	6	13	Inf	Inf		adar2_down
chr1:31532424:-|chr1:31528160:-	PUM1	circular_RNA|multiple_exon	345	14	13	6	33	27	20	0.928571	0.428571	5	15	21	41	20	26	3	4.2		adar2_down
chr1:32495899:+|chr1:32510991:+	KHDRBS1	circular_RNA|multiple_exon	183	17	0	8	25	17	25	0	0.470588	5	14	9	28	19	14	2.8	1.8	adar1_down
chr1:32557276:+|chr1:32566163:+	TMEM39B	circular_RNA|multiple_exon	190	4	14	10	28	18	14	3.5	2.5	10	2	3	15	12	13	0.2	0.3	adar1_up	adar2_up
chr1:32790080:+|chr1:32793278:+	HDAC1	circular_RNA|multiple_exon	562	15	0	2	17	15	17	0	0.133333	1	7	14	22	8	15	7	14		adar2_down
chr1:33161645:-|chr1:33160466:-	SYNC	circular_RNA|single_exon	1179	38	42	14	94	80	52	1.10526	0.368421	4	24	11	39	28	15	6	2.75		adar2_down
chr1:36212593:-|chr1:36208742:-	CLSPN	circular_RNA|multiple_exon	326	16	10	0	26	26	16	0.625	0	0	4	12	16	4	12	Inf	Inf		adar2_down
chr1:36469942:+|chr1:36479649:+	AGO3	circular_RNA|multiple_exon	267	0	17	5	22	17	5	Inf	Inf	13	2	9	24	15	22	0.153846	0.692308	adar1_up
chr1:41282937:+|chr1:41288074:+	KCNQ4	circular_RNA|multiple_exon	178	4	34	7	45	38	11	8.5	1.75	9	3	6	18	12	15	0.333333	0.666667	adar1_up
chr1:41463066:+|chr1:41466789:+	CTPS1	circular_RNA|multiple_exon	436	0	13	0	13	13	0	Inf	NA	8	3	5	16	11	13	0.375	0.625	adar1_up
chr1:41627104:-|chr1:41578955:-	SCMH1	circular_RNA|multiple_exon	311	13	35	1	49	48	14	2.69231	0.0769231	3	8	15	26	11	18	2.66667	5		adar2_down
chr1:42744343:-|chr1:42693554:-	FOXJ3	circular_RNA|multiple_exon	407	23	9	12	44	32	35	0.391304	0.521739	2	16	12	30	18	14	8	6	adar1_down
chr1:42789498:-|chr1:42693554:-	FOXJ3	circular_RNA|multiple_exon	226	0	22	7	29	22	7	Inf	Inf	12	2	12	26	14	24	0.166667	1	adar1_up
chr1:44595025:+|chr1:44596428:+	KLF17	circular_RNA|multiple_exon	1087	11	33	12	56	44	23	3	1.09091	8	3	7	18	11	15	0.375	0.875	adar1_up
chr1:45553909:-|chr1:45553553:-	ZSWIM5	circular_RNA|single_exon	356	0	44	3	47	44	3	Inf	Inf	18	7	20	45	25	38	0.388889	1.11111	adar1_up
chr1:45800183:-|chr1:45796188:-	MUTYH	circular_RNA|multiple_exon	452	7	7	3	17	14	10	1	0.428571	1	14	13	28	15	14	14	13		adar2_down
chr1:46752171:-|chr1:46751034:-	LRRC41	circular_RNA|multiple_exon	2244	5	43	26	74	48	31	8.6	5.2	8	2	8	18	10	16	0.25	1	adar1_up
chr1:47737913:-|chr1:47728575:-	STIL	circular_RNA|multiple_exon	324	0	11	9	20	11	9	Inf	Inf	11	3	10	24	14	21	0.272727	0.909091	adar1_up
chr1:47737913:-|chr1:47735307:-	STIL	circular_RNA|multiple_exon	396	24	0	15	39	24	39	0	0.625	4	9	5	18	13	9	2.25	1.25	adar1_down
chr1:51210447:-|chr1:51171458:-	FAF1	circular_RNA|multiple_exon	196	13	0	0	13	13	13	0	0	2	0	8	10	2	10	0	4		adar2_down
chr1:51913807:-|chr1:51868107:-	EPS15	circular_RNA|multiple_exon	179	16	10	0	26	26	16	0.625	0	6	6	17	29	12	23	1	2.83333		adar2_down
chr1:52211208:+|chr1:52231653:+	OSBPL9	circular_RNA|multiple_exon	536	12	6	26	44	18	38	0.5	2.16667	4	19	18	41	23	22	4.75	4.5	adar1_down
chr1:53320137:+|chr1:53323421:+	ZYG11A	circular_RNA|multiple_exon	916	0	9	16	25	9	16	Inf	Inf	10	8	4	22	18	14	0.8	0.4		adar2_up
chr1:53320137:+|chr1:53326543:+	ZYG11A	circular_RNA|multiple_exon	305	15	8	0	23	23	15	0.533333	0	6	9	13	28	15	19	1.5	2.16667		adar2_down
chr1:53326403:+|chr1:53333449:+	ZYG11A	circular_RNA|multiple_exon	190	46	14	15	75	60	61	0.304348	0.326087	6	10	15	31	16	21	1.66667	2.5		adar2_down
chr1:53343354:+|chr1:53347337:+	ZYG11A	circular_RNA|multiple_exon	355	17	0	16	33	17	33	0	0.941176	4	10	1	15	14	5	2.5	0.25	adar1_down
chr1:53407468:+|chr1:53427301:+	SCP2	circular_RNA|multiple_exon	183	0	5	24	29	5	24	Inf	Inf	8	6	2	16	14	10	0.75	0.25		adar2_up
chr1:54275419:-|chr1:54266366:-	NDC1	circular_RNA|multiple_exon	206	4	15	25	44	19	29	3.75	6.25	9	4	3	16	13	12	0.444444	0.333333	adar1_up	adar2_up
chr1:55341720:-|chr1:55330976:-	DHCR24	circular_RNA|multiple_exon	248	12	0	9	21	12	21	0	0.75	5	11	8	24	16	13	2.2	1.6	adar1_down
chr1:5940299:-|chr1:5933312:-	NPHP4	circular_RNA|multiple_exon	714	25	24	8	57	49	33	0.96	0.32	4	11	15	30	15	19	2.75	3.75		adar2_down
chr1:59805630:+|chr1:59812070:+	FGGY	circular_RNA|multiple_exon	262	0	3	10	13	3	10	Inf	Inf	7	2	3	12	9	10	0.285714	0.428571		adar2_up
chr1:6022009:-|chr1:6007164:-	NPHP4	circular_RNA|multiple_exon	281	10	50	5	65	60	15	5	0.5	10	3	4	17	13	14	0.3	0.4	adar1_up
chr1:6046387:-|chr1:6007164:-	NPHP4	circular_RNA|multiple_exon	298	0	11	17	28	11	17	Inf	Inf	10	4	13	27	14	23	0.4	1.3	adar1_up
chr1:61743192:+|chr1:61849037:+	NFIA	circular_RNA|multiple_exon	193	10	20	0	30	30	10	2	0	3	6	12	21	9	15	2	4		adar2_down
chr1:62365255:+|chr1:62393501:+	PATJ	circular_RNA|multiple_exon	170	17	0	0	17	17	17	0	0	4	10	5	19	14	9	2.5	1.25	adar1_down
chr1:63091072:-|chr1:63084377:-	DOCK7	circular_RNA|multiple_exon	304	11	1	10	22	12	21	0.0909091	0.909091	1	11	4	16	12	5	11	4	adar1_down
chr1:6867043:+|chr1:6913249:+	CAMTA1	circular_RNA|multiple_exon	242	17	0	0	17	17	17	0	0	3	8	4	15	11	7	2.66667	1.33333	adar1_down
chr1:70654956:-|chr1:70639148:-	LRRC40	circular_RNA|multiple_exon	226	5	13	26	44	18	31	2.6	5.2	17	6	21	44	23	38	0.352941	1.23529	adar1_up
chr1:70694105:+|chr1:70705203:+	SRSF11	circular_RNA|multiple_exon	386	12	24	0	36	36	12	2	0	7	3	8	18	10	15	0.428571	1.14286	adar1_up
chr1:70766591:-|chr1:70758071:-	ANKRD13C	circular_RNA|multiple_exon	305	13	1	3	17	14	16	0.0769231	0.230769	9	5	21	35	14	30	0.555556	2.33333		adar2_down
chr1:70771973:-|chr1:70758071:-	ANKRD13C	circular_RNA|multiple_exon	227	45	34	8	87	79	53	0.755556	0.177778	46	45	99	190	91	145	0.978261	2.15217		adar2_down
chr1:70790640:-|chr1:70758071:-	ANKRD13C	circular_RNA|multiple_exon	265	12	7	0	19	19	12	0.583333	0	4	7	23	34	11	27	1.75	5.75		adar2_down
chr1:77676174:-|chr1:77620134:-	PIGK	circular_RNA|multiple_exon	225	32	17	4	53	49	36	0.53125	0.125	14	20	29	63	34	43	1.42857	2.07143		adar2_down
chr1:78050340:-|chr1:78041753:-	ZZZ3	circular_RNA|multiple_exon	290	4	14	0	18	18	4	3.5	0	10	3	9	22	13	19	0.3	0.9	adar1_up
chr1:78181553:-|chr1:78177432:-	USP33	circular_RNA|multiple_exon	234	19	8	23	50	27	42	0.421053	1.21053	11	27	29	67	38	40	2.45455	2.63636	adar1_down
chr1:78267016:+|chr1:78272786:+	MIGA1	circular_RNA|multiple_exon	303	14	0	0	14	14	14	0	0	3	1	8	12	4	11	0.333333	2.66667		adar2_down
chr1:84644860:+|chr1:84668488:+	PRKACB	circular_RNA|multiple_exon	183	15	0	0	15	15	15	0	0	1	4	14	19	5	15	4	14		adar2_down
chr1:8617582:-|chr1:8555123:-	RERE	circular_RNA|multiple_exon	204	33	7	20	60	40	53	0.212121	0.606061	11	23	21	55	34	32	2.09091	1.90909	adar1_down
chr1:8617582:-|chr1:8601273:-	RERE	circular_RNA|multiple_exon	209	7	3	23	33	10	30	0.428571	3.28571	11	26	30	67	37	41	2.36364	2.72727	adar1_down
chr1:93101893:-|chr1:93089733:-	EVI5	circular_RNA|multiple_exon	292	32	11	0	43	43	32	0.34375	0	5	12	12	29	17	17	2.4	2.4	adar1_down	adar2_down
chr1:93648917:+|chr1:93659301:+	CCDC18	circular_RNA|multiple_exon	263	14	9	32	55	23	46	0.642857	2.28571	14	12	5	31	26	19	0.857143	0.357143		adar2_up
chr1:94049678:-|chr1:94037227:-	BCAR3	circular_RNA|multiple_exon	274	12	0	5	17	12	17	0	0.416667	3	2	7	12	5	10	0.666667	2.33333		adar2_down
chr10:103560157:-|chr10:103558599:-	MGEA5	circular_RNA|multiple_exon	771	25	0	6	31	25	31	0	0.24	4	8	14	26	12	18	2	3.5	adar1_down	adar2_down
chr10:103799882:-|chr10:103789395:-	C10orf76	circular_RNA|multiple_exon	219	5	11	6	22	16	11	2.2	1.2	8	4	16	28	12	24	0.5	2	adar1_up
chr10:104414410:+|chr10:104416142:+	TRIM8	circular_RNA|multiple_exon	235	0	56	6	62	56	6	Inf	Inf	8	2	8	18	10	16	0.25	1	adar1_up
chr10:104465246:-|chr10:104445573:-	ARL3	circular_RNA|multiple_exon	328	11	0	0	11	11	11	0	0	2	4	15	21	6	17	2	7.5		adar2_down
chr10:1118056:+|chr10:1151207:+	WDR37	circular_RNA|multiple_exon	318	0	13	0	13	13	0	Inf	NA	12	6	7	25	18	19	0.5	0.583333	adar1_up
chr10:11639716:-|chr10:11560534:-	USP6NL	circular_RNA|multiple_exon	125	0	1	14	15	1	14	Inf	Inf	8	4	4	16	12	12	0.5	0.5		adar2_up
chr10:118674995:-|chr10:118661276:-	SHTN1	circular_RNA|multiple_exon	301	0	0	10	10	0	10	NA	Inf	8	6	2	16	14	10	0.75	0.25		adar2_up
chr10:11893996:+|chr10:11894214:+	PROSER2	circular_RNA|single_exon	218	0	13	0	13	13	0	Inf	NA	25	10	13	48	35	38	0.4	0.52	adar1_up
chr10:12123471:+|chr10:12159754:+	DHTKD1	circular_RNA|multiple_exon	237	0	13	0	13	13	0	Inf	NA	10	2	8	20	12	18	0.2	0.8	adar1_up
chr10:121347760:-|chr10:121338238:-	TIAL1	circular_RNA|multiple_exon	295	0	19	1	20	19	1	Inf	Inf	9	1	7	17	10	16	0.111111	0.777778	adar1_up
chr10:121347760:-|chr10:121339447:-	TIAL1	circular_RNA|multiple_exon	928	10	2	11	23	12	21	0.2	1.1	3	9	7	19	12	10	3	2.33333	adar1_down
chr10:12159672:+|chr10:12162266:+	DHTKD1	circular_RNA|multiple_exon	167	15	0	8	23	15	23	0	0.533333	3	13	9	25	16	12	4.33333	3	adar1_down
chr10:123683844:-|chr10:123549684:-	ATE1	circular_RNA|multiple_exon	183	32	13	5	50	45	37	0.40625	0.15625	10	6	20	36	16	30	0.6	2		adar2_down
chr10:123683844:-|chr10:123658356:-	ATE1	circular_RNA|multiple_exon	191	22	11	11	44	33	33	0.5	0.5	8	14	27	49	22	35	1.75	3.375		adar2_down
chr10:124151819:+|chr10:124166189:+	PLEKHA1	circular_RNA|multiple_exon	166	4	30	6	40	34	10	7.5	1.5	8	4	12	24	12	20	0.5	1.5	adar1_up
chr10:126172708:+|chr10:126186697:+	LHPP	circular_RNA|multiple_exon	279	0	27	4	31	27	4	Inf	Inf	10	2	4	16	12	14	0.2	0.4	adar1_up
chr10:127505094:-|chr10:127495982:-	UROS	circular_RNA|multiple_exon	140	0	39	0	39	39	0	Inf	NA	14	3	9	26	17	23	0.214286	0.642857	adar1_up
chr10:128768966:+|chr10:128836080:+	DOCK1	circular_RNA|multiple_exon	180	0	14	0	14	14	0	Inf	NA	9	4	5	18	13	14	0.444444	0.555556	adar1_up
chr10:15889942:-|chr10:15838099:-	MINDY3	circular_RNA|multiple_exon	151	13	5	5	23	18	18	0.384615	0.384615	12	27	21	60	39	33	2.25	1.75	adar1_down
chr10:16526336:+|chr10:16528616:+	PTER	circular_RNA|multiple_exon	744	10	1	13	24	11	23	0.1	1.3	1	23	11	35	24	12	23	11	adar1_down
chr10:27410377:-|chr10:27403450:-	YME1L1	circular_RNA|multiple_exon	148	9	20	0	29	29	9	2.22222	0	15	4	9	28	19	24	0.266667	0.6	adar1_up
chr10:27425314:-|chr10:27420788:-	YME1L1	circular_RNA|multiple_exon	191	39	17	0	56	56	39	0.435897	0	3	3	13	19	6	16	1	4.33333		adar2_down
chr10:30736711:+|chr10:30747165:+	MAP3K8	circular_RNA|multiple_exon	319	11	19	0	30	30	11	1.72727	0	3	4	7	14	7	10	1.33333	2.33333		adar2_down
chr10:31644073:+|chr10:31676727:+	ZEB1	circular_RNA|multiple_exon	126	16	0	0	16	16	16	0	0	4	16	21	41	20	25	4	5.25	adar1_down	adar2_down
chr10:31661947:+|chr10:31676727:+	ZEB1	circular_RNA|multiple_exon	233	39	20	8	67	59	47	0.512821	0.205128	25	39	58	122	64	83	1.56	2.32		adar2_down
chr10:31661947:+|chr10:31750166:+	ZEB1	circular_RNA|multiple_exon	355	25	25	0	50	50	25	1	0	7	21	18	46	28	25	3	2.57143		adar2_down
chr10:35360267:-|chr10:35349802:-	CUL2	circular_RNA|multiple_exon	234	11	27	0	38	38	11	2.45455	0	8	8	25	41	16	33	1	3.125		adar2_down
chr10:35805451:+|chr10:35842113:+	CCNY	circular_RNA|multiple_exon	218	13	0	0	13	13	13	0	0	6	4	20	30	10	26	0.666667	3.33333		adar2_down
chr10:43312047:+|chr10:43319232:+	BMS1	circular_RNA|multiple_exon	248	0	12	0	12	12	0	Inf	NA	10	3	12	25	13	22	0.3	1.2	adar1_up
chr10:50714058:-|chr10:50701163:-	ERCC6	circular_RNA|multiple_exon	263	92	56	43	191	148	135	0.608696	0.467391	16	24	46	86	40	62	1.5	2.875		adar2_down
chr10:51374370:+|chr10:51387763:+	TIMM23B	circular_RNA|multiple_exon	168	10	0	0	10	10	10	0	0	4	0	8	12	4	12	0	2		adar2_down
chr10:51584616:+|chr10:51585599:+	NCOA4	circular_RNA|single_exon	983	13	0	5	18	13	18	0	0.384615	16	11	34	61	27	50	0.6875	2.125		adar2_down
chr10:5842668:-|chr10:5810176:-	GDI2	circular_RNA|multiple_exon	278	16	5	36	57	21	52	0.3125	2.25	6	18	14	38	24	20	3	2.33333	adar1_down
chr10:5842668:-|chr10:5827815:-	GDI2	circular_RNA|multiple_exon	177	4	30	22	56	34	26	7.5	5.5	12	4	13	29	16	25	0.333333	1.08333	adar1_up
chr10:63699942:+|chr10:63760080:+	ARID5B	circular_RNA|multiple_exon	455	0	0	15	15	0	15	NA	Inf	16	5	7	28	21	23	0.3125	0.4375		adar2_up
chr10:69773943:-|chr10:69751956:-	HERC4	circular_RNA|multiple_exon	284	15	26	0	41	41	15	1.73333	0	1	1	9	11	2	10	1	9		adar2_down
chr10:69797926:-|chr10:69785303:-	HERC4	circular_RNA|multiple_exon	206	8	25	2	35	33	10	3.125	0.25	5	10	12	27	15	17	2	2.4		adar2_down
chr10:69804320:-|chr10:69750661:-	HERC4	circular_RNA|multiple_exon	270	20	13	2	35	33	22	0.65	0.1	2	11	15	28	13	17	5.5	7.5		adar2_down
chr10:69833443:-|chr10:69773783:-	HERC4	circular_RNA|multiple_exon	189	29	38	9	76	67	38	1.31034	0.310345	8	8	16	32	16	24	1	2		adar2_down
chr10:70229920:-|chr10:70209785:-	DNA2	circular_RNA|multiple_exon	401	16	1	12	29	17	28	0.0625	0.75	3	10	10	23	13	13	3.33333	3.33333	adar1_down
chr10:70672918:+|chr10:70673960:+	DDX50	circular_RNA|multiple_exon	213	0	0	26	26	0	26	NA	Inf	8	2	4	14	10	12	0.25	0.5		adar2_up
chr10:70696692:+|chr10:70703013:+	DDX50	circular_RNA|multiple_exon	203	34	13	7	54	47	41	0.382353	0.205882	7	21	23	51	28	30	3	3.28571	adar1_down	adar2_down
chr10:70733301:+|chr10:70741337:+	DDX21	circular_RNA|multiple_exon	163	14	24	7	45	38	21	1.71429	0.5	4	2	20	26	6	24	0.5	5		adar2_down
chr10:71025341:+|chr10:71025574:+	HKDC1	circular_RNA|single_exon	233	29	8	30	67	37	59	0.275862	1.03448	24	49	43	116	73	67	2.04167	1.79167	adar1_down
chr10:71243447:+|chr10:71258152:+	TSPAN15	circular_RNA|multiple_exon	301	0	17	13	30	17	13	Inf	Inf	12	17	6	35	29	18	1.41667	0.5		adar2_up
chr10:7247890:-|chr10:7230586:-	SFMBT2	circular_RNA|multiple_exon	222	40	19	15	74	59	55	0.475	0.375	10	15	25	50	25	35	1.5	2.5		adar2_down
chr10:7290611:-|chr10:7262373:-	SFMBT2	circular_RNA|multiple_exon	227	14	15	5	34	29	19	1.07143	0.357143	5	5	16	26	10	21	1	3.2		adar2_down
chr10:74908162:-|chr10:74894361:-	ECD	circular_RNA|multiple_exon	279	0	17	0	17	17	0	Inf	NA	12	6	9	27	18	21	0.5	0.75	adar1_up
chr10:75854029:+|chr10:75855613:+	VCL	circular_RNA|multiple_exon	389	13	0	6	19	13	19	0	0.461538	2	8	1	11	10	3	4	0.5	adar1_down
chr10:86177527:+|chr10:86223772:+	CCSER2	circular_RNA|multiple_exon	173	12	31	3	46	43	15	2.58333	0.25	3	0	8	11	3	11	0	2.66667		adar2_down
chr10:88233730:-|chr10:88218746:-	WAPL	circular_RNA|multiple_exon	171	10	2	2	14	12	12	0.2	0.2	12	14	29	55	26	41	1.16667	2.41667		adar2_down
chr10:89468953:+|chr10:89475600:+	PAPSS2	circular_RNA|multiple_exon	228	16	4	7	27	20	23	0.25	0.4375	4	21	14	39	25	18	5.25	3.5	adar1_down	adar2_down
chr10:89685270:+|chr10:89712016:+	PTEN	circular_RNA|multiple_exon	185	11	0	0	11	11	11	0	0	13	13	27	53	26	40	1	2.07692		adar2_down
chr10:90661413:+|chr10:90682193:+	STAMBPL1	circular_RNA|multiple_exon	181	0	0	23	23	0	23	NA	Inf	8	2	3	13	10	11	0.25	0.375		adar2_up
chr10:931700:-|chr10:882343:-	LARP4B	circular_RNA|multiple_exon	222	50	8	9	67	58	59	0.16	0.18	10	15	24	49	25	34	1.5	2.4		adar2_down
chr10:93711160:+|chr10:93713630:+	BTAF1	circular_RNA|multiple_exon	299	12	0	0	12	12	12	0	0	2	1	8	11	3	10	0.5	4		adar2_down
chr10:93754292:+|chr10:93757508:+	BTAF1	circular_RNA|multiple_exon	257	12	0	22	34	12	34	0	1.83333	3	8	6	17	11	9	2.66667	2	adar1_down
chr10:93940776:-|chr10:93902786:-	CPEB3	circular_RNA|multiple_exon	145	0	0	12	12	0	12	NA	Inf	10	10	2	22	20	12	1	0.2		adar2_up
chr10:94297307:-|chr10:94268485:-	IDE	circular_RNA|multiple_exon	346	0	0	12	12	0	12	NA	Inf	14	5	3	22	19	17	0.357143	0.214286		adar2_up
chr10:94653106:+|chr10:94679807:+	EXOC6	circular_RNA|multiple_exon	239	16	0	13	29	16	29	0	0.8125	2	8	13	23	10	15	4	6.5	adar1_down
chr10:95275162:+|chr10:95279564:+	CEP55	circular_RNA|multiple_exon	275	14	0	0	14	14	14	0	0	5	4	11	20	9	16	0.8	2.2		adar2_down
chr10:96234425:+|chr10:96271411:+	TBC1D12	circular_RNA|multiple_exon	186	24	24	0	48	48	24	1	0	2	9	9	20	11	11	4.5	4.5		adar2_down
chr10:96269848:+|chr10:96282210:+	TBC1D12	circular_RNA|multiple_exon	197	29	31	0	60	60	29	1.06897	0	4	7	33	44	11	37	1.75	8.25		adar2_down
chr10:98336586:-|chr10:98303833:-	TM9SF3	circular_RNA|multiple_exon	614	62	57	30	149	119	92	0.919355	0.483871	52	66	127	245	118	179	1.26923	2.44231		adar2_down
chr10:99967858:+|chr10:99969656:+	R3HCC1L	circular_RNA|single_exon	1798	21	0	6	27	21	27	0	0.285714	3	3	11	17	6	14	1	3.66667		adar2_down
chr11:102233627:+|chr11:102239279:+	BIRC2	circular_RNA|multiple_exon	320	63	44	26	133	107	89	0.698413	0.412698	29	37	60	126	66	89	1.27586	2.06897		adar2_down
chr11:103151077:+|chr11:103194718:+	DYNC2H1	circular_RNA|multiple_exon	169	0	21	14	35	21	14	Inf	Inf	15	2	6	23	17	21	0.133333	0.4	adar1_up	adar2_up
chr11:108061227:-|chr11:108057209:-	NPAT	circular_RNA|multiple_exon	127	20	33	0	53	53	20	1.65	0	6	6	17	29	12	23	1	2.83333		adar2_down
chr11:108098322:+|chr11:108106561:+	ATM	circular_RNA|multiple_exon	265	14	12	0	26	26	14	0.857143	0	10	15	22	47	25	32	1.5	2.2		adar2_down
chr11:108170441:+|chr11:108175579:+	ATM	circular_RNA|multiple_exon	348	17	12	7	36	29	24	0.705882	0.411765	7	3	16	26	10	23	0.428571	2.28571		adar2_down
chr11:10827594:-|chr11:10824577:-	EIF4G2	circular_RNA|multiple_exon	238	17	11	8	36	28	25	0.647059	0.470588	5	2	11	18	7	16	0.4	2.2		adar2_down
chr11:111709101:-|chr11:111706888:-	ALG9	circular_RNA|multiple_exon	258	9	0	4	13	9	13	0	0.444444	4	6	9	19	10	13	1.5	2.25		adar2_down
chr11:118940944:+|chr11:118944661:+	VPS11	circular_RNA|multiple_exon	679	20	0	0	20	20	20	0	0	6	16	15	37	22	21	2.66667	2.5	adar1_down	adar2_down
chr11:11901724:+|chr11:11944438:+	USP47	circular_RNA|multiple_exon	370	0	24	0	24	24	0	Inf	NA	11	3	4	18	14	15	0.272727	0.363636	adar1_up
chr11:119050402:+|chr11:119050997:+	NLRX1	circular_RNA|single_exon	595	9	0	2	11	9	11	0	0.222222	4	2	16	22	6	20	0.5	4		adar2_down
chr11:119142445:+|chr11:119145663:+	CBL	circular_RNA|multiple_exon	267	22	22	0	44	44	22	1	0	16	15	33	64	31	49	0.9375	2.0625		adar2_down
chr11:119999203:-|chr11:119991281:-	TRIM29	circular_RNA|multiple_exon	187	30	0	0	30	30	30	0	0	5	1	13	19	6	18	0.2	2.6		adar2_down
chr11:122646927:+|chr11:122660016:+	UBASH3B	circular_RNA|multiple_exon	261	11	10	0	21	21	11	0.909091	0	1	2	9	12	3	10	2	9		adar2_down
chr11:128360471:-|chr11:128354718:-	ETS1	circular_RNA|multiple_exon	367	19	0	10	29	19	29	0	0.526316	3	7	2	12	10	5	2.33333	0.666667	adar1_down
chr11:12901255:+|chr11:12923660:+	TEAD1	circular_RNA|multiple_exon	307	11	0	0	11	11	11	0	0	6	9	12	27	15	18	1.5	2		adar2_down
chr11:129034322:-|chr11:128932175:-	ARHGAP32	circular_RNA|multiple_exon	185	17	0	0	17	17	17	0	0	9	4	25	38	13	34	0.444444	2.77778		adar2_down
chr11:129034322:-|chr11:128963516:-	ARHGAP32	circular_RNA|multiple_exon	194	26	58	37	121	84	63	2.23077	1.42308	48	24	96	168	72	144	0.5	2	adar1_up
chr11:129830977:-|chr11:129825407:-	PRDM10	circular_RNA|multiple_exon	245	2	32	11	45	34	13	16	5.5	19	6	10	35	25	29	0.315789	0.526316	adar1_up
chr11:1317024:-|chr11:1309854:-	TOLLIP	circular_RNA|multiple_exon	569	16	0	0	16	16	16	0	0	5	0	12	17	5	17	0	2.4		adar2_down
chr11:20424465:+|chr11:20486092:+	PRMT3	circular_RNA|multiple_exon	151	4	8	14	26	12	18	2	3.5	9	2	9	20	11	18	0.222222	1	adar1_up
chr11:24927537:+|chr11:25004839:+	LUZP2	circular_RNA|multiple_exon	229	9	22	31	62	31	40	2.44444	3.44444	68	25	57	150	93	125	0.367647	0.838235	adar1_up
chr11:32610140:+|chr11:32611187:+	EIF3M	circular_RNA|multiple_exon	142	25	0	9	34	25	34	0	0.36	2	3	10	15	5	12	1.5	5		adar2_down
chr11:34110942:+|chr11:34112225:+	CAPRIN1	circular_RNA|multiple_exon	210	16	14	0	30	30	16	0.875	0	1	4	15	20	5	16	4	15		adar2_down
chr11:34978931:+|chr11:35006275:+	PDHX	circular_RNA|multiple_exon	357	28	41	7	76	69	35	1.46429	0.25	16	31	58	105	47	74	1.9375	3.625		adar2_down
chr11:36103203:+|chr11:36120011:+	LDLRAD3	circular_RNA|multiple_exon	259	12	0	13	25	12	25	0	1.08333	3	7	7	17	10	10	2.33333	2.33333	adar1_down
chr11:3727857:-|chr11:3723693:-	NUP98	circular_RNA|multiple_exon	611	13	0	0	13	13	13	0	0	4	13	5	22	17	9	3.25	1.25	adar1_down
chr11:3756554:-|chr11:3752621:-	NUP98	circular_RNA|multiple_exon	320	22	0	0	22	22	22	0	0	9	22	17	48	31	26	2.44444	1.88889	adar1_down
chr11:3765879:-|chr11:3752621:-	NUP98	circular_RNA|multiple_exon	327	21	20	0	41	41	21	0.952381	0	9	16	26	51	25	35	1.77778	2.88889		adar2_down
chr11:3774638:-|chr11:3756421:-	NUP98	circular_RNA|multiple_exon	225	3	10	45	58	13	48	3.33333	15	24	8	32	64	32	56	0.333333	1.33333	adar1_up
chr11:3797251:-|chr11:3792978:-	NUP98	circular_RNA|multiple_exon	319	13	1	0	14	14	13	0.0769231	0	2	3	11	16	5	13	1.5	5.5		adar2_down
chr11:3803375:-|chr11:3797112:-	NUP98	circular_RNA|multiple_exon	242	27	0	0	27	27	27	0	0	4	9	12	25	13	16	2.25	3	adar1_down	adar2_down
chr11:4123223:+|chr11:4133292:+	RRM1	circular_RNA|multiple_exon	175	38	52	10	100	90	48	1.36842	0.263158	10	23	48	81	33	58	2.3	4.8		adar2_down
chr11:44129233:+|chr11:44151688:+	EXT2	circular_RNA|multiple_exon	461	34	20	6	60	54	40	0.588235	0.176471	9	11	31	51	20	40	1.22222	3.44444		adar2_down
chr11:45203312:+|chr11:45204674:+	PRDM11	circular_RNA|multiple_exon	386	22	15	0	37	37	22	0.681818	0	3	3	10	16	6	13	1	3.33333		adar2_down
chr11:46113774:-|chr11:46105717:-	PHF21A	circular_RNA|multiple_exon	176	5	12	0	17	17	5	2.4	0	10	1	0	11	11	10	0.1	0	adar1_up
chr11:46140351:-|chr11:46098305:-	PHF21A	circular_RNA|multiple_exon	144	6	0	17	23	6	23	0	2.83333	10	13	1	24	23	11	1.3	0.1		adar2_up
chr11:46456587:-|chr11:46455024:-	AMBRA1	circular_RNA|multiple_exon	342	22	0	19	41	22	41	0	0.863636	3	10	17	30	13	20	3.33333	5.66667	adar1_down
chr11:47237887:+|chr11:47238600:+	DDB2	circular_RNA|multiple_exon	327	0	5	14	19	5	14	Inf	Inf	10	13	1	24	23	11	1.3	0.1		adar2_up
chr11:47810163:-|chr11:47804625:-	NUP160	circular_RNA|multiple_exon	235	15	1	0	16	16	15	0.0666667	0	3	4	8	15	7	11	1.33333	2.66667		adar2_down
chr11:47823482:-|chr11:47819331:-	NUP160	circular_RNA|multiple_exon	224	21	62	4	87	83	25	2.95238	0.190476	8	6	21	35	14	29	0.75	2.625		adar2_down
chr11:587259:+|chr11:601701:+	PHRF1	circular_RNA|multiple_exon	249	16	2	0	18	18	16	0.125	0	9	29	18	56	38	27	3.22222	2	adar1_down	adar2_down
chr11:59426942:-|chr11:59426339:-	PATL1	circular_RNA|multiple_exon	297	47	0	12	59	47	59	0	0.255319	11	20	23	54	31	34	1.81818	2.09091		adar2_down
chr11:6245937:-|chr11:6243672:-	FAM160A2	circular_RNA|multiple_exon	495	5	27	16	48	32	21	5.4	3.2	12	6	4	22	18	16	0.5	0.333333	adar1_up	adar2_up
chr11:62622938:-|chr11:62620128:-	SNHG1	circular_RNA|multiple_exon	67	0	10	0	10	10	0	Inf	NA	8	4	3	15	12	11	0.5	0.375	adar1_up
chr11:62649365:+|chr11:62655690:+	SLC3A2	circular_RNA|multiple_exon	492	0	23	30	53	23	30	Inf	Inf	10	2	8	20	12	18	0.2	0.8	adar1_up
chr11:62652649:+|chr11:62653080:+	SLC3A2	circular_RNA|single_exon	431	16	0	9	25	16	25	0	0.5625	2	12	2	16	14	4	6	1	adar1_down
chr11:66589114:+|chr11:66595835:+	C11orf80	circular_RNA|multiple_exon	219	13	5	5	23	18	18	0.384615	0.384615	6	15	6	27	21	12	2.5	1	adar1_down
chr11:68286969:+|chr11:68326147:+	PPP6R3	circular_RNA|multiple_exon	263	10	0	7	17	10	17	0	0.7	5	11	13	29	16	18	2.2	2.6	adar1_down
chr11:68580044:-|chr11:68574935:-	CPT1A	circular_RNA|multiple_exon	310	0	18	0	18	18	0	Inf	NA	11	0	0	11	11	11	0	0	adar1_up
chr11:70251371:+|chr11:70260758:+	CTTN	circular_RNA|multiple_exon	206	35	10	11	56	45	46	0.285714	0.314286	8	25	24	57	33	32	3.125	3	adar1_down	adar2_down
chr11:70269046:+|chr11:70277386:+	CTTN	circular_RNA|multiple_exon	144	15	0	0	15	15	15	0	0	2	2	11	15	4	13	1	5.5		adar2_down
chr11:73431944:-|chr11:73418465:-	RAB6A	circular_RNA|multiple_exon	146	55	39	21	115	94	76	0.709091	0.381818	37	72	97	206	109	134	1.94595	2.62162		adar2_down
chr11:74315737:+|chr11:74331134:+	POLD3	circular_RNA|multiple_exon	174	0	10	2	12	10	2	Inf	Inf	11	2	4	17	13	15	0.181818	0.363636	adar1_up
chr11:77336863:-|chr11:77333545:-	CLNS1A	circular_RNA|multiple_exon	275	9	23	3	35	32	12	2.55556	0.333333	5	8	19	32	13	24	1.6	3.8		adar2_down
chr11:77340944:-|chr11:77322360:-	CLNS1A	circular_RNA|multiple_exon	195	21	8	18	47	29	39	0.380952	0.857143	3	11	6	20	14	9	3.66667	2	adar1_down
chr11:77458173:-|chr11:77436590:-	RSF1	circular_RNA|multiple_exon	246	40	0	8	48	40	48	0	0.2	2	12	7	21	14	9	6	3.5	adar1_down
chr11:78282489:-|chr11:78239888:-	NARS2	circular_RNA|multiple_exon	203	48	0	44	92	48	92	0	0.916667	9	23	25	57	32	34	2.55556	2.77778	adar1_down
chr11:85712201:-|chr11:85707869:-	PICALM	circular_RNA|multiple_exon	230	0	15	46	61	15	46	Inf	Inf	15	6	15	36	21	30	0.4	1	adar1_up
chr11:85742653:-|chr11:85701293:-	PICALM	circular_RNA|multiple_exon	291	18	0	12	30	18	30	0	0.666667	6	12	22	40	18	28	2	3.66667	adar1_down
chr11:9229179:-|chr11:9225207:-	DENND5A	circular_RNA|multiple_exon	728	60	10	35	105	70	95	0.166667	0.583333	24	50	36	110	74	60	2.08333	1.5	adar1_down
chr11:9321248:-|chr11:9308002:-	TMEM41B	circular_RNA|multiple_exon	255	11	0	5	16	11	16	0	0.454545	3	7	18	28	10	21	2.33333	6	adar1_down	adar2_down
chr11:93416725:+|chr11:93421031:+	CEP295	circular_RNA|multiple_exon	404	8	0	4	12	8	12	0	0.5	6	1	13	20	7	19	0.166667	2.16667		adar2_down
chr11:93429486:+|chr11:93440063:+	CEP295	circular_RNA|multiple_exon	249	15	0	6	21	15	21	0	0.4	2	0	10	12	2	12	0	5		adar2_down
chr11:9430033:+|chr11:9438695:+	IPO7	circular_RNA|multiple_exon	242	13	0	0	13	13	13	0	0	12	12	32	56	24	44	1	2.66667		adar2_down
chr11:9430033:+|chr11:9442245:+	IPO7	circular_RNA|multiple_exon	237	15	17	0	32	32	15	1.13333	0	4	13	18	35	17	22	3.25	4.5		adar2_down
chr11:94528177:+|chr11:94564707:+	AMOTL1	circular_RNA|multiple_exon	238	10	0	4	14	10	14	0	0.4	5	6	17	28	11	22	1.2	3.4		adar2_down
chr12:102183835:-|chr12:102173930:-	GNPTAB	circular_RNA|multiple_exon	253	16	18	0	34	34	16	1.125	0	3	1	8	12	4	11	0.333333	2.66667		adar2_down
chr12:104370696:+|chr12:104374740:+	TDG	circular_RNA|multiple_exon	211	19	0	7	26	19	26	0	0.368421	6	15	17	38	21	23	2.5	2.83333	adar1_down	adar2_down
chr12:105322472:-|chr12:105280071:-	SLC41A2	circular_RNA|multiple_exon	529	17	0	0	17	17	17	0	0	3	9	9	21	12	12	3	3	adar1_down	adar2_down
chr12:109095099:-|chr12:109094900:-	CORO1C	circular_RNA|multiple_exon	615	10	0	0	10	10	10	0	0	4	6	14	24	10	18	1.5	3.5		adar2_down
chr12:110760797:+|chr12:110765822:+	ATP2A2	circular_RNA|multiple_exon	410	20	21	5	46	41	25	1.05	0.25	3	0	14	17	3	17	0	4.66667		adar2_down
chr12:110764195:+|chr12:110765822:+	ATP2A2	circular_RNA|multiple_exon	415	5	9	14	28	14	19	1.8	2.8	10	5	1	16	15	11	0.5	0.1		adar2_up
chr12:111993723:-|chr12:111951161:-	ATXN2	circular_RNA|multiple_exon	218	0	8	24	32	8	24	Inf	Inf	17	14	8	39	31	25	0.823529	0.470588		adar2_up
chr12:11273779:-|chr12:11199619:-	PRR4	circular_RNA|multiple_exon	438	3	5	30	38	8	33	1.66667	10	10	3	2	15	13	12	0.3	0.2		adar2_up
chr12:113384548:+|chr12:113388780:+	OAS3	circular_RNA|multiple_exon	520	0	0	12	12	0	12	NA	Inf	8	14	3	25	22	11	1.75	0.375		adar2_up
chr12:113705648:+|chr12:113707650:+	TPCN1	circular_RNA|multiple_exon	200	27	29	0	56	56	27	1.07407	0	12	20	43	75	32	55	1.66667	3.58333		adar2_down
chr12:116549317:-|chr12:116534474:-	MED13L	circular_RNA|multiple_exon	167	14	10	28	52	24	42	0.714286	2	18	6	8	32	24	26	0.333333	0.444444		adar2_up
chr12:118456877:+|chr12:118463633:+	RFC5	circular_RNA|multiple_exon	145	11	17	23	51	28	34	1.54545	2.09091	9	2	2	13	11	11	0.222222	0.222222		adar2_up
chr12:118704564:-|chr12:118671479:-	TAOK3	circular_RNA|multiple_exon	195	19	8	3	30	27	22	0.421053	0.157895	12	33	24	69	45	36	2.75	2	adar1_down	adar2_down
chr12:120580745:-|chr12:120580311:-	GCN1	circular_RNA|multiple_exon	332	23	0	0	23	23	23	0	0	2	3	11	16	5	13	1.5	5.5		adar2_down
chr12:121784808:-|chr12:121773336:-	ANAPC5	circular_RNA|multiple_exon	1315	0	0	25	25	0	25	NA	Inf	10	8	1	19	18	11	0.8	0.1		adar2_up
chr12:121853962:+|chr12:121855714:+	RNF34	circular_RNA|multiple_exon	534	0	43	21	64	43	21	Inf	Inf	15	2	11	28	17	26	0.133333	0.733333	adar1_up
chr12:122181535:+|chr12:122190129:+	TMEM120B	circular_RNA|multiple_exon	213	7	32	34	73	39	41	4.57143	4.85714	23	4	23	50	27	46	0.173913	1	adar1_up
chr12:122219098:-|chr12:122218778:-	RHOF	circular_RNA|multiple_exon	246	0	22	26	48	22	26	Inf	Inf	9	3	12	24	12	21	0.333333	1.33333	adar1_up
chr12:122839859:-|chr12:122837273:-	CLIP1	circular_RNA|multiple_exon	257	21	0	3	24	21	24	0	0.142857	1	0	10	11	1	11	0	10		adar2_down
chr12:123052808:+|chr12:123061576:+	KNTC1	circular_RNA|multiple_exon	245	0	11	10	21	11	10	Inf	Inf	27	2	31	60	29	58	0.0740741	1.14815	adar1_up
chr12:123832680:-|chr12:123818600:-	SBNO1	circular_RNA|multiple_exon	264	18	7	0	25	25	18	0.388889	0	3	1	8	12	4	11	0.333333	2.66667		adar2_down
chr12:123834988:-|chr12:123818600:-	SBNO1	circular_RNA|multiple_exon	291	28	6	4	38	34	32	0.214286	0.142857	5	6	10	21	11	15	1.2	2		adar2_down
chr12:124218473:+|chr12:124221818:+	ATP6V0A2	circular_RNA|multiple_exon	294	0	16	14	30	16	14	Inf	Inf	9	2	25	36	11	34	0.222222	2.77778	adar1_up
chr12:124934413:-|chr12:124904503:-	NCOR2	circular_RNA|multiple_exon	150	10	5	1	16	15	11	0.5	0.1	0	18	12	30	18	12	Inf	Inf	adar1_down	adar2_down
chr12:124971114:-|chr12:124968142:-	NCOR2	circular_RNA|multiple_exon	367	11	0	0	11	11	11	0	0	3	0	10	13	3	13	0	3.33333		adar2_down
chr12:125302253:-|chr12:125298748:-	SCARB1	circular_RNA|multiple_exon	360	10	0	0	10	10	10	0	0	5	9	15	29	14	20	1.8	3		adar2_down
chr12:13061177:+|chr12:13062105:+	GPRC5A	circular_RNA|single_exon	928	21	8	20	49	29	41	0.380952	0.952381	11	41	11	63	52	22	3.72727	1	adar1_down
chr12:132489622:+|chr12:132491422:+	EP400	circular_RNA|multiple_exon	284	30	21	11	62	51	41	0.7	0.366667	10	10	20	40	20	30	1	2		adar2_down
chr12:133248908:-|chr12:133245397:-	POLE	circular_RNA|multiple_exon	169	17	0	3	20	17	20	0	0.176471	9	17	20	46	26	29	1.88889	2.22222		adar2_down
chr12:133331719:-|chr12:133318005:-	ANKLE2	circular_RNA|multiple_exon	1597	0	59	9	68	59	9	Inf	Inf	45	19	22	86	64	67	0.422222	0.488889	adar1_up
chr12:133331719:-|chr12:133319740:-	ANKLE2	circular_RNA|multiple_exon	558	0	60	0	60	60	0	Inf	NA	9	3	9	21	12	18	0.333333	1	adar1_up
chr12:133367879:-|chr12:133362925:-	GOLGA3	circular_RNA|multiple_exon	293	31	7	11	49	38	42	0.225806	0.354839	7	2	30	39	9	37	0.285714	4.28571		adar2_down
chr12:20766377:+|chr12:20774345:+	PDE3A	circular_RNA|multiple_exon	372	11	12	0	23	23	11	1.09091	0	7	20	15	42	27	22	2.85714	2.14286		adar2_down
chr12:22646271:-|chr12:22631247:-	C2CD5	circular_RNA|multiple_exon	278	0	30	22	52	30	22	Inf	Inf	19	8	16	43	27	35	0.421053	0.842105	adar1_up
chr12:28351876:+|chr12:28460682:+	CCDC91	circular_RNA|multiple_exon	217	11	0	0	11	11	11	0	0	3	13	8	24	16	11	4.33333	2.66667	adar1_down	adar2_down
chr12:31579358:-|chr12:31566370:-	DENND5B	circular_RNA|multiple_exon	259	15	7	14	36	22	29	0.466667	0.933333	4	12	15	31	16	19	3	3.75	adar1_down
chr12:39705355:-|chr12:39695282:-	KIF21A	circular_RNA|multiple_exon	335	8	20	6	34	28	14	2.5	0.75	8	3	10	21	11	18	0.375	1.25	adar1_up
chr12:42748963:+|chr12:42781337:+	PPHLN1	circular_RNA|multiple_exon	662	19	0	0	19	19	19	0	0	7	17	10	34	24	17	2.42857	1.42857	adar1_down
chr12:42768440:+|chr12:42792796:+	PPHLN1	circular_RNA|multiple_exon	235	22	10	29	61	32	51	0.454545	1.31818	5	16	14	35	21	19	3.2	2.8	adar1_down
chr12:45814854:+|chr12:45816845:+	ANO6	circular_RNA|multiple_exon	307	24	0	0	24	24	24	0	0	7	7	16	30	14	23	1	2.28571		adar2_down
chr12:49167881:-|chr12:49167252:-	ADCY6	circular_RNA|multiple_exon	787	24	0	0	24	24	24	0	0	10	23	3	36	33	13	2.3	0.3	adar1_down
chr12:50821545:+|chr12:50822873:+	LARP4	circular_RNA|multiple_exon	320	0	34	0	34	34	0	Inf	NA	14	6	1	21	20	15	0.428571	0.0714286	adar1_up
chr12:50847243:+|chr12:50855130:+	LARP4	circular_RNA|multiple_exon	424	12	6	0	18	18	12	0.5	0	4	5	9	18	9	13	1.25	2.25		adar2_down
chr12:50854918:+|chr12:50867950:+	LARP4	circular_RNA|multiple_exon	380	24	16	12	52	40	36	0.666667	0.5	6	17	32	55	23	38	2.83333	5.33333		adar2_down
chr12:51173923:+|chr12:51203372:+	ATF1	circular_RNA|multiple_exon	231	22	23	6	51	45	28	1.04545	0.272727	18	21	52	91	39	70	1.16667	2.88889		adar2_down
chr12:51404549:-|chr12:51375422:-	SLC11A2	circular_RNA|multiple_exon	210	10	3	0	13	13	10	0.3	0	7	14	6	27	21	13	2	0.857143	adar1_down
chr12:514677:+|chr12:527802:+	CCDC77	circular_RNA|multiple_exon	195	16	42	48	106	58	64	2.625	3	10	5	10	25	15	20	0.5	1	adar1_up
chr12:51512555:-|chr12:51500308:-	TFCP2	circular_RNA|multiple_exon	239	0	24	1	25	24	1	Inf	Inf	9	4	13	26	13	22	0.444444	1.44444	adar1_up
chr12:56676775:-|chr12:56668561:-	CS	circular_RNA|multiple_exon	168	15	0	0	15	15	15	0	0	6	5	13	24	11	19	0.833333	2.16667		adar2_down
chr12:56676775:-|chr12:56669780:-	CS	circular_RNA|multiple_exon	277	33	12	22	67	45	55	0.363636	0.666667	6	16	7	29	22	13	2.66667	1.16667	adar1_down
chr12:56676775:-|chr12:56676204:-	CS	circular_RNA|multiple_exon	220	0	29	0	29	29	0	Inf	NA	9	4	7	20	13	16	0.444444	0.777778	adar1_up
chr12:56956201:+|chr12:56975936:+	RBMS2	circular_RNA|multiple_exon	259	9	4	0	13	13	9	0.444444	0	4	11	4	19	15	8	2.75	1	adar1_down
chr12:5860136:-|chr12:5841686:-	ANO2	circular_RNA|multiple_exon	244	10	0	2	12	10	12	0	0.2	6	13	32	51	19	38	2.16667	5.33333	adar1_down	adar2_down
chr12:62936877:+|chr12:62946954:+	MON2	circular_RNA|multiple_exon	394	0	0	14	14	0	14	NA	Inf	9	5	2	16	14	11	0.555556	0.222222		adar2_up
chr12:6618883:+|chr12:6620418:+	NCAPD2	circular_RNA|multiple_exon	102	35	28	10	73	63	45	0.8	0.285714	15	25	36	76	40	51	1.66667	2.4		adar2_down
chr12:6765964:-|chr12:6764804:-	ING4	circular_RNA|multiple_exon	635	14	15	28	57	29	42	1.07143	2	21	6	6	33	27	27	0.285714	0.285714		adar2_up
chr12:69756568:+|chr12:69764755:+	YEATS4	circular_RNA|multiple_exon	246	0	12	0	12	12	0	Inf	NA	9	3	2	14	12	11	0.333333	0.222222	adar1_up
chr12:69983265:+|chr12:69985939:+	CCT2	circular_RNA|multiple_exon	366	38	11	4	53	49	42	0.289474	0.105263	12	7	30	49	19	42	0.583333	2.5		adar2_down
chr12:70671912:+|chr12:70713144:+	CNOT2	circular_RNA|multiple_exon	658	22	31	3	56	53	25	1.40909	0.136364	3	3	7	13	6	10	1	2.33333		adar2_down
chr12:7343484:+|chr12:7356147:+	PEX5	circular_RNA|multiple_exon	130	18	10	0	28	28	18	0.555556	0	2	9	9	20	11	11	4.5	4.5		adar2_down
chr12:80215970:-|chr12:80211174:-	PPP1R12A	circular_RNA|multiple_exon	198	0	0	16	16	0	16	NA	Inf	11	7	4	22	18	15	0.636364	0.363636		adar2_up
chr12:88553891:+|chr12:88570096:+	TMTC3	circular_RNA|multiple_exon	226	20	2	10	32	22	30	0.1	0.5	5	4	11	20	9	16	0.8	2.2		adar2_down
chr12:88939642:-|chr12:88909311:-	KITLG	circular_RNA|multiple_exon	196	0	19	0	19	19	0	Inf	NA	9	1	11	21	10	20	0.111111	1.22222	adar1_up
chr12:89866052:-|chr12:89860547:-	POC1B	circular_RNA|multiple_exon	259	35	3	14	52	38	49	0.0857143	0.4	15	44	24	83	59	39	2.93333	1.6	adar1_down
chr12:89891119:-|chr12:89885713:-	POC1B	circular_RNA|multiple_exon	482	0	0	11	11	0	11	NA	Inf	8	6	3	17	14	11	0.75	0.375		adar2_up
chr12:90049884:-|chr12:90049456:-	ATP2B1	circular_RNA|multiple_exon	816	34	3	46	83	37	80	0.0882353	1.35294	13	26	38	77	39	51	2	2.92308	adar1_down
chr12:95605043:-|chr12:95602619:-	FGD6	circular_RNA|single_exon	2424	4	22	0	26	26	4	5.5	0	61	27	56	144	88	117	0.442623	0.918033	adar1_up
chr13:111870026:+|chr13:111885640:+	ARHGEF7	circular_RNA|multiple_exon	294	0	36	0	36	36	0	Inf	NA	17	7	19	43	24	36	0.411765	1.11765	adar1_up
chr13:113223573:-|chr13:113201934:-	TUBGCP3	circular_RNA|multiple_exon	239	19	0	3	22	19	22	0	0.157895	5	6	15	26	11	20	1.2	3		adar2_down
chr13:113838801:-|chr13:113832488:-	PCID2	circular_RNA|multiple_exon	342	39	36	11	86	75	50	0.923077	0.282051	32	52	160	244	84	192	1.625	5		adar2_down
chr13:113839874:-|chr13:113832488:-	PCID2	circular_RNA|multiple_exon	276	19	11	4	34	30	23	0.578947	0.210526	10	18	23	51	28	33	1.8	2.3		adar2_down
chr13:113854830:-|chr13:113832488:-	PCID2	circular_RNA|multiple_exon	290	8	17	4	29	25	12	2.125	0.5	15	4	16	35	19	31	0.266667	1.06667	adar1_up
chr13:113873259:+|chr13:113891204:+	CUL4A	circular_RNA|multiple_exon	170	24	0	5	29	24	29	0	0.208333	4	8	4	16	12	8	2	1	adar1_down
chr13:114138511:-|chr13:114128439:-	DCUN1D2	circular_RNA|multiple_exon	486	17	18	3	38	35	20	1.05882	0.176471	4	5	19	28	9	23	1.25	4.75		adar2_down
chr13:20356931:-|chr13:20304379:-	PSPC1	circular_RNA|multiple_exon	510	30	7	0	37	37	30	0.233333	0	3	8	17	28	11	20	2.66667	5.66667	adar1_down	adar2_down
chr13:20534098:+|chr13:20580726:+	ZMYM2	circular_RNA|multiple_exon	280	0	12	0	12	12	0	Inf	NA	11	2	11	24	13	22	0.181818	1	adar1_up
chr13:20638591:+|chr13:20657172:+	ZMYM2	circular_RNA|multiple_exon	116	11	2	8	21	13	19	0.181818	0.727273	8	16	10	34	24	18	2	1.25	adar1_down
chr13:25881944:+|chr13:25895231:+	NUP58	circular_RNA|multiple_exon	505	18	10	8	36	28	26	0.555556	0.444444	5	6	13	24	11	18	1.2	2.6		adar2_down
chr13:26911704:+|chr13:26928017:+	CDK8	circular_RNA|multiple_exon	215	19	39	11	69	58	30	2.05263	0.578947	32	14	36	82	46	68	0.4375	1.125	adar1_up
chr13:27690733:-|chr13:27664020:-	USP12	circular_RNA|multiple_exon	163	10	0	9	19	10	19	0	0.9	3	7	4	14	10	7	2.33333	1.33333	adar1_down
chr13:28830429:+|chr13:28835595:+	PAN3	circular_RNA|multiple_exon	304	31	42	12	85	73	43	1.35484	0.387097	12	27	31	70	39	43	2.25	2.58333		adar2_down
chr13:31789188:+|chr13:31803431:+	B3GLCT	circular_RNA|multiple_exon	158	5	19	15	39	24	20	3.8	3	15	7	18	40	22	33	0.466667	1.2	adar1_up
chr13:33222891:+|chr13:33233417:+	PDS5B	circular_RNA|multiple_exon	1989	12	0	0	12	12	12	0	0	6	4	15	25	10	21	0.666667	2.5		adar2_down
chr13:33222891:+|chr13:33253066:+	PDS5B	circular_RNA|multiple_exon	1957	27	5	0	32	32	27	0.185185	0	14	26	43	83	40	57	1.85714	3.07143		adar2_down
chr13:36910495:-|chr13:36900712:-	SPART	circular_RNA|multiple_exon	119	0	16	11	27	16	11	Inf	Inf	9	7	2	18	16	11	0.777778	0.222222		adar2_up
chr13:41835051:-|chr13:41826781:-	MTRF1	circular_RNA|multiple_exon	529	56	36	8	100	92	64	0.642857	0.142857	28	19	56	103	47	84	0.678571	2		adar2_down
chr13:48571158:-|chr13:48562676:-	SUCLA2	circular_RNA|multiple_exon	342	14	11	1	26	25	15	0.785714	0.0714286	3	4	7	14	7	10	1.33333	2.33333		adar2_down
chr13:53001354:-|chr13:52990152:-	VPS36	circular_RNA|multiple_exon	108	7	3	17	27	10	24	0.428571	2.42857	9	1	3	13	10	12	0.111111	0.333333		adar2_up
chr13:60490383:-|chr13:60407241:-	DIAPH3	circular_RNA|multiple_exon	258	0	0	43	43	0	43	NA	Inf	17	9	4	30	26	21	0.529412	0.235294		adar2_up
chr13:61013822:+|chr13:61060082:+	TDRD3	circular_RNA|multiple_exon	233	15	9	0	24	24	15	0.6	0	11	20	25	56	31	36	1.81818	2.27273		adar2_down
chr13:76391297:+|chr13:76398009:+	LMO7	circular_RNA|multiple_exon	425	10	29	4	43	39	14	2.9	0.4	4	11	15	30	15	19	2.75	3.75		adar2_down
chr13:77786295:-|chr13:77779391:-	MYCBP2	circular_RNA|multiple_exon	331	13	8	0	21	21	13	0.615385	0	6	11	19	36	17	25	1.83333	3.16667		adar2_down
chr13:95705438:-|chr13:95686859:-	ABCC4	circular_RNA|multiple_exon	223	8	13	4	25	21	12	1.625	0.5	2	3	8	13	5	10	1.5	4		adar2_down
chr13:95840796:-|chr13:95813443:-	ABCC4	circular_RNA|multiple_exon	235	28	9	8	45	37	36	0.321429	0.285714	8	19	32	59	27	40	2.375	4	adar1_down	adar2_down
chr13:95863035:-|chr13:95829961:-	ABCC4	circular_RNA|multiple_exon	175	17	0	0	17	17	17	0	0	1	1	9	11	2	10	1	9		adar2_down
chr13:98865474:+|chr13:98996120:+	FARP1	circular_RNA|multiple_exon	297	20	9	3	32	29	23	0.45	0.15	6	21	13	40	27	19	3.5	2.16667	adar1_down	adar2_down
chr14:100316461:+|chr14:100317372:+	EML1	circular_RNA|multiple_exon	383	30	6	3	39	36	33	0.2	0.1	2	3	8	13	5	10	1.5	4		adar2_down
chr14:102368056:+|chr14:102378810:+	PPP2R5C	circular_RNA|multiple_exon	97	12	0	0	12	12	12	0	0	3	4	8	15	7	11	1.33333	2.66667		adar2_down
chr14:102842987:+|chr14:102881130:+	TECPR2	circular_RNA|multiple_exon	447	23	0	0	23	23	23	0	0	7	1	18	26	8	25	0.142857	2.57143		adar2_down
chr14:103167615:+|chr14:103180954:+	RCOR1	circular_RNA|multiple_exon	246	6	18	17	41	24	23	3	2.83333	14	7	20	41	21	34	0.5	1.42857	adar1_up
chr14:103180760:+|chr14:103187714:+	RCOR1	circular_RNA|multiple_exon	251	15	6	0	21	21	15	0.4	0	8	23	10	41	31	18	2.875	1.25	adar1_down
chr14:103296671:+|chr14:103342862:+	TRAF3	circular_RNA|multiple_exon	305	12	1	9	22	13	21	0.0833333	0.75	8	16	18	42	24	26	2	2.25	adar1_down
chr14:104618352:+|chr14:104618798:+	KIF26A	circular_RNA|single_exon	446	14	6	7	27	20	21	0.428571	0.5	4	5	9	18	9	13	1.25	2.25		adar2_down
chr14:105752713:-|chr14:105718844:-	BRF1	circular_RNA|multiple_exon	152	16	5	5	26	21	21	0.3125	0.3125	4	3	9	16	7	13	0.75	2.25		adar2_down
chr14:105905009:+|chr14:105920647:+	MTA1	circular_RNA|multiple_exon	184	16	7	4	27	23	20	0.4375	0.25	8	7	18	33	15	26	0.875	2.25		adar2_down
chr14:23417222:-|chr14:23416380:-	HAUS4	circular_RNA|multiple_exon	213	10	0	3	13	10	13	0	0.3	4	5	10	19	9	14	1.25	2.5		adar2_down
chr14:23424385:-|chr14:23416380:-	HAUS4	circular_RNA|multiple_exon	144	4	22	19	45	26	23	5.5	4.75	17	4	31	52	21	48	0.235294	1.82353	adar1_up
chr14:23474339:-|chr14:23456729:-	C14orf93	circular_RNA|multiple_exon	179	10	28	0	38	38	10	2.8	0	3	7	10	20	10	13	2.33333	3.33333		adar2_down
chr14:31139462:+|chr14:31144271:+	SCFD1	circular_RNA|multiple_exon	220	55	15	7	77	70	62	0.272727	0.127273	25	13	54	92	38	79	0.52	2.16		adar2_down
chr14:31817113:-|chr14:31813102:-	HEATR5A	circular_RNA|multiple_exon	328	15	0	1	16	15	16	0	0.0666667	4	6	24	34	10	28	1.5	6		adar2_down
chr14:31856581:-|chr14:31841016:-	HEATR5A	circular_RNA|multiple_exon	354	17	0	0	17	17	17	0	0	2	6	8	16	8	10	3	4		adar2_down
chr14:32586346:+|chr14:32621734:+	ARHGAP5	circular_RNA|multiple_exon	252	18	23	8	49	41	26	1.27778	0.444444	5	10	11	26	15	16	2	2.2		adar2_down
chr14:35264971:-|chr14:35252968:-	BAZ1A	circular_RNA|multiple_exon	260	11	9	5	25	20	16	0.818182	0.454545	5	8	10	23	13	15	1.6	2		adar2_down
chr14:39536500:-|chr14:39524347:-	SEC23A	circular_RNA|multiple_exon	276	7	3	0	10	10	7	0.428571	0	6	16	26	48	22	32	2.66667	4.33333	adar1_down
chr14:39815108:+|chr14:39818181:+	CTAGE5	circular_RNA|multiple_exon	356	39	0	0	39	39	39	0	0	13	10	30	53	23	43	0.769231	2.30769		adar2_down
chr14:45564424:+|chr14:45566208:+	PRPF39	circular_RNA|multiple_exon	1214	10	12	2	24	22	12	1.2	0.2	5	3	10	18	8	15	0.6	2		adar2_down
chr14:50760964:-|chr14:50732076:-	L2HGDH	circular_RNA|multiple_exon	262	23	6	0	29	29	23	0.26087	0	7	14	14	35	21	21	2	2	adar1_down	adar2_down
chr14:51710574:+|chr14:51716483:+	TMX1	circular_RNA|multiple_exon	187	46	19	7	72	65	53	0.413043	0.152174	15	21	44	80	36	59	1.4	2.93333		adar2_down
chr14:55215533:+|chr14:55231258:+	SAMD4A	circular_RNA|multiple_exon	194	0	9	15	24	9	15	Inf	Inf	12	7	4	23	19	16	0.583333	0.333333		adar2_up
chr14:55467710:-|chr14:55433193:-	WDHD1	circular_RNA|multiple_exon	237	10	0	7	17	10	17	0	0.7	3	17	12	32	20	15	5.66667	4	adar1_down
chr14:57740962:+|chr14:57741607:+	AP5M1	circular_RNA|single_exon	645	1	9	17	27	10	18	9	17	13	2	12	27	15	25	0.153846	0.923077	adar1_up
chr14:59946069:-|chr14:59942587:-	L3HYPDH	circular_RNA|multiple_exon	654	19	9	9	37	28	28	0.473684	0.473684	3	1	9	13	4	12	0.333333	3		adar2_down
chr14:64908772:+|chr14:64915035:+	MTHFD1	circular_RNA|multiple_exon	211	11	10	0	21	21	11	0.909091	0	4	10	13	27	14	17	2.5	3.25		adar2_down
chr14:70236228:+|chr14:70236759:+	SRSF5	circular_RNA|multiple_exon	379	68	47	0	115	115	68	0.691176	0	18	2	46	66	20	64	0.111111	2.55556		adar2_down
chr14:71064494:-|chr14:71051534:-	MED6	circular_RNA|multiple_exon	285	5	5	33	43	10	38	1	6.6	9	2	3	14	11	12	0.222222	0.333333		adar2_up
chr14:71413632:+|chr14:71445365:+	PCNX1	circular_RNA|multiple_exon	478	5	3	20	28	8	25	0.6	4	9	9	4	22	18	13	1	0.444444		adar2_up
chr14:71511850:+|chr14:71543136:+	PCNX1	circular_RNA|multiple_exon	380	19	0	10	29	19	29	0	0.526316	3	10	5	18	13	8	3.33333	1.66667	adar1_down
chr14:73544077:+|chr14:73554869:+	RBM25	circular_RNA|multiple_exon	327	0	11	3	14	11	3	Inf	Inf	11	1	12	24	12	23	0.0909091	1.09091	adar1_up
chr14:75138186:-|chr14:75136352:-	AREL1	circular_RNA|multiple_exon	200	5	9	40	54	14	45	1.8	8	12	6	3	21	18	15	0.5	0.25		adar2_up
chr14:75590926:-|chr14:75577024:-	NEK9	circular_RNA|multiple_exon	227	21	2	9	32	23	30	0.0952381	0.428571	2	7	10	19	9	12	3.5	5		adar2_down
chr14:76105695:+|chr14:76108241:+	FLVCR2	circular_RNA|multiple_exon	165	17	4	0	21	21	17	0.235294	0	3	12	11	26	15	14	4	3.66667	adar1_down	adar2_down
chr14:76620697:+|chr14:76662315:+	GPATCH2L	circular_RNA|multiple_exon	466	0	10	13	23	10	13	Inf	Inf	8	4	10	22	12	18	0.5	1.25	adar1_up
chr14:80158516:+|chr14:80164280:+	NRXN3	circular_RNA|multiple_exon	396	40	15	0	55	55	40	0.375	0	16	16	32	64	32	48	1	2		adar2_down
chr14:81670448:-|chr14:81651875:-	GTF2A1	circular_RNA|multiple_exon	293	12	0	0	12	12	12	0	0	4	11	12	27	15	16	2.75	3	adar1_down	adar2_down
chr14:89041037:+|chr14:89044484:+	ZC3H14	circular_RNA|multiple_exon	307	48	23	8	79	71	56	0.479167	0.166667	7	5	15	27	12	22	0.714286	2.14286		adar2_down
chr14:96986392:+|chr14:96991728:+	PAPOLA	circular_RNA|multiple_exon	254	0	20	0	20	20	0	Inf	NA	9	1	2	12	10	11	0.111111	0.222222	adar1_up
chr15:100138635:+|chr15:100173378:+	MEF2A	circular_RNA|multiple_exon	276	44	0	7	51	44	51	0	0.159091	7	11	14	32	18	21	1.57143	2		adar2_down
chr15:101933629:-|chr15:101906401:-	PCSK6	circular_RNA|multiple_exon	278	34	0	24	58	34	58	0	0.705882	6	16	13	35	22	19	2.66667	2.16667	adar1_down
chr15:102191976:-|chr15:102185290:-	TM2D3	circular_RNA|multiple_exon	1412	11	0	0	11	11	11	0	0	0	0	11	11	0	11	NA	Inf		adar2_down
chr15:22925777:+|chr15:22935964:+	CYFIP1	circular_RNA|multiple_exon	226	19	0	0	19	19	19	0	0	0	12	8	20	12	8	Inf	Inf	adar1_down
chr15:23356220:-|chr15:23333849:-	HERC2P2	circular_RNA|multiple_exon	264	0	12	18	30	12	18	Inf	Inf	22	8	17	47	30	39	0.363636	0.772727	adar1_up
chr15:28492043:-|chr15:28491027:-	HERC2	circular_RNA|multiple_exon	340	13	0	0	13	13	13	0	0	6	2	13	21	8	19	0.333333	2.16667		adar2_down
chr15:28508315:-|chr15:28491027:-	HERC2	circular_RNA|multiple_exon	436	8	25	0	33	33	8	3.125	0	16	6	19	41	22	35	0.375	1.1875	adar1_up
chr15:28544662:-|chr15:28482109:-	HERC2	circular_RNA|multiple_exon	264	11	0	0	11	11	11	0	0	4	3	9	16	7	13	0.75	2.25		adar2_down
chr15:28857205:+|chr15:28878886:+	HERC2P9	circular_RNA|multiple_exon	264	10	14	2	26	24	12	1.4	0.2	4	9	21	34	13	25	2.25	5.25		adar2_down
chr15:30064369:-|chr15:30058469:-	TJP1	circular_RNA|multiple_exon	378	0	15	6	21	15	6	Inf	Inf	11	0	6	17	11	17	0	0.545455	adar1_up
chr15:40500838:+|chr15:40505675:+	BUB1B	circular_RNA|multiple_exon	275	11	0	0	11	11	11	0	0	4	8	0	12	12	4	2	0	adar1_down
chr15:40675429:+|chr15:40684224:+	KNSTRN	circular_RNA|multiple_exon	284	0	24	0	24	24	0	Inf	NA	10	3	5	18	13	15	0.3	0.5	adar1_up
chr15:41319934:-|chr15:41308286:-	INO80	circular_RNA|multiple_exon	267	34	0	0	34	34	34	0	0	2	9	6	17	11	8	4.5	3	adar1_down
chr15:41319934:-|chr15:41313098:-	INO80	circular_RNA|multiple_exon	365	27	20	7	54	47	34	0.740741	0.259259	10	13	33	56	23	43	1.3	3.3		adar2_down
chr15:41379880:-|chr15:41361768:-	INO80	circular_RNA|multiple_exon	215	31	0	0	31	31	31	0	0	4	13	18	35	17	22	3.25	4.5	adar1_down	adar2_down
chr15:41379880:-|chr15:41377567:-	INO80	circular_RNA|multiple_exon	334	27	23	5	55	50	32	0.851852	0.185185	14	15	28	57	29	42	1.07143	2		adar2_down
chr15:41388551:-|chr15:41384225:-	INO80	circular_RNA|multiple_exon	340	19	6	0	25	25	19	0.315789	0	4	10	9	23	14	13	2.5	2.25	adar1_down	adar2_down
chr15:41641296:+|chr15:41650456:+	NUSAP1	circular_RNA|multiple_exon	416	18	0	0	18	18	18	0	0	1	1	10	12	2	11	1	10		adar2_down
chr15:41961026:+|chr15:41991357:+	MGA	circular_RNA|multiple_exon	1225	25	26	12	63	51	37	1.04	0.48	31	31	62	124	62	93	1	2		adar2_down
chr15:41988273:+|chr15:42032401:+	MGA	circular_RNA|multiple_exon	1098	0	1	10	11	1	10	Inf	Inf	8	14	4	26	22	12	1.75	0.5		adar2_up
chr15:42613983:+|chr15:42622870:+	GANC	circular_RNA|multiple_exon	331	23	0	0	23	23	23	0	0	1	1	11	13	2	12	1	11		adar2_down
chr15:43122276:-|chr15:43086842:-	TTBK2	circular_RNA|multiple_exon	265	0	15	4	19	15	4	Inf	Inf	12	2	6	20	14	18	0.166667	0.5	adar1_up
chr15:43132631:-|chr15:43086842:-	TTBK2	circular_RNA|multiple_exon	230	18	8	6	32	26	24	0.444444	0.333333	2	17	7	26	19	9	8.5	3.5	adar1_down
chr15:43317627:-|chr15:43313473:-	UBR1	circular_RNA|multiple_exon	155	36	12	0	48	48	36	0.333333	0	5	1	12	18	6	17	0.2	2.4		adar2_down
chr15:43438691:+|chr15:43461875:+	TMEM62	circular_RNA|multiple_exon	198	13	0	6	19	13	19	0	0.461538	2	1	11	14	3	13	0.5	5.5		adar2_down
chr15:43627894:+|chr15:43641243:+	ADAL	circular_RNA|multiple_exon	268	22	26	5	53	48	27	1.18182	0.227273	18	11	36	65	29	54	0.611111	2		adar2_down
chr15:44057648:+|chr15:44059108:+	PDIA3	circular_RNA|multiple_exon	298	0	10	0	10	10	0	Inf	NA	12	2	5	19	14	17	0.166667	0.416667	adar1_up
chr15:44060687:+|chr15:44062778:+	PDIA3	circular_RNA|multiple_exon	303	24	26	4	54	50	28	1.08333	0.166667	7	8	16	31	15	23	1.14286	2.28571		adar2_down
chr15:44776422:+|chr15:44783197:+	CTDSPL2	circular_RNA|multiple_exon	353	12	0	0	12	12	12	0	0	5	10	9	24	15	14	2	1.8	adar1_down
chr15:49517402:+|chr15:49584734:+	GALK2	circular_RNA|multiple_exon	210	182	133	91	406	315	273	0.730769	0.5	76	92	167	335	168	243	1.21053	2.19737		adar2_down
chr15:50931745:-|chr15:50926579:-	TRPM7	circular_RNA|multiple_exon	298	0	30	0	30	30	0	Inf	NA	7	3	5	15	10	12	0.428571	0.714286	adar1_up
chr15:52161414:+|chr15:52181342:+	TMOD3	circular_RNA|multiple_exon	245	11	8	1	20	19	12	0.727273	0.0909091	5	4	14	23	9	19	0.8	2.8		adar2_down
chr15:56680670:+|chr15:56687032:+	TEX9	circular_RNA|multiple_exon	221	0	13	11	24	13	11	Inf	Inf	7	3	13	23	10	20	0.428571	1.85714	adar1_up
chr15:60674640:-|chr15:60648118:-	ANXA2	circular_RNA|multiple_exon	172	1	13	0	14	14	1	13	0	7	3	1	11	10	8	0.428571	0.142857	adar1_up
chr15:63821213:+|chr15:63829355:+	USP3	circular_RNA|multiple_exon	170	32	46	10	88	78	42	1.4375	0.3125	7	14	18	39	21	25	2	2.57143		adar2_down
chr15:64067848:-|chr15:64056295:-	HERC1	circular_RNA|multiple_exon	556	12	2	0	14	14	12	0.166667	0	6	26	17	49	32	23	4.33333	2.83333	adar1_down	adar2_down
chr15:64404772:+|chr15:64429131:+	SNX1	circular_RNA|multiple_exon	182	11	30	0	41	41	11	2.72727	0	11	5	18	34	16	29	0.454545	1.63636	adar1_up
chr15:64686145:+|chr15:64717830:+	TRIP4	circular_RNA|multiple_exon	171	0	0	12	12	0	12	NA	Inf	7	12	3	22	19	10	1.71429	0.428571		adar2_up
chr15:65273363:-|chr15:65266940:-	SPG21	circular_RNA|multiple_exon	201	0	0	16	16	0	16	NA	Inf	9	2	2	13	11	11	0.222222	0.222222		adar2_up
chr15:65808129:-|chr15:65799581:-	DPP8	circular_RNA|multiple_exon	247	15	7	6	28	22	21	0.466667	0.4	3	8	6	17	11	9	2.66667	2	adar1_down
chr15:69728477:+|chr15:69729061:+	KIF23	circular_RNA|multiple_exon	252	14	0	9	23	14	23	0	0.642857	5	12	4	21	17	9	2.4	0.8	adar1_down
chr15:72511451:-|chr15:72499069:-	PKM	circular_RNA|multiple_exon	237	0	22	0	22	22	0	Inf	NA	9	1	3	13	10	12	0.111111	0.333333	adar1_up
chr15:72847612:+|chr15:72864506:+	ARIH1	circular_RNA|multiple_exon	131	13	0	12	25	13	25	0	0.923077	5	12	19	36	17	24	2.4	3.8	adar1_down
chr15:72855735:+|chr15:72862648:+	ARIH1	circular_RNA|multiple_exon	236	0	0	12	12	0	12	NA	Inf	16	5	4	25	21	20	0.3125	0.25		adar2_up
chr15:72855735:+|chr15:72864506:+	ARIH1	circular_RNA|multiple_exon	145	29	0	21	50	29	50	0	0.724138	7	14	9	30	21	16	2	1.28571	adar1_down
chr15:72987518:+|chr15:73016996:+	BBS4	circular_RNA|multiple_exon	178	19	5	4	28	24	23	0.263158	0.210526	4	7	12	23	11	16	1.75	3		adar2_down
chr15:75221573:-|chr15:75215989:-	COX5A	circular_RNA|multiple_exon	238	17	0	0	17	17	17	0	0	5	13	9	27	18	14	2.6	1.8	adar1_down
chr15:75722749:-|chr15:75714988:-	SIN3A	circular_RNA|multiple_exon	397	20	0	0	20	20	20	0	0	6	12	6	24	18	12	2	1	adar1_down
chr15:75819602:-|chr15:75815462:-	PTPN9	circular_RNA|multiple_exon	267	52	13	18	83	65	70	0.25	0.346154	5	17	21	43	22	26	3.4	4.2	adar1_down	adar2_down
chr15:76261565:-|chr15:76235913:-	NRG4	circular_RNA|multiple_exon	177	18	7	0	25	25	18	0.388889	0	9	21	19	49	30	28	2.33333	2.11111	adar1_down	adar2_down
chr15:77657567:-|chr15:77544709:-	PEAK1	circular_RNA|multiple_exon	226	19	8	13	40	27	32	0.421053	0.684211	6	13	8	27	19	14	2.16667	1.33333	adar1_down
chr15:78449890:+|chr15:78461419:+	IDH3A	circular_RNA|multiple_exon	186	22	14	1	37	36	23	0.636364	0.0454545	2	1	13	16	3	15	0.5	6.5		adar2_down
chr15:78836532:+|chr15:78839040:+	PSMA4	circular_RNA|multiple_exon	200	0	25	8	33	25	8	Inf	Inf	11	4	14	29	15	25	0.363636	1.27273	adar1_up
chr15:81419931:+|chr15:81436161:+	CFAP161	circular_RNA|multiple_exon	292	13	14	0	27	27	13	1.07692	0	1	0	17	18	1	18	0	17		adar2_down
chr15:86064659:+|chr15:86087186:+	AKAP13	circular_RNA|multiple_exon	330	21	42	11	74	63	32	2	0.52381	7	3	12	22	10	19	0.428571	1.71429	adar1_up
chr15:86182605:+|chr15:86213061:+	AKAP13	circular_RNA|multiple_exon	183	11	18	0	29	29	11	1.63636	0	4	4	15	23	8	19	1	3.75		adar2_down
chr15:89656956:+|chr15:89698765:+	ABHD2	circular_RNA|multiple_exon	266	16	0	0	16	16	16	0	0	7	1	14	22	8	21	0.142857	2		adar2_down
chr15:91030186:+|chr15:91035943:+	IQGAP1	circular_RNA|multiple_exon	301	35	35	10	80	70	45	1	0.285714	20	38	54	112	58	74	1.9	2.7		adar2_down
chr15:91491026:+|chr15:91492024:+	UNC45A	circular_RNA|multiple_exon	234	19	0	0	19	19	19	0	0	4	4	13	21	8	17	1	3.25		adar2_down
chr15:91523619:-|chr15:91517366:-	PRC1	circular_RNA|multiple_exon	257	0	0	13	13	0	13	NA	Inf	12	4	6	22	16	18	0.333333	0.5		adar2_up
chr15:93540187:+|chr15:93541851:+	CHD2	circular_RNA|multiple_exon	260	14	39	5	58	53	19	2.78571	0.357143	19	9	23	51	28	42	0.473684	1.21053	adar1_up
chr15:99434554:+|chr15:99442850:+	IGF1R	circular_RNA|multiple_exon	438	65	15	0	80	80	65	0.230769	0	6	6	22	34	12	28	1	3.66667		adar2_down
chr15:99874128:+|chr15:99903470:+	LRRC28	circular_RNA|multiple_exon	95	19	14	0	33	33	19	0.736842	0	1	3	10	14	4	11	3	10		adar2_down
chr16:1004666:-|chr16:984190:-	LMF1	circular_RNA|multiple_exon	377	50	35	20	105	85	70	0.7	0.4	32	46	64	142	78	96	1.4375	2		adar2_down
chr16:11114050:+|chr16:11118778:+	CLEC16A	circular_RNA|multiple_exon	235	11	0	3	14	11	14	0	0.272727	4	0	10	14	4	14	0	2.5		adar2_down
chr16:11830089:-|chr16:11791981:-	TXNDC11	circular_RNA|multiple_exon	416	56	27	17	100	83	73	0.482143	0.303571	11	21	58	90	32	69	1.90909	5.27273		adar2_down
chr16:11941663:-|chr16:11935552:-	RSL1D1	circular_RNA|multiple_exon	354	6	14	7	27	20	13	2.33333	1.16667	17	2	7	26	19	24	0.117647	0.411765	adar1_up
chr16:1420358:-|chr16:1416019:-	UNKL	circular_RNA|multiple_exon	553	6	19	0	25	25	6	3.16667	0	16	4	19	39	20	35	0.25	1.1875	adar1_up
chr16:1453345:-|chr16:1447179:-	UNKL	circular_RNA|multiple_exon	224	36	6	5	47	42	41	0.166667	0.138889	4	6	12	22	10	16	1.5	3		adar2_down
chr16:14698083:-|chr16:14645878:-	PARN	circular_RNA|multiple_exon	154	12	0	0	12	12	12	0	0	1	5	13	19	6	14	5	13		adar2_down
chr16:14711507:-|chr16:14700341:-	PARN	circular_RNA|multiple_exon	102	27	12	0	39	39	27	0.444444	0	2	12	16	30	14	18	6	8	adar1_down	adar2_down
chr16:14738131:+|chr16:14738466:+	BFAR	circular_RNA|multiple_exon	656	16	0	0	16	16	16	0	0	8	16	28	52	24	36	2	3.5	adar1_down	adar2_down
chr16:14738131:+|chr16:14742449:+	BFAR	circular_RNA|multiple_exon	383	1	11	17	29	12	18	11	17	10	4	16	30	14	26	0.4	1.6	adar1_up
chr16:16101673:+|chr16:16130460:+	ABCC1	circular_RNA|multiple_exon	307	11	13	0	24	24	11	1.18182	0	5	5	10	20	10	15	1	2		adar2_down
chr16:16101673:+|chr16:16150152:+	ABCC1	circular_RNA|multiple_exon	379	15	17	0	32	32	15	1.13333	0	7	14	24	45	21	31	2	3.42857		adar2_down
chr16:16177223:+|chr16:16184445:+	ABCC1	circular_RNA|multiple_exon	359	10	5	0	15	15	10	0.5	0	0	0	10	10	0	10	NA	Inf		adar2_down
chr16:1657298:-|chr16:1652371:-	IFT140	circular_RNA|multiple_exon	398	3	43	7	53	46	10	14.3333	2.33333	10	4	9	23	14	19	0.4	0.9	adar1_up
chr16:1675974:+|chr16:1682366:+	CRAMP1	circular_RNA|multiple_exon	346	72	28	30	130	100	102	0.388889	0.416667	17	16	50	83	33	67	0.941176	2.94118		adar2_down
chr16:1675974:+|chr16:1687908:+	CRAMP1	circular_RNA|multiple_exon	276	5	25	10	40	30	15	5	2	12	9	6	27	21	18	0.75	0.5		adar2_up
chr16:18845760:-|chr16:18830824:-	SMG1	circular_RNA|multiple_exon	386	21	26	6	53	47	27	1.2381	0.285714	3	2	10	15	5	13	0.666667	3.33333		adar2_down
chr16:19627436:+|chr16:19659204:+	C16orf62	circular_RNA|multiple_exon	175	2	4	9	15	6	11	2	4.5	7	1	3	11	8	10	0.142857	0.428571		adar2_up
chr16:22361170:-|chr16:22360600:-	CDR2	circular_RNA|multiple_exon	312	10	32	2	44	42	12	3.2	0.2	8	26	36	70	34	44	3.25	4.5		adar2_down
chr16:2313288:-|chr16:2312279:-	RNPS1	circular_RNA|multiple_exon	306	24	20	3	47	44	27	0.833333	0.125	16	21	33	70	37	49	1.3125	2.0625		adar2_down
chr16:2314332:-|chr16:2312279:-	RNPS1	circular_RNA|multiple_exon	169	9	21	12	42	30	21	2.33333	1.33333	26	8	7	41	34	33	0.307692	0.269231	adar1_up
chr16:2314761:-|chr16:2312279:-	RNPS1	circular_RNA|multiple_exon	340	25	33	6	64	58	31	1.32	0.24	14	23	29	66	37	43	1.64286	2.07143		adar2_down
chr16:23563625:-|chr16:23543978:-	EARS2	circular_RNA|multiple_exon	220	16	7	10	33	23	26	0.4375	0.625	4	16	23	43	20	27	4	5.75	adar1_down
chr16:23637718:-|chr16:23632683:-	PALB2	circular_RNA|multiple_exon	188	10	10	0	20	20	10	1	0	1	10	23	34	11	24	10	23		adar2_down
chr16:23654276:+|chr16:23672602:+	DCTN5	circular_RNA|multiple_exon	179	10	0	13	23	10	23	0	1.3	5	10	7	22	15	12	2	1.4	adar1_down
chr16:27556844:-|chr16:27544612:-	GTF3C1	circular_RNA|multiple_exon	305	19	32	6	57	51	25	1.68421	0.315789	3	14	13	30	17	16	4.66667	4.33333		adar2_down
chr16:30078555:+|chr16:30081350:+	ALDOA	circular_RNA|multiple_exon	586	3	13	0	16	16	3	4.33333	0	8	3	9	20	11	17	0.375	1.125	adar1_up
chr16:30596571:-|chr16:30591116:-	ZNF785	circular_RNA|multiple_exon	135	15	12	3	30	27	18	0.8	0.2	4	4	12	20	8	16	1	3		adar2_down
chr16:3740986:-|chr16:3735997:-	TRAP1	circular_RNA|multiple_exon	298	41	33	6	80	74	47	0.804878	0.146341	12	14	29	55	26	41	1.16667	2.41667		adar2_down
chr16:3801807:-|chr16:3790400:-	CREBBP	circular_RNA|multiple_exon	3149	23	0	13	36	23	36	0	0.565217	2	9	6	17	11	8	4.5	3	adar1_down
chr16:3808973:-|chr16:3799628:-	CREBBP	circular_RNA|multiple_exon	174	23	8	0	31	31	23	0.347826	0	1	9	12	22	10	13	9	12	adar1_down	adar2_down
chr16:4463405:-|chr16:4455492:-	CORO7-PAM16	circular_RNA|multiple_exon	172	5	20	1	26	25	6	4	0.2	9	1	11	21	10	20	0.111111	1.22222	adar1_up
chr16:47497793:+|chr16:47581459:+	PHKB	circular_RNA|multiple_exon	226	12	15	0	27	27	12	1.25	0	6	2	12	20	8	18	0.333333	2		adar2_down
chr16:47531310:+|chr16:47537001:+	PHKB	circular_RNA|multiple_exon	188	0	0	10	10	0	10	NA	Inf	13	5	5	23	18	18	0.384615	0.384615		adar2_up
chr16:47531310:+|chr16:47644831:+	PHKB	circular_RNA|multiple_exon	183	52	5	25	82	57	77	0.0961538	0.480769	27	15	56	98	42	83	0.555556	2.07407		adar2_down
chr16:4893603:-|chr16:4872876:-	GLYR1	circular_RNA|multiple_exon	254	10	5	0	15	15	10	0.5	0	5	17	4	26	22	9	3.4	0.8	adar1_down
chr16:50120126:+|chr16:50136346:+	HEATR3	circular_RNA|multiple_exon	312	0	0	12	12	0	12	NA	Inf	13	2	3	18	15	16	0.153846	0.230769		adar2_up
chr16:53269097:+|chr16:53272498:+	CHD9	circular_RNA|multiple_exon	364	0	16	7	23	16	7	Inf	Inf	11	4	2	17	15	13	0.363636	0.181818	adar1_up
chr16:53289512:+|chr16:53302038:+	CHD9	circular_RNA|multiple_exon	378	21	0	0	21	21	21	0	0	5	14	10	29	19	15	2.8	2	adar1_down	adar2_down
chr16:53878067:+|chr16:53913899:+	FTO	circular_RNA|multiple_exon	286	23	14	0	37	37	23	0.608696	0	3	2	7	12	5	10	0.666667	2.33333		adar2_down
chr16:57207781:-|chr16:57201005:-	FAM192A	circular_RNA|multiple_exon	259	23	10	5	38	33	28	0.434783	0.217391	7	11	24	42	18	31	1.57143	3.42857		adar2_down
chr16:58753159:-|chr16:58749918:-	GOT2	circular_RNA|multiple_exon	224	0	10	11	21	10	11	Inf	Inf	13	3	6	22	16	19	0.230769	0.461538	adar1_up	adar2_up
chr16:66670484:-|chr16:66655965:-	CMTM4	circular_RNA|multiple_exon	336	36	17	28	81	53	64	0.472222	0.777778	7	17	28	52	24	35	2.42857	4	adar1_down
chr16:66763002:-|chr16:66759731:-	DYNC1LI2	circular_RNA|multiple_exon	175	22	7	17	46	29	39	0.318182	0.772727	14	29	22	65	43	36	2.07143	1.57143	adar1_down
chr16:67100585:+|chr16:67116242:+	CBFB	circular_RNA|multiple_exon	406	0	14	12	26	14	12	Inf	Inf	8	4	15	27	12	23	0.5	1.875	adar1_up
chr16:67660458:+|chr16:67663436:+	CTCF	circular_RNA|multiple_exon	295	12	0	0	12	12	12	0	0	3	9	6	18	12	9	3	2	adar1_down
chr16:68208277:+|chr16:68225678:+	NFATC3	circular_RNA|multiple_exon	1147	15	0	0	15	15	15	0	0	3	7	0	10	10	3	2.33333	0	adar1_down
chr16:68300496:+|chr16:68309152:+	SLC7A6	circular_RNA|multiple_exon	686	134	125	62	321	259	196	0.932836	0.462687	62	71	162	295	133	224	1.14516	2.6129		adar2_down
chr16:68300496:+|chr16:68331379:+	SLC7A6	circular_RNA|multiple_exon	370	34	17	3	54	51	37	0.5	0.0882353	17	25	39	81	42	56	1.47059	2.29412		adar2_down
chr16:69279505:+|chr16:69304188:+	SNTB2	circular_RNA|multiple_exon	355	34	6	5	45	40	39	0.176471	0.147059	9	22	18	49	31	27	2.44444	2	adar1_down	adar2_down
chr16:69406258:-|chr16:69404386:-	TERF2	circular_RNA|multiple_exon	232	5	14	21	40	19	26	2.8	4.2	39	19	24	82	58	63	0.487179	0.615385	adar1_up
chr16:70534994:-|chr16:70524233:-	COG4	circular_RNA|multiple_exon	195	7	3	17	27	10	24	0.428571	2.42857	2	8	1	11	10	3	4	0.5	adar1_down
chr16:70560490:+|chr16:70564820:+	SF3B3	circular_RNA|multiple_exon	311	5	14	27	46	19	32	2.8	5.4	14	14	3	31	28	17	1	0.214286		adar2_up
chr16:70560490:+|chr16:70566523:+	SF3B3	circular_RNA|multiple_exon	280	39	8	0	47	47	39	0.205128	0	4	4	11	19	8	15	1	2.75		adar2_down
chr16:70560490:+|chr16:70573110:+	SF3B3	circular_RNA|multiple_exon	242	17	0	0	17	17	17	0	0	4	11	8	23	15	12	2.75	2	adar1_down	adar2_down
chr16:709086:+|chr16:712331:+	WDR90	circular_RNA|multiple_exon	96	13	0	6	19	13	19	0	0.461538	2	2	15	19	4	17	1	7.5		adar2_down
chr16:71748704:-|chr16:71718379:-	PHLPP2	circular_RNA|multiple_exon	470	11	5	3	19	16	14	0.454545	0.272727	3	7	3	13	10	6	2.33333	1	adar1_down
chr16:71748704:-|chr16:71736501:-	PHLPP2	circular_RNA|multiple_exon	422	36	16	0	52	52	36	0.444444	0	1	3	9	13	4	10	3	9		adar2_down
chr16:74497377:-|chr16:74493580:-	GLG1	circular_RNA|multiple_exon	1098	14	39	3	56	53	17	2.78571	0.214286	12	30	40	82	42	52	2.5	3.33333		adar2_down
chr16:74671868:-|chr16:74660241:-	RFWD3	circular_RNA|multiple_exon	325	27	9	16	52	36	43	0.333333	0.592593	7	14	12	33	21	19	2	1.71429	adar1_down
chr16:74695349:-|chr16:74678260:-	RFWD3	circular_RNA|multiple_exon	610	18	4	22	44	22	40	0.222222	1.22222	15	32	26	73	47	41	2.13333	1.73333	adar1_down
chr16:74999720:-|chr16:74982417:-	WDR59	circular_RNA|multiple_exon	86	0	24	15	39	24	15	Inf	Inf	16	16	8	40	32	24	1	0.5		adar2_up
chr16:81396104:+|chr16:81399083:+	GAN	circular_RNA|multiple_exon	240	10	0	0	10	10	10	0	0	1	3	14	18	4	15	3	14		adar2_down
chr16:87380856:-|chr16:87376483:-	FBXO31	circular_RNA|multiple_exon	150	14	0	0	14	14	14	0	0	6	11	17	34	17	23	1.83333	2.83333		adar2_down
chr16:87452507:-|chr16:87448882:-	ZCCHC14	circular_RNA|multiple_exon	145	63	9	39	111	72	102	0.142857	0.619048	12	36	30	78	48	42	3	2.5	adar1_down
chr16:87795646:-|chr16:87760371:-	KLHDC4	circular_RNA|multiple_exon	243	16	14	0	30	30	16	0.875	0	2	1	14	17	3	16	0.5	7		adar2_down
chr16:88653008:+|chr16:88675459:+	ZC3H18	circular_RNA|multiple_exon	201	18	6	8	32	24	26	0.333333	0.444444	4	0	15	19	4	19	0	3.75		adar2_down
chr16:89484776:-|chr16:89371614:-	ANKRD11	circular_RNA|multiple_exon	222	12	40	0	52	52	12	3.33333	0	5	7	10	22	12	15	1.4	2		adar2_down
chr16:89828430:-|chr16:89816138:-	FANCA	circular_RNA|multiple_exon	159	43	11	6	60	54	49	0.255814	0.139535	11	22	32	65	33	43	2	2.90909	adar1_down	adar2_down
chr16:89862426:-|chr16:89857811:-	FANCA	circular_RNA|multiple_exon	245	24	61	16	101	85	40	2.54167	0.666667	22	7	13	42	29	35	0.318182	0.590909	adar1_up
chr16:89961446:+|chr16:89973730:+	TCF25	circular_RNA|multiple_exon	178	10	0	0	10	10	10	0	0	4	3	8	15	7	12	0.75	2		adar2_down
chr16:89962398:+|chr16:89967202:+	TCF25	circular_RNA|multiple_exon	252	71	45	25	141	116	96	0.633803	0.352113	15	20	30	65	35	45	1.33333	2		adar2_down
chr16:9024254:-|chr16:9012888:-	USP7	circular_RNA|multiple_exon	212	17	10	0	27	27	17	0.588235	0	2	2	8	12	4	10	1	4		adar2_down
chr17:11998892:+|chr17:12016677:+	MAP2K4	circular_RNA|multiple_exon	439	29	4	28	61	33	57	0.137931	0.965517	5	28	13	46	33	18	5.6	2.6	adar1_down
chr17:1340449:-|chr17:1339914:-	CRK	circular_RNA|single_exon	535	0	15	0	15	15	0	Inf	NA	12	4	8	24	16	20	0.333333	0.666667	adar1_up
chr17:15450462:-|chr17:15443747:-	TVP23C	circular_RNA|multiple_exon	217	19	0	0	19	19	19	0	0	3	5	11	19	8	14	1.66667	3.66667		adar2_down
chr17:15457143:-|chr17:15443747:-	TVP23C	circular_RNA|multiple_exon	272	37	8	15	60	45	52	0.216216	0.405405	0	9	13	22	9	13	Inf	Inf		adar2_down
chr17:15458678:-|chr17:15449099:-	TVP23C	circular_RNA|multiple_exon	213	20	18	10	48	38	30	0.9	0.5	4	4	14	22	8	18	1	3.5		adar2_down
chr17:15586471:-|chr17:15584179:-	TRIM16	circular_RNA|multiple_exon	174	0	0	10	10	0	10	NA	Inf	8	3	4	15	11	12	0.375	0.5		adar2_up
chr17:15943808:-|chr17:15938079:-	NCOR1	circular_RNA|multiple_exon	225	3	11	15	29	14	18	3.66667	5	9	4	12	25	13	21	0.444444	1.33333	adar1_up
chr17:18250970:-|chr17:18243357:-	SHMT1	circular_RNA|multiple_exon	354	0	0	13	13	0	13	NA	Inf	13	2	5	20	15	18	0.153846	0.384615		adar2_up
chr17:18768782:+|chr17:18781183:+	PRPSAP2	circular_RNA|multiple_exon	267	32	0	0	32	32	32	0	0	9	11	18	38	20	27	1.22222	2		adar2_down
chr17:18768782:+|chr17:18832270:+	PRPSAP2	circular_RNA|multiple_exon	784	12	0	0	12	12	12	0	0	2	4	8	14	6	10	2	4		adar2_down
chr17:2091809:-|chr17:2089957:-	SMG6	circular_RNA|multiple_exon	284	10	0	0	10	10	10	0	0	3	11	0	14	14	3	3.66667	0	adar1_down
chr17:27778473:+|chr17:27838010:+	TAOK1	circular_RNA|multiple_exon	353	12	0	2	14	12	14	0	0.166667	3	4	7	14	7	10	1.33333	2.33333		adar2_down
chr17:27809215:+|chr17:27825539:+	TAOK1	circular_RNA|multiple_exon	294	13	8	0	21	21	13	0.615385	0	3	12	7	22	15	10	4	2.33333		adar2_down
chr17:27999147:-|chr17:27975162:-	SSH2	circular_RNA|multiple_exon	394	29	0	24	53	29	53	0	0.827586	4	16	18	38	20	22	4	4.5	adar1_down
chr17:28030080:-|chr17:28003838:-	SSH2	circular_RNA|multiple_exon	168	37	7	0	44	44	37	0.189189	0	3	5	11	19	8	14	1.66667	3.66667		adar2_down
chr17:29579956:+|chr17:29592357:+	NF1	circular_RNA|multiple_exon	172	9	4	0	13	13	9	0.444444	0	2	12	8	22	14	10	6	4	adar1_down
chr17:29585362:+|chr17:29592357:+	NF1	circular_RNA|multiple_exon	268	7	33	31	71	40	38	4.71429	4.42857	13	4	21	38	17	34	0.307692	1.61538	adar1_up
chr17:30267305:+|chr17:30303633:+	SUZ12	circular_RNA|multiple_exon	139	0	15	0	15	15	0	Inf	NA	9	4	7	20	13	16	0.444444	0.777778	adar1_up
chr17:30498062:+|chr17:30503232:+	RHOT1	circular_RNA|multiple_exon	110	21	61	4	86	82	25	2.90476	0.190476	9	30	22	61	39	31	3.33333	2.44444		adar2_down
chr17:33467085:-|chr17:33466254:-	NLE1	circular_RNA|multiple_exon	325	4	24	32	60	28	36	6	8	10	5	13	28	15	23	0.5	1.3	adar1_up
chr17:33921027:+|chr17:33935406:+	AP2B1	circular_RNA|multiple_exon	304	2	8	19	29	10	21	4	9.5	8	3	4	15	11	12	0.375	0.5	adar1_up	adar2_up
chr17:34871833:-|chr17:34868501:-	MYO19	circular_RNA|multiple_exon	193	12	0	0	12	12	12	0	0	2	1	10	13	3	12	0.5	5		adar2_down
chr17:34871833:-|chr17:34869272:-	MYO19	circular_RNA|multiple_exon	148	20	3	0	23	23	20	0.15	0	7	1	15	23	8	22	0.142857	2.14286		adar2_down
chr17:34884033:-|chr17:34881059:-	MYO19	circular_RNA|multiple_exon	234	24	53	5	82	77	29	2.20833	0.208333	4	5	14	23	9	18	1.25	3.5		adar2_down
chr17:3533640:-|chr17:3526633:-	SHPK	circular_RNA|multiple_exon	293	21	8	0	29	29	21	0.380952	0	4	6	8	18	10	12	1.5	2		adar2_down
chr17:35518964:-|chr17:35506788:-	ACACA	circular_RNA|multiple_exon	560	10	0	0	10	10	10	0	0	7	17	20	44	24	27	2.42857	2.85714	adar1_down	adar2_down
chr17:35583373:-|chr17:35578645:-	ACACA	circular_RNA|multiple_exon	231	12	14	0	26	26	12	1.16667	0	10	20	24	54	30	34	2	2.4		adar2_down
chr17:35603892:-|chr17:35600287:-	ACACA	circular_RNA|multiple_exon	338	0	16	10	26	16	10	Inf	Inf	7	11	3	21	18	10	1.57143	0.428571		adar2_up
chr17:35988716:-|chr17:35985941:-	DDX52	circular_RNA|multiple_exon	314	5	0	20	25	5	25	0	4	9	2	3	14	11	12	0.222222	0.333333		adar2_up
chr17:36454415:+|chr17:36462598:+	MRPL45	circular_RNA|multiple_exon	275	25	0	0	25	25	25	0	0	6	6	12	24	12	18	1	2		adar2_down
chr17:37646810:+|chr17:37657692:+	CDK12	circular_RNA|multiple_exon	365	30	31	10	71	61	40	1.03333	0.333333	10	32	31	73	42	41	3.2	3.1		adar2_down
chr17:38449708:+|chr17:38450755:+	CDC6	circular_RNA|multiple_exon	314	0	16	5	21	16	5	Inf	Inf	7	3	8	18	10	15	0.428571	1.14286	adar1_up
chr17:38563194:-|chr17:38562636:-	TOP2A	circular_RNA|multiple_exon	219	0	13	3	16	13	3	Inf	Inf	27	11	27	65	38	54	0.407407	1	adar1_up
chr17:38652772:-|chr17:38652239:-	TNS4	circular_RNA|single_exon	533	31	12	54	97	43	85	0.387097	1.74194	14	41	46	101	55	60	2.92857	3.28571	adar1_down
chr17:39535983:-|chr17:39535208:-	KRT34	circular_RNA|multiple_exon	381	29	0	11	40	29	40	0	0.37931	4	6	8	18	10	12	1.5	2		adar2_down
chr17:40500535:-|chr17:40497577:-	STAT3	circular_RNA|multiple_exon	226	13	12	0	25	25	13	0.923077	0	6	4	15	25	10	21	0.666667	2.5		adar2_down
chr17:40650942:+|chr17:40653322:+	ATP6V0A1	circular_RNA|multiple_exon	225	28	0	44	72	28	72	0	1.57143	15	31	34	80	46	49	2.06667	2.26667	adar1_down
chr17:41576230:+|chr17:41582193:+	DHX8	circular_RNA|multiple_exon	278	14	66	12	92	80	26	4.71429	0.857143	10	5	14	29	15	24	0.5	1.4	adar1_up
chr17:41901373:-|chr17:41893406:-	MPP3	circular_RNA|multiple_exon	115	21	9	3	33	30	24	0.428571	0.142857	17	34	46	97	51	63	2	2.70588	adar1_down	adar2_down
chr17:4192703:-|chr17:4186093:-	UBE2G1	circular_RNA|multiple_exon	301	4	7	10	21	11	14	1.75	2.5	13	3	3	19	16	16	0.230769	0.230769		adar2_up
chr17:42884837:-|chr17:42881956:-	GJC1	circular_RNA|multiple_exon	896	0	15	0	15	15	0	Inf	NA	9	1	1	11	10	10	0.111111	0.111111	adar1_up
chr17:45673719:+|chr17:45682918:+	NPEPPS	circular_RNA|multiple_exon	195	9	17	4	30	26	13	1.88889	0.444444	5	7	12	24	12	17	1.4	2.4		adar2_down
chr17:45673719:+|chr17:45691091:+	NPEPPS	circular_RNA|multiple_exon	165	3	0	9	12	3	12	0	3	8	3	2	13	11	10	0.375	0.25		adar2_up
chr17:47395345:-|chr17:47388674:-	ZNF652	circular_RNA|multiple_exon	1301	37	0	11	48	37	48	0	0.297297	13	20	29	62	33	42	1.53846	2.23077		adar2_down
chr17:48814321:+|chr17:48819092:+	LUC7L3	circular_RNA|multiple_exon	140	12	6	6	24	18	18	0.5	0.5	9	13	21	43	22	30	1.44444	2.33333		adar2_down
chr17:49075978:-|chr17:49067811:-	SPAG9	circular_RNA|multiple_exon	339	15	0	17	32	15	32	0	1.13333	14	33	32	79	47	46	2.35714	2.28571	adar1_down
chr17:49302544:-|chr17:49294695:-	MBTD1	circular_RNA|multiple_exon	108	1	19	9	29	20	10	19	9	7	3	15	25	10	22	0.428571	2.14286	adar1_up
chr17:49346198:+|chr17:49357840:+	UTP18	circular_RNA|multiple_exon	96	22	8	9	39	30	31	0.363636	0.409091	7	37	14	58	44	21	5.28571	2	adar1_down	adar2_down
chr17:5250085:+|chr17:5257785:+	RABEP1	circular_RNA|multiple_exon	224	19	0	31	50	19	50	0	1.63158	4	8	4	16	12	8	2	1	adar1_down
chr17:53016285:+|chr17:53024673:+	TOM1L1	circular_RNA|multiple_exon	147	18	0	24	42	18	42	0	1.33333	14	28	21	63	42	35	2	1.5	adar1_down
chr17:53108529:+|chr17:53158544:+	STXBP4	circular_RNA|multiple_exon	229	0	17	15	32	17	15	Inf	Inf	9	2	6	17	11	15	0.222222	0.666667	adar1_up
chr17:54902214:-|chr17:54892230:-	C17orf67	circular_RNA|multiple_exon	214	12	0	9	21	12	21	0	0.75	4	17	7	28	21	11	4.25	1.75	adar1_down
chr17:54926057:+|chr17:54939612:+	DGKE	circular_RNA|multiple_exon	268	2	20	0	22	22	2	10	0	8	2	13	23	10	21	0.25	1.625	adar1_up
chr17:55334459:+|chr17:55478832:+	MSI2	circular_RNA|multiple_exon	132	13	0	0	13	13	13	0	0	2	9	2	13	11	4	4.5	1	adar1_down
chr17:57094785:-|chr17:57089689:-	TRIM37	circular_RNA|multiple_exon	207	39	25	13	77	64	52	0.641026	0.333333	9	16	25	50	25	34	1.77778	2.77778		adar2_down
chr17:57161450:-|chr17:57148184:-	TRIM37	circular_RNA|multiple_exon	211	49	22	22	93	71	71	0.44898	0.44898	7	9	17	33	16	24	1.28571	2.42857		adar2_down
chr17:57728564:+|chr17:57739004:+	CLTC	circular_RNA|multiple_exon	313	23	0	6	29	23	29	0	0.26087	4	0	8	12	4	12	0	2		adar2_down
chr17:57814814:+|chr17:57895134:+	VMP1	circular_RNA|multiple_exon	125	22	3	7	32	25	29	0.136364	0.318182	11	5	22	38	16	33	0.454545	2		adar2_down
chr17:57842332:+|chr17:57851246:+	VMP1	circular_RNA|multiple_exon	228	19	5	2	26	24	21	0.263158	0.105263	4	9	7	20	13	11	2.25	1.75	adar1_down
chr17:58711214:+|chr17:58734202:+	PPM1D	circular_RNA|multiple_exon	366	25	17	12	54	42	37	0.68	0.48	3	1	10	14	4	13	0.333333	3.33333		adar2_down
chr17:59871090:-|chr17:59853762:-	BRIP1	circular_RNA|multiple_exon	211	14	14	0	28	28	14	1	0	9	14	21	44	23	30	1.55556	2.33333		adar2_down
chr17:59886118:-|chr17:59870958:-	BRIP1	circular_RNA|multiple_exon	422	13	8	0	21	21	13	0.615385	0	3	2	10	15	5	13	0.666667	3.33333		adar2_down
chr17:60002460:-|chr17:59999086:-	INTS2	circular_RNA|multiple_exon	240	19	0	3	22	19	22	0	0.157895	6	2	15	23	8	21	0.333333	2.5		adar2_down
chr17:61655831:+|chr17:61657304:+	DCAF7	circular_RNA|multiple_exon	276	0	13	12	25	13	12	Inf	Inf	9	6	4	19	15	13	0.666667	0.444444		adar2_up
chr17:64728806:+|chr17:64770185:+	PRKCA	circular_RNA|multiple_exon	217	9	68	0	77	77	9	7.55556	0	7	3	3	13	10	10	0.428571	0.428571	adar1_up
chr17:65147340:-|chr17:65141859:-	HELZ	circular_RNA|multiple_exon	325	7	20	3	30	27	10	2.85714	0.428571	4	20	17	41	24	21	5	4.25		adar2_down
chr17:681984:-|chr17:663351:-	GLOD4	circular_RNA|multiple_exon	492	38	0	14	52	38	52	0	0.368421	5	13	10	28	18	15	2.6	2	adar1_down	adar2_down
chr17:681984:-|chr17:673109:-	GLOD4	circular_RNA|multiple_exon	528	20	0	0	20	20	20	0	0	3	1	10	14	4	13	0.333333	3.33333		adar2_down
chr17:71199139:+|chr17:71199932:+	COG1	circular_RNA|multiple_exon	307	11	4	0	15	15	11	0.363636	0	6	6	16	28	12	22	1	2.66667		adar2_down
chr17:729318:-|chr17:722679:-	NXN	circular_RNA|multiple_exon	618	47	81	15	143	128	62	1.7234	0.319149	14	36	37	87	50	51	2.57143	2.64286		adar2_down
chr17:73204622:+|chr17:73211918:+	NUP85	circular_RNA|multiple_exon	115	7	18	0	25	25	7	2.57143	0	10	4	6	20	14	16	0.4	0.6	adar1_up
chr17:74763468:+|chr17:74772623:+	MFSD11	circular_RNA|multiple_exon	200	41	14	0	55	55	41	0.341463	0	10	4	38	52	14	48	0.4	3.8		adar2_down
chr17:7509467:-|chr17:7504727:-	FXR2	circular_RNA|multiple_exon	168	27	44	0	71	71	27	1.62963	0	6	3	15	24	9	21	0.5	2.5		adar2_down
chr17:76834832:-|chr17:76814749:-	USP36	circular_RNA|multiple_exon	439	28	0	0	28	28	28	0	0	3	7	0	10	10	3	2.33333	0	adar1_down
chr17:78022382:+|chr17:78024082:+	CCDC40	circular_RNA|multiple_exon	397	35	46	16	97	81	51	1.31429	0.457143	19	15	57	91	34	76	0.789474	3		adar2_down
chr17:78298830:+|chr17:78302277:+	RNF213	circular_RNA|multiple_exon	317	23	3	11	37	26	34	0.130435	0.478261	4	6	27	37	10	31	1.5	6.75		adar2_down
chr17:78298830:+|chr17:78310178:+	RNF213	circular_RNA|multiple_exon	385	1	21	31	53	22	32	21	31	21	24	7	52	45	28	1.14286	0.333333		adar2_up
chr17:7842831:+|chr17:7843560:+	CNTROB	circular_RNA|multiple_exon	336	17	9	0	26	26	17	0.529412	0	5	10	13	28	15	18	2	2.6		adar2_down
chr17:78865520:+|chr17:78867665:+	RPTOR	circular_RNA|multiple_exon	275	49	21	44	114	70	93	0.428571	0.897959	23	66	50	139	89	73	2.86957	2.17391	adar1_down
chr17:79250933:-|chr17:79244718:-	SLC38A10	circular_RNA|multiple_exon	208	82	44	17	143	126	99	0.536585	0.207317	34	40	73	147	74	107	1.17647	2.14706		adar2_down
chr17:79567453:-|chr17:79555970:-	NPLOC4	circular_RNA|multiple_exon	246	40	37	20	97	77	60	0.925	0.5	8	5	18	31	13	26	0.625	2.25		adar2_down
chr17:79596831:-|chr17:79563142:-	NPLOC4	circular_RNA|multiple_exon	206	48	29	4	81	77	52	0.604167	0.0833333	4	0	8	12	4	12	0	2		adar2_down
chr17:79634759:+|chr17:79639185:+	CCDC137	circular_RNA|multiple_exon	212	8	4	52	64	12	60	0.5	6.5	15	11	3	29	26	18	0.733333	0.2		adar2_up
chr17:79652635:+|chr17:79655857:+	HGS	circular_RNA|multiple_exon	159	9	65	11	85	74	20	7.22222	1.22222	9	3	3	15	12	12	0.333333	0.333333	adar1_up
chr17:80417868:+|chr17:80426772:+	NARF	circular_RNA|multiple_exon	728	0	19	0	19	19	0	Inf	NA	8	3	10	21	11	18	0.375	1.25	adar1_up
chr17:80861281:+|chr17:80869665:+	TBCD	circular_RNA|multiple_exon	104	23	0	16	39	23	39	0	0.695652	4	12	5	21	16	9	3	1.25	adar1_down
chr17:81006661:-|chr17:80901698:-	B3GNTL1	circular_RNA|multiple_exon	305	17	31	5	53	48	22	1.82353	0.294118	13	36	26	75	49	39	2.76923	2		adar2_down
chr17:81042814:+|chr17:81043199:+	METRNL	circular_RNA|multiple_exon	1635	8	23	6	37	31	14	2.875	0.75	8	4	14	26	12	22	0.5	1.75	adar1_up
chr17:8347245:+|chr17:8363478:+	NDEL1	circular_RNA|multiple_exon	400	15	4	15	34	19	30	0.266667	1	0	11	13	24	11	13	Inf	Inf	adar1_down
chr18:10857209:-|chr18:10855351:-	PIEZO2	circular_RNA|multiple_exon	423	1	23	8	32	24	9	23	8	16	1	7	24	17	23	0.0625	0.4375	adar1_up
chr18:12360050:-|chr18:12351084:-	AFG3L2	circular_RNA|multiple_exon	249	14	0	15	29	14	29	0	1.07143	2	9	7	18	11	9	4.5	3.5	adar1_down
chr18:12360050:-|chr18:12356693:-	AFG3L2	circular_RNA|multiple_exon	261	59	2	6	67	61	65	0.0338983	0.101695	11	43	31	85	54	42	3.90909	2.81818	adar1_down	adar2_down
chr18:12371690:-|chr18:12344131:-	AFG3L2	circular_RNA|multiple_exon	214	0	25	11	36	25	11	Inf	Inf	12	0	6	18	12	18	0	0.5	adar1_up	adar2_up
chr18:12371690:-|chr18:12358669:-	AFG3L2	circular_RNA|multiple_exon	372	26	1	4	31	27	30	0.0384615	0.153846	4	13	18	35	17	22	3.25	4.5	adar1_down	adar2_down
chr18:18964167:+|chr18:18983955:+	GREB1L	circular_RNA|multiple_exon	319	30	8	4	42	38	34	0.266667	0.133333	4	13	11	28	17	15	3.25	2.75	adar1_down	adar2_down
chr18:19244191:-|chr18:19237065:-	ABHD3	circular_RNA|multiple_exon	160	0	16	2	18	16	2	Inf	Inf	7	3	16	26	10	23	0.428571	2.28571	adar1_up
chr18:19345733:+|chr18:19378189:+	MIB1	circular_RNA|multiple_exon	315	21	7	5	33	28	26	0.333333	0.238095	3	7	12	22	10	15	2.33333	4	adar1_down	adar2_down
chr18:20953727:-|chr18:20889644:-	TMEM241	circular_RNA|multiple_exon	115	2	0	17	19	2	19	0	8.5	8	3	2	13	11	10	0.375	0.25		adar2_up
chr18:21042928:+|chr18:21046240:+	RIOK3	circular_RNA|multiple_exon	496	11	0	0	11	11	11	0	0	1	1	9	11	2	10	1	9		adar2_down
chr18:21644104:+|chr18:21649235:+	TTC39C	circular_RNA|multiple_exon	162	12	0	8	20	12	20	0	0.666667	6	16	5	27	22	11	2.66667	0.833333	adar1_down
chr18:21957499:-|chr18:21860806:-	OSBPL1A	circular_RNA|multiple_exon	228	4	14	13	31	18	17	3.5	3.25	12	8	4	24	20	16	0.666667	0.333333		adar2_up
chr18:33611060:-|chr18:33606863:-	RPRD1A	circular_RNA|multiple_exon	281	0	0	13	13	0	13	NA	Inf	8	0	4	12	8	12	0	0.5		adar2_up
chr18:33775220:+|chr18:33783152:+	MOCOS	circular_RNA|multiple_exon	165	57	4	34	95	61	91	0.0701754	0.596491	17	34	23	74	51	40	2	1.35294	adar1_down
chr18:39595440:+|chr18:39609405:+	PIK3C3	circular_RNA|multiple_exon	206	7	17	13	37	24	20	2.42857	1.85714	7	3	8	18	10	15	0.428571	1.14286	adar1_up
chr18:43675097:-|chr18:43664470:-	ATP5A1	circular_RNA|multiple_exon	581	22	6	0	28	28	22	0.272727	0	6	13	4	23	19	10	2.16667	0.666667	adar1_down
chr18:46906128:-|chr18:46812804:-	DYM	circular_RNA|multiple_exon	194	12	0	6	18	12	18	0	0.5	4	1	11	16	5	15	0.25	2.75		adar2_down
chr18:47463767:-|chr18:47455882:-	MYO5B	circular_RNA|multiple_exon	238	18	11	9	38	29	27	0.611111	0.5	12	18	32	62	30	44	1.5	2.66667		adar2_down
chr18:54293688:-|chr18:54283476:-	TXNL1	circular_RNA|multiple_exon	165	0	10	4	14	10	4	Inf	Inf	8	3	5	16	11	13	0.375	0.625	adar1_up
chr18:59815571:-|chr18:59805476:-	PIGN	circular_RNA|multiple_exon	179	0	15	0	15	15	0	Inf	NA	8	2	4	14	10	12	0.25	0.5	adar1_up
chr18:61030101:-|chr18:61011643:-	KDSR	circular_RNA|multiple_exon	2145	11	3	0	14	14	11	0.272727	0	4	8	2	14	12	6	2	0.5	adar1_down
chr18:67795782:-|chr18:67788792:-	RTTN	circular_RNA|multiple_exon	332	10	7	0	17	17	10	0.7	0	4	2	14	20	6	18	0.5	3.5		adar2_down
chr18:74561482:+|chr18:74587620:+	ZNF236	circular_RNA|multiple_exon	314	2	34	25	61	36	27	17	12.5	8	2	21	31	10	29	0.25	2.625	adar1_up
chr18:76886267:+|chr18:76967012:+	ATP9B	circular_RNA|multiple_exon	184	69	52	18	139	121	87	0.753623	0.26087	10	20	34	64	30	44	2	3.4		adar2_down
chr18:77037054:+|chr18:77067234:+	ATP9B	circular_RNA|multiple_exon	268	1	19	2	22	20	3	19	2	8	2	12	22	10	20	0.25	1.5	adar1_up
chr18:77488907:+|chr18:77496521:+	CTDP1	circular_RNA|multiple_exon	330	19	5	15	39	24	34	0.263158	0.789474	7	26	18	51	33	25	3.71429	2.57143	adar1_down
chr18:7926566:+|chr18:7955412:+	PTPRM	circular_RNA|multiple_exon	408	16	24	5	45	40	21	1.5	0.3125	2	10	34	46	12	36	5	17		adar2_down
chr18:8076453:+|chr18:8088849:+	PTPRM	circular_RNA|multiple_exon	211	100	70	19	189	170	119	0.7	0.19	39	39	113	191	78	152	1	2.89744		adar2_down
chr18:9117836:+|chr18:9124981:+	NDUFV2	circular_RNA|multiple_exon	158	28	7	12	47	35	40	0.25	0.428571	7	1	14	22	8	21	0.142857	2		adar2_down
chr18:9931807:+|chr18:9950565:+	VAPA	circular_RNA|multiple_exon	325	0	14	10	24	14	10	Inf	Inf	18	7	29	54	25	47	0.388889	1.61111	adar1_up
chr19:11024553:+|chr19:11027453:+	CARM1	circular_RNA|multiple_exon	135	7	26	17	50	33	24	3.71429	2.42857	16	5	6	27	21	22	0.3125	0.375	adar1_up	adar2_up
chr19:11168931:+|chr19:11170863:+	SMARCA4	circular_RNA|multiple_exon	250	1	5	10	16	6	11	5	10	7	8	3	18	15	10	1.14286	0.428571		adar2_up
chr19:1154401:-|chr19:1149368:-	SBNO2	circular_RNA|multiple_exon	291	0	24	9	33	24	9	Inf	Inf	11	3	13	27	14	24	0.272727	1.18182	adar1_up
chr19:12962748:+|chr19:12963209:+	MAST1	circular_RNA|multiple_exon	168	12	0	0	12	12	12	0	0	4	9	9	22	13	13	2.25	2.25	adar1_down	adar2_down
chr19:12989648:-|chr19:12989196:-	DNASE2	circular_RNA|multiple_exon	361	0	12	17	29	12	17	Inf	Inf	16	8	9	33	24	25	0.5	0.5625	adar1_up
chr19:13135835:+|chr19:13136366:+	NFIX	circular_RNA|multiple_exon	1112	0	17	7	24	17	7	Inf	Inf	11	1	6	18	12	17	0.0909091	0.545455	adar1_up
chr19:13879173:+|chr19:13879862:+	MRI1	circular_RNA|multiple_exon	312	27	37	13	77	64	40	1.37037	0.481481	8	13	22	43	21	30	1.625	2.75		adar2_down
chr19:14156966:+|chr19:14157430:+	IL27RA	circular_RNA|multiple_exon	371	7	33	21	61	40	28	4.71429	3	9	2	1	12	11	10	0.222222	0.111111	adar1_up	adar2_up
chr19:14551955:+|chr19:14552255:+	PKN1	circular_RNA|multiple_exon	591	10	0	15	25	10	25	0	1.5	4	10	3	17	14	7	2.5	0.75	adar1_down
chr19:15383944:-|chr19:15378227:-	BRD4	circular_RNA|multiple_exon	453	10	31	0	41	41	10	3.1	0	5	14	11	30	19	16	2.8	2.2		adar2_down
chr19:16192723:+|chr19:16197350:+	TPM4	circular_RNA|multiple_exon	250	20	0	61	81	20	81	0	3.05	6	12	26	44	18	32	2	4.33333	adar1_down
chr19:16192723:+|chr19:16204563:+	TPM4	circular_RNA|multiple_exon	202	22	4	24	50	26	46	0.181818	1.09091	6	22	21	49	28	27	3.66667	3.5	adar1_down
chr19:313643:-|chr19:311845:-	MIER2	circular_RNA|multiple_exon	245	50	142	56	248	192	106	2.84	1.12	30	13	47	90	43	77	0.433333	1.56667	adar1_up
chr19:33113525:-|chr19:33108495:-	ANKRD27	circular_RNA|multiple_exon	241	18	0	6	24	18	24	0	0.333333	3	5	17	25	8	20	1.66667	5.66667		adar2_down
chr19:334542:-|chr19:325635:-	MIER2	circular_RNA|multiple_exon	496	22	2	26	50	24	48	0.0909091	1.18182	4	9	13	26	13	17	2.25	3.25	adar1_down
chr19:33579040:+|chr19:33592480:+	GPATCH1	circular_RNA|multiple_exon	213	15	27	0	42	42	15	1.8	0	5	17	17	39	22	22	3.4	3.4		adar2_down
chr19:34981281:+|chr19:34986676:+	WTIP	circular_RNA|multiple_exon	169	8	42	12	62	50	20	5.25	1.5	10	5	4	19	15	14	0.5	0.4	adar1_up
chr19:36572335:+|chr19:36577714:+	WDR62	circular_RNA|multiple_exon	262	0	26	18	44	26	18	Inf	Inf	13	4	13	30	17	26	0.307692	1	adar1_up
chr19:36584933:+|chr19:36590519:+	WDR62	circular_RNA|multiple_exon	351	18	9	26	53	27	44	0.5	1.44444	5	14	3	22	19	8	2.8	0.6	adar1_down
chr19:36940903:-|chr19:36940301:-	ZNF566	circular_RNA|multiple_exon	2475	7	30	14	51	37	21	4.28571	2	20	5	12	37	25	32	0.25	0.6	adar1_up
chr19:37698156:-|chr19:37689841:-	ZNF585B	circular_RNA|multiple_exon	128	14	0	0	14	14	14	0	0	9	7	28	44	16	37	0.777778	3.11111		adar2_down
chr19:39948315:+|chr19:39950600:+	SUPT5H	circular_RNA|multiple_exon	342	10	0	16	26	10	26	0	1.6	8	21	8	37	29	16	2.625	1	adar1_down
chr19:41239065:+|chr19:41243674:+	ITPKC	circular_RNA|multiple_exon	275	15	0	0	15	15	15	0	0	4	14	6	24	18	10	3.5	1.5	adar1_down
chr19:41774128:+|chr19:41787180:+	HNRNPUL1	circular_RNA|multiple_exon	234	44	21	19	84	65	63	0.477273	0.431818	11	13	24	48	24	35	1.18182	2.18182		adar2_down
chr19:45525311:+|chr19:45532250:+	RELB	circular_RNA|multiple_exon	261	0	21	12	33	21	12	Inf	Inf	9	11	4	24	20	13	1.22222	0.444444		adar2_up
chr19:45860957:-|chr19:45858923:-	ERCC2	circular_RNA|multiple_exon	132	11	29	5	45	40	16	2.63636	0.454545	12	5	4	21	17	16	0.416667	0.333333	adar1_up
chr19:45872405:-|chr19:45871888:-	ERCC2	circular_RNA|multiple_exon	193	19	49	20	88	68	39	2.57895	1.05263	12	5	8	25	17	20	0.416667	0.666667	adar1_up
chr19:45889438:-|chr19:45885785:-	PPP1R13L	circular_RNA|multiple_exon	196	2	22	17	41	24	19	11	8.5	13	0	3	16	13	16	0	0.230769	adar1_up	adar2_up
chr19:47646751:+|chr19:47658470:+	SAE1	circular_RNA|multiple_exon	210	31	36	2	69	67	33	1.16129	0.0645161	12	24	31	67	36	43	2	2.58333		adar2_down
chr19:49642925:+|chr19:49646261:+	PPFIA3	circular_RNA|multiple_exon	183	0	0	20	20	0	20	NA	Inf	7	3	3	13	10	10	0.428571	0.428571		adar2_up
chr19:5016268:+|chr19:5041262:+	KDM4B	circular_RNA|multiple_exon	196	12	2	30	44	14	42	0.166667	2.5	7	21	19	47	28	26	3	2.71429	adar1_down
chr19:50348149:-|chr19:50347573:-	PTOV1-AS1	circular_RNA|single_exon	576	2	11	37	50	13	39	5.5	18.5	19	5	22	46	24	41	0.263158	1.15789	adar1_up
chr19:5131087:+|chr19:5144913:+	KDM4B	circular_RNA|multiple_exon	588	13	26	13	52	39	26	2	1	10	5	8	23	15	18	0.5	0.8	adar1_up
chr19:52197731:+|chr19:52208381:+	SPACA6	circular_RNA|multiple_exon	115	0	1	16	17	1	16	Inf	Inf	14	1	3	18	15	17	0.0714286	0.214286		adar2_up
chr19:54025110:+|chr19:54080107:+	ZNF331	circular_RNA|multiple_exon	384	33	22	0	55	55	33	0.666667	0	3	8	9	20	11	12	2.66667	3		adar2_down
chr19:54646665:+|chr19:54648068:+	CNOT3	circular_RNA|multiple_exon	169	8	27	20	55	35	28	3.375	2.5	11	4	3	18	15	14	0.363636	0.272727	adar1_up	adar2_up
chr19:54646665:+|chr19:54650393:+	CNOT3	circular_RNA|multiple_exon	130	14	2	0	16	16	14	0.142857	0	3	9	2	14	12	5	3	0.666667	adar1_down
chr19:5641605:+|chr19:5641957:+	SAFB	circular_RNA|multiple_exon	159	70	22	0	92	92	70	0.314286	0	11	12	22	45	23	33	1.09091	2		adar2_down
chr19:7184648:-|chr19:7163043:-	INSR	circular_RNA|multiple_exon	488	0	13	0	13	13	0	Inf	NA	12	5	6	23	17	18	0.416667	0.5	adar1_up
chr19:726138:+|chr19:727694:+	PALM	circular_RNA|multiple_exon	165	0	79	0	79	79	0	Inf	NA	10	1	3	14	11	13	0.1	0.3	adar1_up
chr19:7267907:-|chr19:7267356:-	INSR	circular_RNA|single_exon	551	28	9	9	46	37	37	0.321429	0.321429	8	6	23	37	14	31	0.75	2.875		adar2_down
chr19:8056715:-|chr19:8038609:-	ELAVL1	circular_RNA|multiple_exon	340	16	6	7	29	22	23	0.375	0.4375	3	2	7	12	5	10	0.666667	2.33333		adar2_down
chr19:8520289:+|chr19:8528570:+	HNRNPM	circular_RNA|multiple_exon	262	3	13	0	16	16	3	4.33333	0	27	10	41	78	37	68	0.37037	1.51852	adar1_up
chr19:8527413:+|chr19:8539128:+	HNRNPM	circular_RNA|multiple_exon	129	14	0	0	14	14	14	0	0	3	7	14	24	10	17	2.33333	4.66667	adar1_down	adar2_down
chr19:8530208:+|chr19:8539128:+	HNRNPM	circular_RNA|multiple_exon	115	13	0	0	13	13	13	0	0	3	6	7	16	9	10	2	2.33333		adar2_down
chr19:9771550:-|chr19:9767223:-	ZNF562	circular_RNA|multiple_exon	260	0	24	33	57	24	33	Inf	Inf	12	17	4	33	29	16	1.41667	0.333333		adar2_up
chr2:100052403:-|chr2:100027157:-	REV1	circular_RNA|multiple_exon	259	11	0	8	19	11	19	0	0.727273	2	10	8	20	12	10	5	4	adar1_down
chr2:100081447:-|chr2:100058779:-	REV1	circular_RNA|multiple_exon	215	63	0	51	114	63	114	0	0.809524	6	14	21	41	20	27	2.33333	3.5	adar1_down
chr2:101650220:-|chr2:101638143:-	TBC1D8	circular_RNA|multiple_exon	279	4	12	0	16	16	4	3	0	8	3	6	17	11	14	0.375	0.75	adar1_up
chr2:106782539:-|chr2:106774514:-	UXS1	circular_RNA|multiple_exon	87	19	24	0	43	43	19	1.26316	0	9	16	19	44	25	28	1.77778	2.11111		adar2_down
chr2:111303208:-|chr2:111302646:-	RGPD6	circular_RNA|multiple_exon	236	13	11	0	24	24	13	0.846154	0	13	4	33	50	17	46	0.307692	2.53846		adar2_down
chr2:112563470:-|chr2:112560005:-	ANAPC1	circular_RNA|multiple_exon	169	16	7	32	55	23	48	0.4375	2	8	22	20	50	30	28	2.75	2.5	adar1_down
chr2:112580177:-|chr2:112558374:-	ANAPC1	circular_RNA|multiple_exon	252	12	7	0	19	19	12	0.583333	0	0	3	10	13	3	10	Inf	Inf		adar2_down
chr2:112922578:+|chr2:112942916:+	FBLN7	circular_RNA|multiple_exon	308	10	0	0	10	10	10	0	0	3	5	7	15	8	10	1.66667	2.33333		adar2_down
chr2:11696580:+|chr2:11720958:+	GREB1	circular_RNA|multiple_exon	445	16	0	0	16	16	16	0	0	4	11	1	16	15	5	2.75	0.25	adar1_down
chr2:120634899:+|chr2:120643458:+	PTPN4	circular_RNA|multiple_exon	129	26	3	11	40	29	37	0.115385	0.423077	6	3	13	22	9	19	0.5	2.16667		adar2_down
chr2:128754065:-|chr2:128750761:-	SAP130	circular_RNA|multiple_exon	262	15	13	0	28	28	15	0.866667	0	6	11	23	40	17	29	1.83333	3.83333		adar2_down
chr2:128917088:+|chr2:128922399:+	UGGT1	circular_RNA|multiple_exon	301	10	25	0	35	35	10	2.5	0	2	7	12	21	9	14	3.5	6		adar2_down
chr2:128922304:+|chr2:128931513:+	UGGT1	circular_RNA|multiple_exon	253	42	10	0	52	52	42	0.238095	0	2	3	18	23	5	20	1.5	9		adar2_down
chr2:131671559:+|chr2:131704208:+	ARHGEF4	circular_RNA|multiple_exon	3638	23	0	0	23	23	23	0	0	4	8	5	17	12	9	2	1.25	adar1_down
chr2:131688525:+|chr2:131704208:+	ARHGEF4	circular_RNA|multiple_exon	431	45	42	14	101	87	59	0.933333	0.311111	15	18	37	70	33	52	1.2	2.46667		adar2_down
chr2:136432902:+|chr2:136437894:+	R3HDM1	circular_RNA|multiple_exon	305	47	4	0	51	51	47	0.0851064	0	25	52	78	155	77	103	2.08	3.12	adar1_down	adar2_down
chr2:144969146:-|chr2:144966170:-	GTDC1	circular_RNA|multiple_exon	265	0	15	5	20	15	5	Inf	Inf	16	4	8	28	20	24	0.25	0.5	adar1_up
chr2:153431650:+|chr2:153437563:+	FMNL2	circular_RNA|multiple_exon	201	16	19	0	35	35	16	1.1875	0	4	3	9	16	7	13	0.75	2.25		adar2_down
chr2:15417225:-|chr2:15415608:-	NBAS	circular_RNA|multiple_exon	584	8	8	4	20	16	12	1	0.5	1	9	10	20	10	11	9	10		adar2_down
chr2:15449371:-|chr2:15427197:-	NBAS	circular_RNA|multiple_exon	186	8	2	18	28	10	26	0.25	2.25	3	10	16	29	13	19	3.33333	5.33333	adar1_down
chr2:15470889:-|chr2:15467874:-	NBAS	circular_RNA|multiple_exon	287	8	58	13	79	66	21	7.25	1.625	18	9	33	60	27	51	0.5	1.83333	adar1_up
chr2:15542425:-|chr2:15467874:-	NBAS	circular_RNA|multiple_exon	253	16	0	0	16	16	16	0	0	2	4	15	21	6	17	2	7.5		adar2_down
chr2:15542425:-|chr2:15514732:-	NBAS	circular_RNA|multiple_exon	245	24	9	5	38	33	29	0.375	0.208333	3	10	26	39	13	29	3.33333	8.66667	adar1_down	adar2_down
chr2:15618413:-|chr2:15601325:-	NBAS	circular_RNA|multiple_exon	199	90	55	42	187	145	132	0.611111	0.466667	47	54	109	210	101	156	1.14894	2.31915		adar2_down
chr2:15651474:-|chr2:15564439:-	NBAS	circular_RNA|multiple_exon	291	10	0	3	13	10	13	0	0.3	4	10	9	23	14	13	2.5	2.25	adar1_down	adar2_down
chr2:157367308:+|chr2:157414094:+	GPD2	circular_RNA|multiple_exon	317	9	3	25	37	12	34	0.333333	2.77778	8	7	3	18	15	11	0.875	0.375		adar2_up
chr2:157406120:+|chr2:157414094:+	GPD2	circular_RNA|multiple_exon	357	41	24	0	65	65	41	0.585366	0	8	27	28	63	35	36	3.375	3.5		adar2_down
chr2:159389692:+|chr2:159433895:+	PKP4	circular_RNA|multiple_exon	178	0	11	0	11	11	0	Inf	NA	7	3	5	15	10	12	0.428571	0.714286	adar1_up
chr2:168986268:-|chr2:168920010:-	STK39	circular_RNA|multiple_exon	118	54	15	17	86	69	71	0.277778	0.314815	19	36	40	95	55	59	1.89474	2.10526		adar2_down
chr2:168997268:-|chr2:168986051:-	STK39	circular_RNA|multiple_exon	174	34	48	13	95	82	47	1.41176	0.382353	17	21	56	94	38	73	1.23529	3.29412		adar2_down
chr2:169547544:+|chr2:169574488:+	CERS6	circular_RNA|multiple_exon	156	12	0	0	12	12	12	0	0	8	17	18	43	25	26	2.125	2.25	adar1_down	adar2_down
chr2:170897392:+|chr2:170917953:+	UBR3	circular_RNA|multiple_exon	228	31	0	14	45	31	45	0	0.451613	3	0	10	13	3	13	0	3.33333		adar2_down
chr2:171906684:-|chr2:171902684:-	TLK1	circular_RNA|multiple_exon	298	33	0	0	33	33	33	0	0	1	13	10	24	14	11	13	10	adar1_down	adar2_down
chr2:172305191:+|chr2:172314585:+	DCAF17	circular_RNA|multiple_exon	240	0	21	22	43	21	22	Inf	Inf	21	5	11	37	26	32	0.238095	0.52381	adar1_up
chr2:173433469:+|chr2:173460751:+	PDK1	circular_RNA|multiple_exon	270	18	13	6	37	31	24	0.722222	0.333333	13	29	36	78	42	49	2.23077	2.76923		adar2_down
chr2:175962321:-|chr2:175945388:-	ATF2	circular_RNA|multiple_exon	254	19	0	5	24	19	24	0	0.263158	8	10	27	45	18	35	1.25	3.375		adar2_down
chr2:175986268:-|chr2:175945388:-	ATF2	circular_RNA|multiple_exon	201	29	31	10	70	60	39	1.06897	0.344828	12	26	25	63	38	37	2.16667	2.08333		adar2_down
chr2:175986268:-|chr2:175976296:-	ATF2	circular_RNA|multiple_exon	182	39	30	0	69	69	39	0.769231	0	5	14	22	41	19	27	2.8	4.4		adar2_down
chr2:177161588:+|chr2:177195388:+	MTX2	circular_RNA|multiple_exon	123	2	17	12	31	19	14	8.5	6	8	3	31	42	11	39	0.375	3.875	adar1_up
chr2:183129141:-|chr2:183050619:-	PDE1A	circular_RNA|multiple_exon	300	12	0	0	12	12	12	0	0	4	5	10	19	9	14	1.25	2.5		adar2_down
chr2:183888644:-|chr2:183866681:-	NCKAP1	circular_RNA|multiple_exon	200	10	23	0	33	33	10	2.3	0	7	8	32	47	15	39	1.14286	4.57143		adar2_down
chr2:190593386:+|chr2:190609514:+	ANKAR	circular_RNA|multiple_exon	207	10	23	0	33	33	10	2.3	0	11	5	7	23	16	18	0.454545	0.636364	adar1_up
chr2:191765290:+|chr2:191775047:+	GLS	circular_RNA|multiple_exon	187	0	0	22	22	0	22	NA	Inf	10	11	2	23	21	12	1.1	0.2		adar2_up
chr2:191765290:+|chr2:191796363:+	GLS	circular_RNA|multiple_exon	221	3	20	23	46	23	26	6.66667	7.66667	21	3	20	44	24	41	0.142857	0.952381	adar1_up
chr2:201798697:-|chr2:201790559:-	ORC2	circular_RNA|multiple_exon	194	0	0	15	15	0	15	NA	Inf	15	1	1	17	16	16	0.0666667	0.0666667		adar2_up
chr2:203155046:+|chr2:203162629:+	NOP58	circular_RNA|multiple_exon	110	0	13	29	42	13	29	Inf	Inf	10	3	7	20	13	17	0.3	0.7	adar1_up
chr2:203921150:+|chr2:203964435:+	NBEAL1	circular_RNA|multiple_exon	164	10	2	0	12	12	10	0.2	0	3	9	1	13	12	4	3	0.333333	adar1_down
chr2:206994966:-|chr2:206992521:-	NDUFS1	circular_RNA|multiple_exon	329	131	109	24	264	240	155	0.832061	0.183206	45	47	95	187	92	140	1.04444	2.11111		adar2_down
chr2:207006793:-|chr2:206992521:-	NDUFS1	circular_RNA|multiple_exon	303	9	0	4	13	9	13	0	0.444444	3	7	9	19	10	12	2.33333	3		adar2_down
chr2:21001225:-|chr2:20974570:-	LDAH	circular_RNA|multiple_exon	324	16	23	0	39	39	16	1.4375	0	5	2	10	17	7	15	0.4	2		adar2_down
chr2:211019335:-|chr2:210962810:-	KANSL1L	circular_RNA|multiple_exon	1237	0	0	14	14	0	14	NA	Inf	28	6	9	43	34	37	0.214286	0.321429		adar2_up
chr2:211019335:-|chr2:211018219:-	KANSL1L	circular_RNA|single_exon	1116	8	32	40	80	40	48	4	5	22	11	14	47	33	36	0.5	0.636364	adar1_up
chr2:211421443:+|chr2:211477017:+	CPS1	circular_RNA|multiple_exon	316	47	18	49	114	65	96	0.382979	1.04255	23	57	54	134	80	77	2.47826	2.34783	adar1_down
chr2:215646233:-|chr2:215617171:-	BARD1	circular_RNA|multiple_exon	643	16	0	11	27	16	27	0	0.6875	13	26	28	67	39	41	2	2.15385	adar1_down
chr2:215657169:-|chr2:215617171:-	BARD1	circular_RNA|multiple_exon	179	5	12	0	17	17	5	2.4	0	19	9	12	40	28	31	0.473684	0.631579	adar1_up
chr2:215661841:-|chr2:215617171:-	BARD1	circular_RNA|multiple_exon	354	9	21	23	53	30	32	2.33333	2.55556	35	17	56	108	52	91	0.485714	1.6	adar1_up
chr2:219346957:-|chr2:219330733:-	USP37	circular_RNA|multiple_exon	330	34	13	9	56	47	43	0.382353	0.264706	5	0	11	16	5	16	0	2.2		adar2_down
chr2:219427536:-|chr2:219374702:-	USP37	circular_RNA|multiple_exon	301	14	6	2	22	20	16	0.428571	0.142857	3	10	13	26	13	16	3.33333	4.33333	adar1_down	adar2_down
chr2:220433046:-|chr2:220431552:-	OBSL1	circular_RNA|multiple_exon	565	1	0	12	13	1	13	0	12	9	10	2	21	19	11	1.11111	0.222222		adar2_up
chr2:223752548:+|chr2:223773868:+	ACSL3	circular_RNA|multiple_exon	475	33	15	9	57	48	42	0.454545	0.272727	6	6	17	29	12	23	1	2.83333		adar2_down
chr2:228356263:+|chr2:228389631:+	AGFG1	circular_RNA|multiple_exon	246	17	52	34	103	69	51	3.05882	2	18	7	30	55	25	48	0.388889	1.66667	adar1_up
chr2:228384664:+|chr2:228389631:+	AGFG1	circular_RNA|multiple_exon	268	12	5	19	36	17	31	0.416667	1.58333	2	11	4	17	13	6	5.5	2	adar1_down
chr2:228384664:+|chr2:228401709:+	AGFG1	circular_RNA|multiple_exon	207	11	2	3	16	13	14	0.181818	0.272727	7	9	18	34	16	25	1.28571	2.57143		adar2_down
chr2:228395807:+|chr2:228401709:+	AGFG1	circular_RNA|multiple_exon	211	15	35	28	78	50	43	2.33333	1.86667	13	2	16	31	15	29	0.153846	1.23077	adar1_up
chr2:230668943:-|chr2:230666968:-	TRIP12	circular_RNA|multiple_exon	435	24	23	3	50	47	27	0.958333	0.125	6	5	17	28	11	23	0.833333	2.83333		adar2_down
chr2:230744844:-|chr2:230701564:-	TRIP12	circular_RNA|multiple_exon	282	39	19	12	70	58	51	0.487179	0.307692	6	10	27	43	16	33	1.66667	4.5		adar2_down
chr2:234343026:+|chr2:234346125:+	DGKD	circular_RNA|multiple_exon	206	18	50	7	75	68	25	2.77778	0.388889	10	20	22	52	30	32	2	2.2		adar2_down
chr2:234343026:+|chr2:234347025:+	DGKD	circular_RNA|multiple_exon	170	0	26	0	26	26	0	Inf	NA	9	1	17	27	10	26	0.111111	1.88889	adar1_up
chr2:236839409:+|chr2:236877267:+	AGAP1	circular_RNA|multiple_exon	319	0	22	0	22	22	0	Inf	NA	14	4	3	21	18	17	0.285714	0.214286	adar1_up
chr2:240158360:-|chr2:240098109:-	HDAC4	circular_RNA|multiple_exon	216	40	49	6	95	89	46	1.225	0.15	14	21	45	80	35	59	1.5	3.21429		adar2_down
chr2:240274613:-|chr2:240111529:-	HDAC4	circular_RNA|multiple_exon	484	8	25	4	37	33	12	3.125	0.5	9	8	20	37	17	29	0.888889	2.22222		adar2_down
chr2:24046439:-|chr2:24021008:-	ATAD2B	circular_RNA|multiple_exon	243	25	0	1	26	25	26	0	0.04	22	15	47	84	37	69	0.681818	2.13636		adar2_down
chr2:24046439:-|chr2:24042617:-	ATAD2B	circular_RNA|multiple_exon	166	10	7	3	20	17	13	0.7	0.3	9	6	19	34	15	28	0.666667	2.11111		adar2_down
chr2:242033847:-|chr2:242028603:-	MTERF4	circular_RNA|multiple_exon	203	17	15	0	32	32	17	0.882353	0	5	3	11	19	8	16	0.6	2.2		adar2_down
chr2:242207956:-|chr2:242186167:-	HDLBP	circular_RNA|multiple_exon	176	15	0	0	15	15	15	0	0	0	9	11	20	9	11	Inf	Inf		adar2_down
chr2:242343243:+|chr2:242347030:+	FARP2	circular_RNA|multiple_exon	173	15	0	1	16	15	16	0	0.0666667	2	7	8	17	9	10	3.5	4		adar2_down
chr2:242346952:+|chr2:242352836:+	FARP2	circular_RNA|multiple_exon	192	0	21	0	21	21	0	Inf	NA	14	6	14	34	20	28	0.428571	1	adar1_up
chr2:242545888:-|chr2:242541311:-	THAP4	circular_RNA|multiple_exon	433	16	16	3	35	32	19	1	0.1875	15	22	39	76	37	54	1.46667	2.6		adar2_down
chr2:25314194:+|chr2:25326656:+	EFR3B	circular_RNA|multiple_exon	226	11	30	0	41	41	11	2.72727	0	3	4	8	15	7	11	1.33333	2.66667		adar2_down
chr2:26029206:-|chr2:25990452:-	ASXL2	circular_RNA|multiple_exon	251	24	10	0	34	34	24	0.416667	0	5	14	5	24	19	10	2.8	1	adar1_down
chr2:26587170:+|chr2:26596497:+	SELENOI	circular_RNA|multiple_exon	330	19	38	57	114	57	76	2	3	20	7	38	65	27	58	0.35	1.9	adar1_up
chr2:26587170:+|chr2:26606215:+	SELENOI	circular_RNA|multiple_exon	116	56	4	51	111	60	107	0.0714286	0.910714	15	33	49	97	48	64	2.2	3.26667	adar1_down
chr2:27820934:+|chr2:27830906:+	ZNF512	circular_RNA|multiple_exon	314	8	17	16	41	25	24	2.125	2	10	5	10	25	15	20	0.5	1	adar1_up
chr2:29087985:-|chr2:29073194:-	TRMT61B	circular_RNA|multiple_exon	179	1	32	7	40	33	8	32	7	9	4	13	26	13	22	0.444444	1.44444	adar1_up
chr2:29135456:+|chr2:29137074:+	WDR43	circular_RNA|multiple_exon	259	0	14	0	14	14	0	Inf	NA	15	1	1	17	16	16	0.0666667	0.0666667	adar1_up
chr2:29356521:+|chr2:29368233:+	CLIP4	circular_RNA|multiple_exon	296	13	0	3	16	13	16	0	0.230769	9	2	18	29	11	27	0.222222	2		adar2_down
chr2:30682418:+|chr2:30756180:+	LCLAT1	circular_RNA|multiple_exon	368	10	20	0	30	30	10	2	0	7	3	1	11	10	8	0.428571	0.142857	adar1_up
chr2:32323865:+|chr2:32341281:+	SPAST	circular_RNA|multiple_exon	188	12	0	0	12	12	12	0	0	18	14	42	74	32	60	0.777778	2.33333		adar2_down
chr2:32323865:+|chr2:32353548:+	SPAST	circular_RNA|multiple_exon	166	13	0	0	13	13	13	0	0	4	5	14	23	9	18	1.25	3.5		adar2_down
chr2:32713655:+|chr2:32718734:+	BIRC6	circular_RNA|multiple_exon	253	16	14	0	30	30	16	0.875	0	3	2	12	17	5	15	0.666667	4		adar2_down
chr2:32768308:+|chr2:32774548:+	BIRC6	circular_RNA|multiple_exon	468	9	22	19	50	31	28	2.44444	2.11111	13	1	3	17	14	16	0.0769231	0.230769	adar1_up	adar2_up
chr2:32820101:+|chr2:32832710:+	BIRC6	circular_RNA|multiple_exon	298	18	7	7	32	25	25	0.388889	0.388889	5	4	18	27	9	23	0.8	3.6		adar2_down
chr2:33002949:+|chr2:33012216:+	TTC27	circular_RNA|multiple_exon	263	10	6	0	16	16	10	0.6	0	6	18	12	36	24	18	3	2		adar2_down
chr2:36605500:+|chr2:36749456:+	CRIM1	circular_RNA|multiple_exon	767	10	2	0	12	12	10	0.2	0	2	10	0	12	12	2	5	0	adar1_down
chr2:37113969:-|chr2:37105034:-	STRN	circular_RNA|multiple_exon	246	16	11	0	27	27	16	0.6875	0	3	7	9	19	10	12	2.33333	3		adar2_down
chr2:37121176:-|chr2:37105034:-	STRN	circular_RNA|multiple_exon	271	15	1	27	43	16	42	0.0666667	1.8	3	8	10	21	11	13	2.66667	3.33333	adar1_down
chr2:37463239:+|chr2:37475569:+	NDUFAF7	circular_RNA|multiple_exon	248	35	9	6	50	44	41	0.257143	0.171429	4	12	9	25	16	13	3	2.25	adar1_down	adar2_down
chr2:37520414:-|chr2:37516499:-	PRKD3	circular_RNA|multiple_exon	440	3	12	0	15	15	3	4	0	9	2	5	16	11	14	0.222222	0.555556	adar1_up
chr2:44021596:+|chr2:44032385:+	DYNC2LI1	circular_RNA|multiple_exon	814	28	0	9	37	28	37	0	0.321429	2	6	16	24	8	18	3	8		adar2_down
chr2:44145537:-|chr2:44139571:-	LRPPRC	circular_RNA|multiple_exon	268	23	23	0	46	46	23	1	0	11	9	24	44	20	35	0.818182	2.18182		adar2_down
chr2:44153100:-|chr2:44139571:-	LRPPRC	circular_RNA|multiple_exon	194	65	40	17	122	105	82	0.615385	0.261538	20	27	40	87	47	60	1.35	2		adar2_down
chr2:44162017:-|chr2:44139571:-	LRPPRC	circular_RNA|multiple_exon	250	11	14	3	28	25	14	1.27273	0.272727	6	13	20	39	19	26	2.16667	3.33333		adar2_down
chr2:44202356:-|chr2:44184524:-	LRPPRC	circular_RNA|multiple_exon	192	20	0	0	20	20	20	0	0	1	11	18	30	12	19	11	18	adar1_down	adar2_down
chr2:44209573:-|chr2:44172471:-	LRPPRC	circular_RNA|multiple_exon	281	8	0	2	10	8	10	0	0.25	2	1	10	13	3	12	0.5	5		adar2_down
chr2:44209573:-|chr2:44204294:-	LRPPRC	circular_RNA|multiple_exon	317	39	11	5	55	50	44	0.282051	0.128205	7	15	17	39	22	24	2.14286	2.42857	adar1_down	adar2_down
chr2:44931422:+|chr2:44942492:+	CAMKMT	circular_RNA|multiple_exon	126	35	20	8	63	55	43	0.571429	0.228571	32	65	75	172	97	107	2.03125	2.34375		adar2_down
chr2:48018066:+|chr2:48023202:+	MSH6	circular_RNA|multiple_exon	365	0	10	5	15	10	5	Inf	Inf	13	2	4	19	15	17	0.153846	0.307692	adar1_up
chr2:48066908:-|chr2:48065998:-	FBXO11	circular_RNA|multiple_exon	271	23	0	3	26	23	26	0	0.130435	8	8	20	36	16	28	1	2.5		adar2_down
chr2:53992722:-|chr2:53977920:-	ASB3	circular_RNA|multiple_exon	366	11	28	20	59	39	31	2.54545	1.81818	19	3	17	39	22	36	0.157895	0.894737	adar1_up
chr2:55495875:-|chr2:55489452:-	MTIF2	circular_RNA|multiple_exon	272	11	0	0	11	11	11	0	0	0	5	10	15	5	10	Inf	Inf		adar2_down
chr2:58275962:+|chr2:58316858:+	VRK2	circular_RNA|multiple_exon	232	19	0	8	27	19	27	0	0.421053	12	17	49	78	29	61	1.41667	4.08333		adar2_down
chr2:61258554:+|chr2:61259248:+	PEX13	circular_RNA|single_exon	694	16	49	27	92	65	43	3.0625	1.6875	28	9	23	60	37	51	0.321429	0.821429	adar1_up
chr2:61439064:-|chr2:61433152:-	USP34	circular_RNA|multiple_exon	264	14	0	0	14	14	14	0	0	3	1	9	13	4	12	0.333333	3		adar2_down
chr2:61450431:-|chr2:61447445:-	USP34	circular_RNA|multiple_exon	106	29	5	9	43	34	38	0.172414	0.310345	3	0	10	13	3	13	0	3.33333		adar2_down
chr2:61459667:-|chr2:61447445:-	USP34	circular_RNA|multiple_exon	138	17	5	6	28	22	23	0.294118	0.352941	3	3	17	23	6	20	1	5.66667		adar2_down
chr2:61577828:-|chr2:61552510:-	USP34	circular_RNA|multiple_exon	207	0	0	10	10	0	10	NA	Inf	8	9	4	21	17	12	1.125	0.5		adar2_up
chr2:61724142:-|chr2:61721029:-	XPO1	circular_RNA|multiple_exon	243	10	0	0	10	10	10	0	0	4	8	4	16	12	8	2	1	adar1_down
chr2:62106146:-|chr2:62100137:-	CCT4	circular_RNA|multiple_exon	252	10	0	0	10	10	10	0	0	2	10	9	21	12	11	5	4.5	adar1_down	adar2_down
chr2:62110683:-|chr2:62100137:-	CCT4	circular_RNA|multiple_exon	199	5	18	22	45	23	27	3.6	4.4	18	7	28	53	25	46	0.388889	1.55556	adar1_up
chr2:63666989:-|chr2:63660879:-	WDPCP	circular_RNA|multiple_exon	283	39	27	0	66	66	39	0.692308	0	10	8	28	46	18	38	0.8	2.8		adar2_down
chr2:63720074:-|chr2:63711738:-	WDPCP	circular_RNA|multiple_exon	169	17	0	20	37	17	37	0	1.17647	6	23	14	43	29	20	3.83333	2.33333	adar1_down
chr2:63831830:+|chr2:63833162:+	MDH1	circular_RNA|multiple_exon	265	25	0	0	25	25	25	0	0	2	5	9	16	7	11	2.5	4.5		adar2_down
chr2:65572030:-|chr2:65559121:-	SPRED2	circular_RNA|multiple_exon	241	23	5	0	28	28	23	0.217391	0	8	7	24	39	15	32	0.875	3		adar2_down
chr2:69565697:-|chr2:69565030:-	GFPT1	circular_RNA|multiple_exon	277	27	5	0	32	32	27	0.185185	0	5	10	9	24	15	14	2	1.8	adar1_down
chr2:69577315:-|chr2:69569284:-	GFPT1	circular_RNA|multiple_exon	202	35	13	14	62	48	49	0.371429	0.4	17	32	59	108	49	76	1.88235	3.47059		adar2_down
chr2:70457986:-|chr2:70451686:-	TIA1	circular_RNA|multiple_exon	136	21	9	33	63	30	54	0.428571	1.57143	10	34	24	68	44	34	3.4	2.4	adar1_down
chr2:73761951:+|chr2:73800551:+	ALMS1	circular_RNA|multiple_exon	1287	17	0	3	20	17	20	0	0.176471	5	10	12	27	15	17	2	2.4	adar1_down	adar2_down
chr2:74432832:+|chr2:74438993:+	MTHFD2	circular_RNA|multiple_exon	493	3	18	18	39	21	21	6	6	7	3	0	10	10	7	0.428571	0	adar1_up
chr2:85584090:+|chr2:85604597:+	ELMOD3	circular_RNA|multiple_exon	188	14	0	0	14	14	14	0	0	4	14	4	22	18	8	3.5	1	adar1_down
chr2:85768952:+|chr2:85770157:+	MAT2A	circular_RNA|multiple_exon	433	19	0	7	26	19	26	0	0.368421	1	5	9	15	6	10	5	9		adar2_down
chr2:85846343:+|chr2:85858069:+	USP39	circular_RNA|multiple_exon	294	20	0	4	24	20	24	0	0.2	5	2	10	17	7	15	0.4	2		adar2_down
chr2:8917022:-|chr2:8910800:-	KIDINS220	circular_RNA|multiple_exon	181	11	7	0	18	18	11	0.636364	0	3	9	14	26	12	17	3	4.66667		adar2_down
chr2:9458653:+|chr2:9475308:+	ASAP2	circular_RNA|multiple_exon	160	21	17	0	38	38	21	0.809524	0	0	3	12	15	3	12	Inf	Inf		adar2_down
chr2:9616116:+|chr2:9634989:+	IAH1	circular_RNA|multiple_exon	210	13	3	0	16	16	13	0.230769	0	3	4	15	22	7	18	1.33333	5		adar2_down
chr2:97024783:+|chr2:97026448:+	NCAPH	circular_RNA|multiple_exon	270	16	15	5	36	31	21	0.9375	0.3125	9	4	22	35	13	31	0.444444	2.44444		adar2_down
chr20:13610799:-|chr20:13561544:-	TASP1	circular_RNA|multiple_exon	302	32	35	4	71	67	36	1.09375	0.125	11	10	24	45	21	35	0.909091	2.18182		adar2_down
chr20:17932239:-|chr20:17928130:-	SNX5	circular_RNA|multiple_exon	204	4	10	15	29	14	19	2.5	3.75	16	4	20	40	20	36	0.25	1.25	adar1_up
chr20:18122852:+|chr20:18123563:+	KAT14	circular_RNA|multiple_exon	805	0	17	34	51	17	34	Inf	Inf	13	1	20	34	14	33	0.0769231	1.53846	adar1_up
chr20:18278629:+|chr20:18287037:+	ZNF133	circular_RNA|multiple_exon	172	10	5	11	26	15	21	0.5	1.1	10	28	32	70	38	42	2.8	3.2	adar1_down
chr20:21306917:+|chr20:21338430:+	XRN2	circular_RNA|multiple_exon	183	14	0	0	14	14	14	0	0	6	14	16	36	20	22	2.33333	2.66667	adar1_down	adar2_down
chr20:25612794:+|chr20:25626284:+	ZNF337-AS1	circular_RNA|multiple_exon	247	0	12	24	36	12	24	Inf	Inf	18	3	23	44	21	41	0.166667	1.27778	adar1_up
chr20:25614685:+|chr20:25626284:+	ZNF337-AS1	circular_RNA|multiple_exon	238	43	27	21	91	70	64	0.627907	0.488372	16	8	47	71	24	63	0.5	2.9375		adar2_down
chr20:32207323:+|chr20:32216241:+	CBFA2T2	circular_RNA|multiple_exon	174	32	0	4	36	32	36	0	0.125	10	9	20	39	19	30	0.9	2		adar2_down
chr20:32686439:-|chr20:32681481:-	EIF2S2	circular_RNA|multiple_exon	191	17	8	0	25	25	17	0.470588	0	1	5	9	15	6	10	5	9		adar2_down
chr20:33834643:+|chr20:33842557:+	MMP24	circular_RNA|multiple_exon	452	37	0	10	47	37	47	0	0.27027	6	3	21	30	9	27	0.5	3.5		adar2_down
chr20:33971936:-|chr20:33934967:-	UQCC1	circular_RNA|multiple_exon	120	0	24	14	38	24	14	Inf	Inf	11	5	1	17	16	12	0.454545	0.0909091	adar1_up	adar2_up
chr20:34430495:+|chr20:34459751:+	PHF20	circular_RNA|multiple_exon	350	0	16	3	19	16	3	Inf	Inf	10	3	10	23	13	20	0.3	1	adar1_up
chr20:34827743:+|chr20:34832848:+	AAR2	circular_RNA|multiple_exon	1033	17	0	0	17	17	17	0	0	2	11	7	20	13	9	5.5	3.5	adar1_down
chr20:35423002:-|chr20:35421652:-	SOGA1	circular_RNA|multiple_exon	1574	29	11	22	62	40	51	0.37931	0.758621	7	14	22	43	21	29	2	3.14286	adar1_down
chr20:35693876:-|chr20:35684549:-	RBL1	circular_RNA|multiple_exon	161	18	0	6	24	18	24	0	0.333333	14	5	32	51	19	46	0.357143	2.28571		adar2_down
chr20:40162209:-|chr20:40141485:-	CHD6	circular_RNA|multiple_exon	563	14	6	16	36	20	30	0.428571	1.14286	8	17	18	43	25	26	2.125	2.25	adar1_down
chr20:40179999:-|chr20:40141485:-	CHD6	circular_RNA|multiple_exon	204	0	12	5	17	12	5	Inf	Inf	17	4	19	40	21	36	0.235294	1.11765	adar1_up
chr20:47364417:-|chr20:47342827:-	PREX1	circular_RNA|multiple_exon	172	25	6	14	45	31	39	0.24	0.56	5	14	10	29	19	15	2.8	2	adar1_down
chr20:47570093:+|chr20:47585814:+	ARFGEF2	circular_RNA|multiple_exon	364	14	5	0	19	19	14	0.357143	0	6	4	13	23	10	19	0.666667	2.16667		adar2_down
chr20:47585684:+|chr20:47592736:+	ARFGEF2	circular_RNA|multiple_exon	313	17	17	2	36	34	19	1	0.117647	3	8	16	27	11	19	2.66667	5.33333		adar2_down
chr20:47691322:+|chr20:47706283:+	CSE1L	circular_RNA|multiple_exon	273	15	3	6	24	18	21	0.2	0.4	10	16	24	50	26	34	1.6	2.4		adar2_down
chr20:47888287:-|chr20:47881253:-	ZNFX1	circular_RNA|multiple_exon	1956	22	0	0	22	22	22	0	0	11	6	25	42	17	36	0.545455	2.27273		adar2_down
chr20:50287796:-|chr20:50273477:-	ATP9A	circular_RNA|multiple_exon	354	14	29	4	47	43	18	2.07143	0.285714	2	8	17	27	10	19	4	8.5		adar2_down
chr20:56993267:+|chr20:57016139:+	VAPB	circular_RNA|multiple_exon	2258	26	10	11	47	36	37	0.384615	0.423077	11	18	22	51	29	33	1.63636	2		adar2_down
chr20:57268793:+|chr20:57282256:+	NPEPL1	circular_RNA|multiple_exon	262	0	12	8	20	12	8	Inf	Inf	8	4	13	25	12	21	0.5	1.625	adar1_up
chr20:5939174:+|chr20:5953842:+	MCM8	circular_RNA|multiple_exon	338	20	5	19	44	25	39	0.25	0.95	2	11	13	26	13	15	5.5	6.5	adar1_down
chr20:5939174:+|chr20:5958663:+	MCM8	circular_RNA|multiple_exon	339	8	0	4	12	8	12	0	0.5	3	8	14	25	11	17	2.66667	4.66667		adar2_down
chr20:60831113:+|chr20:60838747:+	OSBPL2	circular_RNA|multiple_exon	239	13	10	2	25	23	15	0.769231	0.153846	12	6	24	42	18	36	0.5	2		adar2_down
chr20:61545758:-|chr20:61522312:-	DIDO1	circular_RNA|multiple_exon	391	22	4	4	30	26	26	0.181818	0.181818	19	33	60	112	52	79	1.73684	3.15789		adar2_down
chr20:62422143:-|chr20:62384039:-	ZBTB46	circular_RNA|multiple_exon	1144	8	2	19	29	10	27	0.25	2.375	10	0	4	14	10	14	0	0.4		adar2_up
chr20:62500649:+|chr20:62505169:+	TPD52L2	circular_RNA|multiple_exon	293	10	0	18	28	10	28	0	1.8	4	10	3	17	14	7	2.5	0.75	adar1_down
chr21:30442658:-|chr21:30432862:-	CCT8	circular_RNA|multiple_exon	209	0	13	0	13	13	0	Inf	NA	12	3	14	29	15	26	0.25	1.16667	adar1_up
chr21:33747792:-|chr21:33740712:-	URB1	circular_RNA|multiple_exon	280	9	0	2	11	9	11	0	0.222222	3	2	9	14	5	12	0.666667	3		adar2_down
chr21:34804484:+|chr21:34805178:+	IFNGR2	circular_RNA|multiple_exon	196	3	10	9	22	13	12	3.33333	3	10	6	5	21	16	15	0.6	0.5		adar2_up
chr21:38311294:-|chr21:38302551:-	HLCS	circular_RNA|multiple_exon	344	50	13	16	79	63	66	0.26	0.32	7	6	17	30	13	24	0.857143	2.42857		adar2_down
chr21:38559350:+|chr21:38568337:+	TTC3	circular_RNA|multiple_exon	457	13	22	2	37	35	15	1.69231	0.153846	8	18	23	49	26	31	2.25	2.875		adar2_down
chr21:38792601:+|chr21:38868560:+	DYRK1A	circular_RNA|multiple_exon	225	27	13	20	60	40	47	0.481481	0.740741	13	27	27	67	40	40	2.07692	2.07692	adar1_down
chr21:40601362:-|chr21:40596334:-	BRWD1	circular_RNA|multiple_exon	185	13	17	2	32	30	15	1.30769	0.153846	4	5	18	27	9	22	1.25	4.5		adar2_down
chr21:40604424:-|chr21:40596334:-	BRWD1	circular_RNA|multiple_exon	186	52	6	11	69	58	63	0.115385	0.211538	4	9	20	33	13	24	2.25	5	adar1_down	adar2_down
chr21:42609440:+|chr21:42617990:+	BACE2	circular_RNA|multiple_exon	317	89	12	31	132	101	120	0.134831	0.348315	28	57	47	132	85	75	2.03571	1.67857	adar1_down
chr21:45153950:+|chr21:45173600:+	PDXK	circular_RNA|multiple_exon	190	26	4	15	45	30	41	0.153846	0.576923	10	21	21	52	31	31	2.1	2.1	adar1_down
chr21:45165960:+|chr21:45168961:+	PDXK	circular_RNA|multiple_exon	131	0	17	12	29	17	12	Inf	Inf	14	5	9	28	19	23	0.357143	0.642857	adar1_up
chr21:46538479:+|chr21:46591599:+	ADARB1	circular_RNA|multiple_exon	97	3	10	5	18	13	8	3.33333	1.66667	7	3	1	11	10	8	0.428571	0.142857	adar1_up
chr21:47697631:-|chr21:47693302:-	MCM3AP	circular_RNA|multiple_exon	387	3	14	0	17	17	3	4.66667	0	14	2	16	32	16	30	0.142857	1.14286	adar1_up
chr22:17630635:-|chr22:17623988:-	HDHD5	circular_RNA|multiple_exon	236	16	12	2	30	28	18	0.75	0.125	1	0	10	11	1	11	0	10		adar2_down
chr22:18138428:+|chr22:18171908:+	BCL2L13	circular_RNA|multiple_exon	238	9	18	6	33	27	15	2	0.666667	10	4	14	28	14	24	0.4	1.4	adar1_up
chr22:19077003:-|chr22:19050715:-	DGCR2	circular_RNA|multiple_exon	198	32	8	12	52	40	44	0.25	0.375	1	14	19	34	15	20	14	19	adar1_down	adar2_down
chr22:19241750:-|chr22:19226798:-	CLTCL1	circular_RNA|multiple_exon	306	29	0	0	29	29	29	0	0	2	0	8	10	2	10	0	4		adar2_down
chr22:20078958:+|chr22:20082318:+	DGCR8	circular_RNA|multiple_exon	280	18	3	0	21	21	18	0.166667	0	3	8	2	13	11	5	2.66667	0.666667	adar1_down
chr22:23595986:+|chr22:23603727:+	BCR	circular_RNA|multiple_exon	219	4	4	22	30	8	26	1	5.5	7	2	3	12	9	10	0.285714	0.428571		adar2_up
chr22:29121355:-|chr22:29095826:-	CHEK2	circular_RNA|multiple_exon	223	16	38	46	100	54	62	2.375	2.875	21	5	34	60	26	55	0.238095	1.61905	adar1_up
chr22:30374431:+|chr22:30394846:+	MTMR3	circular_RNA|multiple_exon	185	11	3	0	14	14	11	0.272727	0	4	6	12	22	10	16	1.5	3		adar2_down
chr22:32100712:-|chr22:32097642:-	PRR14L	circular_RNA|multiple_exon	388	0	10	0	10	10	0	Inf	NA	10	5	8	23	15	18	0.5	0.8	adar1_up
chr22:32874968:+|chr22:32875262:+	FBXO7	circular_RNA|multiple_exon	392	14	4	0	18	18	14	0.285714	0	21	10	42	73	31	63	0.47619	2		adar2_down
chr22:36920779:-|chr22:36919256:-	EIF3D	circular_RNA|multiple_exon	208	0	10	0	10	10	0	Inf	NA	13	6	19	38	19	32	0.461538	1.46154	adar1_up
chr22:38494489:-|chr22:38493039:-	BAIAP2L2	circular_RNA|multiple_exon	217	18	39	3	60	57	21	2.16667	0.166667	7	13	14	34	20	21	1.85714	2		adar2_down
chr22:39111912:+|chr22:39113005:+	GTPBP1	circular_RNA|multiple_exon	403	6	0	13	19	6	19	0	2.16667	12	11	2	25	23	14	0.916667	0.166667		adar2_up
chr22:41277774:+|chr22:41278181:+	XPNPEP3	circular_RNA|multiple_exon	561	38	0	0	38	38	38	0	0	9	8	19	36	17	28	0.888889	2.11111		adar2_down
chr22:41677086:-|chr22:41657450:-	RANGAP1	circular_RNA|multiple_exon	283	7	0	3	10	7	10	0	0.428571	3	4	8	15	7	11	1.33333	2.66667		adar2_down
chr22:44489808:+|chr22:44496003:+	PARVB	circular_RNA|multiple_exon	159	11	0	0	11	11	11	0	0	3	3	7	13	6	10	1	2.33333		adar2_down
chr22:45607988:-|chr22:45593671:-	KIAA0930	circular_RNA|multiple_exon	394	4	18	14	36	22	18	4.5	3.5	8	3	0	11	11	8	0.375	0	adar1_up
chr22:50171461:-|chr22:50169239:-	BRD1	circular_RNA|multiple_exon	289	8	21	20	49	29	28	2.625	2.5	14	6	13	33	20	27	0.428571	0.928571	adar1_up
chr22:51220779:-|chr22:51207188:-	RABL2B	circular_RNA|multiple_exon	277	12	0	0	12	12	12	0	0	5	2	11	18	7	16	0.4	2.2		adar2_down
chr3:100105822:-|chr3:100100459:-	TOMM70	circular_RNA|multiple_exon	321	17	0	0	17	17	17	0	0	2	13	18	33	15	20	6.5	9	adar1_down	adar2_down
chr3:111632166:+|chr3:111632549:+	PHLDB2	circular_RNA|single_exon	383	11	22	10	43	33	21	2	0.909091	8	4	7	19	12	15	0.5	0.875	adar1_up
chr3:113125888:-|chr3:113114597:-	CFAP44	circular_RNA|multiple_exon	224	14	25	0	39	39	14	1.78571	0	13	14	28	55	27	41	1.07692	2.15385		adar2_down
chr3:11399892:+|chr3:11406208:+	ATG7	circular_RNA|multiple_exon	269	10	27	52	89	37	62	2.7	5.2	26	12	31	69	38	57	0.461538	1.19231	adar1_up
chr3:122172848:-|chr3:122160885:-	KPNA1	circular_RNA|multiple_exon	169	23	9	54	86	32	77	0.391304	2.34783	7	15	2	24	22	9	2.14286	0.285714	adar1_down
chr3:122808015:+|chr3:122835145:+	PDIA5	circular_RNA|multiple_exon	193	13	0	0	13	13	13	0	0	6	6	12	24	12	18	1	2		adar2_down
chr3:122808015:+|chr3:122843190:+	PDIA5	circular_RNA|multiple_exon	197	48	20	7	75	68	55	0.416667	0.145833	20	11	43	74	31	63	0.55	2.15		adar2_down
chr3:122842913:+|chr3:122849463:+	PDIA5	circular_RNA|multiple_exon	227	12	0	0	12	12	12	0	0	4	5	13	22	9	17	1.25	3.25		adar2_down
chr3:122864369:+|chr3:122880302:+	PDIA5	circular_RNA|multiple_exon	204	8	20	0	28	28	8	2.5	0	8	2	12	22	10	20	0.25	1.5	adar1_up
chr3:125752521:-|chr3:125731458:-	SLC41A3	circular_RNA|multiple_exon	208	12	0	0	12	12	12	0	0	3	3	10	16	6	13	1	3.33333		adar2_down
chr3:127379221:+|chr3:127381154:+	PODXL2	circular_RNA|multiple_exon	855	76	15	18	109	91	94	0.197368	0.236842	17	31	36	84	48	53	1.82353	2.11765		adar2_down
chr3:129547351:-|chr3:129546646:-	TMCC1	circular_RNA|multiple_exon	331	21	6	0	27	27	21	0.285714	0	5	12	7	24	17	12	2.4	1.4	adar1_down
chr3:130871232:+|chr3:130992418:+	NEK11	circular_RNA|multiple_exon	277	0	10	0	10	10	0	Inf	NA	8	4	8	20	12	16	0.5	1	adar1_up
chr3:130871475:+|chr3:130889731:+	NEK11	circular_RNA|multiple_exon	186	11	0	4	15	11	15	0	0.363636	4	5	11	20	9	15	1.25	2.75		adar2_down
chr3:132350323:-|chr3:132322073:-	ACAD11	circular_RNA|multiple_exon	236	18	25	0	43	43	18	1.38889	0	4	11	24	39	15	28	2.75	6		adar2_down
chr3:132435753:-|chr3:132405104:-	NPHP3	circular_RNA|multiple_exon	279	14	0	0	14	14	14	0	0	2	0	10	12	2	12	0	5		adar2_down
chr3:133363207:-|chr3:133356720:-	TOPBP1	circular_RNA|multiple_exon	629	10	0	0	10	10	10	0	0	10	20	25	55	30	35	2	2.5	adar1_down	adar2_down
chr3:133910818:-|chr3:133894453:-	RYK	circular_RNA|multiple_exon	284	26	74	28	128	100	54	2.84615	1.07692	35	16	38	89	51	73	0.457143	1.08571	adar1_up
chr3:134214138:+|chr3:134226128:+	CEP63	circular_RNA|multiple_exon	253	17	0	0	17	17	17	0	0	2	4	17	23	6	19	2	8.5		adar2_down
chr3:13542213:+|chr3:13544480:+	HDAC11	circular_RNA|multiple_exon	172	0	18	0	18	18	0	Inf	NA	12	0	1	13	12	13	0	0.0833333	adar1_up
chr3:136002679:+|chr3:136035906:+	PCCB	circular_RNA|multiple_exon	229	15	36	0	51	51	15	2.4	0	6	13	19	38	19	25	2.16667	3.16667		adar2_down
chr3:136141886:-|chr3:136117591:-	STAG1	circular_RNA|multiple_exon	167	37	24	16	77	61	53	0.648649	0.432432	10	20	32	62	30	42	2	3.2		adar2_down
chr3:136196254:-|chr3:136162129:-	STAG1	circular_RNA|multiple_exon	240	39	20	7	66	59	46	0.512821	0.179487	4	4	11	19	8	15	1	2.75		adar2_down
chr3:136664425:+|chr3:136665137:+	NCK1	circular_RNA|single_exon	712	21	0	8	29	21	29	0	0.380952	4	13	18	35	17	22	3.25	4.5	adar1_down	adar2_down
chr3:138403645:-|chr3:138400809:-	PIK3CB	circular_RNA|multiple_exon	256	4	31	18	53	35	22	7.75	4.5	11	2	30	43	13	41	0.181818	2.72727	adar1_up
chr3:138413749:-|chr3:138407717:-	PIK3CB	circular_RNA|multiple_exon	220	14	13	4	31	27	18	0.928571	0.285714	5	9	19	33	14	24	1.8	3.8		adar2_down
chr3:141620978:+|chr3:141634862:+	ATP1B3	circular_RNA|multiple_exon	141	13	35	0	48	48	13	2.69231	0	5	10	13	28	15	18	2	2.6		adar2_down
chr3:141622462:+|chr3:141626116:+	ATP1B3	circular_RNA|multiple_exon	235	0	21	4	25	21	4	Inf	Inf	12	6	5	23	18	17	0.5	0.416667	adar1_up
chr3:141622462:+|chr3:141640905:+	ATP1B3	circular_RNA|multiple_exon	243	27	12	12	51	39	39	0.444444	0.444444	12	15	30	57	27	42	1.25	2.5		adar2_down
chr3:142279296:-|chr3:142277466:-	ATR	circular_RNA|multiple_exon	343	17	11	0	28	28	17	0.647059	0	3	4	7	14	7	10	1.33333	2.33333		adar2_down
chr3:149540305:+|chr3:149639014:+	RNF13	circular_RNA|multiple_exon	148	33	25	12	70	58	45	0.757576	0.363636	25	30	73	128	55	98	1.2	2.92		adar2_down
chr3:149589816:+|chr3:149639014:+	RNF13	circular_RNA|multiple_exon	113	14	0	0	14	14	14	0	0	11	16	47	74	27	58	1.45455	4.27273		adar2_down
chr3:155551830:-|chr3:155545971:-	SLC33A1	circular_RNA|multiple_exon	379	35	34	17	86	69	52	0.971429	0.485714	6	14	19	39	20	25	2.33333	3.16667		adar2_down
chr3:155560408:-|chr3:155545971:-	SLC33A1	circular_RNA|multiple_exon	382	43	36	14	93	79	57	0.837209	0.325581	64	47	198	309	111	262	0.734375	3.09375		adar2_down
chr3:155611307:+|chr3:155640091:+	GMPS	circular_RNA|multiple_exon	296	21	9	16	46	30	37	0.428571	0.761905	4	11	5	20	15	9	2.75	1.25	adar1_down
chr3:155611307:+|chr3:155649669:+	GMPS	circular_RNA|multiple_exon	296	19	25	7	51	44	26	1.31579	0.368421	6	12	12	30	18	18	2	2		adar2_down
chr3:155615716:+|chr3:155633981:+	GMPS	circular_RNA|multiple_exon	287	20	0	0	20	20	20	0	0	0	16	4	20	16	4	Inf	Inf	adar1_down
chr3:155621652:+|chr3:155629068:+	GMPS	circular_RNA|multiple_exon	262	16	8	0	24	24	16	0.5	0	3	4	11	18	7	14	1.33333	3.66667		adar2_down
chr3:156411809:+|chr3:156413814:+	TIPARP	circular_RNA|multiple_exon	328	39	20	6	65	59	45	0.512821	0.153846	15	14	32	61	29	47	0.933333	2.13333		adar2_down
chr3:171830242:+|chr3:171969331:+	FNDC3B	circular_RNA|multiple_exon	419	12	6	0	18	18	12	0.5	0	1	4	10	15	5	11	4	10		adar2_down
chr3:179096129:+|chr3:179104417:+	MFN1	circular_RNA|multiple_exon	669	24	4	0	28	28	24	0.166667	0	8	14	20	42	22	28	1.75	2.5		adar2_down
chr3:183585848:-|chr3:183558358:-	PARL	circular_RNA|multiple_exon	265	33	0	15	48	33	48	0	0.454545	14	5	29	48	19	43	0.357143	2.07143		adar2_down
chr3:183963600:-|chr3:183962389:-	ALG3	circular_RNA|multiple_exon	519	10	26	2	38	36	12	2.6	0.2	4	1	12	17	5	16	0.25	3		adar2_down
chr3:185307902:+|chr3:185331196:+	SENP2	circular_RNA|multiple_exon	108	0	0	11	11	0	11	NA	Inf	8	11	3	22	19	11	1.375	0.375		adar2_up
chr3:186522513:-|chr3:186509514:-	RFC4	circular_RNA|multiple_exon	266	35	47	10	92	82	45	1.34286	0.285714	23	23	46	92	46	69	1	2		adar2_down
chr3:195112876:-|chr3:195047614:-	ACAP2	circular_RNA|multiple_exon	131	17	0	12	29	17	29	0	0.705882	3	7	3	13	10	6	2.33333	1	adar1_down
chr3:195787118:-|chr3:195780289:-	TFRC	circular_RNA|multiple_exon	207	0	12	20	32	12	20	Inf	Inf	15	4	21	40	19	36	0.266667	1.4	adar1_up
chr3:195792471:-|chr3:195785155:-	TFRC	circular_RNA|multiple_exon	238	69	78	27	174	147	96	1.13043	0.391304	27	30	86	143	57	113	1.11111	3.18519		adar2_down
chr3:196831876:-|chr3:196807922:-	DLG1	circular_RNA|multiple_exon	168	20	0	1	21	20	21	0	0.05	2	10	4	16	12	6	5	2	adar1_down
chr3:32774915:+|chr3:32778982:+	CNOT10	circular_RNA|multiple_exon	201	0	20	10	30	20	10	Inf	Inf	10	5	15	30	15	25	0.5	1.5	adar1_up
chr3:33114205:-|chr3:33087612:-	GLB1	circular_RNA|multiple_exon	241	0	0	22	22	0	22	NA	Inf	7	2	3	12	9	10	0.285714	0.428571		adar2_up
chr3:33114205:-|chr3:33106955:-	GLB1	circular_RNA|multiple_exon	263	43	0	0	43	43	43	0	0	12	25	16	53	37	28	2.08333	1.33333	adar1_down
chr3:33580434:-|chr3:33557515:-	CLASP2	circular_RNA|multiple_exon	147	10	0	0	10	10	10	0	0	4	3	8	15	7	12	0.75	2		adar2_down
chr3:33673866:-|chr3:33661095:-	CLASP2	circular_RNA|multiple_exon	217	26	7	9	42	33	35	0.269231	0.346154	1	13	16	30	14	17	13	16	adar1_down	adar2_down
chr3:38240213:+|chr3:38278452:+	OXSR1	circular_RNA|multiple_exon	263	0	10	7	17	10	7	Inf	Inf	12	5	8	25	17	20	0.416667	0.666667	adar1_up
chr3:42128596:+|chr3:42167106:+	TRAK1	circular_RNA|multiple_exon	490	12	6	0	18	18	12	0.5	0	4	7	8	19	11	12	1.75	2		adar2_down
chr3:43621964:-|chr3:43591212:-	ANO10	circular_RNA|multiple_exon	247	22	9	5	36	31	27	0.409091	0.227273	3	7	2	12	10	5	2.33333	0.666667	adar1_down
chr3:43621964:-|chr3:43616301:-	ANO10	circular_RNA|multiple_exon	174	32	12	10	54	44	42	0.375	0.3125	4	21	14	39	25	18	5.25	3.5	adar1_down	adar2_down
chr3:43647355:-|chr3:43640024:-	ANO10	circular_RNA|multiple_exon	283	11	26	5	42	37	16	2.36364	0.454545	10	13	38	61	23	48	1.3	3.8		adar2_down
chr3:4669447:+|chr3:4687412:+	ITPR1	circular_RNA|multiple_exon	261	9	3	7	19	12	16	0.333333	0.777778	5	13	10	28	18	15	2.6	2	adar1_down
chr3:47476627:-|chr3:47466975:-	SCAP	circular_RNA|multiple_exon	338	35	4	13	52	39	48	0.114286	0.371429	18	32	46	96	50	64	1.77778	2.55556		adar2_down
chr3:47484581:-|chr3:47466975:-	SCAP	circular_RNA|multiple_exon	345	12	0	0	12	12	12	0	0	5	3	18	26	8	23	0.6	3.6		adar2_down
chr3:47484581:-|chr3:47476415:-	SCAP	circular_RNA|multiple_exon	431	10	0	0	10	10	10	0	0	4	2	11	17	6	15	0.5	2.75		adar2_down
chr3:47484581:-|chr3:47476498:-	SCAP	circular_RNA|multiple_exon	348	28	32	7	67	60	35	1.14286	0.25	18	12	41	71	30	59	0.666667	2.27778		adar2_down
chr3:47718272:-|chr3:47702784:-	SMARCC1	circular_RNA|multiple_exon	314	13	0	34	47	13	47	0	2.61538	7	2	3	12	9	10	0.285714	0.428571		adar2_up
chr3:47719801:-|chr3:47712148:-	SMARCC1	circular_RNA|multiple_exon	174	0	15	0	15	15	0	Inf	NA	10	2	3	15	12	13	0.2	0.3	adar1_up
chr3:47727660:-|chr3:47712148:-	SMARCC1	circular_RNA|multiple_exon	180	24	9	7	40	33	31	0.375	0.291667	4	7	8	19	11	12	1.75	2		adar2_down
chr3:47762225:-|chr3:47742768:-	SMARCC1	circular_RNA|multiple_exon	445	11	0	0	11	11	11	0	0	1	2	12	15	3	13	2	12		adar2_down
chr3:47787483:-|chr3:47747899:-	SMARCC1	circular_RNA|multiple_exon	206	23	59	6	88	82	29	2.56522	0.26087	10	3	15	28	13	25	0.3	1.5	adar1_up
chr3:47814426:-|chr3:47762156:-	SMARCC1	circular_RNA|multiple_exon	188	6	8	17	31	14	23	1.33333	2.83333	11	0	4	15	11	15	0	0.363636		adar2_up
chr3:47963368:-|chr3:47960209:-	MAP4	circular_RNA|multiple_exon	235	10	0	0	10	10	10	0	0	3	7	5	15	10	8	2.33333	1.66667	adar1_down
chr3:4836749:+|chr3:4859926:+	ITPR1	circular_RNA|multiple_exon	282	12	0	16	28	12	28	0	1.33333	8	17	8	33	25	16	2.125	1	adar1_down
chr3:48831482:-|chr3:48793812:-	PRKAR2A	circular_RNA|multiple_exon	117	16	0	0	16	16	16	0	0	4	1	11	16	5	15	0.25	2.75		adar2_down
chr3:48831482:-|chr3:48802437:-	PRKAR2A	circular_RNA|multiple_exon	126	12	0	0	12	12	12	0	0	2	6	10	18	8	12	3	5		adar2_down
chr3:48831482:-|chr3:48810388:-	PRKAR2A	circular_RNA|multiple_exon	205	13	27	0	40	40	13	2.07692	0	13	4	12	29	17	25	0.307692	0.923077	adar1_up
chr3:49016915:+|chr3:49017929:+	ARIH2	circular_RNA|multiple_exon	274	0	20	4	24	20	4	Inf	Inf	12	2	5	19	14	17	0.166667	0.416667	adar1_up
chr3:50098389:+|chr3:50099541:+	RBM6	circular_RNA|multiple_exon	688	13	35	3	51	48	16	2.69231	0.230769	6	3	18	27	9	24	0.5	3		adar2_down
chr3:50142510:+|chr3:50147121:+	RBM5	circular_RNA|multiple_exon	150	24	0	0	24	24	24	0	0	5	12	2	19	17	7	2.4	0.4	adar1_down
chr3:53003274:-|chr3:52977369:-	SFMBT1	circular_RNA|multiple_exon	265	33	68	25	126	101	58	2.06061	0.757576	10	5	17	32	15	27	0.5	1.7	adar1_up
chr3:58118535:+|chr3:58135954:+	FLNB	circular_RNA|multiple_exon	245	1	11	6	18	12	7	11	6	14	2	3	19	16	17	0.142857	0.214286	adar1_up
chr3:63825449:-|chr3:63820830:-	THOC7	circular_RNA|multiple_exon	159	0	10	11	21	10	11	Inf	Inf	8	1	4	13	9	12	0.125	0.5		adar2_up
chr3:67579610:-|chr3:67546222:-	SUCLG2	circular_RNA|multiple_exon	241	23	4	11	38	27	34	0.173913	0.478261	10	21	14	45	31	24	2.1	1.4	adar1_down
chr3:78988077:-|chr3:78987751:-	ROBO1	circular_RNA|single_exon	326	21	6	0	27	27	21	0.285714	0	6	3	13	22	9	19	0.5	2.16667		adar2_down
chr3:8701487:-|chr3:8700611:-	SSUH2	circular_RNA|multiple_exon	352	6	13	7	26	19	13	2.16667	1.16667	9	4	8	21	13	17	0.444444	0.888889	adar1_up
chr3:9852305:+|chr3:9855029:+	TTLL3	circular_RNA|multiple_exon	126	10	0	11	21	10	21	0	1.1	3	12	7	22	15	10	4	2.33333	adar1_down
chr4:103236987:-|chr4:103225474:-	SLC39A8	circular_RNA|multiple_exon	326	69	34	60	163	103	129	0.492754	0.869565	29	60	74	163	89	103	2.06897	2.55172	adar1_down
chr4:103432037:+|chr4:103459113:+	NFKB1	circular_RNA|multiple_exon	426	0	19	0	19	19	0	Inf	NA	14	1	6	21	15	20	0.0714286	0.428571	adar1_up
chr4:106180776:+|chr4:106194075:+	TET2	circular_RNA|multiple_exon	504	10	8	3	21	18	13	0.8	0.3	5	3	21	29	8	26	0.6	4.2		adar2_down
chr4:106616825:-|chr4:106613133:-	INTS12	circular_RNA|multiple_exon	311	27	0	9	36	27	36	0	0.333333	4	4	9	17	8	13	1	2.25		adar2_down
chr4:107157965:-|chr4:107092252:-	TBCK	circular_RNA|multiple_exon	194	15	5	3	23	20	18	0.333333	0.2	10	16	21	47	26	31	1.6	2.1		adar2_down
chr4:110384057:+|chr4:110384800:+	SEC24B	circular_RNA|single_exon	743	22	5	9	36	27	31	0.227273	0.409091	6	13	21	40	19	27	2.16667	3.5	adar1_down	adar2_down
chr4:110412483:+|chr4:110416012:+	SEC24B	circular_RNA|multiple_exon	321	14	0	0	14	14	14	0	0	7	7	23	37	14	30	1	3.28571		adar2_down
chr4:120381338:+|chr4:120384134:+	AC093752.1	circular_RNA|multiple_exon	142	14	55	19	88	69	33	3.92857	1.35714	15	6	21	42	21	36	0.4	1.4	adar1_up
chr4:129012156:+|chr4:129012667:+	LARP1B	circular_RNA|multiple_exon	308	47	16	15	78	63	62	0.340426	0.319149	14	20	43	77	34	57	1.42857	3.07143		adar2_down
chr4:130003528:-|chr4:129913322:-	SCLT1	circular_RNA|multiple_exon	137	3	10	0	13	13	3	3.33333	0	7	3	10	20	10	17	0.428571	1.42857	adar1_up
chr4:1305767:+|chr4:1321491:+	MAEA	circular_RNA|multiple_exon	335	58	41	22	121	99	80	0.706897	0.37931	7	20	18	45	27	25	2.85714	2.57143		adar2_down
chr4:146435590:+|chr4:146436165:+	SMAD1	circular_RNA|multiple_exon	1088	9	28	20	57	37	29	3.11111	2.22222	14	5	13	32	19	27	0.357143	0.928571	adar1_up
chr4:148785997:+|chr4:148803083:+	ARHGAP10	circular_RNA|multiple_exon	175	38	0	0	38	38	38	0	0	1	13	9	23	14	10	13	9	adar1_down	adar2_down
chr4:148860976:+|chr4:148876525:+	ARHGAP10	circular_RNA|multiple_exon	132	22	3	0	25	25	22	0.136364	0	5	11	7	23	16	12	2.2	1.4	adar1_down
chr4:151412187:-|chr4:151388825:-	LRBA	circular_RNA|multiple_exon	190	8	0	4	12	8	12	0	0.5	3	0	13	16	3	16	0	4.33333		adar2_down
chr4:151729550:-|chr4:151656410:-	LRBA	circular_RNA|multiple_exon	186	7	31	30	68	38	37	4.42857	4.28571	25	8	16	49	33	41	0.32	0.64	adar1_up
chr4:152056284:-|chr4:152053483:-	SH3D19	circular_RNA|multiple_exon	110	6	0	25	31	6	31	0	4.16667	12	7	2	21	19	14	0.583333	0.166667		adar2_up
chr4:154191487:+|chr4:154197282:+	TRIM2	circular_RNA|multiple_exon	421	10	0	1	11	10	11	0	0.1	2	6	14	22	8	16	3	7		adar2_down
chr4:15628578:-|chr4:15626875:-	FBXL5	circular_RNA|multiple_exon	807	0	11	0	11	11	0	Inf	NA	10	1	0	11	11	10	0.1	0	adar1_up
chr4:160225494:+|chr4:160235920:+	RAPGEF2	circular_RNA|multiple_exon	308	10	0	14	24	10	24	0	1.4	6	16	21	43	22	27	2.66667	3.5	adar1_down
chr4:166215511:+|chr4:166220808:+	KLHL2	circular_RNA|multiple_exon	258	19	1	7	27	20	26	0.0526316	0.368421	4	18	19	41	22	23	4.5	4.75	adar1_down	adar2_down
chr4:166924543:+|chr4:166946583:+	TLL1	circular_RNA|multiple_exon	293	12	24	0	36	36	12	2	0	4	17	11	32	21	15	4.25	2.75		adar2_down
chr4:166935588:+|chr4:166946583:+	TLL1	circular_RNA|multiple_exon	239	12	5	0	17	17	12	0.416667	0	21	12	44	77	33	65	0.571429	2.09524		adar2_down
chr4:166935588:+|chr4:166999182:+	TLL1	circular_RNA|multiple_exon	251	13	0	0	13	13	13	0	0	8	4	19	31	12	27	0.5	2.375		adar2_down
chr4:166946468:+|chr4:166964571:+	TLL1	circular_RNA|multiple_exon	260	23	11	0	34	34	23	0.478261	0	0	5	10	15	5	10	Inf	Inf		adar2_down
chr4:166976228:+|chr4:166999182:+	TLL1	circular_RNA|multiple_exon	322	79	62	20	161	141	99	0.78481	0.253165	61	75	169	305	136	230	1.22951	2.77049		adar2_down
chr4:166976228:+|chr4:167012493:+	TLL1	circular_RNA|multiple_exon	408	9	28	14	51	37	23	3.11111	1.55556	9	4	26	39	13	35	0.444444	2.88889	adar1_up
chr4:169815730:+|chr4:169837178:+	PALLD	circular_RNA|multiple_exon	230	10	0	0	10	10	10	0	0	2	2	18	22	4	20	1	9		adar2_down
chr4:170077830:-|chr4:170076631:-	SH3RF1	circular_RNA|multiple_exon	370	16	0	0	16	16	16	0	0	4	15	7	26	19	11	3.75	1.75	adar1_down
chr4:170511960:-|chr4:170501993:-	NEK1	circular_RNA|multiple_exon	143	13	0	7	20	13	20	0	0.538462	10	25	11	46	35	21	2.5	1.1	adar1_down
chr4:1905943:+|chr4:1920350:+	NSD2	circular_RNA|multiple_exon	644	4	22	29	55	26	33	5.5	7.25	21	9	14	44	30	35	0.428571	0.666667	adar1_up
chr4:1932353:+|chr4:1941505:+	NSD2	circular_RNA|multiple_exon	641	0	7	17	24	7	17	Inf	Inf	10	1	4	15	11	14	0.1	0.4		adar2_up
chr4:25160729:-|chr4:25153582:-	SEPSECS	circular_RNA|multiple_exon	264	4	23	33	60	27	37	5.75	8.25	18	3	17	38	21	35	0.166667	0.944444	adar1_up
chr4:25849486:-|chr4:25848916:-	SEL1L3	circular_RNA|multiple_exon	973	16	32	0	48	48	16	2	0	10	5	5	20	15	15	0.5	0.5	adar1_up
chr4:2883625:+|chr4:2896458:+	ADD1	circular_RNA|multiple_exon	311	2	9	0	11	11	2	4.5	0	13	4	2	19	17	15	0.307692	0.153846	adar1_up
chr4:38055820:+|chr4:38104778:+	TBC1D1	circular_RNA|multiple_exon	154	24	4	9	37	28	33	0.166667	0.375	2	11	11	24	13	13	5.5	5.5	adar1_down	adar2_down
chr4:38091553:+|chr4:38119813:+	TBC1D1	circular_RNA|multiple_exon	226	11	0	2	13	11	13	0	0.181818	5	16	12	33	21	17	3.2	2.4	adar1_down	adar2_down
chr4:39226504:+|chr4:39254912:+	WDR19	circular_RNA|multiple_exon	295	16	0	8	24	16	24	0	0.5	2	9	3	14	11	5	4.5	1.5	adar1_down
chr4:41179707:-|chr4:41145004:-	APBB2	circular_RNA|multiple_exon	286	0	19	0	19	19	0	Inf	NA	11	5	5	21	16	16	0.454545	0.454545	adar1_up
chr4:41496553:+|chr4:41553412:+	LIMCH1	circular_RNA|multiple_exon	144	16	8	0	24	24	16	0.5	0	2	4	8	14	6	10	2	4		adar2_down
chr4:41496553:+|chr4:41621457:+	LIMCH1	circular_RNA|multiple_exon	322	3	16	26	45	19	29	5.33333	8.66667	11	4	10	25	15	21	0.363636	0.909091	adar1_up
chr4:42003633:+|chr4:42041070:+	SLC30A9	circular_RNA|multiple_exon	231	39	12	5	56	51	44	0.307692	0.128205	4	6	17	27	10	21	1.5	4.25		adar2_down
chr4:52714371:+|chr4:52758017:+	DCUN1D4	circular_RNA|multiple_exon	206	16	0	4	20	16	20	0	0.25	3	7	17	27	10	20	2.33333	5.66667	adar1_down	adar2_down
chr4:52729603:+|chr4:52765544:+	DCUN1D4	circular_RNA|multiple_exon	111	10	7	34	51	17	44	0.7	3.4	28	18	13	59	46	41	0.642857	0.464286		adar2_up
chr4:6925100:+|chr4:7002978:+	TBC1D14	circular_RNA|multiple_exon	504	0	22	23	45	22	23	Inf	Inf	13	5	18	36	18	31	0.384615	1.38462	adar1_up
chr4:6998052:+|chr4:7006651:+	TBC1D14	circular_RNA|multiple_exon	162	32	9	14	55	41	46	0.28125	0.4375	4	8	13	25	12	17	2	3.25	adar1_down	adar2_down
chr4:73991029:-|chr4:73979509:-	ANKRD17	circular_RNA|multiple_exon	227	11	14	0	25	25	11	1.27273	0	4	5	8	17	9	12	1.25	2		adar2_down
chr4:73991029:-|chr4:73981538:-	ANKRD17	circular_RNA|multiple_exon	206	0	23	28	51	23	28	Inf	Inf	9	2	11	22	11	20	0.222222	1.22222	adar1_up
chr4:76711303:+|chr4:76711950:+	USO1	circular_RNA|multiple_exon	242	2	12	10	24	14	12	6	5	22	4	31	57	26	53	0.181818	1.40909	adar1_up
chr4:76903190:-|chr4:76885288:-	SDAD1	circular_RNA|multiple_exon	180	25	0	6	31	25	31	0	0.24	8	10	25	43	18	33	1.25	3.125		adar2_down
chr4:77917578:+|chr4:77941823:+	SEPT11	circular_RNA|multiple_exon	282	12	0	0	12	12	12	0	0	2	14	8	24	16	10	7	4	adar1_down	adar2_down
chr4:77987558:-|chr4:77977115:-	CCNI	circular_RNA|multiple_exon	294	12	3	21	36	15	33	0.25	1.75	2	12	12	26	14	14	6	6	adar1_down
chr4:7845077:-|chr4:7840251:-	AFAP1	circular_RNA|multiple_exon	390	24	7	6	37	31	30	0.291667	0.25	3	2	12	17	5	15	0.666667	4		adar2_down
chr4:7873807:-|chr4:7870349:-	AFAP1	circular_RNA|multiple_exon	225	17	4	0	21	21	17	0.235294	0	3	5	7	15	8	10	1.66667	2.33333		adar2_down
chr4:83803093:-|chr4:83795764:-	SEC31A	circular_RNA|multiple_exon	178	23	16	0	39	39	23	0.695652	0	4	9	21	34	13	25	2.25	5.25		adar2_down
chr4:898567:-|chr4:882635:-	GAK	circular_RNA|multiple_exon	215	20	0	30	50	20	50	0	1.5	8	17	17	42	25	25	2.125	2.125	adar1_down
chr4:95539155:+|chr4:95561601:+	PDLIM5	circular_RNA|multiple_exon	322	30	60	7	97	90	37	2	0.233333	7	5	16	28	12	23	0.714286	2.28571		adar2_down
chr5:102338737:+|chr5:102345570:+	PAM	circular_RNA|multiple_exon	231	26	10	9	45	36	35	0.384615	0.346154	15	8	31	54	23	46	0.533333	2.06667		adar2_down
chr5:102433485:-|chr5:102432245:-	GIN1	circular_RNA|multiple_exon	476	16	5	21	42	21	37	0.3125	1.3125	7	21	31	59	28	38	3	4.42857	adar1_down
chr5:1032267:+|chr5:1036499:+	NKD2	circular_RNA|multiple_exon	639	55	26	44	125	81	99	0.472727	0.8	7	34	9	50	41	16	4.85714	1.28571	adar1_down
chr5:10387106:+|chr5:10394897:+	MARCH6	circular_RNA|multiple_exon	104	5	39	28	72	44	33	7.8	5.6	16	7	25	48	23	41	0.4375	1.5625	adar1_up
chr5:10390444:+|chr5:10391843:+	MARCH6	circular_RNA|multiple_exon	348	0	0	13	13	0	13	NA	Inf	8	6	3	17	14	11	0.75	0.375		adar2_up
chr5:10618445:+|chr5:10638280:+	ANKRD33B	circular_RNA|multiple_exon	269	14	0	0	14	14	14	0	0	0	12	3	15	12	3	Inf	Inf	adar1_down
chr5:108203468:+|chr5:108219219:+	FER	circular_RNA|multiple_exon	305	28	0	41	69	28	69	0	1.46429	16	33	43	92	49	59	2.0625	2.6875	adar1_down
chr5:109091030:+|chr5:109110666:+	MAN2A1	circular_RNA|multiple_exon	304	13	0	6	19	13	19	0	0.461538	1	6	10	17	7	11	6	10		adar2_down
chr5:112868576:+|chr5:112878200:+	YTHDC2	circular_RNA|multiple_exon	301	0	11	0	11	11	0	Inf	NA	9	3	8	20	12	17	0.333333	0.888889	adar1_up
chr5:118860911:+|chr5:118872245:+	HSD17B4	circular_RNA|multiple_exon	849	12	0	5	17	12	17	0	0.416667	4	4	14	22	8	18	1	3.5		adar2_down
chr5:122130961:+|chr5:122139308:+	SNX2	circular_RNA|multiple_exon	236	22	0	6	28	22	28	0	0.272727	1	10	4	15	11	5	10	4	adar1_down
chr5:128320826:+|chr5:128326157:+	SLC27A6	circular_RNA|multiple_exon	327	12	30	12	54	42	24	2.5	1	21	10	23	54	31	44	0.47619	1.09524	adar1_up
chr5:133871548:+|chr5:133887899:+	JADE2	circular_RNA|multiple_exon	214	15	18	0	33	33	15	1.2	0	12	24	50	86	36	62	2	4.16667		adar2_down
chr5:134010305:+|chr5:134018172:+	SEC24A	circular_RNA|multiple_exon	269	10	0	2	12	10	12	0	0.2	10	15	22	47	25	32	1.5	2.2		adar2_down
chr5:134705832:-|chr5:134681658:-	H2AFY	circular_RNA|multiple_exon	1744	28	18	5	51	46	33	0.642857	0.178571	5	22	17	44	27	22	4.4	3.4		adar2_down
chr5:134705832:-|chr5:134705096:-	H2AFY	circular_RNA|multiple_exon	303	0	12	5	17	12	5	Inf	Inf	9	3	20	32	12	29	0.333333	2.22222	adar1_up
chr5:137865367:-|chr5:137853250:-	ETF1	circular_RNA|multiple_exon	224	22	7	0	29	29	22	0.318182	0	4	6	11	21	10	15	1.5	2.75		adar2_down
chr5:138117612:+|chr5:138223331:+	CTNNA1	circular_RNA|multiple_exon	258	18	4	0	22	22	18	0.222222	0	5	7	11	23	12	16	1.4	2.2		adar2_down
chr5:138699448:+|chr5:138700432:+	PAIP2	circular_RNA|multiple_exon	462	10	0	4	14	10	14	0	0.4	15	18	39	72	33	54	1.2	2.6		adar2_down
chr5:138979957:+|chr5:139003046:+	UBE2D2	circular_RNA|multiple_exon	156	6	71	0	77	77	6	11.8333	0	43	17	53	113	60	96	0.395349	1.23256	adar1_up
chr5:138994171:+|chr5:139003046:+	UBE2D2	circular_RNA|multiple_exon	192	25	22	11	58	47	36	0.88	0.44	2	15	10	27	17	12	7.5	5		adar2_down
chr5:142680328:-|chr5:142675025:-	NR3C1	circular_RNA|multiple_exon	408	10	14	4	28	24	14	1.4	0.4	3	11	9	23	14	12	3.66667	3		adar2_down
chr5:142780417:-|chr5:142779221:-	NR3C1	circular_RNA|single_exon	1196	3	1	13	17	4	16	0.333333	4.33333	7	5	3	15	12	10	0.714286	0.428571		adar2_up
chr5:14286980:+|chr5:14336836:+	TRIO	circular_RNA|multiple_exon	424	22	77	31	130	99	53	3.5	1.40909	21	9	12	42	30	33	0.428571	0.571429	adar1_up
chr5:14297181:+|chr5:14316852:+	TRIO	circular_RNA|multiple_exon	671	8	26	23	57	34	31	3.25	2.875	8	8	4	20	16	12	1	0.5		adar2_up
chr5:14330887:+|chr5:14336836:+	TRIO	circular_RNA|multiple_exon	313	27	13	5	45	40	32	0.481481	0.185185	2	9	6	17	11	8	4.5	3	adar1_down
chr5:1443357:-|chr5:1432579:-	SLC6A3	circular_RNA|multiple_exon	564	19	15	0	34	34	19	0.789474	0	2	4	40	46	6	42	2	20		adar2_down
chr5:147648282:+|chr5:147650475:+	SPINK13	circular_RNA|multiple_exon	317	11	0	5	16	11	16	0	0.454545	2	0	9	11	2	11	0	4.5		adar2_down
chr5:147774277:+|chr5:147790328:+	FBXO38	circular_RNA|multiple_exon	278	16	0	0	16	16	16	0	0	4	11	6	21	15	10	2.75	1.5	adar1_down
chr5:149900430:+|chr5:149901329:+	NDST1	circular_RNA|single_exon	899	64	35	23	122	99	87	0.546875	0.359375	17	20	35	72	37	52	1.17647	2.05882		adar2_down
chr5:151173720:+|chr5:151178874:+	G3BP1	circular_RNA|multiple_exon	164	26	24	0	50	50	26	0.923077	0	3	2	9	14	5	12	0.666667	3		adar2_down
chr5:151176788:+|chr5:151180430:+	G3BP1	circular_RNA|multiple_exon	251	13	0	0	13	13	13	0	0	0	0	10	10	0	10	NA	Inf		adar2_down
chr5:167915607:+|chr5:167925051:+	RARS	circular_RNA|multiple_exon	233	3	11	5	19	14	8	3.66667	1.66667	9	4	12	25	13	21	0.444444	1.33333	adar1_up
chr5:167920899:+|chr5:167945067:+	RARS	circular_RNA|multiple_exon	311	12	10	0	22	22	12	0.833333	0	6	2	12	20	8	18	0.333333	2		adar2_down
chr5:176562088:+|chr5:176619020:+	NSD1	circular_RNA|multiple_exon	1078	19	18	0	37	37	19	0.947368	0	2	7	8	17	9	10	3.5	4		adar2_down
chr5:179044912:-|chr5:179042547:-	HNRNPH1	circular_RNA|multiple_exon	143	32	17	3	52	49	35	0.53125	0.09375	2	1	13	16	3	15	0.5	6.5		adar2_down
chr5:179135240:+|chr5:179137066:+	CANX	circular_RNA|multiple_exon	468	23	29	0	52	52	23	1.26087	0	11	16	25	52	27	36	1.45455	2.27273		adar2_down
chr5:179996110:+|chr5:179998432:+	CNOT6	circular_RNA|multiple_exon	432	50	14	8	72	64	58	0.28	0.16	7	8	16	31	15	23	1.14286	2.28571		adar2_down
chr5:180668639:-|chr5:180665099:-	RACK1	circular_RNA|multiple_exon	760	25	20	0	45	45	25	0.8	0	5	9	15	29	14	20	1.8	3		adar2_down
chr5:223597:+|chr5:228448:+	SDHA	circular_RNA|multiple_exon	810	39	46	1	86	85	40	1.17949	0.025641	6	13	14	33	19	20	2.16667	2.33333		adar2_down
chr5:31495479:-|chr5:31483661:-	DROSHA	circular_RNA|multiple_exon	160	11	8	0	19	19	11	0.727273	0	4	5	9	18	9	13	1.25	2.25		adar2_down
chr5:32143986:-|chr5:32135678:-	GOLPH3	circular_RNA|multiple_exon	245	53	9	15	77	62	68	0.169811	0.283019	7	5	25	37	12	32	0.714286	3.57143		adar2_down
chr5:32390543:-|chr5:32364054:-	ZFR	circular_RNA|multiple_exon	259	13	8	5	26	21	18	0.615385	0.384615	9	22	22	53	31	31	2.44444	2.44444		adar2_down
chr5:32400308:-|chr5:32395265:-	ZFR	circular_RNA|multiple_exon	341	0	15	4	19	15	4	Inf	Inf	11	2	2	15	13	13	0.181818	0.181818	adar1_up
chr5:33461007:+|chr5:33463930:+	TARS	circular_RNA|multiple_exon	234	10	32	0	42	42	10	3.2	0	21	8	12	41	29	33	0.380952	0.571429	adar1_up
chr5:34182972:-|chr5:34175550:-	AC138409.2	circular_RNA|multiple_exon	132	47	25	15	87	72	62	0.531915	0.319149	6	30	46	82	36	52	5	7.66667		adar2_down
chr5:353845:+|chr5:413548:+	AHRR	circular_RNA|multiple_exon	270	10	21	22	53	31	32	2.1	2.2	11	5	17	33	16	28	0.454545	1.54545	adar1_up
chr5:37148370:-|chr5:37125346:-	C5orf42	circular_RNA|multiple_exon	283	10	0	0	10	10	10	0	0	4	11	11	26	15	15	2.75	2.75	adar1_down	adar2_down
chr5:37162668:-|chr5:37153842:-	C5orf42	circular_RNA|multiple_exon	205	17	30	0	47	47	17	1.76471	0	0	7	14	21	7	14	Inf	Inf		adar2_down
chr5:37247847:-|chr5:37245581:-	C5orf42	circular_RNA|multiple_exon	246	18	0	0	18	18	18	0	0	3	8	9	20	11	12	2.66667	3	adar1_down	adar2_down
chr5:37303516:-|chr5:37292981:-	NUP155	circular_RNA|multiple_exon	449	17	0	11	28	17	28	0	0.647059	4	8	5	17	12	9	2	1.25	adar1_down
chr5:41862852:-|chr5:41840553:-	OXCT1	circular_RNA|multiple_exon	168	21	28	0	49	49	21	1.33333	0	14	11	32	57	25	46	0.785714	2.28571		adar2_down
chr5:41862852:-|chr5:41850132:-	OXCT1	circular_RNA|multiple_exon	257	20	0	7	27	20	27	0	0.35	8	15	34	57	23	42	1.875	4.25		adar2_down
chr5:43297268:-|chr5:43294158:-	HMGCS1	circular_RNA|multiple_exon	270	5	31	26	62	36	31	6.2	5.2	34	16	71	121	50	105	0.470588	2.08824	adar1_up
chr5:43655942:+|chr5:43677908:+	NNT	circular_RNA|multiple_exon	314	18	7	0	25	25	18	0.388889	0	4	10	16	30	14	20	2.5	4	adar1_down	adar2_down
chr5:43675613:+|chr5:43702838:+	NNT	circular_RNA|multiple_exon	274	12	10	0	22	22	12	0.833333	0	1	4	16	21	5	17	4	16		adar2_down
chr5:52145199:+|chr5:52161651:+	ITGA1	circular_RNA|multiple_exon	247	13	13	5	31	26	18	1	0.384615	1	12	9	22	13	10	12	9		adar2_down
chr5:61846194:+|chr5:61887499:+	IPO11	circular_RNA|multiple_exon	190	47	0	23	70	47	70	0	0.489362	4	11	9	24	15	13	2.75	2.25	adar1_down	adar2_down
chr5:619105:+|chr5:653306:+	CEP72	circular_RNA|multiple_exon	292	14	5	1	20	19	15	0.357143	0.0714286	12	22	30	64	34	42	1.83333	2.5		adar2_down
chr5:68548245:+|chr5:68558131:+	CDK7	circular_RNA|multiple_exon	132	24	4	10	38	28	34	0.166667	0.416667	11	9	31	51	20	42	0.818182	2.81818		adar2_down
chr5:70888753:+|chr5:70900295:+	MCCC2	circular_RNA|multiple_exon	154	54	22	45	121	76	99	0.407407	0.833333	13	30	35	78	43	48	2.30769	2.69231	adar1_down
chr5:72354260:+|chr5:72373320:+	FCHO2	circular_RNA|multiple_exon	246	41	7	24	72	48	65	0.170732	0.585366	16	40	30	86	56	46	2.5	1.875	adar1_down
chr5:72374007:+|chr5:72378652:+	FCHO2	circular_RNA|multiple_exon	196	0	11	9	20	11	9	Inf	Inf	13	6	19	38	19	32	0.461538	1.46154	adar1_up
chr5:77684661:+|chr5:77717784:+	SCAMP1	circular_RNA|multiple_exon	236	22	0	16	38	22	38	0	0.727273	3	11	20	34	14	23	3.66667	6.66667	adar1_down
chr5:77684661:+|chr5:77755185:+	SCAMP1	circular_RNA|multiple_exon	194	0	10	0	10	10	0	Inf	NA	9	3	7	19	12	16	0.333333	0.777778	adar1_up
chr5:7870883:+|chr5:7878435:+	MTRR	circular_RNA|multiple_exon	520	27	10	10	47	37	37	0.37037	0.37037	1	6	17	24	7	18	6	17		adar2_down
chr5:78752841:-|chr5:78734833:-	HOMER1	circular_RNA|multiple_exon	295	80	36	32	148	116	112	0.45	0.4	30	29	130	189	59	160	0.966667	4.33333		adar2_down
chr5:80021272:+|chr5:80040434:+	MSH3	circular_RNA|multiple_exon	221	0	17	48	65	17	48	Inf	Inf	29	8	35	72	37	64	0.275862	1.2069	adar1_up
chr5:81460218:+|chr5:81474406:+	ATG10	circular_RNA|multiple_exon	235	12	16	3	31	28	15	1.33333	0.25	12	9	26	47	21	38	0.75	2.16667		adar2_down
chr5:82491589:+|chr5:82554496:+	XRCC4	circular_RNA|multiple_exon	313	14	10	0	24	24	14	0.714286	0	2	5	8	15	7	10	2.5	4		adar2_down
chr5:825366:-|chr5:814876:-	ZDHHC11	circular_RNA|multiple_exon	121	5	0	13	18	5	18	0	2.6	12	12	6	30	24	18	1	0.5		adar2_up
chr5:896780:+|chr5:901546:+	TRIP13	circular_RNA|multiple_exon	219	11	0	0	11	11	11	0	0	3	2	12	17	5	15	0.666667	4		adar2_down
chr5:93120205:-|chr5:93111865:-	FAM172A	circular_RNA|multiple_exon	388	17	0	0	17	17	17	0	0	2	0	13	15	2	15	0	6.5		adar2_down
chr5:93978978:+|chr5:94006713:+	SLF1	circular_RNA|multiple_exon	327	17	0	0	17	17	17	0	0	6	8	19	33	14	25	1.33333	3.16667		adar2_down
chr5:93998003:+|chr5:94014660:+	SLF1	circular_RNA|multiple_exon	609	12	6	0	18	18	12	0.5	0	10	24	25	59	34	35	2.4	2.5	adar1_down	adar2_down
chr6:109466422:+|chr6:109468140:+	CEP57L1	circular_RNA|multiple_exon	267	1	2	11	14	3	12	2	11	8	2	3	13	10	11	0.25	0.375		adar2_up
chr6:134301220:+|chr6:134305809:+	TBPL1	circular_RNA|multiple_exon	272	0	0	26	26	0	26	NA	Inf	23	3	8	34	26	31	0.130435	0.347826		adar2_up
chr6:136710655:-|chr6:136704809:-	MAP7	circular_RNA|multiple_exon	273	18	4	38	60	22	56	0.222222	2.11111	9	21	30	60	30	39	2.33333	3.33333	adar1_down
chr6:13697128:-|chr6:13652891:-	RANBP9	circular_RNA|multiple_exon	133	0	16	0	16	16	0	Inf	NA	11	1	18	30	12	29	0.0909091	1.63636	adar1_up
chr6:144086398:+|chr6:144098520:+	PHACTR2	circular_RNA|multiple_exon	268	18	0	6	24	18	24	0	0.333333	10	9	21	40	19	31	0.9	2.1		adar2_down
chr6:144093395:+|chr6:144104417:+	PHACTR2	circular_RNA|multiple_exon	260	11	7	0	18	18	11	0.636364	0	3	2	7	12	5	10	0.666667	2.33333		adar2_down
chr6:147581751:+|chr6:147599340:+	STXBP5	circular_RNA|multiple_exon	257	0	23	10	33	23	10	Inf	Inf	9	6	3	18	15	12	0.666667	0.333333		adar2_up
chr6:150174296:-|chr6:150147400:-	LRP11	circular_RNA|multiple_exon	252	19	48	4	71	67	23	2.52632	0.210526	15	23	41	79	38	56	1.53333	2.73333		adar2_down
chr6:151277131:+|chr6:151293194:+	MTHFD1L	circular_RNA|multiple_exon	186	21	42	17	80	63	38	2	0.809524	10	5	8	23	15	18	0.5	0.8	adar1_up
chr6:151766960:-|chr6:151766443:-	RMND1	circular_RNA|single_exon	517	0	0	19	19	0	19	NA	Inf	8	6	4	18	14	12	0.75	0.5		adar2_up
chr6:154771392:-|chr6:154749262:-	CNKSR3	circular_RNA|multiple_exon	222	32	0	0	32	32	32	0	0	11	11	22	44	22	33	1	2		adar2_down
chr6:158994452:+|chr6:159052421:+	TMEM181	circular_RNA|multiple_exon	169	40	27	13	80	67	53	0.675	0.325	10	10	23	43	20	33	1	2.3		adar2_down
chr6:159210403:-|chr6:159204552:-	EZR	circular_RNA|multiple_exon	229	30	44	15	89	74	45	1.46667	0.5	3	11	11	25	14	14	3.66667	3.66667		adar2_down
chr6:165957056:-|chr6:165842146:-	PDE10A	circular_RNA|multiple_exon	179	11	0	14	25	11	25	0	1.27273	5	12	11	28	17	16	2.4	2.2	adar1_down
chr6:168271063:+|chr6:168303066:+	AFDN	circular_RNA|multiple_exon	184	12	25	23	60	37	35	2.08333	1.91667	21	3	26	50	24	47	0.142857	1.2381	adar1_up
chr6:17649531:-|chr6:17624792:-	NUP153	circular_RNA|multiple_exon	409	5	12	9	26	17	14	2.4	1.8	16	6	35	57	22	51	0.375	2.1875	adar1_up
chr6:17676001:-|chr6:17675136:-	NUP153	circular_RNA|multiple_exon	376	13	6	12	31	19	25	0.461538	0.923077	5	22	8	35	27	13	4.4	1.6	adar1_down
chr6:18160114:+|chr6:18171710:+	KDM1B	circular_RNA|multiple_exon	215	11	4	0	15	15	11	0.363636	0	3	5	10	18	8	13	1.66667	3.33333		adar2_down
chr6:24416625:+|chr6:24418806:+	MRS2	circular_RNA|multiple_exon	233	32	45	14	91	77	46	1.40625	0.4375	5	7	13	25	12	18	1.4	2.6		adar2_down
chr6:25466101:+|chr6:25488813:+	CARMIL1	circular_RNA|multiple_exon	178	12	0	0	12	12	12	0	0	4	12	11	27	16	15	3	2.75	adar1_down	adar2_down
chr6:25482485:+|chr6:25500463:+	CARMIL1	circular_RNA|multiple_exon	155	19	0	46	65	19	65	0	2.42105	3	17	6	26	20	9	5.66667	2	adar1_down
chr6:31708940:+|chr6:31715209:+	MSH5	circular_RNA|multiple_exon	168	30	31	0	61	61	30	1.03333	0	10	5	20	35	15	30	0.5	2		adar2_down
chr6:33238060:-|chr6:33231261:-	VPS52	circular_RNA|multiple_exon	213	7	5	3	15	12	10	0.714286	0.428571	2	0	13	15	2	15	0	6.5		adar2_down
chr6:33623543:+|chr6:33627326:+	ITPR3	circular_RNA|multiple_exon	204	18	23	0	41	41	18	1.27778	0	5	9	10	24	14	15	1.8	2		adar2_down
chr6:37426388:+|chr6:37430784:+	CMTR1	circular_RNA|multiple_exon	377	19	15	7	41	34	26	0.789474	0.368421	3	2	16	21	5	19	0.666667	5.33333		adar2_down
chr6:38565897:-|chr6:38545376:-	BTBD9	circular_RNA|multiple_exon	330	40	36	6	82	76	46	0.9	0.15	13	33	34	80	46	47	2.53846	2.61538		adar2_down
chr6:42559889:+|chr6:42562042:+	UBR2	circular_RNA|multiple_exon	191	29	0	8	37	29	37	0	0.275862	9	32	24	65	41	33	3.55556	2.66667	adar1_down	adar2_down
chr6:42582809:+|chr6:42600642:+	UBR2	circular_RNA|multiple_exon	206	8	2	0	10	10	8	0.25	0	3	9	16	28	12	19	3	5.33333	adar1_down
chr6:43516197:-|chr6:43501644:-	XPO5	circular_RNA|multiple_exon	299	14	11	0	25	25	14	0.785714	0	4	8	16	28	12	20	2	4		adar2_down
chr6:43535091:-|chr6:43523573:-	XPO5	circular_RNA|multiple_exon	313	37	15	8	60	52	45	0.405405	0.216216	7	9	22	38	16	29	1.28571	3.14286		adar2_down
chr6:43541338:-|chr6:43533397:-	XPO5	circular_RNA|multiple_exon	279	0	23	11	34	23	11	Inf	Inf	15	4	7	26	19	22	0.266667	0.466667	adar1_up	adar2_up
chr6:47501338:+|chr6:47522502:+	CD2AP	circular_RNA|multiple_exon	273	14	0	0	14	14	14	0	0	8	3	27	38	11	35	0.375	3.375		adar2_down
chr6:5272659:+|chr6:5613553:+	FARS2	circular_RNA|multiple_exon	214	16	11	0	27	27	16	0.6875	0	3	2	17	22	5	20	0.666667	5.66667		adar2_down
chr6:56765419:-|chr6:56716195:-	DST	circular_RNA|multiple_exon	520	4	23	25	52	27	29	5.75	6.25	15	6	9	30	21	24	0.4	0.6	adar1_up
chr6:64404471:+|chr6:64410356:+	PHF3	circular_RNA|multiple_exon	225	0	2	23	25	2	23	Inf	Inf	11	11	3	25	22	14	1	0.272727		adar2_up
chr6:71136142:+|chr6:71212494:+	FAM135A	circular_RNA|multiple_exon	248	8	23	9	40	31	17	2.875	1.125	9	3	10	22	12	19	0.333333	1.11111	adar1_up
chr6:7176888:+|chr6:7182315:+	RREB1	circular_RNA|multiple_exon	330	6	19	13	38	25	19	3.16667	2.16667	19	33	9	61	52	28	1.73684	0.473684		adar2_up
chr6:79770535:-|chr6:79735236:-	PHIP	circular_RNA|multiple_exon	250	12	0	0	12	12	12	0	0	1	12	2	15	13	3	12	2	adar1_down
chr6:82922510:-|chr6:82920531:-	IBTK	circular_RNA|multiple_exon	182	17	0	6	23	17	23	0	0.352941	5	16	8	29	21	13	3.2	1.6	adar1_down
chr6:82941559:-|chr6:82933157:-	IBTK	circular_RNA|multiple_exon	304	27	5	0	32	32	27	0.185185	0	8	13	23	44	21	31	1.625	2.875		adar2_down
chr6:82941559:-|chr6:82933785:-	IBTK	circular_RNA|multiple_exon	241	51	14	14	79	65	65	0.27451	0.27451	26	20	53	99	46	79	0.769231	2.03846		adar2_down
chr6:83754378:-|chr6:83728692:-	UBE3D	circular_RNA|multiple_exon	394	110	69	14	193	179	124	0.627273	0.127273	30	42	61	133	72	91	1.4	2.03333		adar2_down
chr6:87925621:+|chr6:87943245:+	ZNF292	circular_RNA|multiple_exon	246	40	9	27	76	49	67	0.225	0.675	8	24	17	49	32	25	3	2.125	adar1_down
chr6:89650899:-|chr6:89600214:-	RNGTT	circular_RNA|multiple_exon	210	3	2	23	28	5	26	0.666667	7.66667	14	5	6	25	19	20	0.357143	0.428571		adar2_up
chr6:96971022:+|chr6:96976508:+	UFL1	circular_RNA|multiple_exon	275	10	2	0	12	12	10	0.2	0	2	1	10	13	3	12	0.5	5		adar2_down
chr6:99353546:-|chr6:99323291:-	FBXL4	circular_RNA|multiple_exon	556	23	10	8	41	33	31	0.434783	0.347826	4	6	14	24	10	18	1.5	3.5		adar2_down
chr6:99382755:-|chr6:99323291:-	FBXL4	circular_RNA|multiple_exon	429	12	0	0	12	12	12	0	0	7	4	29	40	11	36	0.571429	4.14286		adar2_down
chr7:101559395:+|chr7:101813830:+	CUX1	circular_RNA|multiple_exon	214	0	17	0	17	17	0	Inf	NA	10	4	6	20	14	16	0.4	0.6	adar1_up
chr7:101740644:+|chr7:101821937:+	CUX1	circular_RNA|multiple_exon	319	11	38	5	54	49	16	3.45455	0.454545	3	2	27	32	5	30	0.666667	9		adar2_down
chr7:103828829:-|chr7:103801520:-	ORC5	circular_RNA|multiple_exon	240	11	6	0	17	17	11	0.545455	0	2	11	10	23	13	12	5.5	5		adar2_down
chr7:105192017:+|chr7:105195674:+	RINT1	circular_RNA|multiple_exon	336	10	0	0	10	10	10	0	0	1	0	10	11	1	11	0	10		adar2_down
chr7:11091239:+|chr7:11101712:+	PHF14	circular_RNA|multiple_exon	289	28	0	0	28	28	28	0	0	3	3	9	15	6	12	1	3		adar2_down
chr7:116339125:+|chr7:116340338:+	MET	circular_RNA|single_exon	1213	48	16	35	99	64	83	0.333333	0.729167	32	66	75	173	98	107	2.0625	2.34375	adar1_down
chr7:116739816:+|chr7:116811030:+	ST7	circular_RNA|multiple_exon	191	10	0	0	10	10	10	0	0	8	1	17	26	9	25	0.125	2.125		adar2_down
chr7:116759615:+|chr7:116778586:+	ST7	circular_RNA|multiple_exon	255	0	12	16	28	12	16	Inf	Inf	11	3	9	23	14	20	0.272727	0.818182	adar1_up
chr7:127342489:+|chr7:127347701:+	SND1	circular_RNA|multiple_exon	181	19	34	9	62	53	28	1.78947	0.473684	5	15	10	30	20	15	3	2		adar2_down
chr7:127447538:+|chr7:127631109:+	SND1	circular_RNA|multiple_exon	199	15	6	12	33	21	27	0.4	0.8	4	8	9	21	12	13	2	2.25	adar1_down
chr7:127568113:+|chr7:127631109:+	SND1	circular_RNA|multiple_exon	236	19	8	0	27	27	19	0.421053	0	12	23	38	73	35	50	1.91667	3.16667		adar2_down
chr7:128645213:-|chr7:128637443:-	TNPO3	circular_RNA|multiple_exon	289	26	10	0	36	36	26	0.384615	0	5	7	10	22	12	15	1.4	2		adar2_down
chr7:129311269:+|chr7:129367205:+	NRF1	circular_RNA|multiple_exon	238	9	19	8	36	28	17	2.11111	0.888889	7	3	1	11	10	8	0.428571	0.142857	adar1_up
chr7:129760589:+|chr7:129769416:+	KLHDC10	circular_RNA|multiple_exon	293	10	0	6	16	10	16	0	0.6	4	9	11	24	13	15	2.25	2.75	adar1_down
chr7:131060183:+|chr7:131099469:+	MKLN1	circular_RNA|multiple_exon	134	34	31	10	75	65	44	0.911765	0.294118	13	22	30	65	35	43	1.69231	2.30769		adar2_down
chr7:131060183:+|chr7:131130662:+	MKLN1	circular_RNA|multiple_exon	198	24	61	68	153	85	92	2.54167	2.83333	27	13	47	87	40	74	0.481481	1.74074	adar1_up
chr7:131096065:+|chr7:131130662:+	MKLN1	circular_RNA|multiple_exon	206	20	13	7	40	33	27	0.65	0.35	5	3	19	27	8	24	0.6	3.8		adar2_down
chr7:131113792:+|chr7:131163436:+	MKLN1	circular_RNA|multiple_exon	318	50	33	10	93	83	60	0.66	0.2	15	17	31	63	32	46	1.13333	2.06667		adar2_down
chr7:135269580:+|chr7:135276348:+	NUP205	circular_RNA|multiple_exon	325	14	0	0	14	14	14	0	0	0	10	4	14	10	4	Inf	Inf	adar1_down
chr7:138261118:+|chr7:138264277:+	TRIM24	circular_RNA|multiple_exon	400	48	0	21	69	48	69	0	0.4375	6	10	13	29	16	19	1.66667	2.16667		adar2_down
chr7:139757834:-|chr7:139754462:-	PARP12	circular_RNA|multiple_exon	195	20	0	8	28	20	28	0	0.4	0	11	11	22	11	11	Inf	Inf	adar1_down	adar2_down
chr7:142989393:+|chr7:142989791:+	CASP2	circular_RNA|multiple_exon	162	0	19	28	47	19	28	Inf	Inf	26	7	18	51	33	44	0.269231	0.692308	adar1_up
chr7:148903788:+|chr7:148910906:+	ZNF282	circular_RNA|multiple_exon	239	32	19	13	64	51	45	0.59375	0.40625	1	8	9	18	9	10	8	9		adar2_down
chr7:150813880:+|chr7:150820973:+	AGAP3	circular_RNA|multiple_exon	322	14	2	15	31	16	29	0.142857	1.07143	7	16	12	35	23	19	2.28571	1.71429	adar1_down
chr7:151970952:-|chr7:151960101:-	KMT2C	circular_RNA|multiple_exon	276	0	33	0	33	33	0	Inf	NA	13	5	21	39	18	34	0.384615	1.61538	adar1_up
chr7:155465561:+|chr7:155477746:+	RBM33	circular_RNA|multiple_exon	167	26	8	19	53	34	45	0.307692	0.730769	5	21	38	64	26	43	4.2	7.6	adar1_down
chr7:156556489:-|chr7:156549087:-	LMBR1	circular_RNA|multiple_exon	164	23	38	7	68	61	30	1.65217	0.304348	7	18	16	41	25	23	2.57143	2.28571		adar2_down
chr7:156629579:-|chr7:156549087:-	LMBR1	circular_RNA|multiple_exon	148	13	6	0	19	19	13	0.461538	0	3	3	7	13	6	10	1	2.33333		adar2_down
chr7:156758964:+|chr7:156759786:+	NOM1	circular_RNA|multiple_exon	263	16	30	7	53	46	23	1.875	0.4375	9	9	26	44	18	35	1	2.88889		adar2_down
chr7:156956504:+|chr7:157000629:+	UBE3C	circular_RNA|multiple_exon	285	15	0	1	16	15	16	0	0.0666667	5	10	7	22	15	12	2	1.4	adar1_down
chr7:157013383:+|chr7:157049738:+	UBE3C	circular_RNA|multiple_exon	444	2	11	20	33	13	22	5.5	10	7	5	3	15	12	10	0.714286	0.428571		adar2_up
chr7:157015948:+|chr7:157024021:+	UBE3C	circular_RNA|multiple_exon	344	28	4	0	32	32	28	0.142857	0	2	9	5	16	11	7	4.5	2.5	adar1_down
chr7:158540971:-|chr7:158528194:-	ESYT2	circular_RNA|multiple_exon	191	0	13	13	26	13	13	Inf	Inf	8	2	10	20	10	18	0.25	1.25	adar1_up
chr7:16720926:+|chr7:16729531:+	BZW2	circular_RNA|multiple_exon	212	66	16	20	102	82	86	0.242424	0.30303	13	25	66	104	38	79	1.92308	5.07692		adar2_down
chr7:16720926:+|chr7:16736686:+	BZW2	circular_RNA|multiple_exon	249	18	38	5	61	56	23	2.11111	0.277778	5	12	11	28	17	16	2.4	2.2		adar2_down
chr7:17890587:-|chr7:17873675:-	SNX13	circular_RNA|multiple_exon	270	15	23	0	38	38	15	1.53333	0	4	3	13	20	7	17	0.75	3.25		adar2_down
chr7:1997354:-|chr7:1937836:-	MAD1L1	circular_RNA|multiple_exon	280	3	26	0	29	29	3	8.66667	0	10	4	3	17	14	13	0.4	0.3	adar1_up
chr7:2108973:-|chr7:1937836:-	MAD1L1	circular_RNA|multiple_exon	334	10	24	5	39	34	15	2.4	0.5	2	4	11	17	6	13	2	5.5		adar2_down
chr7:2317940:-|chr7:2309194:-	SNX8	circular_RNA|multiple_exon	271	19	23	5	47	42	24	1.21053	0.263158	8	13	18	39	21	26	1.625	2.25		adar2_down
chr7:2317940:-|chr7:2311485:-	SNX8	circular_RNA|multiple_exon	312	14	10	2	26	24	16	0.714286	0.142857	3	1	7	11	4	10	0.333333	2.33333		adar2_down
chr7:24681335:+|chr7:24690331:+	MPP6	circular_RNA|multiple_exon	323	17	64	9	90	81	26	3.76471	0.529412	10	5	29	44	15	39	0.5	2.9	adar1_up
chr7:24888795:-|chr7:24856229:-	OSBPL3	circular_RNA|multiple_exon	185	11	5	0	16	16	11	0.454545	0	3	12	13	28	15	16	4	4.33333	adar1_down	adar2_down
chr7:27689252:-|chr7:27570811:-	HIBADH	circular_RNA|multiple_exon	316	0	32	32	64	32	32	Inf	Inf	8	4	7	19	12	15	0.5	0.875	adar1_up
chr7:29994976:-|chr7:29976172:-	SCRN1	circular_RNA|multiple_exon	346	50	0	29	79	50	79	0	0.58	11	25	15	51	36	26	2.27273	1.36364	adar1_down
chr7:30601744:-|chr7:30590252:-	AC005154.1	circular_RNA|multiple_exon	13916	3	13	7	23	16	10	4.33333	2.33333	34	12	31	77	46	65	0.352941	0.911765	adar1_up
chr7:33185854:+|chr7:33217203:+	BBS9	circular_RNA|multiple_exon	235	123	54	58	235	177	181	0.439024	0.471545	51	68	132	251	119	183	1.33333	2.58824		adar2_down
chr7:40027198:+|chr7:40102699:+	CDK13	circular_RNA|multiple_exon	736	6	23	34	63	29	40	3.83333	5.66667	12	3	18	33	15	30	0.25	1.5	adar1_up
chr7:43531674:+|chr7:43540921:+	HECW1	circular_RNA|multiple_exon	214	27	6	10	43	33	37	0.222222	0.37037	7	17	6	30	24	13	2.42857	0.857143	adar1_down
chr7:44012922:-|chr7:44005466:-	POLR2J4	circular_RNA|multiple_exon	207	13	29	21	63	42	34	2.23077	1.61538	19	7	5	31	26	24	0.368421	0.263158	adar1_up
chr7:44663916:+|chr7:44721447:+	OGDH	circular_RNA|multiple_exon	376	27	0	0	27	27	27	0	0	1	0	11	12	1	12	0	11		adar2_down
chr7:44739740:+|chr7:44741214:+	OGDH	circular_RNA|multiple_exon	200	0	31	0	31	31	0	Inf	NA	9	4	13	26	13	22	0.444444	1.44444	adar1_up
chr7:48506550:+|chr7:48528941:+	ABCA13	circular_RNA|multiple_exon	200	0	10	3	13	10	3	Inf	Inf	25	4	22	51	29	47	0.16	0.88	adar1_up
chr7:48619820:+|chr7:48634409:+	ABCA13	circular_RNA|multiple_exon	253	19	26	4	49	45	23	1.36842	0.210526	17	23	41	81	40	58	1.35294	2.41176		adar2_down
chr7:50742355:-|chr7:50737419:-	GRB10	circular_RNA|multiple_exon	363	55	35	27	117	90	82	0.636364	0.490909	16	30	71	117	46	87	1.875	4.4375		adar2_down
chr7:50773020:-|chr7:50737419:-	GRB10	circular_RNA|multiple_exon	324	16	15	3	34	31	19	0.9375	0.1875	6	8	17	31	14	23	1.33333	2.83333		adar2_down
chr7:50823753:-|chr7:50737419:-	GRB10	circular_RNA|multiple_exon	310	36	0	5	41	36	41	0	0.138889	1	6	23	30	7	24	6	23		adar2_down
chr7:5372680:-|chr7:5363845:-	TNRC18	circular_RNA|multiple_exon	568	3	3	10	16	6	13	1	3.33333	15	7	2	24	22	17	0.466667	0.133333		adar2_up
chr7:552092:-|chr7:550446:-	PDGFA	circular_RNA|multiple_exon	291	0	17	0	17	17	0	Inf	NA	9	3	3	15	12	12	0.333333	0.333333	adar1_up
chr7:55218987:+|chr7:55225446:+	EGFR	circular_RNA|multiple_exon	158	2	0	17	19	2	19	0	8.5	8	2	2	12	10	10	0.25	0.25		adar2_up
chr7:56136175:+|chr7:56140804:+	SUMF2	circular_RNA|multiple_exon	279	10	4	0	14	14	10	0.4	0	1	10	4	15	11	5	10	4	adar1_down
chr7:5692141:-|chr7:5680785:-	RNF216	circular_RNA|multiple_exon	319	16	21	4	41	37	20	1.3125	0.25	4	21	23	48	25	27	5.25	5.75		adar2_down
chr7:6178723:+|chr7:6185287:+	USP42	circular_RNA|multiple_exon	1243	11	7	0	18	18	11	0.636364	0	5	8	11	24	13	16	1.6	2.2		adar2_down
chr7:6509385:-|chr7:6505702:-	KDELR2	circular_RNA|multiple_exon	410	18	0	0	18	18	18	0	0	4	9	7	20	13	11	2.25	1.75	adar1_down
chr7:65441189:-|chr7:65439282:-	GUSB	circular_RNA|multiple_exon	456	2	2	16	20	4	18	1	8	11	7	5	23	18	16	0.636364	0.454545		adar2_up
chr7:66233818:+|chr7:66240380:+	RABGEF1	circular_RNA|multiple_exon	360	0	23	51	74	23	51	Inf	Inf	9	7	4	20	16	13	0.777778	0.444444		adar2_up
chr7:66406835:+|chr7:66413681:+	TMEM248	circular_RNA|multiple_exon	326	47	13	21	81	60	68	0.276596	0.446809	3	2	27	32	5	30	0.666667	9		adar2_down
chr7:66415939:+|chr7:66418356:+	TMEM248	circular_RNA|multiple_exon	326	10	0	5	15	10	15	0	0.5	6	5	13	24	11	19	0.833333	2.16667		adar2_down
chr7:72277949:-|chr7:72277659:-	TYW1B	circular_RNA|single_exon	290	9	24	3	36	33	12	2.66667	0.333333	5	7	13	25	12	18	1.4	2.6		adar2_down
chr7:72884813:-|chr7:72883847:-	BAZ1B	circular_RNA|multiple_exon	271	3	23	0	26	26	3	7.66667	0	20	5	18	43	25	38	0.25	0.9	adar1_up
chr7:73663448:-|chr7:73654268:-	RFC2	circular_RNA|multiple_exon	175	15	0	30	45	15	45	0	2	7	11	3	21	18	10	1.57143	0.428571		adar2_up
chr7:77210744:+|chr7:77221573:+	PTPN12	circular_RNA|multiple_exon	109	0	10	0	10	10	0	Inf	NA	8	2	4	14	10	12	0.25	0.5	adar1_up
chr7:872142:+|chr7:881767:+	SUN1	circular_RNA|multiple_exon	314	16	4	6	26	20	22	0.25	0.375	0	13	5	18	13	5	Inf	Inf	adar1_down
chr7:91761186:-|chr7:91746358:-	CYP51A1	circular_RNA|multiple_exon	113	12	0	15	27	12	27	0	1.25	7	14	12	33	21	19	2	1.71429	adar1_down
chr7:91957097:+|chr7:92000921:+	ANKIB1	circular_RNA|multiple_exon	247	27	15	9	51	42	36	0.555556	0.333333	3	11	7	21	14	10	3.66667	2.33333		adar2_down
chr7:91972338:+|chr7:91981956:+	ANKIB1	circular_RNA|multiple_exon	374	13	35	37	85	48	50	2.69231	2.84615	22	8	15	45	30	37	0.363636	0.681818	adar1_up
chr7:92147569:-|chr7:92146590:-	PEX1	circular_RNA|multiple_exon	253	0	15	27	42	15	27	Inf	Inf	14	3	10	27	17	24	0.214286	0.714286	adar1_up
chr7:92921015:+|chr7:92926555:+	VPS50	circular_RNA|multiple_exon	191	5	23	11	39	28	16	4.6	2.2	30	11	25	66	41	55	0.366667	0.833333	adar1_up
chr7:92978023:+|chr7:92983073:+	VPS50	circular_RNA|multiple_exon	208	0	15	0	15	15	0	Inf	NA	11	0	0	11	11	11	0	0	adar1_up
chr7:95822495:-|chr7:95799357:-	SLC25A13	circular_RNA|multiple_exon	226	15	3	1	19	18	16	0.2	0.0666667	9	15	21	45	24	30	1.66667	2.33333		adar2_down
chr7:99216148:+|chr7:99219197:+	ZSCAN25	circular_RNA|multiple_exon	2139	43	10	8	61	53	51	0.232558	0.186047	9	12	35	56	21	44	1.33333	3.88889		adar2_down
chr7:99616854:+|chr7:99621930:+	ZKSCAN1	circular_RNA|multiple_exon	271	65	88	7	160	153	72	1.35385	0.107692	9	17	30	56	26	39	1.88889	3.33333		adar2_down
chr8:100146860:+|chr8:100160238:+	VPS13B	circular_RNA|multiple_exon	264	17	0	0	17	17	17	0	0	7	4	19	30	11	26	0.571429	2.71429		adar2_down
chr8:101300495:-|chr8:101287181:-	RNF19A	circular_RNA|multiple_exon	974	0	0	10	10	0	10	NA	Inf	7	0	3	10	7	10	0	0.428571		adar2_up
chr8:101542088:-|chr8:101540073:-	ANKRD46	circular_RNA|multiple_exon	495	15	0	0	15	15	15	0	0	4	14	1	19	18	5	3.5	0.25	adar1_down
chr8:101730508:-|chr8:101727690:-	PABPC1	circular_RNA|multiple_exon	65	28	23	0	51	51	28	0.821429	0	5	2	10	17	7	15	0.4	2		adar2_down
chr8:104420012:-|chr8:104413744:-	SLC25A32	circular_RNA|multiple_exon	295	26	0	0	26	26	26	0	0	2	6	13	21	8	15	3	6.5		adar2_down
chr8:109241424:-|chr8:109226836:-	EIF3E	circular_RNA|multiple_exon	234	10	0	2	12	10	12	0	0.2	6	5	14	25	11	20	0.833333	2.33333		adar2_down
chr8:109254142:-|chr8:109240496:-	EIF3E	circular_RNA|multiple_exon	144	3	26	43	72	29	46	8.66667	14.3333	31	15	57	103	46	88	0.483871	1.83871	adar1_up
chr8:124089351:+|chr8:124105982:+	TBC1D31	circular_RNA|multiple_exon	227	31	3	0	34	34	31	0.0967742	0	5	10	6	21	15	11	2	1.2	adar1_down
chr8:128200360:-|chr8:128174167:-	CASC19	circular_RNA|multiple_exon	232	28	9	0	37	37	28	0.321429	0	12	34	13	59	46	25	2.83333	1.08333	adar1_down
chr8:128200360:-|chr8:128186435:-	CASC19	circular_RNA|multiple_exon	724	29	0	6	35	29	35	0	0.206897	3	6	10	19	9	13	2	3.33333		adar2_down
chr8:128204092:-|chr8:128152989:-	CASC19	circular_RNA|multiple_exon	295	7	37	17	61	44	24	5.28571	2.42857	22	10	34	66	32	56	0.454545	1.54545	adar1_up
chr8:128215465:-|chr8:128186435:-	CASC19	circular_RNA|multiple_exon	711	3	24	24	51	27	27	8	8	8	4	5	17	12	13	0.5	0.625	adar1_up
chr8:135602598:-|chr8:135577576:-	ZFAT	circular_RNA|multiple_exon	425	10	0	1	11	10	11	0	0.1	3	7	4	14	10	7	2.33333	1.33333	adar1_down
chr8:141263028:-|chr8:141231558:-	TRAPPC9	circular_RNA|multiple_exon	276	16	0	0	16	16	16	0	0	4	5	21	30	9	25	1.25	5.25		adar2_down
chr8:141595410:-|chr8:141572552:-	AGO2	circular_RNA|multiple_exon	373	21	7	7	35	28	28	0.333333	0.333333	4	5	14	23	9	18	1.25	3.5		adar2_down
chr8:141727808:-|chr8:141696731:-	PTK2	circular_RNA|multiple_exon	166	13	0	27	40	13	40	0	2.07692	1	9	1	11	10	2	9	1	adar1_down
chr8:141829119:-|chr8:141810558:-	PTK2	circular_RNA|multiple_exon	126	20	18	1	39	38	21	0.9	0.05	6	1	16	23	7	22	0.166667	2.66667		adar2_down
chr8:141840625:-|chr8:141828376:-	PTK2	circular_RNA|multiple_exon	127	10	0	11	21	10	21	0	1.1	7	16	9	32	23	16	2.28571	1.28571	adar1_down
chr8:141935848:-|chr8:141856359:-	PTK2	circular_RNA|multiple_exon	118	10	32	0	42	42	10	3.2	0	10	2	2	14	12	12	0.2	0.2	adar1_up
chr8:144770832:+|chr8:144772293:+	ZNF707	circular_RNA|multiple_exon	705	32	0	7	39	32	39	0	0.21875	12	6	35	53	18	47	0.5	2.91667		adar2_down
chr8:17123416:+|chr8:17126465:+	VPS37A	circular_RNA|multiple_exon	174	0	0	15	15	0	15	NA	Inf	8	5	4	17	13	12	0.625	0.5		adar2_up
chr8:17137884:+|chr8:17143936:+	VPS37A	circular_RNA|multiple_exon	148	0	0	12	12	0	12	NA	Inf	12	9	5	26	21	17	0.75	0.416667		adar2_up
chr8:17400827:+|chr8:17401224:+	SLC7A2	circular_RNA|single_exon	397	10	38	0	48	48	10	3.8	0	4	10	18	32	14	22	2.5	4.5		adar2_down
chr8:17581342:-|chr8:17570723:-	MTUS1	circular_RNA|multiple_exon	630	4	16	8	28	20	12	4	2	11	9	4	24	20	15	0.818182	0.363636		adar2_up
chr8:19190466:+|chr8:19192368:+	SH2D4A	circular_RNA|multiple_exon	330	8	0	4	12	8	12	0	0.5	1	4	9	14	5	10	4	9		adar2_down
chr8:19459376:-|chr8:19442677:-	CSGALNACT1	circular_RNA|multiple_exon	245	106	68	23	197	174	129	0.641509	0.216981	28	37	58	123	65	86	1.32143	2.07143		adar2_down
chr8:19680812:+|chr8:19688070:+	INTS10	circular_RNA|multiple_exon	191	13	0	5	18	13	18	0	0.384615	1	10	11	22	11	12	10	11	adar1_down	adar2_down
chr8:22463249:+|chr8:22464838:+	CCAR2	circular_RNA|multiple_exon	184	15	31	6	52	46	21	2.06667	0.4	11	4	10	25	15	21	0.363636	0.909091	adar1_up
chr8:23069725:-|chr8:23054645:-	TNFRSF10A	circular_RNA|multiple_exon	168	18	29	0	47	47	18	1.61111	0	3	12	11	26	15	14	4	3.66667		adar2_down
chr8:25156460:+|chr8:25161843:+	DOCK5	circular_RNA|multiple_exon	229	15	4	0	19	19	15	0.266667	0	3	8	8	19	11	11	2.66667	2.66667	adar1_down	adar2_down
chr8:27507219:+|chr8:27517056:+	SCARA3	circular_RNA|multiple_exon	1141	9	11	19	39	20	28	1.22222	2.11111	15	6	5	26	21	20	0.4	0.333333		adar2_up
chr8:28378155:+|chr8:28385681:+	FZD3	circular_RNA|multiple_exon	1213	10	0	0	10	10	10	0	0	3	4	12	19	7	15	1.33333	4		adar2_down
chr8:28821328:+|chr8:28876430:+	HMBOX1	circular_RNA|multiple_exon	232	10	0	1	11	10	11	0	0.1	6	1	12	19	7	18	0.166667	2		adar2_down
chr8:30657271:-|chr8:30643727:-	PPP2CB	circular_RNA|multiple_exon	270	13	42	18	73	55	31	3.23077	1.38462	13	5	19	37	18	32	0.384615	1.46154	adar1_up
chr8:30945292:+|chr8:30949414:+	WRN	circular_RNA|multiple_exon	212	10	0	0	10	10	10	0	0	3	2	15	20	5	18	0.666667	5		adar2_down
chr8:38105231:+|chr8:38109805:+	DDHD2	circular_RNA|multiple_exon	199	30	35	7	72	65	37	1.16667	0.233333	6	2	13	21	8	19	0.333333	2.16667		adar2_down
chr8:38646222:+|chr8:38678153:+	TACC1	circular_RNA|multiple_exon	418	3	8	4	15	11	7	2.66667	1.33333	8	4	9	21	12	17	0.5	1.125	adar1_up
chr8:42919244:+|chr8:42932507:+	FNTA	circular_RNA|multiple_exon	262	26	13	5	44	39	31	0.5	0.192308	10	23	18	51	33	28	2.3	1.8	adar1_down
chr8:48192450:+|chr8:48320523:+	SPIDR	circular_RNA|multiple_exon	218	0	14	4	18	14	4	Inf	Inf	10	3	4	17	13	14	0.3	0.4	adar1_up
chr8:48842572:-|chr8:48815129:-	PRKDC	circular_RNA|multiple_exon	385	12	5	0	17	17	12	0.416667	0	7	18	7	32	25	14	2.57143	1	adar1_down
chr8:52773806:-|chr8:52758221:-	PCMTD1	circular_RNA|multiple_exon	485	9	26	15	50	35	24	2.88889	1.66667	20	4	21	45	24	41	0.2	1.05	adar1_up
chr8:53599527:-|chr8:53596109:-	RB1CC1	circular_RNA|multiple_exon	191	12	0	0	12	12	12	0	0	2	3	8	13	5	10	1.5	4		adar2_down
chr8:54742093:-|chr8:54708207:-	ATP6V1H	circular_RNA|multiple_exon	201	15	32	7	54	47	22	2.13333	0.466667	7	4	16	27	11	23	0.571429	2.28571		adar2_down
chr8:56854414:+|chr8:56866543:+	LYN	circular_RNA|multiple_exon	225	24	0	0	24	24	24	0	0	3	6	43	52	9	46	2	14.3333		adar2_down
chr8:56863018:+|chr8:56866543:+	LYN	circular_RNA|multiple_exon	250	2	10	0	12	12	2	5	0	13	3	11	27	16	24	0.230769	0.846154	adar1_up
chr8:62479877:-|chr8:62430087:-	ASPH	circular_RNA|multiple_exon	194	11	22	3	36	33	14	2	0.272727	4	4	8	16	8	12	1	2		adar2_down
chr8:6312664:+|chr8:6357450:+	MCPH1	circular_RNA|multiple_exon	186	30	14	6	50	44	36	0.466667	0.2	15	9	31	55	24	46	0.6	2.06667		adar2_down
chr8:6582391:+|chr8:6612695:+	AGPAT5	circular_RNA|multiple_exon	192	15	9	7	31	24	22	0.6	0.466667	2	3	8	13	5	10	1.5	4		adar2_down
chr8:68214701:-|chr8:68200190:-	ARFGEF1	circular_RNA|multiple_exon	140	18	0	14	32	18	32	0	0.777778	9	20	28	57	29	37	2.22222	3.11111	adar1_down
chr8:71496028:-|chr8:71495399:-	TRAM1	circular_RNA|multiple_exon	303	10	49	10	69	59	20	4.9	1	18	7	25	50	25	43	0.388889	1.38889	adar1_up
chr8:74742707:-|chr8:74717886:-	UBE2W	circular_RNA|multiple_exon	166	13	2	8	23	15	21	0.153846	0.615385	8	17	12	37	25	20	2.125	1.5	adar1_down
chr8:87386259:+|chr8:87424103:+	WWP1	circular_RNA|multiple_exon	426	0	20	12	32	20	12	Inf	Inf	7	3	6	16	10	13	0.428571	0.857143	adar1_up
chr8:94767248:+|chr8:94828743:+	TMEM67	circular_RNA|multiple_exon	260	18	0	0	18	18	18	0	0	4	2	14	20	6	18	0.5	3.5		adar2_down
chr8:94798451:+|chr8:94811986:+	TMEM67	circular_RNA|multiple_exon	263	9	0	27	36	9	36	0	3	10	11	5	26	21	15	1.1	0.5		adar2_up
chr8:95738559:+|chr8:95752018:+	DPY19L4	circular_RNA|multiple_exon	255	15	0	0	15	15	15	0	0	4	10	10	24	14	14	2.5	2.5	adar1_down	adar2_down
chr8:95839491:+|chr8:95844402:+	INTS8	circular_RNA|multiple_exon	272	18	0	11	29	18	29	0	0.611111	6	14	12	32	20	18	2.33333	2	adar1_down
chr8:98698896:+|chr8:98712080:+	MTDH	circular_RNA|multiple_exon	182	11	4	0	15	15	11	0.363636	0	1	2	10	13	3	11	2	10		adar2_down
chr8:99560389:-|chr8:99538970:-	STK3	circular_RNA|multiple_exon	367	31	0	9	40	31	40	0	0.290323	11	15	22	48	26	33	1.36364	2		adar2_down
chr8:99608397:-|chr8:99538970:-	STK3	circular_RNA|multiple_exon	1014	16	0	3	19	16	19	0	0.1875	2	5	8	15	7	10	2.5	4		adar2_down
chr9:102594971:+|chr9:102609897:+	NR4A3	circular_RNA|multiple_exon	307	12	0	0	12	12	12	0	0	1	0	13	14	1	14	0	13		adar2_down
chr9:111812972:-|chr9:111795587:-	TMEM245	circular_RNA|multiple_exon	316	15	33	7	55	48	22	2.2	0.466667	5	16	12	33	21	17	3.2	2.4		adar2_down
chr9:111826847:-|chr9:111795587:-	TMEM245	circular_RNA|multiple_exon	284	27	5	9	41	32	36	0.185185	0.333333	9	42	20	71	51	29	4.66667	2.22222	adar1_down	adar2_down
chr9:111835718:-|chr9:111795587:-	TMEM245	circular_RNA|multiple_exon	384	11	5	14	30	16	25	0.454545	1.27273	4	12	11	27	16	15	3	2.75	adar1_down
chr9:111835718:-|chr9:111819471:-	TMEM245	circular_RNA|multiple_exon	321	40	5	17	62	45	57	0.125	0.425	12	19	27	58	31	39	1.58333	2.25		adar2_down
chr9:111870850:-|chr9:111795587:-	TMEM245	circular_RNA|multiple_exon	311	13	0	0	13	13	13	0	0	4	3	13	20	7	17	0.75	3.25		adar2_down
chr9:111870850:-|chr9:111849453:-	TMEM245	circular_RNA|multiple_exon	286	11	3	5	19	14	16	0.272727	0.454545	5	10	6	21	15	11	2	1.2	adar1_down
chr9:114204704:-|chr9:114195513:-	KIAA0368	circular_RNA|multiple_exon	257	12	5	0	17	17	12	0.416667	0	4	13	6	23	17	10	3.25	1.5	adar1_down
chr9:114864565:-|chr9:114840818:-	SUSD1	circular_RNA|multiple_exon	295	18	7	26	51	25	44	0.388889	1.44444	8	16	4	28	24	12	2	0.5	adar1_down
chr9:116276738:+|chr9:116285321:+	RGS3	circular_RNA|multiple_exon	307	25	8	26	59	33	51	0.32	1.04	7	17	4	28	24	11	2.42857	0.571429	adar1_down
chr9:125047448:+|chr9:125054119:+	MRRF	circular_RNA|multiple_exon	316	7	28	2	37	35	9	4	0.285714	10	3	11	24	13	21	0.3	1.1	adar1_up
chr9:125827627:+|chr9:125852664:+	RABGAP1	circular_RNA|multiple_exon	363	0	25	0	25	25	0	Inf	NA	9	4	13	26	13	22	0.444444	1.44444	adar1_up
chr9:128064262:+|chr9:128067428:+	GAPVD1	circular_RNA|multiple_exon	929	0	18	22	40	18	22	Inf	Inf	11	2	10	23	13	21	0.181818	0.909091	adar1_up
chr9:128064262:+|chr9:128074891:+	GAPVD1	circular_RNA|multiple_exon	1003	12	0	1	13	12	13	0	0.0833333	4	3	11	18	7	15	0.75	2.75		adar2_down
chr9:130289601:-|chr9:130285958:-	FAM129B	circular_RNA|multiple_exon	295	26	5	3	34	31	29	0.192308	0.115385	3	9	5	17	12	8	3	1.66667	adar1_down
chr9:131185147:+|chr9:131186893:+	CERCAM	circular_RNA|multiple_exon	314	11	12	0	23	23	11	1.09091	0	3	4	10	17	7	13	1.33333	3.33333		adar2_down
chr9:131247644:+|chr9:131256947:+	ODF2	circular_RNA|multiple_exon	197	17	8	38	63	25	55	0.470588	2.23529	5	11	9	25	16	14	2.2	1.8	adar1_down
chr9:131271155:+|chr9:131289804:+	GLE1	circular_RNA|multiple_exon	290	18	0	0	18	18	18	0	0	2	11	7	20	13	9	5.5	3.5	adar1_down
chr9:131559334:+|chr9:131566398:+	TBC1D13	circular_RNA|multiple_exon	238	20	6	0	26	26	20	0.3	0	8	6	18	32	14	26	0.75	2.25		adar2_down
chr9:131730785:+|chr9:131733237:+	NUP188	circular_RNA|multiple_exon	411	15	0	5	20	15	20	0	0.333333	3	0	8	11	3	11	0	2.66667		adar2_down
chr9:131810706:+|chr9:131812242:+	MIGA2	circular_RNA|multiple_exon	248	32	9	8	49	41	40	0.28125	0.25	4	14	5	23	18	9	3.5	1.25	adar1_down
chr9:133327611:+|chr9:133333976:+	ASS1	circular_RNA|multiple_exon	297	77	27	25	129	104	102	0.350649	0.324675	16	48	64	128	64	80	3	4	adar1_down	adar2_down
chr9:133327611:+|chr9:133370410:+	ASS1	circular_RNA|multiple_exon	265	16	0	15	31	16	31	0	0.9375	7	21	17	45	28	24	3	2.42857	adar1_down
chr9:134034770:+|chr9:134039531:+	NUP214	circular_RNA|multiple_exon	186	23	0	0	23	23	23	0	0	3	14	6	23	17	9	4.66667	2	adar1_down
chr9:134305477:+|chr9:134319715:+	PRRC2B	circular_RNA|multiple_exon	312	37	15	6	58	52	43	0.405405	0.162162	5	8	17	30	13	22	1.6	3.4		adar2_down
chr9:134381501:+|chr9:134381840:+	POMT1	circular_RNA|multiple_exon	156	0	0	10	10	0	10	NA	Inf	17	7	5	29	24	22	0.411765	0.294118		adar2_up
chr9:134526336:-|chr9:134518626:-	RAPGEF1	circular_RNA|multiple_exon	317	14	22	2	38	36	16	1.57143	0.142857	9	13	18	40	22	27	1.44444	2		adar2_down
chr9:137293478:+|chr9:137300965:+	RXRA	circular_RNA|multiple_exon	4941	13	0	0	13	13	13	0	0	2	4	9	15	6	11	2	4.5		adar2_down
chr9:137591755:+|chr9:137593179:+	COL5A1	circular_RNA|multiple_exon	375	24	15	7	46	39	31	0.625	0.291667	2	10	18	30	12	20	5	9		adar2_down
chr9:137982041:+|chr9:137998701:+	OLFM1	circular_RNA|multiple_exon	255	25	13	12	50	38	37	0.52	0.48	18	18	39	75	36	57	1	2.16667		adar2_down
chr9:139118720:-|chr9:139115609:-	QSOX2	circular_RNA|multiple_exon	190	11	17	5	33	28	16	1.54545	0.454545	5	4	11	20	9	16	0.8	2.2		adar2_down
chr9:139342613:-|chr9:139341307:-	SEC16A	circular_RNA|multiple_exon	237	9	0	3	12	9	12	0	0.333333	3	6	7	16	9	10	2	2.33333		adar2_down
chr9:139793165:+|chr9:139811067:+	TRAF2	circular_RNA|multiple_exon	289	29	9	11	49	38	40	0.310345	0.37931	5	11	6	22	16	11	2.2	1.2	adar1_down
chr9:139982527:+|chr9:139990843:+	MAN1B1	circular_RNA|multiple_exon	639	16	182	0	198	198	16	11.375	0	10	4	13	27	14	23	0.4	1.3	adar1_up
chr9:140160329:+|chr9:140161798:+	NELFB	circular_RNA|multiple_exon	208	20	35	58	113	55	78	1.75	2.9	26	20	13	59	46	39	0.769231	0.5		adar2_up
chr9:140459606:-|chr9:140458886:-	DPH7	circular_RNA|multiple_exon	826	29	5	16	50	34	45	0.172414	0.551724	12	33	22	67	45	34	2.75	1.83333	adar1_down
chr9:140611078:+|chr9:140646860:+	EHMT1	circular_RNA|multiple_exon	501	14	0	6	20	14	20	0	0.428571	5	2	12	19	7	17	0.4	2.4		adar2_down
chr9:140646783:+|chr9:140652463:+	EHMT1	circular_RNA|multiple_exon	208	82	12	41	135	94	123	0.146341	0.5	19	23	67	109	42	86	1.21053	3.52632		adar2_down
chr9:140648623:+|chr9:140676849:+	EHMT1	circular_RNA|multiple_exon	226	33	0	20	53	33	53	0	0.606061	8	22	25	55	30	33	2.75	3.125	adar1_down
chr9:140648623:+|chr9:140695436:+	EHMT1	circular_RNA|multiple_exon	224	10	0	29	39	10	39	0	2.9	1	10	9	20	11	10	10	9	adar1_down
chr9:19096767:-|chr9:19076600:-	HAUS6	circular_RNA|multiple_exon	197	52	6	6	64	58	58	0.115385	0.115385	9	15	25	49	24	34	1.66667	2.77778		adar2_down
chr9:19288594:+|chr9:19300329:+	DENND4C	circular_RNA|multiple_exon	213	12	0	6	18	12	18	0	0.5	1	5	17	23	6	18	5	17		adar2_down
chr9:19360242:+|chr9:19361961:+	DENND4C	circular_RNA|multiple_exon	362	0	0	14	14	0	14	NA	Inf	11	1	5	17	12	16	0.0909091	0.454545		adar2_up
chr9:20414423:-|chr9:20413719:-	MLLT3	circular_RNA|single_exon	704	19	40	16	75	59	35	2.10526	0.842105	21	7	21	49	28	42	0.333333	1	adar1_up
chr9:20923659:+|chr9:20933102:+	FOCAD	circular_RNA|multiple_exon	197	27	27	4	58	54	31	1	0.148148	14	22	38	74	36	52	1.57143	2.71429		adar2_down
chr9:2096657:+|chr9:2123937:+	SMARCA2	circular_RNA|multiple_exon	325	16	0	2	18	16	18	0	0.125	4	0	16	20	4	20	0	4		adar2_down
chr9:33328579:+|chr9:33347115:+	NFX1	circular_RNA|multiple_exon	176	0	11	0	11	11	0	Inf	NA	15	5	4	24	20	19	0.333333	0.266667	adar1_up
chr9:3346764:-|chr9:3330259:-	RFX3	circular_RNA|multiple_exon	355	0	14	0	14	14	0	Inf	NA	16	5	9	30	21	25	0.3125	0.5625	adar1_up
chr9:33956144:-|chr9:33953283:-	UBAP2	circular_RNA|multiple_exon	256	17	38	0	55	55	17	2.23529	0	7	9	17	33	16	24	1.28571	2.42857		adar2_down
chr9:34290387:-|chr9:34286615:-	KIF24	circular_RNA|multiple_exon	302	23	22	8	53	45	31	0.956522	0.347826	10	14	23	47	24	33	1.4	2.3		adar2_down
chr9:36597219:+|chr9:36643080:+	MELK	circular_RNA|multiple_exon	154	22	6	2	30	28	24	0.272727	0.0909091	8	13	30	51	21	38	1.625	3.75		adar2_down
chr9:3898835:-|chr9:3879427:-	GLIS3	circular_RNA|multiple_exon	749	22	0	2	24	22	24	0	0.0909091	3	7	12	22	10	15	2.33333	4	adar1_down	adar2_down
chr9:3937189:-|chr9:3932360:-	GLIS3	circular_RNA|multiple_exon	205	31	14	0	45	45	31	0.451613	0	2	5	24	31	7	26	2.5	12		adar2_down
chr9:4125941:-|chr9:4117768:-	GLIS3	circular_RNA|multiple_exon	1320	18	11	3	32	29	21	0.611111	0.166667	10	2	21	33	12	31	0.2	2.1		adar2_down
chr9:4860125:+|chr9:4860901:+	RCL1	circular_RNA|multiple_exon	614	42	7	25	74	49	67	0.166667	0.595238	9	23	16	48	32	25	2.55556	1.77778	adar1_down
chr9:6849507:+|chr9:6893232:+	KDM4C	circular_RNA|multiple_exon	302	37	35	16	88	72	53	0.945946	0.432432	19	24	54	97	43	73	1.26316	2.84211		adar2_down
chr9:72365866:-|chr9:72347055:-	PTAR1	circular_RNA|multiple_exon	382	0	30	7	37	30	7	Inf	Inf	21	6	8	35	27	29	0.285714	0.380952	adar1_up
chr9:74810416:+|chr9:74828907:+	GDA	circular_RNA|multiple_exon	193	30	48	5	83	78	35	1.6	0.166667	12	13	27	52	25	39	1.08333	2.25		adar2_down
chr9:74810420:+|chr9:74817658:+	GDA	circular_RNA|multiple_exon	255	13	9	0	22	22	13	0.692308	0	3	4	12	19	7	15	1.33333	4		adar2_down
chr9:77614786:-|chr9:77611363:-	CARNMT1	circular_RNA|multiple_exon	253	0	18	1	19	18	1	Inf	Inf	10	5	17	32	15	27	0.5	1.7	adar1_up
chr9:79852918:+|chr9:79853302:+	VPS13A	circular_RNA|multiple_exon	303	0	0	10	10	0	10	NA	Inf	10	5	2	17	15	12	0.5	0.2		adar2_up
chr9:80430686:-|chr9:80409379:-	GNAQ	circular_RNA|multiple_exon	283	15	7	0	22	22	15	0.466667	0	8	3	18	29	11	26	0.375	2.25		adar2_down
chr9:88307728:-|chr9:88292351:-	AGTPBP1	circular_RNA|multiple_exon	270	0	0	12	12	0	12	NA	Inf	11	4	3	18	15	14	0.363636	0.272727		adar2_up
chr9:98660131:+|chr9:98691146:+	ERCC6L2	circular_RNA|multiple_exon	267	29	9	18	56	38	47	0.310345	0.62069	16	33	42	91	49	58	2.0625	2.625	adar1_down
chrX:10031485:+|chrX:10078060:+	WWC3	circular_RNA|multiple_exon	351	15	2	0	17	17	15	0.133333	0	3	13	8	24	16	11	4.33333	2.66667	adar1_down	adar2_down
chrX:102071920:+|chrX:102094900:+	LINC00630	circular_RNA|multiple_exon	154	11	6	0	17	17	11	0.545455	0	5	6	14	25	11	19	1.2	2.8		adar2_down
chrX:122805612:-|chrX:122799493:-	THOC2	circular_RNA|multiple_exon	287	17	16	0	33	33	17	0.941176	0	5	14	12	31	19	17	2.8	2.4		adar2_down
chrX:130918067:-|chrX:130902577:-	FIRRE	circular_RNA|multiple_exon	299	31	0	0	31	31	31	0	0	9	6	20	35	15	29	0.666667	2.22222		adar2_down
chrX:130928494:-|chrX:130917915:-	FIRRE	circular_RNA|multiple_exon	294	15	0	0	15	15	15	0	0	3	3	7	13	6	10	1	2.33333		adar2_down
chrX:153780203:+|chrX:153784591:+	IKBKG	circular_RNA|multiple_exon	284	38	18	0	56	56	38	0.473684	0	4	9	12	25	13	16	2.25	3	adar1_down	adar2_down
chrX:16701349:-|chrX:16685637:-	CTPS2	circular_RNA|multiple_exon	175	0	0	13	13	0	13	NA	Inf	9	4	1	14	13	10	0.444444	0.111111		adar2_up
chrX:16836697:+|chrX:16847893:+	TXLNG	circular_RNA|multiple_exon	497	27	11	4	42	38	31	0.407407	0.148148	1	16	14	31	17	15	16	14	adar1_down	adar2_down
chrX:18775745:+|chrX:18807391:+	PPEF1	circular_RNA|multiple_exon	266	65	0	22	87	65	87	0	0.338462	11	28	19	58	39	30	2.54545	1.72727	adar1_down
chrX:23724856:-|chrX:23722811:-	ACOT9	circular_RNA|multiple_exon	261	10	0	0	10	10	10	0	0	3	6	18	27	9	21	2	6		adar2_down
chrX:23754133:-|chrX:23748644:-	ACOT9	circular_RNA|multiple_exon	167	3	30	0	33	33	3	10	0	11	5	10	26	16	21	0.454545	0.909091	adar1_up
chrX:24828015:+|chrX:24861794:+	POLA1	circular_RNA|multiple_exon	163	0	0	19	19	0	19	NA	Inf	11	7	5	23	18	16	0.636364	0.454545		adar2_up
chrX:31165635:-|chrX:31152219:-	DMD	circular_RNA|multiple_exon	335	25	3	0	28	28	25	0.12	0	4	2	8	14	6	12	0.5	2		adar2_down
chrX:323067:-|chrX:299339:-	PPP2R3B	circular_RNA|multiple_exon	183	16	4	5	25	20	21	0.25	0.3125	7	15	17	39	22	24	2.14286	2.42857	adar1_down	adar2_down
chrX:40982724:+|chrX:41012334:+	USP9X	circular_RNA|multiple_exon	386	10	3	29	42	13	39	0.3	2.9	10	4	3	17	14	13	0.4	0.3		adar2_up
chrX:46844285:+|chrX:46857679:+	JADE3	circular_RNA|multiple_exon	213	16	8	7	31	24	23	0.5	0.4375	5	6	10	21	11	15	1.2	2		adar2_down
chrX:47102795:+|chrX:47104881:+	USP11	circular_RNA|multiple_exon	318	19	6	0	25	25	19	0.315789	0	3	11	3	17	14	6	3.66667	1	adar1_down
chrX:48456346:+|chrX:48462778:+	WDR13	circular_RNA|multiple_exon	533	21	6	0	27	27	21	0.285714	0	4	7	9	20	11	13	1.75	2.25		adar2_down
chrX:48974164:-|chrX:48972080:-	GPKOW	circular_RNA|multiple_exon	282	18	0	0	18	18	18	0	0	5	9	10	24	14	15	1.8	2		adar2_down
chrX:49098482:+|chrX:49106186:+	CCDC22	circular_RNA|multiple_exon	206	10	0	0	10	10	10	0	0	2	8	3	13	10	5	4	1.5	adar1_down
chrX:54022215:-|chrX:54019169:-	PHF8	circular_RNA|multiple_exon	192	48	3	40	91	51	88	0.0625	0.833333	4	14	14	32	18	18	3.5	3.5	adar1_down
chrX:54492285:-|chrX:54491884:-	FGD1	circular_RNA|multiple_exon	294	0	17	23	40	17	23	Inf	Inf	17	4	8	29	21	25	0.235294	0.470588	adar1_up	adar2_up
chrX:55755727:+|chrX:55783764:+	RRAGB	circular_RNA|multiple_exon	181	10	0	0	10	10	10	0	0	5	2	10	17	7	15	0.4	2		adar2_down
chrX:62926329:-|chrX:62875374:-	ARHGEF9	circular_RNA|multiple_exon	429	12	10	3	25	22	15	0.833333	0.25	3	9	13	25	12	16	3	4.33333		adar2_down
chrX:67339174:-|chrX:67316712:-	OPHN1	circular_RNA|multiple_exon	243	6	7	24	37	13	30	1.16667	4	9	0	3	12	9	12	0	0.333333		adar2_up
chrX:71684581:-|chrX:71681854:-	HDAC8	circular_RNA|multiple_exon	157	21	9	43	73	30	64	0.428571	2.04762	13	9	6	28	22	19	0.692308	0.461538		adar2_up
chrX:72797243:+|chrX:72804408:+	CHIC1	circular_RNA|multiple_exon	209	20	20	8	48	40	28	1	0.4	12	28	30	70	40	42	2.33333	2.5		adar2_down
chrX:76814317:-|chrX:76812922:-	ATRX	circular_RNA|multiple_exon	371	0	9	17	26	9	17	Inf	Inf	11	15	3	29	26	14	1.36364	0.272727		adar2_up
chrX:76891547:-|chrX:76888695:-	ATRX	circular_RNA|multiple_exon	318	10	2	5	17	12	15	0.2	0.5	6	15	9	30	21	15	2.5	1.5	adar1_down
chrY:252666:-|chrY:249339:-	PPP2R3B	circular_RNA|multiple_exon	126	18	5	4	27	23	22	0.277778	0.222222	2	3	20	25	5	22	1.5	10		adar2_down
chrY:258428:-|chrY:256251:-	PPP2R3B	circular_RNA|multiple_exon	192	34	83	37	154	117	71	2.44118	1.08824	10	5	42	57	15	52	0.5	4.2	adar1_up

## Sheet: ARcircs_CIRCexplorer2
chrom	start	end	strand	exonCount	circType	geneName	isoformName	flankIntron	CIRIexplorer2_EV	CIRIexplorer2_ADAR1	CIRIexplorer2_ADAR2	CIRIexplorer2_shScr	CIRIexplorer2_shADAR1	CIRIexplorer2_shADAR2	ADAR1+EV	sh1+scr	ADAR1/EV	sh1/scr	ADAR2+EV	sh2+scr	ADAR2/EV	sh2/scr	ADAR1_specificity	ADAR2_specificity
chr1	982337	982689	+	1	ciRNA	AGRN	NM_001305275	chr1:982337-982706	0	31	0	8	3	1	31	11	31	0.375	0	9	0	0.125	up
chr1	2075648	2087531	+	5	circRNA	PRKCZ	NM_002744	chr1:2066786-2075648|chr1:2087531-2100956	14	14	7	3	4	7	28	7	1	1.33333	21	10	0.5	2.33333		down
chr1	2327222	2332374	+	4	circRNA	RER1	NM_007033	chr1:2323397-2327222|chr1:2332374-2333645	46	40	6	20	17	46	86	37	0.869565	0.85	52	66	0.130435	2.3		down
chr1	5933311	5940299	-	5	circRNA	NPHP4	NM_001291593	chr1:5927956-5933311|chr1:5940299-5947345	25	24	8	4	11	15	49	15	0.96	2.75	33	19	0.32	3.75		down
chr1	6007163	6022009	-	3	circRNA	NPHP4	NM_001291593	chr1:5993389-6007163|chr1:6022009-6027358	10	50	5	10	3	4	60	13	5	0.3	15	14	0.5	0.4	up
chr1	6007163	6046387	-	7	circRNA	NPHP4	NM_001291593	chr1:5993389-6007163|chr1:6046387-6052303	0	11	17	10	4	13	11	14	11	0.4	17	23	17	1.3	up
chr1	8555122	8617582	-	6	circRNA	RERE	NM_001042681	chr1:8526083-8555122|chr1:8617582-8674619	33	7	20	11	23	21	40	34	0.212121	2.09091	53	32	0.606061	1.90909	down
chr1	8601272	8617582	-	3	circRNA	RERE	NM_001042681	chr1:8568734-8601272|chr1:8617582-8674619	7	3	23	11	26	30	10	37	0.428571	2.36364	30	41	3.28571	2.72727	down
chr1	8927335	8928046	-	1	ciRNA	ENO1	NM_001201483	chr1:8927309-8928046	16	0	0	3	6	7	16	9	0	2	16	10	0	2.33333		down
chr1	10351139	10357304	+	7	circRNA	KIF1B	NM_183416	chr1:10342591-10351139|chr1:10357304-10363220	5	26	12	8	4	4	31	12	5.2	0.5	17	12	2.4	0.5	up	up
chr1	10380100	10384953	+	4	circRNA	KIF1B	NM_001365951	chr1:10357304-10380100|chr1:10384953-10386168	8	5	2	6	3	14	13	9	0.625	0.5	10	20	0.25	2.33333		down
chr1	12359258	12364785	+	2	circRNA	VPS13D	NM_015378	chr1:12353761-12359258|chr1:12364785-12368487	37	11	22	4	8	8	48	12	0.297297	2	59	12	0.594595	2	down
chr1	15844604	15844890	-	1	circRNA	CASP9	NM_001229	chr1:15834402-15844604|chr1:15844890-15850563	22	24	3	43	36	141	46	79	1.09091	0.837209	25	184	0.136364	3.27907		down
chr1	15860731	15863309	+	2	circRNA	DNAJC16	NM_001287811	chr1:15853453-15860731|chr1:15863309-15870893	46	0	0	12	24	43	46	36	0	2	46	55	0	3.58333	down	down
chr1	15904179	15906637	-	3	circRNA	AGMAT	NM_024758	chr1:15901336-15904179|chr1:15906637-15909687	0	11	14	10	4	6	11	14	11	0.4	14	16	14	0.6	up
chr1	15956819	15978390	+	6	circRNA	DDI2	NM_032341	chr1:15953293-15956819|chr1:15978390-15983111	12	2	8	1	10	4	14	11	0.166667	10	20	5	0.666667	4	down
chr1	16235815	16237796	+	2	circRNA	SPEN	NM_015001	chr1:16203173-16235815|chr1:16237796-16242622	27	7	0	2	5	9	34	7	0.259259	2.5	27	11	0	4.5		down
chr1	16474872	16477458	-	2	circRNA	EPHA2	NM_004431	chr1:16464925-16474872|chr1:16477458-16482342	6	12	0	16	2	7	18	18	2	0.125	6	23	0	0.4375	up
chr1	21091869	21100103	-	4	circRNA	HP1BP3	NM_001376787	chr1:21083749-21091869|chr1:21100103-21103089	23	0	1	10	20	15	23	30	0	2	24	25	0.0434783	1.5	down
chr1	21415630	21437876	-	2	circRNA	EIF4G3	NM_001198803	chr1:21377487-21415630|chr1:21437876-21494453	5	15	7	27	12	19	20	39	3	0.444444	12	46	1.4	0.703704	up
chr1	21880470	21890709	+	5	circRNA	ALPL	NM_001369804	chr1:21835569-21880470|chr1:21890709-21894596	30	6	0	5	25	5	36	30	0.2	5	30	10	0	1	down
chr1	22007300	22021714	-	4	circRNA	USP48	NM_001350164	chr1:22005932-22007300|chr1:22021714-22027990	0	10	7	15	5	8	10	20	10	0.333333	7	23	7	0.533333	up
chr1	22041881	22048257	-	3	circRNA	USP48	NM_001350164	chr1:22033361-22041881|chr1:22048257-22055062	12	1	0	11	8	23	13	19	0.0833333	0.727273	12	34	0	2.09091		down
chr1	23376879	23384058	+	5	circRNA	KDM1A	NM_001009999	chr1:23370979-23376879|chr1:23384058-23385565	18	0	0	4	0	8	18	4	0	0	18	12	0	2		down
chr1	23381561	23395644	+	7	circRNA	KDM1A	NM_001009999	chr1:23380332-23381561|chr1:23395644-23397717	10	0	0	4	10	6	10	14	0	2.5	10	10	0	1.5	down
chr1	24130889	24147083	-	5	circRNA	HMGCL	NM_001166059	chr1:24129054-24130889|chr1:24147083-24151845	30	17	0	1	2	9	47	3	0.566667	2	30	10	0	9		down
chr1	24973157	24975520	+	2	circRNA	SRRM1	NM_001303448	chr1:24972564-24973157|chr1:24975520-24976461	7	19	30	8	4	5	26	12	2.71429	0.5	37	13	4.28571	0.625	up
chr1	25880412	25883758	+	3	circRNA	LDLRAP1	NM_015627	chr1:25870277-25880412|chr1:25883758-25889134	9	20	8	8	3	12	29	11	2.22222	0.375	17	20	0.888889	1.5	up
chr1	27223791	27224216	-	1	circRNA	GPATCH3	NM_022078	chr1:27220901-27223791|chr1:27224216-27226482	18	0	0	3	2	9	18	5	0	0.666667	18	12	0	3		down
chr1	27994736	27995857	-	3	circRNA	IFI6	NM_002038	chr1:27992986-27994736|chr1:27995857-27998633	0	15	19	17	11	5	15	28	15	0.647059	19	22	19	0.294118		up
chr1	29362337	29379824	+	3	circRNA	EPB41	NM_203342	chr1:29359757-29362337|chr1:29379824-29385100	14	5	0	0	6	13	19	6	0.357143	6	14	13	0	13		down
chr1	32495898	32510991	+	9	circRNA	KHDRBS1	NR_073499	chr1:32479978-32495898|chr1:32510991-32525763	17	0	8	5	14	9	17	19	0	2.8	25	14	0.470588	1.8	down
chr1	32557275	32566163	+	3	circRNA	TMEM39B	NM_001319677	chr1:32542919-32557275|chr1:32566163-32568031	4	14	10	10	2	3	18	12	3.5	0.2	14	13	2.5	0.3	up	up
chr1	32689634	32692131	+	4	circRNA	EIF3I	NM_003757	chr1:32688231-32689634|chr1:32692131-32694099	5	0	17	8	4	4	5	12	0	0.5	22	12	3.4	0.5		up
chr1	32790079	32793278	+	3	circRNA	HDAC1	NM_004964	chr1:32782383-32790079|chr1:32793278-32794668	15	0	2	1	7	14	15	8	0	7	17	15	0.133333	14		down
chr1	33160465	33161645	-	1	circRNA	SYNC	NM_001161708	chr1:33149983-33160465|chr1:33161645-33168208	38	42	14	4	24	11	80	28	1.10526	6	52	15	0.368421	2.75		down
chr1	36208741	36212593	-	4	circRNA	CLSPN	NM_001330490	chr1:36205130-36208741|chr1:36212593-36213507	16	10	0	0	4	12	26	4	0.625	4	16	12	0	12		down
chr1	36469941	36479649	+	6	circRNA	AGO3	NM_024852	chr1:36439112-36469941|chr1:36479649-36492714	0	17	5	13	2	9	17	15	17	0.153846	5	22	5	0.692308	up
chr1	41282936	41288074	+	7	circRNA	KCNQ4	NM_004700	chr1:41250079-41282936|chr1:41288074-41289768	4	34	7	9	3	6	38	12	8.5	0.333333	11	15	1.75	0.666667	up
chr1	41463065	41466789	+	2	circRNA	CTPS1	NM_001905	chr1:41461740-41463065|chr1:41466789-41467831	0	13	0	8	3	5	13	11	13	0.375	0	13	0	0.625	up
chr1	41578954	41627104	-	6	circRNA	SCMH1	NM_001172221	chr1:41541123-41578954|chr1:41627104-41628450	13	35	1	3	8	15	48	11	2.69231	2.66667	14	18	0.0769231	5		down
chr1	42693553	42744343	-	3	circRNA	FOXJ3	NM_001198852	chr1:42664901-42693553|chr1:42744343-42776720	23	9	12	2	16	12	32	18	0.391304	8	35	14	0.521739	6	down
chr1	42693553	42789498	-	6	circRNA	FOXJ3	NM_001198851	chr1:42671534-42693553|chr1:42789498-42800595	0	22	7	12	2	12	22	14	22	0.166667	7	24	7	1	up
chr1	44595024	44596428	+	2	circRNA	KLF17	NM_173484	chr1:44584660-44595024|chr1:44596428-44598909	11	33	12	8	3	7	44	11	3	0.375	23	15	1.09091	0.875	up
chr1	45553552	45553909	-	1	circRNA	ZSWIM5	NM_020883	chr1:45525919-45553552|chr1:45553909-45671427	0	44	3	18	7	20	44	25	44	0.388889	3	38	3	1.11111	up
chr1	45796187	45800183	-	14	circRNA	MUTYH	NM_001293191	chr1:45795109-45796187|chr1:45800183-45805570	7	7	3	1	14	13	14	15	1	14	10	14	0.428571	13		down
chr1	46751033	46752171	-	1	circRNA	LRRC41	NM_006369	chr1:46747057-46751033|chr1:46752171-46763234	5	43	26	8	2	8	48	10	8.6	0.25	31	16	5.2	1	up
chr1	47728574	47737913	-	3	circRNA	STIL	NM_001048166	chr1:47726211-47728574|chr1:47737913-47745912	0	11	9	11	3	10	11	14	11	0.272727	9	21	9	0.909091	up
chr1	47735306	47737913	-	2	circRNA	STIL	NM_001048166	chr1:47728788-47735306|chr1:47737913-47745912	24	0	15	4	9	5	24	13	0	2.25	39	9	0.625	1.25	down
chr1	51171457	51210447	-	3	circRNA	FAF1	NM_007051	chr1:51121200-51171457|chr1:51210447-51253671	13	0	0	2	0	8	13	2	0	0	13	10	0	4		down
chr1	51868106	51913807	-	10	circRNA	EPS15	NM_001981	chr1:51866625-51868106|chr1:51913807-51926762	16	10	0	6	6	17	26	12	0.625	1	16	23	0	2.83333		down
chr1	52211207	52231653	+	8	circRNA	OSBPL9	NM_001350208	chr1:52179751-52211207|chr1:52231653-52237741	12	6	26	4	19	18	18	23	0.5	4.75	38	22	2.16667	4.5	down
chr1	53320136	53323421	+	2	circRNA	ZYG11A	NM_001004339	chr1:53308645-53320136|chr1:53323421-53326402	0	9	16	10	8	4	9	18	9	0.8	16	14	16	0.4		up
chr1	53320136	53326543	+	3	circRNA	ZYG11A	NM_001004339	chr1:53308645-53320136|chr1:53326543-53329652	15	8	0	6	9	13	23	15	0.533333	1.5	15	19	0	2.16667		down
chr1	53326402	53333449	+	5	circRNA	ZYG11A	NM_001004339	chr1:53323421-53326402|chr1:53333449-53343353	46	14	15	4	6	15	60	10	0.304348	1.5	61	19	0.326087	3.75		down
chr1	53343353	53347337	+	3	circRNA	ZYG11A	NM_001004339	chr1:53333449-53343353|chr1:53347337-53351504	17	0	16	4	10	1	17	14	0	2.5	33	5	0.941176	0.25	down
chr1	53407467	53427301	+	4	circRNA	SCP2	NM_001007098	chr1:53393137-53407467|chr1:53427301-53440440	0	5	24	8	6	2	5	14	5	0.75	24	10	24	0.25		up
chr1	54266365	54275419	-	5	circRNA	NDC1	NM_001168551	chr1:54262817-54266365|chr1:54275419-54284643	4	15	25	9	4	3	19	13	3.75	0.444444	29	12	6.25	0.333333	up	up
chr1	55330975	55341720	-	4	circRNA	DHCR24	NM_014762	chr1:55319907-55330975|chr1:55341720-55349290	12	0	9	5	11	8	12	16	0	2.2	21	13	0.75	1.6	down
chr1	61743191	61849037	+	5	circRNA	NFIA	NM_001145511	chr1:61554352-61743191|chr1:61849037-61869775	10	20	0	3	6	12	30	9	2	2	10	15	0	4		down
chr1	62365254	62393501	+	5	circRNA	PATJ	NM_001350145	chr1:62350080-62365254|chr1:62393501-62455839	17	0	0	4	10	5	17	14	0	2.5	17	9	0	1.25	down
chr1	63084376	63091072	-	3	circRNA	DOCK7	NM_001271999	chr1:63052295-63084376|chr1:63091072-63096910	11	1	10	1	11	4	12	12	0.0909091	11	21	5	0.909091	4	down
chr1	70639147	70654956	-	8	circRNA	LRRC40	NM_017768	chr1:70625121-70639147|chr1:70654956-70671072	5	13	26	17	6	21	18	23	2.6	0.352941	31	38	5.2	1.23529	up
chr1	70694104	70705203	+	6	circRNA	SRSF11	NM_001190987	chr1:70687522-70694104|chr1:70705203-70710366	12	24	0	7	3	8	36	10	2	0.428571	12	15	0	1.14286	up
chr1	70758070	70766591	-	3	circRNA	ANKRD13C	NM_030816	chr1:70742527-70758070|chr1:70766591-70771906	13	1	3	9	5	21	14	14	0.0769231	0.555556	16	30	0.230769	2.33333		down
chr1	70758070	70771973	-	4	circRNA	ANKRD13C	NM_030816	chr1:70742527-70758070|chr1:70771973-70779427	45	34	8	46	45	99	79	91	0.755556	0.978261	53	145	0.177778	2.15217		down
chr1	70758070	70790640	-	7	circRNA	ANKRD13C	NM_030816	chr1:70742527-70758070|chr1:70790640-70801740	12	7	0	4	7	23	19	11	0.583333	1.75	12	27	0	5.75		down
chr1	77620133	77676174	-	8	circRNA	PIGK	NM_005482	chr1:77588044-77620133|chr1:77676174-77684994	32	17	4	14	20	29	49	34	0.53125	1.42857	36	43	0.125	2.07143		down
chr1	78041752	78050340	-	7	circRNA	ZZZ3	NM_001376153	chr1:78034151-78041752|chr1:78050340-78097534	4	14	0	10	3	9	18	13	3.5	0.3	4	19	0	0.9	up
chr1	78177431	78181553	-	4	circRNA	USP33	NM_001377430	chr1:78167156-78177431|chr1:78181553-78183551	19	8	23	11	27	29	27	38	0.421053	2.45455	42	40	1.21053	2.63636	down
chr1	78267015	78272786	+	3	circRNA	MIGA1	NM_001270384	chr1:78249036-78267015|chr1:78272786-78279418	14	0	0	3	1	8	14	4	0	0.333333	14	11	0	2.66667		down
chr1	84644859	84668488	+	7	circRNA	PRKACB	NM_002731	chr1:84544054-84644859|chr1:84668488-84679835	15	0	0	1	4	14	15	5	0	4	15	15	0	14		down
chr1	93648916	93659301	+	5	circRNA	CCDC18	NM_001306076	chr1:93646439-93648916|chr1:93659301-93667448	14	9	32	14	12	5	23	26	0.642857	0.857143	46	19	2.28571	0.357143		up
chr1	94037226	94049678	-	4	circRNA	BCAR3	NM_001308251	chr1:94033408-94037226|chr1:94049678-94050528	12	0	5	3	2	7	12	5	0	0.666667	17	10	0.416667	2.33333		down
chr1	100459092	100483371	+	6	circRNA	SLC35A3	NM_012243	chr1:100435718-100459092|chr1:100483371-100487941	3	15	6	13	3	16	18	16	5	0.230769	9	29	2	1.23077	up
chr1	101372407	101383683	+	5	circRNA	SLC30A7	NM_001144884	chr1:101362227-101372407|chr1:101383683-101387261	0	13	17	14	0	11	13	14	13	0	17	25	17	0.785714	up
chr1	112233955	112251886	+	6	circRNA	RAP1A	NM_001370216	chr1:112085131-112233955|chr1:112251886-112255052	0	22	0	9	1	3	22	10	22	0.111111	0	12	0	0.333333	up
chr1	116562202	116580009	+	6	circRNA	SLC22A15	NM_018420	chr1:116534864-116562202|chr1:116580009-116605382	10	8	0	1	6	10	18	7	0.8	6	10	11	0	10		down
chr1	117484336	117487714	+	2	circRNA	PTGFRN	NM_020440	chr1:117452874-117484336|chr1:117487714-117491813	8	2	13	4	9	4	10	13	0.25	2.25	21	8	1.625	1	down
chr1	121115831	121116815	+	2	circRNA	SRGAP2B	NM_001271870	chr1:121107216-121115831|chr1:121116815-121124561	20	2	4	5	18	6	22	23	0.1	3.6	24	11	0.2	1.2	down
chr1	145273184	145281704	+	2	circRNA	NOTCH2NLA	NM_001364006	chr1:145248894-145273184|chr1:145281704-145281954	16	22	5	8	18	18	38	26	1.375	2.25	21	26	0.3125	2.25		down
chr1	145769407	145803388	-	6	circRNA	GPR89A	NM_001097612	chr1:145765434-145769407|chr1:145803388-145804244	24	24	11	4	4	18	48	8	1	1	35	22	0.458333	4.5		down
chr1	150053423	150082742	+	7	circRNA	VPS45	NM_001279353	chr1:150049857-150053423|chr1:150082742-150115015	11	14	0	4	1	10	25	5	1.27273	0.25	11	14	0	2.5		down
chr1	150064030	150082742	+	4	circRNA	VPS45	NM_001279353	chr1:150054967-150064030|chr1:150082742-150115015	0	31	9	21	6	5	31	27	31	0.285714	9	26	9	0.238095	up
chr1	150413398	150416853	+	3	circRNA	RPRD2	NM_001297673	chr1:150390201-150413398|chr1:150416853-150418701	0	12	3	9	2	8	12	11	12	0.222222	3	17	3	0.888889	up
chr1	151611363	151634746	+	4	circRNA	SNX27	NM_001330723	chr1:151584988-151611363|chr1:151634746-151638408	11	0	4	8	8	17	11	16	0	1	15	25	0.363636	2.125		down
chr1	154207066	154207767	+	2	circRNA	UBAP2L	NM_001127320	chr1:154201201-154207066|chr1:154207767-154209041	17	11	0	5	3	24	28	8	0.647059	0.6	17	29	0	4.8		down
chr1	154207066	154224129	+	10	circRNA	UBAP2L	NM_001127320	chr1:154201201-154207066|chr1:154224129-154226375	12	0	0	1	4	10	12	5	0	4	12	11	0	10		down
chr1	155234258	155240768	-	9	circRNA	CLK2	NM_001294338	chr1:155234091-155234258|chr1:155240768-155242991	11	41	3	13	2	12	52	15	3.72727	0.153846	14	25	0.272727	0.923077	up
chr1	155316173	155317695	-	2	circRNA	ASH1L	NM_001366177	chr1:155314064-155316173|chr1:155317695-155319117	0	14	5	10	4	6	14	14	14	0.4	5	16	5	0.6	up
chr1	155640110	155649303	-	5	circRNA	YY1AP1	NM_001198903	chr1:155638568-155640110|chr1:155649303-155650206	15	2	0	4	16	8	17	20	0.133333	4	15	12	0	2	down	down
chr1	155790396	155796819	-	4	circRNA	GON4L	NM_001282856	chr1:155786053-155790396|chr1:155796819-155823066	1	18	11	19	5	8	19	24	18	0.263158	12	27	11	0.421053	up	up
chr1	155891165	155893478	-	3	circRNA	KHDC4	NM_014949	chr1:155887463-155891165|chr1:155893478-155895422	22	0	0	4	6	19	22	10	0	1.5	22	23	0	4.75		down
chr1	156012050	156012564	-	1	ciRNA	UBQLN4	NM_001304342	chr1:156012027-156012564	21	0	0	5	12	9	21	17	0	2.4	21	14	0	1.8	down
chr1	156290629	156304709	-	5	circRNA	CCT3	NR_036564	chr1:156288808-156290629|chr1:156304709-156305617	22	9	29	1	10	10	31	11	0.409091	10	51	11	1.31818	10	down
chr1	156713443	156715165	-	4	circRNA	HDGF	NM_001319187	chr1:156713247-156713443|chr1:156715165-156721040	13	31	31	13	5	8	44	18	2.38462	0.384615	44	21	2.38462	0.615385	up
chr1	160188113	160231148	-	12	circRNA	DCAF8	NM_015726	chr1:160187498-160188113|chr1:160231148-160232238	10	0	0	2	7	9	10	9	0	3.5	10	11	0	4.5		down
chr1	161816238	161833102	+	5	circRNA	ATF6	NM_007348	chr1:161790951-161816238|chr1:161833102-161882085	16	8	26	8	28	17	24	36	0.5	3.5	42	25	1.625	2.125	down
chr1	167301706	167307495	+	2	circRNA	POU2F1	NM_001365848	chr1:167210847-167301706|chr1:167307495-167334703	16	17	0	2	1	12	33	3	1.0625	0.5	16	14	0	6		down
chr1	167921037	167944253	+	3	circRNA	DCAF6	NM_001349774	chr1:167905747-167921037|chr1:167944253-167956732	20	0	4	15	13	37	20	28	0	0.866667	24	52	0.2	2.46667		down
chr1	169446392	169446995	-	1	circRNA	SLC19A2	NM_006996	chr1:169439424-169446392|chr1:169446995-169454800	23	7	10	6	6	12	30	12	0.304348	1	33	18	0.434783	2		down
chr1	174219612	174274265	+	6	circRNA	RABGAP1L	NM_014857	chr1:174210795-174219612|chr1:174274265-174340116	20	9	4	1	2	9	29	3	0.45	2	24	10	0.2	9		down
chr1	174241551	174340210	+	5	circRNA	RABGAP1L	NM_014857	chr1:174221728-174241551|chr1:174340210-174363132	36	0	0	5	4	16	36	9	0	0.8	36	21	0	3.2		down
chr1	176012321	176055026	-	5	circRNA	COP1	NM_001001740	chr1:175996824-176012321|chr1:176055026-176085759	19	8	0	16	22	46	27	38	0.421053	1.375	19	62	0	2.875		down
chr1	176085759	176118210	-	3	circRNA	COP1	NM_001001740	chr1:176055026-176085759|chr1:176118210-176132004	12	5	0	5	15	4	17	20	0.416667	3	12	9	0	0.8	down
chr1	176085759	176145143	-	6	circRNA	COP1	NM_001001740	chr1:176055026-176085759|chr1:176145143-176153768	13	0	0	4	4	8	13	8	0	1	13	12	0	2		down
chr1	178252698	178269253	+	2	circRNA	RASAL2	NM_170692	chr1:178063829-178252698|chr1:178269253-178359234	4	56	61	10	3	28	60	13	14	0.3	65	38	15.25	2.8	up
chr1	179079416	179081533	-	2	circRNA	ABL2	NM_001136000	chr1:179078576-179079416|chr1:179081533-179084012	10	10	0	1	6	11	20	7	1	6	10	12	0	11		down
chr1	179271811	179292630	+	2	circRNA	SOAT1	NM_003101	chr1:179263071-179271811|chr1:179292630-179304640	13	47	27	33	13	43	60	46	3.61538	0.393939	40	76	2.07692	1.30303	up
chr1	179271811	179307031	+	3	circRNA	SOAT1	NM_001252511	chr1:179263071-179271811|chr1:179307031-179308572	68	0	6	13	29	38	68	42	0	2.23077	74	51	0.0882353	2.92308	down	down
chr1	179304640	179310445	+	4	circRNA	SOAT1	NM_001252511	chr1:179271937-179304640|chr1:179310445-179311248	29	0	0	8	19	22	29	27	0	2.375	29	30	0	2.75	down	down
chr1	179306971	179310445	+	3	circRNA	SOAT1	NM_001252511	chr1:179304792-179306971|chr1:179310445-179311248	49	48	16	56	45	117	97	101	0.979592	0.803571	65	173	0.326531	2.08929		down
chr1	180044156	180053313	+	4	circRNA	CEP350	NM_014810	chr1:180034407-180044156|chr1:180053313-180056712	10	4	13	5	11	8	14	16	0.4	2.2	23	13	1.3	1.6	down
chr1	180366650	180464660	-	5	circRNA	ACBD6	NM_032360	chr1:180283857-180366650|chr1:180464660-180471179	0	18	16	14	5	13	18	19	18	0.357143	16	27	16	0.928571	up
chr1	180772523	180794480	+	6	circRNA	XPR1	NM_001328662	chr1:180756990-180772523|chr1:180794480-180804009	11	7	0	2	4	8	18	6	0.636364	2	11	10	0	4		down
chr1	186367444	186375400	+	3	circRNA	ODR4	NM_001164245	chr1:186360923-186367444|chr1:186375400-186386675	24	0	3	3	0	11	24	3	0	0	27	14	0.125	3.66667		down
chr1	193107214	193111196	+	2	circRNA	CDC73	NM_024529	chr1:193104719-193107214|chr1:193111196-193116996	0	27	0	13	6	5	27	19	27	0.461538	0	18	0	0.384615	up
chr1	200550328	200561368	-	5	circRNA	KIF14	NM_001305792	chr1:200549511-200550328|chr1:200561368-200562794	10	27	4	10	12	20	37	22	2.7	1.2	14	30	0.4	2		down
chr1	200617566	200635879	-	6	circRNA	DDX59	NM_001320181	chr1:200610384-200617566|chr1:200635879-200638894	15	35	91	12	3	23	50	15	2.33333	0.25	106	35	6.06667	1.91667	up
chr1	201823722	201826322	+	5	circRNA	IPO9	NM_018085	chr1:201822225-201823722|chr1:201826322-201827574	47	11	10	5	11	8	58	16	0.234043	2.2	57	13	0.212766	1.6	down
chr1	202724398	202727638	-	3	circRNA	KDM5B	NM_006618	chr1:202722195-202724398|chr1:202727638-202729542	26	0	9	7	15	16	26	22	0	2.14286	35	23	0.346154	2.28571	down	down
chr1	205156545	205156934	-	1	circRNA	DSTYK	NM_015375	chr1:205138960-205156545|chr1:205156934-205180398	10	26	2	6	4	12	36	10	2.6	0.666667	12	18	0.2	2		down
chr1	207235297	207244918	+	12	circRNA	PFKFB2	NM_006212	chr1:207228147-207235297|chr1:207244918-207245548	12	0	7	0	11	9	12	11	0	11	19	9	0.583333	9	down
chr1	208315673	208391347	-	3	circRNA	PLXNA2	NM_025179	chr1:208276592-208315673|chr1:208391347-208416987	11	19	0	3	4	9	30	7	1.72727	1.33333	11	12	0	3		down
chr1	211433449	211462738	+	7	circRNA	RCOR3	NM_001136225	chr1:211433068-211433449|chr1:211462738-211469017	10	0	10	3	7	4	10	10	0	2.33333	20	7	1	1.33333	down
chr1	211956570	211966532	-	3	circRNA	LPGAT1	NM_001375842	chr1:211952386-211956570|chr1:211966532-212002400	9	4	0	3	9	5	13	12	0.444444	3	9	8	0	1.66667	down
chr1	212216334	212220759	+	4	circRNA	DTL	NM_016448	chr1:212209284-212216334|chr1:212220759-212236225	21	0	0	3	14	5	21	17	0	4.66667	21	8	0	1.66667	down
chr1	220355598	220359083	-	4	circRNA	RAB3GAP2	NM_012414	chr1:220346084-220355598|chr1:220359083-220363044	22	0	0	4	4	10	22	8	0	1	22	14	0	2.5		down
chr1	224481968	224491559	-	5	circRNA	NVL	NM_001243146	chr1:224477435-224481968|chr1:224491559-224492437	6	12	15	10	5	8	18	15	2	0.5	21	18	2.5	0.8	up
chr1	225270250	225332330	+	10	circRNA	DNAH14	NM_001367479	chr1:225268450-225270250|chr1:225332330-225333027	0	12	26	9	3	7	12	12	12	0.333333	26	16	26	0.777778	up
chr1	227300012	227300614	-	2	circRNA	CDC42BPA	NM_001366011	chr1:227288940-227300012|chr1:227300614-227307504	12	0	0	3	5	8	12	8	0	1.66667	12	11	0	2.66667		down
chr1	227381486	227441856	-	4	circRNA	CDC42BPA	NM_001366011	chr1:227348337-227381486|chr1:227441856-227504705	19	0	6	4	8	4	19	12	0	2	25	8	0.315789	1	down
chr1	228401141	228403530	+	4	circRNA	OBSCN	NM_052843	chr1:228400472-228401141|chr1:228403530-228404121	13	19	0	3	8	7	32	11	1.46154	2.66667	13	10	0	2.33333		down
chr1	229611384	229623360	-	5	circRNA	NUP133	NM_018230	chr1:229606551-229611384|chr1:229623360-229625701	11	18	0	0	5	10	29	5	1.63636	5	11	10	0	10		down
chr1	229675202	229678118	-	3	circRNA	ABCB10	NM_012089	chr1:229667478-229675202|chr1:229678118-229683245	7	0	19	15	4	3	7	19	0	0.266667	26	18	2.71429	0.2		up
chr1	230379051	230391090	+	5	circRNA	GALNT2	NM_001291866	chr1:230372471-230379051|chr1:230391090-230398318	0	12	25	12	13	5	12	25	12	1.08333	25	17	25	0.416667		up
chr1	230795209	230800333	+	4	circRNA	COG2	NM_001145036	chr1:230778424-230795209|chr1:230800333-230804421	8	22	5	8	3	9	30	11	2.75	0.375	13	17	0.625	1.125	up
chr1	233353644	233372726	-	4	circRNA	PCNX2	NM_014801	chr1:233344435-233353644|chr1:233372726-233386484	28	10	27	14	31	8	38	45	0.357143	2.21429	55	22	0.964286	0.571429	down
chr1	234582548	234596142	-	6	circRNA	TARBP1	NM_005646	chr1:234573118-234582548|chr1:234596142-234599582	10	21	37	10	5	6	31	15	2.1	0.5	47	16	3.7	0.6	up
chr1	235582731	235597595	+	4	circRNA	TBCE	NM_001287802	chr1:235577933-235582731|chr1:235597595-235599059	27	11	5	2	1	10	38	3	0.407407	0.5	32	12	0.185185	5		down
chr1	235597518	235600789	+	5	circRNA	TBCE	NM_001287802	chr1:235594119-235597518|chr1:235600789-235602083	18	15	0	6	4	12	33	10	0.833333	0.666667	18	18	0	2		down
chr1	236969443	236979843	+	6	circRNA	MTR	NM_001291939	chr1:236966942-236969443|chr1:236979843-236987418	91	110	43	47	77	137	201	124	1.20879	1.6383	134	184	0.472527	2.91489		down
chr1	236972003	236979843	+	5	circRNA	MTR	NM_001291939	chr1:236969533-236972003|chr1:236979843-236987418	12	16	6	4	6	8	28	10	1.33333	1.5	18	12	0.5	2		down
chr1	236987418	237026854	+	13	circRNA	MTR	NM_001291939	chr1:236979843-236987418|chr1:237026854-237037072	0	13	0	8	2	12	13	10	13	0.25	0	20	0	1.5	up
chr1	243480056	243507633	+	4	circRNA	SDCCAG8	NM_001350246	chr1:243471479-243480056|chr1:243507633-243542022	26	31	0	2	5	18	57	7	1.19231	2.5	26	20	0	9		down
chr1	246890193	246929441	+	10	circRNA	SCCPDH	NM_016002	chr1:246887914-246890193|chr1:246929441-246930496	14	6	1	6	13	1	20	19	0.428571	2.16667	15	7	0.0714286	0.166667	down
chr1	247076533	247081679	-	3	circRNA	AHCTF1	NM_015446	chr1:247071060-247076533|chr1:247081679-247094609	99	31	26	9	9	22	130	18	0.313131	1	125	31	0.262626	2.44444		down
chr10	882342	931700	-	7	circRNA	LARP4B	NM_001351277	chr10:876917-882342|chr10:931700-977367	50	8	9	10	15	24	58	25	0.16	1.5	59	34	0.18	2.4		down
chr10	1118055	1151207	+	10	circRNA	WDR37	NM_014023	chr10:1102908-1118055|chr10:1151207-1170157	0	13	0	12	6	7	13	18	13	0.5	0	19	0	0.583333	up
chr10	5810175	5842668	-	7	circRNA	GDI2	NM_001494	chr10:5808601-5810175|chr10:5842668-5855176	16	5	36	6	18	14	21	24	0.3125	3	52	20	2.25	2.33333	down
chr10	5827814	5842668	-	4	circRNA	GDI2	NM_001494	chr10:5827236-5827814|chr10:5842668-5855176	4	30	22	12	4	13	34	16	7.5	0.333333	26	25	5.5	1.08333	up
chr10	7230585	7247890	-	5	circRNA	SFMBT2	NM_001018039	chr10:7218127-7230585|chr10:7247890-7262372	40	19	15	10	15	25	59	25	0.475	1.5	55	35	0.375	2.5		down
chr10	7262372	7290611	-	4	circRNA	SFMBT2	NM_001018039	chr10:7247890-7262372|chr10:7290611-7318853	14	15	5	5	5	16	29	10	1.07143	1	19	21	0.357143	3.2		down
chr10	7318853	7423911	-	6	circRNA	SFMBT2	NM_001018039	chr10:7290611-7318853|chr10:7423911-7451263	35	12	11	5	4	24	47	9	0.342857	0.8	46	29	0.314286	4.8		down
chr10	11560533	11639716	-	4	circRNA	USP6NL	NM_014688	chr10:11551674-11560533|chr10:11639716-11653441	0	1	14	8	4	4	1	12	1	0.5	14	12	14	0.5		up
chr10	11893995	11894214	+	1	circRNA	PROSER2	NM_153256	chr10:11865469-11893995|chr10:11894214-11908529	0	13	0	25	10	13	13	35	13	0.4	0	38	0	0.52	up
chr10	12123470	12159754	+	13	circRNA	DHTKD1	NM_018706	chr10:12111186-12123470|chr10:12159754-12160747	0	13	0	10	2	8	13	12	13	0.2	0	18	0	0.8	up
chr10	12159671	12162266	+	3	circRNA	DHTKD1	NM_018706	chr10:12155063-12159671|chr10:12162266-12162785	15	0	8	3	13	9	15	16	0	4.33333	23	12	0.533333	3	down
chr10	12431869	12445368	+	2	circRNA	CAMK1D	NM_001351032	chr10:12431086-12431869|chr10:12445368-12595223	4	47	39	20	18	9	51	38	11.75	0.9	43	29	9.75	0.45		up
chr10	14961736	14977563	-	8	circRNA	DCLRE1C	NM_001350965	chr10:14951329-14961736|chr10:14977563-14978536	11	19	0	0	9	13	30	9	1.72727	9	11	13	0	13		down
chr10	14970014	14977563	-	5	circRNA	DCLRE1C	NM_001350965	chr10:14968896-14970014|chr10:14977563-14978536	0	11	0	10	3	4	11	13	11	0.3	0	14	0	0.4	up
chr10	15838098	15889942	-	9	circRNA	MINDY3	NM_001318330	chr10:15831318-15838098|chr10:15889942-15902204	13	5	5	12	27	21	18	39	0.384615	2.25	18	33	0.384615	1.75	down
chr10	16526335	16528616	+	2	circRNA	PTER	NM_001001484	chr10:16479489-16526335|chr10:16528616-16547018	10	1	13	1	23	11	11	24	0.1	23	23	12	1.3	11	down
chr10	27403449	27410377	-	7	circRNA	YME1L1	NM_014263	chr10:27401049-27403449|chr10:27410377-27411769	9	20	0	15	4	9	29	19	2.22222	0.266667	9	24	0	0.6	up
chr10	27420787	27425314	-	4	circRNA	YME1L1	NM_014263	chr10:27415715-27420787|chr10:27425314-27431315	39	17	0	3	3	13	56	6	0.435897	1	39	16	0	4.33333		down
chr10	30736710	30747165	+	4	circRNA	MAP3K8	NM_001244134	chr10:30728203-30736710|chr10:30747165-30748183	11	19	0	3	4	7	30	7	1.72727	1.33333	11	10	0	2.33333		down
chr10	31661946	31750166	+	4	circRNA	ZEB1	NM_001323638	chr10:31608062-31661946|chr10:31750166-31784704	27	25	0	7	25	27	52	32	0.925926	3.57143	27	34	0	3.85714		down
chr10	35349801	35360267	-	3	circRNA	CUL2	NM_001198778	chr10:35343467-35349801|chr10:35360267-35363119	11	27	0	8	8	25	38	16	2.45455	1	11	33	0	3.125		down
chr10	35805450	35842113	+	5	circRNA	CCNY	NM_181698	chr10:35790463-35805450|chr10:35842113-35854950	13	0	0	6	4	20	13	10	0	0.666667	13	26	0	3.33333		down
chr10	43312046	43319232	+	8	circRNA	BMS1	NM_014753	chr10:43297666-43312046|chr10:43319232-43325708	0	12	0	10	3	12	12	13	12	0.3	0	22	0	1.2	up
chr10	50701162	50714058	-	3	circRNA	ERCC6	NM_001346440	chr10:50691562-50701162|chr10:50714058-50732078	92	56	43	16	24	46	148	40	0.608696	1.5	135	62	0.467391	2.875		down
chr10	51116500	51364771	-	7	circRNA	PARG	NR_136755	chr10:51093341-51116500|chr10:51364771-51370853	2	0	15	9	5	2	2	14	0	0.555556	17	11	7.5	0.222222		up
chr10	51584615	51585599	+	1	circRNA	NCOA4	NM_001145260	chr10:51582939-51584615|chr10:51585599-51586270	13	0	5	16	11	34	13	27	0	0.6875	18	50	0.384615	2.125		down
chr10	54074437	54074660	+	1	ciRNA	DKK1	NM_012242	chr10:54074437-54074682	24	16	0	3	3	7	40	6	0.666667	1	24	10	0	2.33333		down
chr10	63699941	63760080	+	2	circRNA	ARID5B	NM_032199	chr10:63662172-63699941|chr10:63760080-63810646	0	0	15	16	5	7	0	21	0	0.3125	15	23	15	0.4375		up
chr10	69750660	69804320	-	10	circRNA	HERC4	NM_001278185	chr10:69750157-69750660|chr10:69804320-69832639	20	13	2	2	11	16	33	13	0.65	5.5	22	18	0.1	8		down
chr10	69751955	69773943	-	3	circRNA	HERC4	NM_001278185	chr10:69750956-69751955|chr10:69773943-69785302	15	26	0	1	1	9	41	2	1.73333	1	15	10	0	9		down
chr10	69773782	69833443	-	8	circRNA	HERC4	NM_001278185	chr10:69752439-69773782|chr10:69833443-69834900	29	38	9	8	8	16	67	16	1.31034	1	38	24	0.310345	2		down
chr10	69785302	69797926	-	4	circRNA	HERC4	NM_001278185	chr10:69773943-69785302|chr10:69797926-69804160	8	25	2	5	10	12	33	15	3.125	2	10	17	0.25	2.4		down
chr10	70209784	70229920	-	5	circRNA	DNA2	NM_001080449	chr10:70206170-70209784|chr10:70229920-70231547	16	1	12	3	10	10	17	13	0.0625	3.33333	28	13	0.75	3.33333	down
chr10	70672917	70673960	+	3	circRNA	DDX50	NM_024045	chr10:70671002-70672917|chr10:70673960-70679587	0	0	26	8	2	4	0	10	0	0.25	26	12	26	0.5		up
chr10	70696691	70703013	+	3	circRNA	DDX50	NM_024045	chr10:70695835-70696691|chr10:70703013-70706107	34	13	7	7	21	23	47	28	0.382353	3	41	30	0.205882	3.28571	down	down
chr10	70733300	70741337	+	5	circRNA	DDX21	NM_004728	chr10:70731808-70733300|chr10:70741337-70742298	14	24	7	4	2	20	38	6	1.71429	0.5	21	24	0.5	5		down
chr10	71025340	71025574	+	1	circRNA	HKDC1	NM_025130	chr10:71021050-71025340|chr10:71025574-71026365	29	8	30	24	49	43	37	73	0.275862	2.04167	59	67	1.03448	1.79167	down
chr10	71243446	71258152	+	4	circRNA	TSPAN15	NM_012339	chr10:71211446-71243446|chr10:71258152-71264193	0	17	13	12	17	6	17	29	17	1.41667	13	18	13	0.5		up
chr10	75472961	75481262	-	5	circRNA	BMS1P4-AGAP5	NR_160425	chr10:75464836-75472961|chr10:75481262-75482146	19	4	3	7	3	20	23	10	0.210526	0.428571	22	27	0.157895	2.85714		down
chr10	75854028	75855613	+	2	circRNA	VCL	NM_014000	chr10:75849956-75854028|chr10:75855613-75856961	13	0	6	2	8	1	13	10	0	4	19	3	0.461538	0.5	down
chr10	79613111	79628955	-	4	circRNA	DLG5	NM_004747	chr10:79603464-79613111|chr10:79628955-79685974	20	51	4	9	26	23	71	35	2.55	2.88889	24	32	0.2	2.55556		down
chr10	82264534	82266960	+	1	ciRNA	TSPAN14	NM_001351266	chr10:82264534-82266983	17	15	4	10	13	21	32	23	0.882353	1.3	21	31	0.235294	2.1		down
chr10	86177526	86223772	+	4	circRNA	CCSER2	NM_001284240	chr10:86133571-86177526|chr10:86223772-86230127	12	31	3	3	0	8	43	3	2.58333	0	15	11	0.25	2.66667		down
chr10	88218745	88233730	-	8	circRNA	WAPL	NM_001318328	chr10:88213588-88218745|chr10:88233730-88256957	10	2	2	12	14	29	12	26	0.2	1.16667	12	41	0.2	2.41667		down
chr10	89468952	89475600	+	6	circRNA	PAPSS2	NM_001015880	chr10:89419765-89468952|chr10:89475600-89481512	16	4	7	4	21	14	20	25	0.25	5.25	23	18	0.4375	3.5	down	down
chr10	90661412	90682193	+	9	circRNA	STAMBPL1	NM_020799	chr10:90640395-90661412|chr10:90682193-90682924	0	0	23	8	2	3	0	10	0	0.25	23	11	23	0.375		up
chr10	93711159	93713630	+	2	circRNA	BTAF1	NM_003972	chr10:93702325-93711159|chr10:93713630-93716284	12	0	0	2	1	8	12	3	0	0.5	12	10	0	4		down
chr10	93754291	93757508	+	3	circRNA	BTAF1	NM_003972	chr10:93753604-93754291|chr10:93757508-93767879	12	0	22	3	8	6	12	11	0	2.66667	34	9	1.83333	2	down
chr10	93902785	93940776	-	3	circRNA	CPEB3	NM_001178137	chr10:93870951-93902785|chr10:93940776-93952302	0	0	12	10	10	2	0	20	0	1	12	12	12	0.2		up
chr10	94268484	94297307	-	6	circRNA	IDE	NM_001322796	chr10:94267962-94268484|chr10:94297307-94332925	0	0	12	14	5	3	0	19	0	0.357143	12	17	12	0.214286		up
chr10	94653105	94679807	+	7	circRNA	EXOC6	NM_001013848	chr10:94594581-94653105|chr10:94679807-94688095	16	0	13	2	8	13	16	10	0	4	29	15	0.8125	6.5	down
chr10	95275161	95279564	+	4	circRNA	CEP55	NM_001127182	chr10:95266813-95275161|chr10:95279564-95287706	14	0	0	5	4	11	14	9	0	0.8	14	16	0	2.2		down
chr10	96234424	96271411	+	7	circRNA	TBC1D12	NM_015188	chr10:96201776-96234424|chr10:96271411-96281711	24	24	0	2	9	9	48	11	1	4.5	24	11	0	4.5		down
chr10	96269847	96282210	+	4	circRNA	TBC1D12	NM_015188	chr10:96267104-96269847|chr10:96282210-96290958	29	31	0	4	7	33	60	11	1.06897	1.75	29	37	0	8.25		down
chr10	98303832	98336586	-	8	circRNA	TM9SF3	NM_020123	chr10:98292947-98303832|chr10:98336586-98346490	62	57	30	52	66	127	119	118	0.919355	1.26923	92	179	0.483871	2.44231		down
chr10	99967857	99969656	+	1	circRNA	R3HCC1L	NM_001256620	chr10:99946320-99967857|chr10:99969656-99991268	21	0	6	3	3	11	21	6	0	1	27	14	0.285714	3.66667		down
chr10	103558598	103560157	-	2	circRNA	OGA	NM_012215	chr10:103557911-103558598|chr10:103560157-103563491	25	0	6	4	8	14	25	12	0	2	31	18	0.24	3.5	down	down
chr10	103789394	103799882	-	4	circRNA	ARMH3	NM_024541	chr10:103785005-103789394|chr10:103799882-103815841	5	11	6	8	4	16	16	12	2.2	0.5	11	24	1.2	2	up
chr10	104414409	104416142	+	4	circRNA	TRIM8	NM_030912	chr10:104404944-104414409|chr10:104416142-104416503	0	56	6	8	2	8	56	10	56	0.25	6	16	6	1	up
chr10	104445572	104465246	-	4	circRNA	ARL3	NM_004311	chr10:104436698-104445572|chr10:104465246-104474029	11	0	0	2	4	15	11	6	0	2	11	17	0	7.5		down
chr10	118661275	118674995	-	4	circRNA	SHTN1	NM_001127211	chr10:118646077-118661275|chr10:118674995-118680944	0	0	10	8	6	2	0	14	0	0.75	10	10	10	0.25		up
chr10	121338237	121347760	-	6	circRNA	TIAL1	NM_001033925	chr10:121337248-121338237|chr10:121347760-121355945	0	19	1	9	1	7	19	10	19	0.111111	1	16	1	0.777778	up
chr10	121339446	121347760	-	5	circRNA	TIAL1	NM_001033925	chr10:121338346-121339446|chr10:121347760-121355945	10	2	11	3	9	7	12	12	0.2	3	21	10	1.1	2.33333	down
chr10	123549683	123683844	-	10	circRNA	ATE1	NM_001001976	chr10:123503373-123549683|chr10:123683844-123687358	32	13	5	10	6	20	45	16	0.40625	0.6	37	30	0.15625	2		down
chr10	123658355	123683844	-	6	circRNA	ATE1	NM_001288736	chr10:123629553-123658355|chr10:123683844-123687861	22	11	11	8	14	27	33	22	0.5	1.75	33	35	0.5	3.375		down
chr10	124151818	124166189	+	5	circRNA	PLEKHA1	NM_001330178	chr10:124134322-124151818|chr10:124166189-124172435	4	30	6	8	4	12	34	12	7.5	0.5	10	20	1.5	1.5	up
chr10	126172707	126186697	+	4	circRNA	LHPP	NM_001318332	chr10:126150556-126172707|chr10:126186697-126186896	0	27	4	10	2	4	27	12	27	0.2	4	14	4	0.4	up
chr10	127495981	127505094	-	5	circRNA	UROS	NR_136677	chr10:127486714-127495981|chr10:127505094-127511597	0	39	0	14	3	9	39	17	39	0.214286	0	23	0	0.642857	up
chr10	128768965	128836080	+	18	circRNA	DOCK1	NM_001377561	chr10:128594132-128768965|chr10:128836080-128840888	0	14	0	9	4	5	14	13	14	0.444444	0	14	0	0.555556	up
chr11	587258	601701	+	7	circRNA	PHRF1	NM_001286581	chr11:582081-587258|chr11:601701-605118	16	2	0	9	29	18	18	38	0.125	3.22222	16	27	0	2	down	down
chr11	1307231	1317024	-	4	circRNA	TOLLIP	NM_001318514	chr11:1298483-1307231|chr11:1317024-1323813	74	28	30	18	23	51	102	41	0.378378	1.27778	104	69	0.405405	2.83333		down
chr11	1309853	1317024	-	3	circRNA	TOLLIP	NM_001318514	chr11:1307322-1309853|chr11:1317024-1323813	16	0	0	5	0	11	16	5	0	0	16	16	0	2.2		down
chr11	2972488	3010501	-	14	circRNA	NAP1L4	NM_001369388	chr11:2966876-2972488|chr11:3010501-3012138	6	29	10	20	0	17	35	20	4.83333	0	16	37	1.66667	0.85	up
chr11	3723692	3727857	-	3	circRNA	NUP98	NR_157591	chr11:3722069-3723692|chr11:3727857-3733793	13	0	0	4	13	5	13	17	0	3.25	13	9	0	1.25	down
chr11	3752620	3756554	-	2	circRNA	NUP98	NR_157591	chr11:3746449-3752620|chr11:3756554-3765738	22	0	0	9	22	17	22	31	0	2.44444	22	26	0	1.88889	down
chr11	3752620	3765879	-	3	circRNA	NUP98	NR_157591	chr11:3746449-3752620|chr11:3765879-3774545	21	20	0	9	16	26	41	25	0.952381	1.77778	21	35	0	2.88889		down
chr11	3756420	3774638	-	3	circRNA	NUP98	NR_157591	chr11:3752808-3756420|chr11:3774638-3781717	3	10	45	24	8	32	13	32	3.33333	0.333333	48	56	15	1.33333	up
chr11	3792977	3797251	-	3	circRNA	NUP98	NR_157591	chr11:3789974-3792977|chr11:3797251-3800102	13	1	0	2	3	11	14	5	0.0769231	1.5	13	13	0	5.5		down
chr11	3797111	3803375	-	4	circRNA	NUP98	NR_157591	chr11:3794969-3797111|chr11:3803375-3818629	27	0	0	4	9	12	27	13	0	2.25	27	16	0	3	down	down
chr11	4123222	4133292	+	5	circRNA	RRM1	NM_001318064	chr11:4116261-4123222|chr11:4133292-4139549	38	52	10	10	23	48	90	33	1.36842	2.3	48	58	0.263158	4.8		down
chr11	6243671	6245937	-	5	circRNA	FAM160A2	NM_001098794	chr11:6240280-6243671|chr11:6245937-6255773	5	27	16	12	6	4	32	18	5.4	0.5	21	16	3.2	0.333333	up	up
chr11	9225206	9229179	-	3	circRNA	DENND5A	NR_145966	chr11:9215228-9225206|chr11:9229179-9286507	60	10	35	24	50	36	70	74	0.166667	2.08333	95	60	0.583333	1.5	down
chr11	9308001	9321248	-	5	circRNA	TMEM41B	NM_015012	chr11:9305140-9308001|chr11:9321248-9335867	11	0	5	3	7	18	11	10	0	2.33333	16	21	0.454545	6	down	down
chr11	9430032	9438695	+	4	circRNA	IPO7	NM_006391	chr11:9424918-9430032|chr11:9438695-9441957	13	0	0	12	12	32	13	24	0	1	13	44	0	2.66667		down
chr11	9430032	9442245	+	6	circRNA	IPO7	NM_006391	chr11:9424918-9430032|chr11:9442245-9444552	15	17	0	4	13	18	32	17	1.13333	3.25	15	22	0	4.5		down
chr11	10824576	10827594	-	8	circRNA	EIF4G2	NM_001172705	chr11:10823982-10824576|chr11:10827594-10828366	17	11	8	5	2	11	28	7	0.647059	0.4	25	16	0.470588	2.2		down
chr11	12883796	12886447	+	2	circRNA	TEAD1	NM_021961	chr11:12785981-12883796|chr11:12886447-12901254	6	0	30	16	16	7	6	32	0	1	36	23	5	0.4375		up
chr11	12901254	12923660	+	5	circRNA	TEAD1	NM_021961	chr11:12886447-12901254|chr11:12923660-12946458	11	0	0	6	9	12	11	15	0	1.5	11	18	0	2		down
chr11	20424464	20486092	+	6	circRNA	PRMT3	NM_001145166	chr11:20419267-20424464|chr11:20486092-20515464	4	8	14	9	2	9	12	11	2	0.222222	18	18	3.5	1	up
chr11	24927536	25004839	+	4	circRNA	LUZP2	NM_001009909	chr11:24784854-24927536|chr11:25004839-25071583	9	22	31	68	25	57	31	93	2.44444	0.367647	40	125	3.44444	0.838235	up
chr11	32610139	32611187	+	3	circRNA	EIF3M	NM_006360	chr11:32608690-32610139|chr11:32611187-32615411	25	0	9	2	3	10	25	5	0	1.5	34	12	0.36	5		down
chr11	34110941	34112225	+	3	circRNA	CAPRIN1	NM_203364	chr11:34107960-34110941|chr11:34112225-34113452	16	14	0	1	4	15	30	5	0.875	4	16	16	0	15		down
chr11	34978930	35006275	+	6	circRNA	PDHX	NM_001135024	chr11:34969153-34978930|chr11:35006275-35013861	28	41	7	16	31	58	69	47	1.46429	1.9375	35	74	0.25	3.625		down
chr11	36103202	36120011	+	2	circRNA	LDLRAD3	NM_001304263	chr11:35965694-36103202|chr11:36120011-36248634	12	0	13	3	7	7	12	10	0	2.33333	25	10	1.08333	2.33333	down
chr11	36422546	36440853	+	3	circRNA	PRR5L	NM_001160167	chr11:36317988-36422546|chr11:36440853-36453402	23	32	7	6	7	12	55	13	1.3913	1.16667	30	18	0.304348	2		down
chr11	44129232	44151688	+	6	circRNA	EXT2	NM_207122	chr11:44117402-44129232|chr11:44151688-44193160	34	20	6	9	11	31	54	20	0.588235	1.22222	40	40	0.176471	3.44444		down
chr11	45203311	45204674	+	3	circRNA	PRDM11	NM_001359633	chr11:45117452-45203311|chr11:45204674-45226261	22	15	0	3	3	10	37	6	0.681818	1	22	13	0	3.33333		down
chr11	46098304	46140351	-	5	circRNA	PHF21A	NM_001352028	chr11:46001517-46098304|chr11:46140351-46142296	6	0	17	10	13	1	6	23	0	1.3	23	11	2.83333	0.1		up
chr11	46105716	46113774	-	2	circRNA	PHF21A	NM_001352028	chr11:46100717-46105716|chr11:46113774-46140292	5	12	0	10	1	0	17	11	2.4	0.1	5	10	0	0	up
chr11	46455023	46456587	-	2	circRNA	AMBRA1	NM_017749	chr11:46439602-46455023|chr11:46456587-46465037	22	0	19	3	10	17	22	13	0	3.33333	41	20	0.863636	5.66667	down
chr11	47237886	47238600	+	2	circRNA	DDB2	NM_001300734	chr11:47236814-47237886|chr11:47238600-47259387	0	5	14	10	13	1	5	23	5	1.3	14	11	14	0.1		up
chr11	47804624	47810163	-	5	circRNA	NUP160	NR_134636	chr11:47801999-47804624|chr11:47810163-47813481	15	1	0	3	4	8	16	7	0.0666667	1.33333	15	11	0	2.66667		down
chr11	47819330	47823482	-	5	circRNA	NUP160	NR_134636	chr11:47814498-47819330|chr11:47823482-47824989	21	62	4	8	6	21	83	14	2.95238	0.75	25	29	0.190476	2.625		down
chr11	59426338	59426942	-	2	circRNA	PATL1	NM_152716	chr11:59425197-59426338|chr11:59426942-59434325	47	0	12	11	20	23	47	31	0	1.81818	59	34	0.255319	2.09091		down
chr11	62620127	62622938	-	10	circRNA	SNHG1	NR_152581	chr11:62619908-62620127|chr11:62622938-62623336	0	10	0	8	4	3	10	12	10	0.5	0	11	0	0.375	up
chr11	62649364	62655690	+	7	circRNA	SLC3A2	NM_001012662	chr11:62648919-62649364|chr11:62655690-62655802	0	23	30	10	2	8	23	12	23	0.2	30	18	30	0.8	up
chr11	62652648	62653080	+	2	circRNA	SLC3A2	NM_001012662	chr11:62652162-62652648|chr11:62653080-62655606	16	0	9	2	12	2	16	14	0	6	25	4	0.5625	1	down
chr11	66589113	66595835	+	3	circRNA	C11orf80	NM_024650	chr11:66583670-66589113|chr11:66595835-66605837	13	5	5	6	15	6	18	21	0.384615	2.5	18	12	0.384615	1	down
chr11	68286968	68326147	+	7	circRNA	PPP6R3	NM_001164160	chr11:68228295-68286968|chr11:68326147-68331770	10	0	7	5	11	13	10	16	0	2.2	17	18	0.7	2.6	down
chr11	68574934	68580044	-	2	circRNA	CPT1A	NM_001031847	chr11:68571569-68574934|chr11:68580044-68582801	0	18	0	11	0	0	18	11	18	0	0	11	0	0	up
chr11	70251370	70260758	+	5	circRNA	CTTN	NM_138565	chr11:70244720-70251370|chr11:70260758-70261768	35	10	11	8	25	24	45	33	0.285714	3.125	46	32	0.314286	3	down	down
chr11	70269045	70277386	+	4	circRNA	CTTN	NM_138565	chr11:70266616-70269045|chr11:70277386-70279206	15	0	0	2	2	11	15	4	0	1	15	13	0	5.5		down
chr11	73418464	73431944	-	4	circRNA	RAB6A	NM_001243719	chr11:73390765-73418464|chr11:73431944-73441809	55	39	21	37	72	97	94	109	0.709091	1.94595	76	134	0.381818	2.62162		down
chr11	74315736	74331134	+	5	circRNA	POLD3	NM_001363597	chr11:74305161-74315736|chr11:74331134-74336452	0	10	2	11	2	4	10	13	10	0.181818	2	15	2	0.363636	up
chr11	77333544	77336863	-	3	circRNA	CLNS1A	NM_001293	chr11:77330740-77333544|chr11:77336863-77340807	9	23	3	5	8	19	32	13	2.55556	1.6	12	24	0.333333	3.8		down
chr11	77436589	77458173	-	3	circRNA	RSF1	NM_016578	chr11:77413540-77436589|chr11:77458173-77475642	40	0	8	2	12	7	40	14	0	6	48	9	0.2	3.5	down
chr11	78239887	78282489	-	5	circRNA	NARS2	NM_001243251	chr11:78204241-78239887|chr11:78282489-78285873	48	0	44	11	23	25	48	34	0	2.09091	92	36	0.916667	2.27273	down
chr11	85701292	85742653	-	12	circRNA	PICALM	NM_001206946	chr11:85695016-85701292|chr11:85742653-85779692	18	0	12	6	12	22	18	18	0	2	30	28	0.666667	3.66667	down
chr11	85707868	85712201	-	3	circRNA	PICALM	NM_001008660	chr11:85695016-85707868|chr11:85712201-85714408	0	15	46	15	6	15	15	21	15	0.4	46	30	46	1	up
chr11	93416724	93421031	+	3	circRNA	CEP295	NM_033395	chr11:93412718-93416724|chr11:93421031-93424848	8	0	4	6	1	13	8	7	0	0.166667	12	19	0.5	2.16667		down
chr11	93429485	93440063	+	5	circRNA	CEP295	NM_033395	chr11:93428800-93429485|chr11:93440063-93454477	15	0	6	2	0	10	15	2	0	0	21	12	0.4	5		down
chr11	94528176	94564707	+	5	circRNA	AMOTL1	NM_130847	chr11:94501726-94528176|chr11:94564707-94583278	10	0	4	5	6	17	10	11	0	1.2	14	22	0.4	3.4		down
chr11	102233626	102239279	+	3	circRNA	BIRC2	NM_001166	chr11:102221674-102233626|chr11:102239279-102248226	63	44	26	29	37	60	107	66	0.698413	1.27586	89	89	0.412698	2.06897		down
chr11	103151076	103194718	+	12	circRNA	DYNC2H1	NM_001080463	chr11:103130706-103151076|chr11:103194718-103228970	0	21	14	15	2	6	21	17	21	0.133333	14	21	14	0.4	up	up
chr11	108057208	108061227	-	4	circRNA	NPAT	NM_001321307	chr11:108056221-108057208|chr11:108061227-108062844	20	33	0	6	6	17	53	12	1.65	1	20	23	0	2.83333		down
chr11	108098321	108106561	+	4	circRNA	ATM	NM_000051	chr11:108093913-108098321|chr11:108106561-108114679	14	12	0	10	15	22	26	25	0.857143	1.5	14	32	0	2.2		down
chr11	108170440	108175579	+	4	circRNA	ATM	NM_000051	chr11:108168109-108170440|chr11:108175579-108178623	17	12	7	7	3	16	29	10	0.705882	0.428571	24	23	0.411765	2.28571		down
chr11	111706887	111709101	-	3	circRNA	ALG9	NM_001352415	chr11:111680497-111706887|chr11:111709101-111711377	9	0	4	4	6	9	9	10	0	1.5	13	13	0.444444	2.25		down
chr11	118940943	118944661	+	4	circRNA	VPS11	NM_001290185	chr11:118940287-118940943|chr11:118944661-118947606	20	0	0	6	16	15	20	22	0	2.66667	20	21	0	2.5	down	down
chr11	119050401	119050997	+	1	circRNA	NLRX1	NM_001282358	chr11:119045983-119050401|chr11:119050997-119051879	9	0	2	4	2	16	9	6	0	0.5	11	20	0.222222	4		down
chr11	119142444	119145663	+	3	circRNA	CBL	NM_005188	chr11:119103405-119142444|chr11:119145663-119146706	22	22	0	16	15	33	44	31	1	0.9375	22	49	0	2.0625		down
chr11	119991280	119999203	-	5	circRNA	TRIM29	NM_001330382	chr11:119989029-119991280|chr11:119999203-119999355	30	0	0	5	1	13	30	6	0	0.2	30	18	0	2.6		down
chr11	122646926	122660016	+	5	circRNA	UBASH3B	NM_001363365	chr11:122526918-122646926|chr11:122660016-122665409	11	10	0	1	2	9	21	3	0.909091	2	11	10	0	9		down
chr11	128354717	128360471	-	4	circRNA	ETS1	NM_001330451	chr11:128333522-128354717|chr11:128360471-128391807	19	0	10	3	7	2	19	10	0	2.33333	29	5	0.526316	0.666667	down
chr11	128932174	129034322	-	8	circRNA	ARHGAP32	NM_001142685	chr11:128910904-128932174|chr11:129034322-129061977	17	0	0	9	4	25	17	13	0	0.444444	17	34	0	2.77778		down
chr11	128963515	129034322	-	4	circRNA	ARHGAP32	NM_001142685	chr11:128936763-128963515|chr11:129034322-129061977	26	58	37	48	24	96	84	72	2.23077	0.5	63	144	1.42308	2	up
chr11	129825406	129830977	-	3	circRNA	PRDM10	NM_001367890	chr11:129817265-129825406|chr11:129830977-129872616	2	32	11	19	6	10	34	25	16	0.315789	13	29	5.5	0.526316	up
chr12	514676	527802	+	3	circRNA	CCDC77	NM_001130147	chr12:498652-514676|chr12:527802-537934	16	42	48	10	5	10	58	15	2.625	0.5	64	20	3	1	up
chr12	5841685	5860136	-	5	circRNA	ANO2	NM_001278596	chr12:5756967-5841685|chr12:5860136-5908672	10	0	2	6	13	32	10	19	0	2.16667	12	38	0.2	5.33333	down	down
chr12	6618882	6620418	+	4	circRNA	NCAPD2	NM_014865	chr12:6604391-6618882|chr12:6620418-6623430	35	28	10	15	25	36	63	40	0.8	1.66667	45	51	0.285714	2.4		down
chr12	7343483	7356147	+	7	circRNA	PEX5	NM_001351124	chr12:7343120-7343483|chr12:7356147-7360254	18	10	0	2	9	9	28	11	0.555556	4.5	18	11	0	4.5		down
chr12	13061176	13062105	+	1	circRNA	GPRC5A	NM_003979	chr12:13044598-13061176|chr12:13062105-13065017	21	8	20	11	41	11	29	52	0.380952	3.72727	41	22	0.952381	1	down
chr12	20766376	20774345	+	3	circRNA	PDE3A	NM_000921	chr12:20709644-20766376|chr12:20774345-20782841	11	12	0	7	20	15	23	27	1.09091	2.85714	11	22	0	2.14286		down
chr12	22631246	22646271	-	5	circRNA	C2CD5	NM_001286173	chr12:22627825-22631246|chr12:22646271-22659644	0	30	22	19	8	16	30	27	30	0.421053	22	35	22	0.842105	up
chr12	31566369	31579358	-	5	circRNA	DENND5B	NM_001308339	chr12:31562318-31566369|chr12:31579358-31586088	15	7	14	4	12	15	22	16	0.466667	3	29	19	0.933333	3.75	down
chr12	39695281	39705355	-	6	circRNA	KIF21A	NM_001173463	chr12:39688319-39695281|chr12:39705355-39711874	8	20	6	8	3	10	28	11	2.5	0.375	14	18	0.75	1.25	up
chr12	42748962	42781337	+	3	circRNA	PPHLN1	NM_001143788	chr12:42745851-42748962|chr12:42781337-42787371	19	0	0	7	17	10	19	24	0	2.42857	19	17	0	1.42857	down
chr12	45814853	45816845	+	2	circRNA	ANO6	NM_001025356	chr12:45810687-45814853|chr12:45816845-45822887	24	0	0	7	7	16	24	14	0	1	24	23	0	2.28571		down
chr12	49167251	49167881	-	2	circRNA	ADCY6	NM_015270	chr12:49166326-49167251|chr12:49167881-49168184	24	0	0	10	23	3	24	33	0	2.3	24	13	0	0.3	down
chr12	50821544	50822873	+	2	circRNA	LARP4	NM_001170804	chr12:50794811-50821544|chr12:50822873-50824277	0	34	0	14	4	1	34	18	34	0.285714	0	15	0	0.0714286	up
chr12	50854917	50867950	+	5	circRNA	LARP4	NM_001330415	chr12:50848200-50854917|chr12:50867950-50869308	24	16	12	6	17	32	40	23	0.666667	2.83333	36	38	0.5	5.33333		down
chr12	51173922	51203372	+	3	circRNA	ATF1	NM_005171	chr12:51158090-51173922|chr12:51203372-51207792	22	23	6	18	21	52	45	39	1.04545	1.16667	28	70	0.272727	2.88889		down
chr12	51375421	51404549	-	16	circRNA	SLC11A2	NR_166668	chr12:51373325-51375421|chr12:51404549-51420092	10	3	0	7	14	6	13	21	0.3	2	10	13	0	0.857143	down
chr12	51500307	51512555	-	7	circRNA	TFCP2	NM_005653	chr12:51497986-51500307|chr12:51512555-51566083	0	24	1	9	4	13	24	13	24	0.444444	1	22	1	1.44444	up
chr12	56668560	56676775	-	5	circRNA	CS	NM_004077	chr12:56667580-56668560|chr12:56676775-56677575	15	0	0	6	5	13	15	11	0	0.833333	15	19	0	2.16667		down
chr12	56669779	56676775	-	3	circRNA	CS	NM_004077	chr12:56668915-56669779|chr12:56676775-56677575	33	12	22	6	16	7	45	22	0.363636	2.66667	55	13	0.666667	1.16667	down
chr12	56676203	56676775	-	2	circRNA	CS	NM_004077	chr12:56669979-56676203|chr12:56676775-56677575	0	29	0	9	4	7	29	13	29	0.444444	0	16	0	0.777778	up
chr12	56956200	56975936	+	8	circRNA	RBMS2	NM_002898	chr12:56915873-56956200|chr12:56975936-56980632	9	4	0	4	11	4	13	15	0.444444	2.75	9	8	0	1	down
chr12	62936876	62946954	+	5	circRNA	MON2	NM_001278469	chr12:62932285-62936876|chr12:62946954-62949773	0	0	14	9	5	2	0	14	0	0.555556	14	11	14	0.222222		up
chr12	69756567	69764755	+	3	circRNA	YEATS4	NM_001300950	chr12:69753803-69756567|chr12:69764755-69783926	0	12	0	9	3	2	12	12	12	0.333333	0	11	0	0.222222	up
chr12	69983264	69985939	+	2	circRNA	CCT2	NM_006431	chr12:69982042-69983264|chr12:69985939-69986755	38	11	4	12	7	30	49	19	0.289474	0.583333	42	42	0.105263	2.5		down
chr12	70671911	70713144	+	3	circRNA	CNOT2	NM_001199302	chr12:70637260-70671911|chr12:70713144-70723202	22	31	3	3	3	7	53	6	1.40909	1	25	10	0.136364	2.33333		down
chr12	80211173	80215970	-	4	circRNA	PPP1R12A	NM_001143886	chr12:80203790-80211173|chr12:80215970-80222099	0	0	16	11	7	4	0	18	0	0.636364	16	15	16	0.363636		up
chr12	88553890	88570096	+	6	circRNA	TMTC3	NM_001366574	chr12:88548164-88553890|chr12:88570096-88582619	20	2	10	5	4	11	22	9	0.1	0.8	30	16	0.5	2.2		down
chr12	88909310	88939642	-	5	circRNA	KITLG	NM_000899	chr12:88900914-88909310|chr12:88939642-88974040	0	19	0	9	1	11	19	10	19	0.111111	0	20	0	1.22222	up
chr12	89860546	89866052	-	5	circRNA	POC1B	NM_001199777	chr12:89853495-89860546|chr12:89866052-89885712	35	3	14	15	44	24	38	59	0.0857143	2.93333	49	39	0.4	1.6	down
chr12	89885712	89891119	-	2	circRNA	POC1B	NM_001199777	chr12:89866052-89885712|chr12:89891119-89918896	0	0	11	8	6	3	0	14	0	0.75	11	11	11	0.375		up
chr12	95602618	95605043	-	1	circRNA	FGD6	NM_018351	chr12:95566520-95602618|chr12:95605043-95611000	4	22	0	61	27	56	26	88	5.5	0.442623	4	117	0	0.918033	up
chr12	95887831	95889874	+	3	circRNA	METAP2	NM_001317182	chr12:95879757-95887831|chr12:95889874-95897840	18	8	5	4	11	27	26	15	0.444444	2.75	23	31	0.277778	6.75	down	down
chr12	102173929	102183835	-	5	circRNA	GNPTAB	NM_024312	chr12:102164935-102173929|chr12:102183835-102190454	16	18	0	3	1	8	34	4	1.125	0.333333	16	11	0	2.66667		down
chr12	104370695	104374740	+	3	circRNA	TDG	NM_003211	chr12:104359838-104370695|chr12:104374740-104376576	19	0	7	6	15	17	19	21	0	2.5	26	23	0.368421	2.83333	down	down
chr12	105280070	105322472	-	5	circRNA	SLC41A2	NM_001352170	chr12:105260357-105280070|chr12:105322472-105325409	17	0	0	3	9	9	17	12	0	3	17	12	0	3	down	down
chr12	109094899	109095099	-	1	circRNA	CORO1C	NM_001105237	chr12:109072170-109094899|chr12:109095099-109096571	10	0	0	4	6	14	10	10	0	1.5	10	18	0	3.5		down
chr12	110760796	110765822	+	3	circRNA	ATP2A2	NM_001681	chr12:110734542-110760796|chr12:110765822-110770401	20	21	5	3	0	14	41	3	1.05	0	25	17	0.25	4.66667		down
chr12	110764194	110765822	+	2	circRNA	ATP2A2	NM_001681	chr12:110760877-110764194|chr12:110765822-110770401	5	9	14	10	5	1	14	15	1.8	0.5	19	11	2.8	0.1		up
chr12	111951160	111993723	-	10	circRNA	ATXN2	NM_001372574	chr12:111948386-111951160|chr12:111993723-112036587	0	8	24	17	14	8	8	31	8	0.823529	24	25	24	0.470588		up
chr12	113384547	113388780	+	4	circRNA	OAS3	NM_006187	chr12:113382456-113384547|chr12:113388780-113398875	0	0	12	8	14	3	0	22	0	1.75	12	11	12	0.375		up
chr12	113705647	113707650	+	3	circRNA	TPCN1	NM_001143819	chr12:113704161-113705647|chr12:113707650-113710462	27	29	0	12	21	43	56	33	1.07407	1.75	27	55	0	3.58333		down
chr12	116534473	116549317	-	2	circRNA	MED13L	NM_015335	chr12:116460406-116534473|chr12:116549317-116675272	14	10	28	18	6	8	24	24	0.714286	0.333333	42	26	2	0.444444		up
chr12	118456876	118463633	+	6	circRNA	RFC5	NM_001130112	chr12:118455620-118456876|chr12:118463633-118464693	11	17	23	9	2	2	28	11	1.54545	0.222222	34	11	2.09091	0.222222		up
chr12	118671478	118704564	-	8	circRNA	TAOK3	NM_001346489	chr12:118651915-118671478|chr12:118704564-118797310	19	8	3	12	33	24	27	45	0.421053	2.75	22	36	0.157895	2	down	down
chr12	120580310	120580745	-	2	circRNA	GCN1	NM_006836	chr12:120578827-120580310|chr12:120580745-120582109	23	0	0	2	3	11	23	5	0	1.5	23	13	0	5.5		down
chr12	121773335	121784808	-	5	circRNA	ANAPC5	NM_001330489	chr12:121769231-121773335|chr12:121784808-121785604	0	0	25	10	8	1	0	18	0	0.8	25	11	25	0.1		up
chr12	121853961	121855714	+	2	circRNA	RNF34	NM_025126	chr12:121838021-121853961|chr12:121855714-121858044	0	43	21	15	2	11	43	17	43	0.133333	21	26	21	0.733333	up
chr12	122181534	122190129	+	4	circRNA	TMEM120B	NM_001080825	chr12:122150870-122181534|chr12:122190129-122199554	7	32	34	23	4	23	39	27	4.57143	0.173913	41	46	4.85714	1	up
chr12	122218777	122219098	-	2	circRNA	RHOF	NM_019034	chr12:122217568-122218777|chr12:122219098-122231057	0	22	26	9	3	12	22	12	22	0.333333	26	21	26	1.33333	up
chr12	122257309	122257801	+	1	circRNA	SETD1B	NM_001353345	chr12:122255810-122257309|chr12:122257801-122260395	38	11	16	3	13	17	49	16	0.289474	4.33333	54	20	0.421053	5.66667	down	down
chr12	122837272	122839859	-	3	circRNA	CLIP1	NM_198240	chr12:122826244-122837272|chr12:122839859-122845505	21	0	3	1	0	10	21	1	0	0	24	11	0.142857	10		down
chr12	123052807	123061576	+	10	circRNA	KNTC1	NM_014708	chr12:123047246-123052807|chr12:123061576-123062218	0	11	10	27	2	31	11	29	11	0.0740741	10	58	10	1.14815	up
chr12	123818599	123832680	-	5	circRNA	SBNO1	NM_001167856	chr12:123815922-123818599|chr12:123832680-123834856	18	7	0	3	1	8	25	4	0.388889	0.333333	18	11	0	2.66667		down
chr12	123818599	123834988	-	6	circRNA	SBNO1	NM_001167856	chr12:123815922-123818599|chr12:123834988-123849247	28	6	4	5	6	10	34	11	0.214286	1.2	32	15	0.142857	2		down
chr12	124218472	124221818	+	3	circRNA	ATP6V0A2	NM_012463	chr12:124212456-124218472|chr12:124221818-124228331	0	16	14	9	2	25	16	11	16	0.222222	14	34	14	2.77778	up
chr12	124904502	124934413	-	7	circRNA	NCOR2	NM_001077261	chr12:124887107-124904502|chr12:124934413-124941651	10	5	1	0	18	12	15	18	0.5	18	11	12	0.1	12	down	down
chr12	124968141	124971114	-	2	circRNA	NCOR2	NM_001077261	chr12:124957677-124968141|chr12:124971114-124979692	11	0	0	3	0	10	11	3	0	0	11	13	0	3.33333		down
chr12	125298747	125302253	-	3	circRNA	SCARB1	NM_001082959	chr12:125296511-125298747|chr12:125302253-125348140	10	0	0	5	9	15	10	14	0	1.8	10	20	0	3		down
chr12	132489621	132491422	+	3	circRNA	EP400	NM_015409	chr12:132479501-132489621|chr12:132491422-132496042	30	21	11	10	10	20	51	20	0.7	1	41	30	0.366667	2		down
chr12	133245396	133248908	-	2	circRNA	POLE	NM_006231	chr12:133245323-133245396|chr12:133248908-133249212	17	0	3	9	17	20	17	26	0	1.88889	20	29	0.176471	2.22222		down
chr12	133318004	133331719	-	6	circRNA	ANKLE2	NM_015114	chr12:133313651-133318004|chr12:133331719-133338203	0	59	9	45	19	22	59	64	59	0.422222	9	67	9	0.488889	up
chr12	133319739	133331719	-	5	circRNA	ANKLE2	NM_015114	chr12:133318071-133319739|chr12:133331719-133338203	0	60	0	9	3	9	60	12	60	0.333333	0	18	0	1	up
chr12	133362924	133367879	-	4	circRNA	GOLGA3	NM_005895	chr12:133360893-133362924|chr12:133367879-133372437	31	7	11	7	2	30	38	9	0.225806	0.285714	42	37	0.354839	4.28571		down
chr12	133372437	133398897	-	10	circRNA	GOLGA3	NM_005895	chr12:133367879-133372437|chr12:133398897-133404912	27	15	11	14	18	47	42	32	0.555556	1.28571	38	61	0.407407	3.35714		down
chr13	20304378	20356931	-	6	circRNA	PSPC1	NM_001042414	chr13:20283739-20304378|chr13:20356931-20357056	30	7	0	3	8	17	37	11	0.233333	2.66667	30	20	0	5.66667	down	down
chr13	20534097	20580726	+	5	circRNA	ZMYM2	NM_001353157	chr13:20531674-20534097|chr13:20580726-20593686	0	12	0	11	2	11	12	13	12	0.181818	0	22	0	1	up
chr13	20605458	20611049	+	3	circRNA	ZMYM2	NM_001353157	chr13:20601458-20605458|chr13:20611049-20625572	0	43	0	7	3	0	43	10	43	0.428571	0	7	0	0	up
chr13	20638590	20657172	+	5	circRNA	ZMYM2	NM_001353157	chr13:20637111-20638590|chr13:20657172-20657795	11	2	8	8	16	10	13	24	0.181818	2	19	18	0.727273	1.25	down
chr13	25881943	25895231	+	7	circRNA	NUP58	NM_001008564	chr13:25876018-25881943|chr13:25895231-25899126	18	10	8	5	6	13	28	11	0.555556	1.2	26	18	0.444444	2.6		down
chr13	26911703	26928017	+	3	circRNA	CDK8	NM_001260	chr13:26828906-26911703|chr13:26928017-26956950	19	39	11	32	14	36	58	46	2.05263	0.4375	30	68	0.578947	1.125	up
chr13	27664019	27690733	-	5	circRNA	USP12	NM_182488	chr13:27649525-27664019|chr13:27690733-27745728	10	0	9	3	7	4	10	10	0	2.33333	19	7	0.9	1.33333	down
chr13	28830428	28835595	+	3	circRNA	PAN3	NM_175854	chr13:28794515-28830428|chr13:28835595-28840851	31	42	12	12	27	31	73	39	1.35484	2.25	43	43	0.387097	2.58333		down
chr13	31789187	31803431	+	3	circRNA	B3GLCT	NM_194318	chr13:31774291-31789187|chr13:31803431-31821159	5	19	15	15	7	18	24	22	3.8	0.466667	20	33	3	1.2	up
chr13	33222890	33233417	+	5	circRNA	PDS5B	NM_015032	chr13:33160730-33222890|chr13:33233417-33241900	12	0	0	6	4	15	12	10	0	0.666667	12	21	0	2.5		down
chr13	33222890	33253066	+	9	circRNA	PDS5B	NM_015032	chr13:33160730-33222890|chr13:33253066-33258014	27	5	0	14	26	43	32	40	0.185185	1.85714	27	57	0	3.07143		down
chr13	36900711	36910495	-	5	circRNA	SPART	NM_001142296	chr13:36888558-36900711|chr13:36910495-36920450	0	16	11	9	7	2	16	16	16	0.777778	11	11	11	0.222222		up
chr13	41826780	41835051	-	4	circRNA	MTRF1	NM_004294	chr13:41814569-41826780|chr13:41835051-41837620	56	36	8	28	19	56	92	47	0.642857	0.678571	64	84	0.142857	2		down
chr13	48562675	48571158	-	3	circRNA	SUCLA2	NM_003850	chr13:48547527-48562675|chr13:48571158-48575315	14	11	1	3	4	7	25	7	0.785714	1.33333	15	10	0.0714286	2.33333		down
chr13	52990151	53001354	-	7	circRNA	VPS36	NM_001282169	chr13:52990058-52990151|chr13:53001354-53007796	7	3	17	9	1	3	10	10	0.428571	0.111111	24	12	2.42857	0.333333		up
chr13	60407240	60490383	-	6	circRNA	DIAPH3	NM_001042517	chr13:60385057-60407240|chr13:60490383-60498908	0	0	43	17	9	4	0	26	0	0.529412	43	21	43	0.235294		up
chr13	61013821	61060082	+	6	circRNA	TDRD3	NM_001146071	chr13:60971144-61013821|chr13:61060082-61068568	15	9	0	11	20	25	24	31	0.6	1.81818	15	36	0	2.27273		down
chr13	76391296	76398009	+	4	circRNA	LMO7	NM_005358	chr13:76383319-76391296|chr13:76398009-76407186	10	29	4	4	11	15	39	15	2.9	2.75	14	19	0.4	3.75		down
chr13	77779390	77786295	-	5	circRNA	MYCBP2	NM_015057	chr13:77768379-77779390|chr13:77786295-77791974	13	8	0	6	11	19	21	17	0.615385	1.83333	13	25	0	3.16667		down
chr13	95686858	95705438	-	4	circRNA	ABCC4	NM_001301829	chr13:95673936-95686858|chr13:95705438-95714957	8	13	4	2	3	8	21	5	1.625	1.5	12	10	0.5	4		down
chr13	95813442	95822882	-	5	circRNA	ABCC4	NM_001301829	chr13:95768255-95813442|chr13:95822882-95829960	16	6	0	11	14	25	22	25	0.375	1.27273	16	36	0	2.27273		down
chr13	95813442	95840796	-	9	circRNA	ABCC4	NM_001301829	chr13:95768255-95813442|chr13:95840796-95847089	28	9	8	8	19	32	37	27	0.321429	2.375	36	40	0.285714	4	down	down
chr13	95829960	95863035	-	9	circRNA	ABCC4	NM_001301829	chr13:95822882-95829960|chr13:95863035-95886863	17	0	0	1	1	9	17	2	0	1	17	10	0	9		down
chr13	98865473	98996120	+	2	circRNA	FARP1	NM_001286839	chr13:98795031-98865473|chr13:98996120-99017648	20	9	3	6	21	13	29	27	0.45	3.5	23	19	0.15	2.16667	down	down
chr13	111870025	111885640	+	2	circRNA	ARHGEF7	NM_001113511	chr13:111862349-111870025|chr13:111885640-111896218	0	36	0	17	7	19	36	24	36	0.411765	0	36	0	1.11765	up
chr13	113201933	113223573	-	9	circRNA	TUBGCP3	NM_001286277	chr13:113200179-113201933|chr13:113223573-113242218	19	0	3	5	6	15	19	11	0	1.2	22	20	0.157895	3		down
chr13	113832487	113838801	-	6	circRNA	PCID2	NM_001127203	chr13:113832322-113832487|chr13:113838801-113839798	39	36	11	32	52	160	75	84	0.923077	1.625	50	192	0.282051	5		down
chr13	113832487	113839874	-	7	circRNA	PCID2	NM_001127203	chr13:113832322-113832487|chr13:113839874-113845185	19	11	4	10	18	23	30	28	0.578947	1.8	23	33	0.210526	2.3		down
chr13	113832487	113854830	-	13	circRNA	PCID2	NM_001127203	chr13:113832322-113832487|chr13:113854830-113862912	8	17	4	15	4	16	25	19	2.125	0.266667	12	31	0.5	1.06667	up
chr13	113873258	113891204	+	7	circRNA	CUL4A	NM_001278513	chr13:113864402-113873258|chr13:113891204-113893746	24	0	5	4	8	4	24	12	0	2	29	8	0.208333	1	down
chr13	114817526	114839312	-	2	circRNA	RASA3	NM_001320822	chr13:114806570-114817526|chr13:114839312-114843277	8	0	2	1	6	11	8	7	0	6	10	12	0.25	11		down
chr14	23416379	23417222	-	3	circRNA	HAUS4	NM_001166270	chr14:23415917-23416379|chr14:23417222-23419522	10	0	3	4	5	10	10	9	0	1.25	13	14	0.3	2.5		down
chr14	23416379	23424385	-	7	circRNA	HAUS4	NM_001166270	chr14:23415917-23416379|chr14:23424385-23426132	4	22	19	17	4	31	26	21	5.5	0.235294	23	48	4.75	1.82353	up
chr14	31139461	31144271	+	4	circRNA	SCFD1	NM_001283031	chr14:31122794-31139461|chr14:31144271-31163978	55	15	7	25	13	54	70	38	0.272727	0.52	62	79	0.127273	2.16		down
chr14	31813101	31817113	-	3	circRNA	HEATR5A	NM_015473	chr14:31806820-31813101|chr14:31817113-31818994	15	0	1	4	7	24	15	11	0	1.75	16	28	0.0666667	6		down
chr14	31841015	31856581	-	6	circRNA	HEATR5A	NM_015473	chr14:31833504-31841015|chr14:31856581-31858050	17	0	0	2	6	8	17	8	0	3	17	10	0	4		down
chr14	31849672	31856581	-	4	circRNA	HEATR5A	NM_015473	chr14:31844174-31849672|chr14:31856581-31858050	27	25	0	21	26	49	52	47	0.925926	1.2381	27	70	0	2.33333		down
chr14	32586345	32621734	+	4	circRNA	ARHGAP5	NM_001030055	chr14:32563592-32586345|chr14:32621734-32623826	18	23	8	5	10	11	41	15	1.27778	2	26	16	0.444444	2.2		down
chr14	35252967	35264971	-	6	circRNA	BAZ1A	NM_013448	chr14:35252438-35252967|chr14:35264971-35269429	11	9	5	5	8	10	20	13	0.818182	1.6	16	15	0.454545	2		down
chr14	39524346	39536500	-	5	circRNA	SEC23A	NM_006364	chr14:39517933-39524346|chr14:39536500-39543618	7	3	0	6	16	26	10	22	0.428571	2.66667	7	32	0	4.33333	down
chr14	39815107	39818181	+	3	circRNA	MIA2	NM_001329214	chr14:39796226-39815107|chr14:39818181-39819301	39	0	0	13	10	30	39	23	0	0.769231	39	43	0	2.30769		down
chr14	45564423	45566208	+	3	circRNA	PRPF39	NM_017922	chr14:45553452-45564423|chr14:45566208-45571731	10	12	2	5	3	10	22	8	1.2	0.6	12	15	0.2	2		down
chr14	50732075	50760964	-	6	circRNA	L2HGDH	NM_024884	chr14:50713971-50732075|chr14:50760964-50768734	23	6	0	7	14	14	29	21	0.26087	2	23	21	0	2	down	down
chr14	51710573	51716483	+	6	circRNA	TMX1	NM_030755	chr14:51707162-51710573|chr14:51716483-51721058	46	19	7	15	21	44	65	36	0.413043	1.4	53	59	0.152174	2.93333		down
chr14	55215532	55231258	+	4	circRNA	SAMD4A	NM_015589	chr14:55204005-55215532|chr14:55231258-55236821	0	9	15	12	7	4	9	19	9	0.583333	15	16	15	0.333333		up
chr14	55433192	55467710	-	10	circRNA	WDHD1	NM_001008396	chr14:55429890-55433192|chr14:55467710-55468810	10	0	7	3	17	12	10	20	0	5.66667	17	15	0.7	4	down
chr14	57740961	57741607	+	1	circRNA	AP5M1	NM_018229	chr14:57736106-57740961|chr14:57741607-57746912	1	9	17	13	2	12	10	15	9	0.153846	18	25	17	0.923077	up
chr14	59942586	59946069	-	3	circRNA	L3HYPDH	NM_144581	chr14:59939808-59942586|chr14:59946069-59950526	19	9	9	3	1	9	28	4	0.473684	0.333333	28	12	0.473684	3		down
chr14	64879189	64891649	+	6	circRNA	MTHFD1	NM_001364837	chr14:64877867-64879189|chr14:64891649-64892447	13	1	0	4	9	6	14	13	0.0769231	2.25	13	10	0	1.5	down
chr14	64908771	64915035	+	4	circRNA	MTHFD1	NM_001364837	chr14:64908171-64908771|chr14:64915035-64916162	11	10	0	4	10	13	21	14	0.909091	2.5	11	17	0	3.25		down
chr14	71051533	71064494	-	7	circRNA	MED6	NM_001284211	chr14:71050847-71051533|chr14:71064494-71067332	5	5	33	9	2	3	10	11	1	0.222222	38	12	6.6	0.333333		up
chr14	71413631	71445365	+	5	circRNA	PCNX1	NM_001308160	chr14:71374720-71413631|chr14:71445365-71476350	5	3	20	9	9	4	8	18	0.6	1	25	13	4	0.444444		up
chr14	71511849	71543136	+	9	circRNA	PCNX1	NM_001308160	chr14:71502874-71511849|chr14:71543136-71555046	19	0	10	3	10	5	19	13	0	3.33333	29	8	0.526316	1.66667	down
chr14	73544076	73554869	+	3	circRNA	RBM25	NM_021239	chr14:73543076-73544076|chr14:73554869-73563622	0	11	3	11	1	12	11	12	11	0.0909091	3	23	3	1.09091	up
chr14	75136351	75138186	-	4	circRNA	AREL1	NM_001039479	chr14:75134297-75136351|chr14:75138186-75139533	5	9	40	12	6	3	14	18	1.8	0.5	45	15	8	0.25		up
chr14	75577023	75590926	-	8	circRNA	NEK9	NM_001329237	chr14:75576580-75577023|chr14:75590926-75593405	21	2	9	2	7	10	23	9	0.0952381	3.5	30	12	0.428571	5		down
chr14	76105694	76108241	+	4	circRNA	FLVCR2	NM_017791	chr14:76101356-76105694|chr14:76108241-76112743	17	4	0	3	12	11	21	15	0.235294	4	17	14	0	3.66667	down	down
chr14	76620696	76662315	+	8	circRNA	GPATCH2L	NM_001322030	chr14:76618334-76620696|chr14:76662315-76664011	0	10	13	8	4	10	10	12	10	0.5	13	18	13	1.25	up
chr14	80158515	80164280	+	2	circRNA	NRXN3	NM_001330195	chr14:80130292-80158515|chr14:80164280-80271454	40	15	0	16	16	32	55	32	0.375	1	40	48	0	2		down
chr14	81651874	81670448	-	6	circRNA	GTF2A1	NM_001278940	chr14:81646674-81651874|chr14:81670448-81676213	12	0	0	4	11	12	12	15	0	2.75	12	16	0	3	down	down
chr14	89041036	89044484	+	3	circRNA	ZC3H14	NM_001160103	chr14:89039351-89041036|chr14:89044484-89063077	48	23	8	7	5	15	71	12	0.479167	0.714286	56	22	0.166667	2.14286		down
chr14	96986391	96991728	+	3	circRNA	PAPOLA	NM_001252006	chr14:96968937-96986391|chr14:96991728-96993766	0	20	0	9	1	2	20	10	20	0.111111	0	11	0	0.222222	up
chr14	102368055	102378810	+	4	circRNA	PPP2R5C	NM_001352914	chr14:102360897-102368055|chr14:102378810-102391477	12	0	0	3	4	8	12	7	0	1.33333	12	11	0	2.66667		down
chr14	102468873	102469302	+	2	circRNA	DYNC1H1	NM_001376	chr14:102468018-102468873|chr14:102469302-102470854	12	5	0	3	2	10	17	5	0.416667	0.666667	12	13	0	3.33333		down
chr14	102842986	102881130	+	4	circRNA	TECPR2	NM_001172631	chr14:102829453-102842986|chr14:102881130-102891315	23	0	0	7	1	18	23	8	0	0.142857	23	25	0	2.57143		down
chr14	103167614	103180954	+	5	circRNA	RCOR1	NM_015156	chr14:103148315-103167614|chr14:103180954-103187343	6	18	17	14	7	20	24	21	3	0.5	23	34	2.83333	1.42857	up
chr14	103180759	103187714	+	3	circRNA	RCOR1	NM_015156	chr14:103177350-103180759|chr14:103187714-103188523	15	6	0	8	23	10	21	31	0.4	2.875	15	18	0	1.25	down
chr14	103296670	103342862	+	5	circRNA	TRAF3	NM_001385142	chr14:103244012-103296670|chr14:103342862-103352525	12	1	9	8	16	18	13	24	0.0833333	2	21	26	0.75	2.25	down
chr14	103296670	103363738	+	8	circRNA	TRAF3	NM_001385143	chr14:103244012-103296670|chr14:103363738-103369591	24	25	4	16	16	33	49	32	1.04167	1	28	49	0.166667	2.0625		down
chr14	104618351	104618798	+	1	circRNA	KIF26A	NM_015656	chr14:104605625-104618351|chr14:104618798-104624091	14	6	7	4	5	9	20	9	0.428571	1.25	21	13	0.5	2.25		down
chr14	105359472	105359834	+	1	ciRNA	CEP170B	NM_001112726	chr14:105359472-105359859	15	39	21	30	8	47	54	38	2.6	0.266667	36	77	1.4	1.56667	up
chr14	105718843	105752713	-	4	circRNA	BRF1	NM_001519	chr14:105707751-105718843|chr14:105752713-105766782	16	5	5	4	3	9	21	7	0.3125	0.75	21	13	0.3125	2.25		down
chr14	105905008	105920647	+	6	circRNA	MTA1	NM_001203258	chr14:105886400-105905008|chr14:105920647-105924606	16	7	4	8	7	18	23	15	0.4375	0.875	20	26	0.25	2.25		down
chr15	23333848	23356220	-	5	circRNA	HERC2P2	NR_002824	chr15:23331101-23333848|chr15:23356220-23377423	0	12	18	22	8	17	12	30	12	0.363636	18	39	18	0.772727	up
chr15	28482108	28544662	-	24	circRNA	HERC2	NM_004667	chr15:28479430-28482108|chr15:28544662-28566507	11	0	0	4	3	9	11	7	0	0.75	11	13	0	2.25		down
chr15	28491026	28492043	-	2	circRNA	HERC2	NM_004667	chr15:28483918-28491026|chr15:28492043-28493697	13	0	0	6	2	13	13	8	0	0.333333	13	19	0	2.16667		down
chr15	28491026	28508315	-	9	circRNA	HERC2	NM_004667	chr15:28483918-28491026|chr15:28508315-28510763	8	25	0	16	6	19	33	22	3.125	0.375	8	35	0	1.1875	up
chr15	30058468	30064369	-	2	circRNA	TJP1	NM_001355013	chr15:30054641-30058468|chr15:30064369-30065435	0	15	6	11	0	6	15	11	15	0	6	17	6	0.545455	up
chr15	40500837	40505675	+	5	circRNA	BUB1B	NM_001211	chr15:40498659-40500837|chr15:40505675-40509696	11	0	0	4	8	0	11	12	0	2	11	4	0	0	down
chr15	40675428	40684224	+	7	circRNA	KNSTRN	NM_001142761	chr15:40675245-40675428|chr15:40684224-40685393	0	24	0	10	3	5	24	13	24	0.3	0	15	0	0.5	up
chr15	41308285	41319934	-	3	circRNA	INO80	NM_017553	chr15:41297885-41308285|chr15:41319934-41337101	34	0	0	2	9	6	34	11	0	4.5	34	8	0	3	down
chr15	41313097	41319934	-	2	circRNA	INO80	NR_104038	chr15:41297885-41313097|chr15:41319934-41337101	27	20	7	10	13	33	47	23	0.740741	1.3	34	43	0.259259	3.3		down
chr15	41361767	41379880	-	9	circRNA	INO80	NR_104038	chr15:41352124-41361767|chr15:41379880-41384224	31	0	0	4	13	18	31	17	0	3.25	31	22	0	4.5	down	down
chr15	41377566	41379880	-	2	circRNA	INO80	NR_104038	chr15:41373271-41377566|chr15:41379880-41384224	27	23	5	14	15	28	50	29	0.851852	1.07143	32	42	0.185185	2		down
chr15	41384224	41388551	-	4	circRNA	INO80	NR_104038	chr15:41379880-41384224|chr15:41388551-41408170	19	6	0	4	10	9	25	14	0.315789	2.5	19	13	0	2.25	down	down
chr15	41641295	41650456	+	4	circRNA	NUSAP1	NM_001243142	chr15:41634652-41641295|chr15:41650456-41657602	18	0	0	1	1	10	18	2	0	1	18	11	0	10		down
chr15	41961025	41991357	+	4	circRNA	MGA	NM_001080541	chr15:41952723-41961025|chr15:41991357-41999925	25	26	12	31	31	62	51	62	1.04	1	37	93	0.48	2		down
chr15	41988272	42032401	+	12	circRNA	MGA	NM_001080541	chr15:41962156-41988272|chr15:42032401-42040834	0	1	10	8	14	4	1	22	1	1.75	10	12	10	0.5		up
chr15	42613982	42622870	+	5	circRNA	GANC	NM_198141	chr15:42603044-42613982|chr15:42622870-42630586	23	0	0	1	1	11	23	2	0	1	23	12	0	11		down
chr15	43086841	43122276	-	6	circRNA	TTBK2	NM_173500	chr15:43075833-43086841|chr15:43122276-43132557	0	15	4	12	2	6	15	14	15	0.166667	4	18	4	0.5	up
chr15	43086841	43132631	-	7	circRNA	TTBK2	NM_173500	chr15:43075833-43086841|chr15:43132631-43164808	18	8	6	2	17	7	26	19	0.444444	8.5	24	9	0.333333	3.5	down
chr15	43250210	43262805	-	5	circRNA	UBR1	NM_174916	chr15:43244646-43250210|chr15:43262805-43268914	11	17	0	6	6	25	28	12	1.54545	1	11	31	0	4.16667		down
chr15	43313472	43317627	-	4	circRNA	UBR1	NM_174916	chr15:43309379-43313472|chr15:43317627-43318758	36	12	0	5	1	12	48	6	0.333333	0.2	36	17	0	2.4		down
chr15	43438690	43461875	+	7	circRNA	TMEM62	NM_001347004	chr15:43430817-43438690|chr15:43461875-43470804	13	0	6	2	1	11	13	3	0	0.5	19	13	0.461538	5.5		down
chr15	43627893	43641243	+	6	circRNA	ADAL	NM_001159280	chr15:43627368-43627893|chr15:43641243-43643138	22	26	5	18	11	36	48	29	1.18182	0.611111	27	54	0.227273	2		down
chr15	43668295	43669265	+	3	circRNA	TUBGCP4	NM_001286414	chr15:43663630-43668295|chr15:43669265-43670044	0	14	3	11	0	9	14	11	14	0	3	20	3	0.818182	up
chr15	44057647	44059108	+	3	circRNA	PDIA3	NM_005313	chr15:44055404-44057647|chr15:44059108-44060686	0	10	0	12	2	5	10	14	10	0.166667	0	17	0	0.416667	up
chr15	44060686	44062778	+	4	circRNA	PDIA3	NM_005313	chr15:44059108-44060686|chr15:44062778-44063302	24	26	4	7	8	16	50	15	1.08333	1.14286	28	23	0.166667	2.28571		down
chr15	44776421	44783197	+	3	circRNA	CTDSPL2	NM_016396	chr15:44751398-44776421|chr15:44783197-44788577	12	0	0	5	10	9	12	15	0	2	12	14	0	1.8	down
chr15	50926578	50931745	-	3	circRNA	TRPM7	NM_001301212	chr15:50925189-50926578|chr15:50931745-50935536	0	30	0	7	3	5	30	10	30	0.428571	0	12	0	0.714286	up
chr15	51250688	51260574	+	2	circRNA	AP4E1	NM_001252127	chr15:51242366-51250688|chr15:51260574-51276218	0	38	23	12	5	29	38	17	38	0.416667	23	41	23	2.41667	up
chr15	52161413	52181342	+	3	circRNA	TMOD3	NM_014547	chr15:52155207-52161413|chr15:52181342-52186011	11	8	1	5	4	14	19	9	0.727273	0.8	12	19	0.0909091	2.8		down
chr15	56680669	56687032	+	5	circRNA	TEX9	NM_001385040	chr15:56676229-56680669|chr15:56687032-56704499	0	13	11	7	3	13	13	10	13	0.428571	11	20	11	1.85714	up
chr15	60648117	60674640	-	5	circRNA	ANXA2	NM_001002857	chr15:60646412-60648117|chr15:60674640-60678226	1	13	0	7	3	1	14	10	13	0.428571	1	8	0	0.142857	up
chr15	63821212	63829355	+	3	circRNA	USP3	NR_046341	chr15:63797029-63821212|chr15:63829355-63845913	32	46	10	7	14	18	78	21	1.4375	2	42	25	0.3125	2.57143		down
chr15	64056294	64067848	-	2	circRNA	HERC1	NM_003922	chr15:64050568-64056294|chr15:64067848-64126025	12	2	0	6	26	17	14	32	0.166667	4.33333	12	23	0	2.83333	down	down
chr15	64404771	64429131	+	13	circRNA	SNX1	NM_001242933	chr15:64388371-64404771|chr15:64429131-64430240	11	30	0	11	5	18	41	16	2.72727	0.454545	11	29	0	1.63636	up
chr15	64592517	64592922	-	1	circRNA	CSNK1G1	NM_001329605	chr15:64551440-64592517|chr15:64592922-64648186	11	23	6	10	5	20	34	15	2.09091	0.5	17	30	0.545455	2	up
chr15	64686144	64717830	+	10	circRNA	TRIP4	NM_001321924	chr15:64680247-64686144|chr15:64717830-64737204	0	0	12	7	12	3	0	19	0	1.71429	12	10	12	0.428571		up
chr15	64710739	64717830	+	3	circRNA	TRIP4	NM_001321924	chr15:64706410-64710739|chr15:64717830-64737204	26	28	54	33	21	15	54	54	1.07692	0.636364	80	48	2.07692	0.454545		up
chr15	65266939	65273363	-	3	circRNA	SPG21	NM_001127889	chr15:65262560-65266939|chr15:65273363-65275844	0	0	16	9	2	2	0	11	0	0.222222	16	11	16	0.222222		up
chr15	65799580	65808129	-	3	circRNA	DPP8	NM_197960	chr15:65793117-65799580|chr15:65808129-65809543	15	7	6	3	8	6	22	11	0.466667	2.66667	21	9	0.4	2	down
chr15	69728476	69729061	+	2	circRNA	KIF23	NM_001367805	chr15:69728110-69728476|chr15:69729061-69730586	14	0	9	5	12	4	14	17	0	2.4	23	9	0.642857	0.8	down
chr15	72499068	72511451	-	7	circRNA	PKM	NM_001206799	chr15:72495529-72499068|chr15:72511451-72521887	0	22	0	9	1	3	22	10	22	0.111111	0	12	0	0.333333	up
chr15	72847611	72864506	+	8	circRNA	ARIH1	NM_005744	chr15:72837305-72847611|chr15:72864506-72873071	13	0	12	5	12	19	13	17	0	2.4	25	24	0.923077	3.8	down
chr15	72855734	72862648	+	4	circRNA	ARIH1	NM_005744	chr15:72853890-72855734|chr15:72862648-72864448	0	0	12	16	5	4	0	21	0	0.3125	12	20	12	0.25		up
chr15	72855734	72864506	+	5	circRNA	ARIH1	NM_005744	chr15:72853890-72855734|chr15:72864506-72873071	29	0	21	7	14	9	29	21	0	2	50	16	0.724138	1.28571	down
chr15	72987517	73016996	+	7	circRNA	BBS4	NM_001320665	chr15:72978592-72987517|chr15:73016996-73020280	19	5	4	4	7	12	24	11	0.263158	1.75	23	16	0.210526	3		down
chr15	75215988	75221573	-	3	circRNA	COX5A	NM_004255	chr15:75212783-75215988|chr15:75221573-75230255	17	0	0	5	13	9	17	18	0	2.6	17	14	0	1.8	down
chr15	75714987	75722749	-	2	circRNA	SIN3A	NM_001145358	chr15:75706652-75714987|chr15:75722749-75743763	20	0	0	6	12	6	20	18	0	2	20	12	0	1	down
chr15	75815461	75819602	-	3	circRNA	PTPN9	NM_002833	chr15:75809705-75815461|chr15:75819602-75871054	52	13	18	5	17	21	65	22	0.25	3.4	70	26	0.346154	4.2	down	down
chr15	77544708	77657567	-	5	circRNA	PEAK1	NM_001385026	chr15:77474382-77544708|chr15:77657567-77712347	19	8	13	6	13	8	27	19	0.421053	2.16667	32	14	0.684211	1.33333	down
chr15	78836531	78839040	+	4	circRNA	PSMA4	NM_001102667	chr15:78834987-78836531|chr15:78839040-78841131	0	25	8	11	4	14	25	15	25	0.363636	8	25	8	1.27273	up
chr15	86064658	86087186	+	3	circRNA	AKAP13	NM_006738	chr15:86028984-86064658|chr15:86087186-86118361	21	42	11	7	3	12	63	10	2	0.428571	32	19	0.52381	1.71429	up
chr15	86182604	86213061	+	6	circRNA	AKAP13	NM_006738	chr15:86129054-86182604|chr15:86213061-86225388	11	18	0	4	4	15	29	8	1.63636	1	11	19	0	3.75		down
chr15	89656955	89698765	+	4	circRNA	ABHD2	NM_007011	chr15:89647501-89656955|chr15:89698765-89719042	16	0	0	7	1	14	16	8	0	0.142857	16	21	0	2		down
chr15	91030185	91035943	+	4	circRNA	IQGAP1	NM_003870	chr15:91029364-91030185|chr15:91035943-91037944	35	35	10	20	38	54	70	58	1	1.9	45	74	0.285714	2.7		down
chr15	91491025	91492024	+	3	circRNA	UNC45A	NM_001039675	chr15:91490144-91491025|chr15:91492024-91492545	19	0	0	4	4	13	19	8	0	1	19	17	0	3.25		down
chr15	91517365	91523619	-	5	circRNA	PRC1	NM_001267580	chr15:91513744-91517365|chr15:91523619-91524113	0	0	13	12	4	6	0	16	0	0.333333	13	18	13	0.5		up
chr15	93540186	93541851	+	3	circRNA	CHD2	NM_001271	chr15:93536228-93540186|chr15:93541851-93543741	14	39	5	19	9	23	53	28	2.78571	0.473684	19	42	0.357143	1.21053	up
chr15	99434553	99442850	+	3	circRNA	IGF1R	NM_000875	chr15:99251336-99434553|chr15:99442850-99451913	65	15	0	6	6	22	80	12	0.230769	1	65	28	0	3.66667		down
chr15	99874127	99903470	+	4	circRNA	LRRC28	NM_001321675	chr15:99828156-99874127|chr15:99903470-99926234	19	14	0	1	3	10	33	4	0.736842	3	19	11	0	10		down
chr15	100138634	100173378	+	2	circRNA	MEF2A	NM_001352617	chr15:100105874-100138634|chr15:100173378-100185765	44	0	7	6	9	13	44	15	0	1.5	51	19	0.159091	2.16667		down
chr15	101906400	101933629	-	4	circRNA	PCSK6	NM_001291309	chr15:101872236-101906400|chr15:101933629-101938608	34	0	24	6	16	13	34	22	0	2.66667	58	19	0.705882	2.16667	down
chr15	102185289	102191976	-	4	circRNA	TM2D3	NM_001308026	chr15:102173931-102185289|chr15:102191976-102192473	11	0	0	0	0	11	11	0	0	0	11	11	0	11		down
chr16	553003	560800	+	3	circRNA	RAB11FIP3	NM_001370401	chr16:546859-553003|chr16:560800-568942	9	6	24	16	3	5	15	19	0.666667	0.1875	33	21	2.66667	0.3125		up
chr16	709085	712331	+	9	circRNA	WDR90	NM_145294	chr16:709011-709085|chr16:712331-712678	13	0	6	2	2	15	13	4	0	1	19	17	0.461538	7.5		down
chr16	719606	720100	+	1	ciRNA	RHOT2	NM_001352287	chr16:719606-720122	20	35	0	3	3	11	55	6	1.75	1	20	14	0	3.66667		down
chr16	984189	1004666	-	2	circRNA	LMF1	NM_001352021	chr16:961079-984189|chr16:1004666-1020787	50	35	20	32	46	64	85	78	0.7	1.4375	70	96	0.4	2		down
chr16	1416018	1420358	-	4	circRNA	UNKL	NR_160279	chr16:1414256-1416018|chr16:1420358-1421519	6	19	0	16	4	19	25	20	3.16667	0.25	6	35	0	1.1875	up
chr16	1447178	1453345	-	4	circRNA	UNKL	NM_001193388	chr16:1444216-1447178|chr16:1453345-1463846	36	6	5	4	6	12	42	10	0.166667	1.5	41	16	0.138889	3		down
chr16	1652370	1657298	-	2	circRNA	IFT140	NM_014714	chr16:1642589-1652370|chr16:1657298-1660664	3	43	7	10	4	9	46	14	14.3333	0.4	10	19	2.33333	0.9	up
chr16	1675973	1682366	+	2	circRNA	CRAMP1	NM_020825	chr16:1664986-1675973|chr16:1682366-1687824	72	28	30	17	16	50	100	33	0.388889	0.941176	102	67	0.416667	2.94118		down
chr16	1675973	1687908	+	3	circRNA	CRAMP1	NM_020825	chr16:1664986-1675973|chr16:1687908-1691139	5	25	10	12	9	6	30	21	5	0.75	15	18	2	0.5		up
chr16	2312278	2314761	-	5	circRNA	RNPS1	NM_001286625	chr16:2305727-2312278|chr16:2314761-2317175	25	33	6	14	23	29	58	37	1.32	1.64286	31	43	0.24	2.07143		down
chr16	3725425	3726036	-	1	ciRNA	TRAP1	NM_001272049	chr16:3725398-3726036	13	39	17	10	4	5	52	14	3	0.4	30	15	1.30769	0.5	up
chr16	3735996	3740986	-	3	circRNA	TRAP1	NM_016292	chr16:3729791-3735996|chr16:3740986-3767421	41	33	6	12	14	29	74	26	0.804878	1.16667	47	41	0.146341	2.41667		down
chr16	3790399	3801807	-	5	circRNA	CREBBP	NM_001079846	chr16:3789725-3790399|chr16:3801807-3807288	23	0	13	2	9	6	23	11	0	4.5	36	8	0.565217	3	down
chr16	3799627	3808973	-	5	circRNA	CREBBP	NM_001079846	chr16:3795355-3799627|chr16:3808973-3817720	23	8	0	1	9	12	31	10	0.347826	9	23	13	0	12	down	down
chr16	4455491	4463405	-	5	circRNA	CORO7-PAM16	NM_001201479	chr16:4445340-4455491|chr16:4463405-4466459	5	20	1	9	1	11	25	10	4	0.111111	6	20	0.2	1.22222	up
chr16	4872875	4893603	-	5	circRNA	GLYR1	NR_136695	chr16:4871598-4872875|chr16:4893603-4895074	10	5	0	5	17	4	15	22	0.5	3.4	10	9	0	0.8	down
chr16	9012887	9024254	-	5	circRNA	USP7	NR_135826	chr16:9011013-9012887|chr16:9024254-9043410	17	10	0	2	2	8	27	4	0.588235	1	17	10	0	4		down
chr16	11114049	11118778	+	2	circRNA	CLEC16A	NM_001243403	chr16:11097114-11114049|chr16:11118778-11133610	11	0	3	4	0	10	11	4	0	0	14	14	0.272727	2.5		down
chr16	11791980	11830089	-	7	circRNA	TXNDC11	NM_001303447	chr16:11785938-11791980|chr16:11830089-11836332	56	27	17	11	21	58	83	32	0.482143	1.90909	73	69	0.303571	5.27273		down
chr16	11935551	11941663	-	5	circRNA	RSL1D1	NM_015659	chr16:11933842-11935551|chr16:11941663-11944135	6	14	7	17	2	7	20	19	2.33333	0.117647	13	24	1.16667	0.411765	up
chr16	14645877	14698083	-	11	circRNA	PARN	NM_001134477	chr16:14576684-14645877|chr16:14698083-14700340	12	0	0	1	5	13	12	6	0	5	12	14	0	13		down
chr16	14700340	14711507	-	5	circRNA	PARN	NM_001134477	chr16:14698083-14700340|chr16:14711507-14720962	27	12	0	2	12	16	39	14	0.444444	6	27	18	0	8	down	down
chr16	14738130	14738466	+	1	circRNA	BFAR	NM_001330500	chr16:14726875-14738130|chr16:14738466-14748922	16	0	0	8	16	28	16	24	0	2	16	36	0	3.5	down	down
chr16	14738130	14742449	+	2	circRNA	BFAR	NM_016561	chr16:14726875-14738130|chr16:14742449-14743660	1	11	17	10	4	16	12	14	11	0.4	18	26	17	1.6	up
chr16	16101672	16130460	+	6	circRNA	ABCC1	NM_004996	chr16:16043656-16101672|chr16:16130460-16138306	11	13	0	5	5	10	24	10	1.18182	1	11	15	0	2		down
chr16	16101672	16150152	+	11	circRNA	ABCC1	NM_004996	chr16:16043656-16101672|chr16:16150152-16162012	15	17	0	7	14	24	32	21	1.13333	2	15	31	0	3.42857		down
chr16	16177222	16184445	+	3	circRNA	ABCC1	NM_004996	chr16:16173335-16177222|chr16:16184445-16196483	10	5	0	0	0	10	15	0	0.5	0	10	10	0	10		down
chr16	18830823	18845760	-	7	circRNA	SMG1	NM_015092	chr16:18828792-18830823|chr16:18845760-18846213	21	26	6	3	2	10	47	5	1.2381	0.666667	27	13	0.285714	3.33333		down
chr16	19627435	19659204	+	12	circRNA	VPS35L	NM_001365293	chr16:19621737-19627435|chr16:19659204-19663297	2	4	9	7	1	3	6	8	2	0.142857	11	10	4.5	0.428571		up
chr16	22360599	22361170	-	2	circRNA	CDR2	NM_001802	chr16:22359144-22360599|chr16:22361170-22376222	10	32	2	8	26	36	42	34	3.2	3.25	12	44	0.2	4.5		down
chr16	23543977	23563625	-	4	circRNA	EARS2	NM_001083614	chr16:23541218-23543977|chr16:23563625-23568525	16	7	10	4	16	23	23	20	0.4375	4	26	27	0.625	5.75	down
chr16	23632682	23637718	-	4	circRNA	PALB2	NM_024675	chr16:23625412-23632682|chr16:23637718-23640524	10	10	0	1	10	23	20	11	1	10	10	24	0	23		down
chr16	23654275	23672602	+	3	circRNA	DCTN5	NM_001199743	chr16:23652911-23654275|chr16:23672602-23676946	10	0	13	5	10	7	10	15	0	2	23	12	1.3	1.4	down
chr16	27544611	27556844	-	4	circRNA	GTF3C1	NM_001286242	chr16:27540042-27544611|chr16:27556844-27560990	19	32	6	3	14	13	51	17	1.68421	4.66667	25	16	0.315789	4.33333		down
chr16	30078554	30081350	+	7	circRNA	LOC112694756	NM_001365304	chr16:30075826-30078554|chr16:30081350-30081437	3	13	0	8	3	9	16	11	4.33333	0.375	3	17	0	1.125	up
chr16	47497792	47581459	+	7	circRNA	PHKB	NM_001031835	chr16:47495337-47497792|chr16:47581459-47614205	12	15	0	6	2	12	27	8	1.25	0.333333	12	18	0	2		down
chr16	47531309	47537001	+	3	circRNA	PHKB	NM_001363837	chr16:47495337-47531309|chr16:47537001-47545575	0	0	10	13	5	5	0	18	0	0.384615	10	18	10	0.384615		up
chr16	47531309	47644831	+	13	circRNA	PHKB	NM_001363837	chr16:47495337-47531309|chr16:47644831-47674945	52	5	25	27	15	56	57	42	0.0961538	0.555556	77	83	0.480769	2.07407		down
chr16	50120125	50136346	+	4	circRNA	HEATR3	NM_001329729	chr16:50118562-50120125|chr16:50136346-50138849	0	0	12	13	2	3	0	15	0	0.153846	12	16	12	0.230769		up
chr16	53269096	53272498	+	2	circRNA	CHD9	NM_001308319	chr16:53265696-53269096|chr16:53272498-53276751	0	16	7	11	4	2	16	15	16	0.363636	7	13	7	0.181818	up
chr16	53289511	53302038	+	4	circRNA	CHD9	NM_001308319	chr16:53288517-53289511|chr16:53302038-53307537	21	0	0	5	14	10	21	19	0	2.8	21	15	0	2	down	down
chr16	57201004	57207781	-	4	circRNA	PSME3IP1	NM_001354098	chr16:57197977-57201004|chr16:57207781-57215465	12	10	0	7	9	19	22	16	0.833333	1.28571	12	26	0	2.71429		down
chr16	58709843	58710250	-	2	circRNA	SLC38A7	NM_001308384	chr16:58701391-58709843|chr16:58710250-58711229	9	42	11	20	2	29	51	22	4.66667	0.1	20	49	1.22222	1.45	up
chr16	58749917	58753159	-	5	circRNA	GOT2	NM_001286220	chr16:58743471-58749917|chr16:58753159-58757649	0	10	11	13	3	6	10	16	10	0.230769	11	19	11	0.461538	up	up
chr16	66655964	66670484	-	3	circRNA	CMTM4	NM_178818	chr16:66651261-66655964|chr16:66670484-66730242	36	17	28	7	17	28	53	24	0.472222	2.42857	64	35	0.777778	4	down
chr16	66759730	66763002	-	4	circRNA	DYNC1LI2	NM_006141	chr16:66757725-66759730|chr16:66763002-66764014	22	7	17	14	29	22	29	43	0.318182	2.07143	39	36	0.772727	1.57143	down
chr16	67100584	67116242	+	2	circRNA	CBFB	NM_001368709	chr16:67063716-67100584|chr16:67116242-67132612	0	14	12	8	4	15	14	12	14	0.5	12	23	12	1.875	up
chr16	67660457	67663436	+	3	circRNA	CTCF	NM_001191022	chr16:67655494-67660457|chr16:67663436-67670592	12	0	0	3	9	6	12	12	0	3	12	9	0	2	down
chr16	68208276	68225678	+	4	circRNA	NFATC3	NM_004555	chr16:68200918-68208276|chr16:68225678-68248231	15	0	0	3	7	0	15	10	0	2.33333	15	3	0	0	down
chr16	68300495	68309152	+	3	circRNA	SLC7A6	NM_001076785	chr16:68298479-68300495|chr16:68309152-68321648	134	125	62	62	71	162	259	133	0.932836	1.14516	196	224	0.462687	2.6129		down
chr16	69279504	69304188	+	3	circRNA	SNTB2	NM_006750	chr16:69221649-69279504|chr16:69304188-69317950	34	6	5	9	22	18	40	31	0.176471	2.44444	39	27	0.147059	2	down	down
chr16	69404385	69406258	-	2	circRNA	TERF2	NM_005652	chr16:69402385-69404385|chr16:69406258-69418482	5	14	21	39	19	24	19	58	2.8	0.487179	26	63	4.2	0.615385	up
chr16	70524232	70534994	-	5	circRNA	COG4	NM_001365426	chr16:70517872-70524232|chr16:70534994-70542308	7	3	17	2	8	1	10	10	0.428571	4	24	3	2.42857	0.5	down
chr16	70560489	70564820	+	3	circRNA	SF3B3	NM_012426	chr16:70557831-70560489|chr16:70564820-70566381	5	14	27	14	14	3	19	28	2.8	1	32	17	5.4	0.214286		up
chr16	70560489	70566523	+	4	circRNA	SF3B3	NM_012426	chr16:70557831-70560489|chr16:70566523-70569210	39	8	0	4	4	11	47	8	0.205128	1	39	15	0	2.75		down
chr16	70560489	70573110	+	7	circRNA	SF3B3	NM_012426	chr16:70557831-70560489|chr16:70573110-70575571	17	0	0	4	11	8	17	15	0	2.75	17	12	0	2	down	down
chr16	71718378	71748704	-	4	circRNA	PHLPP2	NM_015020	chr16:71715808-71718378|chr16:71748704-71758231	11	0	3	3	7	3	11	10	0	2.33333	14	6	0.272727	1	down
chr16	71736500	71748704	-	2	circRNA	PHLPP2	NM_015020	chr16:71724612-71736500|chr16:71748704-71758231	36	16	0	1	3	9	52	4	0.444444	3	36	10	0	9		down
chr16	74493579	74497377	-	4	circRNA	GLG1	NM_001145666	chr16:74491892-74493579|chr16:74497377-74499573	14	39	3	12	30	40	53	42	2.78571	2.5	17	52	0.214286	3.33333		down
chr16	74660240	74671868	-	6	circRNA	RFWD3	NM_001370534	chr16:74657969-74660240|chr16:74671868-74678259	27	9	16	7	14	12	36	21	0.333333	2	43	19	0.592593	1.71429	down
chr16	74678259	74695349	-	5	circRNA	RFWD3	NM_001370534	chr16:74671868-74678259|chr16:74695349-74700739	18	4	22	15	32	26	22	47	0.222222	2.13333	40	41	1.22222	1.73333	down
chr16	74982416	74999720	-	5	circRNA	WDR59	NM_030581	chr16:74976724-74982416|chr16:74999720-75018861	0	24	15	16	16	8	24	32	24	1	15	24	15	0.5		up
chr16	81396103	81399083	+	4	circRNA	GAN	NM_001377486	chr16:81391536-81396103|chr16:81399083-81410823	10	0	0	1	3	14	10	4	0	3	10	15	0	14		down
chr16	87376482	87380856	-	3	circRNA	FBXO31	NM_024735	chr16:87369870-87376482|chr16:87380856-87393900	14	0	0	6	11	17	14	17	0	1.83333	14	23	0	2.83333		down
chr16	87448881	87452507	-	3	circRNA	ZCCHC14	NM_015144	chr16:87448147-87448881|chr16:87452507-87453388	63	9	39	12	36	30	72	48	0.142857	3	102	42	0.619048	2.5	down
chr16	87677863	87678641	+	1	circRNA	JPH3	NR_073379	chr16:87635536-87677863|chr16:87678641-87717747	95	71	7	20	8	42	166	28	0.747368	0.4	102	62	0.0736842	2.1		down
chr16	87760370	87795646	-	5	circRNA	KLHDC4	NM_001184856	chr16:87748179-87760370|chr16:87795646-87799397	16	14	0	2	1	14	30	3	0.875	0.5	16	16	0	7		down
chr16	88653007	88675459	+	6	circRNA	ZC3H18	NM_001294340	chr16:88644134-88653007|chr16:88675459-88677675	18	6	8	4	0	15	24	4	0.333333	0	26	19	0.444444	3.75		down
chr16	89164998	89180895	+	5	circRNA	ACSF3	NM_174917	chr16:89160400-89164998|chr16:89180895-89187208	5	16	0	13	4	19	21	17	3.2	0.307692	5	32	0	1.46154	up
chr16	89164998	89199670	+	7	circRNA	ACSF3	NM_174917	chr16:89160400-89164998|chr16:89199670-89211674	14	17	6	9	24	22	31	33	1.21429	2.66667	20	31	0.428571	2.44444		down
chr16	89371613	89484776	-	3	circRNA	ANKRD11	NM_001256182	chr16:89357591-89371613|chr16:89484776-89497663	12	40	0	5	7	10	52	12	3.33333	1.4	12	15	0	2		down
chr16	89816137	89828430	-	4	circRNA	FANCA	NM_000135	chr16:89815175-89816137|chr16:89828430-89831297	43	11	6	11	22	32	54	33	0.255814	2	49	43	0.139535	2.90909	down	down
chr16	89857810	89862426	-	4	circRNA	FANCA	NM_000135	chr16:89851372-89857810|chr16:89862426-89865573	24	61	16	22	7	13	85	29	2.54167	0.318182	40	35	0.666667	0.590909	up
chr16	89961445	89973730	+	9	circRNA	TCF25	NM_014972	chr16:89960266-89961445|chr16:89973730-89976998	10	0	0	4	3	8	10	7	0	0.75	10	12	0	2		down
chr16	89962397	89967202	+	4	circRNA	TCF25	NM_014972	chr16:89961545-89962397|chr16:89967202-89970525	71	45	25	15	20	30	116	35	0.633803	1.33333	96	45	0.352113	2		down
chr17	673108	681984	-	7	circRNA	GLOD4	NM_001366248	chr17:663478-673108|chr17:681984-685102	20	0	0	3	1	10	20	4	0	0.333333	20	13	0	3.33333		down
chr17	722678	729318	-	4	circRNA	NXN	NM_022463	chr17:708487-722678|chr17:729318-882558	47	81	15	14	36	37	128	50	1.7234	2.57143	62	51	0.319149	2.64286		down
chr17	975853	1003975	-	6	circRNA	ABR	NM_001092	chr17:973330-975853|chr17:1003975-1012173	13	5	0	4	7	11	18	11	0.384615	1.75	13	15	0	2.75		down
chr17	1339913	1340449	-	1	circRNA	CRK	NM_016823	chr17:1326944-1339913|chr17:1340449-1359170	0	15	0	12	4	8	15	16	15	0.333333	0	20	0	0.666667	up
chr17	2089956	2091809	-	2	circRNA	SMG6	NM_001256828	chr17:2076153-2089956|chr17:2091809-2139785	10	0	0	3	11	0	10	14	0	3.66667	10	3	0	0	down
chr17	2604148	2604433	-	1	ciRNA	CLUH	NM_001366661	chr17:2604119-2604433	2	10	18	29	11	14	12	40	5	0.37931	20	43	9	0.482759	up	up
chr17	3526632	3533640	-	3	circRNA	SHPK	NM_013276	chr17:3524706-3526632|chr17:3533640-3539345	21	8	0	4	6	8	29	10	0.380952	1.5	21	12	0	2		down
chr17	4186092	4192703	-	2	circRNA	UBE2G1	NM_003342	chr17:4175811-4186092|chr17:4192703-4200011	4	7	10	13	3	3	11	16	1.75	0.230769	14	16	2.5	0.230769		up
chr17	5250084	5257785	+	3	circRNA	RABEP1	NM_001083585	chr17:5241433-5250084|chr17:5257785-5264502	19	0	31	4	8	4	19	12	0	2	50	8	1.63158	1	down
chr17	7504726	7509467	-	6	circRNA	FXR2	NM_004860	chr17:7499312-7504726|chr17:7509467-7517769	27	44	0	6	3	15	71	9	1.62963	0.5	27	21	0	2.5		down
chr17	7842830	7843560	+	2	circRNA	CNTROB	NM_001353207	chr17:7840580-7842830|chr17:7843560-7846708	17	9	0	5	10	13	26	15	0.529412	2	17	18	0	2.6		down
chr17	11998891	12016677	+	4	circRNA	MAP2K4	NM_001281435	chr17:11984847-11998891|chr17:12016677-12028610	29	4	28	5	28	13	33	33	0.137931	5.6	57	18	0.965517	2.6	down
chr17	15449098	15458678	-	4	circRNA	TVP23C-CDRT4	NM_001204478	chr17:15343599-15449098|chr17:15458678-15466750	20	18	10	4	4	14	38	8	0.9	1	30	18	0.5	3.5		down
chr17	15508536	15519123	-	6	circRNA	CDRT1	NM_001282540	chr17:15501967-15508536|chr17:15519123-15522321	0	11	10	9	1	5	11	10	11	0.111111	10	14	10	0.555556	up
chr17	15938078	15943808	-	3	circRNA	NCOR1	NM_006311	chr17:15935797-15938078|chr17:15943808-15950264	3	11	15	9	4	12	14	13	3.66667	0.444444	18	21	5	1.33333	up
chr17	18243356	18250970	-	3	circRNA	SHMT1	NM_001281786	chr17:18238989-18243356|chr17:18250970-18256985	0	0	13	13	2	5	0	15	0	0.153846	13	18	13	0.384615		up
chr17	18768781	18781183	+	4	circRNA	PRPSAP2	NM_001243942	chr17:18759742-18768781|chr17:18781183-18785880	32	0	0	9	11	18	32	20	0	1.22222	32	27	0	2		down
chr17	20910208	20916248	-	4	circRNA	USP22	NM_015276	chr17:20908303-20910208|chr17:20916248-20919064	9	0	3	5	4	21	9	9	0	0.8	12	26	0.333333	4.2		down
chr17	27778472	27838010	+	14	circRNA	TAOK1	NM_020791	chr17:27718042-27778472|chr17:27838010-27844470	12	0	2	3	4	7	12	7	0	1.33333	14	10	0.166667	2.33333		down
chr17	27809214	27825539	+	5	circRNA	TAOK1	NM_020791	chr17:27807499-27809214|chr17:27825539-27829606	13	8	0	3	12	7	21	15	0.615385	4	13	10	0	2.33333		down
chr17	27975161	27999147	-	6	circRNA	SSH2	NM_033389	chr17:27963820-27975161|chr17:27999147-28003837	29	0	24	4	16	18	29	20	0	4	53	22	0.827586	4.5	down
chr17	28003837	28030080	-	5	circRNA	SSH2	NM_033389	chr17:27999147-28003837|chr17:28030080-28120911	37	7	0	3	5	11	44	8	0.189189	1.66667	37	14	0	3.66667		down
chr17	29579955	29592357	+	6	circRNA	NF1	NM_001042492	chr17:29576137-29579955|chr17:29592357-29652837	9	4	0	2	12	8	13	14	0.444444	6	9	10	0	4	down
chr17	29585361	29592357	+	5	circRNA	NF1	NM_000267	chr17:29576137-29585361|chr17:29592357-29652837	7	33	31	13	4	21	40	17	4.71429	0.307692	38	34	4.42857	1.61538	up
chr17	30267304	30303633	+	6	circRNA	SUZ12	NM_001321207	chr17:30264539-30267304|chr17:30303633-30310017	0	15	0	7	3	7	15	10	15	0.428571	0	14	0	1	up
chr17	30498061	30503232	+	5	circRNA	RHOT1	NM_001033566	chr17:30469748-30498061|chr17:30503232-30509775	16	49	4	8	30	24	65	38	3.0625	3.75	20	32	0.25	3		down
chr17	33466253	33467085	-	2	circRNA	NLE1	NM_018096	chr17:33464909-33466253|chr17:33467085-33468997	4	24	32	10	5	13	28	15	6	0.5	36	23	8	1.3	up
chr17	33921026	33935406	+	4	circRNA	AP2B1	NM_001030006	chr17:33914447-33921026|chr17:33935406-33951415	2	8	19	8	3	4	10	11	4	0.375	21	12	9.5	0.5	up	up
chr17	33951415	33954745	+	4	circRNA	AP2B1	NM_001030006	chr17:33935406-33951415|chr17:33954745-33963359	42	40	16	11	23	32	82	34	0.952381	2.09091	58	43	0.380952	2.90909		down
chr17	34869271	34871833	-	5	circRNA	MYO19	NM_001163735	chr17:34867294-34869271|chr17:34871833-34881058	20	3	0	7	1	15	23	8	0.15	0.142857	20	22	0	2.14286		down
chr17	34881058	34884033	-	3	circRNA	MYO19	NM_001163735	chr17:34871833-34881058|chr17:34884033-34888356	24	53	5	4	5	14	77	9	2.20833	1.25	29	18	0.208333	3.5		down
chr17	35506787	35518964	-	4	circRNA	ACACA	NM_198837	chr17:35487144-35506787|chr17:35518964-35536200	10	0	0	7	17	20	10	24	0	2.42857	10	27	0	2.85714	down	down
chr17	35578644	35583373	-	4	circRNA	ACACA	NM_198837	chr17:35567404-35578644|chr17:35583373-35591889	12	14	0	10	20	24	26	30	1.16667	2	12	34	0	2.4		down
chr17	35600286	35603892	-	4	circRNA	ACACA	NM_198837	chr17:35598969-35600286|chr17:35603892-35604934	0	16	10	7	11	3	16	18	16	1.57143	10	10	10	0.428571		up
chr17	35985940	35988716	-	3	circRNA	DDX52	NM_001291476	chr17:35984480-35985940|chr17:35988716-35990059	5	0	20	9	2	3	5	11	0	0.222222	25	12	4	0.333333		up
chr17	36454414	36462598	+	3	circRNA	MRPL45	NM_001278279	chr17:36453215-36454414|chr17:36462598-36474585	25	0	0	6	6	12	25	12	0	1	25	18	0	2		down
chr17	37646809	37657692	+	4	circRNA	CDK12	NM_016507	chr17:37628016-37646809|chr17:37657692-37665957	30	31	10	10	32	31	61	42	1.03333	3.2	40	41	0.333333	3.1		down
chr17	38449707	38450755	+	3	circRNA	CDC6	NM_001254	chr17:38447920-38449707|chr17:38450755-38451607	0	16	5	7	3	9	16	10	16	0.428571	5	16	5	1.28571	up
chr17	38562635	38563194	-	3	circRNA	TOP2A	NM_001067	chr17:38561135-38562635|chr17:38563194-38563800	0	13	3	27	11	27	13	38	13	0.407407	3	54	3	1	up
chr17	38652238	38652772	-	1	circRNA	TNS4	NM_032865	chr17:38645221-38652238|chr17:38652772-38657785	31	12	54	14	41	46	43	55	0.387097	2.92857	85	60	1.74194	3.28571	down
chr17	39535207	39535983	-	3	circRNA	KRT34	NM_021013	chr17:39534398-39535207|chr17:39535983-39537307	29	0	11	4	6	8	29	10	0	1.5	40	12	0.37931	2		down
chr17	40497576	40500535	-	3	circRNA	STAT3	NM_001369512	chr17:40491427-40497576|chr17:40500535-40540296	13	12	0	6	4	15	25	10	0.923077	0.666667	13	21	0	2.5		down
chr17	40650941	40653322	+	3	circRNA	ATP6V0A1	NM_001130020	chr17:40647734-40650941|chr17:40653322-40659537	28	0	44	15	31	34	28	46	0	2.06667	72	49	1.57143	2.26667	down
chr17	40879652	40882936	-	3	circRNA	EZH1	NM_001321082	chr17:40874933-40879652|chr17:40882936-40897028	33	6	14	15	6	34	39	21	0.181818	0.4	47	49	0.424242	2.26667		down
chr17	41576229	41582193	+	3	circRNA	DHX8	NM_001322216	chr17:41573636-41576229|chr17:41582193-41584370	14	66	12	10	5	14	80	15	4.71429	0.5	26	24	0.857143	1.4	up
chr17	41893405	41901373	-	5	circRNA	MPP3	NM_001330233	chr17:41891729-41893405|chr17:41901373-41903123	21	9	3	17	34	46	30	51	0.428571	2	24	63	0.142857	2.70588	down	down
chr17	43012806	43013399	-	1	ciRNA	KIF18B	NM_001264573	chr17:43012784-43013399	0	8	14	7	3	3	8	10	8	0.428571	14	10	14	0.428571		up
chr17	45673718	45682918	+	5	circRNA	NPEPPS	NM_001330257	chr17:45669911-45673718|chr17:45682918-45689825	9	17	4	5	7	12	26	12	1.88889	1.4	13	17	0.444444	2.4		down
chr17	45673718	45691091	+	7	circRNA	NPEPPS	NM_001330257	chr17:45669911-45673718|chr17:45691091-45695715	3	0	9	8	3	2	3	11	0	0.375	12	10	3	0.25		up
chr17	45677041	45682918	+	4	circRNA	NPEPPS	NM_001330257	chr17:45673828-45677041|chr17:45682918-45689825	21	14	0	3	6	9	35	9	0.666667	2	21	12	0	3		down
chr17	47388673	47395345	-	4	circRNA	ZNF652	NM_001145365	chr17:47376286-47388673|chr17:47395345-47439270	37	0	11	13	20	29	37	33	0	1.53846	48	42	0.297297	2.23077		down
chr17	48814320	48819092	+	4	circRNA	LUC7L3	NM_006107	chr17:48797192-48814320|chr17:48819092-48821066	12	6	6	9	13	21	18	22	0.5	1.44444	18	30	0.5	2.33333		down
chr17	49067810	49075978	-	6	circRNA	SPAG9	NM_001251971	chr17:49067233-49067810|chr17:49075978-49077021	15	0	17	14	33	32	15	47	0	2.35714	32	46	1.13333	2.28571	down
chr17	49346197	49357840	+	6	circRNA	UTP18	NM_016001	chr17:49343641-49346197|chr17:49357840-49362605	22	8	9	7	37	14	30	44	0.363636	5.28571	31	21	0.409091	2	down	down
chr17	53016284	53024673	+	2	circRNA	TOM1L1	NM_001321174	chr17:53014587-53016284|chr17:53024673-53026878	18	0	24	14	28	21	18	42	0	2	42	35	1.33333	1.5	down
chr17	53108528	53158544	+	8	circRNA	STXBP4	NM_178509	chr17:53084958-53108528|chr17:53158544-53218670	0	17	15	9	2	6	17	11	17	0.222222	15	15	15	0.666667	up
chr17	54892229	54902214	-	3	circRNA	C17orf67	NM_001085430	chr17:54872541-54892229|chr17:54902214-54902441	12	0	9	4	17	7	12	21	0	4.25	21	11	0.75	1.75	down
chr17	54926056	54939612	+	6	circRNA	DGKE	NM_003647	chr17:54925426-54926056|chr17:54939612-54939972	2	20	0	8	2	13	22	10	10	0.25	2	21	0	1.625	up
chr17	55334458	55478832	+	5	circRNA	MSI2	NM_001322250	chr17:55333342-55334458|chr17:55478832-55607036	13	0	0	2	9	2	13	11	0	4.5	13	4	0	1	down
chr17	57089688	57094785	-	3	circRNA	TRIM37	NM_001005207	chr17:57079075-57089688|chr17:57094785-57105775	39	25	13	9	16	25	64	25	0.641026	1.77778	52	34	0.333333	2.77778		down
chr17	57148183	57161450	-	5	circRNA	TRIM37	NM_001005207	chr17:57141766-57148183|chr17:57161450-57165651	49	22	22	7	9	17	71	16	0.44898	1.28571	71	24	0.44898	2.42857		down
chr17	57728563	57739004	+	4	circRNA	CLTC	NM_001288653	chr17:57725762-57728563|chr17:57739004-57741202	23	0	6	4	0	8	23	4	0	0	29	12	0.26087	2		down
chr17	57814813	57895134	+	7	circRNA	VMP1	NM_001329394	chr17:57812834-57814813|chr17:57895134-57915655	22	3	7	11	5	22	25	16	0.136364	0.454545	29	33	0.318182	2		down
chr17	57842331	57851246	+	2	circRNA	VMP1	NM_001329394	chr17:57816308-57842331|chr17:57851246-57886156	19	5	2	4	9	7	24	13	0.263158	2.25	21	11	0.105263	1.75	down
chr17	58711213	58734202	+	3	circRNA	PPM1D	NM_003620	chr17:58701110-58711213|chr17:58734202-58740355	25	17	12	3	1	10	42	4	0.68	0.333333	37	13	0.48	3.33333		down
chr17	59853761	59871090	-	5	circRNA	BRIP1	NM_032043	chr17:59821952-59853761|chr17:59871090-59876460	14	14	0	9	14	21	28	23	1	1.55556	14	30	0	2.33333		down
chr17	59870957	59886118	-	4	circRNA	BRIP1	NM_032043	chr17:59861785-59870957|chr17:59886118-59924461	13	8	0	3	2	10	21	5	0.615385	0.666667	13	13	0	3.33333		down
chr17	59999085	60002460	-	2	circRNA	INTS2	NM_001330417	chr17:59996874-59999085|chr17:60002460-60003712	19	0	3	6	2	15	19	8	0	0.333333	22	21	0.157895	2.5		down
chr17	61655830	61657304	+	3	circRNA	DCAF7	NM_005828	chr17:61628176-61655830|chr17:61657304-61660862	0	13	12	9	6	4	13	15	13	0.666667	12	13	12	0.444444		up
chr17	64728805	64770185	+	6	circRNA	PRKCA	NM_002737	chr17:64685165-64728805|chr17:64770185-64782984	9	68	0	7	3	3	77	10	7.55556	0.428571	9	10	0	0.428571	up
chr17	65141858	65147340	-	4	circRNA	HELZ	NM_001330447	chr17:65134230-65141858|chr17:65147340-65156376	7	20	3	4	20	17	27	24	2.85714	5	10	21	0.428571	4.25		down
chr17	71199138	71199932	+	2	circRNA	COG1	NM_018714	chr17:71198039-71199138|chr17:71199932-71201691	11	4	0	6	6	16	15	12	0.363636	1	11	22	0	2.66667		down
chr17	73204621	73211918	+	5	circRNA	NUP85	NM_001330472	chr17:73201889-73204621|chr17:73211918-73214279	7	18	0	10	4	6	25	14	2.57143	0.4	7	16	0	0.6	up
chr17	73484839	73485743	+	3	circRNA	TMEM94	NM_001321149	chr17:73484215-73484839|chr17:73485743-73486314	0	12	0	9	1	6	12	10	12	0.111111	0	15	0	0.666667	up
chr17	74763467	74772623	+	4	circRNA	MFSD11	NM_001242534	chr17:74750169-74763467|chr17:74772623-74774269	27	10	0	7	2	23	37	9	0.37037	0.285714	27	30	0	3.28571		down
chr17	76814748	76834832	-	9	circRNA	USP36	NM_001385169	chr17:76810634-76814748|chr17:76834832-76836817	28	0	0	3	7	0	28	10	0	2.33333	28	3	0	0	down
chr17	78022381	78024082	+	3	circRNA	CCDC40	NM_001243342	chr17:78021201-78022381|chr17:78024082-78032292	35	46	16	19	15	57	81	34	1.31429	0.789474	51	76	0.457143	3		down
chr17	78163671	78164546	+	1	ciRNA	CARD14	NM_001366385	chr17:78163671-78164572	9	4	20	16	10	1	13	26	0.444444	0.625	29	17	2.22222	0.0625		up
chr17	78298829	78302277	+	3	circRNA	RNF213	NM_001256071	chr17:78293112-78298829|chr17:78302277-78305805	23	3	11	4	6	27	26	10	0.130435	1.5	34	31	0.478261	6.75		down
chr17	78298829	78310178	+	6	circRNA	RNF213	NM_001256071	chr17:78293112-78298829|chr17:78310178-78311385	1	21	31	21	24	7	22	45	21	1.14286	32	28	31	0.333333		up
chr17	78865519	78867665	+	3	circRNA	RPTOR	NM_001163034	chr17:78831700-78865519|chr17:78867665-78882610	49	21	44	23	66	50	70	89	0.428571	2.86957	93	73	0.897959	2.17391	down
chr17	79244717	79250933	-	4	circRNA	SLC38A10	NM_001037984	chr17:79234194-79244717|chr17:79250933-79254408	82	44	17	34	40	73	126	74	0.536585	1.17647	99	107	0.207317	2.14706		down
chr17	79555969	79567453	-	4	circRNA	NPLOC4	NM_001369698	chr17:79539114-79555969|chr17:79567453-79571573	40	37	20	8	5	18	77	13	0.925	0.625	60	26	0.5	2.25		down
chr17	79563141	79596831	-	10	circRNA	NPLOC4	NM_001369698	chr17:79556145-79563141|chr17:79596831-79603941	47	29	4	4	0	8	76	4	0.617021	0	51	12	0.0851064	2		down
chr17	79634758	79639185	+	4	circRNA	CCDC137	NM_199287	chr17:79633930-79634758|chr17:79639185-79639524	8	4	52	15	11	3	12	26	0.5	0.733333	60	18	6.5	0.2		up
chr17	79652634	79655857	+	4	circRNA	HGS	NM_004712	chr17:79651133-79652634|chr17:79655857-79657211	9	65	11	9	3	3	74	12	7.22222	0.333333	20	12	1.22222	0.333333	up
chr17	79872597	79873315	-	1	ciRNA	SIRT7	NM_016538	chr17:79872578-79873315	0	26	0	9	3	2	26	12	26	0.333333	0	11	0	0.222222	up
chr17	79937059	79943483	+	3	circRNA	ASPSCR1	NM_001251888	chr17:79935624-79937059|chr17:79943483-79952696	0	24	0	9	1	8	24	10	24	0.111111	0	17	0	0.888889	up
chr17	80020864	80021343	-	1	ciRNA	DUS1L	NM_022156	chr17:80020849-80021343	4	19	9	11	2	11	23	13	4.75	0.181818	13	22	2.25	1	up
chr17	80417867	80426772	+	3	circRNA	NARF	NM_001038618	chr17:80416384-80417867|chr17:80426772-80430439	0	19	0	8	3	10	19	11	19	0.375	0	18	0	1.25	up
chr17	80861280	80869665	+	5	circRNA	TBCD	NM_005993	chr17:80858607-80861280|chr17:80869665-80878431	23	0	16	4	12	5	23	16	0	3	39	9	0.695652	1.25	down
chr17	81042813	81043199	+	1	circRNA	METRNL	NM_001004431	chr17:81037861-81042813|chr17:81043199-81050911	8	23	6	8	4	14	31	12	2.875	0.5	14	22	0.75	1.75	up
chr18	196636	203190	+	6	circRNA	USP14	NM_001037334	chr18:192900-196636|chr18:203190-204563	29	5	0	3	10	10	34	13	0.172414	3.33333	29	13	0	3.33333	down	down
chr18	7926565	7955412	+	3	circRNA	PTPRM	NM_001105244	chr18:7906581-7926565|chr18:7955412-8069683	16	24	5	2	10	34	40	12	1.5	5	21	36	0.3125	17		down
chr18	8076452	8088849	+	3	circRNA	PTPRM	NM_001105244	chr18:8069992-8076452|chr18:8088849-8113483	100	70	19	39	39	113	170	78	0.7	1	119	152	0.19	2.89744		down
chr18	9117835	9124981	+	5	circRNA	NDUFV2	NM_021074	chr18:9102795-9117835|chr18:9124981-9126828	28	7	12	7	1	14	35	8	0.25	0.142857	40	21	0.428571	2		down
chr18	9931806	9950565	+	5	circRNA	VAPA	NM_003574	chr18:9914332-9931806|chr18:9950565-9954049	0	14	10	18	7	29	14	25	14	0.388889	10	47	10	1.61111	up
chr18	10855350	10857209	-	2	circRNA	PIEZO2	NM_001378183	chr18:10807272-10855350|chr18:10857209-10871250	1	23	8	16	1	7	24	17	23	0.0625	9	23	8	0.4375	up
chr18	12344130	12371690	-	13	circRNA	AFG3L2	NM_006796	chr18:12340400-12344130|chr18:12371690-12376967	0	25	11	12	0	6	25	12	25	0	11	18	11	0.5	up	up
chr18	12351083	12360050	-	6	circRNA	AFG3L2	NM_006796	chr18:12348382-12351083|chr18:12360050-12363780	14	0	15	2	9	7	14	11	0	4.5	29	9	1.07143	3.5	down
chr18	12356692	12360050	-	3	circRNA	AFG3L2	NM_006796	chr18:12353157-12356692|chr18:12360050-12363780	59	2	6	11	43	31	61	54	0.0338983	3.90909	65	42	0.101695	2.81818	down	down
chr18	12358668	12371690	-	7	circRNA	AFG3L2	NM_006796	chr18:12356830-12358668|chr18:12371690-12376967	26	1	4	4	13	18	27	17	0.0384615	3.25	30	22	0.153846	4.5	down	down
chr18	12951853	12971250	+	4	circRNA	SEH1L	NM_031216	chr18:12948231-12951853|chr18:12971250-12978750	41	45	18	15	10	38	86	25	1.09756	0.666667	59	53	0.439024	2.53333		down
chr18	18964166	18983955	+	4	circRNA	GREB1L	NM_001142966	chr18:18963636-18964166|chr18:18983955-19019481	30	8	4	4	13	11	38	17	0.266667	3.25	34	15	0.133333	2.75	down	down
chr18	19237064	19244191	-	3	circRNA	ABHD3	NM_138340	chr18:19236987-19237064|chr18:19244191-19263880	0	16	2	7	3	16	16	10	16	0.428571	2	23	2	2.28571	up
chr18	19345732	19378189	+	7	circRNA	MIB1	NM_020774	chr18:19321773-19345732|chr18:19378189-19379801	21	7	5	3	7	12	28	10	0.333333	2.33333	26	15	0.238095	4	down	down
chr18	20889643	20953727	-	8	circRNA	TMEM241	NM_032933	chr18:20878031-20889643|chr18:20953727-20957609	2	0	17	8	3	2	2	11	0	0.375	19	10	8.5	0.25		up
chr18	21042927	21046240	+	5	circRNA	RIOK3	NM_001348193	chr18:21033466-21042927|chr18:21046240-21047362	11	0	0	1	1	9	11	2	0	1	11	10	0	9		down
chr18	21644103	21649235	+	3	circRNA	TTC39C	NM_153211	chr18:21573002-21644103|chr18:21649235-21660548	12	0	8	6	16	5	12	22	0	2.66667	20	11	0.666667	0.833333	down
chr18	21860805	21957499	-	14	circRNA	OSBPL1A	NM_080597	chr18:21819346-21860805|chr18:21957499-21977618	4	14	13	12	8	4	18	20	3.5	0.666667	17	16	3.25	0.333333		up
chr18	23612362	23658124	-	8	circRNA	SS18	NM_001007559	chr18:23598344-23612362|chr18:23658124-23667464	0	12	0	10	0	1	12	10	12	0	0	11	0	0.1	up
chr18	23895192	23915195	+	4	circRNA	TAF4B	NM_001293725	chr18:23873495-23895192|chr18:23915195-23937653	10	15	0	3	17	16	25	20	1.5	5.66667	10	19	0	5.33333		down
chr18	33606862	33611060	-	4	circRNA	RPRD1A	NM_001303411	chr18:33573263-33606862|chr18:33611060-33613670	0	0	13	8	0	4	0	8	0	0	13	12	13	0.5		up
chr18	33775219	33783152	+	4	circRNA	MOCOS	NM_017947	chr18:33767644-33775219|chr18:33783152-33785039	57	4	34	17	34	23	61	51	0.0701754	2	91	40	0.596491	1.35294	down
chr18	33793328	33800180	+	3	circRNA	MOCOS	NM_017947	chr18:33785239-33793328|chr18:33800180-33828884	14	3	0	2	7	15	17	9	0.214286	3.5	14	17	0	7.5		down
chr18	39595439	39609405	+	4	circRNA	PIK3C3	NM_001308020	chr18:39593560-39595439|chr18:39609405-39613789	7	17	13	7	3	8	24	10	2.42857	0.428571	20	15	1.85714	1.14286	up
chr18	43664469	43675097	-	10	circRNA	ATP5F1A	NM_001001935	chr18:43664329-43664469|chr18:43675097-43678137	22	6	0	6	13	4	28	19	0.272727	2.16667	22	10	0	0.666667	down
chr18	44470542	44471017	-	1	circRNA	PIAS2	NM_001324046	chr18:44444211-44470542|chr18:44471017-44483489	13	0	0	2	1	9	13	3	0	0.5	13	11	0	4.5		down
chr18	46812803	46906128	-	6	circRNA	DYM	NM_001353210	chr18:46808545-46812803|chr18:46906128-46917962	12	0	0	4	1	11	12	5	0	0.25	12	15	0	2.75		down
chr18	47455881	47463767	-	3	circRNA	MYO5B	NM_001080467	chr18:47438543-47455881|chr18:47463767-47479629	18	11	9	12	18	32	29	30	0.611111	1.5	27	44	0.5	2.66667		down
chr18	54283475	54293688	-	4	circRNA	TXNL1	NM_004786	chr18:54281827-54283475|chr18:54293688-54305573	0	10	4	8	3	5	10	11	10	0.375	4	13	4	0.625	up
chr18	59805475	59815571	-	7	circRNA	PIGN	NM_012327	chr18:59781872-59805475|chr18:59815571-59821777	0	15	0	8	2	4	15	10	15	0.25	0	12	0	0.5	up
chr18	61011642	61030101	-	6	circRNA	KDSR	NM_002035	chr18:61006116-61011642|chr18:61030101-61034243	11	3	0	4	8	2	14	12	0.272727	2	11	6	0	0.5	down
chr18	67788791	67795782	-	3	circRNA	RTTN	NM_001318520	chr18:67781835-67788791|chr18:67795782-67801708	10	7	0	4	2	14	17	6	0.7	0.5	10	18	0	3.5		down
chr18	74561481	74587620	+	5	circRNA	ZNF236	NM_001306089	chr18:74534618-74561481|chr18:74587620-74589964	2	34	25	8	2	21	36	10	17	0.25	27	29	12.5	2.625	up
chr18	76886266	76967012	+	6	circRNA	ATP9B	NM_001306085	chr18:76873354-76886266|chr18:76967012-76973961	69	52	18	10	20	34	121	30	0.753623	2	87	44	0.26087	3.4		down
chr18	77037053	77067234	+	3	circRNA	ATP9B	NM_001306085	chr18:77013541-77037053|chr18:77067234-77089140	1	19	2	8	2	12	20	10	19	0.25	3	20	2	1.5	up
chr18	77488906	77496521	+	2	circRNA	CTDP1	NM_004715	chr18:77478016-77488906|chr18:77496521-77513651	19	5	15	7	26	18	24	33	0.263158	3.71429	34	25	0.789474	2.57143	down
chr19	311844	313643	-	3	circRNA	MIER2	NM_001346105	chr19:308925-311844|chr19:313643-325634	50	142	56	30	13	47	192	43	2.84	0.433333	106	77	1.12	1.56667	up
chr19	325634	334542	-	5	circRNA	MIER2	NM_001346105	chr19:313643-325634|chr19:334542-344773	22	2	26	4	9	13	24	13	0.0909091	2.25	48	17	1.18182	3.25	down
chr19	726137	727694	+	3	circRNA	PALM	NM_001040134	chr19:709151-726137|chr19:727694-731094	0	79	0	10	1	3	79	11	79	0.1	0	13	0	0.3	up
chr19	1149367	1154401	-	2	circRNA	SBNO2	NM_014963	chr19:1147419-1149367|chr19:1154401-1174170	0	24	9	11	3	13	24	14	24	0.272727	9	24	9	1.18182	up
chr19	5016267	5041262	+	4	circRNA	KDM4B	NM_001370093	chr19:4969241-5016267|chr19:5041262-5047486	12	2	30	7	21	19	14	28	0.166667	3	42	26	2.5	2.71429	down
chr19	5131086	5144913	+	10	circRNA	KDM4B	NM_015015	chr19:5119863-5131086|chr19:5144913-5150368	13	26	13	10	5	8	39	15	2	0.5	26	18	1	0.8	up
chr19	5641604	5641957	+	2	circRNA	SAFB	NM_001201338	chr19:5626500-5641604|chr19:5641957-5645347	70	22	0	11	12	22	92	23	0.314286	1.09091	70	33	0	2		down
chr19	7163042	7184648	-	7	circRNA	INSR	NM_000208	chr19:7152938-7163042|chr19:7184648-7267355	0	13	0	12	5	6	13	17	13	0.416667	0	18	0	0.5	up
chr19	7267355	7267907	-	1	circRNA	INSR	NM_000208	chr19:7184648-7267355|chr19:7267907-7293802	28	9	9	8	6	23	37	14	0.321429	0.75	37	31	0.321429	2.875		down
chr19	8038608	8056715	-	3	circRNA	ELAVL1	NM_001419	chr19:8032674-8038608|chr19:8056715-8070378	16	6	7	3	2	7	22	5	0.375	0.666667	23	10	0.4375	2.33333		down
chr19	8520288	8528570	+	3	circRNA	HNRNPM	NM_001297418	chr19:8509995-8520288|chr19:8528570-8530207	3	13	0	27	10	41	16	37	4.33333	0.37037	3	68	0	1.51852	up
chr19	8527412	8539128	+	10	circRNA	HNRNPM	NM_005968	chr19:8520458-8527412|chr19:8539128-8548041	14	0	0	3	7	14	14	10	0	2.33333	14	17	0	4.66667	down	down
chr19	8530207	8539128	+	6	circRNA	HNRNPM	NM_001297418	chr19:8528570-8530207|chr19:8539128-8548041	13	0	0	3	6	7	13	9	0	2	13	10	0	2.33333		down
chr19	9767222	9771550	-	4	circRNA	ZNF562	NM_001130031	chr19:9764557-9767222|chr19:9771550-9785690	0	24	33	12	17	4	24	29	24	1.41667	33	16	33	0.333333		up
chr19	10602252	10602938	-	1	circRNA	KEAP1	NM_012289	chr19:10600529-10602252|chr19:10602938-10610070	27	0	7	4	5	10	27	9	0	1.25	34	14	0.259259	2.5		down
chr19	11024552	11027453	+	3	circRNA	CARM1	NM_001370088	chr19:11022970-11024552|chr19:11027453-11030270	7	26	17	16	5	6	33	21	3.71429	0.3125	24	22	2.42857	0.375	up	up
chr19	11168930	11170863	+	4	circRNA	SMARCA4	NM_001128844	chr19:11152236-11168930|chr19:11170863-11172459	1	5	10	7	8	3	6	15	5	1.14286	11	10	10	0.428571		up
chr19	12962747	12963209	+	3	circRNA	MAST1	NM_014975	chr19:12958871-12962747|chr19:12963209-12969175	12	0	0	4	9	9	12	13	0	2.25	12	13	0	2.25	down	down
chr19	12989195	12989648	-	2	circRNA	DNASE2	NM_001375	chr19:12987177-12989195|chr19:12989648-12991615	0	12	17	16	8	9	12	24	12	0.5	17	25	17	0.5625	up
chr19	13135834	13136366	+	1	circRNA	NFIX	NM_001365982	chr19:13106678-13135834|chr19:13136366-13183860	0	17	7	11	1	6	17	12	17	0.0909091	7	17	7	0.545455	up
chr19	13879172	13879862	+	3	circRNA	MRI1	NM_001329572	chr19:13875923-13879172|chr19:13879862-13882934	27	37	13	8	13	22	64	21	1.37037	1.625	40	30	0.481481	2.75		down
chr19	14156965	14157430	+	2	circRNA	IL27RA	NM_004843	chr19:14153601-14156965|chr19:14157430-14159792	7	33	21	9	2	1	40	11	4.71429	0.222222	28	10	3	0.111111	up	up
chr19	14551954	14552255	+	1	circRNA	PKN1	NM_002741	chr19:14544354-14551954|chr19:14552255-14554281	10	0	15	4	10	3	10	14	0	2.5	25	7	1.5	0.75	down
chr19	15378226	15383944	-	3	circRNA	BRD4	NM_001379291	chr19:15376454-15378226|chr19:15383944-15443100	10	21	0	5	9	11	31	14	2.1	1.8	10	16	0	2.2		down
chr19	16192722	16197350	+	2	circRNA	TPM4	NM_001145160	chr19:16186982-16192722|chr19:16197350-16198836	20	0	61	6	12	26	20	18	0	2	81	32	3.05	4.33333	down
chr19	16192722	16204563	+	6	circRNA	TPM4	NM_001145160	chr19:16186982-16192722|chr19:16204563-16212073	22	4	24	6	22	21	26	28	0.181818	3.66667	46	27	1.09091	3.5	down
chr19	17256206	17273932	+	8	circRNA	MYO9B	NM_001130065	chr19:17213367-17256206|chr19:17273932-17278752	7	0	3	4	0	8	7	4	0	0	10	12	0.428571	2		down
chr19	33108494	33113525	-	4	circRNA	ANKRD27	NM_032139	chr19:33106686-33108494|chr19:33113525-33116779	18	0	6	3	5	17	18	8	0	1.66667	24	20	0.333333	5.66667		down
chr19	33579039	33592480	+	8	circRNA	GPATCH1	NR_135270	chr19:33572172-33579039|chr19:33592480-33597600	15	27	0	5	17	17	42	22	1.8	3.4	15	22	0	3.4		down
chr19	34981280	34986676	+	6	circRNA	WTIP	NM_001080436	chr19:34973546-34981280|chr19:34986676-34991033	8	42	12	10	5	4	50	15	5.25	0.5	20	14	1.5	0.4	up
chr19	36572334	36577714	+	4	circRNA	WDR62	NM_001083961	chr19:36564433-36572334|chr19:36577714-36579939	0	26	18	13	4	13	26	17	26	0.307692	18	26	18	1	up
chr19	36584932	36590519	+	3	circRNA	WDR62	NM_001083961	chr19:36583713-36584932|chr19:36590519-36591649	18	9	26	5	14	3	27	19	0.5	2.8	44	8	1.44444	0.6	down
chr19	39948314	39950600	+	6	circRNA	SUPT5H	NM_001130825	chr19:39944161-39948314|chr19:39950600-39955437	10	0	16	8	21	8	10	29	0	2.625	26	16	1.6	1	down
chr19	41239064	41243674	+	3	circRNA	ITPKC	NM_025194	chr19:41235320-41239064|chr19:41243674-41245261	15	0	0	4	14	6	15	18	0	3.5	15	10	0	1.5	down
chr19	41774127	41787180	+	6	circRNA	HNRNPUL1	NM_144732	chr19:41768487-41774127|chr19:41787180-41798149	44	21	19	11	13	24	65	24	0.477273	1.18182	63	35	0.431818	2.18182		down
chr19	45525310	45532250	+	4	circRNA	RELB	NM_006509	chr19:45515534-45525310|chr19:45532250-45535791	0	21	12	9	11	4	21	20	21	1.22222	12	13	12	0.444444		up
chr19	45858922	45860957	-	4	circRNA	ERCC2	NM_000400	chr19:45858109-45858922|chr19:45860957-45864781	11	29	5	12	5	4	40	17	2.63636	0.416667	16	16	0.454545	0.333333	up
chr19	45871887	45872405	-	3	circRNA	ERCC2	NM_000400	chr19:45868416-45871887|chr19:45872405-45873390	19	49	20	12	5	8	68	17	2.57895	0.416667	39	20	1.05263	0.666667	up
chr19	45885784	45889438	-	4	circRNA	PPP1R13L	NM_006663	chr19:45883486-45885784|chr19:45889438-45895137	2	22	17	13	0	3	24	13	11	0	19	16	8.5	0.230769	up	up
chr19	46878860	46879831	+	2	circRNA	PPP5C	NM_001204284	chr19:46857246-46878860|chr19:46879831-46887036	12	7	0	4	4	8	19	8	0.583333	1	12	12	0	2		down
chr19	47646750	47658470	+	4	circRNA	SAE1	NM_001145713	chr19:47634285-47646750|chr19:47658470-47673074	31	36	2	12	24	31	67	36	1.16129	2	33	43	0.0645161	2.58333		down
chr19	47653458	47658470	+	3	circRNA	SAE1	NM_001145713	chr19:47646862-47653458|chr19:47658470-47673074	20	0	8	4	2	16	20	6	0	0.5	28	20	0.4	4		down
chr19	49642924	49646261	+	5	circRNA	PPFIA3	NM_003660	chr19:49641684-49642924|chr19:49646261-49649199	0	0	20	7	3	3	0	10	0	0.428571	20	10	20	0.428571		up
chr19	50347572	50348149	-	1	circRNA	PTOV1-AS1	NR_040037	chr19:50343333-50347572|chr19:50348149-50349979	2	11	37	19	5	22	13	24	5.5	0.263158	39	41	18.5	1.15789	up
chr19	54646664	54648068	+	6	circRNA	CNOT3	NM_014516	chr19:54641709-54646664|chr19:54648068-54649333	8	27	20	11	4	3	35	15	3.375	0.363636	28	14	2.5	0.272727	up	up
chr19	54646664	54650393	+	9	circRNA	CNOT3	NM_014516	chr19:54641709-54646664|chr19:54650393-54651882	14	2	0	3	9	2	16	12	0.142857	3	14	5	0	0.666667	down
chr2	8910799	8917022	-	2	circRNA	KIDINS220	NM_001348738	chr2:8891774-8910799|chr2:8917022-8918768	11	7	0	3	9	14	18	12	0.636364	3	11	17	0	4.66667		down
chr2	9458652	9475308	+	6	circRNA	ASAP2	NM_001135191	chr2:9437574-9458652|chr2:9475308-9484660	21	17	0	0	3	12	38	3	0.809524	3	21	12	0	12		down
chr2	11696579	11720958	+	6	circRNA	GREB1	NM_014668	chr2:11674380-11696579|chr2:11720958-11725286	16	0	0	4	11	1	16	15	0	2.75	16	5	0	0.25	down
chr2	15415607	15417225	-	2	circRNA	NBAS	NM_015909	chr2:15378810-15415607|chr2:15417225-15427196	8	8	4	1	9	10	16	10	1	9	12	11	0.5	10		down
chr2	15427196	15449371	-	4	circRNA	NBAS	NM_015909	chr2:15417225-15427196|chr2:15449371-15467873	8	2	18	3	10	16	10	13	0.25	3.33333	26	19	2.25	5.33333	down
chr2	15467873	15470889	-	3	circRNA	NBAS	NM_015909	chr2:15449371-15467873|chr2:15470889-15492115	8	58	13	18	9	33	66	27	7.25	0.5	21	51	1.625	1.83333	up
chr2	15467873	15542425	-	13	circRNA	NBAS	NM_015909	chr2:15449371-15467873|chr2:15542425-15555669	16	0	0	2	4	15	16	6	0	2	16	17	0	7.5		down
chr2	15514731	15542425	-	6	circRNA	NBAS	NM_015909	chr2:15506817-15514731|chr2:15542425-15555669	24	9	5	3	10	26	33	13	0.375	3.33333	29	29	0.208333	8.66667	down	down
chr2	15564438	15651474	-	14	circRNA	NBAS	NM_015909	chr2:15557836-15564438|chr2:15651474-15674666	10	0	3	4	10	9	10	14	0	2.5	13	13	0.3	2.25	down	down
chr2	15601324	15618413	-	9	circRNA	NBAS	NM_015909	chr2:15567918-15601324|chr2:15618413-15629017	90	55	42	47	54	109	145	101	0.611111	1.14894	132	156	0.466667	2.31915		down
chr2	20497313	20527139	-	6	circRNA	PUM2	NM_001282752	chr2:20494279-20497313|chr2:20527139-20550357	12	6	23	8	17	15	18	25	0.5	2.125	35	23	1.91667	1.875	down
chr2	20974569	21001225	-	2	circRNA	LDAH	NM_001282719	chr2:20939965-20974569|chr2:21001225-21022796	16	23	0	5	2	10	39	7	1.4375	0.4	16	15	0	2		down
chr2	24021007	24046439	-	4	circRNA	ATAD2B	NM_001242338	chr2:24011517-24021007|chr2:24046439-24051718	25	0	1	22	15	47	25	37	0	0.681818	26	69	0.04	2.13636		down
chr2	24042616	24046439	-	2	circRNA	ATAD2B	NM_001242338	chr2:24033372-24042616|chr2:24046439-24051718	10	7	3	9	6	19	17	15	0.7	0.666667	13	28	0.3	2.11111		down
chr2	25314193	25326656	+	3	circRNA	EFR3B	NM_014971	chr2:25265188-25314193|chr2:25326656-25344541	11	16	0	3	3	8	27	6	1.45455	1	11	11	0	2.66667		down
chr2	25990451	26029206	-	5	circRNA	ASXL2	NM_001369346	chr2:25982514-25990451|chr2:26029206-26053679	24	10	0	5	14	5	34	19	0.416667	2.8	24	10	0	1	down
chr2	26587169	26596497	+	4	circRNA	SELENOI	NM_033505	chr2:26569157-26587169|chr2:26596497-26597907	19	38	57	20	7	38	57	27	2	0.35	76	58	3	1.9	up
chr2	26587169	26606215	+	6	circRNA	SELENOI	NM_033505	chr2:26569157-26587169|chr2:26606215-26607826	56	4	51	15	33	49	60	48	0.0714286	2.2	107	64	0.910714	3.26667	down
chr2	27820933	27830906	+	8	circRNA	ZNF512	NM_001271287	chr2:27806009-27820933|chr2:27830906-27838034	8	17	16	10	5	10	25	15	2.125	0.5	24	20	2	1	up
chr2	28999716	29006844	+	4	circRNA	PPP1CB	NM_206876	chr2:28975042-28999716|chr2:29006844-29011523	22	13	0	1	0	16	35	1	0.590909	0	22	17	0	16		down
chr2	29073193	29087985	-	5	circRNA	TRMT61B	NM_017910	chr2:29073108-29073193|chr2:29087985-29092444	1	32	7	9	4	13	33	13	32	0.444444	8	22	7	1.44444	up
chr2	29135455	29137074	+	2	circRNA	WDR43	NM_015131	chr2:29129447-29135455|chr2:29137074-29140758	0	14	0	15	1	1	14	16	14	0.0666667	0	16	0	0.0666667	up
chr2	29356520	29368233	+	4	circRNA	CLIP4	NM_001287528	chr2:29355111-29356520|chr2:29368233-29375550	13	0	3	9	2	18	13	11	0	0.222222	16	27	0.230769	2		down
chr2	30682417	30756180	+	4	circRNA	LCLAT1	NM_001304445	chr2:30670249-30682417|chr2:30756180-30785011	10	20	0	7	3	1	30	10	2	0.428571	10	8	0	0.142857	up
chr2	32323864	32341281	+	4	circRNA	SPAST	NM_001363823	chr2:32314674-32323864|chr2:32341281-32352016	12	0	0	18	14	42	12	32	0	0.777778	12	60	0	2.33333		down
chr2	32323864	32353548	+	6	circRNA	SPAST	NM_001363823	chr2:32314674-32323864|chr2:32353548-32361631	13	0	0	4	5	14	13	9	0	1.25	13	18	0	3.5		down
chr2	32698179	32702651	+	3	circRNA	BIRC6	NM_016252	chr2:32696192-32698179|chr2:32702651-32703702	0	17	0	10	5	16	17	15	17	0.5	0	26	0	1.6	up
chr2	32703702	32704685	+	2	circRNA	BIRC6	NM_016252	chr2:32702651-32703702|chr2:32704685-32706387	61	9	3	13	7	26	70	20	0.147541	0.538462	64	39	0.0491803	2		down
chr2	32713654	32718734	+	4	circRNA	BIRC6	NM_016252	chr2:32712868-32713654|chr2:32718734-32724613	16	14	0	3	2	12	30	5	0.875	0.666667	16	15	0	4		down
chr2	32768307	32774548	+	4	circRNA	BIRC6	NM_016252	chr2:32756618-32768307|chr2:32774548-32800222	9	22	19	13	1	3	31	14	2.44444	0.0769231	28	16	2.11111	0.230769	up	up
chr2	32820100	32832710	+	5	circRNA	BIRC6	NM_016252	chr2:32819127-32820100|chr2:32832710-32836514	18	7	7	5	4	18	25	9	0.388889	0.8	25	23	0.388889	3.6		down
chr2	32832521	32836649	+	2	circRNA	BIRC6	NM_016252	chr2:32828150-32832521|chr2:32836649-32842791	13	12	0	7	3	16	25	10	0.923077	0.428571	13	23	0	2.28571		down
chr2	33002948	33012216	+	3	circRNA	TTC27	NM_001193509	chr2:32983586-33002948|chr2:33012216-33036090	10	6	0	6	18	12	16	24	0.6	3	10	18	0	2		down
chr2	37105033	37113969	-	3	circRNA	STRN	NM_003162	chr2:37096872-37105033|chr2:37113969-37121040	16	11	0	3	7	9	27	10	0.6875	2.33333	16	12	0	3		down
chr2	37105033	37121176	-	4	circRNA	STRN	NM_003162	chr2:37096872-37105033|chr2:37121176-37126665	15	1	27	3	8	10	16	11	0.0666667	2.66667	42	13	1.8	3.33333	down
chr2	37463238	37475569	+	8	circRNA	NDUFAF7	NR_146402	chr2:37459409-37463238|chr2:37475569-37497729	35	9	6	4	12	9	44	16	0.257143	3	41	13	0.171429	2.25	down	down
chr2	37516498	37520414	-	3	circRNA	PRKD3	NM_005813	chr2:37513512-37516498|chr2:37520414-37543379	3	12	0	9	2	5	15	11	4	0.222222	3	14	0	0.555556	up
chr2	43655238	43755127	-	7	circRNA	THADA	NM_001083953	chr2:43625278-43655238|chr2:43755127-43768297	22	15	4	4	12	8	37	16	0.681818	3	26	12	0.181818	2		down
chr2	44021595	44032385	+	7	circRNA	DYNC2LI1	NM_001193464	chr2:44016860-44021595|chr2:44032385-44036843	28	0	9	2	6	16	28	8	0	3	37	18	0.321429	8		down
chr2	44139570	44145537	-	3	circRNA	LRPPRC	NM_133259	chr2:44132919-44139570|chr2:44145537-44152205	23	23	0	11	9	24	46	20	1	0.818182	23	35	0	2.18182		down
chr2	44139570	44153100	-	5	circRNA	LRPPRC	NM_133259	chr2:44132919-44139570|chr2:44153100-44161328	65	40	17	20	27	40	105	47	0.615385	1.35	82	60	0.261538	2		down
chr2	44139570	44162017	-	7	circRNA	LRPPRC	NM_133259	chr2:44132919-44139570|chr2:44162017-44170825	11	14	3	6	13	20	25	19	1.27273	2.16667	14	26	0.272727	3.33333		down
chr2	44172470	44209573	-	21	circRNA	LRPPRC	NM_133259	chr2:44171033-44172470|chr2:44209573-44222937	8	0	2	2	1	10	8	3	0	0.5	10	12	0.25	5		down
chr2	44184523	44202356	-	8	circRNA	LRPPRC	NM_133259	chr2:44177739-44184523|chr2:44202356-44203281	20	0	0	1	11	18	20	12	0	11	20	19	0	18	down	down
chr2	44204293	44209573	-	3	circRNA	LRPPRC	NM_133259	chr2:44204191-44204293|chr2:44209573-44222937	39	11	5	7	15	17	50	22	0.282051	2.14286	44	24	0.128205	2.42857	down	down
chr2	44931421	44942492	+	4	circRNA	CAMKMT	NM_024766	chr2:44617444-44931421|chr2:44942492-44970760	35	20	8	32	65	75	55	97	0.571429	2.03125	43	107	0.228571	2.34375		down
chr2	48018065	48023202	+	2	circRNA	MSH6	NM_000179	chr2:48010632-48018065|chr2:48023202-48025749	0	10	5	12	2	4	10	14	10	0.166667	5	16	5	0.333333	up
chr2	48065997	48066908	-	3	circRNA	FBXO11	NM_025133	chr2:48063140-48065997|chr2:48066908-48115764	11	0	3	6	4	12	11	10	0	0.666667	14	18	0.272727	2		down
chr2	48725631	48738607	+	5	circRNA	PPP1R21	NM_001135629	chr2:48722910-48725631|chr2:48738607-48741853	21	13	8	8	12	28	34	20	0.619048	1.5	29	36	0.380952	3.5		down
chr2	53977919	53992722	-	2	circRNA	ASB3	NM_016115	chr2:53956707-53977919|chr2:53992722-54013957	11	28	20	19	3	17	39	22	2.54545	0.157895	31	36	1.81818	0.894737	up
chr2	55489451	55495875	-	4	circRNA	MTIF2	NM_002453	chr2:55481961-55489451|chr2:55495875-55496304	11	0	0	0	5	10	11	5	0	5	11	10	0	10		down
chr2	58275961	58316858	+	6	circRNA	VRK2	NM_001288837	chr2:58260688-58275961|chr2:58316858-58350235	19	0	8	12	17	49	19	29	0	1.41667	27	61	0.421053	4.08333		down
chr2	58350235	58373609	+	5	circRNA	VRK2	NM_001288837	chr2:58316858-58350235|chr2:58373609-58386483	10	20	5	2	1	9	30	3	2	0.5	15	11	0.5	4.5		down
chr2	61258553	61259248	+	1	circRNA	PEX13	NM_002618	chr2:61244986-61258553|chr2:61259248-61272860	16	49	27	28	9	23	65	37	3.0625	0.321429	43	51	1.6875	0.821429	up
chr2	61433151	61439064	-	4	circRNA	USP34	NM_014709	chr2:61431736-61433151|chr2:61439064-61441194	14	0	0	3	1	9	14	4	0	0.333333	14	12	0	3		down
chr2	61447444	61450431	-	5	circRNA	USP34	NM_014709	chr2:61441829-61447444|chr2:61450431-61454201	29	5	9	3	0	10	34	3	0.172414	0	38	13	0.310345	3.33333		down
chr2	61447444	61459667	-	10	circRNA	USP34	NM_014709	chr2:61441829-61447444|chr2:61459667-61462979	17	5	6	3	3	17	22	6	0.294118	1	23	20	0.352941	5.66667		down
chr2	61552509	61577828	-	11	circRNA	USP34	NM_014709	chr2:61546462-61552509|chr2:61577828-61597455	0	0	10	8	9	4	0	17	0	1.125	10	12	10	0.5		up
chr2	61721028	61724142	-	3	circRNA	XPO1	NM_003400	chr2:61720188-61721028|chr2:61724142-61725807	10	0	0	4	8	4	10	12	0	2	10	8	0	1	down
chr2	62100136	62106146	-	6	circRNA	CCT4	NM_006430	chr2:62099723-62100136|chr2:62106146-62107420	10	0	0	2	10	9	10	12	0	5	10	11	0	4.5	down	down
chr2	62100136	62110683	-	8	circRNA	CCT4	NM_006430	chr2:62099723-62100136|chr2:62110683-62112154	5	18	22	18	7	28	23	25	3.6	0.388889	27	46	4.4	1.55556	up
chr2	63711737	63720074	-	5	circRNA	WDPCP	NM_001354044	chr2:63667005-63711737|chr2:63720074-63798508	17	0	20	6	23	14	17	29	0	3.83333	37	20	1.17647	2.33333	down
chr2	63831829	63833162	+	3	circRNA	MDH1	NM_001316374	chr2:63826426-63831829|chr2:63833162-63833995	25	0	0	2	5	9	25	7	0	2.5	25	11	0	4.5		down
chr2	65559120	65572030	-	3	circRNA	SPRED2	NM_001128210	chr2:65544017-65559120|chr2:65572030-65593723	23	5	0	8	7	24	28	15	0.217391	0.875	23	32	0	3		down
chr2	69565029	69565697	-	2	circRNA	GFPT1	NM_001244710	chr2:69556930-69565029|chr2:69565697-69569283	27	5	0	5	10	9	32	15	0.185185	2	27	14	0	1.8	down
chr2	69569283	69577315	-	4	circRNA	GFPT1	NM_001244710	chr2:69565697-69569283|chr2:69577315-69581390	35	13	14	17	32	59	48	49	0.371429	1.88235	49	76	0.4	3.47059		down
chr2	69581620	69601245	-	7	circRNA	GFPT1	NM_001244710	chr2:69581444-69581620|chr2:69601245-69614196	14	0	0	2	13	29	14	15	0	6.5	14	31	0	14.5	down	down
chr2	70451685	70457986	-	5	circRNA	TIA1	NM_001351508	chr2:70444126-70451685|chr2:70457986-70463210	21	9	33	11	34	25	30	45	0.428571	3.09091	54	36	1.57143	2.27273	down
chr2	71590282	71597135	+	5	circRNA	ZNF638	NM_001014972	chr2:71582910-71590282|chr2:71597135-71607351	31	28	0	16	33	43	59	49	0.903226	2.0625	31	59	0	2.6875		down
chr2	73761950	73800551	+	5	circRNA	ALMS1	NM_015120	chr2:73747143-73761950|chr2:73800551-73826527	17	0	3	5	10	12	17	15	0	2	20	17	0.176471	2.4	down	down
chr2	74432831	74438993	+	6	circRNA	MTHFD2	NR_027405	chr2:74428606-74432831|chr2:74438993-74441205	3	18	18	7	3	0	21	10	6	0.428571	21	7	6	0	up
chr2	85584089	85604597	+	8	circRNA	ELMOD3	NM_001135021	chr2:85583790-85584089|chr2:85604597-85616873	14	0	0	4	14	4	14	18	0	3.5	14	8	0	1	down
chr2	85768951	85770157	+	4	circRNA	MAT2A	NM_005911	chr2:85768868-85768951|chr2:85770157-85770792	19	0	7	1	5	9	19	6	0	5	26	10	0.368421	9		down
chr2	85846342	85858069	+	5	circRNA	USP39	NR_046347	chr2:85830204-85846342|chr2:85858069-85863175	20	0	4	5	2	10	20	7	0	0.4	24	15	0.2	2		down
chr2	97024782	97026448	+	3	circRNA	NCAPH	NM_001281710	chr2:97020126-97024782|chr2:97026448-97030218	16	15	5	9	4	22	31	13	0.9375	0.444444	21	31	0.3125	2.44444		down
chr2	100027156	100052403	-	8	circRNA	REV1	NM_001037872	chr2:100024593-100027156|chr2:100052403-100055062	11	0	8	2	10	8	11	12	0	5	19	10	0.727273	4	down
chr2	100058778	100081447	-	4	circRNA	REV1	NM_001037872	chr2:100055772-100058778|chr2:100081447-100106278	63	0	51	6	14	21	63	20	0	2.33333	114	27	0.809524	3.5	down
chr2	101638142	101650220	-	8	circRNA	TBC1D8	NM_001330348	chr2:101628002-101638142|chr2:101650220-101652479	4	12	0	8	3	6	16	11	3	0.375	4	14	0	0.75	up
chr2	106774513	106782539	-	4	circRNA	UXS1	NM_001253875	chr2:106761826-106774513|chr2:106782539-106810603	19	24	0	9	16	19	43	25	1.26316	1.77778	19	28	0	2.11111		down
chr2	110310663	110350696	-	8	circRNA	SEPTIN10	NM_001321513	chr2:110303814-110310663|chr2:110350696-110370688	30	42	0	16	31	33	72	47	1.4	1.9375	30	49	0	2.0625		down
chr2	110325391	110343415	-	4	circRNA	SEPTIN10	NM_001321513	chr2:110323436-110325391|chr2:110343415-110350627	0	23	6	7	3	16	23	10	23	0.428571	6	23	6	2.28571	up
chr2	111302645	111303208	-	2	circRNA	RGPD6	NM_001384364	chr2:111302383-111302645|chr2:111303208-111304130	13	11	0	13	4	33	24	17	0.846154	0.307692	13	46	0	2.53846		down
chr2	112558373	112580177	-	10	circRNA	ANAPC1	NM_022662	chr2:112552471-112558373|chr2:112580177-112582542	12	7	0	0	3	10	19	3	0.583333	3	12	10	0	10		down
chr2	112560004	112563470	-	4	circRNA	ANAPC1	NM_022662	chr2:112558448-112560004|chr2:112563470-112566523	16	7	32	6	22	20	23	28	0.4375	3.66667	48	26	2	3.33333	down
chr2	112922577	112942916	+	4	circRNA	FBLN7	NM_001128165	chr2:112917412-112922577|chr2:112942916-112944710	10	0	0	3	5	7	10	8	0	1.66667	10	10	0	2.33333		down
chr2	120634898	120643458	+	6	circRNA	PTPN4	NM_002830	chr2:120620219-120634898|chr2:120643458-120658293	26	3	11	6	3	13	29	9	0.115385	0.5	37	19	0.423077	2.16667		down
chr2	128750760	128754065	-	2	circRNA	SAP130	NM_001145928	chr2:128747440-128750760|chr2:128754065-128757314	15	13	0	6	11	23	28	17	0.866667	1.83333	15	29	0	3.83333		down
chr2	128870657	128885026	+	7	circRNA	UGGT1	NM_020120	chr2:128867320-128870657|chr2:128885026-128886602	0	26	0	10	3	2	26	13	26	0.3	0	12	0	0.2	up
chr2	128917087	128922399	+	4	circRNA	UGGT1	NM_020120	chr2:128914920-128917087|chr2:128922399-128927861	10	25	0	2	7	12	35	9	2.5	3.5	10	14	0	6		down
chr2	128922303	128931513	+	5	circRNA	UGGT1	NM_020120	chr2:128918842-128922303|chr2:128931513-128932346	42	10	0	2	3	18	52	5	0.238095	1.5	42	20	0	9		down
chr2	131671558	131704208	+	3	circRNA	ARHGEF4	NM_001367493	chr2:131594565-131671558|chr2:131704208-131785517	23	0	0	4	8	5	23	12	0	2	23	9	0	1.25	down
chr2	131688524	131704208	+	2	circRNA	ARHGEF4	NM_001367493	chr2:131675071-131688524|chr2:131704208-131785517	45	42	14	15	17	37	87	32	0.933333	1.13333	59	52	0.311111	2.46667		down
chr2	136432901	136437894	+	2	circRNA	R3HDM1	NM_001282799	chr2:136418963-136432901|chr2:136437894-136467002	47	4	0	25	52	78	51	77	0.0851064	2.08	47	103	0	3.12	down	down
chr2	144966169	144969146	-	2	circRNA	GTDC1	NM_024659	chr2:144903306-144966169|chr2:144969146-144993242	0	15	5	17	4	8	15	21	15	0.235294	5	25	5	0.470588	up
chr2	153431649	153437563	+	3	circRNA	FMNL2	NM_052905	chr2:153417549-153431649|chr2:153437563-153463852	16	19	0	4	3	9	35	7	1.1875	0.75	16	13	0	2.25		down
chr2	157367307	157414094	+	6	circRNA	GPD2	NM_001083112	chr2:157352727-157367307|chr2:157414094-157425336	9	3	25	8	7	3	12	15	0.333333	0.875	34	11	2.77778	0.375		up
chr2	157406119	157414094	+	3	circRNA	GPD2	NM_001083112	chr2:157370008-157406119|chr2:157414094-157425336	41	24	0	8	27	28	65	35	0.585366	3.375	41	36	0	3.5		down
chr2	159389691	159433895	+	2	circRNA	PKP4	NM_001304971	chr2:159313730-159389691|chr2:159433895-159459581	0	11	0	7	3	5	11	10	11	0.428571	0	12	0	0.714286	up
chr2	168869143	168931741	-	6	circRNA	STK39	NM_013233	chr2:168821236-168869143|chr2:168931741-168986050	10	7	4	11	7	22	17	18	0.7	0.636364	14	33	0.4	2		down
chr2	168920009	168986268	-	6	circRNA	STK39	NM_013233	chr2:168873605-168920009|chr2:168986268-168994597	54	15	17	19	36	40	69	55	0.277778	1.89474	71	59	0.314815	2.10526		down
chr2	168986050	168997268	-	5	circRNA	STK39	NM_013233	chr2:168931741-168986050|chr2:168997268-169018296	34	48	13	17	21	56	82	38	1.41176	1.23529	47	73	0.382353	3.29412		down
chr2	169547543	169574488	+	4	circRNA	CERS6	NM_001256126	chr2:169487552-169547543|chr2:169574488-169622101	12	0	0	8	17	18	12	25	0	2.125	12	26	0	2.25	down	down
chr2	170897391	170917953	+	4	circRNA	UBR3	NM_172070	chr2:170885958-170897391|chr2:170917953-170929937	31	0	14	3	0	10	31	3	0	0	45	13	0.451613	3.33333		down
chr2	171902683	171906684	-	3	circRNA	TLK1	NM_001136555	chr2:171884915-171902683|chr2:171906684-171910270	33	0	0	1	13	10	33	14	0	13	33	11	0	10	down	down
chr2	172305190	172314585	+	4	circRNA	DCAF17	NM_025000	chr2:172300123-172305190|chr2:172314585-172314881	0	21	22	21	5	11	21	26	21	0.238095	22	32	22	0.52381	up
chr2	173433468	173460751	+	5	circRNA	PDK1	NR_103731	chr2:173431661-173433468|chr2:173460751-173486151	18	13	6	13	29	36	31	42	0.722222	2.23077	24	49	0.333333	2.76923		down
chr2	175945387	175962321	-	3	circRNA	ATF2	NM_001256091	chr2:175939563-175945387|chr2:175962321-175976295	19	0	5	8	10	27	19	18	0	1.25	24	35	0.263158	3.375		down
chr2	175945387	175986268	-	9	circRNA	ATF2	NM_001256091	chr2:175939563-175945387|chr2:175986268-175994865	29	31	10	12	26	25	60	38	1.06897	2.16667	39	37	0.344828	2.08333		down
chr2	175976295	175986268	-	6	circRNA	ATF2	NM_001256091	chr2:175962321-175976295|chr2:175986268-175994865	39	30	0	5	14	22	69	19	0.769231	2.8	39	27	0	4.4		down
chr2	177161587	177195388	+	8	circRNA	MTX2	NM_001006635	chr2:177135147-177161587|chr2:177195388-177202220	2	17	12	8	3	31	19	11	8.5	0.375	14	39	6	3.875	up
chr2	183050618	183129141	-	12	circRNA	PDE1A	NM_001363871	chr2:183011879-183050618|chr2:183129141-183291304	12	0	0	4	5	10	12	9	0	1.25	12	14	0	2.5		down
chr2	183866680	183888644	-	5	circRNA	NCKAP1	NM_013436	chr2:183860566-183866680|chr2:183888644-183902719	10	23	0	7	8	32	33	15	2.3	1.14286	10	39	0	4.57143		down
chr2	190593385	190609514	+	8	circRNA	ANKAR	NM_001378068	chr2:190593146-190593385|chr2:190609514-190611105	10	23	0	11	5	7	33	16	2.3	0.454545	10	18	0	0.636364	up
chr2	191765289	191775047	+	4	circRNA	GLS	NM_001256310	chr2:191760451-191765289|chr2:191775047-191785749	0	0	22	10	11	2	0	21	0	1.1	22	12	22	0.2		up
chr2	191765289	191796363	+	11	circRNA	GLS	NM_001256310	chr2:191760451-191765289|chr2:191796363-191797441	3	20	23	21	3	20	23	24	6.66667	0.142857	26	41	7.66667	0.952381	up
chr2	201790558	201798697	-	4	circRNA	ORC2	NM_006190	chr2:201785862-201790558|chr2:201798697-201800421	0	0	15	15	1	1	0	16	0	0.0666667	15	16	15	0.0666667		up
chr2	203155045	203162629	+	6	circRNA	NOP58	NM_015934	chr2:203152447-203155045|chr2:203162629-203164956	0	13	29	10	3	7	13	13	13	0.3	29	17	29	0.7	up
chr2	203921149	203964435	+	7	circRNA	NBEAL1	NM_001114132	chr2:203914698-203921149|chr2:203964435-203972142	10	2	0	3	9	1	12	12	0.2	3	10	4	0	0.333333	down
chr2	206992520	206994966	-	2	circRNA	NDUFS1	NM_001199981	chr2:206991568-206992520|chr2:206994966-206997668	131	109	24	45	47	95	240	92	0.832061	1.04444	155	140	0.183206	2.11111		down
chr2	206992520	207006793	-	5	circRNA	NDUFS1	NM_001199981	chr2:206991568-206992520|chr2:207006793-207007409	9	0	4	3	7	9	9	10	0	2.33333	13	12	0.444444	3		down
chr2	210962809	211019335	-	4	circRNA	KANSL1L	NM_001307976	chr2:210940480-210962809|chr2:211019335-211035872	0	0	14	28	6	9	0	34	0	0.214286	14	37	14	0.321429		up
chr2	211018218	211019335	-	1	circRNA	KANSL1L	NM_001307976	chr2:210993896-211018218|chr2:211019335-211035872	8	32	40	22	11	14	40	33	4	0.5	48	36	5	0.636364	up
chr2	211421442	211477017	+	20	circRNA	CPS1	NM_001122633	chr2:211342490-211421442|chr2:211477017-211481146	47	18	49	23	57	54	65	80	0.382979	2.47826	96	77	1.04255	2.34783	down
chr2	211421442	211507389	+	25	circRNA	CPS1	NM_001122633	chr2:211342490-211421442|chr2:211507389-211512586	16	41	3	18	28	42	57	46	2.5625	1.55556	19	60	0.1875	2.33333		down
chr2	215617170	215646233	-	4	circRNA	BARD1	NM_000465	chr2:215610578-215617170|chr2:215646233-215657020	16	0	11	13	26	28	16	39	0	2	27	41	0.6875	2.15385	down
chr2	215617170	215657169	-	5	circRNA	BARD1	NM_000465	chr2:215610578-215617170|chr2:215657169-215661784	5	12	0	19	9	12	17	28	2.4	0.473684	5	31	0	0.631579	up
chr2	215617170	215661841	-	6	circRNA	BARD1	NM_000465	chr2:215610578-215617170|chr2:215661841-215674135	9	21	23	34	17	54	30	51	2.33333	0.5	32	88	2.55556	1.58824	up
chr2	215645283	215661841	-	3	circRNA	BARD1	NM_000465	chr2:215634036-215645283|chr2:215661841-215674135	0	0	20	9	12	4	0	21	0	1.33333	20	13	20	0.444444		up
chr2	219330732	219346957	-	5	circRNA	USP37	NM_020935	chr2:219328089-219330732|chr2:219346957-219350386	34	13	9	5	0	11	47	5	0.382353	0	43	16	0.264706	2.2		down
chr2	219374701	219427536	-	10	circRNA	USP37	NM_020935	chr2:219362880-219374701|chr2:219427536-219432900	14	6	2	3	10	13	20	13	0.428571	3.33333	16	16	0.142857	4.33333	down	down
chr2	220431551	220433046	-	4	circRNA	OBSL1	NM_015311	chr2:220430236-220431551|chr2:220433046-220434942	1	0	12	9	10	2	1	19	0	1.11111	13	11	12	0.222222		up
chr2	223752547	223773868	+	3	circRNA	ACSL3	NM_004457	chr2:223725976-223752547|chr2:223773868-223781036	33	15	9	6	6	17	48	12	0.454545	1	42	23	0.272727	2.83333		down
chr2	228356262	228389631	+	4	circRNA	AGFG1	NM_001135187	chr2:228337304-228356262|chr2:228389631-228395806	17	52	34	18	7	30	69	25	3.05882	0.388889	51	48	2	1.66667	up
chr2	228384663	228389631	+	3	circRNA	AGFG1	NM_001135187	chr2:228356356-228384663|chr2:228389631-228395806	12	5	19	2	11	4	17	13	0.416667	5.5	31	6	1.58333	2	down
chr2	228384663	228401709	+	9	circRNA	AGFG1	NM_001135187	chr2:228356356-228384663|chr2:228401709-228416674	11	2	3	7	9	18	13	16	0.181818	1.28571	14	25	0.272727	2.57143		down
chr2	228388478	228401709	+	8	circRNA	AGFG1	NM_001135187	chr2:228384779-228388478|chr2:228401709-228416674	18	0	0	1	3	10	18	4	0	3	18	11	0	10		down
chr2	228395806	228401709	+	6	circRNA	AGFG1	NM_001135187	chr2:228389631-228395806|chr2:228401709-228416674	15	35	28	13	2	16	50	15	2.33333	0.153846	43	29	1.86667	1.23077	up
chr2	230666967	230668943	-	3	circRNA	TRIP12	NM_001348315	chr2:230664099-230666967|chr2:230668943-230670445	24	23	3	6	5	17	47	11	0.958333	0.833333	27	23	0.125	2.83333		down
chr2	230701563	230744844	-	5	circRNA	TRIP12	NM_001348315	chr2:230695555-230701563|chr2:230744844-230785986	39	19	5	6	7	16	58	13	0.487179	1.16667	44	22	0.128205	2.66667		down
chr2	234343025	234346125	+	5	circRNA	DGKD	NM_152879	chr2:234299129-234343025|chr2:234346125-234346862	18	50	7	10	20	22	68	30	2.77778	2	25	32	0.388889	2.2		down
chr2	234343025	234347025	+	6	circRNA	DGKD	NM_152879	chr2:234299129-234343025|chr2:234347025-234350532	0	26	0	9	1	17	26	10	26	0.111111	0	26	0	1.88889	up
chr2	236839408	236877267	+	2	circRNA	AGAP1	NM_001037131	chr2:236817550-236839408|chr2:236877267-236945204	0	22	0	14	4	3	22	18	22	0.285714	0	17	0	0.214286	up
chr2	240098108	240158360	-	3	circRNA	HDAC4	NM_001378414	chr2:240085619-240098108|chr2:240158360-240274372	40	49	6	14	21	45	89	35	1.225	1.5	46	59	0.15	3.21429		down
chr2	240111528	240274613	-	3	circRNA	HDAC4	NM_001378414	chr2:240098259-240111528|chr2:240274613-240322671	8	25	4	9	8	20	33	17	3.125	0.888889	12	29	0.5	2.22222		down
chr2	240274372	240274613	-	1	circRNA	HDAC4	NM_001378414	chr2:240158360-240274372|chr2:240274613-240322671	52	17	70	19	57	80	69	76	0.326923	3	122	99	1.34615	4.21053	down
chr2	240851665	240852407	-	2	circRNA	NDUFA10	NR_136158	chr2:240834731-240851665|chr2:240852407-240944626	17	0	4	7	15	16	17	22	0	2.14286	21	23	0.235294	2.28571	down	down
chr2	242343242	242347030	+	3	circRNA	FARP2	NM_001282983	chr2:242312705-242343242|chr2:242347030-242350447	15	0	1	2	7	8	15	9	0	3.5	16	10	0.0666667	4		down
chr2	242346951	242352836	+	3	circRNA	FARP2	NM_001282983	chr2:242344256-242346951|chr2:242352836-242357376	0	21	0	14	6	14	21	20	21	0.428571	0	28	0	1	up
chr2	242541310	242545888	-	3	circRNA	THAP4	NM_001164356	chr2:242524140-242541310|chr2:242545888-242556826	16	16	3	15	22	39	32	37	1	1.46667	19	54	0.1875	2.6		down
chr20	1433137	1435777	-	4	circRNA	NSFL1C	NM_016143	chr20:1426475-1433137|chr20:1435777-1438844	19	0	0	3	4	7	19	7	0	1.33333	19	10	0	2.33333		down
chr20	2473344	2474690	-	3	circRNA	ZNF343	NM_001282497	chr20:2467409-2473344|chr20:2474690-2481301	0	15	2	8	4	3	15	12	15	0.5	2	11	2	0.375	up
chr20	5939173	5953842	+	6	circRNA	MCM8	NM_001281520	chr20:5937875-5939173|chr20:5953842-5958521	20	5	19	2	11	13	25	13	0.25	5.5	39	15	0.95	6.5	down
chr20	5939173	5958663	+	7	circRNA	MCM8	NM_001281520	chr20:5937875-5939173|chr20:5958663-5963615	8	0	4	3	8	14	8	11	0	2.66667	12	17	0.5	4.66667		down
chr20	17928129	17932239	-	6	circRNA	SNX5	NM_001282454	chr20:17923839-17928129|chr20:17932239-17933230	4	10	15	16	4	20	14	20	2.5	0.25	19	36	3.75	1.25	up
chr20	18122851	18123563	+	1	circRNA	KAT14	NM_001384192	chr20:18118695-18122851|chr20:18123563-18125876	0	17	34	13	1	20	17	14	17	0.0769231	34	33	34	1.53846	up
chr20	18278628	18287037	+	4	circRNA	ZNF133	NM_001282995	chr20:18269248-18278628|chr20:18287037-18295715	10	5	10	10	27	27	15	37	0.5	2.7	20	37	1	2.7	down
chr20	18523662	18535034	+	5	circRNA	SEC23B	NM_032986	chr20:18523046-18523662|chr20:18535034-18535751	36	3	0	6	16	20	39	22	0.0833333	2.66667	36	26	0	3.33333	down	down
chr20	32207322	32216241	+	4	circRNA	CBFA2T2	NM_001032999	chr20:32199141-32207322|chr20:32216241-32217524	32	0	4	10	9	20	32	19	0	0.9	36	30	0.125	2		down
chr20	32264910	32268222	-	5	circRNA	E2F1	NM_005225	chr20:32264785-32264910|chr20:32268222-32273809	0	28	16	10	4	29	28	14	28	0.4	16	39	16	2.9	up
chr20	32681480	32686439	-	4	circRNA	EIF2S2	NM_003908	chr20:32678408-32681480|chr20:32686439-32691267	17	8	0	1	5	9	25	6	0.470588	5	17	10	0	9		down
chr20	33834642	33842557	+	3	circRNA	MMP24	NM_006690	chr20:33814787-33834642|chr20:33842557-33851593	37	0	10	6	3	21	37	9	0	0.5	47	27	0.27027	3.5		down
chr20	33934966	33971936	-	5	circRNA	UQCC1	NM_199487	chr20:33894582-33934966|chr20:33971936-33981894	0	24	14	11	5	1	24	16	24	0.454545	14	12	14	0.0909091	up	up
chr20	34430494	34459751	+	7	circRNA	PHF20	NM_016436	chr20:34389527-34430494|chr20:34459751-34487291	0	16	3	10	3	10	16	13	16	0.3	3	20	3	1	up
chr20	34827742	34832848	+	2	circRNA	AAR2	NM_015511	chr20:34824704-34827742|chr20:34832848-34843499	17	0	0	2	11	7	17	13	0	5.5	17	9	0	3.5	down
chr20	35421651	35423002	-	1	circRNA	SOGA1	NM_080627	chr20:35415040-35421651|chr20:35423002-35425284	29	11	22	7	14	22	40	21	0.37931	2	51	29	0.758621	3.14286	down
chr20	35684548	35693876	-	4	circRNA	RBL1	NM_001323281	chr20:35684059-35684548|chr20:35693876-35695126	18	0	6	14	5	32	18	19	0	0.357143	24	46	0.333333	2.28571		down
chr20	36393598	36407737	+	5	circRNA	CTNNBL1	NM_001281495	chr20:36386058-36393598|chr20:36407737-36431268	8	36	19	14	0	34	44	14	4.5	0	27	48	2.375	2.42857	up
chr20	40141484	40162209	-	3	circRNA	CHD6	NM_032221	chr20:40127997-40141484|chr20:40162209-40179943	14	6	16	8	17	18	20	25	0.428571	2.125	30	26	1.14286	2.25	down
chr20	40141484	40179999	-	4	circRNA	CHD6	NM_032221	chr20:40127997-40141484|chr20:40179999-40246978	0	12	5	17	4	19	12	21	12	0.235294	5	36	5	1.11765	up
chr20	47342826	47364417	-	4	circRNA	PREX1	NM_020820	chr20:47324959-47342826|chr20:47364417-47444178	25	6	14	5	14	10	31	19	0.24	2.8	39	15	0.56	2	down
chr20	47570092	47585814	+	4	circRNA	ARFGEF2	NM_006420	chr20:47569421-47570092|chr20:47585814-47587656	14	5	0	6	4	13	19	10	0.357143	0.666667	14	19	0	2.16667		down
chr20	47585683	47592736	+	6	circRNA	ARFGEF2	NM_006420	chr20:47582560-47585683|chr20:47592736-47601265	17	17	2	3	8	16	34	11	1	2.66667	19	19	0.117647	5.33333		down
chr20	47691321	47706283	+	9	circRNA	CSE1L	NM_001256135	chr20:47689234-47691321|chr20:47706283-47707278	15	3	6	12	16	24	18	28	0.2	1.33333	21	36	0.4	2		down
chr20	47881252	47888287	-	3	circRNA	ZNFX1	NM_021035	chr20:47880020-47881252|chr20:47888287-47892315	22	0	0	11	6	25	22	17	0	0.545455	22	36	0	2.27273		down
chr20	50273476	50287796	-	3	circRNA	ATP9A	NM_006045	chr20:50256043-50273476|chr20:50287796-50290691	14	29	4	2	8	17	43	10	2.07143	4	18	19	0.285714	8.5		down
chr20	50273476	50292747	-	5	circRNA	ATP9A	NM_006045	chr20:50256043-50273476|chr20:50292747-50305602	25	0	0	4	7	9	25	11	0	1.75	25	13	0	2.25		down
chr20	50290691	50292747	-	2	circRNA	ATP9A	NM_006045	chr20:50287796-50290691|chr20:50292747-50305602	16	0	14	7	16	10	16	23	0	2.28571	30	17	0.875	1.42857	down
chr20	56993266	57016139	+	4	circRNA	VAPB	NM_004738	chr20:56964573-56993266|chr20:57016139-57019132	26	10	11	11	18	22	36	29	0.384615	1.63636	37	33	0.423077	2		down
chr20	57268792	57282256	+	7	circRNA	STX16-NPEPL1	NR_037945	chr20:57266836-57268792|chr20:57282256-57287534	0	12	8	8	4	13	12	12	12	0.5	8	21	8	1.625	up
chr20	57566501	57566912	+	1	ciRNA	NELFCD	NM_198976	chr20:57566501-57566935	17	16	7	1	11	15	33	12	0.941176	11	24	16	0.411765	15		down
chr20	60831112	60838747	+	3	circRNA	OSBPL2	NM_144498	chr20:60813653-60831112|chr20:60838747-60847180	13	10	2	12	6	24	23	18	0.769231	0.5	15	36	0.153846	2		down
chr20	61485367	61488987	-	2	circRNA	TCFL5	NM_001301726	chr20:61484240-61485367|chr20:61488987-61490715	7	0	16	13	11	6	7	24	0	0.846154	23	19	2.28571	0.461538		up
chr20	61522311	61545758	-	14	circRNA	DIDO1	NM_033081	chr20:61513766-61522311|chr20:61545758-61569147	22	4	4	19	33	60	26	52	0.181818	1.73684	26	79	0.181818	3.15789		down
chr20	62384038	62422143	-	3	circRNA	ZBTB46	NM_025224	chr20:62378654-62384038|chr20:62422143-62436688	8	2	19	10	0	4	10	10	0.25	0	27	14	2.375	0.4		up
chr20	62500648	62505169	+	2	circRNA	TPD52L2	NM_001243894	chr20:62496737-62500648|chr20:62505169-62520542	10	0	18	4	10	3	10	14	0	2.5	28	7	1.8	0.75	down
chr21	30432861	30442658	-	13	circRNA	CCT8	NM_001282907	chr21:30428873-30432861|chr21:30442658-30444272	0	13	0	12	3	14	13	15	13	0.25	0	26	0	1.16667	up
chr21	33740711	33747792	-	4	circRNA	URB1	NM_014825	chr21:33739064-33740711|chr21:33747792-33750753	9	0	2	3	2	9	9	5	0	0.666667	11	12	0.222222	3		down
chr21	34804483	34805178	+	2	circRNA	IFNGR2	NM_001329128	chr21:34799339-34804483|chr21:34805178-34809134	3	10	9	10	6	5	13	16	3.33333	0.6	12	15	3	0.5		up
chr21	38302550	38311294	-	3	circRNA	HLCS	NM_001352518	chr21:38269431-38302550|chr21:38311294-38334335	50	13	16	7	6	17	63	13	0.26	0.857143	66	24	0.32	2.42857		down
chr21	38559349	38568337	+	5	circRNA	TTC3	NM_001001894	chr21:38558075-38559349|chr21:38568337-38569870	13	22	2	8	18	23	35	26	1.69231	2.25	15	31	0.153846	2.875		down
chr21	38792600	38868560	+	8	circRNA	DYRK1A	NM_001396	chr21:38738136-38792600|chr21:38868560-38877585	27	13	20	13	27	27	40	40	0.481481	2.07692	47	40	0.740741	2.07692	down
chr21	40596333	40601362	-	4	circRNA	BRWD1	NM_018963	chr21:40590586-40596333|chr21:40601362-40604102	13	17	2	4	5	18	30	9	1.30769	1.25	15	22	0.153846	4.5		down
chr21	40596333	40604424	-	6	circRNA	BRWD1	NM_018963	chr21:40590586-40596333|chr21:40604424-40608520	52	6	11	4	9	20	58	13	0.115385	2.25	63	24	0.211538	5	down	down
chr21	42609439	42617990	+	4	circRNA	BACE2	NM_012105	chr21:42598281-42609439|chr21:42617990-42622678	89	12	31	28	57	47	101	85	0.134831	2.03571	120	75	0.348315	1.67857	down
chr21	45153949	45173600	+	8	circRNA	PDXK	NM_003681	chr21:45139262-45153949|chr21:45173600-45175578	26	4	15	10	21	21	30	31	0.153846	2.1	41	31	0.576923	2.1	down
chr21	45165959	45168961	+	2	circRNA	PDXK	NM_003681	chr21:45163688-45165959|chr21:45168961-45170380	0	17	12	14	5	9	17	19	17	0.357143	12	23	12	0.642857	up
chr21	46591524	46624651	+	7	circRNA	ADARB1	NR_027673	chr21:46554747-46591524|chr21:46624651-46640750	4	27	24	10	14	1	31	24	6.75	1.4	28	11	6	0.1		up
chr21	46595644	46624651	+	6	circRNA	ADARB1	NR_027673	chr21:46591599-46595644|chr21:46624651-46640750	7	15	27	35	37	1	22	72	2.14286	1.05714	34	36	3.85714	0.0285714		up
chr21	46600244	46624651	+	5	circRNA	ADARB1	NR_027673	chr21:46596579-46600244|chr21:46624651-46640750	20	28	0	10	27	26	48	37	1.4	2.7	20	36	0	2.6		down
chr21	47693301	47697631	-	3	circRNA	MCM3AP	NM_003906	chr21:47692743-47693301|chr21:47697631-47699906	3	14	0	14	2	16	17	16	4.66667	0.142857	3	30	0	1.14286	up
chr21	47695099	47700489	-	4	circRNA	MCM3AP	NM_003906	chr21:47693499-47695099|chr21:47700489-47703528	10	0	12	4	33	20	10	37	0	8.25	22	24	1.2	5	down
chr21	47916900	47931527	+	5	circRNA	DIP2A	NM_206891	chr21:47910632-47916900|chr21:47931527-47949004	30	12	4	3	14	12	42	17	0.4	4.66667	34	15	0.133333	4	down	down
chr21	47924273	47931527	+	3	circRNA	DIP2A	NM_206891	chr21:47918746-47924273|chr21:47931527-47949004	10	0	0	3	7	4	10	10	0	2.33333	10	7	0	1.33333	down
chr22	17623987	17630635	-	4	circRNA	HDHD5	NM_033070	chr22:17622123-17623987|chr22:17630635-17640015	16	12	2	1	0	10	28	1	0.75	0	18	11	0.125	10		down
chr22	18138427	18171908	+	3	circRNA	BCL2L13	NM_001363824	chr22:18121652-18138427|chr22:18171908-18178906	9	18	6	10	4	14	27	14	2	0.4	15	24	0.666667	1.4	up
chr22	19050714	19077003	-	4	circRNA	DGCR2	NM_001184781	chr22:19044675-19050714|chr22:19077003-19109640	32	8	12	1	14	19	40	15	0.25	14	44	20	0.375	19	down	down
chr22	19226797	19241750	-	3	circRNA	CLTCL1	NM_001835	chr22:19223392-19226797|chr22:19241750-19263145	29	0	0	2	0	8	29	2	0	0	29	10	0	4		down
chr22	20078957	20082318	+	3	circRNA	DGCR8	NM_001190326	chr22:20077781-20078957|chr22:20082318-20093699	18	3	0	3	8	2	21	11	0.166667	2.66667	18	5	0	0.666667	down
chr22	23595985	23603727	+	3	circRNA	BCR	NM_004327	chr22:23524426-23595985|chr22:23603727-23610594	4	4	22	7	2	3	8	9	1	0.285714	26	10	5.5	0.428571		up
chr22	29095825	29121355	-	7	circRNA	CHEK2	NM_001005735	chr22:29092975-29095825|chr22:29121355-29126407	16	38	46	21	5	34	54	26	2.375	0.238095	62	55	2.875	1.61905	up
chr22	29956841	29957159	-	1	ciRNA	NIPSNAP1	NM_001202502	chr22:29956817-29957159	32	12	2	3	11	3	44	14	0.375	3.66667	34	6	0.0625	1	down
chr22	30374430	30394846	+	5	circRNA	MTMR3	NM_153050	chr22:30367051-30374430|chr22:30394846-30398868	11	3	0	4	6	12	14	10	0.272727	1.5	11	16	0	3		down
chr22	32097641	32100712	-	3	circRNA	PRR14L	NM_173566	chr22:32084213-32097641|chr22:32100712-32108068	0	10	0	10	5	8	10	15	10	0.5	0	18	0	0.8	up
chr22	32134372	32134897	-	1	circRNA	PRR14L	NM_173566	chr22:32121596-32134372|chr22:32134897-32145978	32	0	27	3	7	15	32	10	0	2.33333	59	18	0.84375	5	down
chr22	32874967	32875262	+	1	circRNA	FBXO7	NM_012179	chr22:32871111-32874967|chr22:32875262-32879883	14	4	0	21	10	42	18	31	0.285714	0.47619	14	63	0	2		down
chr22	36681393	36681703	-	1	ciRNA	MYH9	NM_002473	chr22:36681375-36681703	7	25	24	16	10	3	32	26	3.57143	0.625	31	19	3.42857	0.1875		up
chr22	36691140	36691550	-	1	ciRNA	MYH9	NM_002473	chr22:36691122-36691550	11	0	0	1	10	1	11	11	0	10	11	2	0	1	down
chr22	36919255	36920779	-	3	circRNA	EIF3D	NM_003753	chr22:36916735-36919255|chr22:36920779-36921710	0	10	0	13	6	19	10	19	10	0.461538	0	32	0	1.46154	up
chr22	38147778	38155271	+	6	circRNA	TRIOBP	NM_001039141	chr22:38137039-38147778|chr22:38155271-38161676	6	71	31	12	4	12	77	16	11.8333	0.333333	37	24	5.16667	1	up
chr22	38493038	38494489	-	3	circRNA	BAIAP2L2	NM_025045	chr22:38485681-38493038|chr22:38494489-38503858	18	39	3	7	13	14	57	20	2.16667	1.85714	21	21	0.166667	2		down
chr22	39111911	39113005	+	2	circRNA	GTPBP1	NM_004286	chr22:39104961-39111911|chr22:39113005-39117746	6	0	13	12	11	2	6	23	0	0.916667	19	14	2.16667	0.166667		up
chr22	41277773	41278181	+	1	circRNA	XPNPEP3	NM_022098	chr22:41265119-41277773|chr22:41278181-41282316	38	0	0	9	8	19	38	17	0	0.888889	38	28	0	2.11111		down
chr22	41657449	41677086	-	5	circRNA	RANGAP1	NM_001278651	chr22:41654110-41657449|chr22:41677086-41680904	7	0	3	3	4	8	7	7	0	1.33333	10	11	0.428571	2.66667		down
chr22	41670603	41677086	-	2	circRNA	RANGAP1	NM_001278651	chr22:41664160-41670603|chr22:41677086-41680904	9	25	22	21	8	49	34	29	2.77778	0.380952	31	70	2.44444	2.33333	up
chr22	44489807	44496003	+	2	circRNA	PARVB	NM_001003828	chr22:44395553-44489807|chr22:44496003-44514917	11	0	0	3	3	7	11	6	0	1	11	10	0	2.33333		down
chr22	45593670	45607988	-	8	circRNA	KIAA0930	NM_015264	chr22:45593097-45593670|chr22:45607988-45608145	4	18	14	8	3	0	22	11	4.5	0.375	18	8	3.5	0	up
chr22	50169238	50171461	-	4	circRNA	BRD1	NM_001349940	chr22:50168064-50169238|chr22:50171461-50181037	8	21	20	14	6	13	29	20	2.625	0.428571	28	27	2.5	0.928571	up
chr3	4669446	4687412	+	6	circRNA	ITPR1	NM_001099952	chr3:4562778-4669446|chr3:4687412-4693806	9	3	7	5	13	10	12	18	0.333333	2.6	16	15	0.777778	2	down
chr3	4836748	4859926	+	8	circRNA	ITPR1	NM_001099952	chr3:4829823-4836748|chr3:4859926-4878457	12	0	16	8	17	8	12	25	0	2.125	28	16	1.33333	1	down
chr3	9792628	9796569	+	3	circRNA	OGG1	NM_002542	chr3:9792107-9792628|chr3:9796569-9798154	27	5	13	5	10	4	32	15	0.185185	2	40	9	0.481481	0.8	down
chr3	9852304	9855029	+	3	circRNA	TTLL3	NM_001025930	chr3:9852078-9852304|chr3:9855029-9859328	10	0	11	3	12	7	10	15	0	4	21	10	1.1	2.33333	down
chr3	11399891	11406208	+	4	circRNA	ATG7	NM_001136031	chr3:11389509-11399891|chr3:11406208-11468277	10	27	52	26	12	31	37	38	2.7	0.461538	62	57	5.2	1.19231	up
chr3	13542212	13544480	+	3	circRNA	HDAC11	NM_001136041	chr3:13540055-13542212|chr3:13544480-13545593	0	18	0	12	0	1	18	12	18	0	0	13	0	0.0833333	up
chr3	31617887	31641951	+	4	circRNA	STT3B	NM_178862	chr3:31574804-31617887|chr3:31641951-31656596	94	108	34	31	26	67	202	57	1.14894	0.83871	128	98	0.361702	2.16129		down
chr3	32774914	32778982	+	3	circRNA	CNOT10	NM_015442	chr3:32769362-32774914|chr3:32778982-32800949	0	20	10	10	5	15	20	15	20	0.5	10	25	10	1.5	up
chr3	33087611	33114205	-	9	circRNA	GLB1	NM_001079811	chr3:33065817-33087611|chr3:33114205-33138210	0	0	22	7	2	3	0	9	0	0.285714	22	10	22	0.428571		up
chr3	33106954	33114205	-	4	circRNA	GLB1	NM_001079811	chr3:33099761-33106954|chr3:33114205-33138210	43	0	0	12	25	16	43	37	0	2.08333	43	28	0	1.33333	down
chr3	33557514	33580434	-	4	circRNA	CLASP2	NM_001375716	chr3:33552256-33557514|chr3:33580434-33584924	10	0	0	4	3	8	10	7	0	0.75	10	12	0	2		down
chr3	33661094	33673866	-	4	circRNA	CLASP2	NM_001375716	chr3:33653563-33661094|chr3:33673866-33686248	26	7	9	1	13	16	33	14	0.269231	13	35	17	0.346154	16	down	down
chr3	33686248	33738425	-	7	circRNA	CLASP2	NM_001365627	chr3:33673863-33686248|chr3:33738425-33759299	12	0	5	4	15	11	12	19	0	3.75	17	15	0.416667	2.75	down	down
chr3	38240212	38278452	+	8	circRNA	OXSR1	NM_005109	chr3:38232330-38240212|chr3:38278452-38284233	0	10	7	12	5	8	10	17	10	0.416667	7	20	7	0.666667	up
chr3	43591211	43621964	-	7	circRNA	ANO10	NM_018075	chr3:43474219-43591211|chr3:43621964-43640023	22	9	5	3	7	2	31	10	0.409091	2.33333	27	5	0.227273	0.666667	down
chr3	43616300	43621964	-	3	circRNA	ANO10	NM_018075	chr3:43607219-43616300|chr3:43621964-43640023	32	12	10	4	21	14	44	25	0.375	5.25	42	18	0.3125	3.5	down	down
chr3	43640023	43647355	-	3	circRNA	ANO10	NM_018075	chr3:43621964-43640023|chr3:43647355-43663400	11	26	5	10	13	38	37	23	2.36364	1.3	16	48	0.454545	3.8		down
chr3	47466974	47476627	-	3	circRNA	SCAP	NM_001320044	chr3:47465535-47466974|chr3:47476627-47484361	35	4	13	18	32	46	39	50	0.114286	1.77778	48	64	0.371429	2.55556		down
chr3	47466974	47484581	-	4	circRNA	SCAP	NM_001320044	chr3:47465535-47466974|chr3:47484581-47517288	12	0	0	5	3	18	12	8	0	0.6	12	23	0	3.6		down
chr3	47702783	47718272	-	5	circRNA	SMARCC1	NM_003074	chr3:47680270-47702783|chr3:47718272-47719687	13	0	34	7	2	3	13	9	0	0.285714	47	10	2.61538	0.428571		up
chr3	47712147	47719801	-	4	circRNA	SMARCC1	NM_003074	chr3:47704082-47712147|chr3:47719801-47721926	0	15	0	10	2	3	15	12	15	0.2	0	13	0	0.3	up
chr3	47712147	47727660	-	6	circRNA	SMARCC1	NM_003074	chr3:47704082-47712147|chr3:47727660-47730876	24	9	7	4	7	8	33	11	0.375	1.75	31	12	0.291667	2		down
chr3	47742767	47762225	-	5	circRNA	SMARCC1	NM_003074	chr3:47734790-47742767|chr3:47762225-47770514	11	0	0	1	2	12	11	3	0	2	11	13	0	12		down
chr3	47747898	47787483	-	8	circRNA	SMARCC1	NM_003074	chr3:47742892-47747898|chr3:47787483-47814306	23	59	6	10	3	15	82	13	2.56522	0.3	29	25	0.26087	1.5	up
chr3	47762155	47814426	-	6	circRNA	SMARCC1	NM_003074	chr3:47755980-47762155|chr3:47814426-47823092	6	8	17	11	0	4	14	11	1.33333	0	23	15	2.83333	0.363636		up
chr3	47960208	47963368	-	2	circRNA	MAP4	NM_001385664	chr3:47958664-47960208|chr3:47963368-47969717	10	0	0	3	7	5	10	10	0	2.33333	10	8	0	1.66667	down
chr3	48793811	48831482	-	7	circRNA	PRKAR2A	NM_001321982	chr3:48789750-48793811|chr3:48831482-48845081	16	0	0	4	1	11	16	5	0	0.25	16	15	0	2.75		down
chr3	48802436	48831482	-	6	circRNA	PRKAR2A	NM_001321982	chr3:48793877-48802436|chr3:48831482-48845081	12	0	0	2	6	10	12	8	0	3	12	12	0	5		down
chr3	48810387	48831482	-	4	circRNA	PRKAR2A	NM_001321982	chr3:48802782-48810387|chr3:48831482-48845081	13	27	0	13	4	12	40	17	2.07692	0.307692	13	25	0	0.923077	up
chr3	49016914	49017929	+	2	circRNA	ARIH2	NM_001317333	chr3:49012412-49016914|chr3:49017929-49019092	0	20	4	12	2	5	20	14	20	0.166667	4	17	4	0.416667	up
chr3	50098388	50099541	+	4	circRNA	RBM6	NM_001167582	chr3:50097179-50098388|chr3:50099541-50102463	13	35	3	6	3	18	48	9	2.69231	0.5	16	24	0.230769	3		down
chr3	50142509	50147121	+	7	circRNA	RBM5	NM_005778	chr3:50141741-50142509|chr3:50147121-50147811	24	0	0	5	12	2	24	17	0	2.4	24	7	0	0.4	down
chr3	50311488	50311760	+	1	ciRNA	SEMA3B	NM_001005914	chr3:50311488-50311793	11	0	0	3	4	7	11	7	0	1.33333	11	10	0	2.33333		down
chr3	51575604	51661770	+	3	circRNA	RAD54L2	NM_001322253	chr3:51574126-51575604|chr3:51661770-51663349	24	7	7	3	10	6	31	13	0.291667	3.33333	31	9	0.291667	2	down
chr3	52777367	52786352	-	5	circRNA	NEK4	NM_001348412	chr3:52775515-52777367|chr3:52786352-52794810	10	20	5	19	24	40	30	43	2	1.26316	15	59	0.5	2.10526		down
chr3	52977368	53003274	-	3	circRNA	SFMBT1	NM_016329	chr3:52968917-52977368|chr3:53003274-53079831	33	68	25	10	5	17	101	15	2.06061	0.5	58	27	0.757576	1.7	up
chr3	58118534	58135954	+	13	circRNA	FLNB	NM_001164317	chr3:58117746-58118534|chr3:58135954-58139101	1	11	6	14	2	3	12	16	11	0.142857	7	17	6	0.214286	up
chr3	63820829	63825449	-	6	circRNA	THOC7	NM_001285404	chr3:63819875-63820829|chr3:63825449-63849179	0	10	11	8	1	4	10	9	10	0.125	11	12	11	0.5		up
chr3	67546221	67579610	-	7	circRNA	SUCLG2	NM_001177599	chr3:67451275-67546221|chr3:67579610-67659878	23	4	11	10	21	14	27	31	0.173913	2.1	34	24	0.478261	1.4	down
chr3	78987750	78988077	-	1	circRNA	ROBO1	NM_001145845	chr3:78796050-78987750|chr3:78988077-79067556	21	6	0	6	3	13	27	9	0.285714	0.5	21	19	0	2.16667		down
chr3	100100458	100105822	-	4	circRNA	TOMM70	NM_014820	chr3:100096756-100100458|chr3:100105822-100119469	17	0	0	2	13	18	17	15	0	6.5	17	20	0	9	down	down
chr3	111632165	111632549	+	1	circRNA	PHLDB2	NM_001134437	chr3:111604259-111632165|chr3:111632549-111637918	11	22	10	8	4	7	33	12	2	0.5	21	15	0.909091	0.875	up
chr3	113114596	113125888	-	8	circRNA	CFAP44	NM_001164496	chr3:113099907-113114596|chr3:113125888-113127952	14	25	0	13	14	28	39	27	1.78571	1.07692	14	41	0	2.15385		down
chr3	113207791	113218429	-	4	circRNA	SPICE1	NM_001331079	chr3:113188085-113207791|chr3:113218429-113222026	71	28	30	16	12	32	99	28	0.394366	0.75	101	48	0.422535	2		down
chr3	122160884	122172848	-	5	circRNA	KPNA1	NM_002264	chr3:122156142-122160884|chr3:122172848-122180070	23	9	54	7	15	2	32	22	0.391304	2.14286	77	9	2.34783	0.285714	down
chr3	122808014	122835145	+	7	circRNA	PDIA5	NM_006810	chr3:122786053-122808014|chr3:122835145-122842912	13	0	0	6	6	12	13	12	0	1	13	18	0	2		down
chr3	122808014	122843190	+	9	circRNA	PDIA5	NM_006810	chr3:122786053-122808014|chr3:122843190-122849326	48	20	7	20	11	43	68	31	0.416667	0.55	55	63	0.145833	2.15		down
chr3	122842912	122849463	+	3	circRNA	PDIA5	NM_006810	chr3:122835145-122842912|chr3:122849463-122864368	12	0	0	4	5	13	12	9	0	1.25	12	17	0	3.25		down
chr3	122864368	122880302	+	5	circRNA	PDIA5	NM_006810	chr3:122849463-122864368|chr3:122880302-122880726	8	20	0	8	2	12	28	10	2.5	0.25	8	20	0	1.5	up
chr3	125731457	125752521	-	6	circRNA	SLC41A3	NM_001008487	chr3:125727723-125731457|chr3:125752521-125769785	12	0	0	3	3	10	12	6	0	1	12	13	0	3.33333		down
chr3	127379220	127381154	+	2	circRNA	PODXL2	NM_015720	chr3:127358366-127379220|chr3:127381154-127387283	76	15	18	17	31	36	91	48	0.197368	1.82353	94	53	0.236842	2.11765		down
chr3	129546645	129547351	-	1	circRNA	TMCC1	NM_001017395	chr3:129390107-129546645|chr3:129547351-129551616	21	6	0	5	12	7	27	17	0.285714	2.4	21	12	0	1.4	down
chr3	129546645	129599405	-	3	circRNA	TMCC1	NM_001349264	chr3:129390107-129546645|chr3:129599405-129612336	4	0	8	9	7	4	4	16	0	0.777778	12	13	2	0.444444		up
chr3	129557740	129599402	-	2	circRNA	TMCC1	NM_001349263	chr3:129551669-129557740|chr3:129599402-129612336	9	3	9	4	10	16	12	14	0.333333	2.5	18	20	1	4	down
chr3	130871231	130992418	+	10	circRNA	NEK11	NM_001321220	chr3:130852800-130871231|chr3:130992418-131068400	0	10	0	8	4	8	10	12	10	0.5	0	16	0	1	up
chr3	130871474	130889731	+	6	circRNA	NEK11	NM_145910	chr3:130871381-130871474|chr3:130889731-130893610	11	0	4	4	5	11	11	9	0	1.25	15	15	0.363636	2.75		down
chr3	132322072	132350323	-	8	circRNA	ACAD11	NR_132426	chr3:132298402-132322072|chr3:132350323-132358335	18	25	0	4	11	24	43	15	1.38889	2.75	18	28	0	6		down
chr3	132405103	132435753	-	19	circRNA	NPHP3-ACAD11	NR_037804	chr3:132403638-132405103|chr3:132435753-132437837	14	0	0	2	0	10	14	2	0	0	14	12	0	5		down
chr3	133356719	133363207	-	4	circRNA	TOPBP1	NM_001363889	chr3:133347577-133356719|chr3:133363207-133368226	10	0	0	10	20	25	10	30	0	2	10	35	0	2.5	down	down
chr3	133894452	133910818	-	6	circRNA	RYK	NM_002958	chr3:133878217-133894452|chr3:133910818-133913925	26	74	28	35	16	38	100	51	2.84615	0.457143	54	73	1.07692	1.08571	up
chr3	133901845	133930451	-	8	circRNA	RYK	NM_002958	chr3:133896917-133901845|chr3:133930451-133941261	11	0	0	1	2	10	11	3	0	2	11	11	0	10		down
chr3	134214137	134226128	+	2	circRNA	CEP63	NM_001042383	chr3:134204894-134214137|chr3:134226128-134250686	16	0	0	2	4	17	16	6	0	2	16	19	0	8.5		down
chr3	136002678	136035906	+	5	circRNA	PCCB	NM_001178014	chr3:135980907-136002678|chr3:136035906-136045644	15	36	0	6	13	19	51	19	2.4	2.16667	15	25	0	3.16667		down
chr3	136117590	136141886	-	6	circRNA	STAG1	NM_005862	chr3:136096594-136117590|chr3:136141886-136152397	37	24	16	10	20	32	61	30	0.648649	2	53	42	0.432432	3.2		down
chr3	136162128	136196254	-	6	circRNA	STAG1	NM_005862	chr3:136152501-136162128|chr3:136196254-136219064	39	20	7	4	4	11	59	8	0.512821	1	46	15	0.179487	2.75		down
chr3	136664424	136665137	+	1	circRNA	NCK1	NM_001291999	chr3:136647069-136664424|chr3:136665137-136667100	21	0	8	4	13	18	21	17	0	3.25	29	22	0.380952	4.5	down	down
chr3	138400808	138403645	-	3	circRNA	PIK3CB	NM_001256045	chr3:138384045-138400808|chr3:138403645-138407716	4	31	18	11	2	30	35	13	7.75	0.181818	22	41	4.5	2.72727	up
chr3	138407716	138413749	-	3	circRNA	PIK3CB	NM_001256045	chr3:138403645-138407716|chr3:138413749-138417748	14	13	4	5	9	19	27	14	0.928571	1.8	18	24	0.285714	3.8		down
chr3	139077585	139085987	-	7	circRNA	COPB2	NM_004766	chr3:139077113-139077585|chr3:139085987-139086986	11	0	11	2	9	22	11	11	0	4.5	22	24	1	11	down
chr3	141622461	141626116	+	2	circRNA	ATP1B3	NM_001679	chr3:141595752-141622461|chr3:141626116-141632493	0	21	4	12	6	5	21	18	21	0.5	4	17	4	0.416667	up
chr3	141622461	141640905	+	5	circRNA	ATP1B3	NM_001679	chr3:141595752-141622461|chr3:141640905-141644372	27	12	12	12	15	30	39	27	0.444444	1.25	39	42	0.444444	2.5		down
chr3	142277465	142279296	-	3	circRNA	ATR	NM_001184	chr3:142275417-142277465|chr3:142279296-142280084	17	11	0	3	4	7	28	7	0.647059	1.33333	17	10	0	2.33333		down
chr3	149589815	149639014	+	5	circRNA	RNF13	NM_007282	chr3:149570383-149589815|chr3:149639014-149677842	14	0	0	11	16	47	14	27	0	1.45455	14	58	0	4.27273		down
chr3	152163070	152165562	+	3	circRNA	MBNL1	NM_001376819	chr3:152150709-152163070|chr3:152165562-152173330	26	0	0	8	15	17	26	23	0	1.875	26	25	0	2.125		down
chr3	155545970	155551830	-	4	circRNA	SLC33A1	NM_001190992	chr3:155544608-155545970|chr3:155551830-155560220	35	34	17	6	14	19	69	20	0.971429	2.33333	52	25	0.485714	3.16667		down
chr3	155545970	155560408	-	5	circRNA	SLC33A1	NM_001190992	chr3:155544608-155545970|chr3:155560408-155571011	43	36	14	64	47	198	79	111	0.837209	0.734375	57	262	0.325581	3.09375		down
chr3	155611306	155640091	+	10	circRNA	GMPS	NM_003875	chr3:155588686-155611306|chr3:155640091-155643029	21	9	16	4	11	5	30	15	0.428571	2.75	37	9	0.761905	1.25	down
chr3	155611306	155649669	+	12	circRNA	GMPS	NM_003875	chr3:155588686-155611306|chr3:155649669-155652704	19	25	7	6	12	12	44	18	1.31579	2	26	18	0.368421	2		down
chr3	155615715	155633981	+	7	circRNA	GMPS	NM_003875	chr3:155611488-155615715|chr3:155633981-155637021	20	0	0	0	16	4	20	16	0	16	20	4	0	4	down
chr3	155621651	155629068	+	4	circRNA	GMPS	NM_003875	chr3:155615830-155621651|chr3:155629068-155632207	16	8	0	3	4	11	24	7	0.5	1.33333	16	14	0	3.66667		down
chr3	156411808	156413814	+	2	circRNA	TIPARP	NM_015508	chr3:156396403-156411808|chr3:156413814-156421212	39	20	6	15	14	32	59	29	0.512821	0.933333	45	47	0.153846	2.13333		down
chr3	171830241	171969331	+	5	circRNA	FNDC3B	NM_022763	chr3:171757561-171830241|chr3:171969331-172003715	12	6	0	1	4	10	18	5	0.5	4	12	11	0	10		down
chr3	179096128	179104417	+	4	circRNA	MFN1	NM_033540	chr3:179095236-179096128|chr3:179104417-179107791	24	4	0	8	14	20	28	22	0.166667	1.75	24	28	0	2.5		down
chr3	183558357	183585848	-	5	circRNA	PARL	NM_001037639	chr3:183551613-183558357|chr3:183585848-183602509	33	0	15	14	5	29	33	19	0	0.357143	48	43	0.454545	2.07143		down
chr3	183962388	183963600	-	4	circRNA	ALG3	NM_005787	chr3:183961784-183962388|chr3:183963600-183966532	10	26	2	4	1	12	36	5	2.6	0.25	12	16	0.2	3		down
chr3	185307901	185331196	+	9	circRNA	SENP2	NM_021627	chr3:185304302-185307901|chr3:185331196-185332351	0	0	11	8	11	3	0	19	0	1.375	11	11	11	0.375		up
chr3	186509513	186522513	-	7	circRNA	RFC4	NM_002916	chr3:186508195-186509513|chr3:186522513-186524078	35	47	10	23	23	46	82	46	1.34286	1	45	69	0.285714	2		down
chr3	194154500	194175121	-	13	circRNA	ATP13A3	NM_024524	chr3:194152621-194154500|chr3:194175121-194176621	4	16	0	14	7	31	20	21	4	0.5	4	45	0	2.21429	up
chr3	195047613	195112876	-	8	circRNA	ACAP2	NM_012287	chr3:195041542-195047613|chr3:195112876-195163523	17	0	12	3	7	3	17	10	0	2.33333	29	6	0.705882	1	down
chr3	195780288	195787118	-	5	circRNA	TFRC	NM_001128148	chr3:195779055-195780288|chr3:195787118-195789452	0	12	20	15	4	21	12	19	12	0.266667	20	36	20	1.4	up
chr3	195785154	195792471	-	7	circRNA	TFRC	NM_001128148	chr3:195782172-195785154|chr3:195792471-195794388	69	78	27	27	30	86	147	57	1.13043	1.11111	96	113	0.391304	3.18519		down
chr3	196807921	196831876	-	4	circRNA	DLG1	NM_001366221	chr3:196802741-196807921|chr3:196831876-196842797	20	0	1	2	10	4	20	12	0	5	21	6	0.05	2	down
chr4	882634	898567	-	7	circRNA	GAK	NM_001318134	chr4:877874-882634|chr4:898567-925830	20	0	30	8	17	17	20	25	0	2.125	50	25	1.5	2.125	down
chr4	1305766	1321491	+	4	circRNA	MAEA	NM_001017405	chr4:1283770-1305766|chr4:1321491-1326544	58	41	22	7	20	18	99	27	0.706897	2.85714	80	25	0.37931	2.57143		down
chr4	1905942	1920350	+	3	circRNA	NSD2	NM_001042424	chr4:1902978-1905942|chr4:1920350-1932352	4	22	29	21	9	14	26	30	5.5	0.428571	33	35	7.25	0.666667	up
chr4	1932352	1941505	+	4	circRNA	NSD2	NM_001042424	chr4:1920350-1932352|chr4:1941505-1952798	0	7	17	10	1	4	7	11	7	0.1	17	14	17	0.4		up
chr4	2626988	2632896	+	3	circRNA	FAM193A	NM_001366316	chr4:2598056-2626988|chr4:2632896-2641461	34	10	16	7	10	22	44	17	0.294118	1.42857	50	29	0.470588	3.14286		down
chr4	2883624	2896458	+	4	circRNA	ADD1	NM_001119	chr4:2877837-2883624|chr4:2896458-2899910	2	9	0	13	4	2	11	17	4.5	0.307692	2	15	0	0.153846	up
chr4	6925099	7002978	+	6	circRNA	TBC1D14	NM_001113361	chr4:6911232-6925099|chr4:7002978-7006570	0	22	23	13	5	18	22	18	22	0.384615	23	31	23	1.38462	up
chr4	6998051	7006651	+	4	circRNA	TBC1D14	NM_001113361	chr4:6996029-6998051|chr4:7006651-7008358	32	9	14	4	8	13	41	12	0.28125	2	46	17	0.4375	3.25	down	down
chr4	7840250	7845077	-	2	circRNA	AFAP1	NM_001371090	chr4:7820898-7840250|chr4:7845077-7857192	24	7	6	3	2	12	31	5	0.291667	0.666667	30	15	0.25	4		down
chr4	15626874	15628578	-	2	circRNA	FBXL5	NM_012161	chr4:15614037-15626874|chr4:15628578-15629507	0	11	0	10	1	0	11	11	11	0.1	0	10	0	0	up
chr4	25153581	25160729	-	5	circRNA	SEPSECS	NM_016955	chr4:25146755-25153581|chr4:25160729-25161877	4	23	33	18	3	17	27	21	5.75	0.166667	37	35	8.25	0.944444	up
chr4	25848915	25849486	-	1	circRNA	SEL1L3	NM_015187	chr4:25836945-25848915|chr4:25849486-25864296	16	32	0	10	5	5	48	15	2	0.5	16	15	0	0.5	up
chr4	38055819	38104778	+	4	circRNA	TBC1D1	NM_001253912	chr4:38054846-38055819|chr4:38104778-38117330	24	4	9	2	11	11	28	13	0.166667	5.5	33	13	0.375	5.5	down	down
chr4	38091552	38119813	+	5	circRNA	TBC1D1	NM_015173	chr4:38055959-38091552|chr4:38119813-38126582	11	0	2	5	16	12	11	21	0	3.2	13	17	0.181818	2.4	down	down
chr4	39226503	39254912	+	11	circRNA	WDR19	NM_001317924	chr4:39219725-39226503|chr4:39254912-39255525	16	0	8	2	9	3	16	11	0	4.5	24	5	0.5	1.5	down
chr4	42003632	42041070	+	7	circRNA	SLC30A9	NM_006345	chr4:41992777-42003632|chr4:42041070-42051393	39	12	5	4	6	17	51	10	0.307692	1.5	44	21	0.128205	4.25		down
chr4	52714370	52758017	+	7	circRNA	DCUN1D4	NM_001287757	chr4:52709433-52714370|chr4:52758017-52765435	16	0	4	3	7	17	16	10	0	2.33333	20	20	0.25	5.66667	down	down
chr4	52729602	52765544	+	7	circRNA	DCUN1D4	NM_001287757	chr4:52714533-52729602|chr4:52765544-52777235	10	7	24	24	18	12	17	42	0.7	0.75	34	36	2.4	0.5		up
chr4	54280781	54294350	+	3	circRNA	FIP1L1	NM_001134937	chr4:54266006-54280781|chr4:54294350-54306748	24	9	39	20	40	46	33	60	0.375	2	63	66	1.625	2.3	down
chr4	73979508	73991029	-	8	circRNA	ANKRD17	NM_001286771	chr4:73968264-73979508|chr4:73991029-74000833	11	14	0	4	5	8	25	9	1.27273	1.25	11	12	0	2		down
chr4	73981537	73991029	-	7	circRNA	ANKRD17	NM_001286771	chr4:73979625-73981537|chr4:73991029-74000833	0	23	28	9	2	11	23	11	23	0.222222	28	20	28	1.22222	up
chr4	76711302	76711950	+	2	circRNA	USO1	NM_001290049	chr4:76708355-76711302|chr4:76711950-76714842	2	12	10	22	4	31	14	26	6	0.181818	12	53	5	1.40909	up
chr4	77917577	77941823	+	6	circRNA	SEPTIN11	NM_001306147	chr4:77917091-77917577|chr4:77941823-77949781	12	0	0	2	14	8	12	16	0	7	12	10	0	4	down	down
chr4	77977114	77987558	-	4	circRNA	CCNI	NM_006835	chr4:77976533-77977114|chr4:77987558-77996624	12	3	21	2	12	12	15	14	0.25	6	33	14	1.75	6	down
chr4	83795763	83803093	-	5	circRNA	SEC31A	NM_001077207	chr4:83793239-83795763|chr4:83803093-83812240	23	16	0	4	9	21	39	13	0.695652	2.25	23	25	0	5.25		down
chr4	95539154	95561601	+	2	circRNA	PDLIM5	NM_001256425	chr4:95507595-95539154|chr4:95561601-95575610	30	60	7	7	5	16	90	12	2	0.714286	37	23	0.233333	2.28571		down
chr4	103225473	103236987	-	4	circRNA	SLC39A8	NM_001135147	chr4:103189236-103225473|chr4:103236987-103265600	69	34	60	29	60	74	103	89	0.492754	2.06897	129	103	0.869565	2.55172	down
chr4	103432036	103459113	+	5	circRNA	NFKB1	NM_001382626	chr4:103422945-103432036|chr4:103459113-103488143	0	19	0	14	1	6	19	15	19	0.0714286	0	20	0	0.428571	up
chr4	106180775	106194075	+	4	circRNA	TET2	NM_001127208	chr4:106164935-106180775|chr4:106194075-106196204	10	8	3	5	3	21	18	8	0.8	0.6	13	26	0.3	4.2		down
chr4	106613132	106616825	-	3	circRNA	INTS12	NM_020395	chr4:106607995-106613132|chr4:106616825-106621006	27	0	9	4	4	9	27	8	0	1	36	13	0.333333	2.25		down
chr4	107092251	107157965	-	11	circRNA	TBCK	NM_001163435	chr4:107037535-107092251|chr4:107157965-107163626	15	5	3	10	16	21	20	26	0.333333	1.6	18	31	0.2	2.1		down
chr4	110384056	110384800	+	1	circRNA	SEC24B	NM_001042734	chr4:110355158-110384056|chr4:110384800-110394159	15	0	9	4	10	7	15	14	0	2.5	24	11	0.6	1.75	down
chr4	110412482	110416012	+	2	circRNA	SEC24B	NM_001042734	chr4:110394342-110412482|chr4:110416012-110427483	14	0	0	7	7	23	14	14	0	1	14	30	0	3.28571		down
chr4	120381337	120384134	+	4	circRNA	SEPTIN7P14	NR_037630	chr4:120376288-120381337|chr4:120384134-120414487	14	55	19	15	6	21	69	21	3.92857	0.4	33	36	1.35714	1.4	up
chr4	129012155	129012667	+	2	circRNA	LARP1B	NM_001278604	chr4:129003460-129012155|chr4:129012667-129019340	47	16	15	11	20	42	63	31	0.340426	1.81818	62	53	0.319149	3.81818		down
chr4	129913321	130003528	-	8	circRNA	SCLT1	NM_144643	chr4:129891623-129913321|chr4:130003528-130014224	3	10	0	7	3	10	13	10	3.33333	0.428571	3	17	0	1.42857	up
chr4	146435589	146436165	+	1	circRNA	SMAD1	NM_001354812	chr4:146402552-146435589|chr4:146436165-146460955	9	28	20	14	5	13	37	19	3.11111	0.357143	29	27	2.22222	0.928571	up
chr4	148785996	148803083	+	5	circRNA	ARHGAP10	NM_024605	chr4:148778805-148785996|chr4:148803083-148827788	38	0	0	1	13	9	38	14	0	13	38	10	0	9	down	down
chr4	148860975	148876525	+	3	circRNA	ARHGAP10	NM_024605	chr4:148834290-148860975|chr4:148876525-148886174	22	3	0	5	11	7	25	16	0.136364	2.2	22	12	0	1.4	down
chr4	151388824	151412187	-	4	circRNA	LRBA	NM_001364905	chr4:151358016-151388824|chr4:151412187-151509199	8	0	4	3	0	13	8	3	0	0	12	16	0.5	4.33333		down
chr4	151656409	151729550	-	5	circRNA	LRBA	NM_001364905	chr4:151604869-151656409|chr4:151729550-151738275	7	31	30	25	8	16	38	33	4.42857	0.32	37	41	4.28571	0.64	up
chr4	152053482	152056284	-	3	circRNA	SH3D19	NM_001128924	chr4:152049508-152053482|chr4:152056284-152058883	6	0	25	12	7	2	6	19	0	0.583333	31	14	4.16667	0.166667		up
chr4	154191486	154197282	+	2	circRNA	TRIM2	NM_001375515	chr4:154074422-154191486|chr4:154197282-154214133	10	0	1	2	4	8	10	6	0	2	11	10	0.1	4		down
chr4	160225493	160235920	+	2	circRNA	RAPGEF2	NM_001351724	chr4:160164943-160225493|chr4:160235920-160243498	10	0	14	6	16	21	10	22	0	2.66667	24	27	1.4	3.5	down
chr4	166215510	166220808	+	3	circRNA	KLHL2	NM_007246	chr4:166184511-166215510|chr4:166220808-166226759	19	1	7	4	18	19	20	22	0.0526316	4.5	26	23	0.368421	4.75	down	down
chr4	166924542	166946583	+	4	circRNA	TLL1	NM_001204760	chr4:166916330-166924542|chr4:166946583-166951604	12	24	0	4	17	11	36	21	2	4.25	12	15	0	2.75		down
chr4	166935587	166946583	+	2	circRNA	TLL1	NM_001204760	chr4:166929200-166935587|chr4:166946583-166951604	12	5	0	21	12	44	17	33	0.416667	0.571429	12	65	0	2.09524		down
chr4	166935587	166999182	+	11	circRNA	TLL1	NM_012464	chr4:166929200-166935587|chr4:166999182-167012279	13	0	0	8	4	19	13	12	0	0.5	13	27	0	2.375		down
chr4	166946467	166964571	+	4	circRNA	TLL1	NM_012464	chr4:166935712-166946467|chr4:166964571-166976227	23	11	0	0	5	10	34	5	0.478261	5	23	10	0	10		down
chr4	166976227	166999182	+	6	circRNA	TLL1	NM_012464	chr4:166964571-166976227|chr4:166999182-167012279	79	62	20	61	75	169	141	136	0.78481	1.22951	99	230	0.253165	2.77049		down
chr4	166976227	167012493	+	7	circRNA	TLL1	NM_012464	chr4:166964571-166976227|chr4:167012493-167020428	9	28	14	9	4	26	37	13	3.11111	0.444444	23	35	1.55556	2.88889	up
chr4	169815729	169837178	+	6	circRNA	PALLD	NM_001166108	chr4:169812208-169815729|chr4:169837178-169842684	10	0	0	2	2	18	10	4	0	1	10	20	0	9		down
chr4	170076630	170077830	-	2	circRNA	SH3RF1	NM_020870	chr4:170057771-170076630|chr4:170077830-170189970	16	0	0	4	15	7	16	19	0	3.75	16	11	0	1.75	down
chr4	170501992	170511960	-	6	circRNA	NEK1	NM_001199397	chr4:170498230-170501992|chr4:170511960-170520250	13	0	7	10	25	11	13	35	0	2.5	20	21	0.538462	1.1	down
chr5	223596	228448	+	4	circRNA	SDHA	NM_001294332	chr5:218533-223596|chr5:228448-230990	39	46	1	6	13	14	85	19	1.17949	2.16667	40	20	0.025641	2.33333		down
chr5	353844	413548	+	3	circRNA	PDCD6-AHRR	NR_165159	chr5:344079-353844|chr5:413548-422843	10	21	22	11	5	17	31	16	2.1	0.454545	32	28	2.2	1.54545	up
chr5	814875	825366	-	4	circRNA	ZDHHC11	NM_024786	chr5:801279-814875|chr5:825366-833887	5	0	13	12	12	6	5	24	0	1	18	18	2.6	0.5		up
chr5	896779	901546	+	3	circRNA	TRIP13	NM_001166260	chr5:895067-896779|chr5:901546-904262	11	0	0	3	2	12	11	5	0	0.666667	11	15	0	4		down
chr5	1032266	1036499	+	6	circRNA	NKD2	NM_033120	chr5:1009675-1032266|chr5:1036499-1037919	55	26	44	7	34	9	81	41	0.472727	4.85714	99	16	0.8	1.28571	down
chr5	1324968	1325865	-	1	ciRNA	CLPTM1L	NM_030782	chr5:1324928-1325865	25	29	5	6	11	14	54	17	1.16	1.83333	30	20	0.2	2.33333		down
chr5	1432578	1443357	-	3	circRNA	SLC6A3	NM_001044	chr5:1422129-1432578|chr5:1443357-1445462	19	15	0	2	4	40	34	6	0.789474	2	19	42	0	20		down
chr5	6616839	6625782	-	6	circRNA	NSUN2	NM_001193455	chr5:6611911-6616839|chr5:6625782-6632711	6	0	20	10	6	5	6	16	0	0.6	26	15	3.33333	0.5		up
chr5	7870882	7878435	+	4	circRNA	MTRR	NM_001364440	chr5:7870169-7870882|chr5:7878435-7883267	27	10	10	1	6	18	37	7	0.37037	6	37	19	0.37037	18		down
chr5	10387105	10394897	+	5	circRNA	MARCHF6	NM_001270660	chr5:10378944-10387105|chr5:10394897-10397404	5	39	28	16	7	25	44	23	7.8	0.4375	33	41	5.6	1.5625	up
chr5	10390443	10391843	+	2	circRNA	MARCHF6	NM_001270660	chr5:10387178-10390443|chr5:10391843-10394193	0	0	13	8	6	3	0	14	0	0.75	13	11	13	0.375		up
chr5	10618444	10638280	+	2	circRNA	ANKRD33B	NM_001164440	chr5:10564945-10618444|chr5:10638280-10649377	14	0	0	0	12	3	14	12	0	12	14	3	0	3	down
chr5	14286979	14336836	+	8	circRNA	TRIO	NM_007118	chr5:14280545-14286979|chr5:14336836-14358286	22	77	31	21	9	12	99	30	3.5	0.428571	53	33	1.40909	0.571429	up
chr5	14297180	14316852	+	3	circRNA	TRIO	NM_007118	chr5:14293243-14297180|chr5:14316852-14330886	8	26	23	8	8	4	34	16	3.25	1	31	12	2.875	0.5		up
chr5	14330886	14336836	+	2	circRNA	TRIO	NM_007118	chr5:14316852-14330886|chr5:14336836-14358286	27	13	5	2	9	6	40	11	0.481481	4.5	32	8	0.185185	3	down
chr5	31483660	31495479	-	5	circRNA	DROSHA	NM_001100412	chr5:31472339-31483660|chr5:31495479-31504661	11	8	0	4	5	9	19	9	0.727273	1.25	11	13	0	2.25		down
chr5	32135677	32143986	-	2	circRNA	GOLPH3	NM_022130	chr5:32126742-32135677|chr5:32143986-32173915	53	9	15	7	5	25	62	12	0.169811	0.714286	68	32	0.283019	3.57143		down
chr5	32364053	32390543	-	8	circRNA	ZFR	NM_016107	chr5:32356045-32364053|chr5:32390543-32395264	13	8	5	9	22	22	21	31	0.615385	2.44444	18	31	0.384615	2.44444		down
chr5	32395264	32400308	-	3	circRNA	ZFR	NM_016107	chr5:32390543-32395264|chr5:32400308-32403210	0	15	4	11	2	2	15	13	15	0.181818	4	13	4	0.181818	up
chr5	33461006	33463930	+	6	circRNA	TARS1	NM_001258437	chr5:33459966-33461006|chr5:33463930-33466975	10	32	0	21	8	12	42	29	3.2	0.380952	10	33	0	0.571429	up
chr5	34175549	34182972	-	4	circRNA	C1QTNF3	NR_146599	chr5:34169258-34175549|chr5:34182972-34218399	56	30	15	11	41	57	86	52	0.535714	3.72727	71	68	0.267857	5.18182		down
chr5	37125345	37148370	-	5	circRNA	CPLANE1	NM_023073	chr5:37122590-37125345|chr5:37148370-37153841	10	0	0	4	11	11	10	15	0	2.75	10	15	0	2.75	down	down
chr5	37153841	37162668	-	4	circRNA	CPLANE1	NM_023073	chr5:37148370-37153841|chr5:37162668-37164374	17	30	0	0	7	14	47	7	1.76471	7	17	14	0	14		down
chr5	37245580	37247847	-	3	circRNA	CPLANE1	NM_023073	chr5:37244709-37245580|chr5:37247847-37249346	18	0	0	3	8	9	18	11	0	2.66667	18	12	0	3	down	down
chr5	37292980	37303516	-	7	circRNA	NUP155	NM_001278312	chr5:37292140-37292980|chr5:37303516-37304840	17	0	15	4	8	5	17	12	0	2	32	9	0.882353	1.25	down
chr5	41840552	41862852	-	6	circRNA	OXCT1	NM_000436	chr5:41807540-41840552|chr5:41862852-41870382	13	19	0	12	7	30	32	19	1.46154	0.583333	13	42	0	2.5		down
chr5	41850131	41862852	-	4	circRNA	OXCT1	NM_000436	chr5:41842883-41850131|chr5:41862852-41870382	20	0	7	7	13	31	20	20	0	1.85714	27	38	0.35	4.42857		down
chr5	43294157	43297268	-	4	circRNA	HMGCS1	NM_001324219	chr5:43293075-43294157|chr5:43297268-43298110	5	31	26	34	16	71	36	50	6.2	0.470588	31	105	5.2	2.08824	up
chr5	43655941	43677908	+	5	circRNA	NNT	NM_012343	chr5:43653315-43655941|chr5:43677908-43700220	18	7	0	4	10	16	25	14	0.388889	2.5	18	20	0	4	down	down
chr5	43675612	43702838	+	4	circRNA	NNT	NM_012343	chr5:43659452-43675612|chr5:43702838-43704356	12	10	0	1	4	16	22	5	0.833333	4	12	17	0	16		down
chr5	52145198	52161651	+	5	circRNA	ITGA1	NM_181501	chr5:52084248-52145198|chr5:52161651-52177704	13	13	5	1	12	9	26	13	1	12	18	10	0.384615	9		down
chr5	61846193	61857084	+	3	circRNA	IPO11	NM_016338	chr5:61833116-61846193|chr5:61857084-61887403	3	34	4	7	3	14	37	10	11.3333	0.428571	7	21	1.33333	2	up
chr5	61846193	61887499	+	4	circRNA	IPO11	NM_016338	chr5:61833116-61846193|chr5:61887499-61897590	47	0	23	4	11	9	47	15	0	2.75	70	13	0.489362	2.25	down	down
chr5	68548244	68558131	+	6	circRNA	CDK7	NM_001324072	chr5:68531280-68548244|chr5:68558131-68565033	24	4	10	11	9	31	28	20	0.166667	0.818182	34	42	0.416667	2.81818		down
chr5	70888752	70900295	+	5	circRNA	MCCC2	NM_001363147	chr5:70883381-70888752|chr5:70900295-70927947	54	22	45	13	30	35	76	43	0.407407	2.30769	99	48	0.833333	2.69231	down
chr5	72157634	72183049	+	8	circRNA	TNPO1	NM_002270	chr5:72151750-72157634|chr5:72183049-72183904	10	0	0	2	12	0	10	14	0	6	10	2	0	0	down
chr5	72354259	72373320	+	5	circRNA	FCHO2	NM_001146032	chr5:72351934-72354259|chr5:72373320-72374006	41	7	24	16	40	30	48	56	0.170732	2.5	65	46	0.585366	1.875	down
chr5	72374006	72378652	+	3	circRNA	FCHO2	NM_001146032	chr5:72373320-72374006|chr5:72378652-72383415	0	11	9	13	6	19	11	19	11	0.461538	9	32	9	1.46154	up
chr5	77684660	77717784	+	5	circRNA	SCAMP1	NM_004866	chr5:77656552-77684660|chr5:77717784-77745756	22	0	16	3	11	20	22	14	0	3.66667	38	23	0.727273	6.66667	down
chr5	77684660	77755185	+	8	circRNA	SCAMP1	NM_004866	chr5:77656552-77684660|chr5:77755185-77771326	0	10	0	9	3	7	10	12	10	0.333333	0	16	0	0.777778	up
chr5	78734832	78752841	-	4	circRNA	HOMER1	NM_004272	chr5:78697878-78734832|chr5:78752841-78808592	80	36	32	30	29	130	116	59	0.45	0.966667	112	160	0.4	4.33333		down
chr5	78914469	78915906	+	3	circRNA	TENT2	NM_001349553	chr5:78913422-78914469|chr5:78915906-78919074	13	4	0	2	1	13	17	3	0.307692	0.5	13	15	0	6.5		down
chr5	80021271	80040434	+	4	circRNA	MSH3	NM_002439	chr5:79974912-80021271|chr5:80040434-80057364	0	17	48	29	8	35	17	37	17	0.275862	48	64	48	1.2069	up
chr5	81460217	81474406	+	2	circRNA	ATG10	NM_001131028	chr5:81354421-81460217|chr5:81474406-81548380	12	16	3	12	9	26	28	21	1.33333	0.75	15	38	0.25	2.16667		down
chr5	82491588	82554496	+	4	circRNA	XRCC4	NM_022550	chr5:82407022-82491588|chr5:82554496-82648949	14	10	0	2	5	8	24	7	0.714286	2.5	14	10	0	4		down
chr5	93111864	93120205	-	2	circRNA	FAM172A	NM_032042	chr5:92956835-93111864|chr5:93120205-93159853	17	0	0	2	0	13	17	2	0	0	17	15	0	6.5		down
chr5	93978977	94006713	+	10	circRNA	SLF1	NM_032290	chr5:93966448-93978977|chr5:94006713-94014512	17	0	0	6	8	19	17	14	0	1.33333	17	25	0	3.16667		down
chr5	93998002	94014660	+	6	circRNA	SLF1	NM_032290	chr5:93990457-93998002|chr5:94014660-94022277	12	6	0	10	24	25	18	34	0.5	2.4	12	35	0	2.5	down	down
chr5	102338736	102345570	+	5	circRNA	PAM	NM_001319943	chr5:102326105-102338736|chr5:102345570-102353037	26	10	9	15	8	31	36	23	0.384615	0.533333	35	46	0.346154	2.06667		down
chr5	102432244	102433485	-	3	circRNA	GIN1	NM_001317954	chr5:102423876-102432244|chr5:102433485-102440244	16	5	21	7	21	31	21	28	0.3125	3	37	38	1.3125	4.42857	down
chr5	108203467	108219219	+	4	circRNA	FER	NM_005246	chr5:108171508-108203467|chr5:108219219-108233359	28	0	41	16	33	43	28	49	0	2.0625	69	59	1.46429	2.6875	down
chr5	109091029	109110666	+	4	circRNA	MAN2A1	NM_002372	chr5:109065214-109091029|chr5:109110666-109117096	13	0	6	1	6	10	13	7	0	6	19	11	0.461538	10		down
chr5	112868575	112878200	+	6	circRNA	YTHDC2	NM_001345975	chr5:112862482-112868575|chr5:112878200-112884237	0	11	0	8	3	6	11	11	11	0.375	0	14	0	0.75	up
chr5	118860910	118872245	+	6	circRNA	HSD17B4	NM_000414	chr5:118850741-118860910|chr5:118872245-118877599	12	0	5	4	4	14	12	8	0	1	17	18	0.416667	3.5		down
chr5	128320825	128326157	+	3	circRNA	SLC27A6	NM_001317984	chr5:128302311-128320825|chr5:128326157-128351577	12	30	12	21	10	23	42	31	2.5	0.47619	24	44	1	1.09524	up
chr5	133871547	133887899	+	3	circRNA	JADE2	NM_001308143	chr5:133860120-133871547|chr5:133887899-133895519	15	18	0	12	24	49	33	36	1.2	2	15	61	0	4.08333		down
chr5	134010304	134018172	+	5	circRNA	SEC24A	NM_001252231	chr5:134007576-134010304|chr5:134018172-134022479	10	0	2	10	15	22	10	25	0	1.5	12	32	0.2	2.2		down
chr5	134681657	134705832	-	5	circRNA	MACROH2A1	NM_138610	chr5:134679124-134681657|chr5:134705832-134724611	28	18	5	5	22	17	46	27	0.642857	4.4	33	22	0.178571	3.4		down
chr5	134705095	134705832	-	2	circRNA	MACROH2A1	NM_138610	chr5:134696297-134705095|chr5:134705832-134724611	0	12	5	9	3	20	12	12	12	0.333333	5	29	5	2.22222	up
chr5	137853249	137865367	-	3	circRNA	ETF1	NM_001291974	chr5:137849395-137853249|chr5:137865367-137877207	22	4	0	4	6	11	26	10	0.181818	1.5	22	15	0	2.75		down
chr5	138117611	138223331	+	8	circRNA	CTNNA1	NM_001290307	chr5:138089199-138117611|chr5:138223331-138240037	18	4	0	5	7	11	22	12	0.222222	1.4	18	16	0	2.2		down
chr5	138699447	138700432	+	2	circRNA	PAIP2	NR_109830	chr5:138677669-138699447|chr5:138700432-138704421	10	0	4	15	18	39	10	33	0	1.2	14	54	0.4	2.6		down
chr5	138979956	139003046	+	5	circRNA	UBE2D2	NM_181838	chr5:138941992-138979956|chr5:139003046-139006340	6	71	0	43	17	53	77	60	11.8333	0.395349	6	96	0	1.23256	up
chr5	138994170	139003046	+	4	circRNA	UBE2D2	NM_181838	chr5:138980020-138994170|chr5:139003046-139006340	25	22	11	2	15	10	47	17	0.88	7.5	36	12	0.44	5		down
chr5	142675024	142680328	-	3	circRNA	NR3C1	NM_001018074	chr5:142662290-142675024|chr5:142680328-142689661	10	14	4	3	11	9	24	14	1.4	3.66667	14	12	0.4	3		down
chr5	142779220	142780417	-	1	circRNA	NR3C1	NM_001018074	chr5:142693733-142779220|chr5:142780417-142814768	3	1	13	7	5	3	4	12	0.333333	0.714286	16	10	4.33333	0.428571		up
chr5	147774276	147785957	+	6	circRNA	FBXO38	NM_001271723	chr5:147763602-147774276|chr5:147785957-147788686	3	0	20	9	5	4	3	14	0	0.555556	23	13	6.66667	0.444444		up
chr5	147774276	147790328	+	8	circRNA	FBXO38	NM_001271723	chr5:147763602-147774276|chr5:147790328-147793698	16	0	0	4	11	6	16	15	0	2.75	16	10	0	1.5	down
chr5	149900429	149901329	+	1	circRNA	NDST1	NM_001301063	chr5:149877541-149900429|chr5:149901329-149907365	42	24	12	12	9	29	66	21	0.571429	0.75	54	41	0.285714	2.41667		down
chr5	151173719	151178874	+	4	circRNA	G3BP1	NM_005754	chr5:151170623-151173719|chr5:151178874-151179449	26	24	0	3	2	9	50	5	0.923077	0.666667	26	12	0	3		down
chr5	151176787	151180430	+	5	circRNA	G3BP1	NM_005754	chr5:151175136-151176787|chr5:151180430-151183445	13	0	0	0	0	10	13	0	0	0	13	10	0	10		down
chr5	167920898	167945067	+	11	circRNA	RARS1	NM_002887	chr5:167919852-167920898|chr5:167945067-167946085	12	10	0	6	2	12	22	8	0.833333	0.333333	12	18	0	2		down
chr5	176562087	176619020	+	3	circRNA	NSD1	NM_172349	chr5:176560155-176562087|chr5:176619020-176631120	19	18	0	2	7	8	37	9	0.947368	3.5	19	10	0	4		down
chr5	179042546	179044912	-	6	circRNA	HNRNPH1	NM_001364243	chr5:179041960-179042546|chr5:179044912-179044989	33	17	3	2	1	13	50	3	0.515152	0.5	36	15	0.0909091	6.5		down
chr5	179135239	179137066	+	3	circRNA	CANX	NM_001363994	chr5:179134191-179135239|chr5:179137066-179143105	23	29	0	11	16	25	52	27	1.26087	1.45455	23	36	0	2.27273		down
chr5	179996109	179998432	+	2	circRNA	CNOT6	NM_001370472	chr5:179995003-179996109|chr5:179998432-180000987	50	14	8	7	8	16	64	15	0.28	1.14286	58	23	0.16	2.28571		down
chr5	180665098	180668639	-	4	circRNA	RACK1	NM_006098	chr5:180664719-180665098|chr5:180668639-180669173	25	20	0	5	9	15	45	14	0.8	1.8	25	20	0	3		down
chr6	4935748	4937971	+	2	circRNA	CDYL	NM_001368125	chr6:4892613-4935748|chr6:4937971-4943779	19	5	1	3	14	17	24	17	0.263158	4.66667	20	20	0.0526316	5.66667	down	down
chr6	5272658	5613553	+	6	circRNA	FARS2	NM_001374876	chr6:5261893-5272658|chr6:5613553-5771523	16	11	0	3	2	17	27	5	0.6875	0.666667	16	20	0	5.66667		down
chr6	7176887	7182315	+	3	circRNA	RREB1	NM_001168344	chr6:7108001-7176887|chr6:7182315-7187666	6	19	13	19	33	9	25	52	3.16667	1.73684	19	28	2.16667	0.473684		up
chr6	13652890	13697128	-	4	circRNA	RANBP9	NM_005493	chr6:13644961-13652890|chr6:13697128-13711166	0	16	0	11	1	18	16	12	16	0.0909091	0	29	0	1.63636	up
chr6	17624791	17649531	-	9	circRNA	NUP153	NM_001278209	chr6:17616926-17624791|chr6:17649531-17652064	5	12	9	16	6	35	17	22	2.4	0.375	14	51	1.8	2.1875	up
chr6	17675135	17676001	-	3	circRNA	NUP153	NM_001278209	chr6:17669777-17675135|chr6:17676001-17688626	13	6	12	5	22	8	19	27	0.461538	4.4	25	13	0.923077	1.6	down
chr6	18160113	18171710	+	5	circRNA	KDM1B	NM_001364614	chr6:18156157-18160113|chr6:18171710-18186002	11	4	0	3	5	10	15	8	0.363636	1.66667	11	13	0	3.33333		down
chr6	24416624	24418806	+	3	circRNA	MRS2	NM_001286265	chr6:24415391-24416624|chr6:24418806-24423164	32	45	14	5	7	13	77	12	1.40625	1.4	46	18	0.4375	2.6		down
chr6	25466100	25488813	+	5	circRNA	CARMIL1	NM_001173977	chr6:25450939-25466100|chr6:25488813-25491959	12	0	0	4	12	11	12	16	0	3	12	15	0	2.75	down	down
chr6	25482484	25500463	+	6	circRNA	CARMIL1	NM_001173977	chr6:25472749-25482484|chr6:25500463-25509883	19	0	46	3	17	6	19	20	0	5.66667	65	9	2.42105	2	down
chr6	31708939	31715209	+	8	circRNA	MSH5	NM_002441	chr6:31708390-31708939|chr6:31715209-31721077	30	31	0	10	5	20	61	15	1.03333	0.5	30	30	0	2		down
chr6	33231260	33238060	-	16	circRNA	VPS52	NM_001289175	chr6:33219748-33231260|chr6:33238060-33239681	7	1	3	0	0	13	8	0	0.142857	0	10	13	0.428571	13		down
chr6	33623542	33627326	+	5	circRNA	ITPR3	NM_002224	chr6:33608331-33623542|chr6:33627326-33630304	18	23	0	5	9	10	41	14	1.27778	1.8	18	15	0	2		down
chr6	36483114	36507981	-	6	circRNA	STK38	NM_001305102	chr6:36475379-36483114|chr6:36507981-36514966	17	25	0	2	5	12	42	7	1.47059	2.5	17	14	0	6		down
chr6	37426387	37430784	+	5	circRNA	CMTR1	NM_015050	chr6:37421088-37426387|chr6:37430784-37438796	19	15	7	3	2	16	34	5	0.789474	0.666667	26	19	0.368421	5.33333		down
chr6	38545375	38565897	-	5	circRNA	BTBD9	NM_001099272	chr6:38312869-38545375|chr6:38565897-38607575	40	36	6	13	33	34	76	46	0.9	2.53846	46	47	0.15	2.61538		down
chr6	42559888	42562042	+	2	circRNA	UBR2	NM_015255	chr6:42541731-42559888|chr6:42562042-42571325	29	0	8	9	32	24	29	41	0	3.55556	37	33	0.275862	2.66667	down	down
chr6	42582808	42600642	+	5	circRNA	UBR2	NM_015255	chr6:42580029-42582808|chr6:42600642-42603155	8	2	0	3	9	16	10	12	0.25	3	8	19	0	5.33333	down
chr6	43501643	43516197	-	5	circRNA	XPO5	NR_144392	chr6:43499313-43501643|chr6:43516197-43517225	14	11	0	4	8	16	25	12	0.785714	2	14	20	0	4		down
chr6	43523572	43535091	-	7	circRNA	XPO5	NR_144392	chr6:43521240-43523572|chr6:43535091-43536447	37	15	8	7	9	22	52	16	0.405405	1.28571	45	29	0.216216	3.14286		down
chr6	43533396	43541338	-	7	circRNA	XPO5	NR_144392	chr6:43530083-43533396|chr6:43541338-43543496	0	23	11	15	4	7	23	19	23	0.266667	11	22	11	0.466667	up	up
chr6	47501337	47522502	+	3	circRNA	CD2AP	NM_012120	chr6:47471176-47501337|chr6:47522502-47541799	14	0	0	8	3	27	14	11	0	0.375	14	35	0	3.375		down
chr6	56716194	56765419	-	2	circRNA	DST	NM_001144769	chr6:56600087-56716194|chr6:56765419-56818582	4	24	25	15	6	9	28	21	6	0.4	29	24	6.25	0.6	up
chr6	64404470	64410356	+	4	circRNA	PHF3	NM_001290259	chr6:64401933-64404470|chr6:64410356-64412397	0	2	23	11	11	3	2	22	2	1	23	14	23	0.272727		up
chr6	71136141	71212494	+	10	circRNA	FAM135A	NM_001105531	chr6:71125079-71136141|chr6:71212494-71232215	8	23	9	9	3	10	31	12	2.875	0.333333	17	19	1.125	1.11111	up
chr6	79735235	79770535	-	5	circRNA	PHIP	NM_017934	chr6:79728876-79735235|chr6:79770535-79787164	12	0	0	1	12	2	12	13	0	12	12	3	0	2	down
chr6	82920530	82922510	-	4	circRNA	IBTK	NM_001300906	chr6:82914675-82920530|chr6:82922510-82923943	17	0	6	5	16	8	17	21	0	3.2	23	13	0.352941	1.6	down
chr6	82933156	82941559	-	5	circRNA	IBTK	NM_001300906	chr6:82930430-82933156|chr6:82941559-82943875	27	5	0	8	13	23	32	21	0.185185	1.625	27	31	0	2.875		down
chr6	82933784	82941559	-	4	circRNA	IBTK	NM_001300906	chr6:82933337-82933784|chr6:82941559-82943875	51	14	14	26	20	53	65	46	0.27451	0.769231	65	79	0.27451	2.03846		down
chr6	83728691	83754378	-	5	circRNA	UBE3D	NM_198920	chr6:83667169-83728691|chr6:83754378-83763866	112	69	14	30	42	61	181	72	0.616071	1.4	126	91	0.125	2.03333		down
chr6	87925620	87943245	+	4	circRNA	ZNF292	NM_001351444	chr6:87924860-87925620|chr6:87943245-87953192	40	9	27	8	24	17	49	32	0.225	3	67	25	0.675	2.125	down
chr6	89600213	89650899	-	7	circRNA	RNGTT	NM_001286426	chr6:89563483-89600213|chr6:89650899-89673064	3	2	23	14	5	6	5	19	0.666667	0.357143	26	20	7.66667	0.428571		up
chr6	96971021	96976508	+	5	circRNA	UFL1	NM_015323	chr6:96969826-96971021|chr6:96976508-96982138	10	2	0	2	1	10	12	3	0.2	0.5	10	12	0	5		down
chr6	99323290	99353546	-	4	circRNA	FBXL4	NM_001278716	chr6:99322317-99323290|chr6:99353546-99365249	23	10	8	4	6	14	33	10	0.434783	1.5	31	18	0.347826	3.5		down
chr6	99323290	99382755	-	8	circRNA	FBXL4	NM_001278716	chr6:99322317-99323290|chr6:99382755-99395681	12	0	0	7	4	29	12	11	0	0.571429	12	36	0	4.14286		down
chr6	105771539	105781380	-	3	circRNA	PREP	NM_002726	chr6:105736769-105771539|chr6:105781380-105800846	22	0	0	1	1	9	22	2	0	1	22	10	0	9		down
chr6	109466421	109468140	+	2	circRNA	CEP57L1	NM_001350665	chr6:109461878-109466421|chr6:109468140-109471320	1	2	11	8	2	3	3	10	2	0.25	12	11	11	0.375		up
chr6	134301219	134305809	+	5	circRNA	TBPL1	NM_001253676	chr6:134273868-134301219|chr6:134305809-134308098	0	0	26	23	3	8	0	26	0	0.130435	26	31	26	0.347826		up
chr6	136704808	136710655	-	3	circRNA	MAP7	NM_001198615	chr6:136699006-136704808|chr6:136710655-136732757	18	4	38	9	21	30	22	30	0.222222	2.33333	56	39	2.11111	3.33333	down
chr6	144086397	144098520	+	4	circRNA	PHACTR2	NM_001100166	chr6:144075049-144086397|chr6:144098520-144104355	18	0	6	10	9	21	18	19	0	0.9	24	31	0.333333	2.1		down
chr6	144093394	144104417	+	4	circRNA	PHACTR2	NM_001100166	chr6:144086935-144093394|chr6:144104417-144109909	11	7	0	3	2	7	18	5	0.636364	0.666667	11	10	0	2.33333		down
chr6	147581750	147599340	+	4	circRNA	STXBP5	NM_001127715	chr6:147560406-147581750|chr6:147599340-147612229	0	23	10	9	6	3	23	15	23	0.666667	10	12	10	0.333333		up
chr6	150147399	150174296	-	5	circRNA	LRP11	NM_032832	chr6:150141839-150147399|chr6:150174296-150184543	19	48	4	15	23	41	67	38	2.52632	1.53333	23	56	0.210526	2.73333		down
chr6	151277130	151293194	+	4	circRNA	MTHFD1L	NM_001242767	chr6:151270269-151277130|chr6:151293194-151330954	21	42	17	10	5	8	63	15	2	0.5	38	18	0.809524	0.8	up
chr6	151766442	151766960	-	1	circRNA	RMND1	NM_017909	chr6:151757689-151766442|chr6:151766960-151773150	0	0	19	8	6	4	0	14	0	0.75	19	12	19	0.5		up
chr6	154749261	154771392	-	6	circRNA	CNKSR3	NM_173515	chr6:154744117-154749261|chr6:154771392-154831196	32	0	0	11	11	22	32	22	0	1	32	33	0	2		down
chr6	154763221	154771392	-	2	circRNA	CNKSR3	NM_173515	chr6:154762513-154763221|chr6:154771392-154831196	12	0	0	4	0	12	12	4	0	0	12	16	0	3		down
chr6	157357968	157406039	+	2	circRNA	ARID1B	NM_001363725	chr6:157357655-157357968|chr6:157406039-157431605	3	13	10	10	1	6	16	11	4.33333	0.1	13	16	3.33333	0.6	up
chr6	158994451	159052421	+	15	circRNA	TMEM181	NM_001376817	chr6:158957897-158994451|chr6:159052421-159052841	40	27	13	10	10	23	67	20	0.675	1	53	33	0.325	2.3		down
chr6	159204551	159210403	-	5	circRNA	EZR	NM_003379	chr6:159197536-159204551|chr6:159210403-159239113	30	44	15	3	11	11	74	14	1.46667	3.66667	45	14	0.5	3.66667		down
chr6	165842145	165957056	-	9	circRNA	PDE10A	NM_001130690	chr6:165832265-165842145|chr6:165957056-166075434	11	0	14	5	12	11	11	17	0	2.4	25	16	1.27273	2.2	down
chr6	168271062	168303066	+	9	circRNA	AFDN	NM_001366321	chr6:168265426-168271062|chr6:168303066-168307850	12	25	23	21	3	26	37	24	2.08333	0.142857	35	47	1.91667	1.2381	up
chr7	550445	552092	-	2	circRNA	PDGFA	NM_002607	chr7:540879-550445|chr7:552092-557030	0	17	0	9	3	3	17	12	17	0.333333	0	12	0	0.333333	up
chr7	872141	881767	+	3	circRNA	SUN1	NM_001171946	chr7:855240-872141|chr7:881767-882842	16	4	6	0	12	5	20	12	0.25	12	22	5	0.375	5	down
chr7	1037281	1049779	-	3	circRNA	C7orf50	NR_156697	chr7:1018697-1037281|chr7:1049779-1067893	34	8	10	5	5	15	42	10	0.235294	1	44	20	0.294118	3		down
chr7	1937835	1997354	-	3	circRNA	MAD1L1	NM_001013836	chr7:1855864-1937835|chr7:1997354-2020087	3	26	0	10	4	3	29	14	8.66667	0.4	3	13	0	0.3	up
chr7	1937835	2108973	-	7	circRNA	MAD1L1	NM_001013836	chr7:1855864-1937835|chr7:2108973-2188786	10	24	5	2	4	11	34	6	2.4	2	15	13	0.5	5.5		down
chr7	2309193	2317940	-	4	circRNA	SNX8	NM_013321	chr7:2304093-2309193|chr7:2317940-2353962	19	23	5	8	13	18	42	21	1.21053	1.625	24	26	0.263158	2.25		down
chr7	2311484	2317940	-	3	circRNA	SNX8	NM_013321	chr7:2309274-2311484|chr7:2317940-2353962	14	10	2	3	1	7	24	4	0.714286	0.333333	16	10	0.142857	2.33333		down
chr7	5363844	5372680	-	3	circRNA	TNRC18	NM_001080495	chr7:5360821-5363844|chr7:5372680-5385192	3	3	10	15	7	2	6	22	1	0.466667	13	17	3.33333	0.133333		up
chr7	5680784	5692141	-	2	circRNA	RNF216	NM_001377156	chr7:5663756-5680784|chr7:5692141-5751391	16	21	4	4	21	23	37	25	1.3125	5.25	20	27	0.25	5.75		down
chr7	6178722	6185287	+	6	circRNA	USP42	NM_001365764	chr7:6175582-6178722|chr7:6185287-6185778	11	7	0	5	8	11	18	13	0.636364	1.6	11	16	0	2.2		down
chr7	6505701	6509385	-	2	circRNA	KDELR2	NM_006854	chr7:6502806-6505701|chr7:6509385-6513814	18	0	0	4	9	7	18	13	0	2.25	18	11	0	1.75	down
chr7	11091238	11101712	+	3	circRNA	PHF14	NM_014660	chr7:11082441-11091238|chr7:11101712-11142112	28	0	0	3	3	9	28	6	0	1	28	12	0	3		down
chr7	16720925	16729531	+	4	circRNA	BZW2	NM_001159767	chr7:16714213-16720925|chr7:16729531-16734458	66	16	20	13	25	66	82	38	0.242424	1.92308	86	79	0.30303	5.07692		down
chr7	16720925	16736686	+	6	circRNA	BZW2	NM_001159767	chr7:16714213-16720925|chr7:16736686-16737672	18	38	5	5	12	11	56	17	2.11111	2.4	23	16	0.277778	2.2		down
chr7	17873674	17890587	-	6	circRNA	SNX13	NM_001350862	chr7:17869670-17873674|chr7:17890587-17908029	15	23	0	4	3	13	38	7	1.53333	0.75	15	17	0	3.25		down
chr7	24681334	24690331	+	3	circRNA	MPP6	NM_001303037	chr7:24663403-24681334|chr7:24690331-24703208	17	64	9	10	5	29	81	15	3.76471	0.5	26	39	0.529412	2.9	up
chr7	24856228	24888795	-	7	circRNA	OSBPL3	NM_145320	chr7:24854822-24856228|chr7:24888795-24892122	11	5	0	3	12	13	16	15	0.454545	4	11	16	0	4.33333	down	down
chr7	27570810	27689252	-	6	circRNA	HIBADH	NM_152740	chr7:27565991-27570810|chr7:27689252-27702316	0	32	32	8	4	7	32	12	32	0.5	32	15	32	0.875	up
chr7	29976171	29994976	-	4	circRNA	SCRN1	NM_001145513	chr7:29966248-29976171|chr7:29994976-30008524	50	0	29	11	25	15	50	36	0	2.27273	79	26	0.58	1.36364	down
chr7	38247047	38259261	+	6	circRNA	STARD3NL	NM_001363339	chr7:38241567-38247047|chr7:38259261-38268399	37	29	11	7	9	18	66	16	0.783784	1.28571	48	25	0.297297	2.57143		down
chr7	40027197	40102699	+	8	circRNA	CDK13	NM_003718	chr7:39991451-40027197|chr7:40102699-40117603	6	23	34	12	3	18	29	15	3.83333	0.25	40	30	5.66667	1.5	up
chr7	43531673	43540921	+	4	circRNA	HECW1	NM_001287059	chr7:43519343-43531673|chr7:43540921-43546735	27	6	10	7	17	6	33	24	0.222222	2.42857	37	13	0.37037	0.857143	down
chr7	44005465	44012922	-	5	circRNA	POLR2J4	NR_003655	chr7:44001689-44005465|chr7:44012922-44026199	13	29	21	18	7	4	42	25	2.23077	0.388889	34	22	1.61538	0.222222	up
chr7	44663915	44721447	+	9	circRNA	OGDH	NM_001165036	chr7:44646252-44663915|chr7:44721447-44733423	27	0	0	1	0	11	27	1	0	0	27	12	0	11		down
chr7	44739739	44741214	+	2	circRNA	OGDH	NM_001165036	chr7:44737862-44739739|chr7:44741214-44746823	0	31	0	9	4	13	31	13	31	0.444444	0	22	0	1.44444	up
chr7	48619819	48634409	+	3	circRNA	ABCA13	NM_152701	chr7:48567941-48619819|chr7:48634409-48654880	19	26	4	17	23	41	45	40	1.36842	1.35294	23	58	0.210526	2.41176		down
chr7	50737418	50742355	-	2	circRNA	GRB10	NM_001001550	chr7:50694675-50737418|chr7:50742355-50771517	55	35	27	16	30	71	90	46	0.636364	1.875	82	87	0.490909	4.4375		down
chr7	50737418	50823753	-	5	circRNA	GRB10	NM_001350814	chr7:50694675-50737418|chr7:50823753-50848323	36	0	5	1	6	23	36	7	0	6	41	24	0.138889	23		down
chr7	55218986	55225446	+	7	circRNA	EGFR	NM_201282	chr7:55214433-55218986|chr7:55225446-55227831	2	0	17	8	2	2	2	10	0	0.25	19	10	8.5	0.25		up
chr7	56136174	56140804	+	2	circRNA	SUMF2	NM_001042468	chr7:56132071-56136174|chr7:56140804-56141866	10	4	0	1	10	4	14	11	0.4	10	10	5	0	4	down
chr7	65439281	65441189	-	4	circRNA	GUSB	NM_000181	chr7:65435353-65439281|chr7:65441189-65444385	2	2	16	11	7	5	4	18	1	0.636364	18	16	8	0.454545		up
chr7	66233817	66240380	+	3	circRNA	RABGEF1	NM_001367726	chr7:66226241-66233817|chr7:66240380-66248661	0	22	45	9	5	3	22	14	22	0.555556	45	12	45	0.333333		up
chr7	66236869	66248828	+	3	circRNA	RABGEF1	NM_001367725	chr7:66177211-66236869|chr7:66248828-66260497	18	52	18	24	10	27	70	34	2.88889	0.416667	36	51	1	1.125	up
chr7	66406834	66413681	+	3	circRNA	TMEM248	NM_017994	chr7:66386448-66406834|chr7:66413681-66415938	47	13	21	3	2	27	60	5	0.276596	0.666667	68	30	0.446809	9		down
chr7	66415938	66418356	+	2	circRNA	TMEM248	NM_017994	chr7:66413681-66415938|chr7:66418356-66420488	10	0	5	6	5	13	10	11	0	0.833333	15	19	0.5	2.16667		down
chr7	72277658	72277949	-	1	circRNA	TYW1B	NM_001145440	chr7:72267537-72277658|chr7:72277949-72281056	9	24	3	5	7	13	33	12	2.66667	1.4	12	18	0.333333	2.6		down
chr7	72883846	72884813	-	2	circRNA	BAZ1B	NM_001370402	chr7:72880731-72883846|chr7:72884813-72891197	3	23	0	20	5	18	26	25	7.66667	0.25	3	38	0	0.9	up
chr7	73654267	73663448	-	4	circRNA	RFC2	NM_181471	chr7:73653318-73654267|chr7:73663448-73664068	15	0	30	7	11	3	15	18	0	1.57143	45	10	2	0.428571		up
chr7	77210743	77221573	+	4	circRNA	PTPN12	NM_002835	chr7:77200503-77210743|chr7:77221573-77227158	0	10	0	8	2	4	10	10	10	0.25	0	12	0	0.5	up
chr7	91746357	91761186	-	8	circRNA	CYP51A1	NM_001146152	chr7:91743157-91746357|chr7:91761186-91763979	12	0	15	7	14	12	12	21	0	2	27	19	1.25	1.71429	down
chr7	91957096	92000921	+	7	circRNA	ANKIB1	NM_019004	chr7:91948826-91957096|chr7:92000921-92015822	27	15	9	3	11	7	42	14	0.555556	3.66667	36	10	0.333333	2.33333		down
chr7	91972337	91981956	+	4	circRNA	ANKIB1	NM_019004	chr7:91957214-91972337|chr7:91981956-91991498	13	35	37	22	8	15	48	30	2.69231	0.363636	50	37	2.84615	0.681818	up
chr7	92146589	92147569	-	2	circRNA	PEX1	NM_000466	chr7:92143281-92146589|chr7:92147569-92148308	0	15	27	14	3	10	15	17	15	0.214286	27	24	27	0.714286	up
chr7	92921014	92926555	+	4	circRNA	VPS50	NM_001257998	chr7:92905617-92921014|chr7:92926555-92932771	5	23	11	30	11	25	28	41	4.6	0.366667	16	55	2.2	0.833333	up
chr7	92978022	92983073	+	3	circRNA	VPS50	NM_001257998	chr7:92970887-92978022|chr7:92983073-92985202	0	15	0	11	0	0	15	11	15	0	0	11	0	0	up
chr7	95799356	95822495	-	8	circRNA	SLC25A13	NM_014251	chr7:95776008-95799356|chr7:95822495-95838149	15	3	1	9	15	21	18	24	0.2	1.66667	16	30	0.0666667	2.33333		down
chr7	99216147	99219197	+	4	circRNA	ZSCAN25	NM_001350980	chr7:99215832-99216147|chr7:99219197-99220171	43	10	8	9	12	35	53	21	0.232558	1.33333	51	44	0.186047	3.88889		down
chr7	99616853	99621930	+	4	circRNA	ZKSCAN1	NM_001287054	chr7:99613349-99616853|chr7:99621930-99627483	67	88	15	9	18	31	155	27	1.31343	2	82	40	0.223881	3.44444		down
chr7	100468365	100469136	+	1	ciRNA	TRIP6	NM_003302	chr7:100468365-100469164	3	0	19	17	8	5	3	25	0	0.470588	22	22	6.33333	0.294118		up
chr7	101559394	101813830	+	9	circRNA	CUX1	NM_001202543	chr7:101459373-101559394|chr7:101813830-101821748	0	17	0	10	4	6	17	14	17	0.4	0	16	0	0.6	up
chr7	101740643	101821937	+	7	circRNA	CUX1	NM_001202543	chr7:101713697-101740643|chr7:101821937-101833092	11	38	5	3	2	27	49	5	3.45455	0.666667	16	30	0.454545	9		down
chr7	102398300	102404123	+	3	circRNA	FAM185A	NR_146976	chr7:102392248-102398300|chr7:102404123-102412855	18	19	0	5	2	12	37	7	1.05556	0.4	18	17	0	2.4		down
chr7	103801519	103828829	-	7	circRNA	ORC5	NM_002553	chr7:103777340-103801519|chr7:103828829-103835590	11	6	0	2	11	10	17	13	0.545455	5.5	11	12	0	5		down
chr7	105121498	105143011	-	6	circRNA	PUS7	NM_001318163	chr7:105112640-105121498|chr7:105143011-105146401	20	0	12	5	13	16	20	18	0	2.6	32	21	0.6	3.2	down
chr7	105192016	105195674	+	2	circRNA	RINT1	NM_001346599	chr7:105190933-105192016|chr7:105195674-105204179	10	0	0	1	0	10	10	1	0	0	10	11	0	10		down
chr7	116339124	116340338	+	1	circRNA	MET	NM_001324401	chr7:116312631-116339124|chr7:116340338-116371721	48	16	35	32	66	75	64	98	0.333333	2.0625	83	107	0.729167	2.34375	down
chr7	116739815	116811030	+	8	circRNA	ST7	NM_001369604	chr7:116593745-116739815|chr7:116811030-116829374	10	0	0	8	1	17	10	9	0	0.125	10	25	0	2.125		down
chr7	116759614	116778586	+	6	circRNA	ST7	NM_001369604	chr7:116739898-116759614|chr7:116778586-116810915	0	12	16	11	3	9	12	14	12	0.272727	16	20	16	0.818182	up
chr7	127342488	127347701	+	4	circRNA	SND1	NM_014390	chr7:127341377-127342488|chr7:127347701-127361340	19	34	9	5	15	10	53	20	1.78947	3	28	15	0.473684	2		down
chr7	127447537	127631109	+	6	circRNA	SND1	NM_014390	chr7:127361454-127447537|chr7:127631109-127714553	15	6	12	4	8	9	21	12	0.4	2	27	13	0.8	2.25	down
chr7	128637442	128645213	-	4	circRNA	TNPO3	NM_001191028	chr7:128633968-128637442|chr7:128645213-128655032	26	10	0	5	7	10	36	12	0.384615	1.4	26	15	0	2		down
chr7	129311268	129367205	+	8	circRNA	NRF1	NM_001293163	chr7:129297414-129311268|chr7:129367205-129384012	9	19	8	7	3	1	28	10	2.11111	0.428571	17	8	0.888889	0.142857	up
chr7	129760588	129769416	+	6	circRNA	KLHDC10	NM_014997	chr7:129756506-129760588|chr7:129769416-129770376	10	0	6	4	9	11	10	13	0	2.25	16	15	0.6	2.75	down
chr7	131060182	131099469	+	7	circRNA	MKLN1	NM_001145354	chr7:130827700-131060182|chr7:131099469-131113791	34	31	10	13	22	30	65	35	0.911765	1.69231	44	43	0.294118	2.30769		down
chr7	131060182	131130662	+	11	circRNA	MKLN1	NM_001145354	chr7:130827700-131060182|chr7:131130662-131147975	24	61	68	27	13	47	85	40	2.54167	0.481481	92	74	2.83333	1.74074	up
chr7	131096064	131130662	+	6	circRNA	MKLN1	NM_001145354	chr7:131084192-131096064|chr7:131130662-131147975	20	13	7	5	3	19	33	8	0.65	0.6	27	24	0.35	3.8		down
chr7	131113791	131163436	+	9	circRNA	MKLN1	NM_001145354	chr7:131099469-131113791|chr7:131163436-131172365	50	33	10	15	17	31	83	32	0.66	1.13333	60	46	0.2	2.06667		down
chr7	132973675	133002144	+	3	circRNA	EXOC4	NM_001037126	chr7:132959926-132973675|chr7:133002144-133041083	50	33	10	6	23	41	83	29	0.66	3.83333	60	47	0.2	6.83333		down
chr7	135269579	135276348	+	4	circRNA	NUP205	NM_001329434	chr7:135263674-135269579|chr7:135276348-135277734	14	0	0	0	10	4	14	10	0	10	14	4	0	4	down
chr7	138261117	138264277	+	3	circRNA	TRIM24	NM_003852	chr7:138258387-138261117|chr7:138264277-138265306	48	0	21	6	10	13	48	16	0	1.66667	69	19	0.4375	2.16667		down
chr7	139754461	139757834	-	3	circRNA	PARP12	NM_022750	chr7:139746807-139754461|chr7:139757834-139762321	20	0	8	0	11	11	20	11	0	11	28	11	0.4	11	down	down
chr7	142989392	142989791	+	2	circRNA	CASP2	NM_032982	chr7:142988783-142989392|chr7:142989791-142991322	0	19	28	26	7	18	19	33	19	0.269231	28	44	28	0.692308	up
chr7	148903787	148910906	+	5	circRNA	ZNF282	NM_001303481	chr7:148895844-148903787|chr7:148910906-148920903	32	19	13	1	8	9	51	9	0.59375	8	45	10	0.40625	9		down
chr7	150813879	150820973	+	8	circRNA	AGAP3	NM_001281300	chr7:150783096-150813879|chr7:150820973-150825666	14	2	15	7	16	12	16	23	0.142857	2.28571	29	19	1.07143	1.71429	down
chr7	151960100	151970952	-	3	circRNA	KMT2C	NM_170606	chr7:151949800-151960100|chr7:151970952-152007050	0	33	0	13	5	21	33	18	33	0.384615	0	34	0	1.61538	up
chr7	156549086	156556489	-	4	circRNA	LMBR1	NR_146959	chr7:156526951-156549086|chr7:156556489-156589082	23	38	7	7	18	16	61	25	1.65217	2.57143	30	23	0.304348	2.28571		down
chr7	156549086	156629579	-	8	circRNA	LMBR1	NR_146959	chr7:156526951-156549086|chr7:156629579-156685621	13	6	0	3	3	7	19	6	0.461538	1	13	10	0	2.33333		down
chr7	156758963	156759786	+	2	circRNA	NOM1	NM_001353366	chr7:156756720-156758963|chr7:156759786-156761780	16	30	7	9	9	26	46	18	1.875	1	23	35	0.4375	2.88889		down
chr7	156956503	157000629	+	12	circRNA	UBE3C	NM_014671	chr7:156932032-156956503|chr7:157000629-157009560	15	0	1	5	10	7	15	15	0	2	16	12	0.0666667	1.4	down
[truncated: 160 more rows]
