# Supplementary material for: ADARs act as potent regulators of circular transcriptome in cancer
Source: Nat Commun. 2022 Mar 21;13:1508. doi: 10.1038/s41467-022-29138-2 (PMC8938519; doi:10.1038/s41467-022-29138-2)
Supplement: Supplementary file 5 — Supplementary Data 2 [file 41467_2022_29138_MOESM5_ESM.xlsx]

## Sheet: circRNA + RCM
location	gene	type	length	AR1-specificity	AR2-specificity	isoform	strand	intron1_location	intron1_length	intron2_location	intron2_length	qseqid	sseqid	pident	alength	mismatch	gapopen	qstart	qend	sstart	send	evalue	bitscore	qseq	sseq	qseql	sseql
chr12:133331719:-|chr12:133318005:-	ANKLE2	circular_RNA|multiple_exon	1597	up	NS	NM_015114	-	chr12:133313652-133318004	4353	chr12:133331720-133338203	6484	NM_015114_intron_5_0_chr12_133313652_r(-)	NM_015114_intron_11_0_chr12_133331720_r(-)	75.817	612	118	5	3366	3973	6356	5771	1.94e-125	441	GGCTGGGCACAGCGGCCCACACCTGTAATCCCAGAACTTTTGGAGGTGGAGGTGGAATGATCACTTGCATCCAGCAGTTCGAGACCAGCCTGGGCAACAGAGCAAGACCCCATCTCTACAAAAAGTA---AAAATTAGCCGGGTGTGGTGGCGCATGCCTGTGGTCCCAGCTACTCAAGAGGCTGAGGTGGGAGGATCCCTTGAGCCTGGGAGTTCGAGGCTGCAGTGAGCCATGATTGCACCACAGCACTCCAGCCTGGGTGACA-GAATGAGACTCTGTCTGAAACTAAGAGGAGAAAAAAAGGAGAGAAGGAATAAAATATTACTTTTTTTTGTTTTTTTGAGACAGATTCTCACTCTGTCGCTCAGGCTGGAGTGCAGTGGCGTGATCTCGGCTC…	GGCTGGACGCGGTGGCTCACGCCTGTAATCCCAGCATTTTGGGAGGCTGAGGCGGGCGGATCATCTGAGGTCAGGAGTTCGAGACCAGCCCGGCCAACATGGTGAAACCACGTCTCTACTGAAAATACAAAAAATTAGCCGGGTGTGGTGGCGGATGCCTGTAATCCCAGCTACTTGGGAGGCTGAGGCTGGAGAATCGCTTGAACCCAGGAGGCGGAGGCTGCAATTAGCCGAGATCACACCCCTGCACTCCAGCTTAGACAACAAGAGCGAAACTCCAGCTCAAA----------AAAAAAA------AAAGAAT----------TTTTCTTTTTTTTTTCGAGATGGTGTCTCCCTCTGTCGCACAGGCTGGAGTGCAGTGGTGCTATCGCAGCTC…	chr12:133314032-133314639	chr12:133331848-133332433
chr16:11114050:+|chr16:11145498:+	CLEC16A	circular_RNA|multiple_exon	260	down	down	NM_015226	+	chr16:11097163-11114049	16887	chr16:11145499-11154758	9260	NM_015226_intron_9_0_chr16_11097163_f(+)	NM_015226_intron_16_0_chr16_11145499_f(+)	81.034	290	51	2	16191	16477	2020	1732	2.06e-72	269	TGGTGGCTGACGCCTGTAATCCCAACACTTTGGGAGGCCGAGGTGGGTGGATCACCTGAGGTCAGGAATTCGAGACCAGCCTGGCCAACATGGCGAAACTCTGTCTCTACGAAAAATACAAAAATTAGCTGGGTGTGGTGGCAAGCGCCTGTAATCCCAGCTACTCAGGAGGCTGAGACAGGACAATCACTTGAACCCTGGAGGCGGAG---GTAGCAGTGAGCTGAGATTGCGCCACTGCCCTCCAGCCTGGGTGACAAGAGCGAGACTCTGTCTCAAAAAAAAAAAAA	TGGTGGTTCACATCTGTAATCCTAGCACTTTGAGAGGCCGAGGTGGGCGGATCGCTTGGGTCCAGGAGTTCAAGACCAGCCTGGGTAACATGGCAAAACCCCATTTCTACAAAAAATACAAAAATTAGCCGAGTGTGGTGGCACACACCTGTAATCCCAGCTACCCAGGAGGCTGAGGTGGGAGGATTGCTTGACCCCAGGGGGCAGAGTGTGTTGCAGTGAGCCAAGATGGCACCACTGCACTCCAACCTGGGTGAC-AGAGCAGGACCCTGTCTAAAAAAAAAAAAAA	chr16:11113353-11113639	chr16:11147230-11147518
chr10:11789348:+|chr10:11797607:+	ECHDC3	circular_RNA|multiple_exon	321	down	down	NM_024693	+	chr10:11784746-11789347	4602	chr10:11797608-11805222	7615	NM_024693_intron_0_0_chr10_11784746_f(+)	NM_024693_intron_3_0_chr10_11797608_f(+)	79.402	301	46	4	3298	3598	1427	1143	2.52e-71	260	GGGCCTAGGTGCAGTAGCTCACGTCTGTAATCCCAGCACTTTGGGAGGCTGAGGCGGGTGTATCACCTGTGGTCAAGAATTTGAGACCAGCCTGGCCAACATGGTGAAACCTCAGCTCTACTAAAAATACAAAAATTAGCTGGGTGTGGTGGCACACACCTGCAATCCCAGCTACTTGGGAGCCTGAGGCAAGAGAATCACTTGAACCCGGGAGGCAGAGGTTGCAGTGAGCTGAGATCATGCCAATGCACTCCAGCCTGGGCAACAAGAGTGAAACTCCATCTCAAAAAAAAAAAAAAAA	GGGCC-AGGTGCGGCGGCTCACGCCTGTAATCCCAGCATTTTGGGAGGCCGAGGGGGACGGACTACTTGAGGTCAGGAGTTTGAGGCCAGCCTGGCCAACAGGGTGAAACCCCATCTCTACGAAAAATACAAAA-TTAGCCGGGTATGGTGGCACGTGCCTGTAATCCCAGTTACTATGGAGGCTGAGGCAGGAGAATCCCTTGAACA-------------TTGCAGTGAGCTGAGATAGCGCCACTGTACTCCAGCCTGGGTGAC-AGAGCGAGACTCTGTTTCAAAAAAAAAAAAAAAA	chr10:11788043-11788343	chr10:11798750-11799034
chr5:137903411:-|chr5:137897269:-	HSPA9	circular_RNA|multiple_exon	282	NS	down	NM_004134	-	chr5:137895781-137897268	1488	chr5:137903412-137904613	1202	NM_004134_intron_6_0_chr5_137895781_r(-)	NM_004134_intron_11_0_chr5_137903412_r(-)	76.689	296	55	7	732	1013	1023	728	4.63e-55	205	AGGCCGGGTACAGTGGCTTACGCCTGTAATCCCAGCACTTTGGGAGGCCAAGGCGGGCGGATCACG--AGGTCAAGAGATC-GAGACCATCCTGGCTAACACGGTGAAACCCTGTCTCTACTAAAAATATAAAAA-ATT------TGGTGG-GC--GCCTGTAGTCCCAGCTACTTGGGAGGCTGAGGTAGGAGAATGGCGTGAACGCAGGAGGTGGAGCTTGCGGTGAGTGGAGATTGCGCCACCGCACTCCAGCCTGAGCGACACAGCGAGACTC-CGTCTCAAAAAAAAAAAA	AGGCCGGGCACGGTGGCTCACACTCGTAATCCCAGCACTTTGGGAGGCTGAGGCGGGCAGATCACCTAAGGTTGAGAGTTTTGAGACCAGCCTAACCAATATGGAGAAACCCCATCTCTACTAAAAATACAAAATTATTCAGGCATGGTGGCGCATGCCTGTCATTTCAGCTACTCAGGAGGCTGAGGCGGGAGAATTGTTTGAACCTGGGAGGCGGAGGTTGCAGTGAGACAAGATCGCACCACTGCACTCTAGCTTGGGCGACAGAGCGAGACTCTTGTCTCAAAACAAACAAA	chr5:137896256-137896537	chr5:137903591-137903886
chr8:642612:-|chr8:640898:-	ERICH1	circular_RNA|multiple_exon	332	NS	up	NM_207332	-	chr8:624048-642477	18430	chr8:642613-665860	23248	NM_207332_intron_2_0_chr8_624048_r(-)	NM_207332_intron_3_0_chr8_642613_r(-)	86.486	259	33	2	13655	13912	4360	4103	1.08e-82	302	CTTTTTCTTTTCTTTTGAGATGGAGTCTCGCGCTGTCACCCAGGCTGGAGTGCAGTGGTGCAATCTGGGCTCACTGCAAGCTCCGCCTCCCAGGTTCAAGCGATTCTTCTGCCTCAGCCTCCGGAGTAGCTGGGACTACAGGCACCTGCCACCATGCCTGGCTAATTTTT-GTATTTTTAGTAGAGACTGGGTTTCACCGTGTTAGCCAGGATGGTCTCAATCTCCTGACCTCGTGATCCGCCCGCCTCGGCCTCCCAA	CTTTTTTTTTTTTTTTGAGATGGAGTCTTGCTCTGTCACCCAGGCCGGACTGCAGTGGCAACATCTCAGCTCACTGCAACCTCTGC-TCCTGGGTTCAAGCAATTCTTCTGCCTCAGCCTACCGAGTGGCTGGGACTACAGGCGCCCGCCACCATGCCCAGCTGATTTTTTGTATTTTTATTAGAGACAGGGTTTCACCATGTTAGCCAGGATGGTGTCGATCTCCTGACCTCGTGATCCGCCCATCTTGGCCTCCCAA	chr8:628566-628823	chr8:661501-661758
chr2:242644068:+|chr2:242651486:+	ING5	circular_RNA|multiple_exon	164	NS	down	NM_032329	+	chr2:242641518-242644067	2550	chr2:242651487-242662353	10867	NM_032329_intron_0_0_chr2_242641518_f(+)	NM_032329_intron_4_0_chr2_242651487_f(+)	85.906	298	35	3	2194	2485	3705	3409	5.74e-96	342	GGTGGCTCACACCTGTAATCCCAGCACTTTGAGAGGCCGAGGTGGGCGGATCACCTGAGGTCAGGAGTTCGAGACAAGCCTGGCCAACCTTGTGAAACCCCGTCTCAACTAAAAATACAAAAAC----TAGCCGGGCATGGTGGCATGTGCCTGTAATCCCAGCTACTCAGGAGGCGGAGGCGTGAGAATCACTTGAACCTGGGAGGTGTAGGTTGCAGTGAGCCAAGATCGCACCACTGCACTCCAGCCTGGGCAACAAGAGTGAAACTCCATCTCA--AAAAAAAAAGACAGAAAA	GGTGGCTCACGCCTGTAATCCCAGTATGTTGGGAGGCCAAGGCAGGCAGATCACCTGAGGTCAGGAGTTCAAGACCAGCCTGGCCAACATGGTGAAACCCTGTCTCTACTAAAAATACAAAAAAAAATTAGCCAGGCATGGTGATACGTGCCTGTAATCCCAGCTACCCAGGAGGCTGAGGCAAGAGAATTGCTTGAACCTGGGAGGTGGAGGTTGCAGTGAGCCAAGATCACACCACTGCACTCAAGCCTGGGCAAC-AGAGTGAGGCTCCGTCTCACCAAAAAAAAAAAAAAAAAA	chr2:242643711-242644002	chr2:242654895-242655191
chr1:12061458:+|chr1:12062160:+	MFN2	circular_RNA|multiple_exon	274	up	NS	NM_014874	+	chr1:12059153-12061457	2305	chr1:12062161-12064048	1888	NM_014874_intron_7_0_chr1_12059153_f(+)	NM_014874_intron_10_0_chr1_12062161_f(+)	85.948	306	39	2	1100	1402	1576	1272	3.67e-99	352	TTATTTATTTTTTTCGAGATGGAGTTTTGCTCTTGTCACCCAGGCTGGAGTGCAGTGGCACAATCTCGGCTCACTGCAACCTCCACCTCCAGGGTTCAAGCAATTCT---GCCTCAGCCTCCCGAGTAGCTGGGATTACAGGCACCCGCCACCACACCTGGCTAATTTTTGTATTTTTAATAGAGATGGGGTTTCACCATGTTGGCCAGGCTGGTCTTGAACTCCTGACCTTAAGTGATCCGCCCGCCTCGGCCTCCCAAAGTGCTGGGATTACGGGCGTGAGCCACTGTGCCCGCTTGTGACTGA	TTTTTTTTTTTTTTTGAGATGGAGTTTCACTCTTGTTGCCCAGGCTGGAGTGCAATGGCACGATCTCCACTCACTGCAACCTCCACTTCCTGGGTTCAAGCGATTCTCCTGCTTCAGCCTCCCGAGTAGCTGGGATTACAGGCATGCGCCACCACACCCAGCTAATTTT-GTATTTTTAGCAGAGACAGGGTTTCTCCGTGTTGGTCAGGCTGGTCTTGAACTCCTGACCTCAGGTGATCCATCCGCCTTGGCCTCCCAAAGTGTTGGGATTACAGGCGTGAGCCACCATGCCCAGTTGTAAATGA	chr1:12060252-12060554	chr1:12063432-12063736
chr1:17749332:-|chr1:17735476:-	RCC2	circular_RNA|multiple_exon	197	down	NS	NM_018715	-	chr1:17735691-17736469	779	chr1:17749333-17752036	2704	NM_018715_intron_0_0_chr1_17735691_r(-)	NM_018715_intron_8_0_chr1_17749333_r(-)	100	11	0	0	314	324	780	770	9.5	21.1	GCTGGAGGCAG	GCTGGAGGCAG	chr1:17736146-17736156	chr1:17751257-17751267
chr9:133352258:+|chr9:133370410:+	ASS1	circular_RNA|multiple_exon	239	NS	down	NM_054012	+	chr9:133346903-133352257	5355	chr9:133370411-133374891	4481	NM_054012_intron_7_0_chr9_133346903_f(+)	NM_054012_intron_12_0_chr9_133370411_f(+)	75.391	256	61	2	4271	4526	1386	1133	1.11e-43	170	TTGCTCTCTCACCCAGGCTGGAGTGCAGTGGTGCAATCTCGGCTCACTGCAACCTCCGCCTCCCAGGTTCAAGCAATTCTCCTGCCTCAGCCTCCTGAGTAGCTGGGACTACAGGCGCATGCCGCCATACCCGGATAATTTCTTTTGTATTTTAGTAGAGATGGGGTTTCACCGCGTTGCCCAGGCTGGTGTCGAACTCCTGAGCTCAGGCAGTCCACCCACCTCAGCCTCCCAAAGTGCTAGGATTACAGGTGTG	TTGCTGTGTTGCCCAGGCTGGAGTGCAGTGGCATGATCATGGCTCAATGCGCCCTTGATCTCACAGACTCAAGAGACGCTCCCACCTCAGCCTCCCAAGTAGTTGGGACCACGAGCACATGCCACCACGCTTAGCTAATTT-TTTTAT-TTTTAGTAGAGATGAGGTCTCACTATGTTGCCCAGGCTGGTCTTGAACTCCTGGCCTCAAGCGATCCTCCTGCCTTGGCCTCCCAAAGAGTTGGGATTACAGGTGTG	chr9:133351173-133351428	chr9:133371543-133371796
chr16:1873038:-|chr16:1866894:-	HAGH	circular_RNA|multiple_exon	186	up	up	NM_005326	-	chr16:1859835-1866893	7059	chr16:1873039-1876712	3674	NM_005326_intron_1_0_chr16_1859835_r(-)	NM_005326_intron_7_0_chr16_1873039_r(-)	87.584	298	36	1	1978	2274	3444	3147	2.97e-103	367	TTTATTTGTTTGTTTTTTGAGACAAAGTCTTGCTCTGTCGCCCAGGCTGGAGTGCAGTGGTGTGATCTCATCTCACTGCAAGCTCTGCCTCCCGGGTTCAAGCCATTCTCCTGCCTCAGCCTCCCAAGTAGCTGGGACTACAGGTGCCCGTCACCACGCCCAGCTAATTTTTTGTAT-TTTTAGTAGAGATGGGTTTCACCGTGTTATCCAGGAAGGTCTCGATCTCCTGACCTCGTGATCCACCCGCCTCGGCCTCCCAAAGTGCTGGGATTACAGGCGTGACCCACCACGCCCAGC	TTTTTTTCTTTTTTTTTTGAGACGGAGTCTCGCTCTGTCGCCCAGGCTGGAGTGCAGTGGCGCGATCTCGGCTCACTGCAAGCTCCGCCTCCCAGGTTCACGCCGTTCTCCTGTCTCAGCCTCCTGAGTAGCTGGGACTACAGACGCCCGCCACCATACCCGGCTAATTTTTTGTATTTTTTAGTAGAGACGGGTTTCATGGTGTTAGCCAGGATGGTCTCGATCTCCTGACCTTGTGATCCGCCCACCTCGGCCTCCCAAAGTGCTGGGATGACAGGTGTGAGCCACCGCGACCAGC	chr16:1864620-1864916	chr16:1873269-1873566
chr9:137004942:+|chr9:137013465:+	WDR5	circular_RNA|multiple_exon	193	up	NS	NM_017588	+	chr9:137001323-137004941	3619	chr9:137013466-137017104	3639	NM_017588_intron_0_0_chr9_137001323_f(+)	NM_017588_intron_7_0_chr9_137013466_f(+)	100	12	0	0	798	809	1292	1281	9.2	22.9	AGAGCCAGGTCC	AGAGCCAGGTCC	chr9:137002120-137002131	chr9:137014746-137014757
chr2:242573494:-|chr2:242572332:-	THAP4	circular_RNA|single_exon	1162	up	NS	NM_015963	-	chr2:242545889-242572331	26443	chr2:242573495-242576355	2861	NM_015963_intron_3_0_chr2_242545889_r(-)	NM_015963_intron_4_0_chr2_242573495_r(-)	81.518	303	40	3	6065	6352	1457	1156	1.78e-80	295	GTGACTCATGCCTGTAATCCCAACACTTTGGGAGGCCGAGGCAGGCAGATCACTTAAGGTCA-------------AGAGTTTGAGACCAGCCTGGCCAACAGGGTGAAGCCCTGTCTCTACTAAAAATACAAAAA--TTAGCTGGGCATGGTGACACGTGCCTGTAATCCCAGCTTCTCAGGAGGCTGAGGCAGGAGGATCACTTGAACCCGGGAGGTGGAGGTTGCAGTGAGTCGAGATCACGCCACTGCACTCCATCCTGGGTGACAGAGCGAGACTCCGTCTAAAAAAAAAAAACAAAAA	GTGGCTTATGCCTGTAATCCCAGCACTTTGGGAGGCCGAGGCGGGTGGATCACTTGAGGTCAGGACTTTGAGGCCAGAGTTCGAGACCAGCCTGGCCAATATGGTGAAACCCTGTCTCTACTAAAAATACAAAAAAATTAGACAGGCGTGGTGGCGCTTGCCTGTAATCCCAGCTACTTGGGAGGCTGAAGCAGGAGAATAGCTTGAACCCAGGAGCGGG-GGTTGCAGTGAGCCGAGATCGCACCAATGCACTCCAGCCTGGGCGACAGAGGGAGACTCCTTCTCAAAAAAAAGAGAAAAAA	chr2:242565980-242566267	chr2:242574899-242575200
chr22:45914562:+|chr22:45946495:+	FBLN1	circular_RNA|multiple_exon	227	up	NS	NM_006487	+	chr22:45898945-45914561	15617	chr22:45946496-45953950	7455	NM_006487_intron_0_0_chr22_45898945_f(+)	NM_006487_intron_13_0_chr22_45946496_f(+)	79.618	314	59	2	14790	15099	5675	5363	3.61e-74	273	GGTGCGGTGGCTTATGCCTGTAATCCCAGCACTTTGGGAGGCCATGGCTGGCCAATCACGCAAGTTCAGGAGTTCCAGACCAGCCTAGCCAACATGGTGAAACCCCATCTCTACTAAAAATACAAAAAAGTAGCCGGGCGTAGTGGTGGGCACCTGTAATCCCAGCTACTCAGGAGGCTGAGGCAGGAGAATCACTCGAACCTGGGAGGTGGAGGTTGCAGTGAGCTCAGATCGCGCCATTGCACTCCAGCCTGGGCGACA----GAGACTCTGTCTCAAAAAAAAAAAAAAAGAAAAAAAAAGAAAATTTTTT	GGTGCTGTGGCTCACGACTGTAATCCCAGCATTTTGGGAGGCCGAGGCGGGAGGATCACTTGAGGTCAGGAGCTCAAGACCAGCCTGACCCACATGGTGAAACCCCATCTCTACTTAAAATAGAAAAAT-TAGCTGGGTATGGTGGTGCACACCTGTAATCTCAGCTACTCAGGAGGCTGAGGCAGGATAATCACTTGAACTCGGGACGTGGAGGTTGCGGTGAGACAAAATCACACCACCACACTTCAGCCTCGGCAACAGAGGGAGACTCTGTCTTAAAAAACACACAAACAAAAAACAATCAAAAATGTTT	chr22:45913734-45914043	chr22:45951858-45952170
chr2:109388157:+|chr2:109389502:+	RANBP2	circular_RNA|multiple_exon	348	down	NS	NM_006267	+	chr2:109384845-109388156	3312	chr2:109389503-109392187	2685	NM_006267_intron_19_0_chr2_109384845_f(+)	NM_006267_intron_22_0_chr2_109389503_f(+)	78.523	298	54	5	368	659	895	602	1.95e-63	235	GGCACGGTGGCTCACTCCTAGAATGCCAGCACTTTGGGAGGTTGAGGTGGGCAGATCACTTGAGCTCAAGAGTTCGAGACCAGCCTGGCCAGCATGGTGAAACCCTGTTTCTACTGAAAA--TACAAAAATGAGCCGGGCGTCGTGGTGCGTGCCTATAATTAGCAGCTACTTAGGAGGCTGAGGCAGGAGGATCACTTGAGCACAGGAGATGGAGGTAGCAGTGAGCTGAAATCATGCCACTGCACTCCAGCCTGACTGAGTGACTGAGACTTTGT----CTCCAAAAAAAAAAAAA	GGCGCGGTGGCTCACGCCTGTAATCCCAGCACTTTGGGAGGCCAAGGTGGGTGGATCAC--GAGGTCAAGAGATTGAGACCATCCTGGTCAACATGGTGAAACCCTGTCTCTACTAAAAAAATACAAAAATTAGCTGGGCGTGGTGGCGCATGCCTGTAGTCC-CAGCTGCTTGGGAGGCTGAGGCAGGAGAATCACTTGAACCTGGGAGGCAGAGGTTGCAGCGAGCAGAGATCGCCCCACTGCACTCCAGCCTGGC-GACAGAGCGAAACTCCATCCCCCCCCAAAAAAAAAAAAA	chr2:109385212-109385503	chr2:109390104-109390397
chr22:32134897:-|chr22:32121524:-	PRR14L	circular_RNA|multiple_exon	596	up	NS	NM_173566	-	chr22:32113278-32121523	8246	chr22:32134898-32145978	11081	NM_173566_intron_5_0_chr22_32113278_r(-)	NM_173566_intron_7_0_chr22_32134898_r(-)	74.884	649	124	9	6106	6746	3197	2580	1.22e-121	430	TTTTTTTTTTCTTTTTTTTGAGACAAGGTCGCTTACTCTGTTACCCAGGCTGGAGTGCAGTAGTGCAATCACAGCTTATTGCAGCCTTGACGTCCTGGGCTCAAGC-ATCCTCCTGCCTCAGCCTCCCAAGTAGCTGGGATTAAAGGCACACACCACCATGCTCAGCTGATTTTTTTTTTTCTTTTAAATTTTTTGTAGAGACAGAGTCTCCTTGTGTTGCCCAGGCTGGT-TCAAACTTCTGGGCTCAAGCATTCCTTCTGCCTCAGCCTCCCAAAGTGCTGGGGTCACCATTGTGAGGTACTGCATCAAAC--TCAGGAATTAGATTGTTTTGTTTTGTTTTGTTTTGTTCTTTGTTTTTTGAGACAGAGTCTTGCTCT-GTCACCCAGGCTAGAGT…	TTTTTTTTTTTTTTTTTTTGAGACGGAGTCTC--ACTCTGTTGCTCAGGCTGGAGCGCAGTGGCGCGATCTTGGCTCACTGCAAGCTCTGCCTCCCGGGTTCATGCCATTCTCCTGCCTCAGCCTCCCAAGTAGCTGGGACTACAGGTGCCCGCCACCACGCCTGGCTAATTTTTTTATTTTTTTTA--TTTTTAGTAGAGACGGGGTTTCACTGAGTTAGCCAGGATGGTCTTGATCTCCTGACCTTGTGA--TCCGCCCGCCTCGGCCTCCCAAAGTGCTGGGATTACAGGTGTGAGCCACCGCGCCTGACCCTCTCCCAGGAG-------------------------TCTTTTTTTTTTGAGACAGAGTTTCACTCTTGTTTCCCAGGCTGGAGT…	chr22:32114778-32115418	chr22:32142782-32143399
chr19:1154401:-|chr19:1147308:-	SBNO2	circular_RNA|multiple_exon	329	down	down	NM_014963	-	chr19:1127765-1147307	19543	chr19:1154402-1174170	19769	NM_014963_intron_27_0_chr19_1127765_r(-)	NM_014963_intron_30_0_chr19_1154402_r(-)	85.993	307	38	4	18618	18922	11993	11690	2.87e-96	347	GCCGGACACGGTGGCTCACGCCTGTAATCCCAGCACTTTGGGAGGCCAAGGTGGATGGATCACCTGAGGTCAGGAGTTCGAGACCAGCCTGACCAACACGGTGAAACCCCGTCTCTACTAAAAA-TACAAAAA-TTAGCTGGGCGTGGTGGCACGTGCCTGTAATCCCAGCTACTCGGGAGGCTGAGGCAGGAGAATCGCTTGCACCTGGGAGGCAGAGGGTGCAGTGAGACGAGATCACACCATTGCACTCCAGCCCGGGCGACAGTGTAAGAATCCGTCTCAAAAAAAAAAAAATGAAATGATGT	GCCGGGAACAGTGGCTCACACCTGTAATCCCAGCACTTTGGGAGGCCAAGGCGGGTGGATCAC--GAGGTCAGGAGATCGAGACCAGCCTGGCTAACACGGTGAAACCCCGTCTCTACTAAAAAATACAAAAAATTATCCAGGCGTGGTGGCGGGTGCCTGTAGTCCCAGCTACTCGGGAGGCCGAGGCAGGAGAATGGCGTGAACCCGGGAGGCGGCGCTTGCAGTGAGCCGAGATCGGGCCACTGCACTCCAGCCTGGGTGAAAGAGCGAGACTCCGTCTCAAAAAAAAAAAAA-GAAACGCTGT	chr19:1128386-1128690	chr19:1162178-1162481
chr1:165859441:+|chr1:165860559:+	UCK2	circular_RNA|multiple_exon	255	down	down	NM_012474	+	chr1:165797170-165859440	62271	chr1:165860560-165865426	4867	NM_012474_intron_0_0_chr1_165797170_f(+)	NM_012474_intron_2_0_chr1_165860560_f(+)	76.898	303	49	6	32506	32806	4104	3821	3.4e-58	223	TTTTTTTTTGAGACAGGGTCTCACTTTTTGAGACGGGCCTCACTCCAGTTGCCCAGGCGGGAGTGCAGTGGTGCAAT--TGCAGCTCACTGCAGCTTCGACCTCCCAGGCTCAGGTGATTCTCCCACCTCAGCCTCCCAAGTAGCTGGGACTACAGGTGCACACCACCACACCTGGCTAATGTTTTGTATTTTTAGTAGAGACAGAGTTTCAACATGTTGGTCAGGCTGGTCTGGAACTCCTGAGCTCAAGTGATTCATACGCCTCAGCCTCCCAAAATTCTGGGATTACAGGTGTGAGCCAC	TTGTTTTTGGAGACAGGGTCTCACTTTGT-----------CAC-CCAGG-----AGGCTGGAGTGCAGCGGCGCAATCTTGGA-CTCACTGCAGCCTCAACTTCCCAGGCTCAGGCGATCCTCCCGCCTCAGCCCCCTAAGTGTCTAGGACTACAGATGCACACCACCACCCCAGGCTAAT-TTTTGTATTTTTGGTAGAAACGGGGTTTTACCATATTGCCCAGGCTGGTCTATAACTCCTGGACTCATGCAACCCACCCACCTCAGCCTCCCAAAGTGCTAGGATTACAGGCATGAGCTAC	chr1:165829675-165829975	chr1:165864380-165864663
chr3:127379221:+|chr3:127381154:+	PODXL2	circular_RNA|multiple_exon	855	down	down	NM_015720	+	chr3:127358367-127379220	20854	chr3:127381155-127387283	6129	NM_015720_intron_1_0_chr3_127358367_f(+)	NM_015720_intron_3_0_chr3_127381155_f(+)	73.438	256	57	6	919	1168	4374	4124	1.95e-33	138	TGTAATCCCAGCACTTTGGGAGGCTGAGGCGGGTGGATCACTTGGGGTCAGGAGTTTGAGAACAGCCTG----GCCAACATGGTGAAACCCTGTCTCCACTAAAAATACAAAAA--TTAGCTGGACATGATTGCGGGCATCTGTAATCCCATCTACTCAGGAGGCTGAGGCAGGAGAATGGCTTGAACCCGGGAGGTGGAGGTTGCAGTGAGCTGAGATCGCACCACTGCTCTCCAGCCTGGGCGACAAGAACAAA	TGTAATCCCAACA-TTTGGGAGGCCAAGGGAGGTGGATCACTTGGGCCCAGGAGTTCCA--ACT-CCTGCACAGACAACACGGC-AAACTCCGTCTCTACAAAAAATGCAAAAAAATTAACCAAGTATGGTGGTGCACATCTGTGGTCCCAGCTCCTTGGGAGGCTGAGGTGGGAGGATCACGTGAGCCTGGGCAGTTGAGGCTGCAGTAAGCTGACATTGTGCCACTGTACTCCAGCCTGGGTGACAAAAATAAA	chr3:127359285-127359534	chr3:127385278-127385528
chr16:89828430:-|chr16:89816138:-	FANCA	circular_RNA|multiple_exon	159	down	NS	NM_000135	-	chr16:89815176-89816137	962	chr16:89828431-89831297	2867	NM_000135_intron_10_0_chr16_89815176_r(-)	NM_000135_intron_14_0_chr16_89828431_r(-)	76.08	301	57	2	210	510	1918	1633	4.75e-60	223	GCGAGGTGGTTCATGCCTGTAATCCTAGCATTTTGGGAGGCTGAGGTGAGTGGATCACCTGAGGTCAGGAGTTTGAGACCAGCCTGACCAACATGGCGAAACGCCATGTCTACTAAAAATACAAAAAAAATACAAAAAAATTTAGCTAGGTGTGGTGGCGGGCACCTGTAATCCCAGCTACTCGGGAGACTGAGGCAGGAGAGTGGTGTGAACCTGGGAGGCAGAGGTTTCAGTGAGCCGAGATCACGCCATTGCACACCAGCCTGGGCAACAGAGCGAGACTCTGTCTCAACAACAACAA	GCGTGGTGGCTCACACCTGTAATCCCAGCACTTTGGGAGGCCGAGGCGGGAGGATGA--TGAGGTCAGGAGATTGAGACCATCCTGGCTAACACAGTGAAACCCCATCTCTACTAAAAATACAAAAAG-------------TTAGCTGGGCGCGGTGGCGTGCACCTGTGGTCCCAGCTACTTGGGAGGCCGAGTCAGGAGAATCCCTTGAACCCAGAAGGCTGAGGTTGCAGTGACCCAAGATTGTGCCACTGCACTCCAGCCTGGGCAACAGAGGAAGATTCCATCTCCAAAAAAAAAA	chr16:89815628-89815928	chr16:89829380-89829665
chr5:32143986:-|chr5:32135678:-	GOLPH3	circular_RNA|multiple_exon	245	down	down	NM_022130	-	chr5:32126743-32135677	8935	chr5:32143987-32173915	29929	NM_022130_intron_0_0_chr5_32126743_r(-)	NM_022130_intron_2_0_chr5_32143987_r(-)	90.278	288	28	0	5437	5724	13019	12732	7.73e-111	394	GGTGCGGTGGCTCATGCCTGTAATCCCAGCATTTTGGGAGGCCCAGGTGGGTGGATCACGATGTCAGGAGATCGAGACCATCCTGGCTAACACGGTGAAACCCCATCTCTACTAAAAATACAAAAAATTAGCTGGGCATGGTGGCAGGTGCCTGTAGTCCCAGCTACTTGGGAGGGTGAGGCAGGAGAATGACGTGAACCCAGGAGGCGGAGCTTGCAGTGAGCCCTGATCACACCACCGCACTCCAGCCTGGGCGACAGAGTGAGACTCCGTCTCAAAAAAAAAAAA	GGCGCGGTGGCTCACGCCTGTAATCCCAGCACTTTGGGAGGCCAAGGCGGGCGGACCACGAGGTCAGGAGATCGAGACCATCCTGGCTAACACAGTGAAACCCCGTCGCTACTAAAAATACAAAAAATTAGCCAGGCGTGGTGGCGGGTGCCTGTAGTCCCAGCTACTCGGGAGGCTGAGGCAGGAGAATGGCGTGAACCTGGGAGGCGGAGCCTGCAGTGAGCCGAGATCGCGCCACTGCACTCCAGCCTGGGTGACAGAGCGAGACTCCGTCTCAAAAAAAAAAAA	chr5:32129954-32130241	chr5:32160897-32161184
chr9:97535284:+|chr9:97563284:+	C9orf3	circular_RNA|multiple_exon	411	NS	down	NM_032823	+	chr9:97522863-97535283	12421	chr9:97563285-97717458	154174	NM_032823_intron_1_0_chr9_97522863_f(+)	NM_032823_intron_4_0_chr9_97563285_f(+)	88.994	318	27	3	1586	1897	146278	145963	1.07e-114	410	GGCCAGGCGCGGTGGCTCACGCCTGTAATCCCAGCACTTTGGGAGGCTGAGGCGGGTGGATCACAAGGTCAGGAGATCGAGACCATCCTGGCTAACACGGTGAAACCCTGTCTCTACTAAAAATACAAAAAA-----TTAGCTGGGCATGGTGGTGGGCGCCTGTAGTCCCAGCCATTCGGGAGGCTGAGGCAGGAGAATGGCGTGAACCCGGGAGGCAGAGCTTGCAGTGAGCCAAGATCGTGCCACTGCACTCCAGCCTGGGCGACAGAGTGAGACTCCGTCTC-AAAAAGAAAAAAAAAAAAAAGAAATTAAAGA	GGCCGGGTGCGGTGGATCACGCCTGTAATCCCAGCACTTTGGGAGGCCGAGGCGGGTGGATCACGAGGTCAGGTGATTGAGACCATCCTGGCTAACACAGTGAAACCCCGTCTCTAATAAAAATACAAAAAAAAAAATTAGCCGGGCGTGGTGGCAGGCGCCTGTAGTCCCAGCTACTCGGGAGGCTGAGGCAGGAGAATGGCGTGAACCCAGGAGGCGGAGCTTGCAGTGAGCCGAGATCGCGCCACTGCACTCCAGCCTGGGCGACAGAGCGAGACTCTATCTCGAAAAAAAAAAAAAAGAATAACAAA--AAAGA	chr9:97524448-97524759	chr9:97709247-97709562
chr3:48728915:-|chr3:48726971:-	IP6K2	circular_RNA|multiple_exon	350	NS	down	NM_016291	-	chr3:48726207-48726970	764	chr3:48728916-48730386	1471	NM_016291_intron_0_0_chr3_48726207_r(-)	NM_016291_intron_2_0_chr3_48728916_r(-)	76.408	284	41	5	98	373	1409	1144	2.56e-57	212	GTGGCTCACACCTGTAATCCCAGCACTTTGGG-GGTCAAGGTGGGTGGATCACCTGAGGTCAGGAGTTAGAGACCAGCCCAGGCAACATGGCGAAACCCTGTCTCTGCTAAAAATACAAAAATTGGCTGGGCGTGGTGGTGCACGGCTGTAATACCAGCTACTTGGGAGGCTGAGGCATGAAAACAGCTTGAACCCAGGAGGCAGAGGTTGCAGTGAGC---TGAGATCACGCCATTGCACTCC--AGCCTGGGCGACGG--CGAGACTGTCTCAAAATAAAAA	GTGGCTCATGCCTGTAATCCCAGCACTTTGGGAGGCCGAGATGGGCAGATCACTTGAGATCAGGAGTTGGAGACCAGCCTGGCCAACAGGGTGAAACCCTGTCTCTACTAAAAATACAAAAATTAGCCAGGCGTGGTGGTG------------------TGCTCGGGAGGCTGAGGCAGGAGAATCACTTGAACCTGGGAGGCAGAGGTTGCAGTGAGCCTAGAAGATCGTGCCACTGCACTCCAGAGCCTGGGCAACAGAACAAGAAAGACTCAAAAAATAAA	chr3:48726598-48726873	chr3:48728978-48729243
chr7:127447538:+|chr7:127544872:+	SND1	circular_RNA|multiple_exon	282	NS	down	NM_014390	+	chr7:127361455-127447537	86083	chr7:127544873-127569240	24368	NM_014390_intron_9_0_chr7_127361455_f(+)	NM_014390_intron_13_0_chr7_127544873_f(+)	83.713	307	45	2	53172	53473	5650	5344	1.03e-87	324	TTTTTATCATTTTTTTTTTTTTTTTGAGACGGAGTCTTTCTCTGTCGCCCAGGCTGAAGTGCAGTGGCACAAGCTCAGCTCACTGCAACCTCGGCCTCCTGGGTTCCAGCAATTCTCC-TGTCTCAGCCTCTTGAGAAGCTAGGATTACAGGCATGTGCCACCATGCCCGGCTAATTTTTATA----TTTTTAGTAGAGGCAGGGTTTTGCCATGTTGGCCAGGCTGGTCTTGAACTCCTGACCTCAGGTGATCTGCCCACCTCGGCCTCCCAAAGTGCTGGGATTACAGGCATGAGCCACTGTGCC	TTTTTTTAATTCTCTCTTTTTTTTTGAGATGGAGTCTCACTCTGTCACCCAGGCTGGAATGCAGTGATGCTATCTTAGCTCACTGCAACCTCTGCCTCCCAGGTTCAAGCAATTCTCCCTGCCTCAGCCTCCCAAGTAGCTGGGATTACAGGTGCCCGCGACCACGCCTGGCTAATTTTTTTGGTATTTTTTAGTAGAGATGGGGTTTTGCCATGTTGGCCAGGCTGGTCTTGAACTCCTGACCTCAGGAGATCCGCCCACCTCAGCCTCCCAAAGTGCTGGGATTACAGGCGTGAGCCACCGTGCC	chr7:127414626-127414927	chr7:127550216-127550522
chr3:9839343:+|chr3:9845697:+	ARPC4	circular_RNA|multiple_exon	632	NS	down	NM_005718	+	chr3:9834809-9839342	4534	chr3:9845698-9847893	2196	NM_005718_intron_0_0_chr3_9834809_f(+)	NM_005718_intron_4_0_chr3_9845698_f(+)	100	12	0	0	1666	1677	225	214	7.1	22.9	CCACCCCAGACA	CCACCCCAGACA	chr3:9836474-9836485	chr3:9845911-9845922
chr14:104618352:+|chr14:104633385:+	KIF26A	circular_RNA|multiple_exon	635	NS	down	NM_015656	+	chr14:104605626-104618351	12726	chr14:104633386-104638059	4674	NM_015656_intron_1_0_chr14_104605626_f(+)	NM_015656_intron_4_0_chr14_104633386_f(+)	94.444	18	1	0	10955	10972	2464	2447	1.3	28.3	CAGGGCTCCTTGTGGCTG	CAGGGCTCCTTGTTGCTG	chr14:104616580-104616597	chr14:104635832-104635849
chr10:98336586:-|chr10:98303833:-	TM9SF3	circular_RNA|multiple_exon	614	NS	down	NM_020123	-	chr10:98292948-98303832	10885	chr10:98336587-98346490	9904	NM_020123_intron_5_0_chr10_98292948_r(-)	NM_020123_intron_13_0_chr10_98336587_r(-)	80.399	301	45	2	3024	3310	2971	2671	2e-76	280	GTGGCTCCTGCCTGTAATCCCAGCACTTCGGGAGGCTGAGGTGGGTGGATCACCTGAGATCA-----------CCA---TGGCCAATGTGGTGAAACCCCGTCTCTACTAAAAATACAAAAATTAGCCAGGTGTGGTGGTGGGCACTTGTAATTCCAGCTACTCGGGAGGCTGAGGCAGGAGAATCGCTTGAACCCGGGAGGCAGAGGTTGCAGTGAGCTGAGATCGTGCCACTGCACTCCAGCCTGGGCAACAAGAGTGAGACTCCATCTCAAAAAAAAAAAAAAAAAAAAAAAAAGAAA	GTGGCTCACACCTGTAATCCCAGCACTTTGGGAGGCCGAGGCAGGCAGATCACCTGAGGTCAGGAGTTCAAGACCAGCCTGGCCAACATGGTGAAACCTCGTCTCTACTAAAAATACACAAATTAGCCAGGCATGGTGGCAAGCACCTGTAATCACAGCTACTAGGGAGGCTGAGGCAGGAGAATTGCTTGAACCCAGGAGGCAGAGATTGCAGTGAGTGGACATTGTGCCACTGTACTCCAGCCTGGGTGACAAGAGCAAAACTATGCCTCAAAAAAACAAAACAAAACAAACAAAAAAA	chr10:98300523-98300809	chr10:98343520-98343820
chr12:122826244:-|chr12:122825300:-	CLIP1	circular_RNA|single_exon	944	NS	down	NM_198240	-	chr12:122821296-122825299	4004	chr12:122826245-122837272	11028	NM_198240_intron_14_0_chr12_122821296_r(-)	NM_198240_intron_15_0_chr12_122826245_r(-)	87.075	294	34	3	2720	3010	6942	6650	3.98e-97	349	TTTTGTTTTTTTTTTTTTTGAGACAGAGTCTCGCTCT-GTGGCCCAGGCTGGAGTGCAGTGGCATGATCTCGGCTCACTGTAGCCTCCACCTCCCAGGTTCAAGCGATTCTCCTGCCTCAGCCTCCTGAGTAGCTGGGACTACAGGTGCGTGCCACCACGCCTGGCTAATTTTTTATATTTTTAGTAGAGATGGGGTTTCACCATGTTGGCCAGGATGGCCTCGATCTCCTGACTTC--GTGATCCGCCCACCTCTGCCTCCCAAAGTGCTGGGATTACAGGCGTGAGCCACCG	TTTTTCTTTTTTTTTTTTTGAGACAGAGTTTCGCTCTTGTTGCCCAGGCTGGAGTGCAATGGCGTGATCTCGGCTCACCGCAACCTCTGCCTCCCAGGTTCAAGTGATTCTCCTGCCTCAGCCTCCCTAGTAGCTGGGATTACAGGCATGTGTCACCACGCCCGGATAA-TTTTAGTATTTTTAGTAGAGATGGGGTTTCTCCATGTTGGCCAGGCTGGTCTCAAACTCCCAACCTCAGGTGATCCACCCACCTCAGCCTCCCAAAGTGCTGGGATTACAGGCATGAGCCACCG	chr12:122822290-122822580	chr12:122830331-122830623
chr12:12674397:-|chr12:12653453:-	DUSP16	circular_RNA|multiple_exon	755	NS	down	NM_030640	-	chr12:12640122-12653452	13331	chr12:12674398-12715050	40653	NM_030640_intron_2_0_chr12_12640122_r(-)	NM_030640_intron_5_0_chr12_12674398_r(-)	87.458	295	33	3	2534	2824	10425	10131	5.13e-99	356	TTTTGTTTTGTTTCTTT--GAGATGGAGTCTTGCCCTGTCACC-AGGCTGGAGTGCAGTGGCATGATCTCGGCTCACTGCAACCTCCCCCTCCCGTGTTCAAGCAATTCTCCTGCCTCAGCCTCCCGAGTAGCTGAGACTACAGGCACGCACCACCATGCCTGACTAATTTTTG-TATTTTTAATATAGACGGGGTTTCACCATGTTTGCCAGGATGGTCTCGATCTCCTGACCTCGTGATCCGCCCGCCTCAGCCTCCCAAAGTGCTGGGATTACAGGCGTGAGCCACCGTGCC	TTTTTTTTTTTTTTTTTCCGAGATGGAATATCGCTCTGTTACCCATGCTGGAGTGCAGTGGCACGATCTCAGCTCACTGAAACCTCCACCTCCCAGGTTCAAGCAATTCTCCTGTCTCAGCCTCCCGAGTAGCTAGGACTACAGGCGTGCACTGCCATGCCTGGCTAATTTTTGTTATTTTTAGTAGAGACGGGGTTTCACCATGTTGGCCAGGCTGGTCTTGATCTCCTGACCTCGTGATCCACCTGCCTCGGCCTCCCAAAGTGCTGGGATTACAGGCGTAAGCCACTGTGCC	chr12:12650629-12650919	chr12:12704626-12704920
chr9:37126309:+|chr9:37126939:+	ZCCHC7	circular_RNA|single_exon	630	NS	up	NM_032226	+	chr9:37120621-37126308	5688	chr9:37126940-37302184	175245	NM_032226_intron_0_0_chr9_37120621_f(+)	NM_032226_intron_1_0_chr9_37126940_f(+)	75.589	594	116	15	4246	4824	4707	4128	6.61e-105	376	TTTTTAGACA---GTCTG-CTCTGTTGCCCAGGGTGAAGTGCAGTGGCATGATCTCGACTCACTGCAGCCTGTGCCTCCCAGGTTCAAGCTATTCTTGTGCCTCCACCTCCTGAGTAGCTGGGATTATAGGCGCACACCACCACACCCAGCTGATTTCTTTATTTTTAGCAGATATGTAGTTTCACCATCTTGGCTAGGCTGGTCTCGAACTCCTGA-CTCAAGTGATCCACCCGCCTTGGCCTCCCAAAGTCCTGGGATTACAGGCGTGAGCCAC--TGCACTGGCC--CACCCTTGTTTTATTTTTGAGTT----GGGTTCTTGCTTTGTCACCCAGGCTGGAGTACAATGGTATGAGCATAGCTCACTG-TAACTTTGAACTCCTGAGCTCAAGCG…	TTTTGAGACAAGAGTCTCACTCTGTCGCCTAGGCTTGAGTGCAGTTGCACAATCTCGGCTCACTGCAACCTCCGCCTCCCAGGTTGAAGCAATTCTCCTTCCTCAGCCTCCCAAGTAGCTGGGATTACAGATGCTTGCCAGAATGCCCGGCTAATTT-TGCATTTTTAGTAGAGACGGGGTTTCACCATGTTGGCCAGGCTGGTCTCGAACTCCTGACCTCAAGTGATCCACCCACCTCAGCCTCCCAAAGTGCTGGGATTACAGGTGTGAGCCACCATGC-CCGGCCTGTATTTTTTTTTTCTTTTTTTTTTTGACAGAGTCTCGCTCTATCACCCAGGCTGGAGTGCAGTGGCGCTATCTCGGCTCACTGCAAACTCTG-CCTCCCAGGTTCACACC…	chr9:37124866-37125444	chr9:37131067-37131646
chr22:28702631:-|chr22:28692186:-	TTC28	circular_RNA|multiple_exon	277	NS	up	NM_001145418	-	chr22:28559588-28692185	132598	chr22:28702632-29025539	322908	NM_001145418_intron_17_0_chr22_28559588_r(-)	NM_001145418_intron_20_0_chr22_28702632_r(-)	92.605	6220	379	21	126348	132514	295715	289524	0	9122	CTTTATTTTATTT-TATTTTATTTTATTATTATTATACTTTAAGTTTTAGGGTACATGTGCACAATGTGCAGGTTCCTTACATATGTATACATGTGCCATGTTGGTGTGCTGCACCCATTAACTCGTCATTTAGCATTAGGTATATCTCCCAATGCTATCCCTCCCCGCTCCCCACAACCCACAACAGTCCCTGGTGTGTGATGTTCCCCTTCCTGTGTCCATGTGTTCTGATTGTTCAGTTCCCACCTATGAGTGAGAACATGTGGTGTTTGGTTTTTTGTCCTTGCGATAGTTTGCTGAGAATGCTGGTTTCCAGCTTCATCCATGTCCCTACAAAGGACATGA-CTCATCCTTTTTTATGGCTGCATAGTATTCCATGGTGTATATGTGCCACATT…	CTGTATTTTCTTTATTTTTTATTTT----TTATTATACTTTAACTTTTAGGGTACATGTCCATAACGTGCAGGTTTGTTACATATGTATACATGTGCCATGCTGGTGTGCTGTACCCATTAACTCTTCATTTAATATTAGGCATATCTCCTAATGCTATCCCTCCACCCTCCCCCCACCCCACAACAGACCCCAGTGTGTGATGTTCCCCTTTCTGTGTCCATGTGTTCTCATTGTTCAATTCCCACCTATGAGTGACAACATAAGGTGTTTGGTTTTTTCTCCTTGCGATAGTTTGCTGAGAATGATGGTTTCCAGCTTCATCCATGTCCCTACAAAGGACATGAACTCATCCCTTTTTATGGCTGCATAGTATTCCATGGTGTATATGTGCCACATT…	chr22:28559672-28565838	chr22:28729825-28736016
chr1:32502511:+|chr1:32505174:+	KHDRBS1	circular_RNA|multiple_exon	191	NS	up	NR_073499	+	chr1:32498936-32502510	3575	chr1:32505175-32508127	2953	NR_073499_intron_3_0_chr1_32498936_f(+)	NR_073499_intron_7_0_chr1_32505175_f(+)	85.714	294	36	4	956	1246	2305	2015	1.02e-91	329	CGGTGGCTCACGCCTGTAATCCCAGCAATTTGGGAGGCCGAGGAGGGCAGATCACCTGAGGTCGGGAGTTCGAGACCAGCCTGACCAACATGGAGAAACCC--TGTCTATTAAAAATACAAAA-TTAGCCGGGCGTGGTGGCACATGCCTGTAATCCCAGCTACTAGGGAGGCTGAGGCGGGAGAATCACTTGAACCCAGGAGGCAGAGGTTGCGGTAAGCTGAGATTGCACCATTGGACTCCAGCCTGGGCAACAAGAGTGAAACTCCATCTCCAAAAAAAATAAATAAATAA	CGGTGGCTCACGCCCGTAATCCCAGCACTTTGGGAGGCCAAGGCAGGCAGATCACA--AGGTCAGGAGTTCGAGACCAGCCTGACCAACAGGGTGAAACCCCATCTCTACTAAAAATACAAAAATTAGCCAGGCGTGGTGGCGCATGCCTGTAATCCCAGCTACTCAGGAGGCTGAGGCAGGAGAAGTGCTTGAACCTGGGAGGCAGAGGTTGCAGTGAGCTGAGATTGTGCCACTCCACTCCAGCCTGGACAAC-AGAGCCAGACTCCATCTCAAAAAAAAAAAAAAAAAAAA	chr1:32499891-32500181	chr1:32507189-32507479
chr5:38530768:-|chr5:38510566:-	LIFR	circular_RNA|multiple_exon	414	NS	up	NM_002310	-	chr5:38506735-38510565	3831	chr5:38530769-38595362	64594	NM_002310_intron_12_0_chr5_38506735_r(-)	NM_002310_intron_18_0_chr5_38530769_r(-)	86.711	301	32	2	1591	1891	49670	49378	4.58e-101	361	GGTGGCTTACGCCTGTAATCCCAGCGCTTTGGGAGGCTGAGGCGGGCGGATCACGAGGTCAGGAGATCGAGACCATCCTGGCTAACACGGTGAAACCCTGTCTCTATTAAAAAAAGAAAATACAAAAAAATTAGCTGGGCATGGTGGCAGGCGCCTGTGGTCTCAGCTACTCGGGAAGCTGAGGCAGGAGAGTGGCATGAACCCAGGAGGCGGAGCTTGCAGTGAGCTGAGATCGCACCACTGCACTCCAGCCTGGGTGACAGAGCGAGACTCCGTCTCAAAAAAAAAAAAGAAAAAGAAA	GGTGGCTCACGCCTGTAATCCCAGCACTTTGGGAGGCCGAGGTGGGCGGATCACGAGGTCAGGAAATCAAGACCATCCTGGCTAACACAGTGAAACCCTGTGTCTACTAAAAA-------TTCAAAAAA-TTCGCGGGGCATGGTGGCGGGCGCCTGTAGTCCCAGCTATGTGGGAGGCTGAGGCAGGAGAATGGCGTGAACCCGGGAGGTGGACCTTGCAGTGAGCCGAGATCACGCCACTGCACTCTAGCCTGGGTGACAGAGCGAGACTCCATCTCAAAAAAAAAGAAAAAAAAAAAA	chr5:38508675-38508975	chr5:38545693-38545985
chr9:123253755:-|chr9:123230138:-	CDK5RAP2	circular_RNA|multiple_exon	307	NS	up	NR_073558	-	chr9:123223026-123230137	7112	chr9:123253756-123280704	26949	NR_073558_intron_19_0_chr9_123223026_r(-)	NR_073558_intron_25_0_chr9_123253756_r(-)	84.158	303	43	3	4470	4770	6689	6390	1.25e-88	322	TTGTTGTTGTTTTGTTTTTTGAGATGGAGTCTCCCTCTGTCACCCAGGCTGGAGTGCAGTGGCGCGATCTCAGCTCACTGCAAGCTCCGCCTCCCGGGTTCATGCCAGTCTCCTGTCTCAGCTTCCCAAGTAGCTGGGACTACAGGCGCCCGCCACCATGCCCAGCTAATTTTTTTAATTTTTAGTAGAGACAAGATTTCACCATGTTAGCCAGGATGGTCTCGATCTCCTGACTTC--GTGATCTGCCCACCTCAGCCTCCCAAAGTGCTGGGATTACAGGTGTGAGCCACCGTGCCTGGCC	TTTTTTTTTTTTTTTTTTTTGAGAC--AGTCTCGCTCTGTCGCCCAGGCTGGAGTGTAGTGGCACGATCTCAGCTCACTGAAACCTCTGCCTCCCAGGTTCACGTGATTCTCCTGCCTCAGCCTCCCAAGTAGCTGGGACTACAGGTGTCTGCCACCACACCCAGCTAATTTTTGT-ATTTTTAGTCGATACAGGATTTCACCATGTCGACCAGGCTGGTCTTCAACTCCTCACCTCAGGTGATCCACCCACCTCGGCCTCCCAAAGTGCTGGGATTACAGGCGTGAGCCACCGCGCCCGGCC	chr9:123225368-123225668	chr9:123274016-123274315
chr5:80063752:+|chr5:80109560:+	MSH3	circular_RNA|multiple_exon	344	NS	up	NM_002439	+	chr5:80057498-80063751	6254	chr5:80109561-80149948	40388	NM_002439_intron_12_0_chr5_80057498_f(+)	NM_002439_intron_19_0_chr5_80109561_f(+)	83.333	306	45	4	4652	4953	18400	18097	8.2e-85	309	GTTTTTTTCCTTTTTTTTTTTTTTTTTTTTTTTTGAGACGGAATCTTGCTCTGTTGCCCAGGCAGGAGTGCAGTGGCACGATCTCGGCTCACTGCAGTCTCCGCCTTCCAGGCTCAAGCGATTCTCCTGCCTC-GCCACCTGAGTCACTGGGATCACAGGCGAGC-GCCACCACACCCAGCTAATTTTT--GTATTTTTAGTAGAGATGGGGTTTCACCATGTTGGTAGGGCTGGTCTCGAACTCCTGACCTTGTGATCTGCCCGCCTCAGCCTCCCAAAGTGCTGGGATTACAGGCGTGAGTCAC	GTTTTTTT--TGTTTTTTTGTTTTTTTGTTTTTTGAGAAGGAGTCTCGCCTTGTCGCCCAGGCTGGAGTGCAGTGGCGCGATCTCAGCTCACTGCAAGCTCCGCCTCCCGGGTTCACGCCATTCTCCTGCCTCAGCCTCCCGAGTAGCTGGGACTATAGGCGCCCCGCCACCACACCCGGCTAATTTTTTTGTATTTTTAGTAGAGACAGGGTTTCACCGTGTTAGCCAGGATGGTCTCGATCTCCTGACCTCGTGATCCACCCGCCTCGGCCTCCCAAAGTGCTGGGATTACAGGAGTCAGCCAC	chr5:80062149-80062450	chr5:80127657-80127960
chr6:3739395:-|chr6:3727785:-	PXDC1	circular_RNA|multiple_exon	214	up	NS	NM_183373	-	chr6:3723971-3727784	3814	chr6:3738383-3751509	13127	NM_183373_intron_0_0_chr6_3723971_r(-)	NM_183373_intron_3_0_chr6_3738383_r(-)	100	16	0	0	1019	1034	10485	10470	0.087	30.1	TGGGACTGGCTCCTGC	TGGGACTGGCTCCTGC	chr6:3726751-3726766	chr6:3741025-3741040
chr7:72925182:-|chr7:72903524:-	BAZ1B	circular_RNA|multiple_exon	313	up	NS	NM_032408	-	chr7:72892900-72903523	10624	chr7:72925183-72936156	10974	NM_032408_intron_13_0_chr7_72892900_r(-)	NM_032408_intron_18_0_chr7_72925183_r(-)	87.748	302	32	2	2568	2869	10838	10542	1.38e-104	374	AGGCCAGGCGCAGTGGCTCACGCCTGTAATCCTAGCACTTTGGGAGGCCGAGTTGGGCGGATCACGAGGTCAGGAGATCGAGACCATCCTGGCTGACATGGTGAAACCCCGTCTCTACTAAAAATACAAAAAATTAGCCGGGCGTGGTGGCGGGCACCTGTAGTCCCAGCTACTCGGGAGGCTGAGGCAGGAGAATGGCATGAACCTGGGAGGCTGAGCTTGTAGTGAGCCGAGATCACGCCACTGCACTCCAGCCTGGGCAACAAAGTGAGACTCTGTCTCAAATAAATAAATAAATAAAA	AGGCCGGGCGCAGTGGTTCACGCCTGTAATCCCAGCACTTTGGGAGGCCGAGGCGGGCGGATCACGAGGTCAG---ATCGAGACCAGCCTGGCTAACACGGTGAAACCCCGTGTCTACTAAAAATACAAAAAATTAGCTGTGAGTGGTTGTGGGCGCCTGTAGTCCCAGCTACTCAGGAGGCTGAGGCAGGAGAATGGCGTGAACCCGGGAGGCGGAGCTTGCAGTGAGCCAAGATCACGCCACTGCACTCAAGCCTGGG--AGACAGTGCGGCTCCGTCTCAAAAACTAAAAAAAATAAAA	chr7:72900655-72900956	chr7:72925319-72925615
chr11:691598:-|chr11:674536:-	DEAF1	circular_RNA|multiple_exon	344	up	NS	NM_021008	-	chr11:654052-674535	20484	chr11:691599-694758	3160	NM_021008_intron_1_0_chr11_654052_r(-)	NM_021008_intron_10_0_chr11_691599_r(-)	87.162	296	32	4	3311	3602	2186	1893	1.97e-97	351	CCAGGCGCGGTGGCTCACGCCTGTAATCCCAGCACTTTGGGAGGCCGAGGCGGGCGGATCAC--GAGGTCAGGAGATCGAGACCATCCTGGCTAACATGGTGAAACCCCATCTCTACTAAAAATACAAAAAATTAGCCGGGCGTGGTGGCGGGCGCCTGTAGTCCCAGCTCCTTGGGAGGCTGAGGCAGGAGAATGGCGTGAACCCGGGAGG-TGGAGATTGCAGTGAGCCGAGATCGCGCCACTGCACTCCAGCCTGGGTGACAA-AGTGAGACTCTGTCTCAAAAAAAAAAAAA	CCGGGCGCGGTGGCTCACGCCTGTAATCCCAGCACTGTGGGATGCCAAGGCGGGCGGATCACCTGAGGTCAGGAGTTCGAGACCAGCCTGACCAACATAGAGAAACCCCATCTCTACTAAAAATACAAAA--TTAGCCGGGCGTGGTGGCACATGCCTGTAATCCCAGCTACTCGGGAGGCTGAGGCAGGAGAATCACTTGAACCCGGGAGGCGGGAGGTTGCGGTGAGCTGAGATCACACCATTGCACTCCAGCCTGGGCAACAAGAGCGAAACTCCGTCTCAAAAAAAAAAAAA	chr11:670934-671225	chr11:692573-692866
chr12:133331719:-|chr12:133319740:-	ANKLE2	circular_RNA|multiple_exon	558	up	NS	NM_015114	-	chr12:133318072-133319739	1668	chr12:133331720-133338203	6484	NM_015114_intron_6_0_chr12_133318072_r(-)	NM_015114_intron_11_0_chr12_133331720_r(-)	100	12	0	0	860	871	3223	3212	6.5	22.9	AAAAAGAATAAA	AAAAAGAATAAA	chr12:133318869-133318880	chr12:133334981-133334992
chr22:29121355:-|chr22:29095826:-	CHEK2	circular_RNA|multiple_exon	223	up	up	NM_145862	-	chr22:29091862-29095825	3964	chr22:29121356-29130390	9035	NM_145862_intron_4_0_chr22_29091862_r(-)	NM_145862_intron_11_0_chr22_29121356_r(-)	74.125	657	138	11	177	823	3827	3193	3.12e-112	398	GGCGAGGCGCGGTGGTTCATGCCCATAATCCCAGCATTTTGGGAGGCCAAG-CGGGCGGATCAC--GAGGTCAAGAGATCAAAACCATCCTGACCAACATAGTGAAACCCCATCTCTACTAAAAATACAAAAATTAGCTGGGTGTAGTGTTGCGT--GCCTGTAGTCCCAGCTACTCGGGAGGCTGAGGCAGGAGAATCACTTG-AACTGGGAGGTGGAGGTTGCAGTGTGCTGAGATCATGCCACTGTGCTCCAGCCTGGGGACAGAGTGAGACTCCATCTCAAAAAAAAAAAAAAAAAAAAAAGAAAAAGCTCTCACTGTGTAGCTTAAGAGAAAGTAAGAAAGGGAATTAAAGAAATAAATAGACCAGGCATAGTGGCTCACGCCTGTAGTCCCAG…	GGCCAGCCACGGTGGCTCATGCCTGTAATCCCAGCACTTTGGGAGGCCGAGGCGGGTGGATCACCCGAGGGCAGGAGTTCGAGACCAGCCTGGCCAACATGGTGAAACCCCATCTCTACTAAAAATACAAAAATTAGCCAGGCATGGTG--GCATAAGCATGTAATCCCAGCTACTTGGGAGGCTGAGGCAGGAGAATCGCTTGAAACCGGGAGGAGGAGGTTGCGGTGAGCCGAGATCATGACATTGCAATCCAGCCTGGTGACAGAGCAAGGCTCCGTCTCAATAAATAAATAAATAAAA------------CTTAAAATGAA---TAAAGGACCTTAATTAA--ACATAAGAGCTAAAACTAGGCCAGGCACTGTGGCTTATGCCTGTAATCCTAA…	chr22:29095003-29095649	chr22:29126564-29127198
chr16:4484385:+|chr16:4505781:+	DNAJA3	circular_RNA|multiple_exon	421	NS	down	NM_001135110	+	chr16:4476094-4484384	8291	chr16:4500499-4505546	5048	NM_001135110_intron_0_0_chr16_4476094_f(+)	NM_001135110_intron_9_0_chr16_4500499_f(+)	74.73	649	115	7	2795	3428	1592	978	2.71e-126	444	TTTTTTTTTTTTTTTTTTTTGAGACGGAGTCTCACTCTGTCGCCCAGGCTGGAGTGCAGTGGCACGATCTCGGCTCACTGCAAACTCCGCCTCCCGGGTTCAGGCCATTCTCCTGCCTCAGCCTCCCGAGTAGCTGGGACTACAGGCACCTGCAACCGCGCCCAGCTA----------ATTTTTTGTATTTTTAGTAGAGATGGAGTTTCACTGTGTTAGCCAGG-ACGTCTCGATCTCCTGACCTCGTGATCCACCCGCCTCCGCCTCCCAAAGTGCTGGGATTACAGGTGTGAGCCACCGCGCCCGGCCAAGATTTTTTTTGTTTGTTTGTTTGAGACGGAGTCTTGCTCTGT-AGCCAGGCTGGAGTGCAGTGGTGCGATCTCGGCTCACCATGAT…	TTTTTTGTTGTTGTTTTTTTGAGACAGAGTCTCGCTATGTCACCCAGGCTGTAGTGCAGTGGTGCAATCTTGGCTCACTGCACCCTCTGCCTCCTGGATTCAAGCAATTATCCTGCCTCAGCCTCCAGAGTAGCTGGGATTATGGATGCCCACCACCATGCCCCGCTAGTTTTTGTATTTTTTTTTTTTTTTTAGTAGAGACAGGGTTTCACCATGTTGGTCAGGCTGGTCTCAAACTCCTGACCTCGTGATCCACCCTCCTCGGCGTCCCAAAGTGCTAGGATTACAGGCGTGAGCCACCGCGCCAGGCCCTTTTTTTTTTTTTTTTTTTTTTTTTCAGAGAGTCT--CACTGTCACCCAAGCTGGAGTGCAGTGGT---------------------…	chr16:4478888-4479521	chr16:4501476-4502090
chr16:4491376:+|chr16:4505781:+	DNAJA3	circular_RNA|multiple_exon	314	NS	down	NM_001135110	+	chr16:4487487-4491375	3889	chr16:4500499-4505546	5048	NM_001135110_intron_2_0_chr16_4487487_f(+)	NM_001135110_intron_9_0_chr16_4500499_f(+)	81.029	311	41	11	2816	3120	3242	2944	8.58e-72	262	AAAGTGAGGGCCAGGCACGGTGGCTCACGCTTGTAATCCCAGCACTTTGGGAGGCTGAGGCAGACGGAT--CACGAGGTCAAGAGATCGAGACCATCCTGGCAAACGTGGTGAAACCCTGTCTCTACTAAAAATACAAAAAAATTAGCTGGGCGTGGTGGTGCATGTCTTTAGTCCCAACTACTCGGGAGGCTGAGGCAGGAGAATCACTTGAACCCGAGAGGCAGAG---GTTGCAGTGAGCCGAGATCGCGCCACTGCACTCCAG-CCTGGCGACAGAGCAAGACTCCCGTCTCAAAAAAAAAAAAAAA	AAAGAAAAGGCCGGGCACAGTGGCTCACGCCTGTAATCCCCGCACTTTGGGAGGCCAAGGCAGGCGGATTGCCTGAGCTCAGGAGTTCGAGACCGGCCT--CGAACATGGTGAAACCC-ATCTCTACT-AAAATAC-AAAAAATTAGCCAGGGGCGG-CATGCA--CCTGTAGTCCCAGCTACTCGGGAGGCTGAGGC---AGAATTGGTTGAACCCAAGAGGCAGAGTGCGTTGCAGTGAGCCGAGATCACGCCACTGCACTCCGGCCCGGGTGACAGAGTGAGACT-CCGTCTCCAAAAAAAGAAAAAA	chr16:4490302-4490606	chr16:4503442-4503740
chr11:9441958:+|chr11:9452550:+	IPO7	circular_RNA|multiple_exon	222	up	up	NM_006391	+	chr11:9438696-9441957	3262	chr11:9452551-9455116	2566	NM_006391_intron_5_0_chr11_9438696_f(+)	NM_006391_intron_15_0_chr11_9452551_f(+)	87.5	296	32	4	2120	2412	1496	1203	2.99e-99	354	GGCTGGGCGTGGTGGCTTACGCCTGTAATCACAGCACTTTGGGAGGCTGAGGCGGGCGGATCAC--GAGGTTAGGAGATCAAGACCATCCTGGCCAACATGGTGAAACCCTGTCTCTACTAAAAATACAAACATTAGCTGGGCGTGGTGGTGCAAGCCTGTAGTCCCAGCTACTCGGGAGGCTGAGGCAGGAGAATCACTTGAACCAGGGAGGCAGAGGTTGCAGTGAGCCGAGATTGTGCCACTGCACTCCAGCCT-GGCAACAGAGTGAGACTCTGTCTAAAAAAAAAAAAAAA	GGCTGG-CGTGGTGGCTCACGCCTGTAATTTCTGCACTTTGGGAGGTCAAGGGAGGCGGATCACTTGAGGTCAGGAGTTCCAGACCTGCC-GGCCAACATGGTGAAACCCTGTCTCTACTAAAAATAGAAAAATTAGCTGGGCATGGTGGTGCGCGCCTGCACTCCCAGTTACTCAGGAGGCTGAGGCAGGAGAATCACTTGAACCTGGGAGGCAGAGGTTGCGGTGAGCCAAGATGGCGCCACTGCACTCCTGCCTAGGCAACAAAGGGAGACTCTGTCTCAAAAAAAAAAAAAA	chr11:9440815-9441107	chr11:9453753-9454046
chr20:57268793:+|chr20:57276214:+	NPEPL1	circular_RNA|multiple_exon	327	down	down	NM_024663	+	chr20:57268107-57268792	686	chr20:57276215-57282178	5964	NM_024663_intron_0_0_chr20_57268107_f(+)	NM_024663_intron_5_0_chr20_57276215_f(+)	100	12	0	0	560	571	2567	2556	1.7	22.9	GGCCGGGAGCTG	GGCCGGGAGCTG	chr20:57268666-57268677	chr20:57278770-57278781
chr17:34884033:-|chr17:34881059:-	MYO19	circular_RNA|multiple_exon	234	up	NS	NM_025109	-	chr17:34871834-34881058	9225	chr17:34884034-34888356	4323	NM_025109_intron_15_0_chr17_34871834_r(-)	NM_025109_intron_18_0_chr17_34884034_r(-)	77.664	488	84	7	2022	2502	2074	1605	1.33e-106	379	TTTTGTTTTTTTTTTTTTTTTTTGAGACAGGGTTTC----TGTTGCCCAGGCTGGAGTGCAGTGGCACAATCTCAGCCCACTGCAGCCTCCGCCTCCCCAGTTCCAATAATTCTCATGCCTCAGCCTCCCGAGTAGCTGGGATTACAGATGCATACCACCACACTCAGCAAAGTTTTTTTTTTTTGTTTTTTGTTTTTTTTTTTGAGACGGAGTCTTGCTCTGTTGCCCAGGCTGGAGTGCAGTGGCACAATCTTGGCTCACTGCAACTTCTGCCTCCCGGGTTCACACCATTCTCCTGCCTCAGCCTCCCGAGTAGCTGGGACTACAGGCGCCCGCCACTACGCCTGGCTAATTTTTTGTATTTTTAGTAGAGA-CGGGTTTCACTGTGTTAGCCAGG…	TTTTTTTTTTTTTTTTTTTTTTTGAGACGGAGTTTCGCTCTGTCGCCCAGGCTGGAGTGCAGTGGCGCGATCTCGACTCACTGCAAGCTCCGCCTCCCGGGTTCACGCCATTCTCCTGCCTCAGCCTCCTGTGTAGCTGGGACTACAGG------------CACGCGTAAAAGTGGCTTTT----GTATTTT-TTTTTTTTTTTGACACAGAGTCTCGCTCTATCGCCCAGGCTGGAGTGCAGTGGCACAATCTCGGCTCACTGCAACCACTGTCTCCCAGGTTCAAGTGATTCTCATGCCTCAGCCACCCAAGTAACTGGGATCACAGGCATGCACCACCATACCTGGCT-AGTTTTTGTATTTTTAGTAGAAATGGGGTTTTGCCATGTTGGCCAGA…	chr17:34878557-34879037	chr17:34886283-34886752
chr1:235658138:-|chr1:235643370:-	B3GALNT2	circular_RNA|multiple_exon	242	up	up	NM_152490	-	chr1:235634275-235643369	9095	chr1:235658139-235667440	9302	NM_152490_intron_6_0_chr1_235634275_r(-)	NM_152490_intron_10_0_chr1_235658139_r(-)	87.636	275	29	4	5241	5513	2105	1834	3.07e-91	329	GAATTTCACTCCTGTTGCCCAGGCTGGAGTGCAATGGCTCAATCTTGGCTCACTGCAACCTCCACCTCCCAGGTTCAAATGATTCTCCTGCCTCAGCCTCCTGAATAGCTGGGATTACGAGTGCCTGC--CACCACACCTGGCTAATTTTTTTTATTTTTAATAGAGACAGGGTTTCACCATGTTGGCCAGGCTGGTTTTGAACTCCTGACCTCAGGTGATCCACCCACCTCGGCCTCCCAAAGTGCTGGGATTACAGGTGTGAGCCACCGTGCC	GACTTTCGCTCTTGTCACCCAGGCTGGAGTGCAGTGGCGCAATCTCGTCTCACTGCAACCTCCGCCTCCGAGGTTCAAGTGATTCTCCTGCCTCAGCCTCCTTAGTAGCTGGGATTAC-AG-GCATGCACCACTATGCCCGGCTAATTTTTGT-ATTTTTAGTAGAGACGGGGTTTCGCCATGTTGGCCAGGCTGGTCTTGAACTCCTGACCTCAGGTGATCCACCCACCACGGCCTCCCAAAGTGTTGGGATTACAGGCGTGAGGCACCGCGCC	chr1:235637857-235638129	chr1:235665336-235665607
chr3:196846401:-|chr3:196817783:-	DLG1	circular_RNA|multiple_exon	234	down	NS	NM_004087	-	chr3:196812628-196817782	5155	chr3:196846402-196857397	10996	NM_004087_intron_9_0_chr3_196812628_r(-)	NM_004087_intron_13_0_chr3_196846402_r(-)	80.573	314	51	5	1367	1678	6249	5944	1.32e-75	279	TGTTTTTTTTTTTTTTTTAAAGACAGGGTCTCACTTTGTCACCCAGGCTGAAGTGCAGTGGCGCGATCTCAGCTCACTGTAGCCTCAACCTCCCGGGTTCAAGGGATCCTTCCGCCTCAGCCCCCCAAGTAGCTGGGACTGTAGGCACATGCCACCATGCCTGGCTAA-TTTTTGTGTTTTTAGTAGAGATGGGGTTTCACCATGTTTGCCAGGCTGGTCTCGATCTCCTGACTTCATGGGCCTCACCCACCTTGGCCTC-CCAAGTGCTGGCATTACAGGCATGAGCCACTGTGCCCAGCTTCTATTTTTTAA	TGTTTTTTTATTTTTCTTACAGA----GTCTTGCTTTGTCGCCCAGGCTGGACTACAGTGGCGCGATCTCAGCTCACTGCAAACTCCGCCTCCTGGGTTCAAGCAATTCTCCTGCCTTAGCCTCCCGAGTAGTGGGGACTGCAGGCACTTGCCACCATGCCCGGGTAATTTTTTGTAGTTTTAGTAGAGATGGGGTTTCACTGGGTTAGCCAGGATGGTCTTGATCTGCTGACCTCAT--GCTCCGCCCGCCTCGGCCTCACAAAGTGCTGGGATTACAGGCGTGAGCCACCGTGCCTGG--TCTCTTTTTTAA	chr3:196816105-196816416	chr3:196851149-196851454
chr13:114138371:-|chr13:114128439:-	DCUN1D2	circular_RNA|multiple_exon	346	up	up	NM_001014283	-	chr13:114115452-114128438	12987	chr13:114138372-114144981	6610	NM_001014283_intron_2_0_chr13_114115452_r(-)	NM_001014283_intron_5_0_chr13_114138372_r(-)	85.366	287	31	4	7040	7322	5844	5565	1.38e-88	320	TGTAATCCCAGCACTTTGGGAGGCCGAGGCGGGCGGATCAC--GAGGTCAGGAGATCGAGACCACCCTGGCCAACATGGTGAAACCCCATCTCTACTAAAAAAATATAAAAAATTAGCCGGGCGTGGTGGCGGGCGCCTGTAGTCCCAGCTACTCAGGAGGCTGAGGCAGGAGAATGGCGTGAACCCAGGAGGTGGAGCTTGCAGTGAGCCGAGATCGTGCCACTGCACTCCAGCCTGGGCGACAGAGCAGGACTC--TCTCAAAAAAAAAAAAAAAAAAAAAAAAA	TGTAATCCCAGCACTTTGGGAGGCTGAGGCGG----ATCACCTGAGGTCAGGAGTTCAAGACCATCCTGGCCAACATGGAGAAACCCCATCTCTACTAAAAATACA---AAAATTAGCTGGGTGTGGTGGCATGCGCCTATAGTCCCAGCTACTTGGGAGGCTGAGGCAGGAGAATCACTTGAACCTGGGAGGTGGAGATTGCAGCGAGCTGAGATCGTGCCACTGCACTCCAGCCTGGGCGACAGGGCGAGACTCTATCTCAATAAATAAATAAATAAATAAATAA	chr13:114121117-114121399	chr13:114139138-114139417
chr17:44172067:-|chr17:44127899:-	KANSL1	circular_RNA|multiple_exon	302	up	up	NM_015443	-	chr17:44117251-44127898	10648	chr17:44172068-44248220	76153	NM_015443_intron_7_0_chr17_44117251_r(-)	NM_015443_intron_12_0_chr17_44172068_r(-)	76.499	617	100	8	3674	4276	5635	5050	2.09e-131	464	TTTTTTTTTTTTTTTTTTTACTT------TTGAGAC--AGTTTTGCTCTGTCACCCAGGCTGGAGTGCAGTCGTGCAATCTCGGGTCACTGCAACCTCCGCCTCCCAAGTTCAAGCAATTCTCCTGCCTCAGCCTCCTGAGTAGCTGGGACTACAGGCACGCGCCACCACGCCCGGCTAAT-TTTTGTACTTTTAGTAGAGATGGGGGTTTCACCATATTGGCCAGGAGGGTCTTGAACTCCTGACCTCGTGATCCACCCGTCTTGGCCTCCCAAAGTGCTGGGATTACAAGCATGAGCCACCGCACCTGGCTTTTTTTTTTTTTTTTTTTTTTTTTTTTGACAGAGTCTCACTCTGTCACTCAGGCTAGAATGCAGTGGTGTGGTTTTTGGCTCATTG…	TTTTTTTATTTTTATTTTTACTTATTTATTTGAAATGGAGTCTCGCTCTGTCGCCCAGGCTGGAGTGCAGTGGTGCGATCTCGGCTCACTGCAAGCTCCACCTCCTGGGTTCTGGCCATTCTCCTGCCTCAGCCTCCCGAGTAGCTGGGACTACAGGGGACCGCCACCACGCCCGGCTAATTTTTTGAATTTTTAGTAGAGA-CGGCGTTTCACCGTGTTAGCCAGGATGGTCTCAATCTCCTGAACTCGTGATCCACCCACCTCAGCCTCCCAAAGTGCTGGGATTACAGG----------------------------TATTTTTATTTTTTTTTTGAGACACAGTTTCACTCTGCCACCCAGGATGGAGTGCAGAGCTG-AGATTTCAGCTCACTG…	chr17:44123623-44124225	chr17:44242586-44243171
chr7:872142:+|chr7:883157:+	SUN1	circular_RNA|multiple_exon	246	up	NS	NM_025154	+	chr7:856311-878434	22124	chr7:883158-891586	8429	NM_025154_intron_0_0_chr7_856311_f(+)	NM_025154_intron_4_0_chr7_883158_f(+)	83.509	285	45	1	18132	18416	2875	2593	3.75e-82	300	GTGGCTCACGCCTGTAATCCCAGCACTTTGGGAGGCTGAGGCGGGTGGATCACTTGAGGTAAAGAGTTCGAGAGTAGCCTGGCCAACATGGTGAAACCCCGTCTCTACTAAAAATACAAAAATTAGCTGGGTGTGGTGGTAGGCTCCTGTAATCCCAGCTACTTGGTAGGCTGAGGCAGGAGAATCGCTTGAACCCAAGAGGTGGAGGTTGCAGTGAGCTGAGATCGCGCCACTGCAGTCCAGCCTGGGAGACGGTGTGAGGCTCTGTCTCAAAAAGTAAACAAA	GTGACTCATCCCTGTAATCCCAGCACTTTGGGAGGCCAAGGTGGGCGGATCACA--AGGTCAGGAGTTCAAGACCAGCCTGGCCAACATGGTGGAACCCCGTCTCTACGAAAAATACAAAAATTAGCCGGGCATGGTAGTGGGCGCCTGTAGTCCCAGCTACTCAGGAGGCTGAGGCAGGAGAATCGCTTGAGCCCGGGAGGTGGAGGTTGCAGTGAGCTGAGATCACATCACTGTACTCCAGCCTGGGCAACAGAGCAAGACTGCATCTCAAAAAACAAACAAA	chr7:874442-874726	chr7:885750-886032
chr2:109463194:+|chr2:109473426:+	CCDC138	circular_RNA|multiple_exon	218	up	up	NM_144978	+	chr2:109455758-109463193	7436	chr2:109473427-109489906	16480	NM_144978_intron_10_0_chr2_109455758_f(+)	NM_144978_intron_12_0_chr2_109473427_f(+)	85.668	307	40	2	6270	6576	7842	7540	1.28e-97	351	ATTTTTTTTTTTTTTTTTTGAGATGGAGTCTCGCTCTGTCACCCAGGCTGGAGTGCAGTGGTGCGACCTCGGCTCACTGCAAGCTCCGCCTCCCGTGTTCACACCATTCTCCTGTCTCAGCCTCCCAAGTAGCTGGGACTATGGGCACCCGCCACCACGCCTGGCTATTTTTTTGTATTTTTAGTAGAGATGGGGTTTCACCATGTTAGCCAGGATGGTCTCGATCTCCTGACCTCATGATCTGCCTGCCTCGGCGTCCCAAAGTGTTGGGATTACAGGCGTGAGCCACCGCGCCCAGCCTCATTTT	ATTTTTTTTTTTTTTTTTTGAGATGGAGTCTCGCTCTGTCGCCCAGGCTGGAGTGCAGAGGCACACTCTCAACTCACTGCAACCTCCGCCTCCTGGGTGCAAGTGATTCTCCTGCCTCAGCCTCCCGAGTAGCTGGGACTACAGGCGTGGGCCACCACGCCTGGC---TTTTTTGTTTTTTTAGTAGAGACAGGGTTTCACCATGTTAGCCAGGCTGCTCTCGATCTCCTAACCTCGTGATCTGCCCGCCTTGGCCTCCCAAAGTGCTGGGATTACAGGTGTGAGCCACCGTGCCC-GGCTAATTTT	chr2:109462027-109462333	chr2:109480966-109481268
chr5:32390543:-|chr5:32379221:-	ZFR	circular_RNA|multiple_exon	1471	up	NS	NM_016107	-	chr5:32364382-32379220	14839	chr5:32390544-32395264	4721	NM_016107_intron_2_0_chr5_32364382_r(-)	NM_016107_intron_8_0_chr5_32390544_r(-)	84.155	284	41	3	2983	3263	2437	2155	3.96e-82	300	TGGTGGCTCATGCCTGTAATCCCAGCACTTTAGGAGGCCGAGGCGGGTGGATCACAAG-GTCAAGGAGTTCAAGACCAGCCTGGCCAAGGTGGTGAAACCCCATCTCTACTAAAAACACAAAAAATTAGCCAGGCTTGGTGGCAGACGCCTATAATCCCAGCTACTCGGGAGGCTGAGGCAGGAGAATCACTTGAACTCAG--GGCGGAGGTTGCAGTGAGCCGAGATCGTGCCACTGTACTCCAGCCTGGGCGACATAGTGAGACTCCGTCTCAAAAAAAAAA	TGGTGGCTCATACATGTAATTCCAGCACTTTGGGAGACCGAGGCGGGCAGATCACTTGAGGCCAGGAGTTTGAGACCAGCCTGGTCAACCTGGTGAAAGCCCATCCCTACTAAAAATGCAAAAA-TTAGCCAGGCGTGATGGCAGGTGCCTGTAATCCCAACTACTTGGGAGGCTGAGGCAAGAGAATCACTTAAACTCAGGAGGTGGAGAGTGCAGTGAGCCAAGATCGTGCCATTGCACTCCAGCCTCGGCAACACAGTGAGACTCTGTTTAAAAAAAAAAA	chr5:32375958-32376238	chr5:32392828-32393110
chr3:196846401:-|chr3:196807922:-	DLG1	circular_RNA|multiple_exon	186	down	NS	NM_004087	-	chr3:196803557-196807921	4365	chr3:196846402-196857397	10996	NM_004087_intron_7_0_chr3_196803557_r(-)	NM_004087_intron_13_0_chr3_196846402_r(-)	85.621	306	44	0	300	605	3376	3071	1.77e-98	354	GGTGGCTCACGCCTGTAATCCCAGCACTTTGGGAGGCCAAGTCAGGCAGATCACCTGAGGTTAGGAGTTAGAGACCGGCCTGGCCAACATGGCGAAACCCCGTCTCTACCAAAAATATAAAAGTTAGCCAGGCATGGTGGCGGGCATTTGTAATCCCAGCTACTCGGGAGGCTGAGGCACAAGAATCACTTGAACCTGGTAGGCGGAGGTTGCATTGAGCCCAGATCGCACCTCTGTGCTCCAGACTGGGCAACAGAGCGAGACCCAATCTCTTAAAAAAAAAAAAAAAAAAAAAAAGGTAAAAAA	GGTGGCTCACGCCTGTAATCCCAGCACTTTGAGAGGCCGAGGCAGGTGGATCACCTGAGGCCAGGAGTTTGAGACCAGCCTGGCCAACATGGCGAAACCCCGTCTCTACTAAAAATACAAAAGTTAGCCAGTCATGGTGTCGCAAGCCTGTAATCCCTGCTACTAGGGGGGCTGAGGCAGGAGGATCGCTTGAACCTGGGAGGCGGAGGTTGCAGTGAGCTGAGATTGCACCACTGCACTCCAGCCTGGGCAACAGAGCGAGATTCTGTCTCCAAAAAAAAAAAAAAAAAAAAAAAAAAAAAAAAA	chr3:196807317-196807622	chr3:196854022-196854327
chr15:72810408:+|chr15:72853890:+	ARIH1	circular_RNA|multiple_exon	133	up	up	NM_005744	+	chr15:72767356-72810407	43052	chr15:72853891-72855734	1844	NM_005744_intron_0_0_chr15_72767356_f(+)	NM_005744_intron_5_0_chr15_72853891_f(+)	82.222	315	43	4	6813	7124	452	148	2.78e-84	309	TTTTCTTTTCTTTTCTTTTCTTTTTTGG--AGACAGAGTCTTTTCTCTCTTGCCCAGGCTGGGGTGCAGTGGCGCCATCTCGGCTCACTGCAACCTTCGCCTGCTGGGTTCAAGCGATTCTCCTCCTTCAGCCTCCCGAGTAGCTGGGATTACAGGCGCCCACCACTACGCCCGGCTAA-TTTTGTATTTTTGGTAGAGACGGGGTTTCACCATGTTGGCCAGGCTGATCTCGAACTCCTGACCTCAGGTGATCCACCCGACTTGGCCTCCCAAAGTGCTGGGATTACAGGCATGAGCCACTGCACCCGGCCAGT	TTTTATTTTATTTTATTTTATTTTTTATTAAGAGGGAGTCTCG-CTCTGTCACCCAGGCTGGAGTGCAGTGGCGCCATCTCGGCTCACTGCAACCTCTGCCTCCAGGGTTCAAGCGATTCTCCTGCCTCAGCCTCCCGAGTAGCTCGGATTACAGGCTTGTGCCACTGTGCCCAGCTAATTTTTGTATTTTTAGAAGAGACAGGGTTTCGCCATGTTGG---------TCTTGAACTCCTGATCTCAGGTGATCCACCCGCCTCGGCCTCCCTTAGTGCTGGGATTACAGGCATGAGCCACCACACCTGGCCTGT	chr15:72774168-72774479	chr15:72854038-72854342
chr8:129001408:+|chr8:129022690:+	PVT1	circular_RNA|multiple_exon	255	down	down	NR_003367	+	chr8:128996451-129001407	4957	chr8:129001538-129082405	80868	NR_003367_intron_3_0_chr8_128996451_f(+)	NR_003367_intron_4_0_chr8_129001538_f(+)	83.333	288	47	1	836	1123	40519	40233	4.72e-82	300	TTCTTTTTTTTTTTGACAGATTCTCACTCTGTCGCCGAGGCTGGAGTGTAGTGGCGTGATCTCGGCTCACTGTAACCTCTGCTGCCTAGCTTCAAGTGATTCTCCTGCCTCAACTCCCCGAGTAGCTGGGATTACAGGTGCCTGCCACTGCCCCTGGCTAATTTTTGTAGTTTTAGCAGAGACAGGGTTTCACCATCTTGGCCAGGCTGGTTTTGAACTCCTGACCTCATGATCCTCCCCTCTCGGCCTCCCAAAGTGTTGGGATTACAGGCGTGAGCCACCGCGCCC	TTGTTTGTTTTTGAGACAGAGTCTCCCTCTGTTGCCCAGGCTGGAGTGCAGTGGCGCGATCTCGGCTCACTGCAACCTCCACCTCCTGGGTTCAAGTGATTCTCCTGCCTCAGCCTCCCGAGTAGCTGGGACTA-AGGTTAGCGCCACCACGCTCAGCTAATTTTTGTATTTTTAGTAAAGACGGTGTTTCACCATGTTGGTCAGGCTGGCCTTGAACTCCTAACCTCATGATCCACCTGCCTCGGCCTCCCAAAGTGCTGGGATTACAGGCGTGAGCCACCGCACCC	chr8:128997286-128997573	chr8:129041770-129042056
chr14:77930941:+|chr14:77934851:+	AHSA1	circular_RNA|multiple_exon	139	NS	down	NM_012111	+	chr14:77929103-77930940	1838	chr14:77934852-77935419	568	NM_012111_intron_3_0_chr14_77929103_f(+)	NM_012111_intron_7_0_chr14_77934852_f(+)	78.873	213	31	4	548	756	499	297	1.62e-46	176	GGCTGGGCACAGTGGCTCACACCTATAATCCCAGCCCTTTGGGAAGCCGAGGTGGGCGGATCACCTGAGGTCGGGAGTTCGAGACCAGCCTGACCA--ATAGAGAAACCCCATCTCTACTAAAAATACAAAATTAGCCGGGCATGGTGG--TGCATGCTTGTAATCCCAGCTACTCAAGAGGCTGAGGCAGGAGAATTGCTTGAACCCAGGAG	GGCTGGGCGTGGTGGCTCACACCTGTAATCCCAGCACTTTGGCAGGCTGAGGTGGGCGGATCACCAGAGGTCAGGAGTTCCAGACCAGCCTGGCTAACATGGTGAAACTCCATCTCTACT--------AAAATTACGTGGGCGTGGTGGCATGCA--CCTGTAATCCCAGCACTTTGGGAGGCTGAGGCAGGAGGATCACTTGAGCCCAGGAG	chr14:77929650-77929858	chr14:77935148-77935350
chr12:125438757:-|chr12:125436944:-	DHX37	circular_RNA|multiple_exon	1466	NS	down	NM_032656	-	chr12:125435351-125436943	1593	chr12:125438758-125441236	2479	NM_032656_intron_5_0_chr12_125435351_r(-)	NM_032656_intron_8_0_chr12_125438758_r(-)	75.719	313	57	6	1101	1408	2293	1995	7.33e-57	212	TTTTTTTTTTTTTTTTGAGAAGGAGTTTTGCTCTTATTGCCCAAGCCGGAGTGCAATGGCGTGATCTCAGCTCACTGCAACCTCCACCTCCCGGGTTCAAGCAATTCTCCTGCCTCAGCCTCCCAAGTAGCTGGGATTACAGGTGTGTGCCACCATGCCCAGTTAATTTTTTGTATT-----TTTAGTAGAAATGGGGTTTCACCAACATGGTGAAACCAGCCAGGCTGGTCTCGAACTCTTGACCTCAGATGATCCACCCTCCTCGGCCTCCCAGAGTGTTGGGATTACAGGCGTGAGCCATTGCACCCGGC	TTTTTTTCTTTTTTTTGAGACAGAGTCTCGCTCTG-TCGCCCAGTGC--AGTGGTGTGGTGTGATCTCGGTTCACTGCAAGTTCCGCCTTCCGGGTTCACACCATTCTCCTGACTCAGCCTCCCGAGTAGCTGGGACTACAGGTGCCCACCACCAGGCCCGGCTAAGTTTTTGCATTTTTTGTTTAGTAGAGACAGAGTTTCACC------GTG---TTAGCCAGAATGGTCTCGATCTCCTGACTTC--GTGATCCGCCCGTCTCGGCCTCCCAAAGTGCTGGGATTACAGGCATGAGCCACCGTGCCCGGC	chr12:125435536-125435843	chr12:125438944-125439242
chr16:3739138:-|chr16:3725325:-	TRAP1	circular_RNA|multiple_exon	98	NS	up	NM_001272049	-	chr16:3724496-3725324	829	chr16:3739139-3767421	28283	NM_001272049_intron_9_0_chr16_3724496_r(-)	NM_001272049_intron_15_0_chr16_3739139_r(-)	79.487	39	6	2	311	348	12053	12016	0.14	28.3	CAATTCCAGAACATCCC-ATCACCCCAAAAAGCAGCCCT	CAACTACAGAACATTTTTATCACCCC-AAAAGAAGCCCT	chr16:3724977-3725014	chr16:3755369-3755406
chr17:43198739:-|chr17:43195361:-	PLCD3	circular_RNA|multiple_exon	280	NS	up	NM_133373	-	chr17:43194152-43195360	1209	chr17:43198740-43209614	10875	NM_133373_intron_8_0_chr17_43194152_r(-)	NM_133373_intron_14_0_chr17_43198740_r(-)	72.034	590	121	13	465	1045	7193	6639	1.84e-84	302	GGTGGCTCACACCCGTATTCCCAGCACTCTGGGAGGCTGACGCGAG--GATCACTTGAGGCCAGGAATTCCAGACCAGCCTGAGCAA-ATAGCTACATCCTGTCTCAAC---AAAAATAAAA-ATTAGCTGAGTGTGGGGGCATGTGCCTGTAGGCTGAGTTACTCAGGAGGCTGAGGTGGGGGGATCACTTGAGCCCAGGACTG-GAGAACACAGGGAGACTGACTGTGCCACTGCACTTCAGCCTGGGTGATGGAGAGAGACCAAAGCATAGACAACAACAACAAAAAATCGGCCAGGCGTGGTGGCTCTCACCTGTAATCCCAGCACTTTGGGAGGCTGAGGTGGGCAGATCACCTGAGGTCAGGAGTTTGAGACCAGCCTGGCCAACATGGTGAA…	GGTGGCTCACACCTGTAATCCCAGTACTTTGGAAGGCCGAAGCAGGCAGATCATTTGAGGTCAGGAGTTCAAGACCAGCCTGACCAACATGGTGAAACCCTGTTTCTGTTTAAAATATAAAACATCAGCCGGGCATGGTGGCTCACACCTGCAATCCCAGCACTTTGGGAGGCTGAGGCATGTGGATCATTTGAGGCAAGGAGTTCGAGACCA------GCCTAAC---------------CAACATGGT---------GAAACCCTGTC-TCTACTAAAAACATAAAACATTAGCTGGGCATGGTGGCTCACACCTGTAATCCCAGCACTTTGGGAGGCCGAGGCAGGCAGATCATTTGAGGTCAGGAGTTCGAGACCAGCCTGACCAACATGGTGAA…	chr17:43194316-43194896	chr17:43202422-43202976
chr7:751164:-|chr7:618893:-	PRKAR1B	circular_RNA|multiple_exon	319	NS	up	NM_001164760	-	chr7:591108-618892	27785	chr7:751165-766846	15682	NM_001164760_intron_1_0_chr7_591108_r(-)	NM_001164760_intron_9_0_chr7_751165_r(-)	86.957	299	35	3	275	570	5845	5548	7.91e-98	354	GGCCGGGCGCGGCGGCTCACGCCTGTCATCCCAGCACTGTGGGAGGC--TGAGGCGGGTGGATCACCTGAGGTCAGGAGTTCGAGACCAGCCTGGCCAACATGGTGAAACCCCGTCTCTACTAAAAATACAAAAATTTGCCGGGTGTGGTGGCACATGCCTGTAATCCCAGCTACTTGGGAGGCTGAAGCAGGAGAATCGCTTGAACCCGGGAGATGGAGGTTGCAGTGAGCCAAGATCACACCATTGCACTCCAGCATGGACAAC-AGAGTGAGATTCCGTCTCAAAAAAAAAAAAAA	GGCCGGGCACGGTGGCTCACGCCTGTAATCCCAGCACTTTGGGGGGCATTGAGGCAGGTGGATCACCTGAAGTCAGGAGTTCAAGACCAGCCTGACCAACACGGAGAAACTCTGTCTCTACTAAAAATAAAAAAATACTC-GGGCATGGTGGCACATGCCTGTAATCCCAGTTACTCGAGAGGCTGAGGCAGGAGAATTGCTTGAACCTGGGAGGCAGAGGTTGCAGTGAGCTGAGATCATACCATTGCACTCCAGCCTGGGCAACAAGAGCGAAATTCCGTCTCAAAAAAAAAAAAAA	chr7:618323-618618	chr7:761002-761299
chr11:45203312:+|chr11:45226329:+	PRDM11	circular_RNA|multiple_exon	191	up	NS	NM_001256696	+	chr11:45169133-45203311	34179	chr11:45226330-45241120	14791	NM_001256696_intron_0_0_chr11_45169133_f(+)	NM_001256696_intron_4_0_chr11_45226330_f(+)	80	45	8	1	7199	7243	14185	14142	0.015	37.4	ATTTTATAGCTCAGAAAACTGAGGCTCAGAGAGGGGAAGTGACTT	ATTTTA-AGGTAAGGAGACTGAGGCTCAGAGAGGCCAAGCAACTT	chr11:45176331-45176375	chr11:45240471-45240514
chr1:156100408:+|chr1:156107023:+	LMNA	circular_RNA|multiple_exon	467	up	NS	NM_170708	+	chr1:156085066-156100407	15342	chr1:156107024-156108278	1255	NM_170708_intron_0_0_chr1_156085066_f(+)	NM_170708_intron_8_0_chr1_156107024_f(+)	100	14	0	0	13160	13173	591	578	3.5	26.5	GGAGGCTGGGGAGA	GGAGGCTGGGGAGA	chr1:156098225-156098238	chr1:156107601-156107614
chr1:156100408:+|chr1:156107534:+	LMNA	circular_RNA|multiple_exon	245	up	NS	NM_170708	+	chr1:156085066-156100407	15342	chr1:156107024-156108278	1255	NM_170708_intron_0_0_chr1_156085066_f(+)	NM_170708_intron_8_0_chr1_156107024_f(+)	100	14	0	0	13160	13173	591	578	3.5	26.5	GGAGGCTGGGGAGA	GGAGGCTGGGGAGA	chr1:156098225-156098238	chr1:156107601-156107614
chr17:40384155:-|chr17:40375400:-	STAT5B	circular_RNA|multiple_exon	311	NS	up	NM_012448	-	chr17:40371861-40375399	3539	chr17:40384156-40428265	44110	NM_012448_intron_13_0_chr17_40371861_r(-)	NM_012448_intron_17_0_chr17_40384156_r(-)	86.093	302	37	3	399	699	17851	17554	6.09e-97	347	GGCTGGGCACGGTGGCTCACACCTGTAATCCCAGCACTTTGGGAGGCTGAGGCAGGCGGATCACCTGAGGTCAGGAGTTCGAGACCAGCCTGGCCAACATGGTGAAACCCCGTCTCTACTAAAAATAC-AAAATTAGCTGGGCATCCCAGTGGCGCATGCATGTAATCCCAGCTACTTGGGAGGCTGAGGCAAGAGAATCTCTTGAACCCGGGAGGCGGAGGTTGCAGGGAGCCGAGATCTCACCATTGCACTCCAGCCTGGACAAAAAGAGCAAAATTCTGTCTCAAAAAAAAAAAAAAAA	GGCTGGGCACGGTAGCTTATGCCTGTAATCCCAGCACTTTGGGAGGCTGAAGCGGAAGGATCACCTGAGGTCAGGAGTTTGAGACCAGCCTGACGAACATGGTGAAACCCTGTCTCTACTAAAAATACAAAAATTAGCTGGGCAT---GGTGGAACTTGCCTGTAATCCCAGCTATCTGGGAGGCTGAGGCACGAGAATCACTTGAACCTGGGAGACGGAGGTTGCAGTGATCTGAGATCACGCCATTGCACTCCAGCCTGG-GAAACAGAGCGAGACTCCGTCTCAAAACAAACAAACAAA	chr17:40374701-40375001	chr17:40410415-40410712
chr11:34110942:+|chr11:34113603:+	CAPRIN1	circular_RNA|multiple_exon	498	NS	up	NM_203364	+	chr11:34107961-34110941	2981	chr11:34113604-34118025	4422	NM_203364_intron_10_0_chr11_34107961_f(+)	NM_203364_intron_14_0_chr11_34113604_f(+)	82.264	265	44	3	2586	2847	591	327	1.51e-69	255	TGGTTCATTCCTATAATCCCAGCACTTTGGGAGGCTGAGGTGGGCAGATTGCTTGAGCCTAGGAGTTTGAGACCAGCCTGGGCAACATGGCGAAACCCTGTCTCTACTAAAAATAC-AAATATTATCCGAGTGTGGTGGCACACACCTGTAGTCAC-AGCTACTTGGGAGGCTGAGGT-GGGAGGATCACTTGAGCCTGGGAGGCAGAGGTTGCAGTGAGCTAAGATCACATCACTGTACTCCAGCCTGGGTGACAGAGTGAGAC	TGGCTCACGCCTTTAATTCCAGCACTTTGGGAGGCTGAGGTGGGCAGATCACGTGAGCTCAGAAGTTCAAGACAAGCCTGGGCAACATGGTGAAACCCCAACTTTACCAAAAATACAAAAAATTAGCTGGACGTGGTGGCACATGCGTGTATTCCCAAGCTACTTGGGAGGCTGAGGTAGGGAGGATTGCTTGTGTCCAGGAGGCAGAGGTTGCAGTAAGCCGAGATCACGGCACTGCGCTCCAGCCTGGGTGACAGAGTGAGAC	chr11:34110546-34110807	chr11:34113930-34114194
chr20:47708583:+|chr20:47711500:+	CSE1L	circular_RNA|multiple_exon	312	up	NS	NR_045796	+	chr20:47707560-47708582	1023	chr20:47711501-47712885	1385	NR_045796_intron_17_0_chr20_47707560_f(+)	NR_045796_intron_20_0_chr20_47711501_f(+)	72.852	291	60	5	125	413	645	372	2.69e-42	163	GTGTGGAGGTTCATGCCTGTAATCGCAGCACTTTGGGTGGCCAAGGGAGGCCGATCGCTTGAGCTCAGGAGTTCAAGACCAGCCTGGGCAACATGGCGAAACCCTGTCCCTACGAAAAGTACAACAAAATTAGCCAGGCATGGTGGCATGTGCCTGTAGTCGCAGCTGCTTGGGAGGCTG--AAGTAGGAGCATCACCTAAGTCCCAGAGGTTGAGGCTGCAGTGAGCCAAGATTACACCCACTGCACTCCATCCTAGGTGACAGAGTGAGACCCTGTCTCAAAAAAAAAA	GTGTCCAGGCTCACACTTGTAATCCCAGCACTTTGGGAGGCTGAGGGAGGAGGATGGCTTGAGCCCAGGAGGTTGAGACCAACCTGAACAACATAGGGAGACCCTGTCTCCACAAAAA--AATAAAAAATTAGCTGGGCATAGTGG------------GTCCTAGCTACTTGGAAGGCTGACAGGCAGTAGGATCACTTGAACCTGGGAGGTTGAGGCTGCAGTGAGCCATAATCGTA-CTACTGCATTCCAGCCTGGAT--AAGAGTGAGACCCTGTCTAAAAAAATAAA	chr20:47707684-47707972	chr20:47711872-47712145
chr17:81006661:-|chr17:80992911:-	B3GNTL1	circular_RNA|multiple_exon	142	down	down	NM_001009905	-	chr17:80972396-80992910	20515	chr17:81006662-81009612	2951	NM_001009905_intron_8_0_chr17_80972396_r(-)	NM_001009905_intron_11_0_chr17_81006662_r(-)	91.571	261	22	0	1297	1557	2733	2473	1.32e-103	372	AGCACTTTGGGAGGCCGAGGCGGGTGGATCACGAGGTCAGGAGATTGAGACCATCCTGGCTAACACGGTGAAACCCCGTCTCTACTAAAAATACAAAAAATTAGCTGGGCGTGGTGGTGGGCGCCTGTAGTCCCAGCTACTCGGGAGGCTGAGGCAGGGGAATGGCGTGAACCCGGGAGGCGGAGCTTGCAGTGAGCCGAGATCACGCCACTGCACTCCAGCCTGGGCGACAGAGCGGGACTCTGTCTCAAAAAAAAAAAA	AGGACTTTGGGAGGCCGAGGTGGGTGGATTACAAGGTCAGGAGATTGAGACCATCCTGGCTAACATGGTGAAACCCCATCTCTACTAAAAATACAAAAAATTAGCCAGGCGTGGTGGCAGGCTCCTGTAGTCCCAGCTACTCGGGAAGCTGAGGCGGGAGAATGGCGTGAACCCGGGAGGCGGAGCTTGCAGTGAGCTGAGATTGCACCACTGCACTCCAGCCTGGGTGACAGAGCAAGACTCTGTCTCAAAAAAACAAAA	chr17:80991354-80991614	chr17:81006880-81007140
chr16:89611056:+|chr16:89617017:+	SPG7	circular_RNA|multiple_exon	805	up	NS	NM_003119	+	chr16:89599045-89611055	12011	chr16:89617018-89619386	2369	NM_003119_intron_8_0_chr16_89599045_f(+)	NM_003119_intron_12_0_chr16_89617018_f(+)	81.203	266	45	3	535	795	1298	1033	3.34e-66	246	TCTTTCCTTTTCTTTTTTAGATA--GTCTTGCTCTCTCTCCCAGGCTGGAGCGCAGTGGCACAATCTTGGCTCACTGCAGGCTCTGTCTCCCGGGTTCTCGCCATTCTCCTGCCTCAGCCTCTCGAGTAGCTGAGACTACAGGCGCCTGTCACCACGCCTGGCTAATT-TTTTGTATTTTTAGTAGAGACGGGGTTTCACCGTGTTAGCCAGGATGGTCTCGATCTCCTGACCTC--GTGATCCGCCTGCCTCGGCCTCCCAAAGT	TCTTTTTTTTTCCCTTTGAGAGACAGTCTTGCTCTGTCACCCAGGCTGGAGTACAGTGGCACAGTCTTGGCTCACTGCAGACTCTGCCTCCCGGGTTTAAGCGATTCTTGTGCCTCTACCTCTCAAGTGGCTAGGGTTACAGGTACGCACCACCACGCCCAGCTAATTCTTTTGTATTTTTGGTAGAGATGGGGTTTCACCAGGTTGGCCAGGCTGGTCTCGAACTCCTGACCTCAAGTGATCTGCCCGCCTTGGCCTCCCAAAGT	chr16:89599579-89599839	chr16:89618050-89618315
chr1:213037067:+|chr1:213058738:+	FLVCR1	circular_RNA|multiple_exon	247	down	NS	NM_014053	+	chr1:213032533-213037066	4534	chr1:213058739-213061232	2494	NM_014053_intron_0_0_chr1_213032533_f(+)	NM_014053_intron_4_0_chr1_213058739_f(+)	84.899	298	36	2	4121	4409	453	156	2.4e-93	334	GCTGGGTGCAGTGGCTCACGCCTGTAATCCCAGCACTTTGGGAGGCCGAGGCGGGCGGATCATGAGGTCAGGAGTTCGACACCAGCCTGACCAACATGGTGAAACCCCGTCTGTACTAAAA---TACAAAAATTAGCTGGGCGTTGTGGCGCGCGCCTGTAATCCCAGCTACTCAGGAGGCTGAGGCAGGAGAATTGCTTGAACCTGGGAGGGAGAGGTTGCAGTGAGCCAAGATTGCGTCACTGCACTCCAGCCTGGGAGAC------AGACTTTGTCTCAAAAAAAAAAAAAAGAA	GCTGGGCGCGGTGGCTCACGCCTGTAATCCCAGCACTTTGGGAGGTCGAGGCGGGTGGATCACAAGGTCAGGAGATCGAGACCATCCTGGCTAACAAGGTGAAACCCCGTCTCTACTAAAAATATAAAAAAATTAGCCGGACATGGTGGCGGGTGCCTGTAGTCCCAGCTACTCGGGAGGCTGAGGCAGGAAAATGGCGTGAAGCCGGGAGACAGAGGTTGCAGTGAGCCGAGATTGCGCCACTGCACTCTAGCCTGGGCGACAGAACGAGACTCCGTCTCAAAAAAAAAAAAAAAAA	chr1:213036653-213036941	chr1:213058894-213059191
chr7:158591763:-|chr7:158552177:-	ESYT2	circular_RNA|multiple_exon	136	down	NS	NM_020728	-	chr7:158542415-158552176	9762	chr7:158591764-158621779	30016	NM_020728_intron_8_0_chr7_158542415_r(-)	NM_020728_intron_20_0_chr7_158591764_r(-)	86.139	303	36	2	4975	5277	2549	2253	1.46e-98	354	AGGCCGGGCACAGTGGCTCATGCCTGTAATCCCAGCACTTTGGGAGGCTGAGGTGGGTGGATCACAAGGTCAAGAGATCAAGACCATCCTGGCCAACATGGTGAAACGCCATCTCTAGTAAAAAAAAAATACAAAAAATTAGCCGGGTGTGGTGGTGCATGCCTGTAGTCCCAGCTTTTTGGGAAGCTGAGGGAGGAGAATCGCTTGAACCCAGGAGGTGGAGGTTGCAGTGAGCCAAGATGGTGCCACTGCACTGCAGCCTGGTGACAGAGCAAGACTCCGTCTCAAAAATATAAATAATAA	AGGCTGGGCGCAGTGGCTCACACCTGTAATCCCAGCACTTTAGGAGGCTGAGGCGGGTGGATCACGAGGTCAAGAGATCGAGACCATCCTGGCCAACATGGTGAAACCCAGTCTCTACTAAAAA-----TACAAAAA-TTAACTGGGTGTGGTGGTGTGCGCCTGTAGTCCCAGCTATTCGGGAGGCTGAGGCAGGAGAATGGCTTGAACCCGGGAGGCGGAGGTTGCAGTGAGTTGAGATGGTGCCACTGCACTTCAGCCTGGCAACAGAGCGAGATTCCGTCTCAAAAAAAAAAAAAAAAA	chr7:158546900-158547202	chr7:158619231-158619527
chr1:179054763:+|chr1:179057224:+	TOR3A	circular_RNA|multiple_exon	443	NS	down	NM_022371	+	chr1:179052189-179054762	2574	chr1:179057225-179063227	6003	NM_022371_intron_1_0_chr1_179052189_f(+)	NM_022371_intron_3_0_chr1_179057225_f(+)	78.467	274	39	3	373	644	403	148	1.15e-63	233	TCTGTCACCCACACTGGAGTGCAGTGGTGCGATCTCAGCTCACTGCACCCTCCGCCTCCTGGGTTCAAGCAATTTTCCTGCCTCAGCCTCCCGAGTAGCTGGGATTACAGGTGCCTGCCACCACGTCCGGCTAATTTCTGTATTTTTAGTAGAGGCGGGGGGGGGGGGGGGGGGCGGGTTTCACCATGTTGGCCAGGCCGGTCTCGAACTCCT-GAC-CTTGTGATTTGCCTGCCTTGGCCTCCAAGAGTGCTGTGATTACAGGCGTGAGCCAC	TCTGTCACCCAGATTGGAGTGCAGTGGCCCGATCTCAGCTCACTGCAACCCCCACCTCCTGGGTTCAAGCGATTCTCCCACCTCAGCCTCCCGAGTAGCTGGGACTACAGGCACATGTCACCACGCCCAGCTAATTTTTATATTTTTTGTAGAGATG------------------GGGTTTCACTATGTTGCCCAGGCTGGTCTTGAACTCCTGGACTCAAGGGACCCGGCCGCCTTGGCCTCCCAAAGTGCTGGGATTACAGGCGTGAGCTAC	chr1:179052561-179052832	chr1:179057372-179057627
chr6:13644961:-|chr6:13639795:-	RANBP9	circular_RNA|multiple_exon	374	NS	down	NM_005493	-	chr6:13638188-13639794	1607	chr6:13644962-13652890	7929	NM_005493_intron_4_0_chr6_13638188_r(-)	NM_005493_intron_8_0_chr6_13644962_r(-)	82.418	273	43	4	91	360	6526	6256	1.09e-71	262	GGCACGGTGGCTCACGCTTGTAATCCCAGCACTTTGGGAGGCCAGGGTGGGCGGATCACG--AGGTCAGGAGTTCGAGACCAGCCTGGCCAACATGGTGATAACCCCATCTCTACTAAAAATACAAAAATCAGCTGGGCATGGTGGCAGGTGCCTGTAGTCCCAGCTACTCGGGAGGCTGAGGCAGGAGAATTGCTTGAATCCTGGAGGCAGAGGTTGCAGTGAGCTGAGATCACGTCACTGCACTCCAGCCTGGGTGAC-AGAGGGACACTC	GGCATGGTGGCTCACGCCTGTAATCCCAGCACTTTGGGAGGCTGGGGCAGGTAGATCACCTCAGGTCAGGAGTACAAGACCAGCCTGACCAACATGGTGA-AACCCCGCCTCTACTAAAAATACAAAATT-AGCTGGGTGTGGTGGCGCATGCCTGTAATCCCAGCTACTCGGGAGGCTGAGGAAGGATAATCGCTTGAACCGGGGATGGGGAGGTTCTGGTGAGCCGAGATTGTGCCACTGCATTCCAGCCTGGGCAACAAGAGTGAAACTC	chr6:13639435-13639704	chr6:13646365-13646635
chr2:32602656:+|chr2:32620661:+	BIRC6	circular_RNA|multiple_exon	263	NS	down	NM_016252	+	chr2:32582555-32602655	20101	chr2:32620662-32626230	5569	NM_016252_intron_0_0_chr2_32582555_f(+)	NM_016252_intron_5_0_chr2_32620662_f(+)	84.589	292	42	2	16996	17284	1888	1597	5.74e-87	318	TTTTTTTTTGTGACGGAGTCTCACTCT-GTCGCCCAGGCTGGAGTGCAGTGGCGTGATCTTGGCTCACTGCAAGCTCCGCCTCCCAGGTTCACGCCATTCTCCTGCCTCAGCCTCCCGAGTAGCTGGGACTACAGGCGCCCGCCACCACGCCCGGCTAATTTTTTGTATTTTTAGTAGAGACGGGGTTTCACTGTGTTAGCCAGGATGGTCTCGATCTCCTGACCT--TGTGATCCACCTGCCTCGGCCTCCCAAAGTGCTGGGATTACAGGCGTGAGCCACCGCGCCCGGC	TTTTTTTTTGAGATGGAGTTTCACTCTTGTTGCCCAAGCTTGAGTGCAATGGTACAATCTCGGCTCACTGCAACCTCCGCCTCCCCAGTTCAAGTGATTCTCCTGCCTCACCCTCCCGAGTAGCTGGAATTACAGGTGCACACCACCACGCCCAGATAATTTATTGTATCTTTAGCAGAGACGGGGTTTCACCATGTTAGCCAGGCTAGTCTTGAACTCTTGACCTCAGGTGATCCACCCGCCTCGGCCTCCCAAAGTGCTGGGATTATAGGCGTGAGCCACCATGCCTGGC	chr2:32599550-32599838	chr2:32622258-32622549
chr5:133328709:-|chr5:133326546:-	VDAC1	circular_RNA|multiple_exon	124	NS	up	NR_036625	-	chr5:133316648-133326545	9898	chr5:133328710-133340337	11628	NR_036625_intron_3_0_chr5_133316648_r(-)	NR_036625_intron_7_0_chr5_133328710_r(-)	71.772	666	104	11	904	1493	7221	6564	1.24e-106	379	GGTGGCTCACGCCTGTAATCCCAACACTTTGGGAGGCTGAGGCAGGCAAATCACCTGAGGTCGGAAGTTTGAGACCAGCCTGACCAACGTGGAGAAACCCTGTCTCTACTAAACATAAAAATTAGCTGCG-------------CCTGGTG----GGCGCATGCCTGTAATCCCAGCTACTTGGGAGGCTGAGGCAGGAGAATCGCTTGAACCTGGGAGGCAGAGGTTGTGGTGAGCCAAGGTGGTGCCATTGCACTGCACCCTGGGCAAGA-AGAGCGAAACTCCATCTCAAAAGAAAAAAAAAAA---AAAGAGTC----GGATG-----------------------------------------------CAGTGACTCATGCCTGTGATCCCAGC…	GGTGGCTCATGCCTGTAATCCCAGCACTTTGGGAGGCTGAGGTGGGCGGATCACTTCAGGCCAGGACTTCCAGATCAACCTGGCCAACATGGCAAAACCCCGTCTCTACTAAAAATAAAAAAAAAATAAAAAAAAAAAATCACCCAGGTGTGATGGTGCACGCCTGTAATGCCAGCTACTTGAGAGGCTGAGGCACAAG-----CTTAAACCAGG-AGGCAGAGGTTGCAGTGAGCCAAGATCATGCCACTGCACTCCAGCCTGG--ATGACAGAGCGAGACTGTCTCACAAAAAAAAAAAAAAAAAAAAAAGAATAAGGTGGATGTATGTGGTGGCATAGAAAGCTAGCTATGAAGCTACGATAGCCGTGCGCAGTGGCTCATGCCTGTAATCCCAGC…	chr5:133325053-133325642	chr5:133333117-133333774
chr1:21100103:-|chr1:21076216:-	HP1BP3	circular_RNA|multiple_exon	318	up	up	NM_016287	-	chr1:21074149-21076215	2067	chr1:21100104-21103089	2986	NM_016287_intron_2_0_chr1_21074149_r(-)	NM_016287_intron_8_0_chr1_21100104_r(-)	82.731	249	40	2	70	317	1889	1643	4.06e-68	250	GGCACTGTGGCTCACGCCTGTAATCCCAGCACTTTGGGAGGCTGAGGCGGGTGGATCACGAGGTCGGGAGTTTGAGACCAGTCTGGCCAACATAGTGAAACCCCA-TCTCTACTACAAATACAAAAAAATTAGCAGGGTGTAGTGGTGTGCATCTGTAGTCCCAGCTACTCGGGAGGCTGAGGCAGGAGAAACGCATGAACCCAGGAGGTGGAGGTTGCAGTGAGCCGAGATTGCACCATTGTACTCCA	GGCGCGGTGACTCATGCCTGTAATCCCAGCACTTTGGGAGGCCAAGGTGGGCGGATCACAAGGTCAAAAGATTGAGACCATCCTGGCCAACATGGTGAAACCCCCGTCTCTCCTGAAAATACAAAAA--TTAGCTAGGTGTGGAGGTGCACGCCTGTAGTCCCAGCTACTTGGCAGGTTGAGGCAGGAGAATCGCTTGAACCTGGGAGGTGGAGGTTGCAGTGAGCCCAGATCGCGCCACTGCACTCCA	chr1:21075899-21076146	chr1:21101201-21101447
chr19:47856011:+|chr19:47865950:+	DHX34	circular_RNA|multiple_exon	1198	down	down	NM_014681	+	chr19:47852610-47856010	3401	chr19:47865951-47870237	4287	NM_014681_intron_0_0_chr19_47852610_f(+)	NM_014681_intron_5_0_chr19_47865951_f(+)	83.721	301	44	4	1069	1366	1142	844	5.89e-86	309	TTTTTTTTTTTTTTTTTTGAGATGGAGTTTCGCTCTTGTTGCCCAGGCTGGAGTGCAGTGGTGCGATCTTGGCTCACTGCAACCTCTGCCTCCTGGGTTCAAGCGAGTCTCCTGCCTCAGCCTCCAGAGTAGCTGGGATTACAGGCAGGTGCCACCAC-CCTGGCTAA--TTTTGTATTTTTAGTAGAGACGGGATTTTTCCATGTTCGTCAGGCTGGTCTCGCACTCCCGACCTCAGGTGATCTGCCTGCCTCAGCCTCCCAAAGTGCTGGGATTATAGGCGTGAGCCACCATGCCCGGC	TTTTTTTTTTTTTTTTTTGAGATGGAGTCTTGTTCTA-TCGCCCAGGCTGGAGTGCAGTGGTGTGATCTCGGCTCACCGCAACCTCCACCTCCTGGGTTCAAGCAATTCTCCTGCCTCAGCCTCCCAAATAGCCGGGCTTACAGGTGCACACCACCACACCCGGCTAATTTTTTGTATTTTTAATAGAGACTGG-TTTCACCATGTTGGTCATGCTGGTCTCAAACTCCTGGTATCAAGTGATCCACCTGCCTTGGCCTCCCAAAGTGCTGGGATTACAGGTGTGAGCCACCATGCCCAGC	chr19:47853678-47853975	chr19:47866794-47867092
chr9:130294057:-|chr9:130270146:-	FAM129B	circular_RNA|multiple_exon	120	up	NS	NM_022833	-	chr9:130269711-130270145	435	chr9:130294058-130331098	37041	NM_022833_intron_0_0_chr9_130269711_r(-)	NM_022833_intron_12_0_chr9_130294058_r(-)	100	12	0	0	142	153	28941	28930	3.1	22.9	GCTGTGTGGCCT	GCTGTGTGGCCT	chr9:130269993-130270004	chr9:130302158-130302169
chr9:130294057:-|chr9:130285958:-	FAM129B	circular_RNA|multiple_exon	220	up	NS	NM_022833	-	chr9:130280221-130285957	5737	chr9:130294058-130331098	37041	NM_022833_intron_8_0_chr9_130280221_r(-)	NM_022833_intron_12_0_chr9_130294058_r(-)	85.016	307	44	2	3142	3446	30157	29851	1.22e-94	340	GGGCGGGTGCGGTGGCTCAGGCCTGTAATCCCAGTGCTTTGGGAGGCTGAGGTGGGTGGATCTCTTGAGGTCAAGAGTTTGAGACCAACCTGGCCAACATGGTGAAAACCCATCTCTACTAAAAATACAAAAATTAGCTGGACATGGTGGCGGGTGCCTATAGTCCCAGCTACTTGGGAG-CTGAAGCGGGAGAATGGCTTGAACCTGGGAGGCGGAGGCTGCAGTGAGCCAAGATTGCACCACTGAACTCCAGCCTGGGCGACAGAGTAAGACT-CTTCTCAGAAAAAAAAAAAAAAAAAAAAAAA	GGCCGGGCACAGTGGCTCACGCCTGTAATCCCAGCACTTTGGGAGGCCGAGGCAGGCAGATCACTTGAGGTCAGGAGTTTGAGACCAGCCTGGCCAACATGGTGAAACCCCATCTCTACCAAAAATACAAAAATTAGCCAGGCATGGTGGTGGGCGCCTGTAATCCCAGCTACTTGGGAGACTGAGGCAGGATAATTGCTTGAACCTGGGAGATGGAGGCTGCAGTGAGCTGAGATTGCGCCATCGTACTCTAGCCTGGGAGACACAGTGAGACTCCATCTCAAAAAAAAAAAAAAAAAGAAAGAAA	chr9:130282512-130282816	chr9:130300942-130301248
chr17:53007434:+|chr17:53016381:+	TOM1L1	circular_RNA|multiple_exon	545	up	NS	NM_005486	+	chr17:52993224-53007433	14210	chr17:53016382-53024621	8240	NM_005486_intron_6_0_chr17_52993224_f(+)	NM_005486_intron_10_0_chr17_53016382_f(+)	84.151	265	40	2	7686	7948	5445	5181	7e-77	282	ATTTATTTATTTTTTTGAGATGGAGTCTTGCTCTGTCACCCAGGCTGGAGTGCAGTGGCGCGATCTCGGCTCACTGCAACCTCTGCCTCCTGGATTTGAGCAATTCTCCTGTCTCAGCCTCCGGAGTAGCTGAGACTATAGGTGCCTGCCACCATGCCTGGCTAAT-TTTTGTA-TTTTTAGTAGATACAGGGTTTCACCATGTTGGCCAGGCTGGTCTCAAACTTCTGACCTCAGGTGATCTACCTGCCTTGGCCTCCCAAAGT	ATTTTTTTTTTTTTTTGAGATAGAGTCTTGCTGTGTCGCCCAGGCTGGAGTGCAGTGGCACGATCTTGGCTCACTGCAACCTCCGCCTCCTGGGTTCAGTCAATTCTCATGCCTCAGCCTCCCGAGTAGCTGGGATTACAGATGCGCACCACCACGCCCGGCTAATTTTTTCTATTTTTTGGTAGAGATGGGGTTTCACCATTTTGGCCACGCTGGTCTCAAACTCCTGGCCTCAAGTGATCCACCCACCTCGTCCTCCCAAAGT	chr17:53000909-53001171	chr17:53021562-53021826
chr16:2379855:-|chr16:2378454:-	ABCA3	circular_RNA|multiple_exon	510	down	down	NM_001089	-	chr16:2376494-2378453	1960	chr16:2379856-2390573	10718	NM_001089_intron_29_0_chr16_2376494_r(-)	NM_001089_intron_31_0_chr16_2379856_r(-)	83.713	307	47	2	1453	1758	5738	5434	1.07e-89	322	TTTGTTTGTTTGTGGCAGAGTCTTACTCT-GTTGCCCCCAGGCTGGAGGGCAGTGGCACGATCTTGGCTCACTGCAACCCCCGCCTCCCGGGTTCAAGCGATTCTCCTGCCTCAGCCTCTCGAGTAGCTGGGATTACAGGCGCCTGCCACCACGCCTGGCTAATTTTTGTATTTTCAGTAGAGACGGGGTTTCACCATGTTGGCCAGGCTTGTCTCGAACTCCTGATTTCAAGTGATCCACCTGCCTCGGCCTCCCAAAGTGTTGAGATTACAGGCATGAGCCACTGCACCTGGCCAAAAAGACTAT	TTTTTTTTTTTGAGACGGAGTTTCACTCTTGTTGCCC--AGGCTGGAGTGCAATGGCGTGATCTTGGCTCATGGCTACATCCACCTCCTGAGTTCAAGCGATTCTCCTGCCTCAGCGACCTGAGTGGCTGGGATTACAGGCACTCGCCACCACGCCCAGCTAATTTTTGTATTTTCAGTAGAGACGGGGTTTCACCATGTTGGCCAGGCTGGTCTCGAACTCCTGACCTCAAGTGATCTGCCTGCCTCTGCCTCCCAAAGTGCTGGGATTACAGGTGTAAGCCACTGTGCCCGGCCCTAAATATTAT	chr16:2376696-2377001	chr16:2384836-2385140
chr7:99616854:+|chr7:99621930:+	ZKSCAN1	circular_RNA|multiple_exon	271	NS	down	NM_003439	+	chr7:99613350-99621041	7692	chr7:99621931-99627483	5553	NM_003439_intron_0_0_chr7_99613350_f(+)	NM_003439_intron_2_0_chr7_99621931_f(+)	87.591	274	31	3	6354	6626	4037	3766	2.36e-92	331	GAGTCTCGCTCTGTGGCC-AGGATGGAGTGCAGTGGCGCGATCTCGGCTCACTGCAACCTCCGCCTCCTGGGTTCAAGTGATTCTCCTTCCTCAGCCTCCCAAGTAGCTGGGACTACAGGTGCCCGCCACCGCGCCCAGCTAATTTTTCTATTTTTAGTAGAGACAGGGTTTCACCATGTTGACCAGGATGGTCCCGATCTCCTGACCTCGTGATCCGCACGCCTTGGCCTCCCAAAGTTTTGGGATTATAGGCATGAGCCACTGCGCCCAGCC	GAGTCTCGCTCTATCACCCAGGCTGGTGTGCA-TGGCGCGATCTCGGCTCACTGCAACCTCC-CCTCCTGGGTTCAAGTGATTCTGCTGCCTCAGCCTCCCAAATAGCTGGGACTACAGGTGCCTGCCACCACGCTCAGCTAGTTTTTGTATTTTTAGTAGAGACGGGGTTTCACCATGTTGGCCAGGATGATCTCGATCTCTTGACCTTATGATCTGGCCACCTCAGCCTCCCAAAGTGCTGGGATTACAGGCGTGAGTCACTGCGCCCAGCC	chr7:99619703-99619975	chr7:99625696-99625967
chr6:35610620:-|chr6:35586873:-	FKBP5	circular_RNA|multiple_exon	237	NS	down	NM_004117	-	chr6:35565182-35586872	21691	chr6:35610621-35656580	45960	NM_004117_intron_5_0_chr6_35565182_r(-)	NM_004117_intron_9_0_chr6_35610621_r(-)	76.19	630	125	12	101	716	32196	31578	2.17e-120	428	GGCTGTGCGCAGTGACTCACGCCTGTAATCCCAGCACTTTGGGAGGTCGAGGCGGGTGGATTGCCTGAGCTCAGGAGTT-------TGAGACCAGCCTGGCCAGCATGGCGAAACCCCATCTCTACTAAAAATACAAAAAACTAGCCAGGTGTGGTGGTGCACGCCTGTATTCCCAGCTACTCGGGAGGCTGAGGCATGAGAATCACTTGAACCCGGGAGGCAGGGGTTGCAGTGAGTCGAGATGGTGCTACTGCACTCCAGCCTGGATGACAAAGCAAGACTCTGTCTCAAAAAAAAAGTATTGAATATATCTCAAAGATAGTCTTAGCTGGGCACAGTGGCTCATGCCTGTAATTCCAGCACTTTGGGAGGCCGAGGCAGGAGGATCTCTTGAGCTT…	GGCTGGGCAAAGTGGCTCATGCCTGTAATCCCAGCACTTTGGGAGGCCGAGGCAGGTGGATCACTTGAGGTCAGGAGTTCGAGATTTGAGACCAGCCTGGCCAACACAGTGAAAACCCATCTCTACTAAAAATACAAAATT-TAGCAGGGCATGGTGGCGCGTGCCTGTAATCCCAGCCACTCAGGAGGCTGAGGCAGGAGAATTGCTTGAACCCGGGAGGTGGAGGTTGCAGTGAGATGAGATCGTGCCACTGCACTCCAGCCTGG-GGAAACAGCAAGACTCCGTCTCAAAAAAAAAAAAAAGAAAAAA---GAAAAAGAAAAAAAGCCGGGCACGGTGGCTCACGGCTGTAATCCTAGCACTTTGGGAGGCTGAGGTGGGTGGATCAC--AAGGTC…	chr6:35586157-35586772	chr6:35624385-35625003
chr16:11991892:-|chr16:11984919:-	GSPT1	circular_RNA|multiple_exon	118	NS	down	NM_002094	-	chr16:11981608-11984918	3311	chr16:11991893-12009225	17333	NM_002094_intron_8_0_chr16_11981608_r(-)	NM_002094_intron_13_0_chr16_11991893_r(-)	79.048	630	94	11	1123	1720	7027	6404	5.78e-151	526	GCCAGGCGCGGTGACTCAAGCCTGTAATCTCAGCACTTTGGGAGGCA-AGGCAGGCAGATCACACCTGAGGTCAGGAGTT--CGAGACCACCCTGGCCAATATGGTGAAACCCTGTCTCTACTAAAACTACAAAAAT--GGCCGGGCACAGTGTCTCACGCCTGTAATCCCAGCGCTTTGGGAGGCCGAGGCAGGCGGATCACCTGAGGTCAGGAGTTCGAGACCAGCCTGACCAACATGGAGAAACCCTGTCTCTACTAAAAATACAAAA--TTAGCTGGGCATGGTGGCGCATGC-TCTAATCCCAGCTACTCGGGGGGCTGAGGCAGGAGAATCACTTGAACCTGGGAGGCGGAGGTTGCGGTGAGCCGAGATGGTGCTGCTGCACTCCAGCCTGG…	GCCGGGTGCGGTGGCTCACACCTGTAATCCCAGCACTTTGGGAGGCCGAGGTGGGTGGCTCACT--TGAGGTCAGTAGCCACCAAGACCATCCTGGCCAACATGGTGAAACCCTGTCTCTACTAAAAATACAAAAATTAGGCCGGGCGCGGTGGCTCACGCCTGTAATCCCAGCACTTTGGGAGGCCGAGGCGGGCGGATCAC--GAGGTCAGGAGATCGAGACCATCCCGGCTAAAACGGTGAAACCCCGTCTCTACTAAAAATACAAAAAATTAGCCGGGCGTAGTGGCGGGCGCCTGTAGTCCCAGCTACTTGGGAGACTGAGGCGGGAGAATGGCGTGAACCCGGGAGGCGGAGCTTGCAGTGAGCCGAGATCCCGCCACTGCACTCCAGCCTGG…	chr16:11983199-11983796	chr16:12002199-12002822
chr21:45153950:+|chr21:45166006:+	PDXK	circular_RNA|multiple_exon	476	up	NS	NM_003681	+	chr21:45139263-45153949	14687	chr21:45166007-45168875	2869	NM_003681_intron_0_0_chr21_45139263_f(+)	NM_003681_intron_4_0_chr21_45166007_f(+)	82	300	36	5	10749	11039	2380	2090	8.49e-80	291	TTTGGTTTGATTTGAATTTTTTTGAGGCAGAGTCTCTCTCTGTCACCCAGGCTAGT-TGCA--------GTCTTGGCTCACTGCAACCTCCGCCTCCCAGGTTCAAGTGATTCTCCTGCCTTAGCCTCCTGAGTAGCTGGGACTACAGGCACGAGCCACTACACCCGGCCAATTTTTGTATTTTTAGTAGAGACGGGGTTTTGCCATGTTGTCCAGGCTGGTCTCGAACTCCTGACCTCAGGTGATCCTCCCACCTCGGCCTCCCAAAGTGCTGGGATTACAGGCGTGAGCCACTGTGCC	TTTGTTTTGTTTTG---TTTTTTGAGACAGTTTCGCTC-CTGTTGCCCAGGTTGGAGTGCAATGGCGTGGTCTTGGCTCACTGCGACCTCCACCTCCTGGGTTCAAGCGATTCTCCTGCCCCAGCCTCCCGAGCAGCTAGGATTACAGGCGCCTGCCCCCACGCCCGGCTAATTTTT-----TTTAGTAGAGACGGGGTTTCGCCATGTTGGCCAGGCTGGTCTCGAACTCCTGACCTCAGGTGGTCCACCCGCCTCAGCCTCCCAAAGTGCTGGAATTACAGGCGTGAGCCACTGTGCC	chr21:45150011-45150301	chr21:45168096-45168386
chr6:170858201:-|chr6:170852689:-	PSMB1	circular_RNA|multiple_exon	236	down	NS	NM_002793	-	chr6:170846429-170852688	6260	chr6:170858202-170862217	4016	NM_002793_intron_1_0_chr6_170846429_r(-)	NM_002793_intron_4_0_chr6_170858202_r(-)	74.242	132	28	2	5058	5184	1042	912	1.64e-17	82.4	TATTTTTAGTAGAGATGGGGTTTCACTGTGTTGGCCAGGCTGATCTCGAACTCCTGACCTC-----GTGATCGGCCCACCTCAGCCTCCCAGAGTGCTGGGATTACAGGCGTGAGCCACCGCGCCTGGCCAA	TATTTTT-GTAGAGATGGGGTCTTGCTATGCTGCGCAGGCTGGTCTTCAACTCCTGGCCTCAAGCGATGATCCTCCTGCCTTGGCTTCCCAAAGTCCTGGGATTACAGGTGCGAGCCACACTGCCCAGCCAA	chr6:170847505-170847631	chr6:170861176-170861306
chr1:16475542:-|chr1:16474873:-	EPHA2	circular_RNA|single_exon	669	up	NS	NM_004431	-	chr1:16464926-16474872	9947	chr1:16475543-16477390	1848	NM_004431_intron_13_0_chr1_16464926_r(-)	NM_004431_intron_14_0_chr1_16475543_r(-)	80.556	36	7	0	3513	3548	656	621	0.019	33.7	CCCATTTTACAGATGAGGAAACTGAGGTCCGGAGAG	CCCATTGTATAGAGAGGGAAACTGAGGCCCCGAGAG	chr1:16471325-16471360	chr1:16476735-16476770
chr12:111993723:-|chr12:111990084:-	ATXN2	circular_RNA|multiple_exon	490	down	NS	NM_002973	-	chr12:111963121-111990083	26963	chr12:111993724-112036587	42864	NM_002973_intron_19_0_chr12_111963121_r(-)	NM_002973_intron_23_0_chr12_111993724_r(-)	79.762	672	78	6	16266	16933	16115	15498	2.31e-179	625	TTTTTTTTTTTTTTTGAGACGGAGTCTCGCTCTGTCGCCCAG---GCTGGAGTGCAGTGGCGGGATCTCGGCTCACTGCAAGCTCCGCCTCCTGGGTTCACGCCATTCTCCTGCCTCAGCCTCCCAAGTAGCTGGGACTACAGGCGCCCGCCACTACGCCCGGCTAATTTTTTGTATTTTTAGTAGAGACGGGGTTTCACCGTTTTAGCCGGGATGGTCTCGATCTCCTGACCTCGTGATCCGCCCACCTCGGCCTCCCAAAGTGCTGGGATTACAGGCGTGAGCCACCGCGCCCGGCCTATTTCCCAATGTTAATCTACTTATTGACCTACTAAGCTGGCATGTTCTGTGTGTTAGACATCACCAACTTTGTGCCTTCTTTTTTTGTTTGTTTTTGAG…	TTTGTTTGTTTGTTTGAGACGGAGTCTCGCTCTGTCGCCCAGCAGGCTGGAGTGCAGTGGCACCATCTCCGCTCACTGCAAGCTCTGCCTCCCGGGTTCACGCCATTCTCCTGCCTCAGCCTCCCAAGTAGCTGGGATTACAGGCGCCCGCCACCACGCCTGGCTAATTTTTTGTATTTTTAGTAGAGACAGGGTTTCCCCATGTTAGGCAGGACGGTCTCGATCTCCTGACCTCGTGATCCACCCGCCTCGGCCTTCCAAAGTGCTGGGATTACAGGCACGAGCCACCGCGCCCGGCCAGTATCTCA--GTT-------TTTTT-------------------TTTTGTTTGT--------------------------TTTTTTTTTTTTTTTGGAG…	chr12:111973151-111973818	chr12:112020473-112021090
chr9:138942426:-|chr9:138941482:-	NACC2	circular_RNA|single_exon	944	up	NS	NM_144653	-	chr9:138908276-138941481	33206	chr9:138942427-138987034	44608	NM_144653_intron_3_0_chr9_138908276_r(-)	NM_144653_intron_4_0_chr9_138942427_r(-)	73.279	610	120	18	11828	12404	23233	22634	7.46e-89	324	GGCCAAGCACAGTAGTTCATGCCTGTAATCCTAGCACTTTGGGAAGCCGAGGTGGGAGGATCACCTGAGGTCAGGAGATCGAGACCAGCCTGGCCAACATGGTGAAACCCCATCTCTACTAAAAATACAAAAAATTAGCCAGATGTGGTGGCGGGTGCCTGTAATCCCAGCTACTTGGGAGGCTGAGACAGGAGAATCGCTTGAACCTAGGAGGCAGAGGTTGCAATGAGCTGAGATTGCACCACTGTACTCCAGCCTGAGTGAC-AGAGCTAGACTCTGTCTCAAAAAAAAAAAAATGAAAATTTA-----AGTGCAT------ACA------AAATCACATATGCACATGTTCATGGCA-GCTTAGTTCATAATTACTAATG--AGTAATTAGTAAT…	GGCCAGGCACGGTGGCTCGAGTCCGTAATCCCAGCACTTCGGGAGGCCCAGGTGGGTGGATCACCTGAGGTCAGGAGTTTGAGACCAGCCTGGCCAACATGGTGAAACCCCGTCTGTACTAGAAATA-TAAAAATTAGCTGGGCATGGTGATGTGCGCCTATAATCCCAGCCACTCGGGAGGCTGAGGCAGGAGAATTACTTGAAACCGGGAGGCGGAGGTTGCAGTTAGCCGAGATCGTGCCATTGCACTCTAGCCTGGGCAACAAGAGTGAAACTCTGTCTCAAAAAGAAAAAAAAAAAAACCCAAAGGCAGGGCATGGTGGCTCATGTCTGTAATCCCA---GCACATTGGGAGGCCACGGTGAGCAGATCACT--TGAGGCCAGGAGTTTGAGAT…	chr9:138929078-138929654	chr9:138963802-138964401
chr10:126811437:-|chr10:126727566:-	CTBP2	circular_RNA|multiple_exon	369	down	down	NM_001329	-	chr10:126692062-126727565	35504	chr10:126799663-126848887	49225	NM_001329_intron_7_0_chr10_126692062_r(-)	NM_001329_intron_9_0_chr10_126799663_r(-)	83.025	324	51	3	7493	7812	14036	13713	1.35e-89	327	TTTTTTTTTTTTTTTTGAAATGGAGTCTTGCTCTGTTGCCCAGGCTGGAATGCAATGGTTCTGTCTCGGCTCACTGCAACCTGCACCTCCCGGGTTCACGCCATTCTCCTGCCTCAGCCTCCCGAGTAGCTGGGATTACAGGCACCCGCCACCACGCCCGGCTAAT-TTTTGTATTTTTAGTAGAGACAGGG-TTTCGCCATGTTGGCCAGGATGGTCTCCATCTCCTGACATCAGGTGATCCGCCCCACTCAGTCTCCCAAAGTGCTGGGATTACAGGCATGAGCCACGGCACCCGGC--CCAAGAAAACTTTTTTAATGGCA	TTTTTTTTTTTTTTTGGAGACAGCGTCTTGCTCTGTTGCCCAGGCTGGAGTGCAATGGCACGATCTTGGCTTACTGCAACCTCTGTCTCCAGAGTTCAAGCAATTCTCCTGCCTCAGACTCCCAAATAGCTAGGATTACAGGTGCGCGCCACCACGCATGGCTAATTTTTTGTATTTTTAGTAGAGACAGGGTTTTTGCCATGTTGGCCAGGCTGGTCTCAAACTCCTGATCTTAGGTGATCCACCTGCCTCAGCCTCCCAAAGTGCTGGGGTTATAGGCATGAGCCACCCCACCTGGCCTCCAAGTGAGATTTTTTAATAGCA	chr10:126719754-126720073	chr10:126834852-126835175
chr15:65275931:-|chr15:65266940:-	SPG21	circular_RNA|multiple_exon	231	up	NS	NM_016630	-	chr15:65262561-65266939	4379	chr15:65275932-65282002	6071	NM_016630_intron_3_0_chr15_65262561_r(-)	NM_016630_intron_7_0_chr15_65275932_r(-)	88.71	310	32	2	851	1157	1915	1606	5.76e-112	396	TGAGGCTGGGTGCGGTGGCTCACACCTGTAATCCCAGCACTTTGGGAGGCCGAGGCGGCCGGATCACCTGAGGTCGGGAGTTCGAGACCAGCCTGACCAACGTGGAGAAACCCTGTCT--ACTAAAAATACAAAATTAGCTGGGCAAGGTGGCACATGCCTATAATCCCAGCTACTCAGGAGGCTGAGGCAGGAGAATCACTTGAACCCAGGATGCGGAGGTTGTGGTGAGCCGAGATCACGCCATTGCACTCCAGCCTAGGCAACAGGAGCGAAACTCCATCTCAAAAAAA-AAACAAACCAAAAACAA	TGTGGCTGGGTGCAGTGGCTCACGCCTATAATCCCAGCACTTTGGGAGGCTGAGGCAGGTGGATCACCTGAGGTCAGGAGTTCGAGACCAGCCTGGCCAACATGGTGCAGCCCCGTCTCTACTAAAAATACAAAATTAGCTAGGCGTGGTGGCACATGCCTGTAATCCCAGCTACGCAGGAAGCTGAGGCAGAAGAATCACTTGAACCCGGGAGGCAGAGGTTGCGGTGAGCCGAGATCACGCCATTGCACTCCAGCCTGGGCAACGAGAGCGAAACTCCATCTCAAAAAAACAAACAAAACAGCAACAA	chr15:65265783-65266089	chr15:65280088-65280397
chr2:36668401:+|chr2:36749456:+	CRIM1	circular_RNA|multiple_exon	463	up	NS	NM_016441	+	chr2:36623931-36668400	44470	chr2:36749457-36764494	15038	NM_016441_intron_1_0_chr2_36623931_f(+)	NM_016441_intron_12_0_chr2_36749457_f(+)	83.246	191	31	1	30239	30429	833	644	2.31e-50	197	CCCCATCTCTGCTAAAAATACAAAAATTAGCCGGGTGTAGTGGTGTGCGCCTATAATCCCAACTACTCAGGAGGCTAAGGAAGGAGAATTGCTTGAACCTGGGAGGCAGATGTTGCAGTGAGCCGAGATCGCACCACTGCACTCCAGCCTGGGTGACAGAGTGAAACTCTGTCTCAAAAAAAAAAAAGAAA	CCCCATCTCTACTAAAA-TACAAAAATTAGCTAGGCGAGGTGGCAGGCACCTGTAATTCCAGCTACTAGGGAGGCTGAGGCAGGAGAATTACTTGAACCCAGGAGGCGGAGGTTGCAGCAAGCTGAGATTGCACCACTGCACTCCAGCCTGGGTGACAGAGTGAGAATCTGTCTAAAAAAAGAAAAAAAAA	chr2:36654169-36654359	chr2:36750100-36750289
chr15:76585041:-|chr15:76576098:-	ETFA	circular_RNA|multiple_exon	165	NS	down	NM_001127716	-	chr15:76566836-76576097	9262	chr15:76585042-76603690	18649	NM_001127716_intron_3_0_chr15_76566836_r(-)	NM_001127716_intron_9_0_chr15_76585042_r(-)	83.696	276	44	1	5955	6230	18494	18220	1.41e-79	291	GGCAGGGCACGGTGGCTCATGCCTGTAATCCCAGCACTTTGGGAGGCCGAGGTGGGCAGATCATTTGAGGCCAGGAGTTTGAGACCAGCCTGGCCAACTTGGCGAAACCCCATCTGTACTAAAAATACAAAAATTAGTTGGGCGTGGCAGCACGCACCTGTAGTCTCAGCTACTTGGGAGGCTGAGGCAGAAGAATCGCTTGAATCCTGGAGATGGAGGTTGCAGTGAGCCAAGATCGTACCACTGTACTCCAGCCTGGGCGACAGAGTGAGACTC	GGCCGGGCGCAGTGGCTCAAGCCTGTAATCCCAGCACTCTGAGAGGCTGAGGCAGGCAGATCACCGGAGTCAAG-AGTTCAAGACCAGCCTGGCCAACATGGTGAAACCCCATCTCTACTAAAAATACAAAAATTAGCTAGGCATGGTGGCGGGCACCTGTAATCCCAGCTACTTGGGAGACTGAGGCAAGAGAATGGCTTGAACCCAGGAGGCGGAGGTTACAGTGAGCCAAGATCACACCACTTCACTCCAGACTGGGCGAAAGAGTGAAACTC	chr15:76569868-76570143	chr15:76585197-76585471
chr15:76588078:-|chr15:76584772:-	ETFA	circular_RNA|multiple_exon	206	NS	down	NM_001127716	-	chr15:76580287-76584771	4485	chr15:76585042-76603690	18649	NM_001127716_intron_7_0_chr15_76580287_r(-)	NM_001127716_intron_9_0_chr15_76585042_r(-)	84.472	322	37	6	655	966	15418	15100	1.5e-94	340	TAGTCTTTATTTTTACTTTCTTTTTTTTGAGATGGAGTCTCACT--GTCGCCCAGGTTGGAGTGCAGTGGCGCC----ATCTCGGCTCACTGCAGGCTCCGCCCCCCGGGGTTCACGCCATTCTCCTGCCTCAGCCTCCCGAGTAGCTGGGACTACAGGCGCCCGCCAGCTCGCCCGGCTAATTTT----TTGTATTTTTAGTAGAGACGGGGTTTCACTGTGTTAGCCAGGATGGTCTTGATCTCCTGACCTCGTGATCCGCCCGCCTCGGCCCCCCAAAGTACTGGGATTACAGGCGTGAGCCACCGCGCCTGGCCTACT	TATTCTTTTTTTTTTTTTTTTTTTTTTTGAGATGGAGTCTCGCTCTGTCGCCCAGGCTGGAGTGCAGTGGCGCGTGCGACCATGGCTCACTGCAAGCTCCACCTCCCAGG-TTCATGCCATTCTCCCGCCTCCGCCTCCTGAGTAGCTGGAACTACAGGCGCCCACCACCATGTC-GGCTAATTTTGTTTTTGTACTTTCAGTAGAGACGGGGTTTCACAGTGTTAGCCAGGATGGTCTCCATCTCCTGACCTCGTGATCTGCCTGCCTCGG-CCTCCAAAGTGCTGGGATTACAGGCATGCGCCACCGCACCTGGCCTACT	chr15:76583806-76584117	chr15:76588273-76588591
chr15:76588078:-|chr15:76566753:-	ETFA	circular_RNA|multiple_exon	228	NS	down	NM_001127716	-	chr15:76523740-76566752	43013	chr15:76585042-76603690	18649	NM_001127716_intron_2_0_chr15_76523740_r(-)	NM_001127716_intron_9_0_chr15_76585042_r(-)	90.645	310	27	2	24669	24976	2185	1876	5.37e-118	421	CTGGGCCGGGCATGGTGGCTCACACCTGTAATCCCAGCACTTTGGGAGGCCGAGGCGGGCGGATCACAAGGTCAGGAGATTGAGACCATCTTGGCTAACACAGTGAAACCCC-GTCTCTACTAAAAATACCAAAAA-TTAGCTGGGCGTGGTGGCGGGCGCCTGTAGTCCCAGCTACTCGGGAGGCTGAGGCAGGAGAATGGCATGAACCCGGGAGGCGGAGCTTGCAGTGAGCCGAGATCGCGCCACTGCACTCCAGCCTGGGCGACAGAACGAGACTCCATCTAAAAAAAAAAAAAAAAAAAAAAAAA	CTAGGCTGGGCGCGGTGGCTCACGCCTGTAATCCCAGCACTTTGGGAGGCCAAGGCGGGCGGATCATGAGGTCAGGAGATCGAGACCATACCGGCTAACACAGTGAAACCCCCGTCTCTACTAAAAATACAAAAAAATTAGCGGGGCGTGGTGGCGGGTACCTGTAGTCCCAGCTACTCAGGAGGCTGAGGCAGGAGAATGGCGTGAACCCGGGAGGCGGAGCTTGCAGTGAGCTGAGATCGCGCCACTGCACTCCAGCCTGGGCGACAGAGCGAGACTCCGTCTCAAAACAAACAAACAAACAAACAAA	chr15:76541777-76542084	chr15:76601506-76601815
chr3:134085269:-|chr3:134078125:-	AMOTL2	circular_RNA|multiple_exon	364	up	NS	NM_016201	-	chr3:134077562-134078124	563	chr3:134085270-134086338	1069	NM_016201_intron_1_0_chr3_134077562_r(-)	NM_016201_intron_6_0_chr3_134085270_r(-)	93.75	16	1	0	473	488	21	6	0.28	24.7	TGAATCCCCAGCAGGG	TGAAGCCCCAGCAGGG	chr3:134077637-134077652	chr3:134086318-134086333
chr5:138614016:+|chr5:138614818:+	MATR3	circular_RNA|multiple_exon	159	up	NS	NM_199189	+	chr5:138611840-138614015	2176	chr5:138614819-138642927	28109	NM_199189_intron_1_0_chr5_138611840_f(+)	NM_199189_intron_3_0_chr5_138614819_f(+)	77.083	288	56	6	1803	2083	22487	22203	2.08e-54	205	GGCACGGTGGCTCGCACCTGTATTCCCAGCACTTTGGGAGGCTGAGGTGGGAGGATCATTTGAACC-CAGGAGTTTGAGACAAGCCTGGGCAACAGAAAGAGATCTCATCTCTA-TAAAAAACAAAAAAGAAATTAGGTGGGTGTGTTGGCATGCACCTGTAGTCCCAGCTGCTTGGGAGGCTAAGCTGGGAGGATCACTTG-ACCCAGGAGATTGAGACTACAGTGAACCATGGTCATGCCACTGCACT-CAGTCT---AGACAGAGTGAGACCCTATCTCAAAAAA	GGCGCGGTGGCTTATACCTGTAATCCCAGCCCTTTGGGAGGCCGAGGCGAGAGGATCACTTTAAGGTCAGGAGTCCGAGACCAGCCTGGCCAATACGCTGAAACCCCATCTCTACTAAAAAATACAAAA---ATTAGCCGGGTGTGGTGGCACACGCCTGTAGTCCCAGCTACTTGGGAGGCTGAGGCAGGAGAATCTCTTGAACCCGGGAGGTGGAGGCTGCAGTGAGCCAAGATTGTGCCACTGTACTCCAGCCTGGGTGACAGAGTGAGACTCTGTCTCAAATAA	chr5:138613642-138613922	chr5:138637021-138637305
chr1:1203372:-|chr1:1192372:-	UBE2J2	circular_RNA|multiple_exon	397	down	down	NM_194458	-	chr1:1191506-1192371	866	chr1:1203373-1209045	5673	NM_194458_intron_1_0_chr1_1191506_r(-)	NM_194458_intron_5_0_chr1_1203373_r(-)	81.935	310	46	5	88	391	4208	3903	6.9e-82	293	TTTTTTTTTTTTTTTTCTTGAGACGGAGTCTCGCTGTGTCT---CCAGGCTGGAGTGCAGTGGCGCAATCTCGGCTCACTGCAAGCTCCGCCCCCCGGGGTTCACGCCATTCTCCTGTCTCAGCCTCCCAAGTAGCTGGGACTACAGGCGCCCGCCACCACGCCCGGCTAATTTTTTTTTTTGTATTTTTAGTAGAGACGGGGTTTCACCGTGTTAACCAGGAT-GTCTTGATTTCCTGACCTC--GTGATCCGCCCGCCTGGGCCTCCCAAAGTGCTGGGATTACAGGCGTGAGCCACCGCGCCCGGCC	TTATTTTTTTTTTTTTTTTGAGATAGAATCTCACTGTTCGTTGCCCAGGTTGGAGTGCAGTGGTGTGATCTCCGCTCACTGCAACCTCTGCCTCCTGGG-TTCAAGTGATTCTCCTGCCTCAGCCACTCAAGTAGCTGGGATTACAGGTGCCTGCCACCATGCCAAGCAAA---TTTTTTTTGTATTTTTAGTAGAGACGGGGTTTCACCATGTTGGTCAGGCTGGTCTCGAACTCCTGACCTCAGGTAATCTGCCCACCTCGGCCTCCCAAAGTGCTGGGATTACAGGCGTGAGTCCCCGCGCCCAGCC	chr1:1191981-1192284	chr1:1204838-1205143
chr7:72361166:+|chr7:72361649:+	POM121	circular_RNA|multiple_exon	303	NS	down	NM_172020	+	chr7:72361293-72361471	179	chr7:72361650-72396799	35150	NM_172020_intron_0_0_chr7_72361293_f(+)	NM_172020_intron_1_0_chr7_72361650_f(+)	100	11	0	0	63	73	254	244	3.7	21.1	AAATAAGTGAC	AAATAAGTGAC	chr7:72361355-72361365	chr7:72361893-72361903
chr19:40771258:-|chr19:40761065:-	AKT2	circular_RNA|multiple_exon	233	NS	up	NM_001626	-	chr19:40748595-40761064	12470	chr19:40771259-40791087	19829	NM_001626_intron_9_0_chr19_40748595_r(-)	NM_001626_intron_12_0_chr19_40771259_r(-)	85.121	289	38	2	12003	12286	8811	8523	1.69e-89	324	TTTTTTTTTTTTTTTGAGACGGAGTCTCGCACTGTCACCAGGCTGGAGTGCAGTGGTGCGATCTCTGCTCACTGCACCCTCCGCCTCCCGGGTTCAAGCAATTCTCCTGCCTCAGCCTCCTGAGTAGCTGGGAT--TAGG---CGAATGCCACCCCTGACTAATTTTTGTATTTTTAGTAGAGACGGGGTTTCACCATGTTGGCCAGGCTGGTCTCGAACTCCTGACCTTGTGATCCATCCGCCTCAGCCTCCCAAAGTGCTGGGATTATAGGCATGAGCCACTGCGCC	TTTTTTTTTTTTTTTGAGACAGAGTCTCACTCTGTCGCCAGGCTGGAGTGCAGTAGTGCGATCTTGGCTCACTGCAACCTCTGCTTCCCAGGTTCAAGCAATTCTCCTGTCTCAACCTCCCGAATAGCTAGGATTATAGGCACCCACCACCACACCTGGCTAATTTTTGTATTTTTAGTACAGACAGGGTTTCACCATCTTGGCCAGGCTGGTACTGAACTCCTGACCTCGTGATCCACCCTCCTCGGCCTCCCAAAGTGCTGGGATTACAGGTGTGAACCACCGTGCC	chr19:40748779-40749062	chr19:40782277-40782565
chr18:706578:-|chr18:683246:-	ENOSF1	circular_RNA|multiple_exon	242	up	NS	NM_202758	-	chr18:677873-683245	5373	chr18:706579-712359	5781	NM_202758_intron_3_0_chr18_677873_r(-)	NM_202758_intron_13_0_chr18_706579_r(-)	79.233	313	50	2	345	656	5542	5244	7.01e-76	277	TTTTGTTTTGTTTTGTTTTGAGATAGAGTCTTACTCTGTTGCCCAGGCTGGAGTGCAATGGCATGATCTCGGCTCACTGCAACCTCTGCCTCCCGAGTTCAAGCAATTCTTCTGCCTCAGCCTCCTGAGTAGCTGGGACTACAGATGTGTGCCACCATGCCTGGCTTTTTTTTTTTTTTTTTTTTTGGTATTTTTAGTAGAGATGAGGTTTCACCACATTGGCCAGGCCTGTCTCGAACTCCTGACCTCAGACCATCTGCCCGCCTTGGCCTCCCAAAGTGCT-GGATTACAGGAGTGAGCCACCGCGCCCGG	TTTTTTTTTTTTCTTTTTTGAGACAGAGTCTTGCTCTGTCACCTAGGCAGGAGTGCAATGGTGCGATCTCAGCTCACTGCAACTGCAGCCTCCCAAGTTCAAGCGATTCTCCTGCCTCAGCCTCCCGGGTAGCTGGGATTACAGGCACGTGCCACCACACTTGGCTGATTTTT--------------GTATTTTTAATAGAGACGAAGTTTCACCATGTTGGCCAGGCTGGTCTTGAACTCCTGACCTCAGGTGATCCACCTGCCTTGGCCTCCCAAAGTGCTGGGATTACAAGTGTGAGCCACCGCACCTGG	chr18:682590-682901	chr18:706818-707116
chr12:110834257:-|chr12:110819557:-	ANAPC7	circular_RNA|multiple_exon	292	NS	down	NM_016238	-	chr12:110815423-110819556	4134	chr12:110834258-110841331	7074	NM_016238_intron_2_0_chr12_110815423_r(-)	NM_016238_intron_9_0_chr12_110834258_r(-)	85.467	289	38	1	1387	1671	7013	6725	2.1e-92	331	TTTTTATTTTTATTTGAGATAGAGTCTCACTCTGTCACCCAGGCTGGAGTGCAGTGGTGCAATCTCAGCTCACTGCAACCTCCACTTGCCGGGTTTAAGTGATTCTCCTGCTTCAGCCTCCTGAGTAGCTGGGATTACAGGCATACACCACCACACCCAGCTCATTTTTG----TATTTTTAGTAGAGATGGGGTTTCGCCATGTTAGCCAGGCTGGTCCCGAACTCCTGGGCTTAAGTGATCTGCCCAATTCAGCCTCCTAAAGTGCTGGGATTACAGACGTGAACCA	TTCTTTTTTTTTTTTGAAATAGATTCTCACTCTGTCACCCAGGCTGGAGTGCAGTGGCACGATCTCGGCTCACTGCAACCTCCACCTCCCGGGTTCAAGTGATTCTCCTTCCTCAGCCTCCCGAGTAGCTGAGATTACAGGCACATGGCACCACACCCAGCTAATTTTTGTTTTTTTTTTTAGTAGACATGGGGTTTCGCCATGTTAGCCAGGCTGGTCTCAAACTCCCGACCTCAAGTGATCTACCTGCGTCGGCCTCCCAAAGTGCTGGGATTACAGGCGTGAGCCA	chr12:110817886-110818170	chr12:110834319-110834607
chr7:105135700:-|chr7:105121499:-	PUS7	circular_RNA|multiple_exon	236	down	NS	NM_019042	-	chr7:105112641-105121498	8858	chr7:105135701-105142866	7166	NM_019042_intron_6_0_chr7_105112641_r(-)	NM_019042_intron_10_0_chr7_105135701_r(-)	87.329	292	37	0	5567	5858	747	456	2.09e-100	360	TGGCCTGGCACGGTGGCTGACGCCTGTAATCCCAGCACTCCAGGAGGCCAAGGGGGGCAGATCACAAGGTCAGGAGATCGAGACCATCCTGGCTAACACAGTGAAACCCCATCTCTACTAACAATATAAAAAATTAGCCAGGCGTGGTGGCGCGCGCCTGTAGTCCCAGCTACTTGGGAGGCTGAGGCAGAAGAATGGCGTGAACCCGGGAGGCGGAGCTTGCAGTGAGCCGAGATCGTGCCACTGCACTCTAGCCTGGGTGACAGAGCGAGACTCCATCTCAAAAAAAAAA	TGGCCGGGCGCACTGGCTCACACCTGTAATCCTAGCACTTTGGGAGGCCGAGACGGGTGGATCACGAGGTCAGGAGATCAAGACCATCCTGGCTAACAAGGTGAAACCCCGTCTCTACTAAAAATACAAACAATTAGCCAGGCGTGGTGGCAGGTGCCTGGAGTCTCAGGTACTCAGGAGGCTGAGGCAGAAGAATGGCATGAACCCAGGAGGCGGAGCTTGCAGTGAGCCGAGATCGTGCCACTGCACTCCAGCCTGGGCGACAGGGCGAGACTCCGTCTCAAAAAAAAAA	chr7:105115641-105115932	chr7:105142120-105142411
chr22:29091861:-|chr22:29090020:-	CHEK2	circular_RNA|multiple_exon	248	down	down	NM_145862	-	chr22:29085204-29090019	4816	chr22:29091862-29095825	3964	NM_145862_intron_1_0_chr22_29085204_r(-)	NM_145862_intron_4_0_chr22_29091862_r(-)	74.831	445	90	9	2401	2830	618	181	8.94e-76	277	CTTGATCTCCTGGCCTTAAGGGATCCTCCCGCCTCAGCCTCACAAAGTGCTTGGATAATAGGCACGAGCCACTGTTCCTGGCTAATTTAATATTTTGGAATAA---TTGTAGACATCA-TGAAGAAAATCAATGT----------TTATTTATTTATTTCCTTTTTTGAGATGGAGTCTTGCTTTTGTCTACCAGGCTGGAGTGCAATGGTGTGATCTCAGCTCACTGCAACCTCTACCTCTGGGTTCAAGTGATTCTCCTGCATCAGCCTCCCAAGTGGCTGGGATTACAGGTGCCTGCCACCA-TCCCAGCTCATTTTTGTATTTTTAGTAGAGATGGGGTTTCACCATGTTGGTCAGACTGGTCTCGAACTCCTGACCTCAGGTTATCTACCCACC…	CTTAAACTCTTGGGCTCAAGTGATCCTCCTGCCTTGGCCTCTCAAAGTGCTGGGACTACAGGCGTGAGCCACTATGCCTGGTCTATTTATTTCTTT--AATTCCCTTTCTTACTTTCTCTTAAGCTACACAGTGAGAGCTTTTTCTTTTTTTTTTTTTTTTTTTTTTGAGATGGAGTCTCACTCT-GTCC-CCAGGCTGGAGCACAGTGGCATGATCTCAGCACACTGCAACCTCCACCTCCCAGTTCAAGTGATTCTCCTGCCTCAGCCTCCCGAGTAGCTGGGACTACAGGCACGCAACACTACACCCAGCTAATTTTTGTATTTTTAGTAGAGATGGGGTTTCACTATGTTGGTCAGGATGGTTTTGATCTCTTGACCTC--GTGATCCGCCC-GC…	chr22:29087190-29087619	chr22:29095208-29095645
chr1:26581662:+|chr1:26582356:+	CEP85	circular_RNA|single_exon	694	down	down	NM_022778	+	chr1:26570810-26581661	10852	chr1:26582357-26584087	1731	NM_022778_intron_2_0_chr1_26570810_f(+)	NM_022778_intron_3_0_chr1_26582357_f(+)	73.45	629	127	9	7642	8233	1358	733	6.23e-106	378	CGGTGGCTCATCCCTGTAATCCCAGCACTTTGGGAGGCCGAGACAGGTGAATCACTTGAGGTTAGGAATTCAAGACCAGCCTGGCCAACATGGTGAAACCCCGTCT---ACTAAAAATACAAAAA-TTAGCCAGGCATGGTGGCGGGCTCCTGTAATCCCAGCTACTCGAGAGGCTGAGGCAGAAGAGTCGCTTGAACCCAGGAGGCAGAGGTTGCGGTGAGCCAAGATCGTGCCACTGCACTCCAGC--------CTGG-------------ACA-ACAGAGTGAGTGAGACCCCATCTCAAAAAAGAA----------AAAATTGGGCCGGGGGCAGTGGCTCACACCTGTAATCCCAGCACTTTGGGAGGCCGAGGCGGGCGGATCACCTGAGGTT…	CGGTGGCTCACGCCTGTAATCCCAGCACTTTGGAAGGCCAAGGTGGGCAGATTGCCCAAGCTCAGGAGTTCTAAACCAGCATGGGCAACAGGGTGAAAACCCGTCTCTAATAAAAAATACAAAAAATTAGCCAGGCGTGGTGGCATGCGCCTGTGGTCCTAGCTACTCAGGAGGCTGAGGCAGGAAAATTGCTTGAACCTGAGAGGTGGAGGTTGCAGTGAGCCAAGATCATGCCACTGGGCGACAGAGCAAGACTCTGTCTCCAAAACACACACACACACACACACACACACACCAAAACAAAACAAAACAAAAAAAGGAAAATACAGGCAGGCACAGTAACTCACCCCTGTAATCCCAGCACTTTCGGAGGCTGAGGCGGGCGGATCACA--AGGTC…	chr1:26578451-26579042	chr1:26583089-26583714
chr6:117840979:+|chr6:117866760:+	DCBLD1	circular_RNA|multiple_exon	253	down	down	NM_173674	+	chr6:117825143-117840978	15836	chr6:117866761-117890782	24022	NM_173674_intron_1_0_chr6_117825143_f(+)	NM_173674_intron_13_0_chr6_117866761_f(+)	83.557	298	40	2	12096	12392	6078	5789	5.48e-87	316	CGGGCGCGGTGGCTCACACCTGTAATCCCAGCACTTTCGGAGGCTGAGGCGGGCAGATCACGAGGTCCGGAGATCGAGACTATACTGGCTAACACAGTGAAACCCCATCTCTACTAAAAAAAAAAAAATACAAAAAATTAGCCAGGCGTGGTGGTGGGTGCCTGTAGTCCCAGCTACTCAGGAGGCTGAGACAGGAGAATGGTGTGAACCCAGGAGATGGAGCTTGTAGTGAGCCGAGATCATGCCACTGCACTCCAGCCTGGG-GACAGAGCGAGACTCCATCTCAAAAAAAAAAAA	CGGGCGCGGTGGCTCACGCCTGTAATCCCAGCACTTTGGGAGGCCGAGGATGGCGGATCACGAGGTCAGGAGATCCAGACGATCCTGGCTAACACGGTGAAACCCCGTCTCTACT--------AAAAATACAAAAAATTAGCTGGGCCTCGTGGTGGGCGCCTGTAGTCCTAGCTACTCGGGAGGCTGAGGCAGCAGAATGGCATGAACCTGGGAGGCGGAGTTTGCAGTGAGCTGAGACAGTGCCACTGCAGTCCAGCCTGGGTGACAGAGCCAGACTCTGTCTAAAAATAAATAAA	chr6:117837238-117837534	chr6:117872549-117872838
chr1:156715165:-|chr1:156713444:-	HDGF	circular_RNA|multiple_exon	591	up	up	NM_004494	-	chr1:156713248-156713443	196	chr1:156715166-156721134	5969	NM_004494_intron_0_0_chr1_156713248_r(-)	NM_004494_intron_4_0_chr1_156715166_r(-)	100	11	0	0	8	18	5703	5693	0.57	21.1	AGCCCCCTGAC	AGCCCCCTGAC	chr1:156713426-156713436	chr1:156715432-156715442
chr2:178098999:-|chr2:178097120:-	NFE2L2	circular_RNA|multiple_exon	290	down	NS	NM_006164	-	chr2:178096737-178097119	383	chr2:178099000-178129259	30260	NM_006164_intron_0_0_chr2_178096737_r(-)	NM_006164_intron_3_0_chr2_178099000_r(-)	93.333	15	1	0	196	210	15036	15022	1.5	22.9	AACTCTGAAAATAAT	AAGTCTGAAAATAAT	chr2:178096910-178096924	chr2:178114224-178114238
chr1:2100957:+|chr1:2106752:+	PRKCZ	circular_RNA|multiple_exon	175	up	NS	NM_002744	+	chr1:2087532-2100956	13425	chr1:2106753-2116021	9269	NM_002744_intron_9_0_chr1_2087532_f(+)	NM_002744_intron_15_0_chr1_2106753_f(+)	78.125	320	52	6	11506	11820	7933	7627	2.53e-67	251	TTTTGTATTTTTATTTTATTCTTTGAGACAGAGTCTTGCTCTGTCGCCCAGGCTGGAGTGCAGTGGCGCAATCTCAGCTCACTGCAGCCTGTGCCTCCTGGGTTCAGGCGATTCTCCTGCCCTCAGCCTCCCGAGTAGCTGAGATTACAGGTGCACACCACCAGCCCTGGGTCATTTT-----TGTATCTTTAGTAGAGATGAGGTTTCACCATGTTGGCCAGGATGGTCTCGAACTCCTGACCTCAGGTGATCTGCTTGCCTTGGCCTCCCAGAATGCTGGGATTACAGGCCTCGTGAGCCACCACGCCCAGGCACTCT	TTTTGTTTTTTGTTTTTGTT--TTGAGAC------TCGCTCTGTCTCCCAGGCTGAAGTGCAGTGGCACGATCTCGGCTCACTGCAAGCTCCACCTCCCAGGTTCACACCATTCTCCCGCC-TCAGCCTTCTGAGTAGCTGGGAGTACAGGCGCCCGCCACCACGCCTGGCTAATTTTGTTTTTGTATTTTTAGTAGAGGCAGGGTTTCACCATGTTGACCAGGCTGCTCCCGAACTGCTGACCTCAGATCATCTGCCCTCCTCGGCCTCCCAAAGTGCTGGGATTACAGG---CGTGAGCCACCGCGCCC-GGCCCTCT	chr1:2099037-2099351	chr1:2114379-2114685
chr6:150174296:-|chr6:150147400:-	LRP11	circular_RNA|multiple_exon	252	up	NS	NM_032832	-	chr6:150141840-150147399	5560	chr6:150174297-150184543	10247	NM_032832_intron_0_0_chr6_150141840_r(-)	NM_032832_intron_5_0_chr6_150174297_r(-)	80.923	325	54	4	1384	1703	830	509	8.86e-82	297	TTTGTTTTGTTTTGTTTTTGAGACATCGAGTCTCACTCT-GTTGTCCAGGTTGGAGTACAGCGGCGCGATCTCAGCTCACTGCAGCCTCTGCTTCCCGGGTTCAAACGATTCCCCTGCCTCAGCCTCCCTAGTAGCTGGGATTACAGGTGCATGCCACCACACCTGGCTAATTTTTGTATTTTTAGCAGAGATGGGGTTTTGCCATGTTGGCCAGGCTGGTCTCAAAACTTCTGACCTCAAGTGATCCTCCTGCCTCAGCCTCCCACCATGCTGGGATTACAGGTGTGAACCACTGTGCCCAGCCT----GTTACATATTTTAAA	TTTTTTTTTTTTTTTTTTTAAGA--TGGAGTTTCGCTCTTGTTGCCCAGGCTGGAGTGCAATGGCGCGATCTCGGCTCACTGCAACCTCCGCCTCCTAGGTTCAAGCGATTCTCCTGCCTCAGCCTCCCGAATAGCTGGGATTACAGGCGCATGCCACCAGCTCTGGCTAATTTTTGTATTTTTAGTAGAGATGGGGTTTCATCACATTGGTCAGGCAGGTCTC-AAACTCCTGACCTCAGGTGATCCGCCCTCCTCGGCCTCCCAAAGTGCTGGGATTACAGGCATAAGCCACCACGCCCGGCCTTAAAGTTTCTTATTTTCAA	chr6:150145697-150146016	chr6:150183714-150184035
chr19:1031070:+|chr19:1032695:+	CNN2	circular_RNA|multiple_exon	258	up	NS	NM_201277	+	chr19:1026724-1031069	4346	chr19:1032696-1036414	3719	NM_201277_intron_0_0_chr19_1026724_f(+)	NM_201277_intron_3_0_chr19_1032696_f(+)	81.788	302	52	2	3621	3920	382	82	7.27e-81	291	GGCCGGGCGCGGTGGCTCACACCTGTAATCCCAGCACTTTGGAGGGCTGAGACGGGCAGATCAC--GAGGTCAGGAGATGGAGACCATCTTGGCTAACACGGTGAAACCCCGTCTCTATTAAAAATACAAAAAATGAGCTGGGCCTGGTGGCGGGCGCCTGCAGTCCCAGCTACTCGGGAGGCTGAGGCAGGAGAATGGCCTGAACCGGGGAGGCGGAGCTTGCAGTGAGCCGAGATCGCACCACTGCACTCCAGCCTGGGCGACAGAGTGAGACTCTGTCTCAAAAAAAATAAAAAAGAAA	GGCCGGGCACAGGGGCTCATGCCTGTAATCCCAGCACTTGGGGAGGCCGAGGCGGGCGGATCACCTGAAGTCAAGAGTTCAAGACCAGCCTGGCCAGCATGGTGAAACCCAGTCTCCACTAAAAATACAAAAATT-AGCCAGGCGTGGTGGCAGGTGCCTGTAATCCCAGCTACTCGGGAGACTGAGGCAGAAGAATCGCTTGAACCTGGGAGTTGGAGGTTGCAGTGAGCTGAGATCACGCCATTGCACTCCAGCCTGAGTGACAGAGTGAGACTCCGACTCAAAAATAAACAAACAGAAA	chr19:1030344-1030643	chr19:1032777-1033077
chr11:62407203:-|chr11:62396241:-	GANAB	circular_RNA|multiple_exon	343	NS	up	NM_198335	-	chr11:62394826-62396240	1415	chr11:62407204-62414033	6830	NM_198335_intron_6_0_chr11_62394826_r(-)	NM_198335_intron_23_0_chr11_62407204_r(-)	83.871	310	35	6	256	556	5506	5203	8.17e-90	320	AGGCCGGGCACAGTGGCTCA---CAC--CTGTAATCCCAGCACTTTGGGAGGCCGAGGTGGGCAGATCACCTGAGGTCAGGAGTTTGAGACCAGCCTGGCCAACATGGCAAAACCCCATCTCTACTAAAAATACAAAAATTAGCTGGGCAT--CATGGCGC--CTGTAATCCCAGCTACTCGGGAGGCTGAGGCATGAGAATCACTTGAACCCAGGAGGTAGAGGTTGCAGTGAGCCGAGATTGCTCTGCTGCATTCTAGCCTGGGTGACAGAGGGAGACTCCATCTCAAAAAAATGAAAAAAAAAAAAA	AGGCCGGGCGCAGTGGCTCATGTCACGTCTGTAATCCCACCACTTTGGGAGGCTGAGGCGGGTGGATCACTTGAGGTCAGGAGTTCAAGACCAGCCTGGCCAACATGATGAAACCCCATCTCTACTTAAAATACAAAAATTAGCTGGGCATGGCGTTGAGCATCTGTAGTGACAGCTACTCGGGAGGCTGAGGCATGAGAATCGCTTGAACCCGGGAGGCAGAGGTTGCAGTGAGCCAAGATTGTGCTACTGCACTCCAGCCTAGGTGATGGAGCAAAAC----TCTCAGAAAAA--AAAAAAAAAAAAA	chr11:62395685-62395985	chr11:62408528-62408831
chr11:62650380:+|chr11:62653080:+	SLC3A2	circular_RNA|multiple_exon	522	down	down	NR_037193	+	chr11:62649539-62650379	841	chr11:62653081-62655606	2526	NR_037193_intron_0_0_chr11_62649539_f(+)	NR_037193_intron_6_0_chr11_62653081_f(+)	82.353	221	36	3	424	643	692	474	5.56e-58	212	TTTTTTTTTTTTGAGATGGAGTCTCACTCTTGTCACCCAGGCTGCAGTGCAGTGGAACGATCTCAGCTTACTGCAGCCTCCTCCCCCAGGGTTCAAGCGATTCTCGTGCCTCAGCCTCCTGAGTAGCTGGTACTACAGCCGTGTGCCACCACACCCAGATAATTTTTTTATTTTTAGTAGAGAC-AATTTTCAACATGTTGACCGGTCTGGTTTTGAACTC	TTTTTTTTTTTGGAGAAGGAGTCTCCCTCT-GCCGCCCAGGCTAAAGTGCAGTGGCACAATCTCAGTTCACTGCAACCTCTGCCTCCAGG-TTCAAGCGATTCTCTTGCCTCAGCCTCCCCAGTAGCTGGGACTACAGGCGTGCACCACCACACCTGGCTAATTTTTGTATTTTTAGTAGAGACTGGGTTTCACCCTGTTGGCTAGGCTGGTTTCGAACTC	chr11:62649962-62650181	chr11:62653554-62653772
chr1:27269151:+|chr1:27269556:+	NUDC	circular_RNA|multiple_exon	310	up	up	NM_006600	+	chr1:27268310-27269150	841	chr1:27269557-27271880	2324	NM_006600_intron_3_0_chr1_27268310_f(+)	NM_006600_intron_5_0_chr1_27269557_f(+)	80.505	277	35	2	205	462	1117	841	4.31e-73	264	GTGGCTCACACCTGTAATCCCAGCACTTTGGGAGGCCGAGGTGGGTAAATCACGAGGTCTGGAGTTCAAGACCAACTTGGCCAAGATGGTGAAACCCCATCTCTACTAAAAAT------------------ACAAAAATTAGCCAGGCATGGTGGTGGGCGCCCGTAATCCCAGCTACTCGGGAGGCTGAGGCAG-AGAATTGCTTGAACCCGGGAGGCGGAGGTTGCCATGAGCCGAGATCACGCCACTGCACTCCAGCCTGGGCGACAGAGCAAG	GTGGCTCACACCTGTAATCCCAGCACTTTGGGAGGCCGAGGTGGGCGGATCACAAGGTCAGGAGATCGAGACCATCCTGGCTAACACGGTGAAACCCTGTCTCTACTAAAAAATAGAAAACAAAACAGACAAAAAAAAAAATACAGGCATGGTGGCGGGCGCCTGTAGTCCCAGCTACACTGGAGGCTGAAGCAGGAGAATGGCATGAACCCAGGAGGCGGAGCTCGCAGTGAGCCGAGATCGCGCCACTGCACTCCAGCCTGGGCGACAAAGCAAG	chr1:27268514-27268771	chr1:27270397-27270673
chr11:47189802:-|chr11:47187819:-	ARFGAP2	circular_RNA|multiple_exon	245	NS	down	NM_032389	-	chr11:47187054-47187818	765	chr11:47189803-47192976	3174	NM_032389_intron_0_0_chr11_47187054_r(-)	NM_032389_intron_5_0_chr11_47189803_r(-)	82.394	284	36	6	118	389	1051	770	3.12e-76	273	GTGGCTCACGCCTGTAATCCCAGCACT--GGGAGGCTGAGATGGGTGGATCACTTGAGGTCAGGAGTTTGAGACCAGCCTGACCAACATGGCAAAACCCCGTCTCTACTAAAAATAC--AAAATTAGCTGGGCATGATGGCGTGCACCTGTAATCCC-GCTACTCGGGATGCTGAGGCAGGAGAATCGCTTGAACC-------TGGAGGTTGTAGTGAGCTGAGATCATGCCACTGCACTCCAGTCTGGGTGACAGGAGTGAAACTCTTGTCTCAAAAAAAAAA	GTGGCTCATGCCTGTAATCCCAGCACTTTGGGAGGCTGAGGCAGGTGGATCACTTGAGGTCAAGAGTTCGACATCAGCCTGGCCAACATGGTGAAACCCCATCTCTACTAAAAATACAAAAAATTAGCCAGACACGGTGGTACACACCTGTAATCCCAGCTGCTTGGGAGGCTGAGACAGGAGAATCACTTGAACCCAGGAGGTAGAGATTGCAGTGAGCCAAGATCGTGCCATTGCACTCCAGCCTGGGTGACA-GAGTGAGACT-TTGTCTCAAAAAATAAA	chr11:47187430-47187701	chr11:47191926-47192207
chr3:127500738:-|chr3:127429419:-	MGLL	circular_RNA|multiple_exon	195	NS	down	NM_007283	-	chr3:127414034-127429418	15385	chr3:127500739-127540536	39798	NM_007283_intron_1_0_chr3_127414034_r(-)	NM_007283_intron_5_0_chr3_127500739_r(-)	86.667	285	37	1	7589	7873	20352	20069	7.09e-94	340	CGCGGTGGCTCATGCCTGTAATCCCAGCAATTTGGGAGGCCGAGGTGGGCAGATCACCTGAGGTCAGGAGTTCGAGACCAGCCTGGCCAACATGGTGAAACCCCGTCTTTATTAAAAATACAAAAATTAGCAGGGCATGGTGGCGTGTGCCTGTAATCCCAGCTACTCGGGAGGCTGAGGCAGGAGAATCATTTGAACCTGGGAGGCAGAGGTTGCAGTGAGCCAAGATCGCACCACTGCACTCCAGCCTGGGCGACAAGAGCGAGACTCCATCTCAAAAACAAA	CGCGGCGGCTCACGCCTGTAATCTCAGCACTTTGTGAGGCTGAGGCTGGTGGATCACCTGAGATCAGGATTTCAAGACCAGCCTGACCAACATGGTGAAACCCCATCCCTACTAAAAATACAAAA-TTAGCCAGGCCTGGTGGTGCATGCCTGTAATCTCAGCTACTTGGGAGGCTGAGGCAGGAGAATCACTTGAACCCGGGAGGCGGAGGTTGCAGTGAGCCGAGATCGCACCATTGCACTCCAGCCTGGGCAACAAGAACAAAACTCCGTCTCAAAAATAAA	chr3:127421546-127421830	chr3:127520185-127520468
chr1:1278138:-|chr1:1273357:-	DVL1	circular_RNA|multiple_exon	275	up	NS	NM_004421	-	chr1:1271896-1273356	1461	chr1:1278139-1284275	6137	NM_004421_intron_0_0_chr1_1271896_r(-)	NM_004421_intron_13_0_chr1_1278139_r(-)	100	14	0	0	288	301	5668	5655	0.16	26.5	CCCCACCTCATCTG	CCCCACCTCATCTG	chr1:1273056-1273069	chr1:1278608-1278621
chr19:48229069:+|chr19:48229481:+	EHD2	circular_RNA|single_exon	412	down	NS	NM_014601	+	chr19:48221864-48229068	7205	chr19:48229482-48239625	10144	NM_014601_intron_2_0_chr19_48221864_f(+)	NM_014601_intron_3_0_chr19_48229482_f(+)	86.288	299	36	3	3964	4260	1884	1589	1.58e-96	345	TTTTTTTTTTTTTGAGACGGAGTTTCGCTCTTGTTGCCCAGGCTGGAGTGCAGTGGCAGGACCTTGGCTCACTGCAACCTCCGCCTCCTGGGTTCAAGTGATTCTCCTGCCTCAGCCTCCCGAATAGCTGGGATTACAGGTGCCCACCACCACACCCAGCTAATTTTTTTGTATTTTTAGTGGAGACGGGGTTTCACTATGTTGGTCAGGCTGGTCTCGAACTCCTGACCTCAGGTGATC--CACCCGCCTCAGCCTCCCAAAGTGCTGGGATTGCAGGCGTGAGCCACCACGCCTAGC	TTTTTTTTATTTTGAGACAGAGTCTCGTTCT-GTCGCCTAGGCTGGAGTGCAGTGGTACAATCTCAGCTCACTGCAACCTCTGCCTCCCGGGTTCAAGTGATTCTCATGCCTCAGCCTCCCAAGTAGCTGGGATTACAGGTGCCCGCCACCACACCTGGCTAA--TTTTTGTATTTTTAGTAGAGACGCAGTTTCACCATCTTGACCAGGCTGGTCTCGAACTCCTGACCTCAAGTGATCTGCTCCCCCCTCGGCCTCCCAAAGTGTTGGGATTACAGGCGTGAGCCACCGCACCCAGC	chr19:48225827-48226123	chr19:48231070-48231365
chr7:131113792:+|chr7:131163436:+	MKLN1	circular_RNA|multiple_exon	318	NS	down	NM_013255	+	chr7:131099470-131113791	14322	chr7:131163437-131172365	8929	NM_013255_intron_7_0_chr7_131099470_f(+)	NM_013255_intron_16_0_chr7_131163437_f(+)	84.564	298	44	2	12835	13132	1174	879	6.18e-89	324	AACTTTTTTTTTATTTTTCATTTTTTGAGACAGAGTCTCACACTGTCACCCCAGGCTGGAGTGCAGTGATGTGATCTCAGCTCCCTGCAACCTCTGCCTCCCAGGTTCAAGTGATTCTCCTGCCTCAGCCTCCCGAATAGTTGGGATTACAGGTGCCCGTCACCACACCTGCCTAATTTTTTTGTATTTTTAGTAGAGACGGAGTTTCACTATGTTGGCCAGGCTGGTCTCAAACACCTGACCTTGTGATCCACCTGCCTCAGCCCCTCAAAGTGCTGGGATTACAGGCATGAGCCAC	AAATTTATTATTATTATT-ATTTTTTGAGACGGAGTCTCACTCTGTCGCCC-AGGCTGGAGTGCAGTGGCGCAATCTCGGCTCACTGCGAGCTCTGCCTCCTGGGTTACCGCCATTCTCCTGCCTCAGCCTCCTGAGTAGCTGGGACTACAGGCGCCCGCCACCACACCCTGCTAATTTTTTGGTATTTTTAGTAGAGATGGGGTTTCACTGTGTTAGCCAGGATGGTCTCGATCTCCTGACCTCGTGATCCTCCTGCCTCAGCCTCCCAAAGTGCTGGGATTACAGGCATGAGCCAC	chr7:131112304-131112601	chr7:131164315-131164610
chr22:29130715:-|chr22:29095826:-	CHEK2	circular_RNA|multiple_exon	423	down	down	NM_145862	-	chr22:29091862-29095825	3964	chr22:29130716-29137756	7041	NM_145862_intron_4_0_chr22_29091862_r(-)	NM_145862_intron_12_0_chr22_29130716_r(-)	83.793	290	45	2	174	461	1851	1562	5.29e-84	304	ACTGGCGAGGCGCGGTGGTTCATGCCCATAATCCCAGCATTTTGGGAGGCCAAG-CGGGCGGATCACGAGGTCAAGAGATCAAAACCATCCTGACCAACATAGTGAAACCCCATCTCTACTAAAAATACAAAAATTAGCTGGGTGTAGTGTTGCGTGCCTGTAGTCCCAGCTACTCGGGAGGCTGAGGCAGGAGAATCACTTGAA-CTGGGAGGTGGAGGTTGCAGTGTGCTGAGATCATGCCACTGTGCTCCAGCCTGGGGACAGAGTGAGACTCCATCTCAAAAAAAA	ACTGGCCATGTACAGTGGCTCACGCCTGTAATCTCAGCACTTTGGGAGGCCAAGGCGGGCGGATCACAAGGTCAGGAGATGGAGACCATCCTGGTCGACATGGTGAAACCCCAACTCTACTAAAAATACGAAACTTAGCTGGGCATGGTGGCGCGTGCCTGTAGTCCCAGCTACTCGGGAGGCTGAGGCAGGCGAATCGCTTGAACCAGGGAGTCGGAGGTTGCAGTGAGCCGAGATCGCACCACTGCACTCCAGCCTGGTGACAAAGCGAGACTCTGTCTCAAAAAAAA	chr22:29095365-29095652	chr22:29135906-29136195
chr9:140160329:+|chr9:140161798:+	NELFB	circular_RNA|multiple_exon	208	NS	up	NM_015456	+	chr9:140158810-140160328	1519	chr9:140161799-140166532	4734	NM_015456_intron_5_0_chr9_140158810_f(+)	NM_015456_intron_9_0_chr9_140161799_f(+)	71.556	675	107	18	686	1328	3585	2964	5.59e-98	347	TTTTTTTTTTTTCTGAGACAGGGTCTC----TGTCACCCAGGCTTTAGTGCAGTGGTACAGTCTC------------CCTCAACCTCCTGGGC---ATTGATCCTGCTGTCTCCGCCTCCCAAAGTGCTGGGATTACAGGCACACACCAGTGCGCCTGGCCGATTTTTGTTATCTTTAGTAGAGATGGGATTTCACCACCTCGCCCGGGCTAGTCTCAAACAAA------CA----ATCCACCGGCCTCAGCATCCCAAAGTGCTGGGATGACAGGCGTGAGCCACCACACCCAGCCTTTTTTTTGTTTGTTTTTTTAACTTTTTAATTTGAAAAATCTTTGAATAGGTTAAGGACAAATTGCAAACCTTAAGCTTTTTTTTTTTTTTTTTTTGAGACA…	TTTTTATTTTTTTTGAGA-AGAGTCTCACTCTGTTAGCCAGGCTGGAGTGCAGCGGTGCAATCTCAGCTCACTGCAACCTCCACCTCCCGGGTTCAAGCGATCCTTCTGCCTCAGCCTCCCTCAG--CTGGGATTACACGCGTGCGCCACCGCGCCGGGCTAATTTTTCT-ATTTTTAGTAGAGATGGGGTTTCGCCACATTGGCCAGGCTGGTCTGGAACTCCTGACCTCAGGTGATCCGCCCGCCTCGGCCTCCCAAAGCGCTGGGATTACAAG-GTGAGCCACCATGCCTGGCCAGTTTTTT----------------------------AAAG----GCAT---TTAAAGACAGT--------CTTA---TTTTTTATTTGTTTTTTTTGAGACG…	chr9:140159495-140160137	chr9:140164762-140165383
chr17:30498062:+|chr17:30503232:+	RHOT1	circular_RNA|multiple_exon	110	up	NS	NM_018307	+	chr17:30469749-30498061	28313	chr17:30503233-30509775	6543	NM_018307_intron_0_0_chr17_30469749_f(+)	NM_018307_intron_5_0_chr17_30503233_f(+)	77.542	659	100	12	21156	21793	1901	1270	2.16e-145	511	GGTGGCTCACCCCTGTAATCCCAGCACTTTGGGAGGCCGAGGCAGGTGGATCAC--GAGGTCAAGAGATCGAGACCATCCTGGCCAACATGGTGAAACCCTGTCTCTAATAAAAATACAAAAATTAGCCAGACGTGGTGGTGTGCACCTGTAGTCCCAGCTACTAGGGAGGCTGAGGCAGGAGAATTGCTTGAATCCAGGAGGCGGAGGTTGCAGTGAACCAAGATCGCGCCACTGCGCGAAAAGAATAGTGCCTGGCTTATAGAATTG---------CTTAAAAAATATTTATCAAAGGATGAAAGAATGCATTTAACCTGTCAACTTTTGGGTAAATTTTAGTTGTCATCTTTAACATCC------CAATTTTTTTCTTTTTTT-AGACGGAGTGTC…	GGTGGCTCATGCCTGTAATTCCAGCACTTTGAGAAGCCAAGGCAGGTGGATCACTTGAGGTCAGGAGTTTAAGACCAGCCTAGCCAACATGGTGAAACCCCGTCTCTACTAAAAATACAAAAATTAGCTGGGTGTGGTGGTGGGTACCTGTAATCCCAGCTACTCGGGAGGCTGAGGCAGGAGAATTGCATGAACCTGGGAGACAGAGGTTGCAGTGAGCCAAGATCGCACCACTGCACTCCA--------GCCTGGGCAACAGAGTGGAAACTCCATCTCAAAAAAAAA-----AAAAGAAGAAAGAAAGAA----AGATGTCA-CTGGGGGCTGCA--------GCCATCTGCAGGCTCGATGGGGCTCTTTTTTTTTTTTTTTGAGACGGAGTCTC…	chr17:30490904-30491541	chr17:30504502-30505133
chr12:133331719:-|chr12:133327229:-	ANKLE2	circular_RNA|multiple_exon	1149	NS	up	NM_015114	-	chr12:133324918-133327228	2311	chr12:133331720-133338203	6484	NM_015114_intron_9_0_chr12_133324918_r(-)	NM_015114_intron_11_0_chr12_133331720_r(-)	88.364	275	32	0	1188	1462	1766	1492	4.09e-99	352	GGCCGGGCGAGGTGGCTCACGCCTGTGATCCCAGCACTTTGGGAGGCTGAGGCGGGTGGATCATCTCAGGTCAGGAGTTTGAGACCAGCCTGGCCTACATGGTGAAACCCCGTCTCTATTAAAAATACGAAAATTAGCTGGCCGTGGTGGCAGGTGCCTGTAATCCCAGCTACTTGGGAGGCTGAGGCAGGAGAATTGCTTGAAACTGGAAGGCGGAGGTTGCAGTGAGCTGAGATCGCGCCACTGCACTCCAGCCTGGGCGAAAGAGCAAAACT	GGCCCGGTGCGATGGCTCACACCTGTAATCCCAGCATTTTGGGAAGCTGAGGCAGGTGGATCACCTGAGGTCAGGAATTCGAGACCATCCTGGCCAACATGGTGAAACCCCGTCTCTATTAAAAATACAAAAATTAGCCGGGCGTGGTGGCAGGCGCCTGTAATCCCAGCTACTCGGGAGGCTGATGCAGGAGAATCGCTTGAACCCGGGAGGCGGAGCTTGCAGTGAGCCGAGATCGCGCCACTGCACTCCAGCCTGGGCCACAGGGCGAGACT	chr12:133325767-133326041	chr12:133336438-133336712
chr11:63585277:+|chr11:63586474:+	C11orf84	circular_RNA|multiple_exon	529	up	NS	NM_138471	+	chr11:63581286-63585276	3991	chr11:63586475-63594399	7925	NM_138471_intron_0_0_chr11_63581286_f(+)	NM_138471_intron_4_0_chr11_63586475_f(+)	83.278	299	45	4	1956	2252	1903	1608	1.52e-83	300	TTTTTTTTTTTTTTTTGAGACGGAGTTTTGCTCTTTTTGCCCAAGCTGTAGTGCAATGGCACAATCTCGGCTCACTGCAACCTTCGCCTCCCGGGTTCAAGTGATTCTTCTGCCTCAACCTCCCGAGTAACTGGGATTATAGGCATGTGCCACCACGCCCAGCTAA-TTTTGTATTTTTAATAGAGATAGGGTTTCCCCATGTTGGTGGGGTTGGTCTTGAACTCTCAACCTCAGGTGATCCGCCCACCTCGGCCTCCCAAAGTGCTAGGATT-CAGGCGTGAGCCACCGCACCTGGCC	TTTTTTTTTTTTTTTTGAGACGGAGTTTCGCTCTGTC-GCCCAGGCTGGAGTGCAGTGGCGCGATCTCGACTCACTGCAAGCTCCGCCTCCCGGGTTCACGCCATTCTCCTGCCTCAGCCTCCCGTGTAGCTGGGACTACAGGCGTGCGCCACCATGCCCGGCTAATTTTTGTATTTTTAGTAGAGACGGGGTTTCACCGTGTTAGCCAGGATGGTCTCGATCTCCTGACCTC--GTGATCCGCCCGTCTCAGCCTCCCAAAGTGCTGGGATTACAGGCGTGAGCCACCGCGCCCGGCC	chr11:63583241-63583537	chr11:63588082-63588377
chr7:129832663:-|chr7:129825032:-	TMEM209	circular_RNA|multiple_exon	376	NS	up	NM_032842	-	chr7:129824096-129825031	936	chr7:129832664-129841689	9026	NM_032842_intron_7_0_chr7_129824096_r(-)	NM_032842_intron_9_0_chr7_129832664_r(-)	81.757	296	51	2	403	695	7933	7638	8.18e-79	284	GGCTGGGCACAGTGGCTCACGCCTGTAATCCCAGCACTTTGGGAGGCAGAGGCGGGTGGATCACGAGGTCAGGAGATTGAGACCATC-TGGCCAACATGGTGAAACCCTGTCTCTACTAAAGTTACAAAAA--TTAGCCCAGCATGGTGGCGTGTGCCTGTGGTCCCAGCTACTCAGGAGGCTGAGGCGGGAGGATTGCTTGAACCTGGGAGGCAGAGGTTGCAGTGAGCTAAGATTGCGTCACTGTGTTCCAGCCTGGACAACAGAGAGAGACTCCATCTCAAAAAAAAAAAAAA	GGCCGGGTGCGGTGACTCACGCTTGTAGTCCCAGCACTTTGGGAGGTCTAGGTGGGCGAATCACGGGGTCAGGAGATCGAGACCATCCTGGCTAACATGGTGAAACCCCGTCTCTACTAAAAGTACAAAAAAATTAGCTGGGTGTGGTGGCGGGCACCTGTAGTCCCAGCTACTCGGGAGGCTGAGGCAGGAGAATGGCAGGAATCCGGGAGGCGGAGCTTGCAGTGAGCCGAGATTGCACCACCGCACTCCAGCCTGGGTGACAGAGCGAGACTCCGTCTCAAAAAAAAAAAAAA	chr7:129824337-129824629	chr7:129833757-129834052
chr7:140069482:-|chr7:140055468:-	SLC37A3	circular_RNA|multiple_exon	188	down	NS	NM_207113	-	chr7:140051947-140055467	3521	chr7:140069483-140080081	10599	NM_207113_intron_7_0_chr7_140051947_r(-)	NM_207113_intron_11_0_chr7_140069483_r(-)	86.913	298	36	3	1657	1952	1828	1532	4.24e-98	351	TGGGCCAGGTGTGGTGGCTCACGCCTGTAATCCCAGCACTTTGGGAGGCTGAGGCAGGTGGATCACGAGGTCAGGAGTTCAAGACCAGCCTGGCCAACATGATGAAACCCTGTCTCTA-CTAAAAATACAAAAATTAGCCGGGCGTGGTCACGGGCACCTGTAATCCCAGCTACTCCAGAGGCTGAGGCA-GAGAATTGCTTGAATCCAAGAGGCGGAGGTTGCAGTGAGCCAAGATCATGCCATTGCACTCCAGCCTGAGTGACAAAGCGAGACTCCGTATCAAAAAAAAAACAAAA	TGGGCCGGGAGCGGTGGCTCACACCTGTAATCCCAGCACTTTGGGAAGCCGAGGCAGGAGGATCACGAGGTCAAGAGATCAAGACCATCCTGGCCAACATGGTGAAACCCTGTCTCTACCTAAAAATACAAAAATTAGCTGGGCGTGGTGGCATGCGCCTGTAGTCCCAGCTACTCAGGAGGCTGAGGCAGGAGAATCGCTTGAACCCGGGAGGCGGATGTTGCAGTGAGCCGAGATCATGCCACCGCACTCCAGCCTG-GCGATAGAGCAAGACTCCATCTCACAAAAAAAAAAAAA	chr7:140053516-140053811	chr7:140078254-140078550
chr22:41677086:-|chr22:41670604:-	RANGAP1	circular_RNA|multiple_exon	276	up	NS	NM_002883	-	chr22:41664161-41670603	6443	chr22:41677087-41681989	4903	NM_002883_intron_12_0_chr22_41664161_r(-)	NM_002883_intron_14_0_chr22_41677087_r(-)	78.99	614	102	12	4171	4767	2004	1401	5.05e-142	497	CTCATGCCTATAATCCCAGCACTTTGGGAGGCTGAGGCAGGTGGATCACCTGAGGTCAGGAGTTCAAGACCAGCCTGGCCAACATGGTGAAACCCCATCTCTACTTAAAAAATATATAAAAATTAGCTGGGCGCGGTGGCGGGTGCCTGTAATCCCATCTACTCTGGAGACTGAGACAGGAGAATCACTTGAACTTGGGAGGTGGAGGTTGCAGGGAGCCCACATCAGGCCATTGCACTCTAGCCTGGGCGAT-GAGTGAAACTC-CGTCTTAAAAAATAAATAAAT--AGATAAAATA-----------GGCCGGGCACGGTGGCTCACGCCTGTAATCCCAGCACTTTTGGAGGCTGAGGTGGGTGGATCACCTGAGGTCGAGAGTTCAAGACCAGC…	CTCACACCTATAATCCTAGTACTTTGGGAGGCTGAGGTGGGCGGATCAC--GAGGTCAGGAGATCGAGACCATCCTGGCTAACACGGTGAAACCCG-TCTCCACT--AAAAATACA-AAAAATTAGCCGGGCCTGGTGGCGGGGGCCTGTAGTCCCAGCTACTCGGGAGGCTGAGGCAAGAGAATGGCATGAACCCGGTAGGTGGAGCTTGCAGTGAGCTGAGATTGCGCCACTGCACTCCAGCCTGGGCAACAGAGCGAGACTCACCTCAAAAAAATAAAATAAAATAAAATAAAATAAAAATTAACCAGGCCGGGTGCGGTAGCTCACGCCTATAATCTCAGCACTTTGGGAGGCTGAGGTGGGTGGATTACCTGAGGTCGGGAGTTCGAGACCACC…	chr22:41665837-41666433	chr22:41679986-41680589
chr22:41677086:-|chr22:41664101:-	RANGAP1	circular_RNA|multiple_exon	208	NS	down	NM_002883	-	chr22:41660848-41664100	3253	chr22:41677087-41681989	4903	NM_002883_intron_11_0_chr22_41660848_r(-)	NM_002883_intron_14_0_chr22_41677087_r(-)	77.864	646	106	16	919	1560	2019	1407	5.6e-138	482	GGCCAGGCGTGGTGGCTCACGCCTATAATCCCAGCACTTTGGGAGGCCGAGGCGGGCAGATCGCTTGAGGTCAGGAGTTCAAGTCCAGCCTGGCCAACATGGCAAAACCCCGTCTT-ACTAAAAATACAAAAA-TTAGCTGG-CATGGTGGCACCTGCCTGTAGTCCCAGCTACTTGGGAGGCTGAGGCAGGAGAATTGCGTGAACCCAGGAGGTGGAGGTTGCAGTGAGCCAAGATCATGCCACTGCACTCCAACCTGGGTGACAAAGCAAGACTCCGTCTCAAAAAAAAAAGGAAATTCATTTCAGTGATTGCATGTTAAAGAATTTCAAGTTAGGCCAGGCGCAGTGGCTCACGCCTGTAATCCCAGCATTTTGGGAGGCCAAGGTGGGGGGCGGT…	GGCCGGGCGCAAAGGCTCACACCTATAATCCTAGTACTTTGGGAGGCTGAGGTGGGCGGATCAC--GAGGTCAGGAGATCGAGACCATCCTGGCTAACACGGTGAAACCC-GTCTCCACTAAAAATACAAAAAATTAGCCGGGCCTGGTGGCGGGGGCCTGTAGTCCCAGCTACTCGGGAGGCTGAGGCAAGAGAATGGCATGAACCCGGTAGGTGGAGCTTGCAGTGAGCTGAGATTGCGCCACTGCACTCCAGCCTGGGCAACAGAGCGAGACT-CACCTCAAAAAAATA---AAATAAAATAAA---ATAAAAT----AAAAATT---AACCAGGCCGGGTGCGGTAGCTCACGCCTATAATCTCAGCACTTTGGGAGGCTGAGGTGG--------…	chr22:41662541-41663182	chr22:41679971-41680583
chr1:155695173:+|chr1:155695810:+	DAP3	circular_RNA|multiple_exon	56	up	NS	NM_033657	+	chr1:155691410-155695172	3763	chr1:155695811-155697398	1588	NM_033657_intron_3_0_chr1_155691410_f(+)	NM_033657_intron_5_0_chr1_155695811_f(+)	85.58	319	40	3	2723	3035	585	267	6.8e-101	360	AAAATAAATTTTAGGCCAGGTGCGGTGGCTCACGCCTATAATCCCAGCACCTTGGGAGGCTGAGACGGGTGGATCA--TGAGGTCAGGAGTTCGAGACCAGCCTGACCAACATGGTGAAAGCCTGTCTCTACTAAAATTACAAAAA---TCAGCCTGGCATGGTGGTGG-CACCTGTAATCCCAGCTACTGAGGAGACTGAGGCAGAAGAATTGCTTGAACCCCGGAGGCGGAGGTTGCAGTGAGCCGAGATCACACCACTGCACTCTAGCCTGGGTGACAGAGTGAGACTCTGTCTCAAAAAAAGAAAAAAAAAAAAA	AAAGTAAAGCTGAGGCCGGGTGCAATGGCTCATGCCTGTAATCCCAGCACTTTGGGAGGCCAAGGCAGGTGGATCACCTGAAGTCAGGAGTTCGAGACCAGCCTGGCCAACATGGTGAAACCCTGTCTCTACTAAAAATACAAAAAAAATTAGCCGGGCATGGTGGCGGGCGCCTGTAGTCCCAGCTACTCAGGAGGCTGAGGCAGAAGAATGGTGTGAACCCGGGAGGCGGAGCTTGCAGTGAGCTGAGATCGTGCCACTGCACTCCAGCCTGGGCGACAGAGCAAGACTCCGTCTCAAAAAAAAAAAAAAAAAAAAA	chr1:155694132-155694444	chr1:155696077-155696395
chr20:60937608:-|chr20:60937456:-	LAMA5	circular_RNA|single_exon	152	up	NS	NM_005560	-	chr20:60928308-60937455	9148	chr20:60937609-60942004	4396	NM_005560_intron_77_0_chr20_60928308_r(-)	NM_005560_intron_78_0_chr20_60937609_r(-)	87.097	31	3	1	2260	2290	2705	2676	0.008	35.6	TGGTCAGGGTGGGGGCAGGGACTCCCTGGAG	TGCTCAGGGTGGGGCCAGGGGCT-CCTGGAG	chr20:60935166-60935196	chr20:60939300-60939329
chr20:60937608:-|chr20:60920874:-	LAMA5	circular_RNA|multiple_exon	211	up	NS	NM_005560	-	chr20:60913665-60920873	7209	chr20:60937609-60942004	4396	NM_005560_intron_68_0_chr20_60913665_r(-)	NM_005560_intron_78_0_chr20_60937609_r(-)	100	14	0	0	6873	6886	942	929	3.3	26.5	CCTGCCCCAGCCTC	CCTGCCCCAGCCTC	chr20:60913988-60914001	chr20:60941063-60941076
chr20:60937608:-|chr20:60926760:-	LAMA5	circular_RNA|multiple_exon	249	up	NS	NM_005560	-	chr20:60922085-60926759	4675	chr20:60937609-60942004	4396	NM_005560_intron_73_0_chr20_60922085_r(-)	NM_005560_intron_78_0_chr20_60937609_r(-)	100	14	0	0	3913	3926	2710	2697	2.2	26.5	GGTCCTGCTCAGGG	GGTCCTGCTCAGGG	chr20:60922834-60922847	chr20:60939295-60939308
chr9:114348445:-|chr9:114332371:-	PTGR1	circular_RNA|multiple_exon	285	up	NS	NM_012212	-	chr9:114325512-114332370	6859	chr9:114348446-114355205	6760	NM_012212_intron_0_0_chr9_114325512_r(-)	NM_012212_intron_5_0_chr9_114348446_r(-)	84.564	298	44	2	4957	5253	4393	4097	6.59e-90	324	TTTTTTTTTTGAGATG-GAGTTTTGCTCTTGTTGCCCAGGCTGGGGTGCAATGGTGCGATCTCCGTTCACTGCAACCTCCGCCTGCCGGGTTCATGTGATTCTTCTGCCTCAGCCTCCTGACTAGCTGGGATTACAGGTACACGCCACCACGCCTGGCTAATTTTCGTATTTTTAGTAGAGACAGGGTTTCACCATGTTGGCCAGGCTGGTCTCGAACTCCTGACCTCGGGTGATCCACCCGCCTCAGCCTCCCAAAGTGCTGGGATTACAGACATGAGCCACTGCGCCCGGCCTCTT	TTTTTTTTTTGAGACAAGAGTTTCAATCT-GTTGCCCAGGCTGGAGTCCAATGGCGAGATCTCAGCTCACTGCAACCTCCGCCTCCCAGGTTCAAGCAATTCTCGTCCCTTGGCCCCCTGAATAGCTAGGATTACAGGCGCCCACCACCACGCCTGGCTAATTTTTGTATTTTTAGTAGAGACGAGGTTTCACCATGTTGCCCAGGCTAGTCTTGAACTCCTGACCTCAGGTGATCCACCCACCTCAGCCTCCCAAAGTACTGAGATTACAGGCGTGAGCCACTGTGCCCAGACTTTT	chr9:114327118-114327414	chr9:114350813-114351109
chr9:114348445:-|chr9:114341076:-	PTGR1	circular_RNA|multiple_exon	271	up	NS	NM_012212	-	chr9:114337123-114341075	3953	chr9:114348446-114355205	6760	NM_012212_intron_2_0_chr9_114337123_r(-)	NM_012212_intron_5_0_chr9_114348446_r(-)	85.915	284	38	1	1693	1976	1549	1268	8.91e-92	329	TTTTTTTTTTTTTGAGACAGTTTTTTGCTCTGTCATCCAGGCTGGAGTGCAGTGGCGCGATCTTGGCTCACTGCAACCTCCACCTCCCGAGTTCAAGTGATTCTCCTGCCTCAGCCTCCCGAGTAGCTGGGATTACAGGCATGCACCACCATGCCCAGCTAATTTTTGTATTTTAAATAGAGACGGAGTTTCGTCATGTTGGCCAGGTTGGTCTCGAACTCCTGACCTCAGGTGATCCACCTGCCTTGGCCTCCCAAAGTGCTGGGATTATAGGCATGAGCCAC	TTTTTTTTTTTTTGAGATGGAGTCTCACTCTGTCGCCCAGGCTGGAGGGCAGTGGTGCAATC--GGCTCACTGCAACCTCCACCTCCCAAGTTCAAGCAATTCTCCTGCCTCAGCCTCCCGAGTAGCTGGGATTACAGGCATGCACTACCACACCCAGTTAATTTTTGTTTTTTTAGTAGAGACGGGGTTTCACCATGTTGGCCAGGCTGGTCTCGAACTCCTGACCTCAAGTGAACTGCCCACCTCAGCTTCCCAAAGTGCTGGGATCACAGGCGTGAGCCAC	chr9:114339100-114339383	chr9:114353657-114353938
chr9:114348445:-|chr9:114337014:-	PTGR1	circular_RNA|multiple_exon	275	NS	down	NM_012212	-	chr9:114332490-114337013	4524	chr9:114348446-114355205	6760	NM_012212_intron_1_0_chr9_114332490_r(-)	NM_012212_intron_5_0_chr9_114348446_r(-)	75.741	540	97	14	3079	3592	1799	1268	3.12e-98	351	ACTAAAAA----AAATTAGCCAGGTGTGGTGGCATGCA--CCTATAGTCCCAGCTACTTGCAGGGCGGAGGTGGGA-----AGA-TCACTTGAGCCAAG-AGGTCAAGGCTGCATTGAGCAGTGATGGCACCACTTTACTCCAGCCTGGGGAAACAGAGCCAGACCCTGTCTCAAATTAAAAACGACAACCACAAAACACACAGACAC--------AAAAACACCCACA-TGTTTATTCTTTTGTTTGTTTACTTCTTTTTTTCTTTTTGAAACCGAGTCTCGCTCTGTCACCCAGGCTGGAGTGGAGTGGTGCAATCTCAGCTCACTGCAG--TCC-CCTTCCGACTTCAAGCGATTCTCCTGCCTCAGCCTCCTGAGTAGCTGGGATTACAGGCATG…	ACTAAAAATACAAAATTAGCCGGGTGCGGTGG--TGCATGCCTGTAATCCCAGCTACTTGGGAGGCTGAGGCAGGAGAATCAGAATCACTTGAACCTGGGAGGTAGAGGTTGCGGTGAGCCAAGATTACGCCATTGCACTCCAGCATGGGCAACAAGAGTGAGACTCCGTCTCAAAAAAAAAATAATAAT---AAAATAAAATGAAATTTATTTATAAAAGTATGTACACTGGACAAT-TTTTCTTTTTCTTTTTTTTTTTTTTTTTTTGAGATGGAGTCTCACTCTGTCGCCCAGGCTGGAGGGCAGTGGTGCAATCG--GCTCACTGCAACCTCCACCTCCCAAGTTCAAGCAATTCTCCTGCCTCAGCCTCCCGAGTAGCTGGGATTACAGGCATG…	chr9:114333422-114333935	chr9:114353407-114353938
chr10:70277022:-|chr10:70246901:-	SLC25A16	circular_RNA|multiple_exon	249	down	NS	NM_152707	-	chr10:70243346-70246900	3555	chr10:70276601-70287002	10402	NM_152707_intron_0_0_chr10_70243346_r(-)	NM_152707_intron_7_0_chr10_70276601_r(-)	80.546	586	92	11	1473	2044	8324	7747	4.15e-147	513	GTGGCTCACGCCTATAATCCCAGCACTTTGGGAGGCAGAGGTGGGTGGATCA--TGAGGTCAGGAGTTCAAGACCAACCTGGCCAAGATGGTGAAACC-TGTCTCTACTAAAAATACAAAAAAAATTAGCTGGGC-TGGTGGCAGGTGCCTGTCATACCAGCTACTCAGGAGGCTGAGGCAGG-GAATTGCTTGAACCTGGGAGGCGGAGGTTGCAGTTAGCCAAGATCATGCCACTGCACTCCAGCCTGGGCGACA-GAGCGAGACTCTGTCTAAAAAAG--AAAAAGGGCTGGGACGCGGTGGCTCACACCTGTAATCCCAGCACTTTGGGAGGCTGACGCGGGAGGATCACAAGGTCAGGAGATCAAGACCATCCTGGTCAACATGGTGAAACCCC…	GTGACTCATACCTGTAATCCCAGCGCTTTGGGAGGCCGAGGTGGGCGGATCACCTGAGGTCGGGAGTTTGAGACCAGCCCGACCAACATGGAGAAACCCTGTCTCTACTAAAAATACAAAA----TTAGCTGGGTGTGATGACGTGTGCCTGTAATCCCAGCTACTTGGGAGGCTGAGGCAGGAGAATCACTTGAACTTGGGAGGCAGAGGTTGTGGTGAGCCGAGATCACACCATTGCACTCTAGCCTGGGCAACAAGAATGAAACTCCGTCTCAAAAAACAAAAAAAGGCTGGG-CGCAGTGGCTCATGCCTGTAATCCCAGCACTTTGGGAGGCCGAGGTGGGTGGATCACGAGGTCAGGAGTTCAAGACCAGCCTGGCCAAGATGGTGAAACCTT…	chr10:70244857-70245428	chr10:70278679-70279256
chr1:33161645:-|chr1:33160466:-	SYNC	circular_RNA|single_exon	1179	NS	down	NM_030786	-	chr1:33149984-33160465	10482	chr1:33161646-33168208	6563	NM_030786_intron_2_0_chr1_33149984_r(-)	NM_030786_intron_3_0_chr1_33161646_r(-)	80.47	553	71	14	5382	5917	4612	4080	3.27e-137	480	GTGGATCACA--AGGTCAGGAGTTCAAGACCAGCCTGGCCAAGATGGTGAAACCCTGTCTCTGCTAGAACTACAAAAAAATTAGCCAGGCATGGTGGTAGGCA--CCTGTAATCCCAGCTACTCAGGAGGCTGAGGCA---GAATAGCTTGAACCTGGGCAGCAGAGGTTGCAGTGAGCTGAGATTGTGCCACTGCAATCCAGCCTGGGTGACAGT----GACTC-ACCTCAAAAAAAAAAAAAAAAAAAAAAAAAAAAAGGCCAGGCGAGGTGCCTCACGCCTGTAATCCCAGCACTTTGGGAGGCCGAGGCGGGCGGATCACG---TCAAAAGATCGAGACCATCCTGGCCAACATGGTGAAACCCTCATCTCTACTAAAAA-ATACAAAAATTAGC…	GTGGATCACCTGAGCTCAGGAGTTCGAGATCAGCCTAGCCAACATGGTGAAACCCCGTCTCTACTAAAAATACAAAAC--TTAGCAGGGCATGATGGT--GCATGCCTGTAATCTCAGCTACTCGGGAGGCTAAGGCACAAGAATCGCTTGAACCTGGGAGGCAGAGGTTGCAGTGAGCCGAGAT-----CACACCA---CAGCCTGGGCGACAGACCGGGACTCCATCTCAAAAAAAAAAAAAAAAAAAAAAT-------GCCGGGCGTGGTGGCTCACGCCTGTAATCCCAGCACTTTGGGAGGCTGAGGCAGGCGGATCATGAGGTCAGGAGATCGAGACCATACTGGCTAACACAGTGAAACCC-CGTCTCTACTAAAAGTACAAAAAAATTAGC…	chr1:33154549-33155084	chr1:33163597-33164129
chr19:16192723:+|chr19:16197350:+	TPM4	circular_RNA|multiple_exon	250	NS	up	NM_003290	+	chr19:16187508-16192722	5215	chr19:16197351-16198836	1486	NM_003290_intron_0_0_chr19_16187508_f(+)	NM_003290_intron_2_0_chr19_16197351_f(+)	83.775	302	40	3	3009	3305	1357	1060	1.45e-88	318	TTTTTTTTTTTTGA-----GACGGAATCTTGCTCTGTTACCCAGGCTGGAGTGCAGTGGCGCGATCTCGGCTCATTGCAACCTTCACCTCCCGGGTTCAAGCGATTCTCCTGCCTCAGCCTCCCAAGTAGCTGGGATTACAGGCGCCTGCCCCCACACCCAACTGATTTTTTTGTATTTTTAGTAGAGATGCGGTTTCACCATGTTGGCCAGGCTGGTCTCGAACTCCTGACCTCATGTGATCCACCCACCTCCGCCTCCCAAAGTGTTAGGATTACGGATGTGAGCCACCGCGCCCGGCCT	TTTCTTTTTTTTGCAGGGGGACGGAGTCTCCCTCTGTTGCCCAGGCTGGAGTGCAGTGGCACAGTCTCGGCTCACTGCAACCTCCACCTCCTGGGTTCAAGCGATTCTCCTGCCTCAGCCTTCCAAGTAGCTGGGACTACAGGCGCGTGCCACCACGCCCAGCTAA--TTTTTGTATTTTCAGTCGAGATGGGGTTTCACCGTAGTGGCCAGGCTGGTCTCGAATTCCTGACCTC--CTGATCCACCTACCTCGGCCTCCCAGAGTGCTGGGATTATAGGCATGAGCCACCACACCTGGCCT	chr19:16190516-16190812	chr19:16198410-16198707
chr19:34981281:+|chr19:34986676:+	WTIP	circular_RNA|multiple_exon	169	up	NS	NM_001080436	+	chr19:34973547-34981280	7734	chr19:34986677-34991033	4357	NM_001080436_intron_0_0_chr19_34973547_f(+)	NM_001080436_intron_6_0_chr19_34986677_f(+)	75.622	603	122	12	5440	6025	3749	3155	2.41e-111	394	TTTTTTTTTCTTTGAGACGGAGTCTTACTCTGTCGGCCAGGCTGGAGTGCAGTGGCGGGATCTTAGCTCACTGCAACCTCCGCCCCCCAGGTTCAAGTGATTCTGCTGCCTCAGCCTCCCAAGTAGCTGGAATTACAGGTGC---CTGCCACCTCGCCTGGCTAATTTT-TGTATCTTTAGTAGAGATGGTGTTTCACTATCATGGCCAGGCTGGTCTTGAACTCCTGACCTCC--TGATCCACCCACCTCGGCCTCCCAAAGTGCTGAGATTACAGGCGTGAGCCATTGTGCCTGGCCTCTTCTTTTTTTGG-AGACA---TCTCACTCTGTTACCCAGGCCGGAGTGCAGTGACATGATCATAGCTCATTGCAGCCTCAAACTCCCAGGCTTAAGTG…	TTTGTTGTTGTTTGAGACAGGGTCTCTCACTGTCACCCAGGCTGGAATGCAGTGTCTGGATCCCAGTTCACTGCAGCCTCGACCTCCAGGGCTCAAGTGATCCTCCCACCTCAGCCTCCTGAGTAGCTGGGACCACTGGCGCACCCTGCCAC---GCCCTGTGAATTTTGTTTATTTTTTGTAGTGATGGGGTTTCA---TGTTGCTCAGGCTGGTCTAGAACTCCTGACCTCAAGTGATCCTTC-ACCTCGGCCTCCCAAAATGCTGGGATTACAGGCATGAGCCACCGTGCCTGGCCTGTTTTTTGTTTATTAGACAGGGTCTCACTCTGTCGCCCAGGCTGGAATGCAGTGGTGCGATCTCAGCTCACTGCAGCCTCAAACTCCTGGGCTCAAGCA…	chr19:34978986-34979571	chr19:34989831-34990425
chr14:89041037:+|chr14:89044484:+	ZC3H14	circular_RNA|multiple_exon	307	down	down	NM_207661	+	chr14:89039352-89041036	1685	chr14:89044485-89063077	18593	NM_207661_intron_5_0_chr14_89039352_f(+)	NM_207661_intron_8_0_chr14_89044485_f(+)	82.792	308	46	5	97	401	14655	14352	2.42e-83	300	GGCACAGTGGCTCACACCTGTAATCCCAGGACTTTGGGAGGCCGAGGCGGGTGGATCAC--GAGGTCAGGAGATTGAGACCATCCTGGCTAACACGGTGAAACCCCGTCTCTACTAAAAATACAAAAAATTAGCCAGGCATGGTGGCAGGCGCCTGTAGTCCCAGCTACTCGGGAGGCTGAGGCAGGAGAATGGCGTGAACCTGGG-AGGCGGAGCTTGCACTGAGCCAAGATCGTGCCACTGCACTCCAGCCTGGGCAACAGAGCGAGACTCCGTCTCAACCAAAAAAGAAAAAACAAAAAACAAAA	GGCACAGAGGCCCACACCTGTCATTCCAGCACTTTGGGAGGCCAAGGCAGGTGGATCACTTGAGGTCAGGAGTTCAAGACCAGCCTGGCCAACATGGCAAAACCCTGTCTCCACTAAAAATACAAAAA-TTAGCCAGGCGTGGTGGCATATGCCTGTAATTCCAGCTACTCGGGAGGCTGAGGCATGAGAATCACCTGAACCTGGGAAGGCAGAGGCTGCGGTGAG-TGAGACTGCGCCACTGCACTGCAGCCTGGGTGACAGAGTGAGAATCTGTCTCAA--AAAAAAAAAAAAAAAAAAAAAAAAA	chr14:89039448-89039752	chr14:89058836-89059139
chr3:126191148:-|chr3:126178496:-	ZXDC	circular_RNA|multiple_exon	236	up	NS	NM_025112	-	chr3:126160790-126178495	17706	chr3:126191149-126193801	2653	NM_025112_intron_2_0_chr3_126160790_r(-)	NM_025112_intron_8_0_chr3_126191149_r(-)	90.333	300	29	0	15104	15403	894	595	1.48e-115	410	TTATTATTTTTTTTTTTTGAGAGGGAGTCTCGCTCTGTCACCCAGGCTGGAGTGCAGTGGCATGATCTCGGCTCACTGCAAGCTCTGCCTCCTGGGTTCATGCCATTCTCCTGCCTCAGCCTCCCGAGTAGCTGGGACTACAGGCACCCGCCACCACCACTGGCTAATTTTTTGTATTTTTAGTAGAGACGAGGTTTCACCGTGTTAGCCAGGATGGTCTCGATCTCCTGACCTTGTAATCTGCCCGCCTTGGCCTCCCAAAGCGCTGGGATTACAGGCGTGAGCCACTGCGCCCGGCCA	TTTTTTTTTTTTTTTTTTGAGACGGTGTCTCGCTCTGTCGCCCCGGCTGGAATGCAGTGGCGCGATCTCGGCTCACTGCAAGCTCCGTCTCTGGGGTTCACACCATTCTCCTGCCTCAGCCTCCCGAGTAGCTGGGACTACAGGCGCCCGCTACCACGCCCGGCTAATTTTTTGTAGTTTTAATAGAGACGGGGTTTCACCGTGTTAGCCAGGATGGTCTCGATCTCCTGACCTCGTAATCCGCCCGCCTCGGCCTCCCAAAGTGCTGGGATTACAGGCGTGAGCCACCGCGCCCAGCCA	chr3:126163093-126163392	chr3:126192908-126193207
chr12:133617864:+|chr12:133625434:+	ZNF84	circular_RNA|multiple_exon	1431	up	NS	NM_003428	+	chr12:133614132-133617870	3739	chr12:133625435-133633539	8105	NM_003428_intron_0_0_chr12_133614132_f(+)	NM_003428_intron_3_0_chr12_133625435_f(+)	71.672	293	64	7	2756	3045	909	633	4.56e-35	140	CCTATAATCCTAGCACTCTGGGAGGCTGAGGTGGGAGAATTGCTTGAGCCCAGGAGTTTGAGACTATCCTGGGCAGCATAGCGAGATCCTGTCTCTACAAAGAAAAAAAATACAAAAACAGTTAGCTGGGCATGGAGGCACACAAACCTGTAGTTCCAGCTACGTGGGAGGCTGAGGCAGGAGGATCCCTTGAGCCT-GGAGTTCAAAGTTGCAGTGAGCTCTGATTGTGCCACTGCATGCCAGCCTGGGTTAGGGAGCAAGACCGTA--CCAAAAAAAAAAAAAAAAAAAAA	CCTGTAATCCCAGCACTTTGGGAGACCAAAGCGGGA--ATCACA--AGGTCAGGAGTTTGAGACCAGCCTGGCCAACATGGTGAAACCCTGTCTCCAC------TAAAAATACAAAAAAAATTAGCCGGGCATGGTGG--CATGTGCCTGTAGTCCCAGCTGCTCAGAAAGCTGAGGCAGGAGAATCGCCTGAACCTAGGAGGT----GGAGTAGTGAGCCAAGATCGCACCACTGCACTCCAGTCTGGGTGACAGAACAAGACTCTATCTCAAAACAAAAAAAACAAAAAAA	chr12:133616887-133617176	chr12:133626067-133626343
chr14:67736418:+|chr14:67746254:+	MPP5	circular_RNA|multiple_exon	601	NS	up	NM_022474	+	chr14:67708251-67736417	28167	chr14:67746255-67759227	12973	NM_022474_intron_0_0_chr14_67708251_f(+)	NM_022474_intron_2_0_chr14_67746255_f(+)	87.458	295	34	3	13339	13630	1656	1362	4.06e-98	354	CGGGCGCAGTGGCTCACACCTGTAATCCCAGCACTTTGGGAGGCCAAGGCGGGCAGATCACGAGGTCAAGAGATTGAGACCATCCTAGCCAACATGGTGAAACCTCTTCTCTACTAAAAATACAAAAATTAGCTGGGTGTGGTGGCGCACGCCTGTAGTCCCAGCTACTCAGGAGGCTGAGGCAGGAGAATCGCTTGAACCTGGG-AGGCGGAGGTTGCAGTGAGCC-AGGATTGTGCCACTGCACTCCAGCCT-GGCAACAGAGCGAGACTCCATCTCTCAAAAAAAAAAAAAG	CGGGCACAGTGGCTCACACCTGTAATCCCAGCACTTTGGAAGGTCAAGGAGGGCAGATCATGAGGTCAGGAGTTGAAGACCAGCCTGACCAACATGGTGAAACCCGGTCTCTACTAAAAATACAAAAATTAGCCAGGTGTGGTGGCACATGCCTGTAATCCCAGCCACTCGGGAGGCTAAGGCAGGAGAATCACTTGAACCTGGGAAGGCGGAGATTGCTGTGAGCCGAAGATTGCACCACTGCACTCCAGCCTGGGCAACAGAGCAAGACTCCACCTCAAAAAAAAAAAGAAAG	chr14:67721589-67721880	chr14:67747616-67747910
chr5:41927115:+|chr5:41930019:+	FBXO4	circular_RNA|multiple_exon	455	NS	up	NM_033484	+	chr5:41925601-41927114	1514	chr5:41930020-41934047	4028	NM_033484_intron_0_0_chr5_41925601_f(+)	NM_033484_intron_2_0_chr5_41930020_f(+)	86.735	294	24	2	795	1086	1037	757	4.59e-102	360	GCCGGGCGCGGTGGCTCACGCCTGTAATCCCAGCACTTTGGGAGACCCAGGTGGGCGGATCACGAGGTCAGGAGATCAAGACCATCCTGGCTAACACGGTGAAACCCCGTCTCTACTAAAAATAT--AAAAAATTAGCCGGGCTTGGTGGCAGGCGCCTGTAGTCCCAGCTACTTGGGAGGCTGAGGCAGGAGCATGGCGTGAACCTGGGAGACGGAGCTTGCAGTGAGCCGAGATCTTGCCACTGCACTCCAGCCTGGGCGACAGAGCGAGACTGTGTCTCAAAAAAGAAAAA	GCCGGGCGCGGTGGCTCACGCCTGTAATCCCAGCACTTTGGGAGACCCAGGTGGGCGGATCACGAGGTCATGAGATCGAGACCATCCTGGCTAACACAGTGAAACCCCGTCTCTACTAAAAATACCAAAAAAATTAGCCAGGCGTAGTGGTGGGCGCCTGTAGTCCCAGCTACTCGGGAGA-------------ATGGTGTGAACCCGGGAGGCGGAGCTGGCAGTGAGCCGAGATCGCGCCACTGCACTCCAGCCTGGGCAACTGAGTGAGACTCCATCTCAAAAAAAAAAAA	chr5:41926395-41926686	chr5:41930776-41931056
chr12:109048186:-|chr12:109046048:-	CORO1C	circular_RNA|multiple_exon	177	up	up	NM_014325	-	chr12:109042797-109046047	3251	chr12:109048187-109051079	2893	NM_014325_intron_2_0_chr12_109042797_r(-)	NM_014325_intron_4_0_chr12_109048187_r(-)	84.672	137	20	1	236	372	2595	2460	3.33e-37	149	TTTTTTTTTTTTGAGACGGAGTCTGGCTCTGTTGCCCAGGCAGGAGTGCAGTGGTGTGATCTCAGCTCACTGCAACCTCCGCCTCCCTGGTTCAAGCAATTCTCCTGCCTTAGCCTTCCAAGTAGCTGGGATTACAG	TTTTTTTTTTTAAAGACTGAGTCTCCCTCTGTCGCCCAGGCTGGAGTGCAGTAGTGCTATCTCGGCTCACTGCAATCTCCGCCTCCCAAGTTCAAGCGATTTTCCTGCCTCAGCCTGGCAAG-AGCTGGGATTATAG	chr12:109045676-109045812	chr12:109048485-109048620
chr11:77336863:-|chr11:77330651:-	CLNS1A	circular_RNA|multiple_exon	190	NS	up	NM_001293	-	chr11:77327741-77330650	2910	chr11:77336864-77340807	3944	NM_001293_intron_0_0_chr11_77327741_r(-)	NM_001293_intron_4_0_chr11_77336864_r(-)	85.374	294	38	2	1676	1964	3066	2773	3.1e-93	333	TTTTTTTCTTTTTGAGATGGAATCTCGCTCTGTCGCCCAAGCTGGAGTGCAGTGGTGTGATCTTGGCTCACTGCAACCTCTGTCTCCTGGGTTCAAGCGATTCTCCTGCTTCAGTCTCCCAAGTAGCTGGAACTACAGACGCGCGCCACCACGCCTGGCTAAT--TTTTGTA---TTTTTAGTAGAGAGAGGGTTTCACCATGTTGGCCAGGATGGTCTTGATCTTTTGACCTCGTGATCCGCCTGCCTCGGCCTCTCAAAGTGCTGGGATTACAGGCATGAGCCACTGCACCC	TTTTTTTTTTTTTGAGACGGAGTCTTGCTCTGTCGCCCAGGCTGGACTGCAGTGGTGCCATCTCGGCTCACTGCAAGCTCTGCCTCTTGGGTTCACCCCATTCTCCTGCCTCAGCCTCCTGAGTAGCTGGGACTACAGGCGCCCGCCACCACACCTGGCTAATTTTTTTGTATTTTTTTTAGTAAAGACGGGGTTTCACCGTGTTAGCCAGAATGGTCTTGATCTCCTGACCTCGTGATCCGCCCGCCTCAGCCTCCCAAAGTGCTGGGATTACAGGTGTGAGCCACCGCGCCC	chr11:77328687-77328975	chr11:77337742-77338035
chr16:74671868:-|chr16:74666421:-	RFWD3	circular_RNA|multiple_exon	264	up	NS	NM_018124	-	chr16:74664856-74666420	1565	chr16:74671869-74678259	6391	NM_018124_intron_3_0_chr16_74664856_r(-)	NM_018124_intron_6_0_chr16_74671869_r(-)	85.531	311	42	3	105	414	694	386	1.5e-97	347	TGTTGTTTTGTTTTGTTTTGTTTTTTTGAGATGGAGTCTCGCTCTGTCACCCAGGCTGGAGTGCACTGGTGGGATCTCGGCTCACTGCAAGCTCCACCTTCCGGGTTCAGGCCATTCTCCTGCCTCAGCCTCCCGAGTAGCTAGGACTACAGGCGCCTGCAACCATGCCTGGCTAATATTTTC-TATTTTTGTAGTAGAGACGGGGTTTCACTGTGTTAGCCAGGATGGGCTCAATCTCCTGACCTCATGATCCGCCCGCCTCGGCCTCCTGAAGTGCTGGGATTACAGGCGTGAGCCACTGCGCCCAGCC	TGTTTTTTTTTTTTTTTTT-TTTTTTTGAGACGGAGTCTTGCTCTGTCGCCCAGGCTGGAGTGCAGTGGTGCAATTTCGGCTCACTGCAAGCTCTGCCTCACGGGTTCACGCCATTCTCCTGTCTCAGCCTCCTCAGTAGCTGGGATTACAGGCGTCCGCCACTATGCCCGGCTAATTTTTTTGTATTTTT-TAGTAGAGACGGGGTTTCACCGTGTTAGCCAGGATGGTCTTGATCTCCTGACCTTGTGATCTGCCCACCTTGGCCTCCCAAAGTGCTGGGATTACAGGCGTGAGCCACCATGCCCGGCC	chr16:74666007-74666316	chr16:74677566-74677874
chr16:74670475:-|chr16:74666421:-	RFWD3	circular_RNA|multiple_exon	381	NS	up	NM_018124	-	chr16:74664856-74666420	1565	chr16:74670476-74671753	1278	NM_018124_intron_3_0_chr16_74664856_r(-)	NM_018124_intron_5_0_chr16_74670476_r(-)	80.997	321	51	6	115	432	1140	827	4.31e-79	286	TTTTGTTTTGTTTTTTTGAGATGGAGTCTCGCTCTGTCACCCAGGCTGGAGTGCACTGGTGGGATCTCGGCTCACTGCAAGCTCCACCTTCCGGGTTCAGGCCATTCTCCTGCCTCAGCCTCCCGAGTAGCTAGGACTACAGGCGCCTGCAACCATGCCTGGCTAATATTTTCTATTTTTGTAGTAGAGACGGGGTTTCACTGTGTTAGCCAGGATGGGCTCAATCTCCTGACCTCA--TGATCCGCCCGCCTCGGCCTCCTGAAGTGCTGGGATTACAGGCGTGAGCCACTGCGCCCAGCC-GACCTTAGCTCTGTTTTT	TTTTGTTTT-TTTTTTTAAGACGGAGTCTCACTCTGTCACCCAGGCTGGAGTGCAGTGGGACCATGTTGGCTCACTGCAACCTCCATCTCCTGGGTTCAAGC---ACTTCTGCCTCAGCCTCCTGAGTAGCTGGGATTACATGCACCCACTACCATGCCCGGCTAAT-TTTTAAATATTTTTAGTAGAGATGGGGTTTTACCACGTTGGCCGGGCTGGTCTTGAACTCCTGACCTCAGGTGATCCACCCGCCTCGGCCGCCCAAAGTGCTGGGATTACAGGCGTGAGCCACCGCGCCCGGCCAGAACT--GCTGAGTTTTT	chr16:74665989-74666306	chr16:74670614-74670927
chr2:70463307:-|chr2:70451686:-	TIA1	circular_RNA|multiple_exon	140	NS	down	NM_022173	-	chr2:70444127-70451685	7559	chr2:70463308-70475536	12229	NM_022173_intron_5_0_chr2_70444127_r(-)	NM_022173_intron_11_0_chr2_70463308_r(-)	87.108	287	31	1	6877	7157	3832	3546	1.47e-98	352	CGCCTGTAATCCCAGCACTTTGAGAGGCCGAGTTGGGAGGATCACGAGGTCAGGAGATCGAGACCATCCTGGCTAACATGGCGAAACCGTGTCTCTACTAAAAATACAAAAAATGAGCCAGGCGTGGTGGCAGGTGCCCGTAGTCCCAGCTACTTGGGAGGCTGAGGCAGGAGAATGGCGTGAACCTGGGAGGCAGAGCTTGCAGTGAGCCGAGATCACGCCATTACACTCCAGCCTGGGCCACAGAGCGAGA------CTTAAAAAAGAAAAAAAAAAGAAGAAGA	CGCCTGTAATCCCAGCACTTTGGGAGGCTGAGGCAGGCGGATCGCGAGGTCAGGAGATCGAGACCATCCTGGCTAACACGGTGAAACTGTGTCTCTACTACAAATACAAAAAATTAGCCAGGCGTGGTGGCGGGTGCCTGCAGTCCCAGCTACTCCGGAGGCTGAGGCAGGAGAATGGCGTGAACCTGGAAGGCAGAGCTTGCAGTGAGCCAAGATTGGGCCACTGCATTCCAGCCTGGGTGACAGAGCGAGACTCTGTCTCAAAAAAAAAAAAAAAAAAAAAAAGA	chr2:70444529-70444809	chr2:70471705-70471991
chr5:179132680:+|chr5:179143295:+	CANX	circular_RNA|multiple_exon	314	NS	up	NM_001746	+	chr5:179126104-179132679	6576	chr5:179143296-179146668	3373	NM_001746_intron_0_0_chr5_179126104_f(+)	NM_001746_intron_7_0_chr5_179143296_f(+)	73.214	672	119	11	5142	5760	2535	1872	5.28e-115	407	TAAGCCGGGTGCGGTGGCTCACTCCTGTAATCCCAGCACTTTGGAAGGCCGAGGCGGGCAGATCAC--GACGTCAAGAGATTGAGACTATCCTGGCCAACACGGTGAAACCCTGTCTCTATTAAAAATAACAAAAATTAGCTGGATGTGGTGGTGCACACCTGTCATCCCACCTACTTGGGAGGCTGAGGTAGGAGAATCACTTGAACCCAGGAGGCGGAGGTTGCAGTGAGCCAAGATAGTGCCAATGCATCCCAGCCTGG-CGATA-GAGCAAGACTCA-TCTCAGGAAAAAAAAAAAAAAGGAGCTTGTTTTGGCCAGGTGCAGTGGCTCACGCCTGTAATCCCAGCACTTTGGGAGGCTGAGGCAGGTGGATCACCTGAGGTCAGGAGTTCGAGA…	TAAGCCAGGTGTAGTGGCTCATGCCTGTAATCCTAGCACTTTGGGAGGCCAAGGTGGGCAGATCACCTGAGGTCGGGAGTTTGAGACCAGCCTGACCAACATGGAGAAACCCCATCTCTACTAAAAATAC--AAAATTAGCTGGGCGTGGTGGCACATGCCTGTAATCCCAGCTACTCAGGAGGCTGAGGCAGGAGAATCACTTGAAACCGGGAGGCAGAGGTTGTGGTGAGCCAAGATCACGCCACTACACTCCAGCCTGGGCGACAAGAGCGAAGCTCCGTCTCAAAAAAAAAGAAAAAA-----CATGCACAG-CCAGGCACGGTGGCACACGCCTGTAATCCCAGCACTTTGGGAGGCTGAGGCTGGTAGATCACTTGACATCAGAATTTTGAGA…	chr5:179131245-179131863	chr5:179145167-179145830
chr1:94367225:-|chr1:94360170:-	GCLM	circular_RNA|multiple_exon	198	down	NS	NM_002061	-	chr1:94354716-94360169	5454	chr1:94367226-94370078	2853	NM_002061_intron_0_0_chr1_94354716_r(-)	NM_002061_intron_4_0_chr1_94367226_r(-)	79.798	297	55	5	339	633	2344	2051	1.82e-67	248	TTGATTTTTTTAGTTTTGAGATGGAGTCTTGTTCTGTCGCCCAGGCTGGAGTGCAGTAGCATGATCTCAACCTGACTGCAGTCTCCACCTCCCGGACTCAAG-CTCTCCTCCTGCCTCAGCCTTCCGAGTAGCTGGGACTACAGGCGCATACCACCACACTTAGCTAA-TTTTTCTATTTTTTGCAGAGACAGGGTTTCACCATGTCACCCAGGCTGGGCTTGAATTTCTGGACTCAAGCAATTCCCCCACCTCGGCCTCCCAAGGTGCTGGGATTTTAGGCATGAGCCACTGTGCC	TTGTTTTGTTTTGTTTTGAGACAGAGTCTCGCTCTGTCGCCCAGGCTGGAGTGCAGTGGCACGATCTC-GGCTCACTGCAAGCTCTGCCTCCCGGGTTCACGCCATTCCTCCTGCCTCAGTGTCCCGAGTAGCTGGGACTACAGGTGCACGCCGCCACGCCTGACTAATTTTTTGTATTTTTAGTAGAGACAGGGTTTCACCGTGTTAGCCAGGATGGTCTCG-ATCTCCTGAC-CTTGTGATCCGCCCACCTCGGCCTCCCAAAGTGCTGGGATTACAGGCATGAGCCACCGCGCC	chr1:94359537-94359831	chr1:94367735-94368028
chr9:133327611:+|chr9:133333976:+	ASS1	circular_RNA|multiple_exon	297	down	down	NM_054012	+	chr9:133320383-133327610	7228	chr9:133333977-133339497	5521	NM_054012_intron_0_0_chr9_133320383_f(+)	NM_054012_intron_3_0_chr9_133333977_f(+)	71.479	284	66	3	4065	4345	1134	863	1.72e-36	147	GTGGCCCATGCCTGGAATCCCAGCACTTTGAGAGGCTGAGGCAGGCAGATCGCTTAAGTCCAGGAGTTCGAGTCCAGCCTGGGCAATGTAGTGAAACCCCATCTCTACAAAAAATACA-AAAATTAGGCAGGTGTGGT--GGCATGTGCCTGTAGTCCCAGCTACTTGGGGGTGGTGGCACTGAGCTGGGATGGGAGGATCCCTTGAGCCCAAGAGGTGGAGGCTGTGGTGAGCTGAGATTGCATCACTGCACTCCAGCCTAGGTGACAGAATGAGACCCTGTC	GTGGCCCACGCCTGTAATCCCAGTGCTTTGGGAGGCCAAGGCTGGTGGATCATTTGAGGTCAGGAGTTCAAGACCAGCCTGCCCAACATGGCGAAACCCCGTCTCTACTAAAAATACAAAAAATTAGCCGGGTGTGGTGGGGTACACACCTGTAATCCCAGCTACTCAGGAG------------GCTGAGGCAGGAGAATTGCTTCAATCTGGGAGGCAGAGGTTGCAGTGAGCCAAGATCGAGCCACTGCACTCCAGCCTGGGCGTCAGAGTGAGACTTTGTC	chr9:133324447-133324727	chr9:133334839-133335110
chr20:48561919:+|chr20:48565892:+	RNF114	circular_RNA|multiple_exon	213	up	NS	NM_018683	+	chr20:48558249-48561918	3670	chr20:48565893-48568612	2720	NM_018683_intron_1_0_chr20_48558249_f(+)	NM_018683_intron_4_0_chr20_48565893_f(+)	84.502	271	40	1	2885	3155	590	322	2.09e-82	297	CTGGGCCGGGCGTGGTAGCTCACGCCTGTAAACCCAGCACTTTGGCAGGCTGAGGCAGGCAGATCACTTGAGGTCAGGAGTTCGAGACCAGCCTGGCTAACGTGGTGAAACTCCATCTCTACTAAAAATATGAAAATTAGCTGGGCCTGATGGCACACACCTGTAATCCCAGCTACTCAGGAGGCTGAGGTGGGAGAATCACTTGAACCCGGGAGGCGGAGGTTGCAGTGAGCCGAGATGGTGCCACTGCACTTCAGTCTGGGCGACAGAG	CTGGGCCGGGCGTGGTGGCTCACGCCTGTAATCCCAACACTTTGGGAGGCCAAGGTGGGCAGATCAC--GAGGTCAGGAGTTCGAGACCAGCCTGGCCAACATAGTGAAAGCCTGTCTCTACTGAAAGTACAAAAAGTAATGGGGCATGGTGGCATGCGCCTGTAGTCCCAGCTACTCAGGAGGCTGAGGCAGGAGAATCACTTGAACCCGGGAGGTGGAGGCTGCAGTGAGCTGAGATCACGCCACTGCATTCCAGCCTGGGCGACAGAG	chr20:48561133-48561403	chr20:48566214-48566482
chr9:139793165:+|chr9:139802683:+	TRAF2	circular_RNA|multiple_exon	310	up	NS	NM_021138	+	chr9:139780994-139793164	12171	chr9:139802684-139804371	1688	NM_021138_intron_0_0_chr9_139780994_f(+)	NM_021138_intron_4_0_chr9_139802684_f(+)	77.655	452	83	4	4566	5001	660	211	6.09e-100	358	TTTTTATGTGTGTTTTGTTTTTGAGACAGATGGTTGCTCTTGCTCA--GGCTGGAGTGCAGTGGCATGATCTCAGCTCACTGCAACCTCCGCCTCTCAGGTTTGAGCGATTCTTCTGCCTCAGCCTCTGGAGTAGCTGGGCTTACAGGCTTGCACCACCATGCCTGGCTAATTTT----TTGTATTTTTAGTGGAGACGGGGTCTCACCATGTTGGCCAGCCTGGTCTTGAACTCCTGACCTCATGATCCGCCCGCCTCGGCCTCCCAAAGTGCTGGGATTACAAGTGTGAGCCACCGCGCCCAGCCATT----------TTTTTGTGTTTTTGGTAGAGACAGGGTTTCATCATGTTCCCCAGGCTGGTCTTGAACTCCTGAGCTCAAGCAATCTGCC…	TTTTTTTTTTTTTTTTTTTTCCGAGACGGAATCTCGCTCTGTCGCCTGGGCTGGAGTGCAGTGGCGCAATCTCGGCTCACTGCAAGCTCCGCCTCCTGGGTTCACGCCATTCTCCCGCCTTAGCCTCCTGAGTAGCTGGGACTGCAGGCGCCCGCCACCATGCCCAGCTAATTTTGTTTTTGTATTTTTAGTAGAGACAGGGTTTCACCATGTTAGCCAGGATGGTCTCGAGCTCCTGACCTCGTGATCTGCCCGCCTCGGCCTCCCAAAGTGCTGGGATTACAGGCATGAACCGCCGCACCTGGCCACTCCTGGCTAACTTTTTGCATTTTTAGTAGAGACGGGGTTTCACCATGTTGGCCAGGCTGGTCTTCAACTCCGGACCTC--GTGATCCGCC…	chr9:139785559-139785994	chr9:139802894-139803343
chr19:16192723:+|chr19:16212219:+	TPM4	circular_RNA|multiple_exon	278	NS	down	NM_003290	+	chr19:16187508-16192722	5215	chr19:16204564-16212073	7510	NM_003290_intron_0_0_chr19_16187508_f(+)	NM_003290_intron_6_0_chr19_16204564_f(+)	86.149	296	38	2	3009	3303	7429	7136	3.65e-96	343	TTTTTTTTTTTTGAGACGGAATCTTGCTCTGTTACCCAGGCTGGAGTGCAGTGGCGCGATCTCGGCTCATTGCAACCTTCACCTCCCGGGTTCAAGCGATTCTCCTGCCTCAGCCTCCCAAGTAGCTGGGATTACAGGCGCCTGCCCCCA-CACCCAACTGATTTTTTTGTATTTTTAGTAGAGATGCGGTTTCACCATGTTGGCCAGGCTGGTCTCGAACTCCTGACCTCATGTGATCCACCCACCTCCGCCTCCCAAAGTGTTAGGATTACGGATGTGAGCCACCGCGCCCGGC	TTTCTTCTTCTTGAGACAGGGTCTCATTCTGTCACCCAGGCTGGAGTGCAGTGGCGCGATCTTGGCTCACTGCAACCTTCACCTGCCAGGCTCAAGCAATTCTCCTGCCTCAGCCTCCCGAGTAGCTGGGATTACAGACGCGTGCCACCACCACCCGGCTAA--TTTTTGTATTTTTAGTAGAGATGGGGTTTCACCATGTTAGCCAGGCTGGTCTCGAGCTCTTGACCTCAAGTGATCCACCCACCTTGGCCTCCTAAAGTGCTGGGATTACAGGTGTGAGCCACCATGCCCAGC	chr19:16190516-16190810	chr19:16211699-16211992
chr17:79596831:-|chr17:79532531:-	NPLOC4	circular_RNA|multiple_exon	182	up	NS	NM_017921	-	chr17:79526443-79532530	6088	chr17:79596832-79603941	7110	NM_017921_intron_0_0_chr17_79526443_r(-)	NM_017921_intron_15_0_chr17_79596832_r(-)	75.279	627	102	10	2955	3531	4948	4325	2.77e-123	435	TTTGTTTGTTTTGAGACAAAGTCTTGTTCTGTTGCCCAGGCTGGAGTGCAGTAGTGTGATCTCAGCTCACTGCAGCCTCCAC----------------CTCCCGGGTTCAAGCCATTGTCCAGCCTCTGCCTCCTAAGTAGCTGGAATTACAGGTGGCTGCCACCACACCCAGCTAATTTTTTTAGTTTTAGTAGAGACAGGGTTTCTCCATGTTGGCCAGGCTGGTCTCAAACTCCTGACCTCAAGTGATCCACCCACCTCGGCTTCCCAAAGTGCTGGGATTATAGGTGTGAGCCACCGCGCCCGGCC---CTCAT--------GGG----------------TTGTTT--TGTTTTGTTTTGAGACGGAATCTCACCC--TGTCACCCAGGCTGCA…	TTTCTTTTTTTTGAGACA--GTCTTTTTCCGTTGCCCAGGGTGGAGTGCAGTGGCGCAATCTCGGCTCACTGCAACCTCCACTCACTGCAACCTCCGCCTCCCAGGTTCAGGCGATTCTCCTGTCTCAGCCTCCTGAGCAGCTGGGATTACAGGCGTGCACCACCAAGCCCAGCTAATTTTTGTATTTTTAGTAGAGACGGGGTTTCAACATGTTAGTCAATCTGGTCTTAAACGCCT-ACCTCAGGTGATCCACCTGCCTCAGCCTCCTAAAGTGCTGGGATTATAGGCATGAGCCACCAACCCTGGCCTAGCTGATTTTTTATAGTGAAACATTTCAATTCCCTTATTTCCTTTTTTATTTCTTTTTTTTTTTTCAGCTCTTGTTGCCCAGGCTGGA…	chr17:79529000-79529576	chr17:79598994-79599617
chr10:135209217:+|chr10:135216277:+	MTG1	circular_RNA|multiple_exon	688	up	up	NM_138384	+	chr10:135207837-135209216	1380	chr10:135216278-135232983	16706	NM_138384_intron_0_0_chr10_135207837_f(+)	NM_138384_intron_8_0_chr10_135216278_f(+)	81.818	297	51	2	782	1075	5096	4800	2.33e-79	286	GGCCCGGCCCGGTGGCTCACGCTTGTAATCCCAGTACTTTGGGAGGCCGAGGTGGGCAGATCAC--GAGGTCAGGACATCGAGACTATCCTGGCCAGCATGGTGAAACCGTGTCTCTACTAAAAATACAAAAAATTAGCCCGGCATGGTGGCGCGTCCCTGTAGTCCCAGCTACTCGGGAGGCTGAGGCAGGAGAATTGCTTGAACCTGGCAGGCGGAGGTTGCAGTGAGCCGAGATCGTGCCACTGCACTCCAGCCTGGGTGAC-AGAGCAAGACTCCGTCTCAGAAAACAAAAAA	GGCCAGGCACGGTGGCTCACGCCTGTAATCCCAGCACTTTGGGAGGTCAAGGCAGGCGGATTACCTGAGGTCAAGAGTTCGAGACCAGCCTGACCAACGTGGAGAAACCCCATCTCTACTAAAATTATAAAAAATGAGCCAGGCGTGGTGGCACACGCCTGTAATCCCAGCTACTTGGGAGGCTGAGGCAGGAGAATCGCTTGAACCCAGGAAGCGGAGGTTGCGGTGAGCCAAGATCATGCCATTGCACTCCAGACTGGGCAACAAGACCGAAACTCCATCTCAAAAAAAAAAAAA	chr10:135208618-135208911	chr10:135221077-135221373
chr9:33351558:+|chr9:33352717:+	NFX1	circular_RNA|multiple_exon	303	up	up	NM_002504	+	chr9:33347116-33351557	4442	chr9:33352718-33354083	1366	NM_002504_intron_14_0_chr9_33347116_f(+)	NM_002504_intron_16_0_chr9_33352718_f(+)	83.492	315	49	3	2893	3204	1283	969	9.19e-90	324	AAAAACAAAAC-AGGCCAGGCGTGGTTTCTCATGCCTGTAATCCCAACACTTTGATAGGCTGAGGCAAGTGGATCACCTGAGGTCAGCAGTTGGAGACCAGCCTGGCCAACATAGTGAAACCCTGTCTCTACTAAAAATACA-AAAATTAGCTGGGCATGGTGGCACACACCTGTAGTCCCAGCTACTTGGGAGGCTGAGGTAGGAGAATCGCTTGAACCCAGGAGGTGGAGGTTGCAGTGAGCTGAGATGGCGCCACCGCACTCCAGCCTGGGCGACA-GAGCGAGACTCCATCTCAAAAAAAAAAAAAAAAAA	AAAAGCAAATCTAGGCCAGGTGTGGTGGCTCACGCCTGTAAGCCCAGCACTTTGGGAAACCAAGGCAGGTGGATCACCTGAGGTCAGGAGTTCATGACCAGCCTGGCCAATATGGTGAAACCCCGTCTCTACTAAAAATACAAAAAATTAGCCAGGCATGGTAGCAGGTGCCTGTGATCCCCGCTACTCAGGAGGCTGAAGCAGGAGAATCACTTGAACCTGGGAGGTGCAGGTTGCAGTGAGCCGAGATTGCACCATTGCACTCTAGCCTGGGCAACAGGAGCGAAACTCCATTTCAAAAAAAAAAAAAAAAAA	chr9:33350008-33350319	chr9:33353686-33354000
chr17:36614346:+|chr17:36619623:+	ARHGAP23	circular_RNA|multiple_exon	148	up	NS	NM_001199417	+	chr17:36584793-36614345	29553	chr17:36619624-36622407	2784	NM_001199417_intron_0_0_chr17_36584793_f(+)	NM_001199417_intron_5_0_chr17_36619624_f(+)	90.476	21	2	0	18858	18878	1400	1380	1.9	30.1	CACTCCAGCCTGGGCAACAGA	CACCCCAGCCTGGGCAGCAGA	chr17:36603650-36603670	chr17:36621003-36621023
chr2:58459247:-|chr2:58449077:-	FANCL	circular_RNA|multiple_exon	158	down	NS	NM_018062	-	chr2:58431362-58449076	17715	chr2:58459248-58468352	9105	NM_018062_intron_8_0_chr2_58431362_r(-)	NM_018062_intron_12_0_chr2_58459248_r(-)	90.476	21	2	0	265	285	1661	1641	1.2	30.1	AACATACAACTGTATTCTAAA	AACATACAACTGTATCATAAA	chr2:58448792-58448812	chr2:58466692-58466712
chr21:17135210:+|chr21:17177577:+	USP25	circular_RNA|multiple_exon	214	up	NS	NM_013396	+	chr21:17102758-17135209	32452	chr21:17177578-17181127	3550	NM_013396_intron_0_0_chr21_17102758_f(+)	NM_013396_intron_6_0_chr21_17177578_f(+)	73.267	303	68	6	3122	3416	1968	1671	2.18e-41	167	GCCAGGAGTGGTGTCTCAAGCCTGTAATCCCAGTACTTTGGGAAGGTGAGGCAGGCGGATCAC--GAGGTCAGGAGTTCGAGACCAGCCTGACCAACATGGTGAAACCCAGTCTCTACTACTAAAAATACAA--AAATTA---GCCAGGCGTGGTGGCACATGCCTGTAATCCCAGCTACTCAGGAGACTGAGG-CAGGAGAATCGCTTGAACTCGGGAGGCGGAGGTTGCAGTGAGCCGAGATCGCGCCATTGCACTCCAGCCTGGGCGACAGAGCAAGACTCCATGTCAAAAAAACAAAAA	GCCAAGTGTGGTGGCTCATGTCTATAATCCTAGCACTTTGGGAGGCCAAACCAGGAGGATAGCTTGAGCCCAGGAGTTCGAGACCAGGCTTGGCAACATAGGGAGATCCTGTCTCTA----TAAAAATAAAATAAAATTATTTGCCAGGCGCGGTGGCATGTGCCTGTGGTCTCAGCTACTTGGGAGACTGAGGTCTGGGGAAGGG-TTGAGCCCAGGAGGCTGATGCTGCAGTGAGCCATTGTCATACCACTGTACTCTAGCCTAGGTGACAAAACAAAACTGTGTCTCAAAAAAAAACAAA	chr21:17105879-17106173	chr21:17179248-17179545
chr3:195615477:-|chr3:195605124:-	TNK2	circular_RNA|multiple_exon	274	up	NS	NM_005781	-	chr3:195599342-195605123	5782	chr3:195615478-195635355	19878	NM_005781_intron_5_0_chr3_195599342_r(-)	NM_005781_intron_13_0_chr3_195615478_r(-)	90.909	22	0	1	4216	4237	12859	12840	0.69	28.3	GAGCCGGGGCTCTGCTCCTTCG	GAGCCGGGGCTCTG--CCTTCG	chr3:195600887-195600908	chr3:195622497-195622516
chr15:65111422:-|chr15:65110145:-	PIF1	circular_RNA|multiple_exon	331	up	up	NM_025049	-	chr15:65108965-65110144	1180	chr15:65111423-65112045	623	NM_025049_intron_1_0_chr15_65108965_r(-)	NM_025049_intron_4_0_chr15_65111423_r(-)	80.178	338	43	8	372	689	556	223	3.87e-82	293	CTTTTTTTA--TTTTATTTTAGTTTAGTTT-AGTTTTTGAGACAGAGTCTTGCTCTGTCGCCCAGGCTGGAGTGCA-----GTGATCTCGGCTCACTGCAAGCTCCGCCTCCCAGGTTCACACCATTCTCCTGCCTCAGCCTCCCGAGTAGCTGGGCT-ACAGGCGGCCGCCACCACGCCTGGCTAATTTTTTG-TATTTTTAGTAGAGATGGGGTTTTGCCATGTTGGCCAGGCTGGTCTCGAAC--------TCAGGTCATCTGCCCGCCTCGGCCTCCCAAAGTGCCGAGATTATAGGCGTGAGCCACCACACCCAGC--CCAGAATAAACTTTT	CTTTTTTTAAATTTTAATTTAATTTAATTTTATTTTTTGAGAAGGAGTTTCGCTCTGTTGCCCAGACTGGAGTGCAAAGGCGTGATCTCGGCTCACTGCAACCTCTGCCTCCTGGGTTCAAGCAATTCTCCT----CAGCCTCCCGAATAGCTGGGATTACAGGTGCCCACTACCACATCTGGCTAATTTTTTTCTATTTTTAGTAGAGATGGGGTTTTGCCATGTTGGGCAGGCTGGTCTCGAACTGCTGGCTTCAGGTGATCTGCCTGTCTCGGCTTCCCAAAGTGCTGGAATTACAGGTATGACCCACCGCTCCCAGCCTCCAAAAAAAACTATT	chr15:65109456-65109773	chr15:65111490-65111823
chr8:71496028:-|chr8:71495399:-	TRAM1	circular_RNA|multiple_exon	303	up	NS	NM_014294	-	chr8:71487241-71495398	8158	chr8:71496029-71499129	3101	NM_014294_intron_0_0_chr8_71487241_r(-)	NM_014294_intron_2_0_chr8_71496029_r(-)	70.879	182	38	6	7582	7758	3024	2853	1.69e-15	77	GGTGTGGTGGCACATGCCTGTAGTCCCAGCTATTTGGGAGGCTGAGGTCCCCGGGAGCATCACTGGTCCCCGGGAGTTCAAGACTGCATTGAGCCATGATCGTGCCACTACA---CAGCCTTGGTGAC-AGAGTGAGACCCTGTCTCAAAAAACAACAGTAACATAAATAAATAAA-AAGAA	GGCGTGGTGGCAGACGCCTGTAATCCCAGCTACTTGGGAGGCTGAGG----CAGGAGAATTGCTTGAAACCAGAAGGTGGAGGTCACAGTGAGCAGAGATTGCGCCACTGCACTCCAGCCTGGGCAACAAGAGCGAAACTCCATCTCAAAAA-----AATAA-ATAAATAAATAAAGAAGAA	chr8:71487641-71487817	chr8:71496106-71496277
chr8:11666303:+|chr8:11689179:+	FDFT1	circular_RNA|multiple_exon	249	up	NS	NM_004462	+	chr8:11660441-11666302	5862	chr8:11689180-11695896	6717	NM_004462_intron_0_0_chr8_11660441_f(+)	NM_004462_intron_6_0_chr8_11689180_f(+)	76.623	308	52	2	1676	1966	4497	4193	5.18e-65	241	TTTTTTTTTTTTTTTGAGATGGAGTCTTGCTCTGTTACCCAGGCTGGAGTGCAGTGGTGGCGGGACCTCAGCTAGATGCAGCCTCCGCCTCCTGGGTTCAAGCAATTCTCCTGCCTCAGCCTGCTGAGTAGCTGGGATTACAGGCACCTGCCACTACGCCCGGCTGA-----------------TTTTTTGGTATTTTTAGTAGAGACGGGGTTTCACCATGTTGGTGAGGCTGGTTTTGAACTCTTGACCTCAAGTGATCTGCTCGCCTTGGTCTCCCAAAGTGCTAGGATTACAGGCGTGAGCCAC	TTTTTTTTTTTTTTTAAGATGGTGTCTCGCTCTGTCACCCAGGCTAGAGTGCAGTGGTGCA---ATCTTGGCTCACTGCAGCCTCCACTTCCCAGGTTCATGCGATTCTCCTGCCTCAGCCTCCCAAGTAGGTGGGATTACAGGCACCTGCCACCATGCCCAACTAACTTTTGTATTTTTTTTTTTTTTTTTTTTTTTTAGTAGAGACAGGGTTTCATCACATAAGTCAGGCTGGTTTCGCACTCCTGACCTCAAGTGATCCGCCTGCCTCAGCCTCCCAAAGTGCTGAGATTAGAGGCATCAGCCAC	chr8:11662116-11662406	chr8:11693372-11693676
chr4:2492064:+|chr4:2502465:+	RNF4	circular_RNA|multiple_exon	540	up	NS	NM_002938	+	chr4:2470986-2492063	21078	chr4:2502466-2513682	11217	NM_002938_intron_0_0_chr4_2470986_f(+)	NM_002938_intron_3_0_chr4_2502466_f(+)	73.077	936	159	21	4273	5142	8779	7871	5.2e-155	542	GGCCGGGCCTGGTGGCTCACGCCTGTAATCTCAGCACTTTGGGAGGCCTAGGCGGGTGGATTAC--GAGGTCAGGAGTTCACAACCAGCCTGGCCAG-ATGGTGAAACCCCGTCTCTACTAAAAATACAAAAAATTAGCAGGGCGTGGTGGCGCACGCCTGTAATCCTAGCTACTCTGGAAGCTGAGGCAG-AGAATTGCTTAAACCT-GGAGGGGCAGAGGTTGTGGTGAGCCGAGATCACACTACTGCACTCCAGCCTGGGCGACAG-AGCGAGACTCTGTCTAGAAAAAAAAAAGTAGAGC--------------------CTGAAGGC---------TGGGC--CTGATG------GATCACCTGAGGTCAGGAGTTGGAGACCAGCCTGGCCAA…	GGCTGGGCGCGGTGGCTCACACCTGGAATCTCAGCACTTTGGGAGGCCGAGATGGGCGGATCACTCGAGGTCAGGAGTTCGAGACCAGCCTGACCAACATGGTGAAACCCTGTCTCTACTAAAACTACAAAAA-TTAGCTGGGTGTGGTGGCGCGTGGCTGTAGTCCCAACTACTTGGGAGGCTGAAGCAGGAGAATCACTTGAACCCAGGAGGTGGAGGGG--GCAGTGAGCCGAGGTCACGCCATTGCACTCCAGCCTAGACAACAATAGCGAAACTGTCTCAAAAAGAAAAAAAGAAAAGCACAGGCCCGGTGGCTCATGCCTGCAATCCCAGCATTTTGGGAGGCAGAGGCGGGCAGAAAACCTGAGGTCGGGAGTTTGAGACCAGCCTGGCCAA…	chr4:2475258-2476127	chr4:2510336-2511244
chr12:49854553:+|chr12:49884514:+	SPATS2	circular_RNA|multiple_exon	508	down	down	NM_023071	+	chr12:49765074-49854552	89479	chr12:49884515-49888523	4009	NM_023071_intron_1_0_chr12_49765074_f(+)	NM_023071_intron_5_0_chr12_49884515_f(+)	85.897	312	42	2	4803	5112	2394	2083	1.87e-98	358	TTTTTTTTTTTTTTTTTTTTTTTTTTTAAGATGGAGTTTCACTCT-GTCGCCCATGCTGGAGTGCAGTGGTGCAATCTTGGCTCACTGCAACCTCCGCCTCCCAGGTTCAAGTGATTCTCCTGCCTCAGCCTCCCGAGTAGCTGGGATTACAAGTGCCCGCCACCACGCCCAGCTAATT-TTTTGTATTTTTAGTAGAGACGGGGTTTCACCATGTTGACCAGGCTGGTCTTGAACTCCTGACCTCAGGTGATCCGCCTGCCTCGGCCTCCCAAAGTGCTGGGATTACAGGCCTGAGCTATCACGCCCGCCC	TTTCTTTCTTTTTTTTTTTTTTTTTTAAAGACGGAGTTTCGCTCTTGTTGCCCAGGCTGGAGTGCAATGGTGCAATCTCGGCTCACTGCAACCTCCACCTCCCAGGTTCAAGCAATTCTCCTGACTTGGCCTCCCGAGTAGCTGGGATTACAGGCATGTGCCACCACACCCAGCTAATTTTTTTGTATTTTTAGTAGAGATAGGGTTTCACCATGTTGGCCAGGCTGGTCTCAATCCCCTGACCTCCAGTGATCCACCTGCCTCGACCTCCCAAAATGCTGGAATTACAGGCATGAACCACCGTGCCCGGCC	chr12:49769876-49770185	chr12:49886597-49886908
chr16:28113266:-|chr16:28112779:-	XPO6	circular_RNA|multiple_exon	328	down	down	NM_015171	-	chr16:28109961-28112778	2818	chr16:28113267-28115866	2600	NM_015171_intron_0_0_chr16_28109961_r(-)	NM_015171_intron_2_0_chr16_28113267_r(-)	80.195	308	53	5	1160	1463	2098	1795	1.97e-72	266	CTAGTTATAGGCCAGGCGCGGTGTCTCACACCTGTAATCTCAGCACTTTGGGAGGCCAAGGCGGGCGGATCACTTGAGGTTAGGGGGTTTGAGACCAGCCTGGCCAACATGGCGAAACCCTGTCTCTACTAAAAATAAAAAAAATTAGTCAGGTGTGGTGGCACACGCCTGTAATCCCAGCTGCTTGGGAGGCTGAGGCACAAGAATCTCTTGAACCCGGGAGGCAGAGGTTGCAGTGAGCGGAGGTTGTGC----CACTGCACTCCAGCCTGGGCGGCAGAGTGGGACTTTGTCTCAAAAAAAAAAA	CTAGTTC-AGTCCAGGCACAGAAGCTCAGTCCTGTAATCCCAGCACTTTGGGAAGCCGAGGTGGGCGGATCACTGAAGGGT-GGGAGTTCAAGACCAGCCTGGCCAACACGGTAAAACCCCATCTCTACTAAAAATACAAAAA-TTAGCCAGGCGTGGTGGCGGACGCCTGTAATCACAGCTACTCGGGAGGCTGAGGCAGGAGAATCACTTCAATCCAGGAGGCAGAGATTGCAGTAAGCTGAGATCCTACCACTCACTGCACTCCAGCCTAGGCAACAGAGCAAGAC-TTATCTCAAAAAAAGAAA	chr16:28111316-28111619	chr16:28113769-28114072
chr10:70229920:-|chr10:70196768:-	DNA2	circular_RNA|multiple_exon	412	down	NS	NM_001080449	-	chr10:70192268-70196767	4500	chr10:70229921-70231547	1627	NM_001080449_intron_10_0_chr10_70192268_r(-)	NM_001080449_intron_19_0_chr10_70229921_r(-)	74.797	123	27	1	1815	1937	1302	1184	3.64e-17	82.4	CTTTAGTCCCAGGTACTGTGGAGGCCGAGGTGGGACGATCAGTTGAGCCCAGGAGGTTGAGGCTGCAGTGAGCTGAGATCACACCTCTGCACTGCATGTAGCCTGAGTGACAGAGTGAGACCC	CTGTAGTCCCAGCTACTCAAGAGGCTGAGGTGGAAGGACTGCTTGAGCCCAGGAGTTTGAGGCTGCAGTGAGATACGATCATGCTACTGCACCCCTT----CCTGAGCGACAGAAAAAGACCC	chr10:70194831-70194953	chr10:70230246-70230364
chr18:196637:+|chr18:199316:+	USP14	circular_RNA|multiple_exon	244	down	down	NM_005151	+	chr18:192901-196636	3736	chr18:199317-202879	3563	NM_005151_intron_5_0_chr18_192901_f(+)	NM_005151_intron_9_0_chr18_199317_f(+)	81.911	293	50	2	1743	2034	1790	1500	4.55e-78	284	AATCTGGGCTGGGTGCGGTGGCTCATGCTTGTAATCCCAGCATTTTGGGAGGCTGAGGCGGGCAGATCACTTAAGGCCAGGGGTTTGAGACCAGCCTGGCCAACATGGCGAAACCCCGTCTCTACTAAAAATGC-AAAAATTAGCCGGGTGTGTTGGTGCATGTCTGTAATCCCAGCTACTCGGGAGGCTGAGGCACGAGAATCGCTTGAACCTGGGAGGCAGAGGTTACAGTGAGCTGAGATTGTGTCAGTGTACTCCAGCCTGGGCAACAGACTGAGACACTGTCTCAAAA	AATCCTGGCTGGGCACGGTGGCTCATTCCTATAATCCCAGCACTTTGGGAGGCCGAGGTGGGCGGATCAC--AAGGTCAGGAGATTGAGACCATCCAGGCTAACATGACAAAACCCTGTCTCTATCAAAAATACCAAAAATCAGCCAGGTGTGGTGGCACGCACCTGTAGTCCCAGCTACTCAGGAGGCTAAGGCAGGAGAATCTCTTGAACCTGGGAGTCAGAGGTTGCAGTGAGCCGAGATTGTGCCACTGCACTCCAGCTTGGGTGACAGAGAGAGACTCCGTCTCAAAA	chr18:194643-194934	chr18:200816-201106
chr2:190656516:+|chr2:190682906:+	PMS1	circular_RNA|multiple_exon	204	down	NS	NM_001128144	+	chr2:190649320-190656515	7196	chr2:190682907-190708689	25783	NM_001128144_intron_0_0_chr2_190649320_f(+)	NM_001128144_intron_4_0_chr2_190682907_f(+)	83.019	318	46	4	2169	2486	21118	20809	2.17e-88	320	TGATTAGAGGCCAGTCGTGGTGGCTCACGCCTGTAATCCCAGCACTTTGGGAGGCCGAGGCGGGCGGATCACCTGAGGTCAGGAGTTTGAGACCAGCCTGGCCAACATGGTGAAACCTTGGCTCTACTAAAAATACAAAAAATTAGCCAGGTGTGGTGGCGGGCACCTGTAATCCCAGCTACTCGGGAGGCTGAGGCAGGAGAATCGCTTGAACCCGGGAGGTGGAGGCTGCAGTGAGCGGAGATTGTGCCATTGCATTTCAGCCTGGGCAACAAGAGCGAAACCTGAAACTCTGTCTCAAAAAAAAGAAAGAGAAAG	TGATCATAGGCCAGGTGTGGTGGCTCGTGCCTGTAATCCCAGCACTTTGGGAGGCCAAGGCGGGTGGATCACTTGAGGTCAGGAGTTCAAGACCAGC-TGGCCAGCATGGTGAAACCCCATCTCTACTAAAAACA-AAAAAATTATCCAGGCATGGTGGCGGGCACCCATAATCCTAGCTACTTGGGAGGCTAAGGCATGAGAATCACTTGAACCCAGGAGATGGAGGTTGCAGTGAGCTGAGATCGCGCTACTGCACTCCAATGTGGGCAAC-AGAGAGA-----GAGACTCTGTCTCAAAAAAAGAAAAAAAAAAG	chr2:190651488-190651805	chr2:190703715-190704024
chr4:128995615:+|chr4:129012667:+	LARP1B	circular_RNA|multiple_exon	223	down	down	NM_178043	+	chr4:128982557-128995614	13058	chr4:129012668-129019340	6673	NM_178043_intron_0_0_chr4_128982557_f(+)	NM_178043_intron_6_0_chr4_129012668_f(+)	75.111	675	107	9	1729	2401	5700	5085	5.3e-135	475	TAAGAAAGTAAAAATGGGCCGGCGCGGTGGCTCACGCCTGTAATCCCAGCACTTTGGGAGGCCGAGGCGGGCGGATCACCTGAGGTGAGGAGTTCGAGACCAGGCTGGCCAATATGGCGAAACCCCGTCTCTACTAGAAATACGATCATTAGCCAGGCGTGGTGGCGGGCGCCTGTAATCTCACCTACTTGAGAGGCTGAGGCAGGGAGAATCGCTTGAACCCGGGAGGTGGAGGTTGCAGTGAGCCGAGATCGCGCCACTGCACTCCAGCCTGGTCGGCAGAGTGAGACCCACTCTCAAAAAAAAAAAAAAAAAAAAAAAAAAAAAAGTTAAAATGGAAATAAAAACCATGACAAAAAGCAGTATCTGGCCGGGCGCGGTGGCTCACGCCTGTAATCC…	TAAGACATTAAGGGTGGCCCGGTGAGGTGGCTCACGCCTGTAACCCCAGCACCTTCGGAGGCTGAGGTGGGTGGATCGCTTGAGGTCAGGAGTTTAAGACCAGCGTAACCAATATGGGGAAACCCCATCTCTACTA-AAATACAAAAACTAGCTGGGCATGGTGGCGGGTGCCTGTAATCCCAGCTACTCGGGAAGCTGAGGCAGG-AGAATCAATTGCACCCAGGAGGCAGAGGTTGCAGTGAACAGGGATGGTGCCACTATACTCCAGCCTGGGCG--AGAGCAAGACTGTCT--------------AAAAACAATAATAAAAGACGTTA-------------------------------------GCCAGGCATGGTGGCTCACGCCTGTAATCC…	chr4:128984285-128984957	chr4:129017752-129018367
chr4:42003633:+|chr4:42041070:+	SLC30A9	circular_RNA|multiple_exon	231	down	NS	NM_006345	+	chr4:41992778-42003632	10855	chr4:42041071-42051393	10323	NM_006345_intron_0_0_chr4_41992778_f(+)	NM_006345_intron_7_0_chr4_42041071_f(+)	86.713	286	34	3	3127	3411	695	413	1.54e-92	334	TGGCTCATGTCTGTAATCCCAACACTTTGGGAGGCCGAGGTAGGGGGATCACCTGAGGTCAGGAGTTCGAGACCAGCCTGGCCAACATGGTGAAACCCCATCTCTACCAAAAATACAAAAACTAGCTGGGCATGGTGGCGGGCGCCTGTAATCCCAGCTACTTGGGAGACTGAGGCAGGAGAATCACTTGAACCCAGGAGGTGGAGGTTGCAGTGAGCTGAGATTGCGCCACTGCACTCCAGCCTGGGCGAC-GAGCGAAACTCCATCTCAAAAGAAAAAAAAAAG	TGGCTCACACCTGTAATCCCAGCACTTTGGGAGGCCGAGGTGGGCAGATCAC--GAGGTCAGGAGATTGAGACCATCCTGGCCAACGTAGTGAAACCCCATCTCTACTAAAAATACAAAAATTAGCTGGGCATGATGGCGCGCACCTATAATCCTAGCTACTTGGGAGGCTGTTGCAGGAGAATGGCTTGAACCCGGGAGGCAGAGATTGCAGTGAGCTGAGATTGAGCCACTGCACTCCAGCCT-GGCGACAGAGCAAGACTCTGTCTCAAAAAAAAAAAAAAAG	chr4:41995904-41996188	chr4:42041483-42041765
chr8:144557755:-|chr8:144547887:-	ZC3H3	circular_RNA|multiple_exon	318	NS	down	NM_015117	-	chr8:144523291-144547886	24596	chr8:144557756-144589915	32160	NM_015117_intron_2_0_chr8_144523291_r(-)	NM_015117_intron_7_0_chr8_144557756_r(-)	82.77	296	48	2	6151	6446	29234	28942	2.7e-81	298	TTTTTTGGTTTGTTTTTGAAATAGAGTTTTGCTCTTGTTGCCCAGGCTGGAGTGCACTGGTACGATCTCAGCTCACTGTAAACTCCGCCTCCCAGGTTGGAGCAATTCTCCTGCCTCAGCCTCATGAGTAGCTGGGATTTCAGGCACGCGCTGCCAGGCCCAGCTAATTTTTGTAGTTTTAGTAGAGACGCGGGTTTCGCCATGTTGGTGAGGCTAGTCTCAAACTCCTGACCTCAGGTGATCAGCCCGCCTTGGCCTCCCAAAGTGCTGGGATTATAGGCGTGAGCCATTGCACC	TTTTTTTGTTT--TTTTGAGATGGAGTTTTGCTCTTGTGACCCAGGCTAGAGTGCAATGGTGCGATCTCGGCTCACTGCAACCTCCGCCTCCCGGGTTCAAGAGGTTCTCCTGCCTCAGCCTCCAGAGTAGCTGGGATTACAGGCATGTGCCAACACGCCCGGCTAATTTTTGTATTTTTGGTAGAGATG-GTGTTTCACCCCATTGGCCAAGCTGGTCTCGAACTCCTGACCTCAGGTGATCTGACGGCCTTGGCCTCCCAAAGTGCCGGGATTACAGGCATGAGCCACTGCGCC	chr8:144541441-144541736	chr8:144560682-144560974
chr17:15457143:-|chr17:15443747:-	TVP23C	circular_RNA|multiple_exon	272	NS	down	NM_145301	-	chr17:15406547-15449098	42552	chr17:15457144-15458595	1452	NM_145301_intron_0_0_chr17_15406547_r(-)	NM_145301_intron_3_0_chr17_15457144_r(-)	89.655	319	31	2	37915	38233	1057	741	1.18e-117	419	TTTGTTATTTAGTTTTTTCTTTTCTTTTTTTTGAGATGGAGTCTCGCTCTGTCACCCAGGCTGAAGTGCAGTGGCGCCATCTCGGCTCACTGCAAGCTCCGCCTCCTGGGTTCACGCCATTCTCCTGCATCAGCCTCCCGAGTAGCTGGGACTACAGGCACCCGCCACCAGACCCGGCTAATTTTTTTGTATTTTTAGTAGAGATGGGGTTTCACCGTGTTAGCCAGGATGGTCTCGATCTCCTGACCTCGTGATCCGCCTGCGTCGGCCTCCCAAAGTGCTGGGATTACAGGCGTGAGCCACCGCGCCCGGCCTATTT	TTTGTTTGTTTCTTTTTTTTTTT-TTTTTTTTGAGACGGAGTCTCGCTCCGTCGCCCAGGCTGGAGTTTGGTGGCGCAATCTCGGCTCACTGCAAACTTCACCTCCTGGGTTCACGCCATTGTCCTGCCTCAGCCTCCCAAGTAGCTGGGACTACAGGCGCCTGCCACCACGCCCGGCTAA-TTTTTTGTATTTTTAGTAGAGATGGGGTTTCACCATGTTAGCCAGGATGATCTCAATCTCCTGACCTCGTGATCCACCTGCCTCGGCCTCCCAAAGTGCTGGGATTACAGGCGTGAGCCATCGCGCCCAGCCTGTTT	chr17:15410866-15411184	chr17:15457539-15457855
chr19:50902108:+|chr19:50902741:+	POLD1	circular_RNA|multiple_exon	315	NS	down	NR_046402	+	chr19:50887648-50902107	14460	chr19:50902742-50905034	2293	NR_046402_intron_0_0_chr19_50887648_f(+)	NR_046402_intron_2_0_chr19_50902742_f(+)	79.55	489	85	4	12535	13015	1235	754	1.35e-120	426	GTCTCTACTAAAATACAAAAATTAGCCAGGCATGGTGGTGGGCACCTGTGATCCCAGCTACTCAGGAGGCTGAGGCAGGAGAATCTCTTGAATCTGGGAGGCGGAGGTTGCAG----CCAAGATCGCACCACTGCACTCCAGCCTGGGTGACAGAGCGAGACTCCATCTCAAAAAAAAAAAAAAAAAGAAAACACA----GGCCAGGCTTGGTGGCTCACGCCTGAAATCTCAGCACTTTGGGAGGCCAAGGCAGGTGGATCACTTGAGGTCAGGAGTTCAAGACCAGCCTGGCCAACATGGTGAAACCCCGTCTCTACTAAAAATACAAAAATTAGCTGGGCATGGTGGCGCGTGCTTGTAATCCCAGCTACTTGGGAGGCTGAGGCAGAAGAATTGC…	GTCTCAAAAAAAAAAAAAAAGTTAGCCAGACATTGTGGTGCACACCTGTAGTCCTAGCTACTCCG-AGGCTGAGGTGGGAGGATCACTTGAGCCCTGGAGGTTGAGGTTACAGTGAACCATGATTGTGCCACTGCTCTCCAGCCTGGGTGACAGAGGGAGACTCTGTCTCAAAAAAAAAAAAAAAAAAAAAAAAAAAATAGGCGGGGCACAGTTACTCACTCCTGTAATCCCAGCACTTTGGGAGGCCAAGGTCGGCAGATCACCTGAGGTTAGGAGTTTGAAACCAGCCTGGCCAACATGGCGAAACCCTGTCTCTACTAAAAATATAAAAATTAGCCGGGCGTGATGGCGGGCGCCTGTAATCCCAGCTACTTGGGAGGCTGAGGAAGAAGGATCAC…	chr19:50900182-50900662	chr19:50903495-50903976
chr1:95609447:+|chr1:95639445:+	TMEM56	circular_RNA|multiple_exon	238	NS	down	NM_152487	+	chr1:95583174-95609446	26273	chr1:95639446-95657105	17660	NM_152487_intron_0_0_chr1_95583174_f(+)	NM_152487_intron_5_0_chr1_95639446_f(+)	75.926	432	55	6	8400	8831	16825	16443	4.34e-90	327	TGCAGTGGCTCATGCCTCTAATCCTAGCACTTTGGGAGTCTGAGGCAGGAGGATCACTTGTGTTCAGTAGTTTGAGACCAGCCTGGACAACATAGCGAGACGCCATCACTATTAAAAAAAAAAAAAGAGGCCAAGCGCAGTGGCTCATGCCTCTAATCCCAGCACTTTGGGAGGCTGAGGTGAGTGGATCACTTGAGGTCAGGAGTTTAAGACCAGCCTGGCCAACATGACAAAACCCCATCTCCACCAAAAAATACAAAAATTAGCCAGGCATGGTGGTGCATGCCTGTAGTTCCAGCTGCTTGGGAGGCTGAGGCAGGAGAGTTGCTTGAACTCAGGAGGCAGAGGTTGCAGTGAGCCGAGATCACTCCACTGCACTCCAGCCCAGGTGACAGAACG…	TGCAGTGGCTCACGCCTGTAATCCCAGCACTTTGGGAGGCTGAGGCAGGTGGATCACCTGAGGTCAGGGGTTTGAAACCAGCCTGGCCA----------------------------------------GCCAGGCGCAGTGGCTCACCCCTGTAATCCCAGCACTTTGGGAGGCTGAGGAGCGTGGATCA--TCAGGTCAGGAGTTCAAGACCAGCCTGGCCAAGATAGTGAAACCCCGTCTCTACTAAAAA-TACAAAAATTAGCCAGGCATGGCGGCGGGCACCTGTAATCCCAGCTACTCAG-AGGCTGAGGCAG-AGAATTGCTTGAACCCAGGAGGCAGAGGTTGCAATGAGCCGAGATCACACCACCACACTCCAGCCTGGGCGACAGAGCA…	chr1:95591573-95592004	chr1:95655888-95656270
chr7:24659671:+|chr7:24690331:+	MPP6	circular_RNA|multiple_exon	395	NS	up	NM_016447	+	chr7:24613213-24659670	46458	chr7:24690332-24703208	12877	NM_016447_intron_0_0_chr7_24613213_f(+)	NM_016447_intron_5_0_chr7_24690332_f(+)	84.395	314	46	2	45843	46156	8142	7832	1.86e-93	340	GGCTGGGCGCGGTAGCTCACGCCTGTAATCCCAGCACTTTGGGAGGCCGAGGTGGGCGGATCAGGAGGTCAGGGGATGGAGACCATCCTGGCTAACACGGTGAAACCCCGTCTCTACTAAAAAATACAAAAAATTAGCTGGCCGTGGTGGTGGGTGCCTGTAGTCCCAGCTACTCGGGAGGCTGAGGCAGGAGAATGGCGTGAACCTGGGAGGCGGAGCTTGCAGTGAGCCGAGATCCCGCCACTGCACTCCAGCCTGGGCAACAGAGCGAGACTCTGTCTCAAAAAAAAAAAAAAAAAAGAAAGAAAAAAGAA	GGCCGGGTGCAGTGGCTCACACCTGCAATCCCAGCACTTTGGGAGGCTGACGCAGATGGATCACGAGATCAAGAGATCGAGACCATCCTGGCCAACGTGATGAAACCCTGTCTCTACTAAAAAAAA--AAAAATTAGCTTGGCCTGGTGGCACGTGCCTGTAGTCCCAGCTACTTGGGAGGCTCAGGCAGGAGAATCACTTGAACCCAGGAGGTGGGGGTTGCAGTGAGCCGAGATCGTGCCACTGCACTCCAGCCT-GGCAACAGAGCGAGACTCTGTCTCAAAAAAAAAAAAAAAGTTGGAAGAAAAAAAAA	chr7:24659055-24659368	chr7:24698163-24698473
chr9:125645658:-|chr9:125639750:-	RC3H2	circular_RNA|multiple_exon	287	NS	up	NM_018835	-	chr9:125627937-125639749	11813	chr9:125645659-125652590	6932	NM_018835_intron_8_0_chr9_125627937_r(-)	NM_018835_intron_13_0_chr9_125645659_r(-)	82.609	322	52	2	7057	7374	4448	4127	1.54e-89	324	TGTTTGTTTGTTTGTTTG--TTTGTTTGTTTGTTTGTTTTTGGAGACAGAGTCTTGCTCTGTCGGCCAGGCTGGAGTACAGTGGCACAATCTCGGCTCACTGCAACCTCTGTCTCCCAGGCTCAAGCAATTCTCCTGCTTCAGCCTCCCAAGTAGCTGGGATTACAGGCATGTCCCACCACTTCTGGCTAA--TTTTTGTATTTTTAATAGAGACGGGGTTTCACCATGTTGGCCAGGCTGGTCTTGAACTCCTGACCTCAGGTAATCCACTCGCCTCAGCCTCCCAAGGTGCTGGGATTACAGGTGTGAGCCACCATGCCC	TGTTTTTTGTTTTGTTTTGTTTTGTTTGTTTTGTTTTGTTTTGAGACAAAGTCTTGCTCTGTCACCCAGGCTGGAGTGCAGTGGCACGATCTTCGCTCACTGCAACCTCCGCCTCCTAGGTTCAAACGATTCTTGTGCCTCAGCCTCCCGAATAGCTGGGATTACAGGTGTGCACCACCATGCCCAGCTAATTTTTTTCTATTTTCAGTAGAGACAGAGTTTTCCCATGTTGGTCAGGCTGGTCTCAAACTCCTGACCTCAAGTTATCCACCCGCCTCGGCCTCCCAAAGTGCTGGGATTACAGGTGTGAGCCACCGTGCCC	chr9:125632376-125632693	chr9:125648143-125648464
chr18:9931807:+|chr18:9937063:+	VAPA	circular_RNA|multiple_exon	491	NS	up	NM_194434	+	chr18:9914333-9931806	17474	chr18:9937064-9950391	13328	NM_194434_intron_0_0_chr18_9914333_f(+)	NM_194434_intron_3_0_chr18_9937064_f(+)	94.444	18	1	0	16685	16702	4845	4828	2	28.3	TTTTAAAAAATACATAAC	TTTTAAAAAATACATCAC	chr18:9931017-9931034	chr18:9941891-9941908
chr9:123301442:-|chr9:123280705:-	CDK5RAP2	circular_RNA|multiple_exon	341	NS	up	NR_073558	-	chr9:123253756-123280704	26949	chr9:123301443-123307991	6549	NR_073558_intron_25_0_chr9_123253756_r(-)	NR_073558_intron_32_0_chr9_123301443_r(-)	81.605	299	43	3	6390	6685	3492	3203	2.81e-78	289	GGCCGGGCGCGGTGGCTCACGCCTGTAATCCCAGCACTTTGGGAGGCCGAGGT-GGGTGGATCACCTGAGGTGAGGAGTTGAAGACCAGCCTGGTCGACATGGTGAAATCCTGTATCGACTAAAAATACAAAAATTAGCTGGGTGTGGTGGCAGACACCTGTAGTCCCAGCTACTTGGGAGGCTGAGGCAGGAGAATCACGTGAACCTGGGAGGCAGAGGTTTCAGTGAGCTGAGATCGTGCCACTACACTCCAGCCTGGGCGACAGAGCGAGACT--GTCTCAAAAAAAAAAAAAAAA	GGCCAGGCATGGTGGCTCATGCTTGTAATCCCAGCACTTTGGGAGGCCAATGCAGGGGGGATCACCTGAGGTCAGGAGTTTGAGACCAGCCTGGCCAACATGGTGAAACCCTGTCTCTACTAAAAATACAAAAATTAGCCAAGGCTTGTGGCGCATGCCTGTAATCCCAGCTACTCGGGAGGCTGAGGCAGAAGAATCACTTGAACCCG---------GGTTGTACTGAGCCAAGATTGTGCCATTGCACTCCAGCCTGAGCAACAGAGCGAGACTCCATCTCAAAAAAAAAAAAAAAA	chr9:123274020-123274315	chr9:123304500-123304789
chr11:44129233:+|chr11:44135851:+	EXT2	circular_RNA|multiple_exon	482	up	NS	NM_207122	+	chr11:44117403-44129232	11830	chr11:44135852-44146338	10487	NM_207122_intron_0_0_chr11_44117403_f(+)	NM_207122_intron_3_0_chr11_44135852_f(+)	83.276	293	45	3	2568	2859	2958	2669	1.89e-81	298	CGGTGGCTCAATCCTGTAATCTCAGCACTTTGGGAGGCTGAGGTAGGTGGATTACCTGAGGTCAGGAGTTCAAGACGAGCCTGGCCAACTTGGCAAAACTCCGTCTCTACTAAAAAATACAAAAAATTAGCCGGGGATGGTGGTGGGCGCCTGTAATCCCAGTGACTTGGGAGGCTGAGGCACGAGAATCGCTTGAACCCAGGAGGCAGAGGTTGCAGTGAGCCGAGATGACACCACTGCACTCCAGCCTGGGCAAC-AGAGAGAGATTCTGTCTCAAAAAAAAAAAAAAAAA	CGGTGGCTCACACCTGTAATCCCAGCACTTTGGGAGGCCAAGGTGGGTGGATCACCTGAGGTCAGGAGTTTGAAACCAGCCTGACAAACATGGAGAAACCCCGTCTCTGC-AAAAAATACAAAA--TTAGCTGGGCGTGGTGGCACACGCCTGTAATCCCAGCTACTTGGGAGGTTGAGGCAGGAGAATCGCTTGAATCTGGGAGGCGGAGGTTTTGGTGAGCCGAGATCACGCCATTGCACTCCAGCTTGGGCAACAAGAGCAAAACTCCGTCTCAAAAAAAAAAAAAAAAA	chr11:44119970-44120261	chr11:44138520-44138809
chr2:172782047:+|chr2:172823470:+	HAT1	circular_RNA|multiple_exon	210	NS	up	NR_027862	+	chr2:172779018-172782046	3029	chr2:172823471-172841095	17625	NR_027862_intron_0_0_chr2_172779018_f(+)	NR_027862_intron_6_0_chr2_172823471_f(+)	83.721	301	47	2	2564	2862	10157	9857	2.91e-87	315	TTTTTTTTTTTTTTTTTTTTGAGATGGAGTCTTGCTCTGTCGCCCAGGCTAGAGGGCAGTGGCATGATCTCGGCTCACTGCACCCTCTGCCTCCTGGGTTCAAGAGATTCTCCTGCCTCAGCCTCCCAAGTAGCTGGGATTACAGGCGCCCGTCACCGTGCCCGGCTAAT-TTTTGTATTTTTAGTAGAGA-CGGGTTTCACCATCTTGGCGAGGCTGACCTCGAACTCCTGACCTTGTGATCCACCCACCTCAGCCTCCCAGAGTGCTGGGATTACAGGCGTGAGCCACCGTGCCCAGCT	TTTGTTTTTTTTTTCTTTTTGAGACGGAGTCTTGCTCTGTTGCCTAGGCTGGAGTGCAGTGGCGCAATCTTGGTTCACCGCAAACTCTGCCTCCCAGGTTCATGCCATCCTCCTGCCTCAGCCTCCCAAGTAGCTGGGACTACAGGCACTCACCACCACGCCTGGCTAATTTTTTGTATTTTTAGTAGAGATGGGGTTTCACCATGTTAGCCAGGATGGTCTCGATCTCCTGACCTCATGATCCGCCTGCCTCAGCCTCCCAAAGTGCTGGAATTACAGGCGTGAGCCACCGCTCCCGGCT	chr2:172781581-172781879	chr2:172833327-172833627
chr12:133312098:-|chr12:133310971:-	ANKLE2	circular_RNA|multiple_exon	1282	up	NS	NM_015114	-	chr12:133306857-133310970	4114	chr12:133312099-133313478	1380	NM_015114_intron_2_0_chr12_133306857_r(-)	NM_015114_intron_4_0_chr12_133312099_r(-)	83.682	239	30	2	136	374	928	699	1.51e-69	255	TTTTTGAGACGGAACCTCTCTTTGTTACCCAAGCTGGAGTGCAGTGGCGCAATCTTGGCTCACTGCAACCTCCACCTCCTGGGTTCAAGCGATTCTTCTGCCTCAGCCTCCTGAGTAGCTGGGACTACAGGCGCCCGCCACCACGCCTGGCTAATTTTCGTATTTTTTTTTTTTTTAGTGGAGATGCGGTTTCACCGTATTGACCAGGCTGGTCTCGAACTCCTGACCTCGTGATCCAC	TTTTGGAGACGGAGTCTCGCTCTGTCGCCCAGGCTGGAGTGCAGTGGTACGATCTCGGCTCACTGCAAGCTCCACCTCCGGGGTTCAGGCCATTCTCCTGCCTCAGCCTCCCGAGTAGCTGGGACTATAGGCGCCCACCACCACGCCCGGCTA--------ATTTTTTGTATTTTTAGTAGAGACG-GGTTTCACCGTGTTAGCCAGGATGGTCTCGATCTCCTGACCTCGTGATCCAC	chr12:133310597-133310835	chr12:133312551-133312780
chr17:30207773:-|chr17:30205269:-	UTP6	circular_RNA|multiple_exon	650	up	NS	NM_018428	-	chr17:30202433-30205268	2836	chr17:30207774-30211442	3669	NM_018428_intron_5_0_chr17_30202433_r(-)	NM_018428_intron_8_0_chr17_30207774_r(-)	74.807	647	115	9	1231	1876	737	138	6.15e-124	435	TTTTTTTGGAGACAGAGTCTTGCTCTGTCACCCAGCCTGGAGTGTAGTGGCATGATCTTGGCCCACTGCAACTTCCTCCTCCCAGGTTTAAGTGATTCTCCCAACTCATCCTCCCGAGTAGCTGGGATTACAGGCGTGCACCAACACACCTAGCTAATTTTTGTATTTTTAGTAGAAACAAGGTTTCACCATGTTGGCTAAGCTGGTCTTGAGCTCTTGACCTCAGGTGATCTGCCTGCCTTGGCCTCCCAAAGTGCTGGGATTACAG-GCGTGAGCCACTGAGCGCAGCCTATTTGTTAATTTTCATCCTCTGTTTGGTGAGCATGTGTTCTGGCATAGTGAACTGTTTTGTTTTTATTTATTTATTATTTTTTTGAGACGGAGTTTCGCTCTTGTTG…	TTTTTTCTGAGACACGGTCTCACTCTGTGACCCAGACAGGAGTGGAGTGGCAGGATCACAGTTCACTCCAGCCTCAACCTCCCAGACTCAGGTGATCTTCCCACCTCAGCCTCCAGAGTAGGTAGGACCACAGGCATGCACCACCACACCTAGCT--------TATTTTTTGTAGAGACAGGGTTTCACCGTGTTGCCTAGGGTGGTCTCAAACCCCTGAGCTCAAGGGATCCACCTGCCTTGGCCTCCCAAAGTACTGGGATCCCAAAGTGTGAGCTACTACACTGGGCCA----GGAAATTTT---------TTT------------TT-----AACGTAA-----TATGATATTAATTTTTTTTT--TTTTTTGAGATGGAGTTTTGCT--TGTCA…	chr17:30203393-30204038	chr17:30210706-30211305
chr5:138117612:+|chr5:138147991:+	CTNNA1	circular_RNA|multiple_exon	449	up	NS	NM_001903	+	chr5:138089200-138117611	28412	chr5:138147992-138160218	12227	NM_001903_intron_0_0_chr5_138089200_f(+)	NM_001903_intron_4_0_chr5_138147992_f(+)	90.972	288	14	1	21119	21394	11665	11378	4.23e-114	408	TTTTTTTTTTTGAGGCGGAGTCTCGCTCTGTCGCCCAGGCTGGAGTGCAGTGGCGCGATCTCGGCTCACTGCAAGCTCTGCCTCCCGGGTTCACGCCATTCTCCTGCCTCAGCCTCCTGAGTAGCTGGGACTACAGGCGCCCACCACCGCACCCAGCTAATTTTTTGTATTTTTAGTAGAGACGGGGTTTCACCG------------TGGTCTTGATCTCCTGACCTCGTGATCCGCCCACCTCGGCCTCCCAAAGTGCTGGGATTACAGGCATGAGCCACCGCGCCC	TTTTTTTTTTTGAGACGGAGTCTCGCTCTGTCGCCCAGGCTGGAGTGCAGTGGCGGGATCTCGGCTCACTGCAAGCTCCGCCTCCCGGGTTCACGCCATTCTCCTGCCTCAGCCTCCCAAGTAGCTGGGACTACAGGCGCCCGCCACTACGCCCGGCTAATTTTTTGTATTTTTAGTAGAGACGGGGTTTCACCGTTTTAGCCGGGATGGCCTCGATCTCCTGACCTCGTGATCCGCCCGCCTCGGCCTCCCAAAGTGCTGGGATTACAGGCGTGAGCCACCGCGCCC	chr5:138110318-138110593	chr5:138159369-138159656
chr22:44322815:+|chr22:44336005:+	PNPLA3	circular_RNA|multiple_exon	364	up	NS	NM_025225	+	chr22:44319979-44322814	2836	chr22:44336006-44340570	4565	NM_025225_intron_0_0_chr22_44319979_f(+)	NM_025225_intron_6_0_chr22_44336006_f(+)	83.113	302	39	4	547	838	1044	745	1.24e-85	307	TTTTTTTCTTTTTTTTTTTTTGAGACGGAGTTTCGCTCAGTCGCCCAGGCTGGAGTGCAGTGGCGTGATCTCAACTCACTGCAAGC----TCCACCTCCCAGGT------TCACGCCATTCTCCTGCCTCAGCCTCCCGAGTAGCTGGGACTACAGGCGCCAGCCACCAAGCCCGGCTAATTTTTTGTATTTTTTAGTAGAGACGGGGTTTCACCGTGTTAGCCAGGATGGTCTCGATCTCCTGACCTCGTGATCTGCCCACCTCGGCCTCCCAGAATGCTGGGGTTACAGGCGTGAGCCAC	TTTTTTTTTTTTTTTTTTTTTGAGTCGGAGTTTCGCTCTGTAGCCCAGGCTAGAGTGCAGTGGCATGATCTCGGCTCACTGCAACCAACCTCCGCCTCCTAGGTCCTGCTTCAAGCAATTCTCCTGCCTTAGCCTCCGGAGTAGCTGGGATTACAGGCATGCACCACCATGCCCAGCTAATTTTT-GTATTTTT-AGTAGAGACATGGTTTCACCATGTTGGCCAGGCTGGTCTTGAACTCCTGACCTCATTATCCACCCACCTCGGCCTCCCAAAGCGCTGGGATTACAGGTGTGAGCCAC	chr22:44320525-44320816	chr22:44336750-44337049
chr22:46085592:+|chr22:46125470:+	ATXN10	circular_RNA|multiple_exon	340	up	NS	NM_013236	+	chr22:46068060-46085591	17532	chr22:46125471-46134610	9140	NM_013236_intron_0_0_chr22_46068060_f(+)	NM_013236_intron_6_0_chr22_46125471_f(+)	82.517	286	44	1	10858	11143	5588	5309	4.84e-79	291	GGCCGGGCACGGTGGCTCACGCCTGTCATCCCAGCACTTTGGGAGGCCAAGGCAGGTGGATCACCTGAGGCCAGGAGTTTGAGACCAGCCTGGCCAACATGGTGAAACCCCATCTCTACTAAAAATACAAAAATTTGTTGGGCATGGTGGCACATGCCTGAAATTCTACCTACTTGGGAGGCTGAGGCATGAGAATTGCTTGAACTTGGGAGGCGGGGGTTGCAGTGAGCTGAGATCCTGCCTCTGCACTCCAGCCTGGGCAACAGAGCAAAACTCTGTCTCAAAA	GGCCGGGCACGGTGGCCCATGCCTATAATCCTAGCACTTTGGGAGCCCGAGGCGGGTGGATCACCCAAAGTCGGGAGTTCAAGACCAGCCTGGCCAACAAGGCGAAACCCCATCTCTACTAAAAATACAAAAATTAGCCGGACATGGTGGTGGGTGCCTG------CAGCTACACAGGAGGCTGAGGCAGGAGAATCGCTTGAACCTGGGAGACGGAGGTTGCAGTGAGCCAAGACCACACCTCTGCATTCCAGCCTGGGCAACAGAGCAAGACTCTATCTCAAAA	chr22:46078917-46079202	chr22:46130779-46131058
chr5:32724804:+|chr5:32739136:+	NPR3	circular_RNA|multiple_exon	288	up	NS	NM_001204376	+	chr5:32710890-32724803	13914	chr5:32739137-32774813	35677	NM_001204376_intron_0_0_chr5_32710890_f(+)	NM_001204376_intron_2_0_chr5_32739137_f(+)	71.575	292	61	4	10596	10869	5261	4974	3.05e-38	154	AGGCTGGGCGTGGTGGCTCATGCCTGTAATCTCAGCACTTTGGGAGGCCCACGGTGGGCCGATCACTTAGCC------------------TGGCCAACATGACAAAACTCTATCTATACAAAAAGAACGAAAATTAGCCGGGTGTGGTAACATGCACCTGTAGTCTCAGTTACTTGGGAGGTGCTGAGGTGGGAGGATCGCTTGAGCCCAGGAGATGGAGGTTGCAGTGAGCTAAGACTGAGCCACTGCACTCTTGTCCGGGTGACAGAGTGAGAGTCTGTCTCCAAACAAA	AGGCTGGGCGAGATGGCTCACGCCTGTAATCCCAGCACTTTGGGAGGCTGA-GGCAGGCAGATGACAAGGTCAAGAGATCGAGACCATCTTGGCCAACATAGTGAAACCCCATCTCTACTAAAAATACAAAAATTAGCCAGGCGTGGCGGCACGTGCCTGTAATCTCAGCTACTTGGGAG--GCTGAGGCAGGAGAATCACCTGAACCCGGGAGGCAGGGGTTGCAGTGAGCCAGGATTATGCCACTGCATTCCAG-CCTGGCGACAGAGCAAGACTCTGTCTCAAAAAAAA	chr5:32721485-32721758	chr5:32744110-32744397
chr9:131271155:+|chr9:131277918:+	GLE1	circular_RNA|multiple_exon	331	up	NS	NM_001499	+	chr9:131267184-131271154	3971	chr9:131277919-131284946	7028	NM_001499_intron_0_0_chr9_131267184_f(+)	NM_001499_intron_2_0_chr9_131277919_f(+)	82.428	626	78	12	2692	3293	1299	682	5.99e-176	609	AAAAAAAAATA---GTCGGGCGTGGTGGCTCACGCCTGTAATCCCAACACTTTGGGAGGCTGAGGTGGGTGGATCACCTGAGGTCAGGAGTTTGAGACCAGCCTGGCCAACATGGTGAAACCCTGTCTCTAGT-AATAATACAAAAATTAGCCGGGTGTGGTGGTCGACACCTGTAATCCCAGCTGCTCGGGAGGCTGAAGCAGGAGAATTGCTTGAACCCGGGAGGTGGAGGTTGCAGTGAGCTGAGATCGTGCCACTGCACTCCAGCCTGGG-TGAC-AGAGCAAGACTCCATCTCAAAAAAA--------------AGGCTGGGCACACAGTGGCTCACGCCTGTAATCCCAGCACTTTGGGAGGCTGAGGCGGGTGGATCGCCTGAGGTCAGGAG…	AAAAAAAAATACATGCTGGGCGCAGTGGCTTATGCCTGTAATCCCAGCACTTTGGGAGGCTGAGGTGGGTGGATCACCTGAGGTCAGGAGTTTGAGACCAGCCTGGCCAACACGGTGAAACCCCGTCTCTACTAAAAAATACAAAAATTAGCCAGGCGTGGTGGCAGGCGCCTGTAATCTCAGCTACTTGGGAGGCTCAGGCAGGAGAATTGCTGGAACCCAGGAGGCGGAGGTTGCAGTGAGCCAAGATTGCACCACTGCACTCCAGCCCGGGCTGACAACAGCAAGACTCTGTCTCAAAAAAACAAAAACAAAAAACAGGCCGGG--CACGGTGGCTCATGCCTGTAATCCCAGCACTCTGGGAGGCCGAGGCGGGCAGATCAC--GAGGTCAGAAG…	chr9:131269875-131270476	chr9:131278600-131279217
chr9:22046750:+|chr9:22056386:+	CDKN2B_AS1	circular_RNA|multiple_exon	284	up	NS	NR_047543	+	chr9:21995161-22046749	51589	chr9:22056387-22112318	55932	NR_047543_intron_0_0_chr9_21995161_f(+)	NR_047543_intron_3_0_chr9_22056387_f(+)	95.147	577	28	0	21076	21652	35163	34587	0	915	CAAGGGACGTGAAGGACCTCTTCAAGGAGAACTACAAACCACTGCTCAATGAAATAAAAGAGGATACAAACAAATGGAAGAACATTCCATGCTTATGGATAGGAAGAATCAATATCGTGAAAATGGCCATACTGCCCAAGGTAATTTATAGATTCAATGTCATCCCCATCAAGCTGCCAATGACTTTCTTCACAGAATTGGAAAAAACTACTTTAAAGTTCATATGGAACCAAAAAGGAGCCCGCATTGCCAAGTCAATCCTAAGCCAAAAGAACAAAGCTGGAGGCATCATGCAACCTGACTTCAAACTATACTACAAGGCTACAGTAACCAAAACAGCATGGTACTGGTACCAAAACAGAGATATAGATCAATGGAACAGAACAGAGCCCTCAGAAA…	CAAGGGATGTGAAGGACCTCTTCAAGGAGAACTACAAACCACTGCTCAATGAAATAAAAGAGGATACAAACAAATGGAAGAACATTCCATGCTCATGGGTAGGAAGAATCAATAACATGAAAATGGCCATACTGCCCAAAGTAATTTATAGATTCAATGCAATCCCCATCAAGCTACCAATGACTTTCTTCACAGAACTGGAAAAAACTACTTTAAAGTTCATATGGAACCAAAAAAGAGCCTGCATTGCCAAGTCAATCCTAAGCCAAAAGAACAAAGCTGGAGGCATCACGCTACCTGACTTCAAACTATACTACAAGACTACAGTAACCAAAACAGCATGGTACTGGTACCAAAACAGAGATATAGACCAATGGAACAGAACAAAGCGCTCAGAAA…	chr9:22016236-22016812	chr9:22090973-22091549
chr1:2327223:+|chr1:2332374:+	RER1	circular_RNA|multiple_exon	165	NS	down	NM_007033	+	chr1:2323398-2327222	3825	chr1:2332375-2333645	1271	NM_007033_intron_0_0_chr1_2323398_f(+)	NM_007033_intron_4_0_chr1_2332375_f(+)	100	12	0	0	3465	3476	277	266	5	22.9	GGAGGGAGGACA	GGAGGGAGGACA	chr1:2326862-2326873	chr1:2332640-2332651
chr2:236706403:+|chr2:236715975:+	AGAP1	circular_RNA|multiple_exon	219	NS	down	NM_014914	+	chr2:236659133-236706402	47270	chr2:236715976-236791988	76013	NM_014914_intron_5_0_chr2_236659133_f(+)	NM_014914_intron_8_0_chr2_236715976_f(+)	89.726	292	28	2	8679	8969	9126	8836	2.84e-106	385	TTTTTTTTTTTTTTTTTTTTGAGATGGAGTCTCGCTCTGTCACCCAGGCTGGACTGCAGTGGTGTGATCTCAGCTCACTGCAAGCTCCACCTCCTGGGTTCACACCATTCTCCTGCTTCAGCCTCCCAAGTAGCTGGGACTACAGGCGCCTGCCACCACGCCCGGCTAATTTTTTTGTATTTTTAGTAGAGAC-GGGCTTTCACCGTGTTAGCCAGGATGGTCTTGATCTCCTGACCTCGTGATCCGCCCGCCTTGGCCTCCCAAAGTGCTGGGATTACAGGCGTGAGCCAC	TTTTTTTTTTTTTTTTTTTTGAGACGGAGTCTCGCTCTGCCACCCAGGCTGGAGTGCAGTGGTGCGATCTTGGCTCGCTGCAACCTCCGCCTCCCGGGTTCATGCGATTCTCCTGCCTCAGGCTCCCAAGTAGCTGGGACTACAGGCACCCGCCACCACGCCTGGCTAA-TTTTTTGTATTTTTAGTAGAGACGGGGGTTTTACCATGTTAGTCAGGATGGTCTCGATCTCCTGACCTCGCGATCCACCCACCTCGGCCTCCCAAAGTGCTGGGATTACCGGCGTGAGCCAC	chr2:236667811-236668101	chr2:236724811-236725101
chr7:129688984:-|chr7:129679304:-	ZC3HC1	circular_RNA|multiple_exon	332	NS	up	NM_016478	-	chr7:129668870-129679303	10434	chr7:129688985-129691060	2076	NM_016478_intron_5_0_chr7_129668870_r(-)	NM_016478_intron_8_0_chr7_129688985_r(-)	87.413	286	35	1	4964	5248	1141	856	6.39e-98	351	TTTTTTTTTTTTTTTTGAGACGGAGTCTCGCTCTGTCGCCCAGGCTAGAGTGCAGTGGCAGGGTCTCGGCTCACTGCAAGCTCTGCCTCCCGGGTTCACGCCATTCTTCTGCCTCAGCCAACCCAGTAGCTGGGACTACAGGCGCCCGCCACCACACCCGGCTAATTTTTTGTATTTTTAGTAGAGACGGGGTTTCACCGTGTTAGCCAGGATAGTCTCAATCTCCTGACCTCGTGATACGCCCGCCTCGGCCTCC-CAAAGTGCTGGGATTACAGGCTTGAGCCA	TTTATTTATTTATTTAGAGACGGAGTCTCACTCTGTCACTCAGGCTGGAGTGCAGTGACGCGATCTCGGCTCACTGCAACCTCCGCCTCCCAGGTTCAACCAATTCTCCTGCCTCAGCCTCCCGAGTAGCTGGGACTACAGGCGCGGGCCACCACGCCCGGCTAATTTTTTGTATTTTTAGTAGAGATGGGGTTTCACCGTGTTAGCCAGGATGGTCTTGATCTCCTGACCTCGTGATCTGCCCGCTTCAGCCTCCTCAAAGTGCTGGGATTATAGGCGTGAGCCA	chr7:129674056-129674340	chr7:129689920-129690205
chr14:50141145:-|chr14:50130033:-	POLE2	circular_RNA|multiple_exon	149	up	up	NM_002692	-	chr14:50122562-50130032	7471	chr14:50141146-50146442	5297	NM_002692_intron_8_0_chr14_50122562_r(-)	NM_002692_intron_15_0_chr14_50141146_r(-)	84.589	292	42	1	2417	2708	4630	4342	3.05e-89	322	TTTTTTTAAGACGGAGTTTTGCTCTTGTTGCCCAGGCTGGAGTGCAATGGCACCATCTTGGCTCACCACAACCTCTACTTCCCGGTTTCAAGTGATTCTCCTGCCTTAGCCTCCCAAGTAGCTGGGATTACAGGCATGTGCCACCACACTCAGCTAATTTTGTATTTTTAGTAGAGACAGGGTTTCGCTATGTTGGTCAGGCTGGTCTTGAACTCCCGACCTCAGGTGATCCACTGGCCTCGGCCTCCCAGAGGGAGGCTGGGATTATAGGTGTGAGCCACTGTGCCTGGCC	TTTTTTTGAGACAGAGTTTCACTCTTGTTGCCCAGGCTGGAGTGCAATGGCTCGATCGTGGCTCACCACAACCTCCGCCTCCAGGGTTCAAGAGATTCTCCTGCCTCAGCCTCCCGAGTAGGTGGGATTACAGGCATGCACCACCACGCCCAGCTAATTTTGTATTTTTAACAAAGACGGGGTTTCTTTATGTTGGTCAGGCTGGTCACTAACTCCCAACCTCAGGTGATCCACCCACCTCAGCCTCCCAAAG---TGCAGGGATTACAGGCATGAGCCACTGCGCCCGGCC	chr14:50127325-50127616	chr14:50141813-50142101
chr16:89484776:-|chr16:89371614:-	ANKRD11	circular_RNA|multiple_exon	222	up	NS	NR_045839	-	chr16:89358186-89371613	13428	chr16:89484777-89556652	71876	NR_045839_intron_4_0_chr16_89358186_r(-)	NR_045839_intron_8_0_chr16_89484777_r(-)	88.364	275	29	3	2657	2929	2750	2477	2.77e-94	342	GCCAGGCGCGGTGGCTCACGGCTGTAATCCCAGTACTTTGGGAGGCCGAGGCGGGCAGATCACAAGGTCAGGAGTTCGAGACCAGCCTGACCAACATGAAGAAACCCTGTCGCTACTAAAAATACAAAAATTAGCCAGGTGTGGCGGCGGGTGCCTGTAATCCCAGCTACTCGGGAGGCTGAGGCAGGAGAATTGCGTGAA-CCCAATAGGTGGAGGTTGCAGTGAGCCAAGATTGCGCCATTGCACTCCAGCCT-GGCAACAGAGCAAGACTCC	GCCGGGCGCGGTGGCTCACGCCTGTAATCCCAGCACTTTGGGAGGCCAAGGCAGGTGGATCACAAGGTTAGGAGTTCAAGACCAGCGTGGCCAACATGGTGAAACCCCATCTCTACTAAAAATACAAAAATTAGCCAGGCGTGGCGGTGGGCGCCTGTAATCCCAGCTACTCGGGAGGCTGAGGCA-GAGAACTGCTTGAACCCCAGGAGACGGAGGTTGCAATGAGCCAAGATTGCGCCACTGCACTCCAGCCTGGGCGACAGAGCGAGACTCC	chr16:89368685-89368957	chr16:89553903-89554176
chr22:38494489:-|chr22:38493039:-	BAIAP2L2	circular_RNA|multiple_exon	217	up	NS	NM_025045	-	chr22:38485682-38493038	7357	chr22:38494490-38503858	9369	NM_025045_intron_6_0_chr22_38485682_r(-)	NM_025045_intron_9_0_chr22_38494490_r(-)	89.423	312	31	2	6622	6932	1614	1304	5.03e-115	407	GCCAGGCTCGGTGGCTCACGCCTGTAATCCCAGCACTTTGGGAGTCCGAGGGCAGGCAGATCACCTGAGGTCAGGAGTTTGAGACCAGCCTGGCCAACATGGTGAAACCCCGTCTCTACTAAAAA-TACAAAAATTAGCTGGGCATGGTGGCAGGCGCCTGTAATCCCAGCTACTCGGGAGGCTGAGGAAGGAGAATGGCATGAACCCGGGAGGCGGAGCTTGCAGTGAGCCGAGATCGCGCCATTGCACTCCAGCCTGGGCGACAGAGCCAGACTCCGTCTAAAAAAAAAAAAAAAAAAAAAAAAAAAAAA	GCCAGGCGCGGTGGCTCACGGCTGTAATCCCAGCACTTTGGGAGGCCGAGG-CGGGCAGATCACTTGAGGTCAGGAGTTCAAGACCAGCCTGGCCAACATGGTGAAACCCCGTCTCTGCAAAAAAATAAAAAAATTAGCCAGGCATGATGACAGGTGCCTGTAATCCCAGCCGCTCGGGAGGCTGAGGCAGGGGAATGGCATGAACCCAGGAGGCGGAGGTTGCAGTGAGCTGAGATTGTGACACTGCACTCCAGCCTGGACGACAGAGCAAGACTCCGTCTCAAAAAAATTAAAAAAAAAAAAAAAAAAAA	chr22:38486107-38486417	chr22:38502245-38502555
chr19:41754419:+|chr19:41754725:+	AXL	circular_RNA|multiple_exon	172	down	NS	NM_021913	+	chr19:41749613-41754418	4806	chr19:41754726-41758255	3530	NM_021913_intron_11_0_chr19_41749613_f(+)	NM_021913_intron_13_0_chr19_41754726_f(+)	72.757	613	112	8	3888	4484	943	370	4.61e-103	367	TTTTGTTTGAGATGGGGTCTTGCTCTGTCACCCAGGCTGGGGTGCAGTGGCATGAGCTCAGCTTACTGCAGCCTCCACCCCTG-GGCTCAAGTGATCCTCCAACCTCAGCCTCCTGAGTAGCTGGGACTATAGGCGCGTACCACCACACATGGCTAGCTTTTGTATTTTTTTGTAGAGACGGGGATTCGCCATGTTGCCCAGGCTGGTTTTGAATTCCTGGACTCAAGTGATCCACCGGCCTCTGCCTCCCAAAGTGCTGCGATTACAGGCATGAGCCACTGCATCCAGCAAAAAGAAATATTTTTATTTTATTTTATTTTATTTTATTTTATTTTATTTTATTTTTGAGACGGAGTCTTGCCCTGTCACCCAGGCTGGAGTGAAGTGGTGCGATCTCA…	TTTTTTTTCAGACGGAGTCTTGCTCTGTCGCCCAGGCTGGAGGGCAGTGGCACGATCTCGGCTCACTGCAATCTCCGCCTGTGAGGTTCAAGCGATTCTCCTGCCTCAGCCTCCCGAGTAGCTGGGATTACAGGTGCCTGCCACCACGCCTGGCTAATTTTTGTATTTTTA-GTAGAGGTGGGGTTTCGCTATGCAGATCAGGCCAGTCTCGAACTCCTGACCTCATGTGATCCACCCGCCTTGGCCTCCCAAAGTGCTGGGATTACAGACGTGAGCCACCACGCCCAGC---------CATGTGTGTTTTATT----------------------------TTTTTAAGACAAAGTCTCACTCTGTCACCCAGATTGGAGTGCAGTGGCATGATCATA…	chr19:41753500-41754096	chr19:41755095-41755668
chr18:33775220:+|chr18:33783152:+	MOCOS	circular_RNA|multiple_exon	165	down	down	NM_017947	+	chr18:33767645-33775219	7575	chr18:33783153-33785039	1887	NM_017947_intron_0_0_chr18_33767645_f(+)	NM_017947_intron_4_0_chr18_33783153_f(+)	79.333	300	56	3	4969	5263	1823	1525	2.41e-68	253	TTTTATTTTATTTTTTGAGTCAGAGTCTCACTC----TGTCACAAAGACTGGAGTACAGTGGTGCAATCTCAGCTCACTGCAATCTCCACCTCCCAGGCTCAAGTGATTATCCTGCCTCAGCCTCCCAAGTAGCTGGGATTACAGGCGCACGCCATTACCGCCTGGCTAATTTTTGTATTTGTAGTAGAGATGGGGTTTCACCATGTTGGCCAGGCTGGTCTTGAACTCCTGACCTCAGATGATCCACTCACCTCAGCTTCCCCAAGTGCTGAGATTACA-GTGTGTGCCACCACACCTG	TTTTTTTTTTTTTTTTGAGACACGGTCTCACTCACTCTGTCACCCAGGCTGGAGTGCAGTGGTATGATCACAGCTCACTGCAGCCTCAACCTCCTGGGCTCAGGTGATCCTCTCACCTCAGCCTCCCAAGTAGCTGGGACGACAGGCATTCACCACCAT-GCCTGACTAATTTTTGTATTTTTTGCAGAGATGGAGTTTCACCATGTTGCCCAGGCTTGTCTTGAGCTCCTGGGCTCAAGTAATCCACCTGCCTCAGCCTCCCAAAGTGCTGGGATTACAGGCATGAGCCACCACGCCTG	chr18:33772613-33772907	chr18:33784677-33784975
chr16:1774558:+|chr16:1779579:+	MAPK8IP3	circular_RNA|multiple_exon	211	NS	down	NM_015133	+	chr16:1756659-1774557	17899	chr16:1779580-1793335	13756	NM_015133_intron_0_0_chr16_1756659_f(+)	NM_015133_intron_3_0_chr16_1779580_f(+)	78.878	606	80	10	11204	11805	1566	1005	8.11e-147	515	TTTTTTTTTGAGATGGAGTCTCGCTCTATCGCCCAGGCTGGAGTGCAGTGGCACGATCTCAGCTCACTGCAAGCTCCGCCTCCCAGGTTCCTGCCATTCTCCTGCCTCAGCCTCCTGAGTAGCTGGGACTACAGGCGCCCGCCACCACACCCGGCTAATCTTTTTTGTATTTTTAGTAGAGATGGGGTTTCACCTTGTTAGCCAGGATGGTCTCGATCTCCTGACCTCAAG-GTTC-GCCCGCCTCGGACTCCCAAAGTGCTGGGATTACAGGTGTGAGCCACCAAGCCCGGCTGAAAATTCTTGGTTCTCTTAAATCAGAAGTAAATGATTTTTTTTTTTTTGAAGCAGAGTTTCACTCTTGTCACTCGGGCTGGAGTGCAATGTCATGGCCTCGGCT…	TTTATTTTTGAGATGGACTCTC----TGTCGCCCAGGCTGGAGTGCTGTGGCGTGATCTCAGCTCACTGCAGTCTCCGCCTCCCAAGCTCAAGCAATTCTCCTGCCTCAGCCTCTCTAGTAGCTGGGACTACAGGCATGTGCCACCACACCCAGCTAA---TTTTTGTATTTTTAGTAGAGACGGGGTTTCACCGTGTTGGCCAGGCTGGTCTCAAACTCCTGACCTCAAGTGATCTGCCGGCCTCAGCCTTCCAAAGTGCCGGGATTACAGGTGTGAGCCACTGTGCC-----------------TACCCT---------------TTTTTTTTTTTTTTTTGA--CAGAGTCTCACTC-TGTCGCCCAGGCTGGAGTGCAGTGGTGCGATCTTGGCT…	chr16:1767862-1768463	chr16:1780584-1781145
chr12:104705068:+|chr12:104721449:+	TXNRD1	circular_RNA|multiple_exon	272	NS	up	NM_182743	+	chr12:104680888-104705067	24180	chr12:104721450-104725311	3862	NM_182743_intron_0_0_chr12_104680888_f(+)	NM_182743_intron_9_0_chr12_104721450_f(+)	86.452	310	39	1	15373	15679	1113	804	1.06e-102	369	TTCCCTTTTTTTTTTTTTTTTTTTTTGAGACGGAGTCTCGCTCTATAGCCCAGGCTGGAGTGCAGTGGCCCGATCTCGGCTCACTGCAAACTCCGCCTCCTGGGTTCACGCCATTCTTCTGCCTCAGCCTACCGAGTAGCTGGGACTATAGGCGCCTG---CCACCGCGCCCGGCTAATTTTTTGTAGTTTTAGTAGAGACGGGGTTTCACCGGGTTAGCCAAGATGGTCTCGATCTCCTGACCTCGTGATCCGCCCGCCTCGGCCTCCCAAAGTGCTGGGATTGCAGGCGTGAGCCACCGCGCCCGGCC	TTTCCTTTTTTTTTTTTTTTTTTTTTGAGGCAGAGTCTCACTCTGTCACCCAGGCTGGAGTGCAGTGGTGCAATCTCGGCTCACGGCAAGCTCCGCCTCCCGGGTTCAGGCCATTCTCCTGCCTCAGCCTCCAGAGTAGGTGGGACTACAGGCGCCCGCCACCACCACGGCCGGCTAATTTTTTGTATTTTTAGTAGACACAGGGTTTCACCATGTTAGCCAGAATGGTCTCAATCTCCTGACCTCGTGATCTGCCTGCATCAGCCTCCCAAAGTGCTGGGATTACAGGCATGAGCCAACGCACCTGGCC	chr12:104696260-104696566	chr12:104722253-104722562
chr5:151166133:+|chr5:151170623:+	G3BP1	circular_RNA|multiple_exon	316	NS	up	NM_198395	+	chr5:151151598-151166163	14566	chr5:151170624-151173719	3096	NM_198395_intron_0_0_chr5_151151598_f(+)	NM_198395_intron_3_0_chr5_151170624_f(+)	82.857	280	41	4	13987	14259	2335	2056	1.58e-75	277	GTGGCTCACGCCTGTAATCCCAGCACTTTGGGAGGCTGAGGCGGGCAGATCA--TGAGGTCAGGAGTTTGAGACCAGCCTGGATAACATAGTGAAATCCCGTG-CTA--AAAAATACAAAAATTAGCCGGGCATGATGGCGCTTGCCAGTAGTCCCAGCTACTATGGAGGCTGAGGCAGGAGAATCGCTTGAACCTGGGAGGTGGAGGTTGTGGTGAGCCGAGATCGCACCACTGCACTCCAGCCTGGGCAACAGAG--AGACTCTGTCTCAAAAACAAA	GTGGCTCATGCCTGCAATCCCAGCACTTTGGGAGGCCGAGGCAGGCAGATCACCTAAGGTCAGGAGTTCAAGACCAGCCTGGCCAATATGGTGAAACCCCATCTCTACTAAAAATACAAAAATGAGACAGGCATAATGGCCCACACCTGTAGTCCCAGCTGCTAGGGAGGCTGAGGCGGGAGGATTGCTTGAACCCGGGAGGTGGAGGGTGCAGTAAGCCCAGACTGCACCTCTGCACTCCAGCCTGGGCGACAGAGTAAGACCTTGTCTCAAAAAAAAA	chr5:151165584-151165856	chr5:151172679-151172958
chr2:36605500:+|chr2:36669878:+	CRIM1	circular_RNA|multiple_exon	666	up	NS	NM_016441	+	chr2:36583767-36623756	39990	chr2:36669879-36691676	21798	NM_016441_intron_0_0_chr2_36583767_f(+)	NM_016441_intron_3_0_chr2_36669879_f(+)	85.714	35	3	2	23485	23517	19316	19282	0.52	33.7	CCCCAGCAC-TGTGTTCT-GTTTCCTTCCCTGCAA	CCCCAGCTCCTGTCTCCTTGTTTCCTTCCCTGCAA	chr2:36607251-36607283	chr2:36689160-36689194
chr2:36623757:+|chr2:36691798:+	CRIM1	circular_RNA|multiple_exon	294	down	NS	NM_016441	+	chr2:36583767-36623756	39990	chr2:36691799-36704031	12233	NM_016441_intron_0_0_chr2_36583767_f(+)	NM_016441_intron_4_0_chr2_36691799_f(+)	82.06	301	52	1	6293	6593	1530	1232	2.89e-80	297	GGCCGGCCGTGGTGTCTCATGCCTGTAATCCCAGCACTTTGTGGGGCTGAGGCAGATGGATCGCCTGAGGTCAGGAGTTCAAGACTAGTCTGGCCAACATGGTGAAACCTTGTCTCTACTAAGAATACAAAAAAATTAGCCAGGCTTGGTGGCAGGCCCCTGTAATCCCAGCTACTAGGGAGGCTGAGGTGGGAGAATTGCTTGAACCCAGGAAGCAGAGGCTGCAGTGAGCTGAAATCGCACCACTGCACTCCAGCCTGGGCGACAAAGCAAGACCCTGTCTCAAAAAAAAAAAAAAAAA	GGCCGGAAGCAGTGGCTCACACGTGTAATCCCAGTACCTTGGGAGGCCGAGGCGGGTGGATCAC--GAGGGCAGGAGATCAAGACCATCCTGGTTAACACAGTGAAACCCTGTCTCTACTAAAAATACAAAAAAATTAGCCGCGTGTGGTGGCGGGCGCCTGTAGTCCCAGCTACTTGGGAGGCTGAGGTAGGAGAATGGCGTGAACCTGGGAGGCAGAGCTTGCAGTGAGCCGAGATTGCGCCACTGCACTCCAGCCTGGGCGACAGGGCGAGACTCTGTCTCAAAAAAAAAAAAAAGAA	chr2:36590059-36590359	chr2:36693030-36693328
chr19:41774128:+|chr19:41787180:+	HNRNPUL1	circular_RNA|multiple_exon	234	down	down	NM_144732	+	chr19:41768488-41774127	5640	chr19:41787181-41798149	10969	NM_144732_intron_0_0_chr19_41768488_f(+)	NM_144732_intron_6_0_chr19_41787181_f(+)	87.736	318	29	5	176	486	1718	1404	2.23e-108	385	GGCCGGGCGCGGTGGCTCACGCCTGTAATCCCAGCACTTTGGGAGGCCGAGGCGGGCGGATCACTTGAGGTCAGGAGTTCGAGACCAGCCTGGCCAACATGGTGAAACCCCGTCTCTACTAAAAA-----TACAAAAA-TTAGTCGGGCATGGTGGCGGGGACCTGTAATCCCAGCTACTCGGAAGGCTGAGGCAGGAGAATCGCTTGAACACGGGAGGCGGAGGTTGCGGTGAGCTGAGATAGAGGCCCTGCACTCCAGCCAGGGTAACAAGAGCGAGACTCCGTCTCAAAAAAAAAAAAAAA-AAAAAAAGAACAA	GGCCGGGCGCGGTGGCTCACGCCTGTAATCCCAGCACTTTGGGAGGCCGAGGCGGGCGGATCAC--GAGGTCAGGAGATCGAGACCATCCCGGCTAAAACGGTGAAACCCCGTCTCTACTAAAAAAAAAATACAAAAAATTAGCCGGGCGTAGTGGCGGGCGCCTGTAGTCCCAGCTACTTGGGAGGCTGAGGCAGGAGAATGGCGTGAACCCGGGAGGCGGAGCTTGCAGTGAGCCGAGATCCCGCCACTGCACTCCAGCCTGGGCGAC-AGAGCGAGACTCCGTCTCAAAAAAAAAAAAAAAGAAAAAAAGAAAAA	chr19:41768663-41768973	chr19:41788584-41788898
chr1:957581:+|chr1:957842:+	AGRN	circular_RNA|single_exon	261	up	NS	NM_198576	+	chr1:955754-957580	1827	chr1:957843-970656	12814	NM_198576_intron_0_0_chr1_955754_f(+)	NM_198576_intron_1_0_chr1_957843_f(+)	87.5	24	3	0	1564	1587	11306	11283	0.043	30.1	TGGAGCTGGGGTGGCTGAAGTTGG	TGGGGCTGGGGTGGCTGAGGCTGG	chr1:957317-957340	chr1:969125-969148
chr7:66406835:+|chr7:66413681:+	TMEM248	circular_RNA|multiple_exon	326	down	down	NM_017994	+	chr7:66386449-66406834	20386	chr7:66413682-66415938	2257	NM_017994_intron_0_0_chr7_66386449_f(+)	NM_017994_intron_3_0_chr7_66413682_f(+)	81.672	311	34	5	2932	3242	799	512	6.04e-83	302	TTATTTTATTTTATTTTATATATATTTTTTGAGACAGAGTCTTGCTCTGTCGTCCAGGCTAGAGTACAGTGGCGCGATCTCAGCTCACTGCAACCTCCGCCTTCCGGGTTCAAGCGATTCTCCTGCCTCAGCCTCTTGAGTAGCTGGGATTACAGATGCCCGCCACCATGCCTGGCTAATTTTTCTATTTTTAGTAGAGACAGGGTTTCATCATGTTGGTCAGGCTGGTCTCAAACTCCTGACCTCAGGTGGTCCGCCCACTGCGGCCTCCCAAAGTGCTGGGATTACAGGCATGAGCCACCACACCTGGC	TTGTTTTATTTGATTT-ATTTAT-TTTTTTGAGACAGAGTCTTGCT--GTTGCCCAGGCTGAAGTGCAGTGGCGCGATCTCAGCTCACTGCAACCTCTGCCTCCC------------------TGCTTTAGCCTCT-GAGTAGCTGGGATTACAGACATGTGCCATCATGCCTGGCTAATTTTTATATTTTTAGTAGAGATGGGGTTTCACTATGTTGGCCAGGCTGGTCTTGAACTCCTGACCTCAGGTGATCTGCCCACCTTGGCCTCCCAAAGTGCTGGGATTATAGGCATGAGACACCGCACCTGGC	chr7:66389380-66389690	chr7:66414193-66414480
chr17:79567453:-|chr17:79555970:-	NPLOC4	circular_RNA|multiple_exon	246	NS	down	NM_017921	-	chr17:79539115-79555969	16855	chr17:79567454-79571573	4120	NM_017921_intron_4_0_chr17_79539115_r(-)	NM_017921_intron_8_0_chr17_79567454_r(-)	84.691	307	41	4	16453	16759	2126	1826	8.22e-91	329	AGGCCGGACGCGGTGGCTCACGCCTGTAATCCCAGCACTTTGGGGGGCTGAGGCGGGTGGATCACGAGGTCAGGAGATCGAGACCATCCTGGCAAACACAGTGAAACCCTGTCTCTACTAAAAAATACAAAAAAAATTAGCCGGGCGTGGTGGCGGGCGCCTGTAGTCCCAGCTACTTGGGAGGCTGAGGCAGGAGAATGGTGTGAACCTGGGAGGCGGAGCTTGCAGTGAGTGGAGATCACGCCACTGCATTCCAGCCTGGGCGACAGCACAAGACTCTGTCTCAAAAAATAAATAAATAAATAAA	AGGCCGGGCGCAGTGGCTCACGCCTATAATCCCAACACTTTGTGAGGCTGAGGCGGGTGGATCACGAGGTCAGGAGTTTGAGACCAGCCTGACCAACATGGTGAAACCCTGTCTCTACT-AAAATTAC---AAAAATTAGCCAGGCGTGGTGGC-GGCACCTGTAATCCCCGCTATTCAGGAGGCTGAGGCAGGAGAATCACTTGAACCCGGAAGGCGGAGGTTGAAGTGAGTGGAGATCATGCCACTGCACTCCAGCCTGGGTGACAGAGTAAAACTCCGTCTC-AAAATTAAAAAAAAAAAAAAA	chr17:79539211-79539517	chr17:79569448-79569748
chr2:27573499:-|chr2:27573181:-	GTF3C2	circular_RNA|single_exon	318	NS	up	NM_001521	-	chr2:27566446-27573180	6735	chr2:27573257-27579605	6349	NM_001521_intron_17_0_chr2_27566446_r(-)	NM_001521_intron_18_0_chr2_27573257_r(-)	76.159	604	103	9	1177	1754	3627	3039	3.12e-124	437	AGGCTGGGCACAGTGGCTCACACCTGTAATCCCAGCACTTTGGGAGGCCAAGGCAGGCAGATCACTTGAGGTCAGGAGTTTGAGACCAGCCTGGCCAACATGGTGAAACCCCATCTCTACTAAAAATACAAAAATTAGCTGGGTGTGGTGGCGGCCGCCTGTAATCCTAGCTACTGGGGAGGCTAAGGCAGGAGAATCACTTGAACCTGGGAGGCAGAGGTTGCAGTGAGCTGAGATCAGGCCACTGCACTCCAGCCTGGGTGACAAGAGCAAGACTCCATTTCAAAAATAAATAAATAAATACAAAATTAAAATCAA---ACCAAAT--CTTTATTA----------TTTTTTCTTTTGAGATAGCATCTTGCTCTGTCTGCCCAGGCTGGGATGCAG…	AGGCCGGGCGCTGTGGCTCATGCCTGTAATCTCAGCACTTTGGGAGACTGAGGTGAGCAGATCA--TGAGGTCAGGAGATCGAGACCATCCTGGCCAACATGGTGAAACCTCGTTTCTACTAAAAATACAAAAATTAGCTGGGTGTGGCGGCACACCCCTGTAATCCCAGCTACTCAGGAGGCTGAGGCAGGAGAATTGCTTGCA----------GGAGGTTGCAGTGAGCCAAGATTGCACCACTGCACTCCAGCCT-GGCGAC-AGAGCTAGACTCCGTCTCAAAAAAAAAAAAAAAAGGAGCAAACAACCATCTATGGTTCAACTTAGTTTTTTAGTTTTTTGTTTTTGTTTTTTTGAGACAGAGTCACGCTCTGTCT-CCCAGGCTGGAGCGCAG…	chr2:27571427-27572004	chr2:27575979-27576567
chr16:74695349:-|chr16:74694830:-	RFWD3	circular_RNA|single_exon	519	up	NS	NM_018124	-	chr16:74686021-74694829	8809	chr16:74695350-74700683	5334	NM_018124_intron_10_0_chr16_74686021_r(-)	NM_018124_intron_11_0_chr16_74695350_r(-)	82.143	308	41	5	3163	3465	1477	1179	3.88e-82	298	AGGCGCAGTGGCTCACACCTGTAATCGCAGCATTTTGGGAGGCTGAGGCAGGCGAATCACCTGAGGTCACGAGTTCGAGACCAGCCTGGCCAACATGGTGAAACCCTGTCT--ACTAAAAATACAAAAATTAGTCGGGTGTGGTGGCGGGTGCCCATAATCCCAGCTGCTCAGGAGACTGAGGCAGGAGAATCGCTTGAACCCGGGAGGTGGATGTTGCAGTGAGCCGAGATTGCGCCACTACACTCCAGCCTGGGCCGCAGAGCGAGACTCCGTCTCAAAAA---AAAAAAAAAAGAAAAAGAAAAC	AGGCGCGGTGGCTCACACCTGTAATCCCAGCACTTTGGGAAGCCGAGG---GCAGACCACTTGAGGTCG-GAGTCCCAGAA-----TGGCCAATATGGTGAAACCCCGTCTCCACTAAAAATACAAAAACTACCCGGGTGTGGTGGCGCATGCCTGTAATCCCAGCTACTTGGGAGGCTGAGGCAGGAGAATCGCTTGAACCCGGGAGGCAGAGGTTGCAGTGAGCCGAGATCGCACCACTGCACTCCAGCAGGGGCAACAAAGCGAGACTCTATCTCAAAAAAAGAAAGAAAAAAGAAAAATAAAAC	chr16:74691365-74691667	chr16:74699207-74699505
chr12:57066849:-|chr12:57064059:-	PTGES3	circular_RNA|multiple_exon	202	up	NS	NM_006601	-	chr12:57060051-57064058	4008	chr12:57066850-57081781	14932	NM_006601_intron_2_0_chr12_57060051_r(-)	NM_006601_intron_6_0_chr12_57066850_r(-)	72.755	969	154	28	367	1264	5261	4332	9.34e-153	531	GGCCGGGCACGGTG-CTCACACCTGTAATCCCAGCACTTTGGGAGGCCAAGGCTGGCAGATCACGAGGTCAGGAGATCTAGATCATACGGGCCAACTTGGTGAAACCTCATCTCTACTAAAATACAAAAAAAATTAGCTGGGCATGGTGGCGCGCACCTGTGGTCCCACCTACTCCTGAGGCTGAAACGGGA--ATTGCTTGAACGCTGGAGGCAGAGGATGCAGTGAGCCGAGATCGTGCCACTGGACTCCAGCCTGGCGAA-AGAGCGGGACTCGGTC-------AAATAAATAAAT----AAATGCAGAACGATAAA-CTGTTAAACA--------CAAGAATC----ATAG---GCTGGGCGCGGTGGCTCACGCCTGTAATCCCAGCACTTTGG…	GGCCGGGCGTGGTGGCTCACACCTGTAATCCTAGCACTTTGGAAGGCCAAGGTGGGATGATTGC-------------CT-GAGCAAAACGGC---------GAAACCCCATTTCTACTAAAATACAAAAAA--TTAGCTGGGCATAGCGGCACATGCCTGTAGTCCCAGCTACTTGGGAGTCTGAGAGAGGAGAATCGCTTGAACCTAGGAGGCAGAGGTTGCAGTGAGCCAAGATCGCGCCACTGCACTGCAGTCTGGGCAACAGAATGAGACTCCGCCTCAAGAAAAAAAAAAAAATTTACAAAGGTATACCGAGGAAGCAGGGAAGCAGCCTCATTCTAGAATCTATCATTGCCGGCTGCG-GCAGTAGCTCACGCCTGTAATCCCAGCACTCTAG…	chr12:57062795-57063692	chr12:57076521-57077450
chr9:127064215:+|chr9:127089724:+	NEK6	circular_RNA|multiple_exon	225	NS	down	NM_014397	+	chr9:127020365-127064214	43850	chr9:127089725-127101849	12125	NM_014397_intron_0_0_chr9_127020365_f(+)	NM_014397_intron_6_0_chr9_127089725_f(+)	85.424	295	42	1	7154	7447	6634	6340	6.11e-92	334	TTTGGCCAGGCACGGTGGCTCACGCCTGTAATCCCAGCACTTTGGGAGGCCGAGGCAGGCGGATCACGAGCTCAGGAGTTTGAGACCAGCCTGACCAATATGGTGAAACCCCATCTCTACTAAAAATACAAAAATT-AGCTGGGCGTGGTGGCGTGTGCCTGTAATCCCAGCTACTCAGGAGGCTGAGGCAGGAGAATCACTTGAACCCAGGAGGCGGAGGTTGCAGTGAGCCGAGATGGCGCCACTGCACTCCAGCTTGGGCAATAGAGTGAGACTCCGTCTCAAAAAAAAAAA	TTGGGCCGGGCGTGGTGGCTCACGCCTGTAATCCCAGCACTTTGGGAGGCCAAGGCGGGTGGATCACGAGGTCAGGAGATCGAGACCATCCTGGCTAACATGGTGAAACCCCATCTCTACTAAAAATTTAAAAAATCAGCCGGGTGTGGTGGCACGCGCCTGTACTCCCAGCTACTTGGGAGGGCAAGACAGGAGAATCTCTTGAACCCGGGAGGTGAAGGTTGTAGTGAGCCGAGATCGCACCACTGCATTCCAGCTTGGGCAACAGAGCGAAATTCAGTCTCAAAAAAAAAAA	chr9:127027518-127027811	chr9:127096064-127096358
chr5:74046492:-|chr5:74041503:-	GFM2	circular_RNA|multiple_exon	267	NS	down	NM_170691	-	chr5:74037435-74041502	4068	chr5:74046493-74047192	700	NM_170691_intron_9_0_chr5_74037435_r(-)	NM_170691_intron_13_0_chr5_74046493_r(-)	75.532	94	18	3	2609	2700	225	135	1.05e-09	57.2	AATGTATATGGAGTTTGTTTT--GCAAGTTGAAAAGAGTTCTGGAGATTTATTGTGCAATAATGTGAAAGTACTTAACACTACTGAACTGTGCA	AATGAATAT--AGTTTCATTTCTGCAAGATAAAAA-AGTTCTGGACATCTGTTTCACAGCAATGTGATTATACTTAACACTACTAAACTGTACA	chr5:74038803-74038894	chr5:74046968-74047058
chr10:74326552:-|chr10:74322653:-	MICU1	circular_RNA|multiple_exon	329	down	down	NM_006077	-	chr10:74311100-74322652	11553	chr10:74326553-74385767	59215	NM_006077_intron_8_0_chr10_74311100_r(-)	NM_006077_intron_10_0_chr10_74326553_r(-)	88.71	310	30	3	9362	9667	10305	9997	1.91e-109	392	TGGCTGGGCGCAGTGGCTCA---CGCCTGTAATCCCAGCACTTTGGGAGGCCAAGGCAGGCGGATCATGAGGTCTGGAGATCAAGACCATCCTGGCTAACACGGTGAAACCCCACCTCTACTAAAAATACAAAAAATTAGCCGGGCGTGGTGGCGGGCACCTGTAGTCCCAGCTACTAGGGAGGCTGAGGCAGGAGAATGGCGTGAACCCGGGAGGTAGAGCTTGCAGTGAGCCAAGATTGTGCCAGTGCACTCCAGCCTGGGCAACAGAGCGAGACTCTGTCTCAAAAAAA-AAAAAAAAAAGAAGAAA	TGGCCAGGCGCGGTGGCTCATCACGCCTGTAATCCCAGCACTTTGGGAGGCCGAGGAGGGTGGATCACAAGGTCAGGAGATCGAGACCATCCTGGCTAACACAGTGAAACCCTGTCTCTACTAAAAATACAAAAAATTAGCCGGGCGTGC-GGCATGCACCTGTAGTCCCAGCTACTTGGAAGGCTGAGGCAGGAGAATGGCGTGAACCCGGGAGGCGGAGCTGGCAGTGAGCCGAGATTGTGCCACTGCACTCCAGCCTGGGCGACAGAGCGAGACTCCGTCTCAAAAAAACAAAAAACAAAAAACAAA	chr10:74312986-74313291	chr10:74375463-74375771
chr19:7527038:+|chr19:7529576:+	ARHGEF18	circular_RNA|multiple_exon	312	up	NS	NM_015318	+	chr19:7524881-7527037	2157	chr19:7529577-7531803	2227	NM_015318_intron_10_0_chr19_7524881_f(+)	NM_015318_intron_13_0_chr19_7529577_f(+)	71.523	604	112	15	808	1355	1399	800	4.81e-83	300	TTTTTTTAAACAGAGCCTCGCTCTGTCACC-AGGCTGGAATGCAGTGGCGTGATCTCGGCTTACTGCAAGCTCTGCCTATCAGGTCCAAGAGATTCTCCTCCCTCAGCCTCCCGAGTAGCTGGGACTATAGGCACCCGCCACCACGCCCCACTAATTTTTGTGTTTTTAGTAGAGATGGGGTTTCACCATGTTGGCCAGGATGGTCTCAATCTCTCGAC-CTCGTGATCTGCCTGCCTCGGCCTCCCAAAGTGCTGGGATTACAGGCGTGAGCCACCGCTCCCGGCC----------CTGT------ATTATT-------CA-------TTTCTAAATT-----GGATAATACTCAAAC-AAT------AAGTG-----------GCCTGGTATGGTGG…	TTTTTTGAAACAAAGTCTTGCTTGGTCGCCCAGGCTAGAGTGCAGTGGTGCAATCTCGGCTCACTGCAACCTCCACCTCCTAGGTTCAAGCGATTCTCCCACCTTAGCCTCCTGAGTAGCTGGGATTACAGGTATCCACCACCACGTCCAGCTAATTTTTATATTTTTAGTAGAGACAGGGTTTCACCATGTTGGCCAGGCTGGTCTCAAACCCTGGACTCAAGTGATC-ACCCGAGTCGGCCTCCTGAAGTGCTGGGATTACAGGCATGAGCCACCGCACCCAGCCAAAGGATCAGCTATTTTAAAAATATTTTGTCGACATGTGGTCTTGCTATGTTGCCCAGGCTGGT-CTCAAACTCATGGCCTCAAGTGATCCTCCCAAGGCCAGGTATGGCGG…	chr19:7525688-7526235	chr19:7530376-7530975
chr20:61490878:-|chr20:61488747:-	TCFL5	circular_RNA|multiple_exon	405	up	NS	NM_006602	-	chr20:61485510-61488746	3237	chr20:61490879-61491476	598	NM_006602_intron_1_0_chr20_61485510_r(-)	NM_006602_intron_3_0_chr20_61490879_r(-)	76.997	313	53	3	663	972	413	117	1.23e-66	244	TGGTTCTTTTTTTTTTTTTTTTTTTTTGAGACGGAGTCTTGCTCTGTCGCCCAGGCTGGAGTGCAGTGGCGCGATCTCTGCTCACTGGAAGCTCCGCCTCCCGGGTTCATGCCGTTCTCCTGCCTCAGCCTCCTGAGTAGCTGGGACTACAGGCGCCTGCCACCAC-ACCTGGCTAATTTTTTTGTATTTTTTAGTAGAGACGGGGTTTCAGCATGTTAGCCAGGATGGTCTTGATCTCCTGACCTCG--TGATCTGCCCGCCTCGGCCTCCCAAAGTGCTGGGATTACAGGTGTGAGCCACCGCTCCTGGCT	TGTTTTTGTTTTTTTGTTTTTTTTTTTGAGACAGGCTCTCACTCTGTCGCCCAGACTGGAGTGCAGGGTCGCGATGTCAGCCCACCACAACCTCCACCTCCCAGGCTCAAGCGATTCTCCCGCCTCAGCCTCCTGAGCAGCTGGGATTACAGGTGTCCGCCACTACCACCTGGTTAATTTTCGT----------------ACGGGGTTTCACCATGTTGGCCAGGCTAGTCTTGAACTCCTGAACTCAAATGACCCACCCACCTCGGCCTCCCAAAGTGCTGGGATTACAGGTGTCGGCCTTGGCGCCCGGCT	chr20:61487775-61488084	chr20:61491064-61491360
chr21:42598193:+|chr21:42622828:+	BACE2	circular_RNA|multiple_exon	237	down	down	NM_138992	+	chr21:42540503-42598192	57690	chr21:42622829-42647297	24469	NM_138992_intron_0_0_chr21_42540503_f(+)	NM_138992_intron_6_0_chr21_42622829_f(+)	87.582	306	35	2	50297	50600	908	604	1.06e-103	374	TTTTTTTTTTGTGACAGAGTCTCGCTCTGTCACCAGGCTGGAGTGCAGTGGTGTGATCTCAGCTCACTGCAACCTCCGCCTCCCGGGTTCAAGCGATTTTCCTGCCTCAGCCTCCCGAGTAGCTGGGACTACAGGTGTGCGCCACCACACCCGGCTAATTTTTGTATTTTTAGTAGAGACGGGGTTTCACTGTGTTAGCCAGGATGGTCTGGATCTCCTAACCTCA--TGATCTGCCTGCCTCGGCCTCCCAAAGTGCTGGGATTACAGGCGTGAGCCACCGCGCCCAGCCAATTCTTGATTTTTT	TTTTTTTTCTGAGACAGAGTCTCACTCTGTCGCCAGGCTGCAGTGCAGTGGTGTGATCTCGGCTCACTGCAACCTCCGCCTCCCAGGTTCAAGCAATTCTCCTGCCTCAGCCTCCGGGGTAGCTGGGATTACAGGCATGCACCATCACGCCCGGCTAATTTTTGTATTTTTAGCAGAGACGGGGTTTTGCCATGTTGGCCAGGCTGGTCTCAAACTCCTGACCTCAGGTGATTTGCCTGCCTTGGCCTCCCAAAGTGCTGGGATTACAGGCGTGAGCCACCGCACCCAGCCCACT-TTTATTCTTT	chr21:42590799-42591102	chr21:42623432-42623736
chr20:61491660:-|chr20:61485368:-	TCFL5	circular_RNA|multiple_exon	324	up	NS	NM_006602	-	chr20:61473450-61485367	11918	chr20:61491661-61492375	715	NM_006602_intron_0_0_chr20_61473450_r(-)	NM_006602_intron_4_0_chr20_61491661_r(-)	100	13	0	0	3273	3285	111	99	7.7	24.7	GGGCAGGCTGGGG	GGGCAGGCTGGGG	chr20:61482083-61482095	chr20:61492265-61492277
chr1:217787544:-|chr1:217783663:-	GPATCH2	circular_RNA|multiple_exon	119	up	up	NM_018040	-	chr1:217688232-217783662	95431	chr1:217787545-217793124	5580	NM_018040_intron_4_0_chr1_217688232_r(-)	NM_018040_intron_7_0_chr1_217787545_r(-)	82.594	293	32	5	26731	27021	1561	1286	8.8e-79	293	TTTTTTTTTTTTTTTTTTTTGAGACAGAGTCTTGCTCTGATGCCCAGTCTGGAGTGCAGTGGCTCAATCTTGGCTCACTGCAACCTCTGCCTCCCAGGTTCATGCAACTCTCCTGCCTCAGCCTCCTGAGTAGCTGGGATTACAGGCACGTGCCACCACCACCCGGCTAATTTTTGTATTTTTAGTAGAGACGGGGTTTCACCATGTTTGCCAGGCTGGTCTCAAACTCCTGACCTCA--TGATCCACCCACCTCAGCCTCCCAAAGTGCTGGGAATACAGGCATGAGCCACC	TTTTTTTTTTTTTTTTTTTTGAGATAGAGTCTTGCTCTG--------TC------GCAGTGGCACGATCTTGGATGTCTGTAATCTCCGCCTCCCAGGTTCAAGCAATTCTCCTGCCTCAGCCTCCTGAGTAGCTGGGACTCGGCGCACAT--CACCA-CACTCGGCTAATTTTTCTATTTTTGCTAGAGACGGGGTTTCACCATACTGGTCTGGCTGGTCTCAAACTCCTGACCTCAGGTGATCCACCAGCCTCAGCCTACCAAAGTGCTGGGAGTAAAGGCATGAGCCGCC	chr1:217756642-217756932	chr1:217791564-217791839
chr19:3381710:+|chr19:3382241:+	NFIC	circular_RNA|single_exon	531	up	NS	NM_205843	+	chr19:3359684-3381709	22026	chr19:3382242-3425103	42862	NM_205843_intron_0_0_chr19_3359684_f(+)	NM_205843_intron_1_0_chr19_3382242_f(+)	75.705	745	130	10	20194	20932	17762	17063	7.96e-151	529	GCTATGTCATCCAGGCTGGTCTTGAACTCCTGGGCTCAAGCAGTCCACCCACTGTGGCCTCCCAAAGTGCTGGGATTACAGGTGTGAGCCACCATGCTTGGCCGCCGACCCTAGTTTT-TTTTTGTTTTGTT--TTGTTTTTTGAGATGGAGTCTTGCTCTGTCGCCCAGGCTGGAGTGCAGTGGCGCAATCTCGGCTCACTGCAAGCTCCGCCTCCCGGGTTCATGCCAATCTCCTGCCTCAGCCTCCTGAGTAGCTGGGACTACAGGCGCCCGACACCACGCCCGGCTAATTTTTTTGTTTTTTTTTCAGTAGAGACGGGGTTTCACTGTGTTAGCCAGGATGGTCTCAATCTCCTGACCTC--GTGATCTGCCCGCCTTGGCCTCCCAAAGTGCTG…	GCTATGTTGCCCAGGCTGGTCTCAAACTCCTGGGCTCAAGCGATCCTCCCGCCTCAGCCTCCCAAAGGGCTGGGATTAGAGGTGTGAGTCACTGTGC--------CCAGCCTATTTTTATTTTTATTTACTTATTTATTTTTTGAGATGGAGTCTTGCTCTGTCACCCAGGCTAGAGTGCAGTGGCACGATCTCGGCTCACTACAATCTCCGCCTCCCAGGTTCAAGTGATTCTTCTGCCTCAGCCTCCCCAGTAGCTGGGATTACAGGCTCCC-ACCACACGCCCAGCTAATTTTTGTATTTTT-----AGTAGAGACGGGGTTTCCCCTTGTTGGCCAGGCTGGTCTGGAACTCTTGATCTCAAGTGATCTGTCTTCCTCGGCTTCCCAAAGTGCTG…	chr19:3379877-3380615	chr19:3399304-3400003
chr19:3381710:+|chr19:3435205:+	NFIC	circular_RNA|multiple_exon	655	NS	up	NM_205843	+	chr19:3359684-3381709	22026	chr19:3435206-3449011	13806	NM_205843_intron_0_0_chr19_3359684_f(+)	NM_205843_intron_5_0_chr19_3435206_f(+)	76.568	606	101	5	19369	19963	12115	11540	2.28e-132	468	TGTTTTTTTGTTTTTTGTTTTCCCAAGATGGAGTCTCGCCCTGTCACCCAGGCTGGAGTACAGTGGAGTGACCTTGGCTCACTGCAACCTCCACCTCCCAGGTTCAAGCAATTCTCCTGCCTCAGCCTCCCAAGTAGCTGGGATTACAGTCATGCGCCACCACGCCTGGCTAATTTTTGTATTTTTAGTAGAGACAGAGTTTCACCATGTTAGCCAGGCTGGTCTTGAACTCCTGACTTC--TTGATCTGCCCGCCTCGGTCTCCCAAAGTGCTAGGATTACAGGCATGAACCACCGCGCCCAGCCGGGTTTTTTTTTTTTGAGACGGAGTCTCACTCTGTCGCCCAGGCTGGAATGTAGTGGCGAGCTCTCGGCTCACTGCAACCTCTGCCTCCTGGG…	TGTCTTTTTTTTTTTTTTTTTTTTGAGATAGAGTCTCCCTCTGTCGCCCTGGCTGGAGTGCAATGGCGTGATCTCGGCTCGCTGCAACCTCCGCCTCCCAGGTTCAAGCGATTCTACTGCCTCAGCCTCCCGAGTAGCTGGGATTACAGGCGCCCACCACCACGCCCGGGTCATTTTTGTATTTTTAGTAGAGATGGGGTTTCACCATGTTGGCCAGGCTGGTCTCAAACTCCTGGCCTCAGGTGATCCACCCACCTCGGCCTCCCAAAGTGCTGGGATTATAGGCGTGAGCCACTGCACCCAGCCGAGTTATT------------------------TGTCACCCAGGCTAGAGTGCAGAGGCACGATCATGGCTCACTGCAGCCTCAACCTCCTGGG…	chr19:3379052-3379646	chr19:3446745-3447320
chr21:45472161:+|chr21:45483666:+	TRAPPC10	circular_RNA|multiple_exon	443	NS	down	NM_003274	+	chr21:45457809-45472160	14352	chr21:45483667-45494204	10538	NM_003274_intron_2_0_chr21_45457809_f(+)	NM_003274_intron_6_0_chr21_45483667_f(+)	85.522	297	42	1	5289	5585	4349	4054	1.55e-93	338	TTTTTTTTTTTTTTTTGGGATGGAGTCTTACCCTGTTGCCCAGGCTGGAGTGCAGTGGCTTGATCTTGGCTCACTGCAACCTTTACCTCCCGGGTTCAAGCGATTCTTCTGTCCCAGTCTCCTGAGTAGCTGGGACTACAGGCGCCCACCACCACCCCTGGCTAATTTTTGTATTATTAGTGGAGACGGGGTTTCACCATATTGGCCAGGCTGGTCTCAAACTCCTGACCTCGTGATCCACCCGCCTCGGCATCCCAAAGTGCTGGGATTGCAAGCGTGAGCCACCGTGCCTGGCCT	TTTTTTTTTTTTTTTTGAGACGGAGTCTCACTCTTTTGCCCAGT-TGGAGTGCAGTGGCATGATCTCGGCTCACTGCAACCTCTGCCTCCCAGGTTCAAGCAATTCTCCCGCCCCAGCCTCCCGAGTAGCTGGGATTACAGGCGCCTGCCATCACGCCCAGCTAATTTTTGTATTTTTAGTAGAGACAGGGTTTCACCATATTGGCCAGGCTGGTCTGGAACTCCTGACCTCATGATCCGCCCACCTCGACCTCCCAAAGTGCCAGGATTACAGGCTTGAGCCACTGTGCCCAGCCT	chr21:45463097-45463393	chr21:45487720-45488015
chr20:35467844:-|chr20:35421652:-	SOGA1	circular_RNA|multiple_exon	1574	up	NS	NM_199181	-	chr20:35406235-35422777	16543	chr20:35467845-35487976	20132	NM_199181_intron_0_0_chr20_35406235_r(-)	NM_199181_intron_13_0_chr20_35467845_r(-)	76.749	1015	185	17	6159	7142	19710	18716	0	737	TTTTTTTTTTTTTTTTGAGATGGAGTCTCACTCTGTCCCCCAGGCTGGAGTGCAGTGATGTGATCTCGGCTCACTGCAACCTCCGCCTCCTGAGTTCAAGCCGTTCTGC-TGCTTCGGTCTCCCAAGTAGCTGGGACTGCAGGAATGTGCCACCATGCCCGGGTAATTTTTG-TATTTTGAGTAGAGATGGGGTTTCACCATGTTGGCCAGCCTGGTCTTGAACTCCTGACCTCAGGTGATCCACCTGCCATAGCCTCCCAAAGTGCTGGCATTACAGGTGTGAGCCACCATGGCCAGCTGTCCAGCAGCACTTTTTTTTTTTTTTTTTTTTTCAGATGGAGTCTTGCTCTTTCACCCAGGCTGGAGTGCAGTGGCACAATCTCAGCTCACTGCAACCT…	TTTTTTTGTTGTTTTTGAGACGGAGTCTCACTCTGTTGCCCAGGCTGGAGTGTAGTGGCACAATCTCAGCTCACTGCAACCTCCTCCTCCCTACTTCAAGCGATTCTCCCTGCCTTAGCCTCCCAAGTAGTTGGGATTACAGGTGCCCACCACCACACCCAGCTGATTTTTTATATTTTTAGTGGAGACGGGGTTTCACCATGTTGGCCAGGTTGGTCTTGAACTCCTGACCTCAAGCGATCTGCCCGCCTTGGCCTCCCAAAGTGCTGGGA--ACAGGTATGAGCCACCCTGCCCAGC------------CTGGTGTTTTTTTTTTTTTTTTGAGACGGAGTCTCGCTCTGTCGCCCAGGCTGGAGTGCAGTGGCGCTATCTCGGCTCACTGCAAACT…	chr20:35415636-35416619	chr20:35468267-35469261
chr10:28872328:+|chr10:28879761:+	WAC	circular_RNA|multiple_exon	149	up	NS	NM_100486	+	chr10:28824687-28872327	47641	chr10:28879762-28897114	17353	NM_100486_intron_2_0_chr10_28824687_f(+)	NM_100486_intron_5_0_chr10_28879762_f(+)	81.395	301	51	5	12171	12470	13111	12815	1.75e-73	273	TTTCTTCTTTGAGAGAGAGTTTCGCTCTTGTTGCTGAACCTGGAGTGTAGTGGCGCAATCTTGGCTCACTGCAATCTCCGCCTCCCGGGTTCAAGGGATTCTCCTGCCTCAGCCTCCCGAGTAGCTGGGATTACAGGTGCGTGCCACCATGCCTGGCTAATTTTTTTTTATTTTTAGTAGAAACAGGGTTTT-ACCATGTTAGCCAGGCTGGTCTTGAACTCCTTACCTCAGGTGATCCACCTGCCTCTGCCTCCCAAAGTGCTGGGATTTACAGGAGTGAGCCACCACGCCCGGCCAACA	TTTTTTTTTTGAGACGGAGTCTTGCTCT-GTCACCCAGGCTGGAGTGCAGTGGTGCAATCTCAGCTAACTGCAAGATCTGCCTCCCGGGTTCACGCCATTCTCCTGCCTCAGCCTCCCGAGTAGCTGGGACTACAGGCGCCTGCCACCTCGACCGGCTAA-TTTTTTGTATTTTTAGTAGAGATGGGGTTTTCACCGTGCTAGCCAGGATGGTCTCGATCTCCTGACCTC-GTGGATCCACCTGCTTCAGTCTCCCAAAGTGCTGGGA-TTACAGGCGTGAGCTACCGCACCTGGCCTACA	chr10:28836857-28837156	chr10:28892576-28892872
chr12:42768665:+|chr12:42792796:+	PPHLN1	circular_RNA|multiple_exon	303	NS	down	NM_201515	+	chr12:42749025-42768664	19640	chr12:42792797-42835116	42320	NM_201515_intron_4_0_chr12_42749025_f(+)	NM_201515_intron_9_0_chr12_42792797_f(+)	75.327	612	108	9	15612	16195	13225	12629	2.98e-118	421	TTTTGTTTTGTTTTGAGACAGG-GTCTCACTCTGTTGCCTAGGCTGGAGTGCAAT------------------------CTCTGCCTCCTGGATTCAAGCAATTCTCCTGACTTAGCCTCCCGAATAGCTGGGACTACAGACACACACCACCACACCCAGCTAATTTTTGTATTTTTAATAGAGATGGGGTTTCACCATGTTGGCCAGGCCTGTCTGGAACTCCTGCCCTCAAGTGATCCGCCCTGCCTCGGCCTCCCAAAGTGCTGGGATTACAGGCGTGAGCCACCTCGCCCAGCCTGGTGTTTTTTTTTTTTTTTTTTTTTTTTTTTGAGACAGAGTCTTGCTCTGTCACATACACTGGAGTGCAGTGGCACGATCATGGCTCACGGCAGCCT-CT…	TTTTTTTATTTTTTGAGACAAGAGTCTCGCTCTGTCGCCCAGGCTGGAGTGCAGTGGCGTGATCTTGGCTCACTGCAACCTCCGCCTCCTGGGTTCAAGCAATTCTTCTGCCTCAGCCTCTCGAGTAGCTGGGACTATAGATGCGTGCCACCACGCCCAGCTAATTTTTGTATTTTTAGTAGAGACGGGGTTTCACCATATTGGCCAGGGTAGTCTCGAACTCCTGACCTC--GTGATCCG-CCTGCCTCGGCCTCCCAAAGTGCTGGGATTACAGGCGTGAGATACCGCGCCCAGCC-----------CTTTTTTTTTTTTTTTTTTTTGAGACTGAGTCTCACTCTATCCCCCAGGCTGGAGTACAAGGGCACGATCTCCACACACTGCAACCTCCA…	chr12:42764636-42765219	chr12:42805425-42806021
chr15:99250791:+|chr15:99442850:+	IGF1R	circular_RNA|multiple_exon	689	NS	down	NM_000875	+	chr15:99192905-99250790	57886	chr15:99442851-99451913	9063	NM_000875_intron_0_0_chr15_99192905_f(+)	NM_000875_intron_4_0_chr15_99442851_f(+)	82.201	309	46	2	22606	22914	3094	2795	1.06e-83	309	AAGGCTGGGTGCCATGGCTCACGCCTGTAATCCCAGCACTTTGGGAGGCCGAGGCGGGCGGATCACCTGTGGTCGGGAGTTTGAGACCAGCCTGGCGAGCACGGCGAAACCCCGTCTCTACGAAAAATACAATACAAAAATTAGCCGCGTGTGGTGGTGTGCGCCTGTAGTCCCAGCTACTCGGGAGGCTGAGGTGGGAGAATCACTTGAACCTGGGAGGCAGAGGTTGCAGCGAGACAAGATGGCGCCATTGCACTCCAGCCTGAGTGACAGAGCAAGACTCCATCTCAAAAAAAAAAAAAAAAAAAA	AAGGCCGGGCGTGGTGGCTCAAGCCTGTAATCCCAGCACATTGGGAGGCTGAGGCGGGCGGATCACAAG--GTCAGGAGTTTGAGACCAGCCTGAACAACACGGTGAAAGTCCGTCTCTACTAAAAG-------CAAAAATAAGCCGGGCGTGGTGGTGCGTGCCAGTAATCCCAGCTATTCAGGAGGCTGAGGCAGGAGAATCGCTTGAACCCAGGAGGCAGAGGGTGCAGTGAGCCGAGACAGCGCCACTACACTCCAGCCTGGGCGACACAGCAAGATTCCATCTCAAAAAAAAAAAAAAAAAAAA	chr15:99215510-99215818	chr15:99445645-99445944
chr15:99250791:+|chr15:99251336:+	IGF1R	circular_RNA|multiple_exon	821	NS	down	NM_000875	+	chr15:99192905-99250790	57886	chr15:99251337-99434553	183217	NM_000875_intron_0_0_chr15_99192905_f(+)	NM_000875_intron_1_0_chr15_99251337_f(+)	80.265	603	99	5	48070	48656	60831	60233	2.33e-155	547	TTTTTTTTATTGAGACAGGATCTCATTCTGTCACCCAGGCTGGAGTGCGGTGGCGCGATCTCTGCTCACTGCAACCTCTGCCTCCTGGGTTCAGGCGATTCTCATGCCTCAGCCACCCGAGTAGCTGGAATTACACGCGCCCGCCACCATGCCTGGCTAACTTTT----------GTATTGTTAG---AGATGGGGTTTCGCCATGTTGGCCAGGCCGGTCTTGAATTCCTGGCCTCAAGTGATCCCCCTGCTTCGGCCTCCCGAAGTGCTGAGATTACAGGCGTGAGCCGCCGCGCCTGGCCTT---CCTTTTTTTTTTTTTTTTAAGAGATGGAGTCTTGCTCTGTCGCCCAGGCTGGAGTGCCGTGGTGCGATCTTGGCTCACTGCAACCTCTGCC…	TTGTTGTTTTTGAGACGGAATCTCACTCTGTCACCCAGGTTGGAGTGCAGTGGTGTGATCTCCGCTCACTGCAACCTCCGCCTCCTGGGCTCACGCCATTCTCCTGCCTCAGCCTCCCGAGTAGCTGGGACTACAGGCGCCCGGCACCGCGCCCGGCTTTTTTTTTTTTTTTTTTGTATTTTTAGTAGAGACGGGGTTTCACCGTGTTAGCCAGGATGGTCTCGAACTCCTGACCTC--GTGATCTGCCCGCCTCAGCCTCCCAAAGTGCTGGGATTACAGGCATGAGCCACCATGCCCAGTTGTGGGCATTTTTTTTTTTTTTTT--GAGATGGAGTCTCGCTTTGTCACCCAGGCTGGAGTGCAGTGGTGCGATCTCGGCTCCCTGCAACCTCCAAC…	chr15:99240974-99241560	chr15:99311569-99312167
chr9:137582758:+|chr9:137593179:+	COL5A1	circular_RNA|multiple_exon	329	up	NS	NM_000093	+	chr9:137534143-137582757	48615	chr9:137593180-137619111	25932	NM_000093_intron_0_0_chr9_137534143_f(+)	NM_000093_intron_3_0_chr9_137593180_f(+)	85.032	314	41	3	23509	23818	2606	2295	2.26e-95	347	AGGCCAGGCATGGTGGTTCACGCCTCTAATCCCAGCACTTTGGGAGGCCAAGGCAGGTGGATCACCTGAGGTCAGGAGTTCAAGACCAGCCTGACCAATATAGTGAAACCCCGTCTCTACTAAAAATACAAAAAC---TAGCTGG-TGTGGTGGCACATGCCTGTGGTCCCAGCTACTTGGGAGGCTGAGACAGGAGAATCGCTTGAACCCGGGAGGCGGAGGTTGCAGTGAGCCGAGATCGCGCCACTGCACTCCAGCCTGGGTGACAGAGCGAGACTCCATCTCGAAATAAAATAAAATAAAAATAAAAAAA	AGGCCGGGCGCGGTGGCTCACGCCTGCAATCCCAGCACTGTGGGAGGCCGAGGCGGGCGGATCACA--AGGTCAGGAGATCGAGACCATCCTGGCTAACACAGTGAAACCCCATCTCTACTAAAAATACAAAAAAAATTAGCTGGGTGTGGTGGCGGGCGCCTGTAGTCCCAGCTACTCGAGAGGCTGAGGCAGGAGAATGGCGTGAACCCGGGAGGCAGAGCTTGCAGTGAGCCGAGATCGTGCCACTGCACTCCAGCCTGGGCGACGGAGCGAGACTCCGTCTCAAAAAAAAAAAAAAAAAAAAAAAAAAAA	chr9:137557651-137557960	chr9:137595474-137595785
chr5:619105:+|chr5:655699:+	CEP72	circular_RNA|multiple_exon	256	up	NS	NA	NA	NA	NA	NA	NA	NA	NA	NA	NA	NA	NA	NA	NA	NA	NA	NA	NA	NA	NA	NA	NA
chr9:137004942:+|chr9:137007841:+	WDR5	circular_RNA|multiple_exon	221	up	NS	NM_052821	+	chr9:137005081-137005824	744	chr9:137007842-137013409	5568	NM_052821_intron_0_0_chr9_137005081_f(+)	NM_052821_intron_5_0_chr9_137007842_f(+)	93.333	15	1	0	112	126	5299	5285	1.5	22.9	GCTAATTTTTATTTA	GCTAATTTTTATATA	chr9:137005192-137005206	chr9:137013126-137013140
chr9:139982527:+|chr9:139990843:+	MAN1B1	circular_RNA|multiple_exon	639	up	NS	NA	NA	NA	NA	NA	NA	NA	NA	NA	NA	NA	NA	NA	NA	NA	NA	NA	NA	NA	NA	NA	NA
chr19:39191240:+|chr19:39200116:+	ACTN4	circular_RNA|multiple_exon	190	up	up	NA	NA	NA	NA	NA	NA	NA	NA	NA	NA	NA	NA	NA	NA	NA	NA	NA	NA	NA	NA	NA	NA
chr5:133541822:-|chr5:133534777:-	PPP2CA	circular_RNA|multiple_exon	327	up	up	NM_002715	-	chr5:133533536-133534776	1241	chr5:133541823-133561450	19628	NM_002715_intron_0_0_chr5_133533536_r(-)	NM_002715_intron_5_0_chr5_133541823_r(-)	84.543	317	43	3	667	981	7100	6788	9.71e-97	343	TGTTTTTTTGTTGTTTGTTTGTTT--TTTGAGACGGAGTCTCACTCTGTCACCCAGGCTGGAGTGCAGTGGTGCGATCTTGGCTGACTGCAAGCTCTGCCTCCCGGGTTCACACCATTCTCCTGCCTCAGCCTCCCGAGTAGCTGGGATTACAGGCGTCTGCCACCACGCCCGGCTAATTTTTTTGTATTTTTTTAGTAGATATGGGGTTTCACCGTGGTAGCCAGGATGGTCTTGATCTCCTGACCTCGTGATCCGCCCGCCTCAGCCTCCCAAAGTGCTGGGATTACAGGCGTGAGCCACTGCGCCCGGCCAACC	TGTTTCTTTCTTTTTTTTTTTTTTCTTTTAAGATGGAGTCTTGCT--GTCGCTTAGGCTGGAGTGCAGGGGCACGATCTCGGCTCACTGCAACCTCTGCCTGCTGGGTTCAAGCAATTCTCCTGCCTCAGCCTCCCGAGCAGCTGGGACTACAGGCGCCCACCACCATGCCTGGCTAAATTTTTTGTATTTTT--AGTAGAGACGGGGTTTCACCGTGCTAGCCAGGATGGGCTCCATCTCCTGACCTCGTGATCCACCCACCTCAGCCTCCCAAAGTGCTGGGATTCCAGGCGTGAGCCACTGTGCCCCGCCAGCC	chr5:133533796-133534110	chr5:133554351-133554663
chr12:123875177:+|chr12:123880979:+	KMT5A	circular_RNA|multiple_exon	761	up	NS	NM_020382	+	chr12:123874102-123875176	1075	chr12:123880980-123888119	7140	NM_020382_intron_1_0_chr12_123874102_f(+)	NM_020382_intron_4_0_chr12_123880980_f(+)	100	12	0	0	119	130	1924	1913	3	22.9	CCTGGCTGGGAG	CCTGGCTGGGAG	chr12:123874220-123874231	chr12:123882892-123882903
chr8:37735069:-|chr8:37727938:-	RAB11FIP1	circular_RNA|multiple_exon	3300	up	NS	NM_025151	-	chr8:37720632-37727937	7306	chr8:37735070-37756588	21519	NM_025151_intron_0_0_chr8_37720632_r(-)	NM_025151_intron_3_0_chr8_37735070_r(-)	74.474	666	127	11	815	1461	10960	10319	2.75e-120	425	TTTTTCTTTTTTTTGAGATGGCGTCTCACTCTGTCACCCAGGCTGGAGTGCAGTGGTGCAATCTCGGCTCACTGCAACCTCCCCCTCCTGGGTTTAAGCGATTCTCCTGCCTCAGCCTCCCAAGTAGCTGGGACTGTAGGTGCGCGCCACCATGCCCGGCTAATTTTTGTATTTTTAGTAGAGACAGGATTTTGCTATGTTGGCCACGCTCATCTCGAACTCCTGACCTCAGGTGATCCACCTGCCTTGGCCCCTCAAAGTGCTGGGATTACAGGGATGAGCCCCTGCGCCCGGCCTACCTCATGCTCCTTTTACCCCTA---AATACTCCTAA-----------CAGTAAGGACATTCATCAAAATCAGGAATTTTTTTTTTTT--TTTTTTTGATAC…	TTTATCTATTTTTTGAGACGGAGTCTCATTCTGTCGCCCAGGCTGGAGTGCAGTGGCGCAATCACAGCTCACTGCAGCCTCTGCCTCCTGGGTTCAAGTGATTCTCCTGCCTCAGCCTCCTGAGTAGCTGGGATTACAGGCGCCCACCACTACACCCGGCTAATTTTTGTATCTTTAGTAGAGACGGAGTTTCACCATGCTGGCCAGGTTGGTCTCAAACTCCTAACCTCAGGTGATCCGCCCCCTTTGGCCTCCCAAAGTGCTGGGATTACAGGCGTGAGACACCACACCTAG-CTACAT-TTCCAAACTTAAAAGATATATAAAATTTTTAACAAACCATGATCAGTGTGTACTTTCTTTAAAAAAAAAAATGTATTTGTTTTCATTTTTTTCAGAC…	chr8:37726477-37727123	chr8:37745629-37746270
chr20:62654110:+|chr20:62657411:+	PRPF6	circular_RNA|multiple_exon	240	up	NS	NM_012469	+	chr20:62648199-62654109	5911	chr20:62657412-62658334	923	NM_012469_intron_11_0_chr20_62648199_f(+)	NM_012469_intron_14_0_chr20_62657412_f(+)	86.842	266	30	3	137	400	426	164	1.42e-86	313	GCCCAGGCTGGAGTGCAGTGGCGCTATCTCAGCTCACTACAACCTCCACCTCCTGGGTTCACGCCATTCTCCTGCCTCAGCCTCCCGAGTAGCTGGGACTACAGGCATGTGCCACCACGCCCAGCTAATTTTTTGTATTTTTAGTAGAGACGGGGTTTCACCGTGTTAGCCAGGATGGTCTTAATCTCCTGACCTC--GTGATCCACCCCGCCTTGGCTTCCCAAAGTGCTGGGATCACAGGCGTGAGCCACCGCGCCCGGCCTCC	GCCCAGGCTGGAGTGCAGTGGCGCGATCTCAGCTCACCGCAACCTCCACCCCCGGGGTTCAAGCGATTCTCCTGCCTCAGCCTCCCGAGCAGCTGGGATTACAGGCACGCACCACCACGCCCGGCTAA--TTTTGTATTTTTAGTAGAGACGGGGTTTCTCCATGTTGGTCAGGCTGGTCTCAAACTCCCACCCTCAGGTGAT-CTGTCCGCCTTGGCCTCCCAAAGTGCTGAGATTACAGGCGTGAGCCACCGCGCCCGGCCACC	chr20:62648335-62648598	chr20:62657575-62657837
chr12:46637097:-|chr12:46622936:-	SLC38A1	circular_RNA|multiple_exon	229	down	NS	NM_030674	-	chr12:46602911-46622935	20025	chr12:46637098-46662308	25211	NM_030674_intron_11_0_chr12_46602911_r(-)	NM_030674_intron_15_0_chr12_46637098_r(-)	78.896	308	54	4	12284	12590	9864	9567	1.81e-68	255	TTTTTTTTTTGAAACGGCATCTCACTCTGTCACCCAGGCTGCAGTGCAGTGACATGATCTCAGCTCACTGCAACCTCCGCCTCCCGGGTTCAAGCAATTCTCCTGCCTCAGCCTCCCGAGTAGCTGGGACCACAGGCATACGCCGCTATGCCCAGGTCATTTTTTGTATTTT-AGTAGATAACGTAGATACGGGGTTTCACCATGTTATCCAGGCTGGTCGCGAACTCCTGAGCTCAGGCAATCTGCCCACCTCTGCCTCCCAAAGTGCTGGGATTACAGGTGTGAGCCACCGCGCCTGGCCAGGATT	TTTATTTATTGAGATGAAATCTCACTCTGTCACCCAGGCTGGAGTGTAGTGATGAGATCTCTGCTCACTGCAACCTCCGCCTCCCAGATTCAAGAGAATCTCCTGCTTCGGCCTCCCGAGTACCTGGAATTACAGGCACATGCCACCATGCCCAGCT-AATTTTTATATTTTCAGT-------GGAGAT--GGGGTTTCACTATGTTGGCCAGGCTGGTCTTGAACTCCTAACCTTAGATGATCCACCTAACTCAACCTCCCAAAGTGCTGGGATTACAGGCGTGAGCCACTGTGCCCAGCCAGGGTT	chr12:46610346-46610652	chr12:46652445-46652742
chr7:77394812:+|chr7:77402631:+	RSBN1L	circular_RNA|multiple_exon	304	up	NS	NM_198467	+	chr7:77379382-77394811	15430	chr7:77402632-77407654	5023	NM_198467_intron_2_0_chr7_77379382_f(+)	NM_198467_intron_5_0_chr7_77402632_f(+)	83.113	302	43	3	14554	14855	473	180	7.47e-85	309	AATTTCTTTCTTTCTTTTTTTTTTTTTGAGACATAGTCTCGCTCTGTCGCCCAGGCTGGAGTGCAGTGGCACAATCTCGGCTCATTGCAAGCTCCGCCACCCAGGTTCACGCCATTCTCCTGCCTCAGCCTCCCAAGTAGCTGGGACTACAGGCGCGCGCCGGCCACCACACTCGGCTGATTTTTTTGTATTATTAGTAGAGACGGGGTTTCACCATGTTGGCCAGGATGGTCTTGATCTCCTGACCTCATGATCCGCCTGCCTTGGCCTCCCAAAGTGCTGGGATTACAGGTGTGAGCCAC	AATTTATTTGTTT--TTGTTTTTGTTCGAGATGGAGTCTTGCTCTGTCACCCAGGCTGGAGTGCAGTGGCGCGATCTCGGCTCACTGCACCCTCAGCCTCCCGGGTTCAAGCAATTCTCCTGCCTCAGGCTCCTGAATAGCTAGGACTACAGGCGTGC----GCCACCACGCCCGGCTAA--CTTTTGTATTTTTAGTACAGACGGGGTTTCCCCATATTGGCTAGGCTGGTCTTGATCTCCTGACCTTGTGATCCACCCACCTCGGCCTCCCAAAGTGCTGCGATTACAGGTGTGAGCCAC	chr7:77393935-77394236	chr7:77402811-77403104
chr3:122496753:-|chr3:122471438:-	HSPBAP1	circular_RNA|multiple_exon	268	up	up	NM_024610	-	chr3:122459961-122471437	11477	chr3:122496754-122512463	15710	NM_024610_intron_1_0_chr3_122459961_r(-)	NM_024610_intron_6_0_chr3_122496754_r(-)	87.946	1261	54	12	4785	5962	13272	12027	0	1624	CCTCACCTCCCGGACGGGGCGGCTGGCCGGGCGGGGGGCTGACCCCCCCACCTCCCTCCGGGACGGGGCGGCTGGCCGGGCAGAGGGGCTCCTCACTTCCCAGTAGGGGCGGCTGGGCAGAGGCGCCCCTCACCTCCCGGACGGGGCGGCTGGCCGGGCGGGGGGCTGACCCCCCCACCTCCCTCCCAGATGGGGCGGCTGGCCGGGCGGGGCGCTGACCCCCCACCTCCCTCCCGGACGGGGCGGCTGGCCGGGCAGGGGGCTGACCCCC--ACCTCCCTCCGAGACGGGGCGGCTGGCCGGGAGGGGGGCTGACCCCCCCGACCTCCCTCCCAGACAGGGCGGCTGGCCGGGCGGAGACGCTCCTCACTTCCCAGACGGTGTGGTTGCCGGGCGGAG…	CCTC-CCTCCCGGACGGGGCGGCTGACCGGGCGGGGGGCTGACCCCCC-ACCTCCCTCCTGGACGGGGCGGCTGGCCGGGCAGAGGGGCTCCTCACTTCCCAGTAGGGGCGGCCGGGCAGAGGCGCCCCTCACCTCCCGGACGGGGCAGCTGGCCGGGCGGGGG-CTGACCCCCCCACCTCCCTCCCGGACGGGGCGGCTGGCCGGACGGGGGGCTGAACCCCCAACTCACTCCCGGACGGGGCGGCTGGCCGGGCGGGGGGCTGACCCCCCCACATCCCTCCCGGACAGGGCGGCTGGCCAGGCGGGGGGCTGACCCCCCC-ACCTCCCTCCCGGACGGGGTGGCTG-CCGGGCGGAGAGGCTCCTCACTTCCCAGACGGGGTGGCTGCCGGGCGGAG…	chr3:122465476-122466653	chr3:122499192-122500437
chr19:313643:-|chr19:311845:-	MIER2	circular_RNA|multiple_exon	245	up	NS	NA	NA	NA	NA	NA	NA	NA	NA	NA	NA	NA	NA	NA	NA	NA	NA	NA	NA	NA	NA	NA	NA
chr16:89756961:+|chr16:89759734:+	CDK10	circular_RNA|multiple_exon	56	up	NS	NA	NA	NA	NA	NA	NA	NA	NA	NA	NA	NA	NA	NA	NA	NA	NA	NA	NA	NA	NA	NA	NA
chr2:26029206:-|chr2:26022254:-	ASXL2	circular_RNA|multiple_exon	258	up	NS	NM_018263	-	chr2:25994410-26022253	27844	chr2:26022405-26029097	6693	NM_018263_intron_7_0_chr2_25994410_r(-)	NM_018263_intron_8_0_chr2_26022405_r(-)	86.207	290	35	2	23969	24258	1450	1166	4.57e-93	338	GTGGCTCGTGCCTGTAATCCCAGCACTTTGGGAGGCTGAGGTGGGTGGATCACCTGAGGTCAGGAGTTTGAGACCAGCCTGGCCAACATGGTGAAACCCCGTCTCTACTAAAAATACAAAAATTAGCTGGGCGTGGTGGTGGGCACCTGTAATCCTAGCTACTCAGGAGGCTGAGGCAGGAGAATCACTTGAACCTGAGAAGCAGAGGTTGCAGTGAGCTGAGATTGTGCCATTGCACTCCAGTCTGGGTGACAAGAGCGAAACTCCATCTCAAAAAAACAAAAAAAAGA	GTGGCTCACGCCTGTAATCCCAGCACTTTGGGAGGCCGAGGAGGGTGGATTACCTGAGGTCAGGAGTTTGAGACCAGCCTGGCCAATATGGTGAAACCCCATCTCTACTAAAAATACAAAAATTAGCTGGGCGTGGTGGTGGGCATCTGTAATCCCAGCTTCTTGAGAGGCTGAGACAGGAGAATCGCTTGAACCCAGGAAGCGGAGGTTGTAGCGAACCAAGACTGTGCCACTGCACTCCAGCCTGGGCAAC-AGAGCGAGAC----TGTCAAAAGAAAGAAAGAAAGA	chr2:25997996-25998285	chr2:26027648-26027932
chr7:2262389:-|chr7:2252847:-	MAD1L1	circular_RNA|multiple_exon	201	up	NS	NA	NA	NA	NA	NA	NA	NA	NA	NA	NA	NA	NA	NA	NA	NA	NA	NA	NA	NA	NA	NA	NA
chr6:155095123:+|chr6:155116273:+	SCAF8	circular_RNA|multiple_exon	213	up	NS	NM_014892	+	chr6:155055065-155095122	40058	chr6:155116274-155123104	6831	NM_014892_intron_0_0_chr6_155055065_f(+)	NM_014892_intron_5_0_chr6_155116274_f(+)	74.808	520	106	10	19122	19627	4268	3760	3e-89	325	GGCATGGTGGCTCACTCCTGTAATCCCAGCACTTTGGGAGGCCGAGGTGGGCAGATCACCTGAGGTCAGGAGTTCGAGACCAGCCTGGCCAACATGATGAAACCCTGTCTCTAG-TAAAAATACAAAAATTAAGGCCCGGTGTGGTG-CTCATGCTTATAATCCCAGCACTTTTGGGAGGCCAAAGCAGGTCAGTCACCTGAGGTTGGGAGTTTGGGACCAGCCTAGTCAATACGGTGAAACCCCATCTCTACTAAAAAATACAAAAATTAGCCAAGTGTGGTGGCGCACACCTGTAATCCCAGTTACTCGGGAGGCTGAGTCAGGAGAATCGCTTGAACCTGGGAGGCGGAGGTTGCAGTGAGCCAAGATCGTGCCATTGCACTCCAGCCTGGGCGAC…	GGCACGATGGCTTGTGCCTGTAATTCCATTGACTTGGGAGGCGCAGGTGAAAGGACTGCTTGAGGCCAGGAGTCTGAGACCAGCCTGGGCAACATAGTGACATCCTGTCTCTATATAAAAATA-AAAAATT--GGCCAGGCACGGTGGCTCATGCCTGTAATTCCAGCACTTT-GGGAGGCTGACGTGGGGGGATCGCCTGAGGTCAGGAGTTTGACAACAGCCTGGCAAACAAGGTGAAACCCCGTATCTACTAAAAA-TACAAAAATTAGCTCGGCGTGGTGGCGGGTGCCTGTAATCTCAGCTACTCGGGAGGCTGAGGCAGGAGAATCACT-----CCGGGAGGCGGAGGGTGCAGTGAGCCGAGACAGCGCCATTTCACTCCAGCCTGGGTGAC…	chr6:155074186-155074691	chr6:155120033-155120541
chr6:154771392:-|chr6:154762426:-	CNKSR3	circular_RNA|multiple_exon	250	up	NS	NM_173515	-	chr6:154754642-154762425	7784	chr6:154771393-154831196	59804	NM_173515_intron_8_0_chr6_154754642_r(-)	NM_173515_intron_11_0_chr6_154771393_r(-)	82.178	303	51	3	3578	3879	33887	33587	3.68e-80	293	GCTGGGAGAGGTGGCTCACGCCTATAATCCCTGAACTTTGGGAGGCCAGGGCGGGTAGATCACCTGAGGTCAGGAGTTCGAGACTAGTCTGGCAAACATGGCGAAACCCCATCTGTACTAAAAATACAAAAATCACCCAGGGCATGGTGGCGGACACCTATATATCCCAGCTACTTGGGAGGCTAAGGCAGGAGAATCACTTGAACCTGGGAGGCGGAGGTTGCAGTCAGCCAAGATCGCGCCACTTCACTCCAGCGTGGGTGA-AAGACTGAAACTCCATCTCAAAAAAAAAAAAAAAAAAA	GCCGGGCGCGGTGGCTCACACCTGTAATTCCAGCACTTTGGGAGGCCAAGGTGGATGGATCACCCGAGGTCAGGAGTTCAAGACCAGCCTGGCGAACATGGCGAGACCCTGTCTCTACTAAAAACACAAAAATTA-GCTGTGCGTGCTGGCAGGTGCCTGTA-ACCCCAGCTACTTGGGAGGCTGAGGCAGGAGAATCACTTGAACCCAGGAGGCGGAGGTTGCGGTGAGCCGAGATCGTGCCATTGCACTCCAGCCTGGGCAACAAGAGCGAAACTATGTCTCAAAAAAAAAAAAAAAAAAA	chr6:154758547-154758848	chr6:154797310-154797610
chr19:15281636:-|chr19:15280897:-	NOTCH3	circular_RNA|multiple_exon	238	up	NS	NM_000435	-	chr19:15278223-15280896	2674	chr19:15281637-15284878	3242	NM_000435_intron_4_0_chr19_15278223_r(-)	NM_000435_intron_7_0_chr19_15281637_r(-)	86.59	261	28	4	1280	1534	2996	2737	7.79e-84	302	GCTGGAGTGCAGTGGCGTGATCTTGGCTCATTGCAGCCTCCACCTCCCAGGTTCAAGTGATTCCCCTGCCTCAGCCTCCCGAGTAGCTGGGATTATAGGCATGTGCTACCATGCCCGGCTAA--TTTTTGTATTTTTAGTAGAGATGGGGTTTCACCATGTTGGCCAGGCTGGTCTCAAGCTGCAGACCTCAAGTGATCCACCC-GCCTCGGCATCCCAAAGTGCTGGGATTACAGACGTGA---GCCACCGTGCCCGGCC	GCTGGAGTGCAGTGGTGCGATCTCGGCTCACTGCAACTTCC-CCTCCTGGGTTCAAGCGATTCTCCTGCCTCAGCCTCCCAAGTAGCTGGGATTACAGGCGTGTGCCACCATGCCCAGCTAATTTTTTTGTATTTTTAGTAGAGACGGGGTTTCACCACGTTGGCCAGGCTGGTCTTGAACTCCTGACCTCAAGTGATCCTCCCTGCCTTGGCCTCCCAAAGTGCTGGGATTACAGGCGTGAGCCGCCACTGTGCCTGGCC	chr19:15279363-15279617	chr19:15281883-15282142
chr19:3624160:-|chr19:3623686:-	CACTIN	circular_RNA|single_exon	474	up	NS	NM_021231	-	chr19:3620801-3623685	2885	chr19:3624161-3626593	2433	NM_021231_intron_8_0_chr19_3620801_r(-)	NM_021231_intron_9_0_chr19_3624161_r(-)	78.498	293	52	5	444	732	1692	1407	5.09e-63	232	TTTCTTTTTT-GACTCAGGGTCTCGCTCTGTCACCCAGGCTGGAGTGCAGTGGCGTGATCGTGGCTAACTGCAGCCTTGACCTCCTGGCCTCAAGCGATCCTCCTACCTCAGCGTTTTGACTTGCTGGGACTACAGGCAC-CACCACCATGCCCGGCTAATTTTTTA--TTTTTTTGTAAAGATGGAGTCTCACTATGTTGGCCAGGCTGGTCTCGAACTCCTAAGCTCAAGTGATTTTCCCACCTCGGCCTCCCAGAGTTCTGGGATTACAGGCATGAGCCACTGCGCCCAG	TTTATTTATTAGAGACAGAGTCTCCCTCTGTCACACAGGCTGGAGTGCA------TGATCAGAGCTCACTGCAGCCTTGACCTCCTGGGCTCAAGCCATCCTCTCGCCTCAGCCTCCTGAGTAGCGGGGACTACAGGCACACACCACCACGCCCAGGTAACTCTTTACATTTTTTTGTACAGAGGG-GTCTTGCTATGTTGCCCAGGCTGGTCTTGAACTCCTGGGCTCAGGCAAGCCTCCTGTCTCAGCCTCCCAAAGTGTTGGGATTACAGATGTGAGCCACTGCGCTCAG	chr19:3622954-3623242	chr19:3624902-3625187
chr21:44296877:-|chr21:44279772:-	WDR4	circular_RNA|multiple_exon	125	up	NS	NR_048535	-	chr21:44275891-44279771	3881	chr21:44296878-44299630	2753	NR_048535_intron_4_0_chr21_44275891_r(-)	NR_048535_intron_9_0_chr21_44296878_r(-)	77.003	287	54	6	1557	1834	2373	2090	2.02e-54	205	TTCTTATTTTTTTTGAGACAGAGTCTTGCTCTGTCTCCCAGTCTGGAGTGCAGTGGCGTGATCTCGGTTCACTGCAGCCTCTGCCTCCCGGGCTCAAGCAATCCTCCCACCTCAGGCCTCCCGAGTAGCTAGTATTACAGGCACACACCACCATGCCCCGCTAATTTTTTATACTTTTG-TAGTGATGGGGTTTTGCCAGCTTGGCCAGGCTGGTCTCAAACTTTTGACCTCAAGCGATCCACCCACTT---CCGCCCA-----CTGGGATTATAGGCGAGAGCCAC	TTTTTTTTTTTTTTGAGTTGGAGTCTCGCTCTATCACTCAGGCTGGAGTGCAAGGGCATGATCTCAGGTCACTGCAACCTCCCCCTCCTGGATTCAAGCAATTCTCCCGCCTCAGCCTTCCCG-GTAGCTGGAATTACAGGTATCTGCCACCACGCCTGGCTAATTTTTG-TAGTTTTGGTAGAGACGGGGTTTCGCCATGTTGGCCAGGCTGGTCTCAAGCTCCTGACCTCAGATGATCTGCCCGCCTCAGCCTCCCAAAGTGCTGAGATTATAGGC-AGAGCCAC	chr21:44277938-44278215	chr21:44297258-44297541
chr17:79596831:-|chr17:79580344:-	NPLOC4	circular_RNA|multiple_exon	164	up	NS	NM_017921	-	chr17:79577285-79580343	3059	chr17:79596832-79603941	7110	NM_017921_intron_12_0_chr17_79577285_r(-)	NM_017921_intron_15_0_chr17_79596832_r(-)	76.006	646	106	11	2021	2648	4916	4302	3.48e-131	461	CCCAGGCTGGAGTGCAGTGGCACAATCTCAGCTCA-------------TC---GCAACCTTTGCCTCCCAGGTTCAAGCAATTCTCCTGCCTCAGCCTCCCTGGTTCCTGGCATTACAGGTGCTTGCCACCACGTCCGGCTAATTTTTGTATTTTTAGTAGAGATGGGGTTTCACCATGTTGGCCAGGCTTGTCTTTAACTCCTGACCTCAGGTGATCCACCCATCTCAGCCTCCCAAAGTGTTGGGATTAGAGGTGTGAGCCACTGCCTTTGGCCAATAAACTACTTACATTGACTTTGAGTTCATTCACTTTTATCTTTGGTTTGTGTCATTTTTTTTTTTTTTTTTTTTTTTGAGACGGAGTCTCGCTCTGTCGCCCAGGCCGGACTGCGGACTGC…	CCCAGGGTGGAGTGCAGTGGCGCAATCTCGGCTCACTGCAACCTCCACTCACTGCAACCTCCGCCTCCCAGGTTCAGGCGATTCTCCTGTCTCAGCCTCCTGAGCAGCTGGGATTACAGGCGTGCACCACCAAGCCCAGCTAATTTTTGTATTTTTAGTAGAGACGGGGTTTCAACATGTTAGTCAATCTGGTCTTAAACGCCT-ACCTCAGGTGATCCACCTGCCTCAGCCTCCTAAAGTGCTGGGATTATAGGCATGAGCCACCAACCCTGGCCTAG------CTGATTTT---TTATAGTGAAA-CATTTCAAT---TCCCTTATTTCCTTTTTTATTTCTTTTTTTTTTTTCAGC-----TCT-----TGTTGCCCAGGCTGGAGTGC-------…	chr17:79577696-79578323	chr17:79599026-79599640
chr15:101910728:-|chr15:101906401:-	PCSK6	circular_RNA|multiple_exon	254	down	down	NM_138323	-	chr15:101887983-101906400	18418	chr15:101910729-101922296	11568	NM_138323_intron_0_0_chr15_101887983_r(-)	NM_138323_intron_2_0_chr15_101910729_r(-)	83.103	290	41	4	15991	16273	6339	6051	4.18e-79	291	GGCCAGGTGCGTTGTCTCACGCCTATAATCCCAGCACTTTGAGAGGCCAAGGCAGGTGGATCAC--GAGGTCAGGAGTTGGAGACCAGTCTGGCCAACGTGGTGAAACCCTATCTCTA-TAAAAATACAAAAATTAGCCGGGCATGGTGGCGTGCACCTGTAGTCTCAGCTACTCGGGAGGCTGAGGCAGGAGAATTGCTTGAACCAGGGAGGTGGAGGTTGCAGTGAGCCGAGATTGTGCCACTGCACTCCAGCCTGGGCAACA----GAGACTCCGTCTCAGAAAAAA	GGCCAGGTGTGGTGGCTCACGGCTGCAATCCCAGCACTTTGAGAGGCTGAGGTGGGTGAATCACTTGAGGTCAGGAGTTCGAGACCAGCCTGGCCAACATGGTGAAAGCCCGTCTCTACTAAAAATACAAAA-TTAGCCAGGTGTGATGGCATGTGCCTATCATCCCAACTACTCAGGAGGCTGAGGCAAGACCACTGCTTGAACCTGGGAGGTGGAGGTTGCAGTGAGCCGAGATCGCGCCACTGCACTCCAGCCTGGGTAACAGAGTGAGACTCCATCTCAAATAAAA	chr15:101890128-101890410	chr15:101915958-101916246
chr6:87925621:+|chr6:87928449:+	ZNF292	circular_RNA|multiple_exon	194	up	NS	NM_015021	+	chr6:87865478-87925620	60143	chr6:87928450-87943042	14593	NM_015021_intron_0_0_chr6_87865478_f(+)	NM_015021_intron_3_0_chr6_87928450_f(+)	86.824	296	38	1	42450	42744	12016	11721	9.56e-98	354	TTTATTTATTTTTTGAGATGGAGTCTCGATCTGTCACCCAGGCTGGAGTGCAGTGGCGTGACCTCAGCTCACTGCAACCTCCGCCTCCCGGGTTCACACCATTCTCCTGCCTTAGCCTCCCGAGTAGCTGGGACTACAGGCGTCCGCCACCACACCTGGCTAATT-TTTTGTATTTTTAGTAGAGACAGGGTTTCACTGTGTTAGCTAGGATAGTCTTGATCTCCTCACCTCGTGATCCGCCCGCCTGGGCCTCCCAAAGTGCTGGGATTACAGGCCTGAGGAGCCACGCCCGGCC	TTTTTTTTTTTTTTAAGACGGAGTCTCTCTCTGTCACCCAGGTTGGAGTGCAGTGGCGCAATCTCGGCTCACTGCAAGCTCTGCCTCCCGGGTTCATGCCATTCTCCTGCCTCAGCCTCCCAAGTAGCTGGGACTACAGGCGCCCGCCACCACGCCCGGCTAATTTTTTTGTACTTTTAGTAGAGATGGGGTTTCACCGTGTTCGCCAGGATGGTCTTGATATCCTGACCTCGTGATCCGCCCACCTCAGCCTCCCAAAGTGCTGGGATTACAGGTGTGAGCCCCCACGCCGGGCC	chr6:87907927-87908221	chr6:87940170-87940465
chr3:119624699:-|chr3:119582266:-	GSK3B	circular_RNA|multiple_exon	283	up	NS	NM_002093	-	chr3:119562201-119582265	20065	chr3:119624700-119631550	6851	NM_002093_intron_1_0_chr3_119562201_r(-)	NM_002093_intron_5_0_chr3_119624700_r(-)	75.168	298	61	4	1886	2179	3693	3405	1.46e-50	197	TTTGTTTTGTT--TTTTTTTTTTTTGAGACGGAG--TCTCACTCTGTCACTCAGGCTGGAGTGCAGTGGCATGATACCGGCTCGCTGCAACCTCCACCTCCCAGATTCAAACAATTCTTGTGCCTCAGCCTCCTTAGTAGCTGGGATTACAGGCTCCTGCCACCATACCTGGCTAATTTTTGTATTTTCAGTAGAGACGGGGTTTCGCCATGTTGGCCAGGCTGGTTTTAAACTCCTGACCTCAGGTGATCTGCCTGCCTTGGCCTCCCAAAGTGCTGGGATTACAGGCATGAGCCAC	TTTTTGTTGTTGCTGTTGTTGTTTTGAGAGGGGGGGTCTCATTCTGTCACCGAG-CTGGAGTGCAGTGGTGGAGTCTCAGCTCACTGCAACCTCTGCCTCCTGGCCTCAAGCCATCCTCCCACCTCATCCTCCCAAGTAGCGGGGACTACAGGGGCATGTCACCACGCCCGGCTAATTTTTG--------GTAGTGACAGGTTTTCACCATGTTGCCCAGGCTGGTCTCGAACTCCTGAGTTCAAGTGATCTGCCCACCTCAGCCTCCCAAAGTGCTGGGATTACAGGTGTGAGCCAC	chr3:119580087-119580380	chr3:119627858-119628146
chr16:16101673:+|chr16:16108485:+	ABCC1	circular_RNA|multiple_exon	264	up	up	NM_004996	+	chr16:16043657-16101672	58016	chr16:16108486-16110352	1867	NM_004996_intron_0_0_chr16_16043657_f(+)	NM_004996_intron_3_0_chr16_16108486_f(+)	84.848	297	40	3	16335	16626	1824	1528	2.97e-88	324	GCAGGGCGCGGTGGCTCACGACTGTAATCCTAGCACTTTGGGAGGCCGAGGTGGGCGGATCAC--GAGGTCAGGAGTTGGAGACCAGCATGACCAACATGGTGAAACCCCATCTCTACTAAAAATACAAAAATTAGCTGG-CGTGGTGGCAGGCACCTGTAATCTCAGTTACTCGGGAGGCTGAGGCGGGAGAATTGCTTGAACCCAGGAGGCGGAGGTTGCAGTGAACTGAGATTGTGCCACTGCACTCCAGCCTGGGTGACAGAG--AGACTTTATCTTAAAAAAAAAAAAAAAA	GCTGGGTGTGGTGGCTCACGCCTGTAATCCTAGCACTTTTGGAGGCCGAGACAGGCAGAACACCTGAGGTCAAGAGTTGGAGACCATCCTGGTCAACATGGTGAAACCCCGTCTCTACTAAAAATACAAAAATTGGCCAGACGTGGTGGTGGGCAACTGTAATCCCAGCTACTCGGGAGGCTGAGACAGGAGAATCACTTGAACCCAGGAGGCGGAGGCTGCAGTGAGCCGAGATCACGCCACTGCATTCCAGCCTGTGTGACAGAGCAAAACTCCATCTCAAAAAAAAAAAAAAAA	chr16:16059991-16060282	chr16:16110013-16110309
chr5:413459:+|chr5:428121:+	AHRR	circular_RNA|multiple_exon	288	up	NS	NA	NA	NA	NA	NA	NA	NA	NA	NA	NA	NA	NA	NA	NA	NA	NA	NA	NA	NA	NA	NA	NA
chr6:137019820:-|chr6:137015278:-	MAP3K5	circular_RNA|multiple_exon	363	up	NS	NM_005923	-	chr6:136990534-137015277	24744	chr6:137019821-137026247	6427	NM_005923_intron_22_0_chr6_136990534_r(-)	NM_005923_intron_26_0_chr6_137019821_r(-)	83.904	292	44	2	2517	2807	2410	2121	3.44e-84	309	TTTTTTTTTTTTTTGAGAC-GAATCTTGCTCTGTTGCCCAGGCTGGAGTTCAGTGGTGCAATCTCACCTCACTGCAACCTCTGCCTCCGGGGTTCAAGCGATTCTCGTGCCTCAACCTCCCAAGTAGCTGGGATTACAGGCATGCCCCACCATGCCCAGCTACTTTTTGTATTTTTAGTTGAGTCCGGGTTTCCCCATGTTGTCCAGGCTGGTGTCAAACTCCTGACCTCAAGTGATCCACCTGCCTCGGCCTCCTGAAGTGCTGGGATTACAGGTGTGAGCCACCGTGCCC	TTGTTGTTGTTTTTAAGACAGAATCTTACTCTGTTGCCTAGGCTGGAGCACAGTGACATGATCTCGGCTCACTGCAGCCTCTGCCTCCTGGGTGCAAGTGATTCTCGTGCCTCAGCCTCCCAAGTAACTGGGATTACAGGCATGCGCCACCACACTTGGCTACTTGTTGTATTTTTAGTAGAGACAGGGTTTCACCATGTTGGCCAGACTGGTCTCAAACTCCTGGCCTCAAATGATCCTCCCGCCTCAGCCTCCCAAAGTGCTGGGATTACAGGCATGAGCCAC--TGCCC	chr6:137012471-137012761	chr6:137023838-137024127
chr8:61707545:+|chr8:61714152:+	CHD7	circular_RNA|multiple_exon	206	up	NS	NM_017780	+	chr8:61693990-61707544	13555	chr8:61714153-61720775	6623	NM_017780_intron_2_0_chr8_61693990_f(+)	NM_017780_intron_5_0_chr8_61714153_f(+)	78.305	295	46	7	6410	6690	4778	4488	3.89e-60	228	TTTTTTTTTGAAACAGACTC--GCTCTGTTGCCCAGGGTGGAGGGCAGTGGCACGATCTCGGCTCACTGCAACCTC--------AGGTTCAAGCGATTCTACTGCCTCAGCCTCCCTAGTAGCTTGGGTCTACAGGCATGCACCACCACGCCCTGCTAATTTTT---GTGTTTTTAGTAGAGTTGGGGTTTCACCATGTTGGCCAGGTTGGTCTCAAACGCCTATCCTCAAGTGATCCGCCTACCTTGGTCTCGCAAAGTGCTGGGATTACAGGTGTG-ATCACTGCACCCAGCC	TTTTTTTTTGAGACGGAGTCTTGCTCTGTCATCCAGGCTGGAGTGCAGTGGCGCAATCTCGGCTCACTGCAAGCTCTGCCTCGCAGGTTCACGCCATTCTCCTGTCTCAGCCTCCTGAGTAGCT-GGGACTACAGGCCC-CGCCACCATGCCCGGCTAATTTTTTTTGTATTTTTAGTAGAGACGGGGTTTCACCGTGTTAGACAGGATGGTCTCAATCTCCTGACCTCA--TCATCTGCCCACCTCGGCTTCCCAAAGTACTGGGATTACAGGCTTGAACCACTGCGCCCAGCC	chr8:61700399-61700679	chr8:61718640-61718930
chr3:17051166:+|chr3:17056403:+	PLCL2	circular_RNA|multiple_exon	2689	up	up	NM_015184	+	chr3:16974784-17051165	76382	chr3:17056404-17084365	27962	NM_015184_intron_0_0_chr3_16974784_f(+)	NM_015184_intron_2_0_chr3_17056404_f(+)	79.443	287	48	5	75693	75979	11974	11699	1.05e-62	239	ATTAATTTTTTTTTTTTTTGAGACGGATTCTCACTCTGTTGCCCAGGCTGGAGTGCAGTGACACAATCTCAGCTCACTGCAACCTTTGCCTCACGGATTCAAACGATTCTCCTGCCTCAGCCTCCCGAGTAGGTGGGATTACAGGCACCCGCCACCATGCCCGGCTAATTTTTGTATTTTTAGTAGAGACAGGGTTTCAGCACGTTGGCCAGGCTGGTCTCAAACTTCTGACCTTGGGTGATCTGCCCCTTCTTGGCCTCCCAAAGTGCTGGGATTACAGGCATGAG	ATTTATTTATTTATTTTTTGAGACAGGGTCTCAGTCTGTCACCCAGACTGGAGTGTAGTGGTGTGATCTCAGCTCACTGCAACCTCTGCCTCCTGGGTTCAAGTGATCCTCCCACCTCAGCCTCCTGAGCAGCTGGGACTAAAGGCATGCACCATCATGCCTGGCTAATTTGTG-AATTTTAGTAGAGATGGGGTTTCACCATGTCGGCCAGGCTGGTCTCAAACTCCT-AGATTAAG---TCTGC-----CTCGGCCTCCCAAAGTGCTGGGATTACA-GCATGAG	chr3:17050476-17050762	chr3:17068102-17068377
chr7:74119496:+|chr7:74133260:+	GTF2I	circular_RNA|multiple_exon	116	up	NS	NM_033001	+	chr7:74114965-74119495	4531	chr7:74131271-74143123	11853	NM_033001_intron_5_0_chr7_74114965_f(+)	NM_033001_intron_10_0_chr7_74131271_f(+)	82.188	320	52	3	3648	3964	11402	11085	7.65e-86	311	TTTATTTATTTATTTATTTTTTTATTTATTTT-GAGATGGAGTCTTGCTCTGTCGCCCAGGCTGGAGTGCAGTGGCATG--ATCTTGGCTCACTACAACATCTGCCTCCCAGGCTCAAGCAAATCTCCTGCCTCAGCCTTCTGAGTAACTGGGATTACAGGCGCCCGCCACCACACCTGGCTAATTTTTATATTTTTTTAGCAGAGACGGGGGTTCACCATGTTGGCCAGGCTGGTCTCAAACCCCTGACCTCAAGCAATCTACCCATCTCAGCCTCCCAAAGTGCTGGGATTACAGGTGTGAGCCTCCACGCCCAGCCT	TTTTTTTTTGTTTTTGTTTTTGTTTTTGTTTTTGAGACAGAGAATTGTTCTGTTGCCCAGGCTGGAGTTCAGTG--ATGCAATCTTGGCTCACTGCAACCTCCACCTCCTGGGCTCAAGCGATTCTCATGCCTCAGCCTCCGAAGTAGCTGGGATTACAGGCACCCGCCACCGCGCCCGGCTAATTTTTGTATTTTTTTGATAGAGATGGGGTTTCGCCATGTTGGCCAGGCTGGTCTCAAACTCCTGGCCTCAAGTGATCCACCCACCTCGGCCACCCAGAGTGCTGGGATTACAGGTGTGAGCCACCGCGCCTGGCCT	chr7:74118612-74118928	chr7:74142355-74142672
chr17:60112969:-|chr17:60106902:-	MED13	circular_RNA|multiple_exon	255	up	NS	NM_005121	-	chr17:60088595-60106901	18307	chr17:60112970-60129897	16928	NM_005121_intron_21_0_chr17_60088595_r(-)	NM_005121_intron_26_0_chr17_60112970_r(-)	88.525	305	31	4	9504	9807	2881	2580	2.9e-105	378	GCGCAGTGGTTCACACCTGTAATCCCAGCACTTTGGGAGGCCGAGGCGGGCGGATCACAGGGTCAGGAGATCGAGACCATCCTGGCTAACGCAGTGAAACCGTGTTTCTACTAAAAATACAAAAAAATTAGCCAGGCTTGGTGGTGGGCGCCTATAGTCCCAGCTACTCGGGAGGCTAAGGCAGGAGAATGGCGTGAACCTGGCAGGCAGAGCTTGCAGTAAGCCGAGATTGTGCCACTGCACTCCAGCCTGGGTGACAAGAGCGAGGCTCCGTCTCAAAAAAAAAAAAAAGAA-AAAAAGAAAT	GCGCCGTGGCTCACGCCTGTAATCCCAGCACTTGGGGAGGCCGAGGTGGGCGGATCACAAGGTCAGGAGATCGAGACCATCCTGGCTA-CATGGTGAAACCCCATCTCTACTAAAAATACAAAAAA-TTAGCTGGGCGTGGTGGCGGGCACCTGTAGTCCCAGCTACTCGGGAGGCTGAGGCAGGAGAATGGCGTGAACCAGGGAGGCAGAGCTTGCAGTGAGCTGAGATCGCGCCACTGCACTCCAGCCTGGGTGAC-AGAGTGAGGCTCTGTCTCCAAAAAAAAAAAAAGAATGAAATGAAAT	chr17:60097095-60097398	chr17:60127017-60127318
chr7:140058585:-|chr7:140055468:-	SLC37A3	circular_RNA|multiple_exon	241	up	up	NM_207113	-	chr7:140051947-140055467	3521	chr7:140058586-140064207	5622	NM_207113_intron_7_0_chr7_140051947_r(-)	NM_207113_intron_9_0_chr7_140058586_r(-)	86.411	287	36	2	1669	1952	3946	3660	9.33e-94	336	GGTGGCTCACGCCTGTAATCCCAGCACTTTGGGAGGCTGAGGCAGGTGGATCAC--GAGGTCAGGAGTTCAAGACCAGCCTGGCCAACATGATGAAACCCTGTCTCTACTAAAAATACAAAAATTAGCCGGGCGTGGTCACGGGCACCTGTAATCCCAGCTACTCCAGAGGCTGAGGCA-GAGAATTGCTTGAATCCAAGAGGCGGAGGTTGCAGTGAGCCAAGATCATGCCATTGCACTCCAGCCTGAGTGACAAAGCGAGACTCCGTATCAAAAAAAAAACAAAA	GGTGGCTCACCCCTGTAATCCCAGCACTTTGGGAGGCTGGGGTGGGCAGATCACCTGAGGTCAGGAGTTCAAGACTAGCCTGGCCAACATGGTGAAACCCTGACTCTACTAAAAATACAAAAATTAGCCGGGAATGGTGGTGCACACCTGTAGTCCCAGCTACTCAGGAGGCTAAAACAGGAGAATGGCTTGAATCTGGGAAGTGGAGGTTGCAGTGAGCCAAGATCATGCCACTGCACTCCAGCTTGGGTGACAGAGCAAGACTCCGTTTAAAAAAAAAAAAAAAA	chr7:140053516-140053799	chr7:140060262-140060548
chr2:233612325:+|chr2:233626146:+	GIGYF2	circular_RNA|multiple_exon	128	up	NS	NM_015575	+	chr2:233599949-233612324	12376	chr2:233626147-233651859	25713	NM_015575_intron_4_0_chr2_233599949_f(+)	NM_015575_intron_9_0_chr2_233626147_f(+)	85.824	261	35	1	3844	4102	19817	19557	1.72e-82	302	GGCGTGGTGGCTCATGCCTGTAATCCCAGCACTTTGGGAGGCCGAGGTGGGCAGATCACCTGAGGTCAGGAGTTTGAGACCAGCCTGGCCAACATGATGAAACCCCACCTCTACTAAAAATAC--AAAGTTAGCCGGGCGTGGTGGATTGTGCCTGTAATTCTAGCTACTCAAGAGGCTGAGACAGGAGAATCGTTTGAACCCAGGAGGCGGAAGTTGCAGTGAGCCGAAATTGTGCCATTGCGCTCCAGTCTGGACAACA	GGCATGTTGGCTCATGCCTATAATCCCAGCACTTTCAGAGGCCGAGGCGGGCAGATCACCTGAGGTCAGGAGTTCGAGACCAGCCTGGCCAACATGACAAAACCCCGTTTCTACTAAAAGTACTAAAAATTAGCCTGGCCTGGTAGTGTGCGCCTGTAGTCCCAGCTACTCAGGAGGCTGAGGCAGGAGAATCACTTGAACCCGGGAGGTGGAGGTTGCAGTGAGCCGAGATTGTGCCACTGCACTCCAGCCTGGGCAACA	chr2:233603792-233604050	chr2:233645703-233645963
chr17:29483001:+|chr17:29509683:+	NF1	circular_RNA|multiple_exon	300	up	up	NM_001128147	+	chr17:29422388-29483000	60613	chr17:29509684-29527439	17756	NM_001128147_intron_0_0_chr17_29422388_f(+)	NM_001128147_intron_7_0_chr17_29509684_f(+)	89.375	320	29	3	48435	48753	2018	1703	4.27e-116	416	TTTTTCTTTTCTTTTCTTTTTTTTGTTTTGTTTTTTGAGACAGAGACTCGCTCTGTTGCCCAGGCTGGAGTGCAGTGGCGCAGTCTCGGCTCACTGCAAGCTCTGCCTCCTGGG-TTCATGCCATTCTCCCGCCTCAGCCTCCCAAGTAGCTGGGACTACAGGCGCCTGCCACGACGCCCAGCTAATTTTTGTTGTATTTTTAGTAGAGACAGGGTTTCACCGTATTAGTCAGGATGATCTTGATCTCCTGACCTCGTGATCCGCCCGCCTCGGCCTCCCAAAGTGCTGGGATTACAGGCTTGAGCCACTGCGCCTGGCC	TTATTTTTTTATTTTTTTTTTTTATTTTTTTTTTTTGAGACGGAGTCTCGCT--GTCGCCCAGGCTGGAGTGCAGTGGCGCAATCTCGGCTCACTGCAGGCTCCGCCCCCTGGGGTTCACGCCATTCTCCTGCCTCAGCCTCCGGAGTAGCTGGGACTACAGGCGCCCGCCACCTCGCCCGGCTAATTTTT--TGTATTTTTAGTAGAGACAGGGTTTCACCGTGTTAGCCAGGATGGTCTCGATCTCCTGACCTCGTGATCCGCCCGCCTCGGCCTCCCAAAGTGCTGGGATTACAGGCGTGAGCCACCGCGCCCGGCC	chr17:29470822-29471140	chr17:29511386-29511701
chr9:115336337:+|chr9:115337531:+	KIAA1958	circular_RNA|single_exon	1194	up	NS	NM_133465	+	chr9:115249399-115336336	86938	chr9:115337532-115407929	70398	NM_133465_intron_0_0_chr9_115249399_f(+)	NM_133465_intron_1_0_chr9_115337532_f(+)	88.927	289	31	1	43994	44281	20828	20540	2.57e-103	374	GGCGCTGTGGCTCACGCCTGTAATCCCAGGACTTTGGGAGGCCGAGGCAGGCGTATCACCTGAGGTTGGGAGTTCGAGACCAGCTTGACCAACATGGAGAAACCCCATCTCTACTAAAAATACAAAATTAGCCAGGCGTGGTGGCGCATGCCTGTAATCCCAGCTACTCAGCAGGCTGAGGCAGGAGAATCACTTGAACCCGGGAGGCAGAGGTTGTGGTGAGACGAGATCACGCCATTGCACTCCAGCCTGGGCAACAAGAGT-AAACTCCATCTCAAAAAAATAAAA	GGTGCGGTGGCTCATGCCCGTAATCCCAGCACTTTGGGAGGCGGAGGAAGGCGGATCACCTGAGGTCAAGAGTTCGAGACCAGCCTGACCAACATGGAGAAACCCCGTCTTTACTAAAAATGCAAAATTAGCTGGGCATGGTGACACATGCCTGTAATCCCAGCTACTCGGGAGGCTGAGGCAGGAGAATCACTTGAACCCGGGAGGCGGACGTTGCGGTGAGCCGAGATCGCACCATTGCACTCCAGCCTGGGCAATAAGAGTGAAACTCCGTCTCAAAAAAAAAAAA	chr9:115293392-115293679	chr9:115358071-115358359
chrX:67731691:+|chrX:67742759:+	YIPF6	circular_RNA|multiple_exon	285	up	NS	NM_173834	+	chrX:67718966-67731690	12725	chrX:67742760-67751722	8963	NM_173834_intron_0_0_chrX_67718966_f(+)	NM_173834_intron_5_0_chrX_67742760_f(+)	83.505	291	44	2	6010	6296	8502	8212	1.05e-83	304	GGCATGGTGCCTCACGCCTGTAATCCCAGCATTTTGTGAGGCCAAGGCGGGCGGATCACTTGAGGTCAGGAGTTTGAGACCAGCCTGGCCAACATGGCAAAACCCTGTCTCTACTAAAAATACAAAAATTACCCGGGCATGGTGGTGGGTGCCTGTAATCCCAACTACTAGGGGGGCTGAGACAGGAGACTCGCTTGAATCCAGGAAACAGAGGTTGCAGTGAGCCGAGATCACGCCACTGCACTCCAGCCTGGGTGACAGAGCAAGA--CTGTCTC--AAAACAAACCAA	GGCACAGTGGCTCATGCCTGTAATTCCAGCACTTTGGGAGGCAAAGGCAGGCGGATCACCAGAGGTCAGGAGTTCGAGACCAGCTTGGCCAACATGGTGAAACCCCATCTCTAATAAAAATACAAAAATTAGCCAGGTGTGGTGGCGGGCACCTGTAATCCCAGCTACTCGGGTGGCTGAGGCAGGATAATTGTTTGAACTCAAGAGGCAGAGGTTGCAGTGAGCCAAGATGGCGCCACTGCACTCCAGCCTGGGTGACAGAGAAAGACCCAGTCTCAAAAAACAAACAAA	chrX:67724975-67725261	chrX:67750971-67751261
chr20:35467844:-|chr20:35457457:-	SOGA1	circular_RNA|multiple_exon	382	down	down	NM_199181	-	chr20:35445873-35457456	11584	chr20:35467845-35487976	20132	NM_199181_intron_11_0_chr20_35445873_r(-)	NM_199181_intron_13_0_chr20_35467845_r(-)	86.333	300	40	1	5995	6294	6800	6502	5.14e-98	352	AGGCCGGGCACAGTGGCTCACGCCTGTAATCCCAACACTTTGGGAGGTCAAGGCGGGTGGATCACTTGGGTTCAGGAGTTCGAGACCAGCCTGGGCAACATGGCGAAATCCCATTTCTACAAAAAATACAAAAAATTAGCCAGATATGGTGGTGCACACCTGTAGTCTCGGCTACTCAGGAGGCTGAGGCATGAGAATTGCTTGAACCTGGGAGGCGGAGGTTGCAGTGAGCCGAGATCATGCCACTGCACTCCAGCCTGGGCGACAGAGTGAGACCCTGTCTCAAAAAAAAAAAAAAAA	AGGCCGGGCATGGTGGCTCACACCTGTAATCCCAGCACTTTGGGAGGCTGAGGCGGGTGGATCACCTGAGGTCAGGAGTTCGAGACCAGCCTGGCCAACATGATGAAACCCCGTCTCTACTAAAAATACAAAAA-TTAGCCAGGCATGATGGCACATGCCTGTAGTCCCAGCTACTCGGGAGGCTGAGGCAGGAGAATCACTTGAACCCAGGAGACGGAGGTTGCAGTGAGCCAAGATCACGCCACTGCACTCCAGCTTGGGCGACAGAGTGAGACTTCGTCTCCAAAAAAAAAAAAAAA	chr20:35451163-35451462	chr20:35481177-35481475
chr1:94033408:-|chr1:94032836:-	BCAR3	circular_RNA|multiple_exon	323	up	NS	NM_003567	-	chr1:94027977-94032835	4859	chr1:94033409-94037226	3818	NM_003567_intron_0_0_chr1_94027977_r(-)	NM_003567_intron_2_0_chr1_94033409_r(-)	84.175	297	46	1	3285	3581	749	454	1.89e-88	320	AGGCCAGGCACGGTGGCTAATGTCTGTAATCCCAGCACTTTGGGAGGTCGAGGCGGGTGGATCACCTGAGGTCAAAAGTTCGAGACCAGCCTGGCCAACATGGCAAAACCCCGTCTCTACTGAAAATACAAAAAATTAGCCAGGCGTGGTAGCACACACCTGTAGTCCCAGCTACTTGGGAGGCTGAGGCAGGAGAATTGCTTGAACCCGAGAGGTAGAGGTTGTGGTGAGCCAGGATCGTGCCACTGCACTCCAGCCTGGGCAACACAGCGAGACTCCTTCTCAAAAAAATAAAAA	AGGCTGGGCGTGGTGCTTCATGCCTGTAATCCCAGCACTTTGGGAGGCCGAGGTGGGCAGATCACCTGAGGTCAGGAGTTCGAGATCAGCCTGGCCAACATGGCAAAACCCCGTCTCTACTAAAAATACA-AAAATTAGCCAGGTGTGGTGGCCCACGCCTGTTATCCCAGCTACTCAGGAGGCTGAGGCAGGAGAATCGCTTGAACCCAGGAGACAGAGGTTGCAATGAGCCAAGATCACACCATTGTACTGCAGCCTGGACAACAGAGCGAGACTTCGTTTAAAAAAAAAAAAAA	chr1:94029255-94029551	chr1:94036478-94036773
chr9:139982527:+|chr9:139983457:+	MAN1B1	circular_RNA|multiple_exon	537	up	up	NR_045721	+	chr9:139981671-139982526	856	chr9:139983458-139990688	7231	NR_045721_intron_0_0_chr9_139981671_f(+)	NR_045721_intron_3_0_chr9_139983458_f(+)	83.929	56	7	1	680	735	5069	5016	2.79e-11	59	CCACTACACTCCAGCCTAGGTGTAACAGAATGAGACCCTGTTTCCAAAAAAAAAAA	CCACTGCACTCCAGCCT--GGGCAACAGAGTGAGACTCTGTCTCAAAAAAAAAAAA	chr9:139982350-139982405	chr9:139988473-139988526
chr9:86301070:-|chr9:86292642:-	UBQLN1	circular_RNA|multiple_exon	385	up	up	NM_053067	-	chr9:86284243-86292641	8399	chr9:86301071-86322414	21344	NM_053067_intron_3_0_chr9_86284243_r(-)	NM_053067_intron_8_0_chr9_86301071_r(-)	81.056	322	57	4	145	463	9766	9446	5.99e-80	291	TTGTTTTGTTTTGTTTTTTTGAGATAGAGCTTCGCTCTTGTTGCACAGGCTGGAGTACAATGGCACGATCTCAGCTCACCGCAACCTCTTCCTCCTGGGTTCAAGTGATTCTTCTGCCTCAGCCTCCCGAGTAGCTGGG-ATTACAGGCACCTGCCACCATGCCCGGCTAATTTTGTATTTTTAGTAGAGACAGGGTTTCTCCATCTTGGTCAGGCTGGTCTTGAACTCCTGACCTCAGGTGATCCGCCTGCCTTGGCCTCCCAAATTGCTGGGATTATAGGTGTGAGCCGCTGCACCTGGTCA-CAT-TTTGTTTTTTAAA	TTTTTTTTTTTTTTTTTTTTGAGACGAAGTCTCACTCTTATCCCACAGGCTGGAGTGCGATGGCACGAT-TCAGCTCACTGCAACCTCCACCTCCCAGGTTCAAGCGATTCTCCCGCCTCAGCCTTCCGAGTAGCTGGGGATTACAGGCATGCACCACCACACCTGGCAAATCTTGTATCTTTAGTAGAGACGGGGTTTCTCCATGTTGGTCAGGCTGGTCTCAAACTCCTGACCTCATGTGATCCACCCGCCTCGGCCTCCCAGAGTGCCGGGATTAGCAGCATGAGCCACCATGCCTGGCCAGCATCTTCATTTTTTAAA	chr9:86292179-86292497	chr9:86312649-86312969
chr16:67644727:+|chr16:67646024:+	CTCF	circular_RNA|multiple_exon	959	up	NS	NM_006565	+	chr16:67605168-67644726	39559	chr16:67646025-67650647	4623	NM_006565_intron_1_0_chr16_67605168_f(+)	NM_006565_intron_3_0_chr16_67646025_f(+)	78.664	539	81	6	3089	3593	825	287	5.31e-129	457	TTTATTTTTGAGAC--AATCTCACTGTGTCGCCCAGGCTGGAGTGCAGTGGCGTGATCTCGGCTCACTGCAACTTCCCCCTCCCAGGTT-CAAGCAGTTCTCCTGCCTCAGTCTCCCGAGTAGCTGGGATTACAGGCGTTCACCCCCACGCCTGGCTAATTTTGGTATTTTTAGTAGAGATGG----GGTTTTGCCATGTTGGCCAGGCTGGTCTCAAACTCCTGACCTCAGGTGATCCACCCAGTTCGGCCTCCCAAAGTGCTGGGATTACAGGCATGAACCACCACGCCCAGCCA-----------------AAAG---------CATCTTTTTTTTTTTTTTTTTTTTTTTTTTGAGATGGAGTCTTGCTCTGTTGCCCAGGCTGAAGTGCAGTGG…	TTTGTTTTTGAGATGGAGTCTCACTCTGTCGCCCAGGCTGGAGTGCAGTAGCACTATCTCAGCTCATTGCAGTGTCTGCCTCCCAGGTTTCAAGCGATTCTCCTGCCTGAGCCTCCTGAGTAGCTGGGATTACAGGCACCCGCCACCACACCTGGCTAATTTATGTATTTCTAGTACAGATGGATGTGATTTTGTCACGTTGGCCAGGCTGGTCTCCAACTTCTAATCTCAAGTGATCTGCCCACCTCAGCCTCCCAGAGTGTTAGGATTACAGGCGTGAGCCACTGTACCCGGCCACTTTTTTTTTTTTAAATAAAGGTAGGATTTCACTTCTATTTCTTTTCTTTTCTTTTTTTTTAGACGGAGACTCGCACTGTCGCCCAGGCTGGAGTGCAGTGG…	chr16:67608256-67608760	chr16:67646311-67646849
chr16:11830089:-|chr16:11824501:-	TXNDC11	circular_RNA|multiple_exon	345	up	up	NM_015914	-	chr16:11815527-11824500	8974	chr16:11830090-11836332	6243	NM_015914_intron_7_0_chr16_11815527_r(-)	NM_015914_intron_10_0_chr16_11830090_r(-)	82.857	280	44	3	5611	5888	716	439	5.55e-76	279	CGTGGCTCACACCTGTAATCCCAGTACTTTGGGAGGCCGAGGCGGGCAGATCA--TGAGGTCAGGAGTTTAAGACCAGCCTGGCCAACATGGTGAAACCTCGTCTCTACTAAAAATACAAAAAATTAGCCGGATGTGGTGGCGGGCGCCTGTAATCCCAGCTACTCGGGAGGCTGAGGCAGGAGAATTGCTTTAACCTGTGAGTCAGAGGTTGCAGTGAGCGGAGATCACGCCACTGCACGCCAGCCTTGGCGACAGAGAAAGACTCTGTCTCCAAAAAA	CGGGGCTCTCGCCTGTAATCCCAGCACTTTGGGAGGCCGAGACGGGTGGATCACGTGAGGTCAGGAGTTCGAGACCAGCCTGGCCAACGTGGTGAAACTCTGTCTCTACTAAAAATACA-AAAATTAGCCAGGCGTGGTGGCGCGCGCCTGTAATCCGAGCTACTCAGGA-GCTGAGGCAGAAGAACCCCTTGAACCCGGGAGGCGGAGGTTTCAGTGAGCCGAGATCGCGCCACTGCACTCCTGCCTGGGACACAATGCGTGACTCCGTCTCAAAATAA	chr16:11818613-11818890	chr16:11835617-11835894
chr12:922808:+|chr12:939326:+	WNK1	circular_RNA|multiple_exon	329	up	NS	NM_213655	+	chr12:863491-922807	59317	chr12:939327-966326	27000	NM_213655_intron_0_0_chr12_863491_f(+)	NM_213655_intron_3_0_chr12_939327_f(+)	88.235	306	33	3	3433	3736	15033	14729	3.55e-105	379	GCCGGGTGCGGTGGCTCACGCCTGTAATCCCAGCACTTTGGGAGGCCGAGGCGGGTGGATCACGCGGTCAGGAGTTCGAGAACAGCCTGGCCAACATGGCGAAACCCCATCTCTACTAAAAATACAAAAA-TTAGCTGGGCGTGGTC-CGCACGCCTGTAATCCCAGCTACTCGAGAGGCTGAGGCAGGAGAATTGTTTGAACCCGGGAGGCAGAGGTTGCAGTGAGTCGAGATCGCACCACTGCACTCCAGCCTGGGTGACAGGGTGAGACTCTGTCTCTAAAAAAAAAAAAAAAAAAAGAAAGA	GCCGGGCGCGGTGGCTCACGCCTGTAATCCCAGCACTTTGGGAGGCTGAGGCGGGCGGATCACGAGGTCAGGAGATCGAGACCATCCCGGCTAAAACGGTGAAACCCCGTCTCTACTAAAAATACAAAAAATTAGCCGGGCGTAGTGGCGGGCGCCTGTAGTCCCAGCTACTTGGGAGGCTGAGGCAGGAGAATGGCGTGAACCCGGGAGGCGGAGCTTGCAGTGAGCCGAGATCCCGCCACTGCACTCCAGCCTGGGTGACAGAGCGAGACTCCGTCTC-AAAAAAAAAAAAAAAAAAAAAAAGA	chr12:866923-867226	chr12:954055-954359
chr12:1213916:+|chr12:1225199:+	ERC1	circular_RNA|multiple_exon	483	up	NS	NR_027949	+	chr12:1137739-1250785	113047	chr12:1137739-1250785	113047	NR_027949_intron_1_0_chr12_1137739_f(+)	NR_027949_intron_1_0_chr12_1137739_f(+)	79.305	633	111	10	44122	44744	44744	44122	8.5e-148	524	TTTTTACTTTTATTTTTGAGACAGAGTCTCGCACTGTCACCCTGGCTGGAGTGCAGTGGTGCGATCTCGGCTCACTGCAAGCTCTGCTTCCTGGGTTCAAGCAGTTCTCGTGCCTCAGCTTCCCTAGTAGCTGGGATTACAGGCATGCAC---CACCATGCCCAGCTAATTTTTGTATTTTTAGTAGAGATGGGGTTTTACCATGTTGGCTATGCTGGTCTCTAACTCCTGACCTCACATGATCTGCGTGCCTTGCCCTCCCTAAGTGCTGGGATTACAGGCGTGAGCCACTGTGTCCAGCCAATAAAT--ACTTTAAAAATAAATTTTCAGGCCAGGTGCGGTGGCTCATGCCTGTAATCCCAGCACTTTGGGAGGCTGAAGCGGGTAGATCATG--A…	TTTTTAAATTTTTTTTTGAGAAGGAGTCTTGCTCTGTCGCTA-GGCTGGAGTGCAGTGGCGTGATCTCAGCTCACTGCAACCTCCGTCTTCTGGGTTCAAGCCATTCTCCTGCCTCAGCCTCCCAAGTAGCTGGGACTACAAG--TGCACAGCCACCATGCCTAGCTAATTTTTGTATTTTTAGTAGAGACGAGGTTTCACCATATTGGCCAGGATGGTCTCGATCTCTTGACCTCA--TGATCTACCCGCTTCAGCCTCCCAAAGTGCTGGGATTACAGGCATGAGCCACCGCACCTGGCCTGAAAATTTATTTTTAAAGTATTTATT--GGCTGGACACAGTGGCTCACGCCTGTAATCCCAGCACTTAGGGAGGGCAAGGCACGCAGATCATGTGA…	chr12:1181860-1182482	chr12:1181860-1182482
chr6:160467530:+|chr6:160469575:+	IGF2R	circular_RNA|multiple_exon	315	up	NS	NM_000876	+	chr6:160466915-160467529	615	chr6:160469576-160471504	1929	NM_000876_intron_13_0_chr6_160466915_f(+)	NM_000876_intron_17_0_chr6_160469576_f(+)	89.362	94	10	0	210	303	1147	1054	1.08e-30	125	GCAAAACCTTCGGAACACAAGGGAATAAATTATGTTTGAAAAGGCTTTCGTGTGAATTCTAGGCAAGAAACCTCTCTGAGGGAGACCTTACAAG	GCTAAACTTTCCGAACACAAGGGAGTAAGTCATGTTTGAAAAGGCTTTAGTGTGAATTCTAGGCAAGAAACTTCTCTTAGGGAGACCTTACCAG	chr6:160467124-160467217	chr6:160470629-160470722
chr3:136699308:+|chr3:136714398:+	IL20RB	circular_RNA|multiple_exon	268	up	NS	NM_144717	+	chr3:136677044-136699307	22264	chr3:136714399-136728954	14556	NM_144717_intron_0_0_chr3_136677044_f(+)	NM_144717_intron_5_0_chr3_136714399_f(+)	81.311	305	50	4	4258	4559	2526	2226	9.56e-77	282	AAATGTCAAGGTCGGCCAGGCGTGGTGGCTCATGCCTGTAATCCCAGCACTTTGGGAGGCCAGGGCAGGTGGATCAC--GAGGTCAGGAGATCGAGACCATCCTGGCCAACATGGTGAAACCCCGTCTTTACTAAAAATACAAAAATTAGCCAAGTATGGTGGTGGGCGCCTGTAGTCCCAGCTACTTGGGAGGCTGAGGCAGGAGAATCGCTTGAACCTGGGAGGCAGAGGTTGCAGCGAGCCGAGATTGCACCACTGCACTCCAGTCT-GGCAACAGAGCAAGACTCCATCTCAAAAAAAAAA	AAATGTTAATGGAGGCCAGGCACAGTGGCTCACACCTGTTATCCCAGCACTTTGGGAGGCCAAGGCGGGTGGATCACCTGAGGTCAGGAATTCAAGACCAGCCTGATCAATATGGTGAAACCCTGTCTCTACT-AAAATACAAAAATTAGCCGGGTGTGGGGGCATGCACCTGTAGTCCCAGCTACTCAGGAGGCTGAGTCAGG---ATTCCTTAAACCCGGGAGGCAGAGGTTGCAGTGAGCCGAGATCATGCCACTGTACTCCAGCCTGGGTGACAGGGTGGGACTCCGTCTCAAAAAAAAAA	chr3:136681301-136681602	chr3:136716624-136716924
chr9:20715321:+|chr9:20740339:+	FOCAD	circular_RNA|multiple_exon	192	up	up	NM_017794	+	chr9:20694564-20715320	20757	chr9:20740340-20758088	17749	NM_017794_intron_2_0_chr9_20694564_f(+)	NM_017794_intron_6_0_chr9_20740340_f(+)	82.155	297	50	2	15752	16047	16886	16592	1.11e-78	291	CTGGGCACGGTGGCTCACACCTGTAATCGCAGCACTTTGGGAGGCCGAGATGGGCAGATCACCTGAGGTCAGGATTTTGAGACCAGCCTCGCCAACATGGTGAAACCCCTCCTCTACTAAAAATACAAAAAATTAGCCAGGCGTGGTGGCGGGCACCTGTAATCCCAGCTACTCTGGAGGCTGAGGCAGGAGAATTGCTTGAAC-CCAGAGGTGGAGGCTGCAGTGAGCTGGTATCACGCCATTTCACTCTAGCCTGGGCAACAAAAGCGTAACTCTGTCTCAAAAAAAAAAAATAA	CTGGACGCGGTGGCTCACGCCTGTAATCCCAGCACTTTGGGAGGCCAAGATGGGTGGATCACCTGAGGTTGGGAGTTCGAGACCAGCCTGACCAACATGGAGAAACCCTGTCTCTACTAAAAATAC--AAAATTAGCCGGGAATGGTGGCGCATGCCTGTAATCCCAGCTACTCAGGAGGCTGAGGAAGGTGAATCACTTAAACTTGGGAGGCGGAGGTTGCGGTGAACTGATATTATGCTATTGCACTCCAGCCTGGGCAACAAGAGCAAAACTCCATCTCAAAAAAAAACATTAA	chr9:20710315-20710610	chr9:20756931-20757225
chr1:116202262:+|chr1:116206889:+	VANGL1	circular_RNA|multiple_exon	739	up	NS	NM_138959	+	chr1:116194106-116202261	8156	chr1:116206890-116224984	18095	NM_138959_intron_1_0_chr1_116194106_f(+)	NM_138959_intron_3_0_chr1_116206890_f(+)	80.723	249	39	5	278	521	14696	14452	3.25e-58	219	TTTTTTTTTTTTTGAGACGGAGTCTCGTTCTGTCACCCAGGCTGGAATGCAGTGGTGCCATCTCGGCTCACTGCAAGCTCCGCCTTGTGGGTTCACGCCACTCTCCTGCCTCAGCCTCCCGAGTAGCTGAGACTACAGGCGCCCACCACCACGCCTGGCTAATTTTTGTATTTTTAGTAGAGACGGGGTTTCACCTTGTTGGCCAGGATGGTCTCGA---TCTGACCT--TGTGATCCGCCCGCCTCGG	TTTTTTTTTTTTTGAGAC--AGTCTCCCGCTGTCACCCAGGCTGGAGTGCAGTGGCGCAATCTCGGCTCACTGCAACCTCCACC-TCCAGGTTCAAGGGATTCTCCTGCCTCAGGCTCCCAAATAGCTGGGACTACA-GCACGTGCCACCACGCCCAGCTAAATTTTGTATTTTTAGTAAGGACGGGGTCTCACCATGTTGCCCAGGCTGGTCTTGAACTCCTGAGCTCAAGTGATCCGCCTACCTTGG	chr1:116194383-116194626	chr1:116221341-116221585
chr8:103855975:-|chr8:103850972:-	AZIN1	circular_RNA|multiple_exon	365	up	NS	NM_148174	-	chr8:103848619-103850971	2353	chr8:103855976-103870240	14265	NM_148174_intron_6_0_chr8_103848619_r(-)	NM_148174_intron_9_0_chr8_103855976_r(-)	81.905	315	29	7	1536	1844	5708	5416	5.76e-85	306	GTAGCTCATGCCTGTAATCCCAGCACTTGGGGAGGCCGAGGCGGGTGGATCACTTGAAGTCAGGAGTTTGAGACCAGCCTGGCCAACATGGTGAAACCCTGTCTCCACTAAAAATAAAAAAAATTAGCTGGGCGTGGTGGTGCACCCTTGTATTTCCAGCTACTTTGGGAGGCTGAGGCAGGAGAATTGCTTGAACTCAGGAGGCACTCTCATGAGGCGGAGGTTGCAGTGAG-CTGAAATTGCGCCACTGCACTCCAGCCTGGGCGACAGA-GTGAAACTCCATCTCAGAAAAAAAA----GAAAAAAAAATTT	GTGGCTCACGCCTGTAATCCCAGCACTTTGGGAGGCTGAGGAGGGCAGATCACCTGAGGTCAGGAGTTCGAGACCAGCCTGACCAACATGGCGAAACCTTGTCTCTACTAAAAAT--ACAAAATTAGCTGGGCATGGTGGTGTGTGCCTGTAATTCCAGCTAC-TTGGGAGGCTGAGGCAGGAGAATTGCTTGAACTAAGGAGGCA-------------GAAGTTGCAGTGAGACTGAA------CCACTGCACTCCAGCCTGGGCAACAAAGGTGAAACTCCATCTCAAAAAAATAATAGTAAAAAAAAAATTT	chr8:103849128-103849436	chr8:103864533-103864825
chr11:12696956:+|chr11:12785981:+	TEAD1	circular_RNA|multiple_exon	407	up	NS	NA	NA	NA	NA	NA	NA	NA	NA	NA	NA	NA	NA	NA	NA	NA	NA	NA	NA	NA	NA	NA	NA
chr11:68115315:+|chr11:68157520:+	LRP5	circular_RNA|multiple_exon	567	up	NS	NM_002335	+	chr11:68080274-68115314	35041	chr11:68157521-68170950	13430	NM_002335_intron_0_0_chr11_68080274_f(+)	NM_002335_intron_6_0_chr11_68157521_f(+)	85.67	321	42	4	32463	32780	13232	12913	6.11e-99	358	TGTTTGTTTGTTTTTTTGTT-TTTGTTTTGCTGTT-TTTTGAGACAGAGTCTCGCTGTGTCACCCAGGCTGGAATGCAGTGGCGCAATCTTGGCTCACTGCAACCTCCACCTCCAGGGTTCAAGTGATTCTCCTGCCTCAGACTTGTGAGTAGCTGGGATTACAGGTGCCCGTCACTACGCCCAGCTAATTTTTGTA-TTTTAGTAGAGACGGGGTTTCACCATGTTGGCCAGGCTGGTCTCGAACTCCTGACCTCAGGTGATCCACCCGCCTCAGCCTCCCAAAGTGCTGGGATTACAGGCGTGAGCCACCATGCCTGGC	TGTTTGTTTGTTTTTTGTTTGTTTGTTTGTTTGAGATTTTGAGACAGCGTCTCACTCTGTTGCCCAGGCTGGAGTGCAGTGGCAAGATCTCGGCTCACTGCAAGCTCCACCTCCCAGGTTCAAGCGATTCTCCTGCCTCAGCCTCCCGAGTAGCTCGGATTACAGGTACCCGCCACCACACCTGGCGAATTTTTGTATTTTTAGTAGAGA-TGGGTTTCACCATGTTGACCAGGCTGGTCTCGAACTTCTGACCTCAAGTGATCCACCCTCCTCAGCCTCCCAAAGTGCTGGGATTCCAGGCGTGAGCCACCGCGCCCGGC	chr11:68112736-68113053	chr11:68170433-68170752
chr12:22811948:+|chr12:22826594:+	ETNK1	circular_RNA|multiple_exon	300	up	up	NM_018638	+	chr12:22796957-22811947	14991	chr12:22826595-22837416	10822	NM_018638_intron_1_0_chr12_22796957_f(+)	NM_018638_intron_5_0_chr12_22826595_f(+)	76.744	43	8	1	6381	6421	2104	2062	0.74	30.1	TAGCTGTAGTTTTTTT--TGTAGATATTCTTTATCAGATTGAA	TATCTGTTGTTCATTTCATGAAGATATTCTTTTTCATTTTGAA	chr12:22803337-22803377	chr12:22828656-22828698
chr16:2106197:+|chr16:2108874:+	TSC2	circular_RNA|multiple_exon	174	up	NS	NM_001114382	+	chr16:2105521-2106196	676	chr16:2108875-2110670	1796	NM_001114382_intron_5_0_chr16_2105521_f(+)	NM_001114382_intron_9_0_chr16_2108875_f(+)	82.895	304	46	4	92	390	945	643	2.04e-84	302	GGCTGGGCACAATGGCTCACGCCTGTAATCTCAGCACTTTGGGAGGCCGAGGCAGGCGGATCAC--GAGGTCAGGAGTTCGAGACCAGCCTGGCCAACATGGTGAAACCCTGTCTCTACTAAAAATACAAAAATTAGCCGGGCATGGTGGTGGGAGCCTGTAATCCCAGCTACTCAGGAGGCTGAGGCAGGAGAATTGCTTGAAACCGGAAGGCAGAGGTTGCAGTGAGCGGAGATCGTGCCACTGCACTCCAGCCTGGGTGA-AAGAGCAAAACTCCATCTCA--AAAAAAAAAAAAAAAAAA	GGCCGGGCACGGTGACTCATACCTATAATTCCAGCACTTTGGGAGGCTGAGGCTGGCGGATCACCTGAGGTCGGGAGTTTGAGACCAGCCTGACCAATGTGGAGAAACCCAGTCTCTACTAAAAATA-AAAAATTAGCTGTGTGTAGTGGCCCATGCCTATAATCCCAGCTACTCAGGAGGCTGAGGCAGGAGAATGGCTTGAACCTGGGAGGCGGAGGTTGCGCTGAGCCAAGATCGCGCCATTGCACTCCAGCCTGGGCAATAAGAGCGAAACTCTGTCCCATTAAAAAAAAAAAAAAAAAA	chr16:2105612-2105910	chr16:2109517-2109819
chr22:50198008:-|chr22:50181038:-	BRD1	circular_RNA|multiple_exon	653	up	NS	NA	NA	NA	NA	NA	NA	NA	NA	NA	NA	NA	NA	NA	NA	NA	NA	NA	NA	NA	NA	NA	NA
chr5:74137504:-|chr5:74130251:-	FAM169A	circular_RNA|multiple_exon	305	up	NS	NR_046462	-	chr5:74109845-74134789	24945	chr5:74137505-74161989	24485	NR_046462_intron_7_0_chr5_74109845_r(-)	NR_046462_intron_10_0_chr5_74137505_r(-)	83.75	320	46	4	19730	20045	6875	6558	3.81e-91	331	TTTTTTTTTTTTTTCTTTGAGAC-GAGTTTTGCTCTGTCACCCAGGCTGGAGTGCAGTGGTGCAATCTCAGCTCGCTGCAACCTCTGCCTCCTGGGTTCAAGTGATTCTCCTGCCTCAGCCTCTTGAGTAGCTGGGGTTATAGGTGTGTGCCACCACGCCCAGCTAATTTTTGTATTTTTAGTGGAGACGGG-TTTTGCCATGTTGGCCACGCCGGTCTTGAACTCCTGACCACAGGTGATCCGCCCACCTTGGCCTCCCAAAGTGTTGAGGTTACAGGCGTGAGCCTCCGCGCCTAGCCATCGTTT--GTCATTTTTAA	TTTTTTTTTTTTTTTTTTGAGACAGAGTCTTGCTCTGTCACCCAGGCTGGAGTGCCGTGGCACAATCTCAGCTCACTGCAACCTCCACCTCCTGGATTCAAGCAATTCTCCTGCCTCAGCCTCCTGAGTAGCTGGGATTACAGGCACATGCCATCAAGCCTGGCTAATTTTTGTATTTTTAGTAGAGACGGGATTTCACCATGTTGGTCAGGCTGGTCTCAAACTCCTGACCTC--GTGATCCACCCGCCTTGGCCTCCCATAGTGCTGGGATTACAGGCGTGAGCCACCACGCCCGGCGAAGGTTTTCTTAATTTTTAA	chr5:74114745-74115060	chr5:74155115-74155432
chr13:99061592:+|chr13:99064288:+	FARP1	circular_RNA|multiple_exon	320	up	NS	NM_005766	+	chr13:99047731-99061591	13861	chr13:99064289-99076825	12537	NM_005766_intron_12_0_chr13_99047731_f(+)	NM_005766_intron_15_0_chr13_99064289_f(+)	84.354	294	42	3	12860	13152	7448	7158	2.07e-85	313	TTTTTTTTTTGAGACAGAGTCTCACTTTGTCGCCCAGGCTGGAGTGCAGTGGGGCGATCTCAGTTCACCGCAACCT-TACCTACCTGGTTCAAGCAATTCCCCTGCCTCAGCCTCCCAAGTAGCTGGGATTGCAGGCACCCGCCACCATGCCCAGCTAATGTTTTTGTATTTTTGGTAGAGACGGGGTTTCATCATGTTGGCTAGACTGGTCTCAAACTCCTGACCTCAGGCAATCCGCCTGCCTCGGCCTCCCAAAGTGCTGGGATTACAGGCGCGAGCCACTGCGCCTGGCC	TTTTTTTTTGGAGACAGAGTCTCG-TCTGTCACCCAGGCTGGAGTGCAGTGGTGCAATCTTGGCTCACTGCAACCTCTGCCTCCTGGGTTCAAGTGATTCTCCTGCCTCTGCCTCCCGAGTAGCTGGGATTATAGGTGCCTGCCACCATGCCCAACTAAT--TTTTCTATTTTTAGTAGAGATGGGGTTTCACCATGTTGGCAAGGCTGGTCTTGAACTCCTGACCTCAGGTGATCCACCCACCTCGGCCTCCCAAAGTGCTGGGATTATAGGCGTGAGCCACTGTGCCTGACC	chr13:99060590-99060882	chr13:99071446-99071736
chr20:57014001:+|chr20:57016139:+	VAPB	circular_RNA|multiple_exon	2186	up	NS	NR_036633	+	chr20:56993420-57015962	22543	chr20:57016140-57019132	2993	NR_036633_intron_1_0_chr20_56993420_f(+)	NR_036633_intron_2_0_chr20_57016140_f(+)	84.642	293	38	5	1633	1920	568	278	7.39e-85	309	TTTTTTTTTTGAGAC--AGTCTCACTTTGTCGCCCAGGCTGGAGTGCAGTGGCGCGATCTCTGCTCACTGCAACCTCCACCTCCCAGATTCAAGCAATTCTCTTGCCTCAGCCTCCCGAGTAGCTAGGATTACAGGTGCGTGCCACCACA-CCTGGTAA-TTTTTGTA-TTTTTAGTAGAGACAGGGTTTCACCATGTTGGCTAGGCTGGTCTCAAACTCCTGACCTCAAGTGATCCGCCTGCCTCGGCCTCCCAAAGTGCTGGGATTACAGGCGTGAGCCACCGCGCCAGGC	TTTTGTTTTTGAGACGAAGTCTAGCTCTGTCACCCAGGCTGGAGGGCAGTGGCACGATCTCAGCTCACTGCAACCTCCGCCTCCTGGGTTCAAGCGATTCTCCTGCCTCAGCCTCCCGAGTGGCTGGAATTACAGGCACCTGCCACCACACCCAACTAATTTTTTGTATTTTTTATTAGAGACGGGGTTTCACTTTGTTGGCCAGGCTGGTCTTGAACGCTTGACCT--TGTGATCGGCCCGCCTTGGCCTCCCAAAGTGCTGGGATTACAGGCGTGAGCCACCGCACCCGGC	chr20:56995052-56995339	chr20:57016417-57016707
chr12:96728643:-|chr12:96717726:-	CDK17	circular_RNA|multiple_exon	310	up	NS	NM_002595	-	chr12:96707233-96717725	10493	chr12:96728644-96793763	65120	NM_002595_intron_13_0_chr12_96707233_r(-)	NM_002595_intron_15_0_chr12_96728644_r(-)	79.346	765	126	8	1975	2718	55171	54418	0	661	AATTTTTTTTTT-TTATTATACTTTAAGTTTTAGGGTACATGTGCACATTGTGCAGGTTAGTTACATATGTATACATGTGCCATGCTGGTGCGCTGCACCCACTAACTCGTCATCTAG-----------------CCTTAGGTATATCTCCCAATGCTATCCCTCCCCCCTCCCCCCACCCCACCACAGTCCCCAG---AGTGTGATATTCCCCTTCATGTGTCCATGTGATCTCATTGTTCAATTCCCACCTATGAGTGAGAATATGCGGTGTTTGGTTTTTTGTTCTTGCGATAGTTTACTGAGAATGATGATTTCCAATTTCATCCATGTCCCTACAAAGGACATGAACTCATCAATTTTTATGGCTGCATAGTATTCCATGGTGTATATGTGCCA…	AATTATTTTATTGTTGTTGTTTTTGAAGTTCTGGGGTATATGTGCAAGATGAGCAGGCTTGTTACATAGGTAAACATGTGCCATGGTGGTGTGCTGCACT---TAACCCATCACCTAGGTATTAAGGCCAACATGCATTAGCTCTTTTCCCTAATGCTCTCCCTACCCCTGCCCTCCTCCG----ACAGGCCTCAGTTAAGTGT--TGTTTCCCTCCCTGTTTCCATATGTTCTCACTGTTCACCTCCCACTTATAAGTCAGAACATGAGGTGTTTGGTTTTCTGTTTCTGTGTTAGTTTGCTGAGCATAATGGTTTCCAGCCTTAACCATGTCCCTGCAAAGGACATGATCTCATTCCTTTTTGTGGCTGAATAGTATTCCATGGTGTCCATGTACCA…	chr12:96715008-96715751	chr12:96738593-96739346
chr18:42281140:+|chr18:42281797:+	SETBP1	circular_RNA|single_exon	657	up	up	NM_015559	+	chr18:42260987-42281139	20153	chr18:42281798-42449194	167397	NM_015559_intron_0_0_chr18_42260987_f(+)	NM_015559_intron_1_0_chr18_42281798_f(+)	86.572	283	37	1	3637	3919	36947	36666	3.31e-92	336	TTTTTTGTGACAGAGTCTCGCTCTTGTTGCCCAGGCTGGAGTGCAGTGGCGTGATCTTGGCTCACTGCAACCTCTGCCTCCTGGGTTCAAGTGATTCTCCTGCCTCAGCCTCCCAAATAGCTGGGATTACAGGCACCCACCACCATGCCTGGCTAATTTTTGTATTTTTAGTAGAGACGGGGTTTCACCATGTTGGCCAGGCTGCTCTTGAACTCCGGACATCAGGTGATCCACCTGTCTCAGCCTCCCAAAGTGGTGGGATTACAGGTGTGGGCCACCGCGC	TTTTTTGAGATGGAGTCTCGCTCT-GTCACCCAGGCTGGAGTGCAGTGGCATGATCTTGGCTCACTGCAACCTCCGCCTCCTGGGTTCAAGTGATTCTCCTGGCTCAGCCTCCTGAGGAGCTGGCATTCCAGGCATGTGCCACCACACCCAGCTAGTTTTTGTATTTTTAGTAGAGATGGAGTTTCACCATGTTGGGCAGGCTGGTCTTGAACTCCTAACCTCAGGTGATCTGCCTGCCTCGGCCTCCCAAAGTGCTGGGATTACAGGTGTGAGCCACAGCGC	chr18:42264623-42264905	chr18:42318463-42318744
chr3:48587667:-|chr3:48575931:-	PFKFB4	circular_RNA|multiple_exon	237	up	NS	NM_004567	-	chr3:48573897-48575930	2034	chr3:48587668-48594113	6446	NM_004567_intron_6_0_chr3_48573897_r(-)	NM_004567_intron_12_0_chr3_48587668_r(-)	79.791	287	55	2	686	972	3477	3194	3.54e-68	250	TGGCTTATGCCTGTAATCCTAGCACTTTGGGAGGCTGAGGCGGGAGGATTGCATGAGCCTAGGATTTTGAGACCAGCCTGGGCAACATGGTGAAACCCCGTCTCTACAAAAAATACAAAAATTAGCCTGGTGTGGTGGCGCATGGCTGTAGTCCCAGCTACTCGGGAGGCTGAGGTGGGAGAATCACCTAAGCCCAGGGAGGTCAAGGCTGTAGTGAGTTGCAGTTGCACCACTGCATTCCAGCCTGGGTGACAGAGTGAGACCCTGTCTCAAAAAAAAAAAAAAAA	TGGCACATGCCTGTAATCCCAGCACTTTGGGAGGCCGAGGCAGGCAGATCACCTGAGGTCAGGAGTTCGAGACCAGCTTGGCCAACATGGTGAAACCCTGTCTCTACTAAAAATACAAAAATTAGCCGGGTGTGGTGGTGCACACCTGTAATCCCAGCTACTCGGGAAGCTGAGACAGGAGAATTGCTTTAACACA-GGAGGCAGAGGTTGCAGTGAGCCAAGATTGTGCCACTGCACTCCAGCCTGGGGGACAAAGCAAGA--CTGTCTCCAAAAAAAAAAAAGAA	chr3:48574959-48575245	chr3:48590637-48590920
chr2:230456604:-|chr2:230450574:-	DNER	circular_RNA|multiple_exon	474	up	NS	NM_139072	-	chr2:230411809-230450573	38765	chr2:230456605-230578863	122259	NM_139072_intron_8_0_chr2_230411809_r(-)	NM_139072_intron_11_0_chr2_230456605_r(-)	85.117	383	54	3	27479	27861	54012	53633	5.22e-118	423	TTTGAAGTTCTGGGGTACAAGTGCATGTTTGTTGCATAGATAAACTTGGGTTATGGGGGTCTATTGTACAGATTATTTTATCACCCAGGTATGAAGCCTTGTACTCATTAGTTATTCTTCCTGATCCTCTCTCTCCTCCTACCCTCCACCCTCCAAAAGGCGCCAGTGTGTGTTGTTCCCCTCTATATGTCCATGTGTTCCCATCATTTCACTCCCACTTATAAGTGAGAACATGCAGTGTTTGGCTTTCTGTTCTTGTGTTAGTTTGCTAAGGATAATGGCCCCCAGCTCCATCCATGTCCCTGCAAAGGACATGATCTCATTCTTTTTTATGGCTGCATAGTATTCCATGGTGCATATGTACCACATTTTCTTTATCCAGT	TTTTAAGTTCAGGAGGACACGTGCAGGTTTGTTACATAGGTAAACTTGGGTCACGGTGTTTTTTTGTACAGATTATTTCATCATGCAGGTATTAAGACTAGCACCCATTAGTTATTTTTCCTGATCCTCTCCCTCCTCCCACCCTCTACCCTCCAAAAGGCCCCAATGTGTGTCTTTCCCCTTTACGTGTCCATGTGTTCTCATCATTT-GCT-CCACACATAAGTGAGAACACGTGGTATTTGATTTTCTGTTCCTGTGTTAGTTTGCTAAGGATAGTGACCTCCAGCTCCATCCATGTCCCTGC-AAGGACATGATCTCATTCTTTTTTGTGGCTGCAGAGTATTCCATAGTGTATATGTGCCACATTCTCTTTACCCAGT	chr2:230422713-230423095	chr2:230524852-230525231
chr2:239103511:-|chr2:239090706:-	ILKAP	circular_RNA|multiple_exon	209	up	NS	NM_030768	-	chr2:239082295-239090705	8411	chr2:239103512-239112139	8628	NM_030768_intron_2_0_chr2_239082295_r(-)	NM_030768_intron_10_0_chr2_239103512_r(-)	81.315	289	43	4	5645	5929	1546	1265	1.41e-73	269	GGTGGCTCACGCCTGTAATCCCAGCACTTTGGGGGGCCAAGGCGGGTGGATCAC--GAGGTCAGGAGTTCAAGACCAGCCTGGCCAGGATGGTGAAACCCCATCTCTACTAAAAATAAAAAAATTAG-CTGGCACGGTGGCAGGCACCTGTAATCCCAGCTACTCGGGAGGTTGAGGCAGGAGGATCACTTGAACCCAGGCGGCAGAGGTTGCAGTGAGTCGAGATCATGCCACTGCACTCCAGCCTGGGC-AATAGAGTGAGACTCTGTCTCAAAAAAAAAAAAAAAA	GGTGGCTCACACCTGTAATCCCAGCAATTTGGGAGGCCGAGGCGGGCGGATCACCTGAGGTCAGGAGTTCAAGACCACCCTACCCAACATGGTGAAACCCCGTCTCTACTAAAAATATAAAAATTAGCCGGGTGTGGTGGTCGGCGCCTGTAATCTCAGCTAGTAGGGAGGCCTAGGCAGGAGAATTGTTTGAACC-------CGGAGGTTGCAGTGAGCTCAGATCTCACCATTGCACTCCAGCCTGGGCGACAAGAGTGAGACTCCGTCTCAAAAAGTAAAATAAAA	chr2:239084777-239085061	chr2:239110594-239110875
chr22:38710174:-|chr22:38694791:-	CSNK1E	circular_RNA|multiple_exon	153	up	NS	NA	NA	NA	NA	NA	NA	NA	NA	NA	NA	NA	NA	NA	NA	NA	NA	NA	NA	NA	NA	NA	NA
chr3:33686395:-|chr3:33633887:-	CLASP2	circular_RNA|multiple_exon	622	up	NS	NM_015097	-	chr3:33626413-33633886	7474	chr3:33686396-33704936	18541	NM_015097_intron_17_0_chr3_33626413_r(-)	NM_015097_intron_31_0_chr3_33686396_r(-)	89.384	292	28	3	4972	5261	15692	15402	7.92e-105	376	GGCCGGGTGCGGTGGCTCACGCCTGTAATCCCAGCACTTTGGGAGGCCGAGGCAGGCGGATCATGAAGTCAGGAGATCGAGACCATC-TGGCTAACACGATGAAACCCTGTCTCTACTAAAAATACAAAAAATTAGCTGGGCGTGGTGGCGGGTGCCTGTAGTCCCAGCTACACAGGAGGCTGAGGCAGGAGAATGGCGTGAACCTGGGTGGCAGAGCGTGCAGTGAGCCAAGATCACACCACTGCACTCCAGCCTGGGCGACAGAGCAAGACTCCGACT-CAAAAAAAAAA	GGCCGGGCGCGGTGGCTCACGCCTGTAATCCCAGCACTTTGGGAGGCCGAGGCAGGTGGGTGACGAGGTCAGGAGATTGAGACCATCCTGGCTAACACGGTGAAACCCA-TCTCTACTAAAAATACAAAAAATTAGCCAGGCGTGGTGGTGGGCGCCTGTAGCCCCAGCTACTCAGGAGGCTGAGGCAGGAGAATGGCGTGAACCTGGGAGGTGGAGGTTGCAGTGAGCTGAGATCGCACCACTGCATTCCAGCCTGGGCAACAGAGCGAGATTCCGTCTGCAAAAAAAAAA	chr3:33628626-33628915	chr3:33689245-33689535
chr17:11958206:+|chr17:12016677:+	MAP2K4	circular_RNA|multiple_exon	422	up	NS	NM_003010	+	chr17:11924319-11958205	33887	chr17:12016678-12028610	11933	NM_003010_intron_0_0_chr17_11924319_f(+)	NM_003010_intron_6_0_chr17_12016678_f(+)	89.655	290	30	0	21766	22055	11613	11324	3.17e-108	389	GCCAGGCGCAGTGGCTCACGCCTGTAATCCCAGCACTTTGGGAGGCCGAGGTGGGCGGATCATGAGGTCAGGAGATCGAGACCATCCTGGCTAACACAGTGAAACCCCGCCTCTACTAAAAATACAAAAAATTAGCCGGGCGTAGTGGCGGGGGCCTGTAGTCCCAGCTACTCGGGAGGCTGAGGCAGGAGAATGGCGTGAACCCAGGAAGTGGAGCTTGCAGTGAGCCGAGATTGTGCCACTGCACCCCAGCCTGGGCGACAGAGTGAGACTCCGTCTCAAAAAAAAAA	GCCAGGTGCAGTGGCGCACGCCCGTAATCCCAGCACTTTGGGAGGCCGAAGCGGGTGGATCAGGAGGTCAGCAGATCGAGACCATCCTGGCTAACACGGTGAAACCCCATCTCTACTAAAAATACAAAAAAGTAGCTGGGCCTGGTGGCAGGTGCCTGTAGTCCCAGCTACTCAGGAGGCTGAGGCAGGAGAATGGCGTGAACCCGGGAGGCAGAGCTTGCAGTGAGCCGAGATCATGCCACTGCACTCCAGCCTGGACAACAGAGCGAGGCTCCATCTCAAAAAAAAAA	chr17:11946084-11946373	chr17:12028001-12028290
chr17:43159012:+|chr17:43164020:+	NMT1	circular_RNA|multiple_exon	252	up	NS	NM_021079	+	chr17:43138829-43159011	20183	chr17:43164021-43171052	7032	NM_021079_intron_0_0_chr17_43138829_f(+)	NM_021079_intron_2_0_chr17_43164021_f(+)	80.5	600	97	9	13741	14325	3286	2692	2.51e-152	533	CAGCCAGGTGCGGTGGCTCACGCCTGTAATCCTAGCATGTTGGGAGGCTGAGGTGAGTGGATCACTTGAGGTCAGGAGTCCAAGACCAGACTGGCCAACATGGTGAAACCCCGTCTCTACTAAAAATATAAAAATTAGCTGGGCCTGATGCTGGGCGCCTGTAATCCCAGCTACTCAGGAGGCCGAGGTGTGAGGATTTGCTTGAACCTGGGAGGTGGAGGTTGCAGTGAGCCGAGATCACACCACTGCACTAGAGGCTGGGCAACAGAGCGAGACTCTTGTCTTAAAAAAAAAAAA---ATGGCTGGGCGTGGTGGCTCACGCCTGTAATCCCAGCACTTTGGGAGGCCAAGGCTGGCAGATCATGAGGTCAGGAGTTCAAGACCAGCCTGGCCAACA…	CAGTCAGGTGCAGTGGCTCACGCCTATAATCCCAGCACTTTGGGAGGCTAAGACAGGAGGACAGCTTGAGCCTAGGAGTTTGAGACCAGCCTGGTCAACATAGTGAAACCATGTCTCCACAAAAAATTTAAAAATTAGCCAGGCATGTGGCAGG-CACCTGTAGTCCCAGCTACTCAGGAGGCTAAGGTGGGAGGATT-GCTTGAGCCCAGGAGATCAAGGCTGCAGTGAGCCATGATCATACCACTGCACTCCAGCCTGGGCAGCAGAGCGAGA-TCCTGTCTCAAGAAAATAAAAGAGAGGGCCGGGTGCGGTAGCTCATGCCTGTAATCCTAGCACTTTGGGAGGCCAAGGCACGTGGATCACGAGGTCAGGAGTTCAAGACCAGCCTGGCCAAGA…	chr17:43152569-43153153	chr17:43166712-43167306
chr15:59323003:+|chr15:59323901:+	RNF111	circular_RNA|single_exon	898	up	up	NM_017610	+	chr15:59280268-59323002	42735	chr15:59323902-59344503	20602	NM_017610_intron_0_0_chr15_59280268_f(+)	NM_017610_intron_1_0_chr15_59323902_f(+)	74.88	625	120	8	15043	15633	20091	19470	7.18e-117	417	TTAATTTTCTTTTTTCTTTTTTCGAGACAAGGTCTCACTCAGTTTCGCAGGCTGGAGTGCAGTGGCTCAATGTCAGCTCACTGCAACCTC---TGCCTCCTGGGCTCAAGCGATCCTCCCACCTCAGCCTCCTGAGTAGCTGGGAC---AGGCATGTACCACCACACCCAGCTAAGTTTTT-GTAGAGACATGCTTTTGCCCTGTGGCCCAGGCTGGTCTGGAACTCCTGAGCTCAAGCCATCTGCCCACCTTGACCTCCCAAAGTTATGGGATTACAGGTGTGAGCCGCCACACCCGGCC------------------TTTTTC------TTTTTTGAGACAGAGTCTGGCTCTGTTGCTCAGACTGGAGTGCAGTGGCATGATCCCTGCTTACTGCA…	TTTATTTATTTATTTATTTATT-GAGACAGTTTCTCACTCTGTTGCCCAGGCTGGAGTGCAGTGGGATGATCTCGGCTTACTGCAACCTCCTCTGCCTCCTGGGTTCAAGTGATTCTCATGCCTCAGCCTCTCAAGTAGCTGGGACTACAGGCATGCACCACCACACCAGGCTAATTTTTTAGTAGAGATGGGGTTTCACCATGTTGCCCAGGCTTGTCTTGAAATTCTAACCTTAAGTGATCTGGCTCCCTCAGCCTCCCAAAGTGCTGGGATTATAGGCGTGAGCCACTGCACCCAGCCAAAATTTGTCTTTTTTTTTTTTTCCTTTTTTTTTTTGAGACAGAGTCTCGCTCAATCGCCCAGTCTGGAGTGCAGTGGCGCCATCTCTGCTCACTGCA…	chr15:59295310-59295900	chr15:59343371-59343992
chrY:258428:-|chrY:256251:-	PPP2R3B	circular_RNA|multiple_exon	192	up	NS	NM_013239	-	chrY:252667-256250	3584	chrY:258429-272139	13711	NM_013239_intron_5_0_chrY_252667_r(-)	NM_013239_intron_10_0_chrY_258429_r(-)	89.474	19	2	0	358	376	12608	12590	3.7	26.5	TTCCAGCCCCCAAGGCCTG	TTCCAGCCCCCAAAGGCTG	chrY:255875-255893	chrY:259532-259550
chr10:31661947:+|chr10:31676195:+	ZEB1	circular_RNA|multiple_exon	297	up	NS	NM_030751	+	chr10:31608222-31749965	141744	chr10:31608222-31749965	141744	NM_030751_intron_0_0_chr10_31608222_f(+)	NM_030751_intron_0_0_chr10_31608222_f(+)	88.46	2799	284	18	134343	137116	126909	124125	0	3546	GCAAATAAACTAGAAAATCTGGAAGAAATGGATAAATTCCTGGACACATACACCCTCCCAAGTCTAAACCCAGAAGAAGTCGAATCCCTGAATAGACCAATAACAAGTTCTGAAATTGAGGCAGTAATTAATAGCCTCCCAATAAAAAAAAATGTCCAGGACCAGACGGATTCACAGCCGAATTCTACCAGAGGTACAAAGAGGAGCTGGTACCATTCCTTCTGAAACTATTCCAAATAATAGAAAAAGAGGGAATCCTCCCGAACTCATTTTATGAGGCCAGCATCATCCTGATACCAAAACCTGGCAGAGACACAACAAAAAAGGAAAATTTCAGGCCAGTATCCCTGATGAACATCGATGTGAAAATCCTCAATAAAATACTGGCAAACTAAATCT…	GCAAATAAACTAGAAAATCTAGGAGAGATGGATACATTCCTCGACACATACACTCTCCCAAGACTAAACCAGGAAGAAGTTGAATCTCTGAATAGACCAATAACAGGATCTGAAATTGTGGCAATAATCAATAGTTTACCAACCAAAAAGA--GTCCAGGACCAGATGGATTCACAGCCGAATTCTACCAGAGGTACAAGGAGGAACTGGTACCATTCCTTCTGAAACTATTCCAATCAATAGAAAAAGAGGGAATCCTCCCTAACTCATTTTATGAGGCCAGCATCATTCTGATACCAAAGCCTGGCAGAGACACAACCAAAAAAGAGAATTTTAGACCAATATCCTTGATGAACATTGATGCAAAAATCCTCAATAAAATACTGGCAAACCGAATCC…	chr10:31742564-31745337	chr10:31732346-31735130
chr7:65705312:+|chr7:65751696:+	TPST1	circular_RNA|multiple_exon	1143	up	NS	NM_003596	+	chr7:65670510-65705311	34802	chr7:65751697-65817491	65795	NM_003596_intron_0_0_chr7_65670510_f(+)	NM_003596_intron_2_0_chr7_65751697_f(+)	77.537	601	108	8	9548	10145	6797	6221	6.63e-131	464	TTTTGAGATGGAGTCTCTCTCTGTCACC-AGGTTGGAGTGCAGTGGCGCGATCTTGGCTCACTGCAACCTCCGCCTCCCGGGTTCAAGCCATTCTCCTGCCTCAGCCTCCTGAGTAGCTGGAACTACAGGCACGTGCCACCAAGCCCGGCTAATTTTTGTATTTTTAGTAGAGACGGGGTT-TCACCATGTTGGCCAGGATGGTCTCCATCTCTTGACCTCATGATCTGCCCACCTCAACCTCCCCTCCCAAAGTGTTAGGATTACAGGTGTGAGCCACCATACCTGACCCTAATATTATATATATGTATATATATATATTTTTTGAGATGCAGCCTTGCTCTGTCGCCCAGGCTGGAGTGAAGTGGCGCGATCTCGGCTCGCTGCAAGCTCTGCCTCC…	TTTTGAGACGGGGTCTTGCTCTGTCACCCAGGCTACAGTACAGTGGCATACTCTCAGCTCACTGCAGCCTTGACCTCTCAGGCTCAATCAATCCTCCCACCTCAGCCTCCCAAGTAGCTGGGACTAGAGTCATGTGCCACCATGCCTGGATAATTTTTATATTCTTTGTAGAGATGGGGGTCTCACTATGTTGCCCAGGCTAGTCTTGAAATCCTGGGCTCA----CT-CGCATCTCGGCCTTCC-----AAAGTGCTGAAACTACAGGTGTCAGCC-CTATGCTGGGCCCAAGTTTT-------------TCTTTTTTTTTTTTGAGATGGAGTCTCGCTCTGTCATCCAGGCTGGAGTGCAGTGGCGTGATCTCTACTCACTGCAAGCTCTGCCTCC…	chr7:65680057-65680654	chr7:65757917-65758493
chr15:63824846:+|chr15:63855207:+	USP3	circular_RNA|multiple_exon	173	up	NS	NR_046342	+	chr15:63797030-63824845	27816	chr15:63855208-63862631	7424	NR_046342_intron_0_0_chr15_63797030_f(+)	NR_046342_intron_8_0_chr15_63855208_f(+)	84.615	299	38	5	15733	16027	5364	5070	9.53e-87	316	TTTTTTTTTTTTTTTTTTTGAGATGGAGTTTTGCTCTTGTCCCCAGGCCGGAGTGCAATGATGCAATCTCGGCTCACTGCAGCCTCCGCCTCCCAGGTTCAATCGATTCTCCTGCCTCAGCC---TCCCGAGTGGCTGGGATTACAGGCGTGGGCCACCATGTCCGGCCAATTTTTGTATTTTTAGTAGAGACAGGGTTTCACCATGTTG-GCAGGCTGGTCTTGAACTCCTGACCTCAAGTGATCTGCTCACCTTGGCCTCCCAAAGTGCTAGGATTACAGGCATGAGCCACCATGCC	TTTTTTTTTTTTTTTTTTTTAGATGGAGTCTCGCTCT-GTCGTCAGGCTGGAGTGCAACGGTGCTATCTTGGCTCACTGCAACCTCCGACTCCCTGGTTCAAGGGATTCTCCTGCCTCACTCAGCTCCAGAGTAGCTGGGATTACAGGCACGTGCCACCACGCCCAGCTAATTTTTGTATTTTTGGTAGAGACGGGGTTTCACCATGTTGACCAGGATGGTCTCGATCTCCTGA-CTC--GTGATCCGCCCGCCTCGGCCTCCCAAAGTGCTGGGATTACAGGCATGAGCCACCATACC	chr15:63812762-63813056	chr15:63860277-63860571
chr6:5368783:+|chr6:5369415:+	FARS2	circular_RNA|single_exon	632	up	NS	NM_006567	+	chr6:5261894-5368782	106889	chr6:5369416-5404774	35359	NM_006567_intron_0_0_chr6_5261894_f(+)	NM_006567_intron_1_0_chr6_5369416_f(+)	86.897	290	34	3	92865	93152	24480	24193	5.57e-93	342	TTTTTTTGAGATGGAGTCTCACTCTGTTGCCCAGGCTGGAGTGCAGTGGCACGATCTCTGCTCGCTGCAAGCTCCGCCTCCCAGGTTCATGCCATTCTCCTGCCTCAGCCTCCCGAGTAGCTGGGACTACAGGCGCCCGCCACCACGCCCAGCTAACTTTTT--GTATTTTTAGTAGAGATGGGGTTTCACCATGTTAGCCAGGATGGTCTCGATCTCCTGACCTCGTGATCCACCTGCCTCGGCCTCCCAAAGTGCTGGGATTACAGGTGTGAGCCACCGCGCCCGGCC	TTTTTTTTAGGTGGAGTCTCGGTCTGTCACC-AGGCTGGAGTGCAATGGCAAGATCTCAGCTCACTGCAACCTCCGCCTCCG-GGTTCAAGTGATTCTCCTGCCTCAGCCTCCCAAGTAGCTGGGACTACAGGCACGCACCACCATGCCCAGCTAATTTTTTTTGTATTTTTAGTAGAGACGGGGTTTCACCATGTTGGCCAGGATGGTCTCGATCTCTTGACCTCGCGATCCGCCCACCTCAGCCTCCCAAAGAGCTGGGATTACAGGCGTTAGCCACCATGCCCGGCC	chr6:5354758-5355045	chr6:5393608-5393895
chr19:4929234:+|chr19:4932968:+	UHRF1	circular_RNA|multiple_exon	469	up	NS	NM_013282	+	chr19:4911051-4929233	18183	chr19:4932969-4941539	8571	NM_013282_intron_0_0_chr19_4911051_f(+)	NM_013282_intron_3_0_chr19_4932969_f(+)	81.475	610	92	10	9816	10418	8006	7411	4.25e-162	565	GGTGGCTCACACCTGTAATCCCAGCACTTTGGGAGGCCAAGGCGGGTGGATCAC--GAGGTCAAGAGATCGAAACCATCCTGGCCAACATGGTGAAACCCTGTCTCTACTAAAAATACAAACATTAGCTGGGCGTGGTGGCATGCACCTGCAGTCCCAGCTACTCGGGAGGCTGAGGCAGGAGAATCGCTTGAACCCAGGAGGCGGAGGTCACAGTGAGTCAAGATCGTGCCACTGCACTCCAGCCT-GGTGACAGAGGGAGACTCCGTCTCAAAAAAGAAAAAAAAAGAAAGAAAATCGGCCAGGATGCCGGGCACGGTGGCTCAGCCCTATAATTCCAGCACTTCGGGAGGCCAAGGCGGGTGGATCAACTGAGGTGGGGATTTCGAGACCAGCCTG…	GGTAGCTCAGACCTGTAATTCCAACACTTTGGGAGACCGAGGCAGGCCGATCATCTGAGGTCAGGAGTTCGAGACCAGCCTGGCCAACATGGTAAAACCCTGTCTCTACTAAAAATGCAAAAATTAGCTGGGCATGGTAGCGCGCACCTGTAATCCCAGCTACCCAGGAGGCTGAGGCAGGAGAATTGCTTGAACCCAGGAGGCAGACGCTGAAGTGAGCCAAGATCGTGCCACTGCACTCCAGCCTGGGCGACAGAGTGAGACTCCATCTCATCAA--AAAAATATATAAA-TAAATC-------AAGTTGGGCACCGTGGCTCACATCTGTAATTCCAGCACTTTGGGAGGCCAAGGTGGGTGGATC-ACGAGGGTCAGGACTTCGAGACTAGCATG…	chr19:4920866-4921468	chr19:4940379-4940974
chr10:79616650:-|chr10:79613112:-	DLG5	circular_RNA|multiple_exon	345	up	NS	NM_004747	-	chr10:79603465-79613111	9647	chr10:79616651-79628886	12236	NM_004747_intron_26_0_chr10_79603465_r(-)	NM_004747_intron_29_0_chr10_79616651_r(-)	84.068	295	42	2	7102	7392	8821	8528	5.01e-87	316	TTTTTTTGAGACGAAGTCTCGCGCTTGTCACCCAGGCTGGAGTGCCATGGCGTGATCTCGGCTCACTGCCACCTCCGCATCCTGGGTTCAAGCAATTCTCCTGCCTCAGCCTCCCGAGTAGCTGGGATTACAGGTGCCCGCCACCACGCCCAGCTAATTTTTGTATGTTTAGTAGAGACAAGGTTTCACCATGTTGGTCAGGCTGGTCTCAAACTCCTGACCTCAGGTGATCCGCC----TACCTCGGCTTCCCAAAGTGCTGGGATTACAGGCATGTGCCACTGTGCCTGGCCA	TTTTTTTGAGACAGAGTTTCACTCTTGTTGCCCAGGCTGGAGTGCAGTGGCGCGATCTCGGCTCACCGCAACCTCCACCTCCTGGGTTCAAGCGATTCTCCTGCCTCTGCCTACCAAGTAGCTGGGATTACAGGCATGCGCCACCATGCCCGGCTAATTTTT-TGTATTTAGTAGAGATGGAGTTTCACCATGTTGGCCAGGCTGGTCTCAAACTCCTGACTTCAGGTGATCCACCCACTCACCTTGGCCTCCCAAAGTGCTGGGATTACAGGCGTGAGGCACTGCACCCGGCCA	chr10:79605720-79606010	chr10:79620066-79620359
chr1:235424067:-|chr1:235409735:-	ARID4B	circular_RNA|multiple_exon	201	up	NS	NM_031371	-	chr1:235403767-235409734	5968	chr1:235424068-235490228	66161	NM_031371_intron_15_0_chr1_235403767_r(-)	NM_031371_intron_20_0_chr1_235424068_r(-)	83.384	331	42	8	4593	4919	39947	39626	7.26e-90	325	TTTTACTTTTTTGGCCAGGTGGGGTGGCTCACGCCTATAATCCCAGCACTTTGGGAGGC-GAGGTGGGCGGATCAC--GAGGTCAGGAGATCGAGACTATCCTGGCTAACATGGTGAAACCCCTTCTCTACCAAAAATACAAAAATTAGCTGGGCGTGGTGGCAGGCACCTGTAATCCCAGCTACTCAGGAGGCTGAGGCAGGAGAATTGCTTGAACCCAGGAGGCGGAGCTTGCAGTGAGCCAAGGTGGTGCCACTGCACTCCAGCCCGG-CAACAGAGCTAGACTCCGCCTCAAAAAAGAAAAAAATAGTTTTCACTTTGTTTACATTT	TTTTACCTTTT-GGCCAGGCACTGTGGCTCACGCCTGTAATCCCAGCACTTTGGGAGGGTGAGGTGGGTGAATCATTTGAGGTCAGGAGTTAGAGACCAGCCTGGCTAACACGGTGAAACCCTGTCTCTACTAAAAATGCAAAA-TTAGCCGGGCGTGGTGGCAGGTGCCTGTAGTCCCAGACACTCAGGAGGCTGAGGGAGGAGAATTGCTTGAACCCAAGAGGCGGAGGCTGGAGTGAGCCAAGATCGTGCCACTGCACTCCAGCCTGGACGACAGAGTAAGACTCTGTCTCAGAAA--AAATAAAT--TTTT---TTTTTTTACCTTT	chr1:235404816-235405142	chr1:235450282-235450603
chr2:191765290:+|chr2:191789319:+	GLS	circular_RNA|multiple_exon	179	up	up	NM_014905	+	chr2:191760452-191765289	4838	chr2:191789320-191792031	2712	NM_014905_intron_2_0_chr2_191760452_f(+)	NM_014905_intron_10_0_chr2_191789320_f(+)	82.867	286	41	5	2916	3197	328	47	1.13e-76	280	TTTTTTTTGAGATGGAGTTTTGCTCTTGTTGCCCAGGCTGGAGTGCAATGGCGCGATCTTGGCTCACCGCAACCTCCGCCTCCCAGGTTCAAGCAATTCTCCTGCCTCAGCCTCCCGAGTAGCTGGGATTACAGGCATGCACCACCACGCCCGGCTAA-TTTTGTATTTTTAGTAGAGACAGGGTTTCTCCATGTTG---AGGCTGGTCTCGAACTCCTGACCTCAGGTGATCTGCCTGCCTCAGCCTCCCAAAGTGCTGGGATTATAGGCGTGAGCCACCGTGCC	TTTATTTTGAGACGGAGTCTCACTGT-GTCGCC-AGGCTGGAATGCAGTGGCGTGATCTCGGCTCACTGCAACCTCGGCCTTCCAGGTTCAAGGGATTCTCCTGCCTCAGCCTCACAAGTAACTGGGACTACAGGCACACACTACCACACCCGAATAATTTTTGTATTTTTAGTAGAGATGGGGTTTCACCATGTTGGCCAGGATGACCTCTATCTCTTGACCTCA--TGATCCACCTGCCCTGGCCTCCCAAAGTGCTGGGATTACAGGCGTGAGCCACCGTGCC	chr2:191763367-191763648	chr2:191789366-191789647
chr14:70459134:+|chr14:70490164:+	SMOC1	circular_RNA|multiple_exon	300	up	NS	NA	NA	NA	NA	NA	NA	NA	NA	NA	NA	NA	NA	NA	NA	NA	NA	NA	NA	NA	NA	NA	NA
chr12:122181535:+|chr12:122199644:+	TMEM120B	circular_RNA|multiple_exon	207	up	NS	NM_001080825	+	chr12:122150871-122181534	30664	chr12:122199645-122208812	9168	NM_001080825_intron_0_0_chr12_122150871_f(+)	NM_001080825_intron_5_0_chr12_122199645_f(+)	77.977	613	91	10	17405	18011	2000	1426	1.69e-139	491	GGGCACGGTGGCTCACACCTGTAATCTCAGCACTTTAGGAGGCAGAGGCGGGCAGATCA--TGAGGTCAGGAGATCGAGACCATCCTGGCCAATATGGTGAAACCCCTTCTCTACTAAAAAAAAAAATACAAAAATTAGCTGGGCATGATACTGCATGC--CTGTAGCCCCAACTACTTGGAAGGCTGAGACAGGAGAGTCACTTCAATCCAGGAGGCGGAGGTTTCAGTGAGCCGAGATCACTCCACTGCACTCCAGCCT-GGCGACAGAGCGAGACACAGTCAAAAAAAAAAAAAAAACAAACAAAAAAAAACCGGGCGCGGTGGCTCACACCTGTAATCCCAGCAGTTTGGGAGGCTGAGGCGGGTGGATCACCTGAGGTTGGGAGTTCGAGACCA…	GGGCGCGGTGGCTCACACCTGTAATCCCAACACTTTGGGAGGCCAAGGAGGGCAGATCACTTGAGGTCAAGAGTTTGAGACCAGCCTGGCCAACATGATGAAACCCAGTCTCTACTAAAAA------TACAAAAATTAGCTGGGCGTGGTG--GCACGCACCTGTGATCCTAGCTACTCGGGAGGCTGAGACAGAAGAATCGCTTCAA-CTGGGAGGCAGAGGTTGCAGTGAGCTGAGATGGTGCCACTGCACTCCAGTCTAGGCCACAGAACAAGACTCCATCTCGG--------------------------CCAGGTGCAGTGGCTCACGCCTGTAATCCCAGCACTTTGGGAGGCTGAGGTGGGCGGATCAC--GAGGTCAGGAGATCGAGACCA…	chr12:122168275-122168881	chr12:122201070-122201644
chr15:23339028:-|chr15:23333849:-	HERC2P2	circular_RNA|multiple_exon	325	up	NS	NR_002824	-	chr15:23331102-23333848	2747	chr15:23339029-23356105	17077	NR_002824_intron_27_0_chr15_23331102_r(-)	NR_002824_intron_31_0_chr15_23339029_r(-)	78.775	457	72	6	236	668	7587	7132	8.14e-108	383	TGTAGTCCCAGATACTCAGGAGGCTGAGGTAGGAGGATTGCTTGAGCCTGGGAGGTTGAGGCTGCAGTGAGTCATGATCATACCACTGCACTCCAGCCTGGGTGACAGAGCAAGACTCTCTCTTTAAAAAAGCA----------------GG--AGATGGCCAGG--CAGTGGCTCATGCCTGTAATCCCAGCACTTTGGGAGGCTGAGGCGGGTGGATCACCTGAGGTCAGGAGTTCAAGACCAGCCTGGCCAATGTGGTGAAACCCCATGTCTACTAAAAATGCAAAAA-TTAGCTGGGTGTGGTGACGGGTGCCTGTAATCCTAGGTACTCGGGAGGCTGAGGTAGGAGAATTGCTTGAACCCAGGAGACGGAGGTTGCAGTGAGCTGAGATCACG…	TGTAGTCCCAGCTACTCGGGAGGCTGAGGCAGGAGAATGGCGTGAACCCGGAAGGTGGAGGTTGCAGTAAGCCAAGATCATGCCACTGTACTCCAGCCTGGGTGACAGAACAAGACTCTGTCTCCAAAAAAAAAAAAAAAAAAAAGAAAGGGCAAAAGGGCCAGGAACAGTGGCTCATACCTGTAATAC-AGCACTTTAGGAGGCCAAGGTGGGTGGATCACCTGAAGTCAGGAGTTCAAGACCAGCCTGGCTAACATAGTGAAACTTCGTCTCTACTAAAAATACAAAAAATTAGCCAGGCACGGTGGCGGACACCTGTAATCCCAGCTACTCGGGAGGATGAGGCAGGAGAATCACTTGAACCTGGGAGGTGGAGGTTGCAATGAGCCAAGATTGCA…	chr15:23333181-23333613	chr15:23348519-23348974
chr4:166910533:+|chr4:166935712:+	TLL1	circular_RNA|multiple_exon	234	up	NS	NM_012464	+	chr4:166795226-166910532	115307	chr4:166935713-166946467	10755	NM_012464_intron_0_0_chr4_166795226_f(+)	NM_012464_intron_7_0_chr4_166935713_f(+)	76.706	1099	238	8	83836	84922	4707	3615	0	809	GTCCATGTGTTCTCATTGTTCAATTCCCATCTATGAGTGAGAACATGCGGTGTTTGGTTTTTTGTCCTTGTGATAGTTTACTGAGAACGATGATTTCCAATTTCATCCATGTCCCTACAAAGGACATGAGCTCATCATTTTTTATGGCTGCATAGTATTCCATGGTGTATATGTGCCACATTTTCTTAATCCAGTCTATCATTGTTGGACATTTGGGTTGGTTCCAAGTCTTTGCTATTGTGAATAGTGCCACAATAAACATACGTGTGCATGTGTCTTTATAGCAGCATGATTTATAGTCCTTTGGGTATATACCCAGTAATGGGATGGCTGGGTCAAATGGTATTCCTAGTTCTAGATCCCTGAGGAATCGCCACACTGACTTCCACAATGGTTGAA…	GTTCATGTGTGCTCAATATTTAGCTCCCACTTATAAGTGAGAACATGCAGTATTTGGTTTTCTATGCCTGTGTTAGTTGATTTAGGATTATGGCCTCCAGCTCCATCCATGCGGCTGAAAAGGACATGATTTCATTATTTTTTATGACTGCCTAGTATTCCA-GGTCTATAGGTACCACATTTTAAAAATCCAACCCACCATTGATGGACACCTAGATTGATTCCATGCCTTTGCTATTGGAAATAGTGCAGTGATGAACATGAGAATGCATGTGCCCTTCTGGCAGAACAATTTATTTTGGTTTGGATATATACACAGTAATGGGATTGCTGGGTTGAGTAGTAGTTCTGTTTTAAGTTCTTTGAGAAATCTTCAAATTGCTTTCCAATATGGCTGAA…	chr4:166879061-166880147	chr4:166939327-166940419
chr17:20924539:-|chr17:20921255:-	USP22	circular_RNA|multiple_exon	189	up	NS	NM_015276	-	chr17:20919213-20921254	2042	chr17:20924540-20931854	7315	NM_015276_intron_7_0_chr17_20919213_r(-)	NM_015276_intron_10_0_chr17_20924540_r(-)	100	12	0	0	926	937	7308	7297	9.6	22.9	GAGAAAGGAGGG	GAGAAAGGAGGG	chr17:20920318-20920329	chr17:20924547-20924558
chr5:14286980:+|chr5:14336836:+	TRIO	circular_RNA|multiple_exon	424	up	NS	NM_007118	+	chr5:14280546-14286979	6434	chr5:14336837-14358286	21450	NM_007118_intron_2_0_chr5_14280546_f(+)	NM_007118_intron_10_0_chr5_14336837_f(+)	94.444	18	1	0	4133	4150	8077	8060	6.7	28.3	GCTTTTGGTTTTGTTGTT	GCTTTTGGTTTTGATGTT	chr5:14284678-14284695	chr5:14344896-14344913
chr10:931700:-|chr10:909683:-	LARP4B	circular_RNA|multiple_exon	259	down	down	NM_015155	-	chr10:890996-909682	18687	chr10:931701-977367	45667	NM_015155_intron_12_0_chr10_890996_r(-)	NM_015155_intron_16_0_chr10_931701_r(-)	88.854	314	28	4	213	521	12635	12324	3.29e-111	398	TGGGCCGGGCGCGGGGGCTCACGCCTGTCATCCCAGCACTTCGGGAGGCCGAGGCGGGCAGATCACGAGGTCAGGAGATCAAGACCATCCTGGCTAACACGGTAAAACCCCGTCTCTACTAAAAAAAAAATACAAAAAAAATCAGCTGGGCGTGGTGGCGGGCGCCTGTAGTCCCAGCTATTTGGGAGGCTGAGGCAGGAGAATGGCGTGAACCTG-GAGGCGGAGCTTGCAGTGAGCCGAGATCGTGCCACTGCACTCCAGCCTGGGCGACAGAGCGAGACTCCATCTCAAAAAAAAAAAAA----AATGAAA	TGGGCCAGGTGCGGTGGCTCACGCCTGTAATCCCAGCACTTTGGGAGGCCGAGGTGGGTGGATCACGAGGTCAGGAGATCGCAACCATCCTGGCTAACACGGTGAAACCCCATCTCTAAT-AAAAAAAAATAC-AAAAAAATTAGCTGGGCGTGGTGGCGGGCGCCTGTAGTCCCAGCTACTAGGGAGGCTGAGGCAGGAGAATGGCGTGAACCCGAGAGGCGGAGTTTGCAGTGAGCGGAGATCAAGCCACTGCACTCCAGCCTGGGCAACTGAGTGAGACTCCGTCTCAAAAAAAAGATAACCACAATGAAA	chr10:909162-909470	chr10:964733-965044
chr19:18576728:-|chr19:18572388:-	ELL	circular_RNA|multiple_exon	395	up	NS	NM_006532	-	chr19:18569140-18572387	3248	chr19:18576729-18583644	6916	NM_006532_intron_6_0_chr19_18569140_r(-)	NM_006532_intron_9_0_chr19_18576729_r(-)	81.509	265	37	3	1753	2015	1447	1193	2.84e-69	255	GGCCGGGCGCGGTGGCTCACGCCTGTAATCCCAGCACTTTGGGAGGCCGAGGCAAGTGGATTAC--GAGGTCAGGAGATCGAGACCATCCTGGCTAACATGGTGAAACCCCATCTCTACTAAAAATACACACACAAAAAAATTAGCCGGGCGTGGTGGCGGGTGCCTGTAGTCCCAGCTACTCCAGAGGCTGAGGCTGGAGAATGGCGTGAACCCGGGAGGCGGAGCTTGCAGTGAGCCAAGATAGCGCCATTGCACTCTAGCCT	GGCTGGGCGTGGTGGCTCAC--CTGTAATCCCAGCACTTTGGGAGGCTGCAGCAGGTGGATCACCTGAGGTCAGGAGTTTGAGACCAGCCTGGCCAACATGGTGAAACCCTATCTCTACTAAAAGTACA--------AAAATTAGCCAGGCATGGTGGCAGGCGTCTGTAATCTCAGCTACTTGGGAGGCTTAGGCAGGAGAATTACTTGAATCCAGGAGGCCGAAGTTGCAGTGAGCCAAGATTGCACCACTGCACTCCAGCCT	chr19:18570373-18570635	chr19:18582198-18582452
chr8:141716304:-|chr8:141710990:-	PTK2	circular_RNA|multiple_exon	179	up	NS	NM_153831	-	chr8:141696794-141710989	14196	chr8:141716305-141727696	11392	NM_153831_intron_5_0_chr8_141696794_r(-)	NM_153831_intron_8_0_chr8_141716305_r(-)	84.79	309	43	3	6552	6858	3082	2776	2.09e-92	336	GCCGGGTGCGGTGGCTCACACCTGTAATCCCAGCATTTTGGGAGGCCGAGGCAGACGGATCAC--GAGGTCAGGAGATCGAGACCATCCTGGCTAACATGGTGAAACCCCGTCTCTACTAAAAAATACAAAAAATTAGCTGGGCGTAGTGGCAGGTGCCTGTAGTCCCAGCTACTCAGGAGGCTAAGGCAGGAGAATGGCGTGAACCCAGGAGGCGGAGCTTGCAGTGAGCCGAGATCGCGCCACTGCACTCCAGCCTGGGCGACAGAGCGAGACTCCATCTCAAAAAAAAAAAAAAAAGAAAAGAAAA	GCCGGGCGTGGTGGTTCACACCTGAAACCCCAGCACTTTGGGAGGCTGAGGCGGGCAGATCACCTGAGATCAGGAGTTTGAGACCAGCCTGGCCAACATGGTGAAACCCTGTCTGTACTAAAAA-TACAAAAA-TTAGCCAGGCATGGTGGCAGGTGCCTGTAATCCCAGTTACTCAGGGGCCTGAGGCAGGACAATTGCTTGAACCCAGGAGGCAGAGGTTGCAATGAGCCAAGATTGCGCCACTGCACTCCAGCCCGGGCAATAGAGCAAGGCTCTGTCTCAAAAAAAAAAAAAAAAAAAAAAAAAA	chr8:141704132-141704438	chr8:141724615-141724921
chr3:197592294:+|chr3:197602646:+	LRCH3	circular_RNA|multiple_exon	129	down	down	NM_032773	+	chr3:197585777-197592293	6517	chr3:197597150-197598195	1046	NM_032773_intron_14_0_chr3_197585777_f(+)	NM_032773_intron_17_0_chr3_197597150_f(+)	79.739	306	59	2	5419	5724	389	87	3.27e-72	266	ACAGCTGGGCGTGGTGGCTCATGCCTGTAATCCCAGCACTTTGGGAGGCCGAGGCAGGCGAATCACCTGAGGTTGGGAGTTCGAGAACGGCCTGACTAACATGGAGAAACCCCGTATCTACTAAAAATACAAAAAAATTAGCTGGGTATGGTGGTGCATGCCTGTAATCCCAGCTACTTGGGAGGCTGAGGCAGGAGAATTGCTTGAACCCGGGAGGCGGAGGTTGTGGTGAGCTGAGATCGTGCCATTGCACTCCAGCCTGGGCAATAAGAGCTAAACTCCATCTCAAAAAAAAAAAAACAAAAA	ACAGCCGGGCGCGGAAGCTCACGCCTGCCATCCCAGCACTGTGGGAGGTCGAGGCCAGTGGATCACCTGAGGTCAGGAGTTCGAGACCAGCCCGGCCAACATGGTGAAACTCCTTCTCTACTAAAAATAC--AAAAACTAGCTGGGTGCAGTGATGGGCGCCTGTAATCCCAGCGACTCAGGAGGCTGAGGCAGAAGAATTGCTTGAACCCACGAGGCATAGGCTGCAGTGAGCCAGGATCATGCCACTGAACTCCAGCCTGGGTGA-CAGAGTGAGACTCCGTCTAAAAAAAAAATAAATAAAAA	chr3:197591195-197591500	chr3:197597236-197597538
chr3:133910818:-|chr3:133894453:-	RYK	circular_RNA|multiple_exon	284	up	NS	NM_002958	-	chr3:133878218-133894452	16235	chr3:133910819-133913925	3107	NM_002958_intron_1_0_chr3_133878218_r(-)	NM_002958_intron_7_0_chr3_133910819_r(-)	81.788	302	42	5	252	551	1894	1604	1.01e-77	286	TTTTTTTTTTTTTTAAGACAGAGTTCCACTCTTGTAGCCCAGGCTGGAGTGCAATGGCGCAATCCTGGCTCACTGCAACCTCTGCCTACCAGGTTCAAGCGATTCTCAGGCCTCAGCCTCCCAGGTAGCTGGGATTACAGGCGTGTGCCACCATGGGCACATGCCCAGCTAA--TTTTGTATTTTTAGTAGAGACGGGGTTTCACCATGTTGGCCAGGCTGGTCTTGAACTCCTGACCTCAGTTGATCCACCTGCCTCCGCCTCCCAAAGTCCTGGGATTACAGGTGTGAGCCACCACGCCC	TTTTTTTTTTTTTTGAGACGGAGTCTCACTCT-GTTGCCTAGGCTGGAGTGCAGTGGCGTGATCTCAGCTCACTGCAAGCTCCACCTCCTGGGTTCACGCCATTCTCCTGCCTCAGCCTCCCAAGTAGCTGGGACTACAGGCGCGAGCCACCA----CA----CCCAGCTAATTTTTTGTATTTTTAGTAGAGATGGGGTTTCACCGTGTTAGCCAGGATGGTCTTGATCTCCTGACCTCA--TGATCCGCCCGCCTTGGCCTCCCAAAGTGGTGGGATTACTGGCAAGAGCCACCACACCC	chr3:133893902-133894201	chr3:133912032-133912322
chr17:29061915:+|chr17:29096983:+	SUZ12P1	circular_RNA|multiple_exon	139	up	NS	NA	NA	NA	NA	NA	NA	NA	NA	NA	NA	NA	NA	NA	NA	NA	NA	NA	NA	NA	NA	NA	NA
chr5:179228969:-|chr5:179225513:-	MGAT4B	circular_RNA|multiple_exon	484	up	NS	NA	NA	NA	NA	NA	NA	NA	NA	NA	NA	NA	NA	NA	NA	NA	NA	NA	NA	NA	NA	NA	NA
chr9:137716446:+|chr9:137717750:+	COL5A1	circular_RNA|multiple_exon	367	up	up	NA	NA	NA	NA	NA	NA	NA	NA	NA	NA	NA	NA	NA	NA	NA	NA	NA	NA	NA	NA	NA	NA
chr18:18945988:+|chr18:18964364:+	GREB1L	circular_RNA|multiple_exon	306	up	NS	NM_001142966	+	chr18:18822355-18945987	123633	chr18:18964365-18975345	10981	NM_001142966_intron_0_0_chr18_18822355_f(+)	NM_001142966_intron_3_0_chr18_18964365_f(+)	86.735	294	34	2	116793	117082	6419	6127	6.69e-96	351	TGGCTCACGCCTGTAATCCCAGCACTTTGGGAGGCCAAGGCGG----ATTATGAGGTCAGGAGTTCGAGACCAGCCTGGCCAACATGGTGAAATCCCGTTTCTACTAAAAATACAAAAATTAGCTGGGCGTGGTGGCAGGCGCCTGTAATCCCAGCTACTTGGGAGGCTGAGGCAGGAGAATCATTTGAACCCAGGAGGTGGAGGTTGCAGTGAGCCGAGATTGTGCCATTGCACTCCAGGCTGGGTGACAGGATGAGACTCCATCTCAAAAAAAAATAAATAAATAAAATCAA	TGGCTCACGCCTGTAATCCCAGCACTTTGGGAGGCCAAGGCGGGTGGATCACAAGGTCAAGAGATTGAGACCATCCTGGCCAATATGGTGAAACCCCATCTCTACTAAAAATACAAAAATTAGCTGGGCATGGTGGTGGGCGCCTGTAGTCCCAGCTACTCAGGAGGTGGAGGCAGGAGAATCACTTTAACCCAGGAGGCGGAGGTTGCAGTGAGCCGAGATTGCGCCATTGCACTCCAACCT-GGTGACAGCGCGAGACTCCATCTCAAAAACAAAAACAAAAACAAAAACAA	chr18:18939147-18939436	chr18:18970491-18970783
chr3:27465643:-|chr3:27453133:-	SLC4A7	circular_RNA|multiple_exon	617	up	NS	NA	NA	NA	NA	NA	NA	NA	NA	NA	NA	NA	NA	NA	NA	NA	NA	NA	NA	NA	NA	NA	NA
chr7:66236870:+|chr7:66248828:+	RABGEF1	circular_RNA|multiple_exon	318	up	up	NM_014504	+	chr7:66205780-66236869	31090	chr7:66248829-66260497	11669	NM_014504_intron_0_0_chr7_66205780_f(+)	NM_014504_intron_3_0_chr7_66248829_f(+)	87.908	306	33	1	16817	17118	2057	1752	1.99e-107	385	ACTAAAACTTTTTTTCTTTTTG----AGATGGAGTCTCGCTCTGCCGCCCAGGCTGGAGTGCAGTGGCATGATCTCGGCTCACTGCAAGCTCCGCCTGCCAGGTTCATGCCATTCTCCTGCCTCAGCCTCCTGAGTAGCTGGGACTACAGGCGCCTGCCACCATGCCCGGCTAACTTTTTGTATTTTTAGTAGAGACGGGGTTTCACCGTGTTAGCCAGGATGGTCTCGATCTTCTGACCTCGTGATCCGCCCGCCTCGACCTCCCAAAGTGCTGGGATTACAGGCGTGAGCCACTGCGCCCGGCC	ACAAAGACTTTTTTTTTTTCCCCCCCAGATGGAGTCTCGCTCTGTCATCCAGGCTGGAGTGCAGTGGTGCAATCTCCGCTCACTGCAAGCTCCGCCTCCCAGGTTCACGCCATTCTCCTGCCTCAGCCTCCCAAGTAGCTGGGACTACAGGCGCCTGCCACCACGCCCAGCTAATTTTTTGTATTTTTAGTAGAGACAAGGTTTCACCGTGATAGCCAGGATGGTCTCTATCTCCTGACCTTGTGATCCGCCTGCCTCGGCCTCCCAAAATGTTGGGATTACAGGCGTGAGCCACCGCACCCGGCC	chr7:66222596-66222897	chr7:66250580-66250885
chr3:127441409:-|chr3:127429419:-	MGLL	circular_RNA|multiple_exon	105	up	up	NM_007283	-	chr3:127414034-127429418	15385	chr3:127441410-127500631	59222	NM_007283_intron_1_0_chr3_127414034_r(-)	NM_007283_intron_4_0_chr3_127441410_r(-)	86.986	292	36	2	7590	7881	12711	12422	1.37e-96	349	GCGGTGGCTCATGCCTGTAATCCCAGCAATTTGGGAGGCCGAGGTGGGCAGATCACCTGAGGTCAGGAGTTCGAGACCAGCCTGGCCAACATGGTGAAACCCCGTCTTTATTAAAAATACAAAAATTAGCAGGGCATGGTGGCGTGTGCCTGTAATCCCAGCTACTCGGGAGGCTGAGGCAGGAGAATCATTTGAACCTGGGAGGCAGAGGTTGCAGTGAGCCAAGATCGCACCACTGCACTCCAGCCTGGGCGACAAGAGCGAGACTCCATCTCAAAAACAAACAAACAAA	GCGGTGGCTTATGCCTGTAATCCCGGCACTTTGGGAGGCTGAGGTGGGCAGATCACCTGATGCCAGGAGTTTGAGGCCAGCTTGGCCAACATGGTGAAACCCCGTCTTTACTAAAAATA-AAAAATTAGCCAGGCGTGGTGGTGTGCACCTGTAATCCCAGCTACTCAGGAGGCTGAGGCAGGAGAATTGCTTGAACCTAGGAGGAGGAGGTTGCAGTGAGCTGAGATCATGCCATTGCACTCCAGCCTGGGCAAC-ACAGCAAGACTCTATCTCAAAAAAAAAGAAAAAAA	chr3:127421538-127421829	chr3:127487921-127488210
chr5:138979957:+|chr5:139003046:+	UBE2D2	circular_RNA|multiple_exon	156	up	NS	NM_181838	+	chr5:138941993-138979956	37964	chr5:139003047-139006340	3294	NM_181838_intron_1_0_chr5_138941993_f(+)	NM_181838_intron_6_0_chr5_139003047_f(+)	84.536	291	38	3	18763	19050	526	240	3.47e-86	315	TGGGCGTGGTGGCTCACGCCTGTAATCCCAGCACTTTGGGAGGCCGAGGCGGGTGGATCAT--GAGGTCAGGAGTTTGAGACCAGCCTGGCCAAGATGGTGAAACCCCATCTCTACTAAAAATA-ACAAAAAATTAGCCGGGTGCGGTGGTGAGCGCCTGTAATCCCAGCTACTGAGGAGGCTGAGGCAGGATAATCGCTTGAACCCAAGAGGCGGAGGTTGCAGTGAGCCGAGATCACGCCACTGCACTCTAGCCTGGGTGACAGAGCAAGACTCCGTCTCAAAAAAAAA	TGGGTGTGGTGGCTCACACCTGTAATCCCAGCACTTTGGGAGGCCTAGGCAGGCAGATCATTTGAGGTCAGGAGTTCGAAACCAGCCTGGCCAACATGGTAAAAG----TCTCTACTAAAACTACAAAAAAAACGAACCTGGCGTGGTGGCCTGCGCCTGTAATCCCATCTACTCGGGAGGCTGAGGCATGAGAATCACTTGAACCCAGGAGGCGGAGGTTGCAGTGAGCCAAGACTGCACCATTGCACTCTAGCCTGGGTGACAGAGTAAGACCCTGTCTCAAAAAAAAA	chr5:138960755-138961042	chr5:139003286-139003572
chr6:101173579:-|chr6:101163338:-	ASCC3	circular_RNA|multiple_exon	235	up	NS	NM_006828	-	chr6:101127629-101163337	35709	chr6:101173580-101214440	40861	NM_006828_intron_28_0_chr6_101127629_r(-)	NM_006828_intron_31_0_chr6_101173580_r(-)	85.563	284	39	1	30366	30649	21508	21227	1.02e-88	325	GGTGGCTCACGCCTGTAATCCCAGCACTTTGGGAGGCCGAGGCTGGCGGATCACGAGGTCAGGAGATCGAGACCATCCTGGCTAATACGGTGAAACCCTGTCTCTACTAAAAATACAAAAAAATTAGCCGGGCGTGGTGGCGGGTGCCTGTAGTCCCAGCTACTCTGGAGGCTGAGGCAGGAGAATGGTGTCAACCCGGGAGGCGGAGTTTGCAGTGAGCCGAGATCGCGCCACTGCATTCCAGCCTGGGTGACAGAGGGAGACTCCATCTCAAAAAAAAAAAA	GGGGGCTCACGCCTGTAATCCCAGCACTTTGGGAGGCCGAGGCAGGCGGATCACAAGGTCAGGAGTTAGAGACCAGCCTGATCAACACGATGAAAACCCATCTCTACTAAAAATACAAAAA--TTAGCTGAGCATGTTGGTGCGCGCCTATAATCCCAGCTACTCAGGAGGTTGAGGCAAGAGAATCGCTTGAACCTGGGATGCAGAGGTTGCAGTGAGCCGAGATTGCACCATTGCACTCCAGCCTGGGTGACAGAGCGAGACTCCATCTCAAAAAAAAAAAA	chr6:101132689-101132972	chr6:101192933-101193214
chr15:101983865:-|chr15:101929669:-	PCSK6	circular_RNA|multiple_exon	204	up	NS	NM_138325	-	chr15:101924631-101929668	5038	chr15:101983866-102029578	45713	NM_138325_intron_4_0_chr15_101924631_r(-)	NM_138325_intron_12_0_chr15_101983866_r(-)	80.228	263	46	3	4158	4420	32468	32212	8.21e-62	232	GTGGCTCACACCTGTAATCCTAACACTTTGGGAAGCCAATGCAGGAGGATTGCTTGAACCCAGGAATTCAAGACCAGCCTGGGCAATATAGCAAGACCTCGTCTCTACAAAAAATGTAAAAAATTAGCCGGGTGTGGTGGTGCACACCTGTAGTCTTAGCCACTTGGGAGGCTGAGGTAGGAAGACTGCTTGAGCCCAGGAGGTCGGGGTTGCAGTGAGCCAAGATCACACCACCGCACTCCAGCCTGGGCAACAGGGCGAGA	GTGGCTCATGCCTGTAATCCCAGCACTTTGGGAGGCCAA-GCAG----ATCACCTGGGGTCGGGATTTCGAGACTAGCCTGGCCAACATGGTGAAACCCCGTCTCTACCAAAAATATAAAAAATTAGCTGGGTGTGGTGGTGCACACCTGTAATCCCAGCTACTTGGGAGGCTGAGGCAGGAGAATCACTTGA-ACCAGGAGGCGGAGGTTGCAGTGAGCCAAGATCGTGCCACCGCACTCCAGCCTGAGCAACAGAGTGAGA	chr15:101925249-101925511	chr15:101997111-101997367
chr17:65850056:+|chr17:65850878:+	BPTF	circular_RNA|single_exon	822	up	NS	NM_182641	+	chr17:65822454-65850055	27602	chr17:65850879-65862579	11701	NM_182641_intron_0_0_chr17_65822454_f(+)	NM_182641_intron_1_0_chr17_65850879_f(+)	85.473	296	39	3	20897	21190	3322	3029	7.52e-91	331	GCCAGGCGTGTTAGCTCACACCTGTAATCCCAGCACTTTGGGAAGCCGAGGTGGGTGGATCACCTGAGGTCAGGAGTTCGAGACCAGCCTGGCCAACATGGTGAAACCCCATCTCTACTAAAAATA-ATAAATTAGCCGGGCGTGGTGGCACATGCCTGTAATTCCAGCTACTCGGGAGGCTGAGGCAGAAGAATAGCGTGAACCGGGGAGGCAGAGCTTGCAGTGAGCAGAGG-TCGCGCCACTGCACTCCAGCGTGGGTGACAGGGTGAGACTCCGTCTAAAAAAAAAAAAAAA	GCCGGGCACGGTGGCTCACGCCTGTAATCCCAGCACTTTGGGAGGCTGAGGTGGGCGGATCACA--AGGTCAGGAGTTCGAGACCAGCCTGGCCAATATGGTGAAACCCCATCTCTACTATAAATACAAAAATTAGCTGGGTGTGGTGGCGCATGCCTGTAGTCCCAGCTACTTGGGAGGCTGAGGCAGGAGAATCGCTTGAACCTGGGAGATGGAGGTTGCAGTGAGCCAAGGATCGCGCCACTGTACTCTAGCCGGGGCAACAGAGTGAGACGCTGTCTCAAAAAAAAAAAAAA	chr17:65843350-65843643	chr17:65853907-65854200
chr9:123222945:-|chr9:123199573:-	CDK5RAP2	circular_RNA|multiple_exon	327	up	NS	NR_073558	-	chr9:123185020-123199572	14553	chr9:123220901-123222849	1949	NR_073558_intron_12_0_chr9_123185020_r(-)	NR_073558_intron_18_0_chr9_123220901_r(-)	81.25	32	2	1	5816	5847	933	906	2.3	30.1	CCTAAGAGGAAGTATTATTTATTATCCTCATT	CCTAAAAGGAAGTA----TTACTATCCTCATT	chr9:123193726-123193757	chr9:123221917-123221944
chr2:203329532:+|chr2:203332412:+	BMPR2	circular_RNA|multiple_exon	340	up	NS	NM_001204	+	chr2:203242274-203329531	87258	chr2:203332413-203378441	46029	NM_001204_intron_0_0_chr2_203242274_f(+)	NM_001204_intron_2_0_chr2_203332413_f(+)	77.299	1044	152	16	78237	79255	7128	6145	0	820	CAGGGGCGGTGGCTCACGCCTGTAATCCCAGCACTTTGGGAGGCCAAGGTGGGCAGATCATGAGGTCAGGAGATCGAGACCATTCTGGCTAACACAGTGAAACCCCGTCTCTACTAAAAATACAAA---AAATTATCTGGGTGTGGTGGTGGGCGCCTGTAGTCCCAGCTACTTGGGAGGCTGAGGCAGGAGAATGGTGTGAACCGGGGAGGCAGAGCTTGCAGTGAGCCGAGATTGCGCCACTGTACTCCAAACTGGGCAACAGGGTGAGAC-CCGTCTCAAAAAAAAAAAAAAAAAAAAAAAAAAAAAAAAAAAAAAAGTTAAGTAGTATTGCTAATTACCTGTTTCAGATCTCATCACAAAGGACACTATGTTTTTTTGTTTGTTTGTTTGTTTTT…	CAGGCGCGGTGGCTCACGCCTGTAATCCCAGCACTTTGGGAGGCCGAGGCGGGCGGATCATGAGGTCAGGAGATCGAGACCATCCTGGCTAACACGGTGAAACCCCGTCTCTATTAAAAATACAAAAACAAATTAGCCAGGCGTGGTGGCAGGCGCCTGTAGTCCCAGCTACTCAGGAGGCTGAGGCAGGAGAATGGCGTGAACCCGGGAGGCGGAGCTTGCAGTGAGCCGAG--TGAGCCACCGTACTCCAGCCTGGGCGACAGAGCGAGACTCCGCCTCAAAAAAATAAAA-------------------------------------------AATAACCT-TTCCACA-GTCTTCCCACACTACCCACT--TTTTTGTTTTGT---TTTGTTTTT…	chr2:203320510-203321528	chr2:203338557-203339540
chr18:77208782:+|chr18:77211816:+	NFATC1	circular_RNA|multiple_exon	342	up	NS	NM_172390	+	chr18:77193739-77208781	15043	chr18:77211817-77221310	9494	NM_172390_intron_2_0_chr18_77193739_f(+)	NM_172390_intron_5_0_chr18_77211817_f(+)	95.455	22	1	0	14515	14536	4719	4698	0.021	35.6	CTGCAGGAGGAGAGGGGCAGGG	CTGGAGGAGGAGAGGGGCAGGG	chr18:77208253-77208274	chr18:77216514-77216535
chr10:115636280:+|chr10:115644139:+	NHLRC2	circular_RNA|multiple_exon	584	up	NS	NM_198514	+	chr10:115618440-115636279	17840	chr10:115644140-115657868	13729	NM_198514_intron_1_0_chr10_115618440_f(+)	NM_198514_intron_4_0_chr10_115644140_f(+)	86.885	305	34	2	6269	6569	12630	12328	2.35e-102	367	TTTTTGGTTTTTTTTTTTTGAGACAGAGTCTTGCTCTGTCGCCCAGGCTGGAGTGCAATGGCGCCATCTCAGCTCACTGCAAGCTCCGCCTCCCGGGTTCAAGCGATTCTCCTACCTCAGCCTCCCGAGTAGCTGGGACTACAGGCGCTCCTCACCACGCCCAGCTAATTTTTTGTATTTTTAGTAGAGACAGGGTTTCACCGTGTTAGCCAGGATGGTCTCGATCTTCTGACCTCGTGATACGCCTGCCTCGGCCTCCCAAAGTGCTGGGATTACAGGTG----TGAGCCACCGCGCCCGGCCA	TTTTT--TTTTTTTTTTTTGAGGCGGAGTCTCACTCCGTCCCCCAGGCTGGAGTGCAGTGGAGCAATCTCGGCTCACTGCAAGCTCCGCCTCCCAGGTTCATGCCATTCTCCTGCCTCAGCCTCCCGAGTAGCTGGGACTACAGGCACCCGCCACCATGCCCGGCTAATTTTTTGTATTTTTAGTAGAGACGGGGTTTCACTGTGTTAGCCAGGATGGTCTCGATCTCCTAACCTCGTGATCTGCCCACCTCAGCCTCCCAAAGTGCTAGGATTACAGGCGCTCATGAGCCACCATGCCCAGCCA	chr10:115624708-115625008	chr10:115656467-115656769
chr9:86297981:-|chr9:86293356:-	UBQLN1	circular_RNA|multiple_exon	273	up	up	NM_053067	-	chr9:86292877-86293355	479	chr9:86297982-86300918	2937	NM_053067_intron_4_0_chr9_86292877_r(-)	NM_053067_intron_7_0_chr9_86297982_r(-)	89.037	301	28	2	121	417	2873	2574	4.58e-111	390	GGCCGGGTGCAGTGGCTCACGCCTGTAATCCCAGCACTTTGGGAGGCCGAGGCGGGTGGATCCCGAGGTCAGGAGATCAAGACCATCCTGGCTAATACGGTGAAATCCCGTCTCTACTAAAAATACAAAAAATTAGCTGGGCGTGGTGGTGGGCGCCTGTAGTCCCAGCTACTCGGGAGGCTGAGGCAGGAGAATGGTGTGAACACAGGAGGCGGAGCTTGCAGTGAGCCGAGATCGCGCCACTGCAC----TCCAGCCTGGGTCACAGAGCGAGACTCCGTCTCAAAAAAAAAAAAAAAA	GGCCAGGCACAGTGGCTCACGCCTGTAATCCCAGCACTTTGGGAGGCCGAAGCTGGCTGATCACGAGGTCAAGAGATAGAGAACATCCTGGCTAACACAGTGAAACCCCATCTCTACTAAACATACAAAAAATTAGCCGGGCGTGATGGCGAGTGCCTATAGTCCCAGCTACTTGGGAGGCTGAGGCAGGAGAATGGCGTGAACCCAGGAGGCGGAGCTTGCAGTGAG-CGAGATCGCGCCACTGCACTCCGTCCAGCCTGGGCAACAGAGCGAGACTCCGTCTCAAAAAAAAAAAAAAAA	chr9:86292939-86293235	chr9:86298046-86298345
chr18:21819346:-|chr18:21776089:-	OSBPL1A	circular_RNA|multiple_exon	237	up	NS	NM_080597	-	chr18:21761244-21776088	14845	chr18:21819347-21860805	41459	NM_080597_intron_9_0_chr18_21761244_r(-)	NM_080597_intron_12_0_chr18_21819347_r(-)	86.441	295	38	2	2621	2915	5112	4820	2.88e-95	345	TTTTTTTTTTTTTTTTTGAGTCGGAGTCTCACTTTGTTGCCCAGGCTGGAATGCAGTGGTGCAGTCTCGGCTCACTGCAGTCTCCACCTCCCGGGTTCAAGTGATTCTCCTGCCTCAGCCTCCCGAGTAGCTGGGACTACAGGTGCATGCCACCATGCCCAGCTAATTTTTTGTACTTTTAGCAGAGATGGGGTTTCACCATGTTGGCCAGACTGGTCTCGAACTCATGACCTCAGTTGATCCACCCACCCTGGCTTCCAAAAGTGCTGGGATTACAGGCATGAGCCACCGCGCC	TTTTTTTTTTTTTTCTTGAGACGGAGTCTCACTCCGTTGCTCAGGCTGGAGGGCAAGGGTGCAATCTCG-CTTACTGCAATCTCTGCCTCCTGGGTTCAAGCGATTCTCCTGCCTCAGCCTCCCGAGTAGCTGGGATTACAAGTGCCTGCCACCACGCCTGGCTAATTTTTTGTATTTTTAGTAGAGACGAGGTTTCACCATGTTGGACAGATTGGTCTCAAACTCCTAACCTCAGGTGATCCA-CCACCTCAGCCTCCCAAAGTGCTGGGATTACAGGCATGAGCCACCGTGCC	chr18:21773174-21773468	chr18:21855694-21855986
chr15:49528048:+|chr15:49575915:+	GALK2	circular_RNA|multiple_exon	58	up	NS	NM_002044	+	chr15:49509511-49528047	18537	chr15:49575916-49584523	8608	NM_002044_intron_2_0_chr15_49509511_f(+)	NM_002044_intron_6_0_chr15_49575916_f(+)	79.279	222	40	5	4166	4387	7442	7227	2.61e-44	176	AACATGATGAAGCCCTGTCTCTATTAAAAATACAAAAAATTAGCTGGGTGTGGTGGTGCGTGCCTATAATCCCAGCTACTCAGGAGGCTGAGGCAGGAGAATTGCTTGAGCCCAGGAGGTGGAGGTTGCAGTGAGCCGAGATCGTGACACTGCACTCCAGCCTGGGCAACAAGAGCAAAATCTCTGTCTTGAAAAAAATAAAAAAATTAAAAAAAAAAGAAA	AAAATGGCGAAACCTTGTCTCTACTAAAAATACAAAAA-TTAGCTGGGCGTGGTGGCATGTGCCTGACATCCCAGCTACTCAGGAGGCTGAGGAATGAAAATTGCTTGAACCCAGGAGGCAGAGGTTGCAGTGAGCGGAAGTCATGCCACTGTGCTCCGGCCTGGGTGATGA-AGTGAGA-CTCGGTC-TCAAAAAAACAAAACAA--AACAAAAAAACAAA	chr15:49513676-49513897	chr15:49583142-49583357
chr1:213251038:+|chr1:213290752:+	RPS6KC1	circular_RNA|multiple_exon	213	up	NS	NM_012424	+	chr1:213244384-213251037	6654	chr1:213290753-213302869	12117	NM_012424_intron_1_0_chr1_213244384_f(+)	NM_012424_intron_4_0_chr1_213290753_f(+)	82.759	290	49	1	98	387	619	331	1.93e-80	295	TTTTTTTTGAGACGGAGTTTCGCTCCTGTTGCTCAGGCTGGAGTGCAGTGGCGCAATCTCGGCTCACTGCAACCTCTGCCTCCTGGGTTCAAGTGATTCTCCTGCCTCTGCCTCCCGAGTAGCTGGAATTACAGGCATCTGCCACCACACTCAGCTATTTTTGTATTTTTAGTAGAGATGGGGTTTTACCACGTTGGCCAGGCTGGTCTCGAATTCCTGACCTCAGGTGATCCACCTGCCTCAGCCTCCCAAAGTGCTGGGATTACAGACGTGAGCCACTGTGCCTGGCC	TTTTTTTTGAGACAAAGTCTTGCTT-TGTTGTCCAGGCTAGAGTGCAGTGGCACAGTCTCAGCTCACTGCAAACTCCACCTCCCAGGTTCAAGCGATTCTTGTGCCTCAGCCTCCCTAGTAGCTAGGATTACAAATGCCTGCCACCACACCCAGCTAATTTTTCTGTTTTAGTAGAGACAGGGTTTCACCACGTTGGCTCGGCTGGTCTCAAACTCCTGACCTCAGGTGATTCACCCACCTCAGCCTCCCAAAGTGCAGGGATTACAGGCATGAGCCACCATGCCTGGCC	chr1:213244481-213244770	chr1:213291083-213291371
chr21:17150223:+|chr21:17177577:+	USP25	circular_RNA|multiple_exon	260	up	NS	NM_013396	+	chr21:17138461-17150222	11762	chr21:17177578-17181127	3550	NM_013396_intron_2_0_chr21_17138461_f(+)	NM_013396_intron_6_0_chr21_17177578_f(+)	100	15	0	0	2728	2742	771	757	5	28.3	TAAAGCAGAAACAAA	TAAAGCAGAAACAAA	chr21:17141188-17141202	chr21:17178334-17178348
chr17:49302570:-|chr17:49294695:-	MBTD1	circular_RNA|multiple_exon	108	up	NS	NM_017643	-	chr17:49284367-49294694	10328	chr17:49302571-49336503	33933	NM_017643_intron_10_0_chr17_49284367_r(-)	NM_017643_intron_14_0_chr17_49302571_r(-)	86.411	287	39	0	6569	6855	33356	33070	8.12e-95	342	TTGTTGTTTTGAGACAGAGTCTTGCTCTGTTGCCCAGGCTGGAGTGCAGTAGCACAATCTTGGCTCACTGCAGCCTCTGCCTCCTGGGTTCAAGTGATTCTCCTGCCTCAGCCTCCCAAGTAGCTAGAACTACAGGCATGTGCCACCATACCCAGCTAATTTTTGTATTTTTAATAGAGACAGGATTTCTCCATATTGGCCAGGCTGCTCTTGAACTCCTGACCTCAGGTGATCCACCTGCCTCAGCCTCCCAAAGTGCTGGGATTACAGGCGTGAGCCACCACACC	TTTTTTTTTTGAGACTCGGTCTCACTCTGTTGCCCAGGCTGGAGTGCAGTGGCACAATCTCGGCTCACTGCAACCTCTGCCTCCTGGGTTCAAGTGATTCTCCTGCCTCAGTCTCCTGAGTAGCTGTGATTACAGGTGCATGCCACCACACCCAGCTAATTTTCGTATTTTTAGTAGAGACAGGGTTTTGCCATGTTGGCCAGGCTGTTCTCAAACTCCTGAACTCAGGTGATCCGCCCACCTCGGCCTCCCAAAGTGCTGAGATTACAGGTGTGAGGCACCACACC	chr17:49287840-49288126	chr17:49303148-49303434
chr15:28508315:-|chr15:28505923:-	HERC2	circular_RNA|multiple_exon	444	up	up	NM_004667	-	chr15:28502408-28505922	3515	chr15:28508316-28510763	2448	NM_004667_intron_76_0_chr15_28502408_r(-)	NM_004667_intron_78_0_chr15_28508316_r(-)	74.172	302	59	5	1394	1691	1857	1571	9.66e-49	188	GTGGCTCACGCCTGTAATCCCAGCACGTTGGGAGGCCGAGATGGGTGGATCACCTGAGGTCAGGAGTTTGAGACCAGCCTGGCTAACATGGTGAAA-CCTGTTTCTACTAAAAATACAAAAATTTCGTCGAGCTTGGTGATGTGCGCCTGTAATCCCAGCTACTCAGGAGGCTAAGGCAGGAGAATCGCTTGAATCTGGGAGGCAGAAATTGCAGTGAGCCGGGATGGCGCCATTGCACTCCAGCTTGGGCAACAAGAGCGAAACTCCGTCT---CAAAAAAACAAAAACAAACAAAAAAAA	GTAGCTCACACCTGTAATCCCAGAACTTTGGGAGGCCAAGGCGGGCGGATCACTTGAGCCCAGGAGTTCGAGACCAGCCTGGGCAACATGGCAAAACCCTGTCTGTACTAAAAATACAGAAA-TTAGCCAGGCATGGTGGTGAATATCTATAATCC-------------AGCTGAGGCATGAGAATTGCTTGACCCCGGGAGGTGGAGTTTGCGGCGAGCCGAGATTGCACCACTGCACACCAGCCTGGGTGAC-AGAGCAAAACTTTGTCTTACAAAAAAAAAAAAAAAAAACAAACAAAA	chr15:28504232-28504529	chr15:28508907-28509193
chr7:150814182:+|chr7:150815719:+	AGAP3	circular_RNA|multiple_exon	425	up	NS	NM_031946	+	chr7:150813939-150814181	243	chr7:150815720-150817073	1354	NM_031946_intron_1_0_chr7_150813939_f(+)	NM_031946_intron_6_0_chr7_150815720_f(+)	93.333	15	1	0	9	23	1255	1241	1.5	22.9	GGCCCATGGGCAGCA	GGCTCATGGGCAGCA	chr7:150813947-150813961	chr7:150816960-150816974
chr9:140685300:+|chr9:140695436:+	EHMT1	circular_RNA|multiple_exon	226	up	up	NM_024757	+	chr9:140676850-140685299	8450	chr9:140695437-140705912	10476	NM_024757_intron_14_0_chr9_140676850_f(+)	NM_024757_intron_17_0_chr9_140695437_f(+)	79.835	243	44	4	7336	7574	7954	7713	3.31e-53	205	TTTTGTTTTGTTTTTGTAACAGAGT-TCACTTTTGTTGCCCAGGCTGGAGTGCAGT-GGTGCAATCTGGGCTCACTGCAACCTCTGCCTCCCAGGTTCAAGCAACTCTCCTGCCTCAGCCTCCTGCGTAGCTGGGATTACAGGCGCCAGGCACCACGCCTGGTTAAT--TTTTGTATTTTTAGTAGAGATGGGGTTTCACCATGTTGGCCAGGCTGGTCTCGAACGCCTGACCTCAGGTGATC	TTTTATTTTTTTTTAGAGGCGGAGTCTCACTCC-GTCACCCAGGCTGGAATGCAGTTGGCACGATCTTGGTTCACTGCAACCTCTGCCTCTGGGGTTCAAGCGATTCTCGTGCCTTAGCCTCCCCAGTAGCTGGGATAACAGGCTCATGCTACCAGGCCCAGCTCATCATTTTGTATTTTTAGTAGAGTCGGGGTTTCACCATGTTGCCCAGGCTGGTCTCAAACTCCTGACCTCAAGTGATC	chr9:140684185-140684423	chr9:140703149-140703390
chr3:171830242:+|chr3:171851336:+	FNDC3B	circular_RNA|multiple_exon	213	up	NS	NM_022763	+	chr3:171757562-171830241	72680	chr3:171851337-171944660	93324	NM_022763_intron_0_0_chr3_171757562_f(+)	NM_022763_intron_2_0_chr3_171851337_f(+)	89.59	317	33	0	53478	53794	60701	60385	9.8e-118	423	CCACCCAGCTAATTTTTTTTTTTTTTTTGAGACGGAGTCTTGCTCTGTCACCCAGGCTGGAGTGCAGTGGCACTATCTTGGCTCACTGCAAGCTCCGCCTCCCGGGTTCACGCCATTCTCCTGCCTCAGCCTCCCGAGTAGCTGGGACTACAGGCGCCCGCCACCGCACCCGGCTAATTTTTTGTATTTTTAGTAGAGAAGGGGTTTCATCGTGTTAGCCAGGATGGTCTCGATCTCCTGACCTCGTGATCCGCCCGCCTTGGCCTCCCAAAATGCTGGGATTACAGGCGTGAGTCACCGCGCCCGGCCCCATCTAA	CCACTAAGATAATTTTTCTTTTTTTTTTGAGATGGAGTCTTGCTCTGTTGCCCAGGCTGGAGTGCAGTGGCGTGATCTCGGCTCACTGCAGGCTCCGCCCCCCGGGTTCACGCCGTTCTCCTGCCTCAGCCTCCCAAGTAGCTGGGACTACAGGCGCCCGCCACCTCGCCCAGCTAATTTTTTGTATTTTTAGTAGAGACGGGGTTTCACTGTGTTAGCCAGGATGGTCTCAATCTCCTGACCTTGTGATCCGCCCGCCTCAGCCTCCCAAAGTGCTGGGATTACAGACGTGAGCCACCACGCCCGACCACCACTAA	chr3:171811039-171811355	chr3:171911721-171912037
chr17:64728806:+|chr17:64770185:+	PRKCA	circular_RNA|multiple_exon	217	up	NS	NM_002737	+	chr17:64685166-64728805	43640	chr17:64770186-64782984	12799	NM_002737_intron_7_0_chr17_64685166_f(+)	NM_002737_intron_13_0_chr17_64770186_f(+)	89.632	299	29	2	32068	32365	12060	11763	1.41e-108	392	GGCCGGGTGCAGTGGCTCACACCTGTAATCCCAGCACTTTGGGAGGCCGAGGCGGGCGGATCATGAGGTCAGGAGATCGAGACCATCCTGGCTAACATGGTGAAACCCCGTCTCTACTAAAAATACAAAAAAATTAGCCAGGCATGGTGGTGGGCACCTGTAGTCCCAGCTACTCAGGAGGCTGAGGCAGGAGAATGGCGTGTATC-CGGAGGTGGAGCTTGCAGTGAGCCGAGATCGGGCCACTGCACTCCAGCCTGGGCAACAGAGCAAGATTCCGTCTCAAAAAAAAAAAAAAAAA	GGCCGGGCGCGGTGGCTCACGCCTGTAATCCCAGCACTTTGGGAGGCCGAGGCGGGCGGATCACAAGGGCAGGTGATCGAGACCATCCTGGCTAACATGGTGAAACCCCGTCTCTACTAAAAATAC-AAAAAATTAGCCGGGCATGGTGGCGAGCGCCTGTAGTCCCAGCTACTGGGGAGGCTGAGGCAGGAGAATGGCCTGAACCTGGGAGGCGGGGCTTGCAGTGAGCTGAGATTGCACCACTGCACTCCAGCCTGGGTGACAGAGCGAGACTCCGTCTCAAAAACAAAAACAAAAA	chr17:64717233-64717530	chr17:64781948-64782245
chr2:135010666:+|chr2:135012215:+	MGAT5	circular_RNA|multiple_exon	508	up	up	NM_002410	+	chr2:135012216-135027956	15741	chr2:135012216-135027956	15741	NM_002410_intron_0_0_chr2_135012216_f(+)	NM_002410_intron_0_0_chr2_135012216_f(+)	79.062	640	100	10	11249	11871	11871	11249	7.25e-153	536	GGCGCGGTGGCTCATGCCTGTAATCCGAGCATTTTGGGAGGCTGAGGCTGGTGGATCACA--AGGTCAGGAGTTTGAGACCAGCCTGACCAAGATGGTGAAACCCCATCTCTACTAAAAATACAAAAATTAGCTGGGTGTGGTGGCA----CCTGTAATCCCAGCTACTCAGGAGGCTGAGGCAGGAGAACTGCTTGAACCCAGGAGGCAGA---TGCAGTGAGCTGAAATCGTGCCACTGCACTCCAGCCTTGGCCACAGAGCAAGA------CTCCATCTCAAAAAAAAAAAAAAAAAGATTAAAACACAAAAATACTGTTATTTCTTTATTTTATT--TTATTTTTGTTTATTTGAGATGGAGTATTGCTCTGGCTCTGTTACCCAGGCTGGAGTG…	GGCGCGGCGGCTCACGCCTGTAATCCTAGCACTTTGGGAGGCCGAGGCAGGCGGATCACCTGAGGTCAGGAGTTAGAGACCGGCCTGACCAACATGGTGAAACTCCGTCTCTCCAAAAAATACAAAAAATAGCTGGGCATGGTGGCGTGTGCCTGTAGTCCCAACTACTCGGAAAGCTGAGGCAGGAGAATCGCTTGAACCTGGGAGGTGGAGGTTGCAGTGAGCCAAGATTGCACCGCTGCACTCCAGCCTGGGTAACAGAGCCAGAGCAATACTCCATCTCAAATAAACAAAAATAAAA--TAAAATAAAGAAATAACAGTATTTTTGTGTTTTAATCTTTTTTTTTTTTTTTTTGAGATGGAGTCTTGCTCTG------TGGCCAAGGCTGGAGTG…	chr2:135023464-135024086	chr2:135023464-135024086
chr17:35771356:+|chr17:35804870:+	TADA2A	circular_RNA|multiple_exon	193	up	NS	NM_133439	+	chr17:35767584-35771355	3772	chr17:35804871-35818625	13755	NM_133439_intron_0_0_chr17_35767584_f(+)	NM_133439_intron_7_0_chr17_35804871_f(+)	74.687	719	140	20	1591	2299	7231	6545	2.33e-120	425	ATTTATTATTTATTTTTGAGACAGGATCTTGCACT-GTTGCCCAGGCTGGAGTGCAGTGGCACAATCTCGGCTCACTGCAACCTCCACCTGCCTGGTTCAAGCAACTCTCATGCCTCAGCCTCCCGAGTAGCTGGGATTATAGGCGCCCGCCACCACGCCAAGCAAATTTTTTTGTATTTTTGGTAGAGACGGGGTTCTCACTATGTTGCCCAGGCTGGTCTGAAACTCCTGACCTCTGGAGATTCATCTGCCTCAGTCTCCCAAAGTGCTGGAGTTACAGACATGAGCTACCACACCCAGCCTGCTTTCACTTAATTTAGAAGTGGGGGAAAATAGACATTCAGAAGTAATACTCACA---AAGTAGAATGTGA-AAAATGCCAGATAAAAAGCTGTG…	ATTTATTTTTTATTTTTGAGACAG--TTTTGCTCTTGTCGCCCAGGCTGGAGTGCAACAGCGCAGTCTTGGCTCACTGCAACCTCTGTCTCCCAGGCTCAAGCAATTCTCCTGCCCCTGCCTCCCAAGTAGCTGGGATTACAGGTGCCCACCACCATGTCTGGCTAA--TTTTTGTATTTTTAGTAGAGACGGGGTT-TCACCGTGTTGGCCAGGCTGATCTCAAACTCCTGACCTCAGGTGATCTGCCCGTCTCGGCCTCCCAAAGTGCTGGGATTACAGGCATGAGCCACTGC-GCCAGGCCCATTTCTGCGATTTTTGTA-AGATACAAGAT-GCCAT---GTTGT-TTCCTGAGATTTGTGTAGGA-GTGATTTAAT---TTTTAAAAA------…	chr17:35769174-35769882	chr17:35811415-35812101
chr3:120469370:+|chr3:120469847:+	GTF2E1	circular_RNA|single_exon	477	up	up	NM_005513	+	chr3:120461642-120469369	7728	chr3:120469848-120489574	19727	NM_005513_intron_0_0_chr3_120461642_f(+)	NM_005513_intron_1_0_chr3_120469848_f(+)	81.905	210	37	1	3501	3709	11003	10794	5.33e-54	205	CCTGGCTAAGATGGTGAAACCCTGTCTCTACTAAAAATTCAAAAA-TTAGACAGGCGTGGTGGTGCATGCCTATAGTCCCAGCAACTCAGGAGGCTGAGGCAGGAGGATTGCTTGAACCTGTGAGGCAGAAGTTGCAGTGAGCCGAGCTTGCGCCACTGCACTCCAGCCTAGGTGACAGATCGAGACCCTGTCTCCAAAAAAAAAAAAAA	CCTGGCTAACACGGTGAAATCCCGTCTCTACTAAAAATACAAAAAATTAGCCGGGCGTGGTAGTGGGCACCTGTAGTCCCAGCTTCTTGGGAGGCTGAGGCAGGAGAATGGCATGAACCCGGGAGGCAGAGTTTGCAGTGAGCCGAGATCACGCCACTGCACTCCAGCCTGGGCAGAAGAGCGAGACTACGTCTCAAAAAAAAAAAAAAA	chr3:120465142-120465350	chr3:120480641-120480850
chr6:150174296:-|chr6:150157221:-	LRP11	circular_RNA|multiple_exon	369	up	NS	NM_032832	-	chr6:150147496-150157220	9725	chr6:150174297-150184543	10247	NM_032832_intron_1_0_chr6_150147496_r(-)	NM_032832_intron_5_0_chr6_150174297_r(-)	81.737	334	57	3	6495	6825	841	509	4.75e-88	318	TTTTATTTTATTTTATTTTATTTATTTTTTTAGATGGAGTCTCGTTCTC-TTACCCAGGCTGGAATGCAGTGGCGCTGTCTGGGGTCACTGCAACCTCCACCTCCCAAATTCAAGCGATTCACCTGCCTCAGCCTCCCAAGTAGCTGAGATCACAAGCGTGTGCCGTCATTCCCAGCTAATTTTTGTATTTTTAGTAGAGATGGGGTTTCACCATGTTGGCTAGGCTGGTCTCGAACTCCTGACCTCAAGTGATCCACCTGCCTTGGCCTCCTAAAGTGCTGGGATTACAGGCGTGAGCCACCATGCCCAGGCCCT--GGCTTATTATTTTTAA	TTTTCTTTTCCTTTTTTTTTTTTTTTTTTTAAGATGGAGTTTCGCTCTTGTTGCCCAGGCTGGAGTGCAATGGCGCGATCTCGGCTCACTGCAACCTCCGCCTCCTAGGTTCAAGCGATTCTCCTGCCTCAGCCTCCCGAATAGCTGGGATTACAGGCGCATGCCACCAGCTCTGGCTAATTTTTGTATTTTTAGTAGAGATGGGGTTTCATCACATTGGTCAGGCAGGTCTCAAACTCCTGACCTCAGGTGATCCGCCCTCCTCGGCCTCCCAAAGTGCTGGGATTACAGGCATAAGCCACCACGCCC-GGCCTTAAAGTTTCTTATTTTCAA	chr6:150150396-150150726	chr6:150183703-150184035
chr22:28310335:-|chr22:28290543:-	PITPNB	circular_RNA|multiple_exon	113	up	up	NM_012399	-	chr22:28269804-28290542	20739	chr22:28310336-28315159	4824	NM_012399_intron_4_0_chr22_28269804_r(-)	NM_012399_intron_10_0_chr22_28310336_r(-)	79.817	327	47	5	957	1279	2658	2347	2.64e-78	288	AAAAAAAAAAAAAAAAGGCTAGACATGGTGGCTCAAGCCTGTAATCCCAGCACTTTGGGAGGCTGAGGCAGGAAGATCAC--GAGGTCAGGAGATCGAGACCATCCTGGCTAACATGGTGAAACCCCTTCTCTACTAAAAATACAAAAAATT-AGCCGGT-ATGGTGGTGGGCGCCTATAGTCCCAGCTACTCGGGAGGCTGAGGCAGGAGAGTGGCATGAGCCCGGGAGGCGGAGCTTGCAGTGAGCCGAGATCGCGCCACTGCACTCCAGCCTGGACAACAGAGCGAGACTCCGTCTCAAAAAAAAAAAAAAAGGAAAAAACAGA	AAAAAAATAAATAGAGGGCCAGGTGCGGTGACTCACACCTGTAATCCCAGCACTTAGTG-----------GGCGGATCACCTGAGGTCATGAGTTCCAGACCAGCCTGGCCAGCAGGGTGAAACCCTGTCTCTACTAAAAATACAAAAAATTTAGCCGGTCATGGTGGCGTGCGCCTGTAGTCCCAGCTACTTGGGAGGCTGAGGCAGGAAAATCGCTTGAACCTGGGAGGCGGAGGTTGCAGTGAGCAGAGATCATGCCACTGCACTCCAGCCTGGGCAACA----GAGACTCCGCCTCAAAAAAAAAACATAAAAATAAAAAAGA	chr22:28289264-28289586	chr22:28312502-28312813
chr2:10585390:-|chr2:10581635:-	ODC1	circular_RNA|multiple_exon	323	up	NS	NA	NA	NA	NA	NA	NA	NA	NA	NA	NA	NA	NA	NA	NA	NA	NA	NA	NA	NA	NA	NA	NA
chr8:120810086:-|chr8:120800578:-	TAF2	circular_RNA|multiple_exon	293	up	up	NM_003184	-	chr8:120797507-120800577	3071	chr8:120810087-120814033	3947	NM_003184_intron_11_0_chr8_120797507_r(-)	NM_003184_intron_19_0_chr8_120810087_r(-)	87.85	856	90	7	93	946	2626	1783	0	1056	TTTTTTAAATTATACTTTAAGTTGTGGGATACATGTGCAGAACATGCAGGTTTGTTACATAGGTGTACACGTGCCATGGTGGTTTGCTGCACCCATCAACCTGTCATCTACATTAGGTATTTCTCCTAATGCTCTCCTTCCCCTAGCCCCCCACCTCCTGACAGGCCCCGGTGTGTGATGTTCCCCTCCCTGTGTCTGTGTGTTCTCATTGTTCAACTCCCACTTATGAGTGAGAACATGCAGTGTTTGGTTTTCTGTTCCTGTGTTCGTTTGCTGAGAATGATGGTTTCCAGCTTCGTCCATGTCCCTGCAAAGGACATGAACTCATTCTTTTTTATGGCTGCATAGTGTTCTATGGTGTATATGTGCCACATTTTCTTTATCCAGTTTATCATTGAT…	TTTTTTA--TTATACTTTAAGTTCTACGGTACATGCGTACAATGTGCAGGTT----AAATATGTATACATGTGCCATGTTGGTGTGCTGCACCCATCAACTCATCATTTATATTAGGTATATCTCCTAATGCTATCCCTCCCCCATCCCCCCACCCCACGACAGGCCCCGGTGTGTGATGTTCCCCTTCCTGTGTCCAAGTGTTCTCATTGTTCAGTTCCCACCTATGAGTGAGAACATGTGGTGTTTGGTTTTTTGTCCTTGCGA--GTTTGCTGAGAATAATGGTTTCCAGCTTCATCCATGTCCCTGCAAAGGACATGAACTCATCCTTTTTTATGGCTGCATAGTATTCCATGATGCATATGTGCCACATTTTCTTAATCCAGCCTATCACTGAT…	chr8:120799632-120800485	chr8:120811408-120812251
chr17:41576230:+|chr17:41582193:+	DHX8	circular_RNA|multiple_exon	278	up	NS	NM_004941	+	chr17:41573637-41576229	2593	chr17:41582194-41584370	2177	NM_004941_intron_8_0_chr17_41573637_f(+)	NM_004941_intron_11_0_chr17_41582194_f(+)	81.627	332	51	4	1877	2203	1808	1482	1.31e-87	315	TTTTTTTTTTTTAATTTGAGACGGGGTTTCGTTCTTGTTGCCCAGGCTGGAGTGCAGTGGCACGGTCTTGGCTCACTGAAACCTCTGCCTCCCGGGTTCAAGCGATCCTCCTGCCTCAGCCTCCCAAGTAGCTGGGATTACAGGTCTGTACCACCAAGCCCAGCTAATTTTTTTGTATTTTTAGTAAAGATGGGGTTTCACCATGTTGACCAGGCTGGTCTGGAACTCTTGACCTCAGGTGATCAGCCCGCCTTAGCCTCCCAAAGTGCTGGGATTACAGGTAAGAGCCACTGCACCCGGCCT-----TTTTTTTCTTTTTTTTTTTTAAGA	TTTTTTTTTTTT--TTTGAGATGAAGTCTCACTCT-GTCGCCCATGCTGGAGTGCAGTGGCATGATCTCAGCTCATTGCAACCTCCACCTTCCGGATTCAAGTGATTCTCCTGCCTCAGCCTCCCAAGTAGCTGGGACTGCAAGTGCCCGCCAGCACGCCCGGCTAATTTTT--GTACTTTTAGTAGAGACAGGGTTTCACCATGTTGGCCAGGCTGGTCTCGAACTCCTGACCTCAGGTGATCCGCCCGCCTTGGCCTCCCAAAGTATTGGGATTACAGGTGTGAGCCACTGTGCCTGGCCTGGCAATTTTTTTTGTTTGTTTGTTTAAGA	chr17:41575513-41575839	chr17:41583675-41584001
chr12:107236367:+|chr12:107245372:+	RIC8B	circular_RNA|multiple_exon	372	up	NS	NM_018157	+	chr12:107219599-107236366	16768	chr12:107245373-107254045	8673	NM_018157_intron_3_0_chr12_107219599_f(+)	NM_018157_intron_6_0_chr12_107245373_f(+)	86.068	323	42	2	8868	9189	2187	1867	3.18e-104	374	AATAAAACTATT-TCGGCCGGGTGTAGTGGCTCACGCCTGTAATCCCAGCACTTTGGGAGGCCGAGGCAGGCAGATCACGAGGTCAAGAGATCGAGACCATCCTGGCTAACACGGTGAAACCCCGTCTCTATTAAAAATACAAAAAAATCAGCCAGGTGTGGTGGCGGGTGCCTGTAGTCCCAGGTACTTGGGAGGCTGAGGCAGGAGAATGGCGTGAACCTGGGAGGCAGAGCTTGCAGTGAGCTGAGATTGCGCCAGTGCACTCCAGCCTGGGCGACAGAGCGAGACTCTGTCTCAAAAAAAAAAAAAAAAAAAAAAAAAA	AAAAAAATGATTATAGGTCAGGTGCGGTGGCTCATGCCTGTAATACCAGCACTTTGGGAGGCCGAGGTGGGCAGATCACAAGGACAGGAGTTCGAGACCATCCTGGCCAATATGGTGAAACCCCATCTCTACTAAAAATACAAAAA--TTAGCCAGGCATGTTGGCATGTGCCTGTAGTCCCAGCTACTCAGACGGCTGAGGCAGGAGAATCGCTTCAACCTGGGAGGCGGAGGTTGCAGTGAGCCGAGATTGCACCACTGCACTCCAGCCTGGGCGACGGAGTGAGACTCTGTCTCAAAAAAAAAAAAAAAAAAAAAAAAAA	chr12:107228466-107228787	chr12:107247239-107247559
chr1:234608557:-|chr1:234593413:-	TARBP1	circular_RNA|multiple_exon	186	up	up	NM_005646	-	chr1:234586313-234593412	7100	chr1:234608558-234613918	5361	NM_005646_intron_20_0_chr1_234586313_r(-)	NM_005646_intron_28_0_chr1_234608558_r(-)	83.556	225	36	1	1200	1424	1236	1013	6.36e-63	235	GCACTTTGGGAGGCTGAGGCGGGCAGATCACTTGAGGCCAGGAGTTCGAGACCAGCCTGGCCAGCATGGCGAAACCCCGTCTCTACTAAAAGTACAAAAATTATCGGGGCATGGTGGTGTGTGCCTGTAGTCTCAGCTACTTGGGAGGCTGAGACAGGAGAATTGCTTGAATCCGGGAGGCGGAGGTTGCAGTGAGCTGAGATCGTGCCACTGCACTCCAGCGTG	GCGCTTTGGGAGGCCAAGGCGGGCAGATCACCTGAGGTGAGGAGTTTGAGGCCAGCCTGACCAACACGGTGAAACCCCGTCTCTATTAAAAATACAAAA-TTAGTGGGGCATGGTGGCGCATGCCTGTAATCCCAGCTACTCTGGAGGCTGAGGCAGGAGAACCGCTTGAACCCGGGAAGTGCAGGTTGCGGTGAGCGGAGATTGTGCCATTGCATTCCAGCCTG	chr1:234591989-234592213	chr1:234612683-234612906
chr15:101514009:+|chr15:101529603:+	LRRK1	circular_RNA|multiple_exon	492	up	NS	NM_024652	+	chr15:101464935-101514008	49074	chr15:101529604-101549041	19438	NM_024652_intron_1_0_chr15_101464935_f(+)	NM_024652_intron_5_0_chr15_101529604_f(+)	83.175	315	43	7	45144	45453	8816	8507	1.48e-83	307	ATATTTTCTCTGCTTTT--TTCTTCTTTTTTTTTTGAGACAGAGTTTTGCTCTTGTTGACTAGGCTGAAGTGCAGTGGTGCTACCTCAGCTCACTGCAACCTCTGCCTCCCAGGTTCAAGCGATTCTCCTGCCTCAGCCTTCATAATAGCTGAGATTACAGGTGCCCACCACCACGCTGGGCTAATTTTTTGTATTTTTAGTAGAGACGGGG---TTTCACCATGTTGGCCTGGCTGGTCTCGTACTCCTGGCCTCAGGTGATCCACCTGCCTTGGCCTCCCAAAGTGCTGGGATTATAGGCATGGGCCACCGCA	ATATTTTGGCTTCCTTTCTTTTTTTTTTTTTTTTTGAGACAGAGTCTTGTTCT-GTCGTCCAGGCTGAAGTGCAATGGCACTATCTCGGCTCACTGCAACCT-TGCCTCCCAGTTTCAAGCGATTCTCCTGTCTCAGCCC-CACAGTAGCTGGGATTATAGGCATGCACCACCACACCCAACTCATGTTT-GTATTTTTAGTAGAGACGGGGGGGTTTCACCATGTTGGCCAGGCTGGTCTCGAACTCCTAACCTCAGATGATCCACC-ACCTTGGCCTCCCAATGTGCTGGGATTATAGGCGTGAGCCACCGCA	chr15:101510078-101510387	chr15:101538110-101538419
chr5:109103236:+|chr5:109110666:+	MAN2A1	circular_RNA|multiple_exon	350	up	NS	NA	NA	NA	NA	NA	NA	NA	NA	NA	NA	NA	NA	NA	NA	NA	NA	NA	NA	NA	NA	NA	NA
chr2:233599865:+|chr2:233626146:+	GIGYF2	circular_RNA|multiple_exon	122	up	NS	NM_015575	+	chr2:233599197-233599864	668	chr2:233626147-233651859	25713	NM_015575_intron_3_0_chr2_233599197_f(+)	NM_015575_intron_9_0_chr2_233626147_f(+)	79.688	64	8	1	70	133	19781	19723	6.1e-10	57.2	AGAGGCTGAGACAGGAAGATCACTTGAGGTCAGGCCAAGAGTTCGAGACCAGCTTGAGCAACAT	AGAGGCCGAGGCGGGCAGATCACCTGAGGTCAGG-----AGTTCGAGACCAGCCTGGCCAACAT	chr2:233599266-233599329	chr2:233645869-233645927
chr17:79652635:+|chr17:79655857:+	HGS	circular_RNA|multiple_exon	159	up	NS	NA	NA	NA	NA	NA	NA	NA	NA	NA	NA	NA	NA	NA	NA	NA	NA	NA	NA	NA	NA	NA	NA
chr9:74810420:+|chr9:74834422:+	GDA	circular_RNA|multiple_exon	111	up	NS	NM_004293	+	chr9:74810505-74817486	6982	chr9:74834423-74838035	3613	NM_004293_intron_1_0_chr9_74810505_f(+)	NM_004293_intron_5_0_chr9_74834423_f(+)	79.868	303	46	5	2669	2958	3502	3202	5.33e-71	262	GGGCCGGGTGCGGTGGCTCACACCTGTAATCCCAGCACTTTGGGAGGCCGAGGCAGGCGCATCAC--GAGGTCAGG-AGATCGAGACTGTCCTGGCTAACACGGTGAAACCCCATCTCTACTAAAAA-TACAAAACATTAGCCGGGCATGGTGGTGGGCCCCTGTAGTCCCAGCTACTCGGGAGGCTGATGCAGGAGAATGGCTTGAACCTGGGAGGCAGAGGTTGCAGTGAGCCGAGATCGCACCACTGCACTACAGCCT---------GAGTGAGACTCCATCTCAAAAAAAAAAAAAAAA	GGGCCAGGTGTGGTGGCTCACACCTGTAATCCCAGCACTTTGAGAGGCCAAGGCAGGTGGATCACCTGAGGGCCGGGAGTTCGAGACCAGCCTGACCAACATGGAGAAACCCTGTCTCTGCTAAAAAATACAAAA--TTAGCTGGGCGTGGTGGCGCATGCCTGTAATCCCAGCTACTCGGGAGGCTGAGGCAAGGGAACTGCTTGAACCTAGGAGGCGGAGGTTGTGGTGAGCCGAGATCTCACCATTGCACTCCAGTCTAGACAACAAAAGAGAAACTCAGTCTCAAAAAAAAACAAAAAA	chr9:74813173-74813462	chr9:74837624-74837924
chr7:24681335:+|chr7:24690331:+	MPP6	circular_RNA|multiple_exon	323	up	NS	NM_016447	+	chr7:24663404-24681334	17931	chr7:24690332-24703208	12877	NM_016447_intron_2_0_chr7_24663404_f(+)	NM_016447_intron_5_0_chr7_24690332_f(+)	84.858	317	37	3	16943	17250	8142	7828	1.14e-97	352	GGCCGAGGGCGGTGGCTCATGCCTGTAATCCCAGCACTTTGGGAGGCCGAGGCGGGTGGATCACGAGGTCAGGAGATCAAGACCATCCTGGCTAACATGGTGAAACCCTGTCTCTACTAAAAATACAAAAAATTAGCCAGGCTTGGTGGCGGGTACCTGTAGTCCCAGCTACTTGGGAGGCTGAGGCAGGAGAATGGCGTGAACCCGGGAGGCGGAGCTTGCAGTGAGCTGAGGTCGCGCCACTGCACTCCAGCCTGGGCAACAGTGCGAGACTCCATCTCAAAAAAAAAAAAAA---------AAAAAAAAAGAAT	GGCCGGGTGCAGTGGCTCACACCTGCAATCCCAGCACTTTGGGAGGCTGACGCAGATGGATCACGAGATCAAGAGATCGAGACCATCCTGGCCAACGTGATGAAACCCTGTCTCTACTAAAAAAA-AAAAAATTAGCTTGGCCTGGTGGCACGTGCCTGTAGTCCCAGCTACTTGGGAGGCTCAGGCAGGAGAATCACTTGAACCCAGGAGGTGGGGGTTGCAGTGAGCCGAGATCGTGCCACTGCACTCCAGCCT-GGCAACAGAGCGAGACTCTGTCTCAAAAAAAAAAAAAAAGTTGGAAGAAAAAAAAAGAAT	chr7:24680346-24680653	chr7:24698159-24698473
chr19:34289576:+|chr19:34302457:+	KCTD15	circular_RNA|multiple_exon	400	up	NS	NA	NA	NA	NA	NA	NA	NA	NA	NA	NA	NA	NA	NA	NA	NA	NA	NA	NA	NA	NA	NA	NA
chr3:49547852:+|chr3:49548252:+	DAG1	circular_RNA|single_exon	400	up	NS	NM_004393	+	chr3:49507867-49547851	39985	chr3:49548253-49568229	19977	NM_004393_intron_0_0_chr3_49507867_f(+)	NM_004393_intron_1_0_chr3_49548253_f(+)	82.068	619	64	6	2404	3003	15332	14742	0	632	AGGCAGGGCGTGGTGGCTCACGCCTGTAATCCCAGCACTTTGGGATTCTGAGGCAGGTGGATTACCTGAGGTCAGGAGTTCAGGACCAGCCTGGCCGACATGGTGAAACCCCGTCTCTACTAAAAAATACAAAAATTAGCCAGGCATGGTGGCGGGCGCCTTTAATCGCAGCTACTCGGGAGGCTGAGACAGGAGAATCGCTTGAACCCGGGAGGCGGAGGTTGCAGTGAGCTGAAA------------------GCCTGGGTGACAAGAGCAAAACTCGGTCTCAAAAAAAATAAAAAATAAAACAAAACAACTGGCCAGGCGCGGTGGCTCACGCCCGTAATCCCAGCACTTTGGGAGGCTGAGGCGGGTGGATCACGAGGTCAGGAGATCAAGACC…	AGGCCGGGAGCAGAGGCTCACGCCTATAATCCTAGTACTTTGGGAGGCTGAGGTGGGTGGATCACTTGAGTTCAGGAGTTCAAGACCAGCCTGGTCAACATGGTGAAACCCTGTCTCTACTAAAAA-TACGAAAATTAGCTGGGCATGCTGGCAGGCGCCTATAATCCCAGCTACTCGAGAGGCTGAGGCAGGAGAGTCGCTTGAACCCAGAGGGCGGAGGTTGAAGTGAGCCGAGATTGCACCACTTCACTCCAGCCTGGGC-AGAAGAGCGAAACTCCATCTCAAAAAAAAAAA-------------------GGCCGAGCGCGGTGGCTCACGCCTGTAATCCCAGCACTTTGGGAGGCTGAGGCAGGCGGATCACGAGGTCAGGAGATCAAGACC…	chr3:49510270-49510869	chr3:49562994-49563584
chr2:48573340:+|chr2:48573890:+	FOXN2	circular_RNA|single_exon	550	up	NS	NM_002158	+	chr2:48555842-48573339	17498	chr2:48573891-48586185	12295	NM_002158_intron_1_0_chr2_48555842_f(+)	NM_002158_intron_2_0_chr2_48573891_f(+)	81.818	297	42	4	9697	9991	7860	7574	7.13e-78	286	TTTTTTTTTTTTTGAGACGGAATCTCGGAATCTTGCTCTGTCGCCCAGGCTGGAGTGCAGTGGCGCGATCTCAGCTCACTACAAGCTCCGCCTCCTGGGTTCACGCCATTCTCCTGCCTCAGCCTCCCCAGCAGCCGGGACCACAGCCGCTCGCCACCAGGCCCAGCTAATTTTCTGTATTTTTAGTAGAG--GGGGTTTCACCGTGCTAGTCAGGATGGTCTCAATCTCCTGACCTCATGATCCGCCCGCCTCTGCCTCCCAAAGTGCTGAGATTACAGGCATGAGCCACCGCGCC	TTTTTTTGTTTTTGAGACGAAGTCTCG--------CTCTGTTGCC-AGGCTGGAGTGCAGTGGCACAGTCTCGGCTCACTGCAACCTCTGCCTCCTGGGTTCAAGTGATTCTCCTGCCTCAGCCTCCCAAGTAGCTGGGATTACAGGCACACGCCACCACACCCAGCTAATTTT-TGTATTTTTAGTAGAGATGGGGTTTCACTCTGTTGGCCAGGCTGGACTTGACCTCTTGACCTCGTGATCCGCCCACCTCAGCCTCCAAAAGTGCTGGGATTACAGGTGTGAGCCACCGCGCC	chr2:48565538-48565832	chr2:48581464-48581750
chr14:81366373:-|chr14:81329101:-	CEP128	circular_RNA|multiple_exon	207	up	NS	NM_152446	-	chr14:81307113-81329100	21988	chr14:81366374-81371156	4783	NM_152446_intron_15_0_chr14_81307113_r(-)	NM_152446_intron_18_0_chr14_81366374_r(-)	78.125	320	52	3	5709	6028	3889	3588	2.18e-70	264	TGGCTGGGCATGGTGACTCATGCCTGTAATTCCAGCACTTTGGGAGGCTGAGGTGGGCGGGTCACTCGAGATCAGGAGTTTGAGACCAGCCTGGCCAACATGGTGAAACCCCGTCTCTACTAAAAATACAAAAAACAAACAACAGCAACAAAAAAATTAGTGTGGTGGTGCACACCTGTAATCCCAGCCACCTGGGAGTCTGAGGCACGAGAATAGCTTTAACTCGGGAGGCAGAGGTTGTAGGGAGCTGGAATTGTACCACTGCACTCCAGCCTGGGTGACAGATTGAGACCCTGTCTCAAAAAAAAAAAAAAAAAAAA	TGGCCGGGCGCGGTGGCTCACGCCTGTAATCCCAGCACTTTGGGAGGCCGAGGCGGGCGGATCAC--GAGGTCAGGAGATCGAGACCATCCTGGCTAACACGGTGAAACCCCGTCTCTACTAAAAATACAAAAAATTAGC--CGG--------------GCGTGGTAGCGGGCGCCTGTAGTCCCAGCTACTCGGGAGGCTGAGGCAGGAGAATGGCGTGAACCCGGGAGGCGGAGCTTGCAGTGAGCCGAGATCGCGCCACTGCACTCCAGCCTGGGCGACAGAGCGAGACTCCGTCTCAAAAAAAAAAATAAATAAAA	chr14:81323073-81323392	chr14:81367268-81367569
chr11:117109317:+|chr11:117110576:+	RNF214	circular_RNA|multiple_exon	569	up	NS	NM_207343	+	chr11:117105096-117109316	4221	chr11:117110577-117115160	4584	NM_207343_intron_1_0_chr11_117105096_f(+)	NM_207343_intron_3_0_chr11_117110577_f(+)	77.256	554	92	14	817	1342	842	295	9.15e-113	399	TTTCACTTTTCTTTTTTTGAGATGGAGTCTCACTCTGTTGGCCCAGGCTGGAGTGCAGTGGCGCGATCTCGGCTCACTGCAAGCTCTGCCTCCCGGGTTTATGCCGTTCTCCTGCCTCAGCCTCCCCAGTAGCTGGGACTACAGGCGCCCGCCACTACGCCCGGCTAATTTTTTGTATTTTTAGTAGAAACGGGGTTTCACTGTGTTAGCCAGGATGGTCTCGATCTCCTGACCTC--GTGATCCGCCTGCCTCGGCCTCCCAAAGTGCTGGGATTACAGGCGTGAGTCACCACGCCCAGCCTTTTTTTTTTTTT----------TTTTTTTTGAGATGGAGTCTCGCTCTGTCGCCCAGACTGGAGTGCAATGGCGTGAACCCAGCTCACTGCAACCT…	TTTCATTTTTGTTTTTT-GAGATGGAGCTTC--TCTGTTGTCC-AGGCTGGGGTGCAGTGGTGCAATCTTGGCTCACTGCAACCTCTGCCTCCTGGGTTCAAGCCATTCTCCTGCCTCAGCCTCCCGAGTAGCTGGGATTACAGGCACACACCACCACGCCCGGCTAAT-TTTTGTATTTTTAGTAGAGATGGGGTTTCACCACGTTGGCCAGCTTGGTCTCAAACTCTCAACCTCAGGTGATCCACCTGCCTTGGCCTCCCAAAGTGCTGGGATTACAGGCGTGAGCCACTGTGCCCGGCCTTTTTTTTTTTTTTTTTTTTTAATTTTTTTTGAGACAGGGTCTCACTCTGTCACCCAGGCTGCAGTACAATCGCACAATCACGGCTCAC-ACAGCCT…	chr11:117105912-117106437	chr11:117110871-117111418
chr8:141900868:-|chr8:141810558:-	PTK2	circular_RNA|multiple_exon	543	up	NS	NM_153831	-	chr8:141803484-141810557	7074	chr8:141900869-141935759	34891	NM_153831_intron_19_0_chr8_141803484_r(-)	NM_153831_intron_29_0_chr8_141900869_r(-)	67.769	121	23	3	2521	2625	32608	32488	9.13e-05	44.6	CATAGTGGCTCATGTCTGTAATTCCAGC-------------TACACAGGA-GAATCCCTGAGGCCAGGAATCTGAGACCATCCTGGGCCACATAGC--AAGACTGTATCTAAAAAAAATAA	CATAGTGGCTCATGCCTGTAATCCCAGCACTTTGGGAGACTGAGGCAGGAGGACTGCTTGAGGTCAGGAGTTCAAGACCAGCCTGGGCAACATGGCGAAACCCCATCTCTATAAAAATTAA	chr8:141807933-141808037	chr8:141903152-141903272
chr10:72604230:+|chr10:72619256:+	SGPL1	circular_RNA|multiple_exon	293	up	NS	NM_003901	+	chr10:72576637-72604229	27593	chr10:72619257-72628101	8845	NM_003901_intron_1_0_chr10_72576637_f(+)	NM_003901_intron_6_0_chr10_72619257_f(+)	84.228	298	45	2	142	438	8078	7782	1.91e-87	318	TTGTTTTGTTTTTTTGGAGACGGAGTCTCACTCTGTTGCCCAGACTGGGGTGCAGTGGCATGATCTCGGCTCACCGCCACCTCTGCCTCCTGGGTTCAAGCGATTCTCCTGCCTCAGCCTCCTGAGTAGCTGGGATTACAGGCGCACGCCACCACGCCCGGCTAATTTTTGTATTTTTAGTAGAGACGGGG-TTCTCCATGTTGGCCAGGCTGGCCTTGAACTCCTGACCTGTGGTGATCCACCCGCCTTGGCCTCCCGAAGTGCTGGGATTCCAGGCGTGAGCCACCGCGCCTGGCC	TTTTTTTTTTTTTTTTGAGACAGAGTCTCACTCTGTTGCCCAGGCTGGAGTGCCATGGCATGATCTCGGCTCACTGCAGCCTTTGCCTCCTGG-TTCAAGCGATTCTCCTGCCATAGTTACCCGAGTAGCTCGGATTACAGGCGCCCACCACCATGCCCACCTAATTTTTGTATTTTTAGCAGAGACGGGGTTTCACCATGTTGGCCAGGCTGGTCTCAAGCTCCTGGCCTCAAGTGATCTGCCCACCTCAGCCTCCCAAAGAGCTGGGATTACAGGTGTGAGCCACTGCACCTGGCC	chr10:72576778-72577074	chr10:72627038-72627334
chrX:1401571:+|chrX:1409402:+	CSF2RA	circular_RNA|multiple_exon	157	up	NS	NR_027760	+	chrX:1393736-1401570	7835	chrX:1409403-1413220	3818	NR_027760_intron_1_0_chrX_1393736_f(+)	NR_027760_intron_6_0_chrX_1409403_f(+)	85.312	320	34	2	7071	7386	3010	2700	4.51e-103	369	GGGCCGGGCACGGTGGCTCACGCCTGTAATCCCAGCACTTTGGGAGGCCGAGGCAGGTGGATCACGAGGTCAGGAGATGGAGACCATCCTGGCTAACACGGTGAAAGCCTGTTTCTACTAAAAAAAAAAAAAAAAAAAAAAAATTAGCTGGGTGTGGTGGCAGGCGCCTGTAGTCCCAGCTACTTGGGAAGCTGAGGCAGGAGAATGGTGTGAACCTGGGATGTGGAGGTTGCAGTGAGCCGAGATCGCGCCACTGCACTCCAGCCTGGGT----GACAGAGCGTGACTTTGTCTCAAAAAAGAAAAAAAAAGTACAAAA	GGGCTGGGCGCGGTGGCTCACGCCTGTAATCCCAGCACTTTGGGAGGCCGAGGCGGGAGGATCACGAGGTCAGGAGGTCGAGACCATCCTGGCTAACACGGTGAAACCCCGTCTCTACTAAAAATCCAAAAAAA---------TTAGCCGGGCGTGGTGGCGGGTGCCTGTAGTCCCAGCTACTCGGGAGGCTGAGGCAGGAGAATGGCGTGAACCCGGGAGGCGGAGGTTGCAGTGAGCCGAGATCCCGCCACTGCCCTCCAGCCTGGGTGGGCGACAGAGTGAGACTCTGTCTCAGAAAAACAAACAAACAAACAAAA	chrX:1400806-1401121	chrX:1412102-1412412
chr11:47823482:-|chr11:47819331:-	NUP160	circular_RNA|multiple_exon	224	up	NS	NM_015231	-	chr11:47814499-47819330	4832	chr11:47823483-47824989	1507	NM_015231_intron_8_0_chr11_47814499_r(-)	NM_015231_intron_13_0_chr11_47823483_r(-)	80.769	312	32	5	4495	4789	1287	987	4.13e-81	295	GGCTGGGTGTGGTGGCTCACACCTGTAATCCCAGCACTTTGGGAGGCTGAGGTGGGCGGATCACGAGGCCACAAATTCGAGACCA---------ACATGGTGAAACTCTCTACTAAACTCTCTACCAAAAATACAAAAATTAGCCGGGCGTGGTGGTCGTGTGCCTATAATCCCAGCTACTCAGGAGGCTGAGGCAGGAGAATCGCTTGAACCAGGGAGGCGGAGGTTGCAGTGAGCTGAGATCAAGCCATTGCA--------CTCCAGCCTGGGCGACAGAGCAAGACTCTGTCTCCAAAAAAAAGAAAAA	GGCCGGGTGGGGTGGCTCACGCCTGTAATCCCAGCACTTCGGGAGGCTGAGGCGGGTGGATCACGAGGTGAGGAGTTTGAGACCAGCCTGACCAACACGGTGAAACTCCATA--------TCTACTAAAAACACAAAAATTAGCCGGGCGTGGTGG-CGTGCACCTGTAATCCCAGCTACTCAGGAGGCTGAGGCAGCAGAATCGCCTGAACCTGGTGGGCGGAGGTTGCAGTGAGCTAAGATCATGCCACTGCAGTCTAGCCTTCCAGCCTGGGTGACAGAGCAAGA--CTGTCTCCAAAAAAAAAAGAAA	chr11:47814542-47814836	chr11:47823703-47824003
chr2:170728746:+|chr2:170735084:+	UBR3	circular_RNA|multiple_exon	188	up	NS	NM_172070	+	chr2:170684563-170728745	44183	chr2:170735085-170747674	12590	NM_172070_intron_0_0_chr2_170684563_f(+)	NM_172070_intron_4_0_chr2_170735085_f(+)	78.832	685	101	10	4222	4894	9859	9207	3e-164	576	GGCGCGGTGGCTCACGCCTGCAATCCCAGCACTTTGGGAGGCCGAGGTGGGCAGATCAC--GAAGTCAGGAGATTGAGATCATCCTGGCTAACATGGTGAAACCCCGTCTCTACTAAAAATACAAAAAATTAGTCAGGCGTGGTGGTGGGTGCCTGTAGTCCCAGCTACTCGGGAGGCTGAGGCAGGAGAATGGCGTGAACCCGGGAGGCGGAGCTTGGAGTGAGCTTGGAGTGAGCTTGGAGTGAGATCCCGCCACTGCACTCCAGCCTGGGCGACAGAGCGTGACTCTGTCTCAGGAAAAAAAACAAAAAAACTGTATGTATAACTACAGTTTTGCCACTAGTGAGTAAGTGCAGTCATTGT-CAGA--------AATGCTTTATGGGGGCCGGGCG…	GGCGCGGTGGCTCACGCCTGTAATCCCAGCACTTTGGGAGGCTGAGGTGGGTGGATCACCTGAGGTCAGGAGTTCGAGATCAGCCTGACCTGTATGTTGAAACCCCGTCTCCACTAAAAATACAAAAA-TTAGCTGGGCGTAGTGGCAGGCACCTATAATCCCAGCTACTCGGCAGGCTGAGGCTGGAGAATTGCTTGAACCCGGGAGGCGGAGGTTGCAGTGAGCC-----------------GAGATCGTGCCACTGCACTCCAGCCTGGGCGACAAAGAG--ACTCCATCTCA--AAAATAAATAAATAAA-TAAATAAATAAATAAATA---------AATAAATAAATAAAGTCATAACACAGATGAAAAAGAAAAAGAAAAAACTGCCGGGCG…	chr2:170688784-170689456	chr2:170744291-170744943
chr3:38224494:+|chr3:38240354:+	OXSR1	circular_RNA|multiple_exon	253	up	NS	NM_005109	+	chr3:38207438-38224493	17056	chr3:38240355-38257586	17232	NM_005109_intron_0_0_chr3_38207438_f(+)	NM_005109_intron_3_0_chr3_38240355_f(+)	85.342	307	43	1	4094	4400	10061	9757	1e-96	349	TTTTATTATTATTATTTTTTTTTGAGTTGGAGTCTTACTCTGTCGCCCAGGCTGGAGTGCAGTGGCATGATCTTGGCTCACTGCAACCTCCGCTTCCTGGGTTCAAGCAATTCTCCTGTCTCAGCCTCCCAAGTAGGTGGGATTACACATGCGTGCCACCACACCAGGCTAAGTTTTTGTATTTTTAGTAGAGACTGGGTTTCACCATGTTGGCCAGGCTGGTCTCGAACTCCTTACCTCAGATGATCTGCCTGCCTCGGCCTCCCAAAGTGTTGGGGTTACAGGTGTGAGCCCCCGCGCCTGGCCT	TTTTATTTTTATTTTTATTTTTTGAGATGGAGTCTTGCTCTGTCGCCCAGGCTGGAGTGCAGTGACGCAATCTCAGCTCACTGCAACCTCCGCCTCCCACGTTCAGGCCATTCTCCTGCCTTAGCCTCCCAAGTAGCTGGGACTACAGGTGCGTGCCACCACACCCAGCTAACTTTTTGTATTTTTAGTAGAGACAGGGTTTCACCATGTTAGCCAGGATGGTCTCGATCTCCTGACCTC--ATGATCCACCAACCTCAACCTCCCAAAGTGCTGGGATTACAGGCGTGAGCCACTGCGCCCGGCCT	chr3:38211531-38211837	chr3:38250111-38250415
chr19:10368898:+|chr19:10369361:+	MRPL4	circular_RNA|multiple_exon	88	up	up	NM_146387	+	chr19:10367502-10368897	1396	chr19:10369362-10370292	931	NM_146387_intron_5_0_chr19_10367502_f(+)	NM_146387_intron_8_0_chr19_10369362_f(+)	78.788	132	26	2	1015	1145	438	308	1.22e-25	105	TTTGTTTTTTTTATTGTTTGCTTTTGAGACAAGA-TCTCGCTCTGTTGCCCAGGCTGTAGTGCAGTGGTGCAATCATAGCTCACTGCAGCCTTGAGCTCCTGGGCTCAAGTGATCCTCCATCCTCAGCCTCC	TTTTTTTTTTTTTTTTTTTTTTTTTGAGACAAGAGTCTAGCTCTCTC-CCCAGGTTTGGGTGCAGTGGTGCGATCATGACTCACTGCAGCCTTGGCCCCCTGAGCTCAAGCTATCCGCCTGGCTCAGCCCCC	chr19:10368516-10368646	chr19:10369669-10369799
chr10:25011208:-|chr10:24918925:-	ARHGAP21	circular_RNA|multiple_exon	321	up	NS	NA	NA	NA	NA	NA	NA	NA	NA	NA	NA	NA	NA	NA	NA	NA	NA	NA	NA	NA	NA	NA	NA
chr17:43553092:-|chr17:43552466:-	PLEKHM1	circular_RNA|multiple_exon	1141	down	down	NR_027782	-	chr17:43535806-43552465	16660	chr17:43553093-43555265	2173	NR_027782_intron_6_0_chr17_43535806_r(-)	NR_027782_intron_7_0_chr17_43553093_r(-)	83.271	269	42	2	16355	16623	720	455	2.96e-75	277	TAATCCCAACACTTTGGGAGGCCGAGGTGGGTGGCTCACCTGAAGTCAGGAGTTCTAGACCAGCCTGGCCAACATGGTGAAACCCCGCCTCTACTAAAAATACAAAAATTAGCTGGGCATGGTGGTGGGCGCCTGTAATCCCAGCTACTCAGGAGACTGGGGCAGGAGAATCGCTTGAACCCAGGAGTCAGAGGTTGCAGTGAGCCGAGGTTGCGCGATTGCACTCCAGCCTGGGCAACAGAGCGAGACTCCGTCTCAAAACAAAAAAA	TAATCCCAGCACTTTGGGAGGCGGAGGTAGGCAGATCACAAG--GTCAGGAGTTTGAGAGCAGCCTGACCAACATAGCAAAACCCCTC-TCTACTAAAAATACAAAAATTAGCTGGGCGTGATGGTGCGCGCCTGTTGTCCCAGTTACTCAGGAGGCTGAGGCAGGAGAATTGCTTGAACCTGGGAAGCAGAGGTGCCAGTGAACCGAGATCGCGCCATTGCACTCCAGCCTGAGTGACAGAGCGAAACTCCATCCCAAAAAAAAAAAA	chr17:43535843-43536111	chr17:43554546-43554811
chr1:180974599:-|chr1:180953813:-	STX6	circular_RNA|multiple_exon	263	down	NS	NM_005819	-	chr1:180945783-180953812	8030	chr1:180974600-180991774	17175	NM_005819_intron_0_0_chr1_180945783_r(-)	NM_005819_intron_6_0_chr1_180974600_r(-)	83.557	298	41	1	599	896	6968	6679	1.21e-88	320	TTTTTTTTTTTTTTTGAGATGGAGCCTCACTCTGTTGCCCAGGCTGGAGTGCAGTGGCGTAATCTCGGCTCACTGCAAGCTCTACCTCCCAGGTTCACGCCATTCTCCTGCCTCAGCCTCCCAAGTAGCTGGGACTACAGGCGCCCGCCACCATGCCCAGCTAATTTTTTGTATTTTTAGTAGAGATGGAGTTTCACCGTGTTAGCCAGGATGGTCTCGATCTCCTGACCTCGTGATCTGCCCGCCTCGGCCTCCCAAAGTGCTGGGATTACAGGCGTGAGCCACCGCGCCCAGCCCA	TTTTTTTTTTTTTTTGAGAGGGAGTTTTGCACTGTCACCAGGGCTGGAGTGCAGTGGCGTGATCTCAGCTCACTGCAA--------AAGAGGGTTCAAGCAATTCTCCTGCCTCAGCCTCCCAAGTAGCTGGGACTACAGGTGCCCACCACCACACCCAGCTAATTTTTTGTATCTTTGGTAGAGATGGGGTTTCACCATGTTGGCCAGGCTGGTCTCGAATTCCTGACCTCATGATTCGCCTGCCTTGGCCTCCCAAAGTGCTGGGATTACAGGCATGAGCCATCGCACCTGGCCCA	chr1:180952917-180953214	chr1:180984807-180985096
chr11:68350511:+|chr11:68363686:+	PPP6R3	circular_RNA|multiple_exon	207	up	NS	NM_018312	+	chr11:68343512-68355394	11883	chr11:68363687-68367808	4122	NM_018312_intron_13_0_chr11_68343512_f(+)	NM_018312_intron_17_0_chr11_68363687_f(+)	90.164	305	29	1	4724	5028	3926	3623	1.22e-115	412	TTTTTTTTTTTTTTTTTTTTTTTGAGACAGAGTCTTGCTCTGTCACCCAGGCTGGAGTGCAGTGGCACGATCTCGGCTCACTGCAAGCTCCGCCTCCTGGGTTCACACCATTCTCCTGCCTCAGCCTCCTGAGTAGCTGGGACTACAGGCACCCGCCACCGTGCCCGGCTAATTTTTTGTATTTTTAGTAGAGACGGGGTTTCACCATGTTAGCCAGGATGGTCTCGATCTCCTGACCTCGTGATCCGCCCGCCTCGGCCTCCCAAAGTGCTGGGATTGCAGGCGTGAGCCACTGCGCCCAGCCT	TTTCTTTTTATTATTATTTTTTTGAGATGGAGTCTCGCTCTGTCGCCCAGGCTGGAGTGCAGTGGCACGATCTCCGCTCACTGCAAGCTCCGCCTCCCGGGTTCACGCCATTCTCCTGCCTCAGCCTCCTGAGTAGCTGGGATTACTGGCACCCGCCATCACGCCTGGCTAATTTTTTGTATTTTTAGTAGAGAC-AGGTTTCACTGTGTTAGCCAGGATGGTCTCAATATCCCGACCTCGTGAACCGCCCGCCTTGGCCTCCCAAAGTGCTGGGATTACAGGCGTGAGCCACCGCGCCTGGCCT	chr11:68348235-68348539	chr11:68367309-68367612
chr2:43755127:-|chr2:43725972:-	THADA	circular_RNA|multiple_exon	231	up	NS	NR_073394	-	chr2:43655371-43725971	70601	chr2:43755128-43768297	13170	NR_073394_intron_10_0_chr2_43655371_r(-)	NR_073394_intron_14_0_chr2_43755128_r(-)	87.541	305	34	3	31630	31932	13032	12730	1.86e-101	369	TTTTTTTTTTTTTTTTTTTTTTGAGACGGAGTCTCGCTCTGTCGCCCAGGCTGGAGTGCAGTGGCGCGATCTCGGCTCACTGCAAGCTCCGCCTCCCGGGTTCACGCCATTCTCCTGCCTCAGCCTCCCGAGTAGCTGGGACTACAGGCGCCCGCTACCACGCCTGGCTAATTTTTTGTATTTTTAGTAGAGACGGGGTTTCACCGTGTTAGCCAGGATGGTCTCGATCTCCTGACCTC--GTGATCCGCCCGCCTCGGCCTCCCAAAGTGCTGGGATTACAGGCGTGAGCCACCGTGCCCGGCC	TTTTTTTTTTTTTTTTTTTTTTGAGATGGATTTTTGCTCTGTTGTCCAGGCTGGAGTGCAGTGGCACAGTCTCAGCTCACTGCAACCTCCACCTCCTGGGTTCAAGTGATTCTCCTGCCTCAGCCTCCCAAGTAGCTGGGATTACAGGCACCTGCCACCACGCCTGGCTAAT-TTTTGTATTTTTAGTAGAGA-TGGGTTTCACCATGTTGGCCAGGCTGGTCTCTAACTCCTGACCTCAGGTGATCTGCCCACCTTGGTCTCCCAAAGTGCTGGGATTACATGCGTGAGCCACTGTGCCCAGCC	chr2:43694040-43694342	chr2:43755266-43755568
chr16:89862426:-|chr16:89857811:-	FANCA	circular_RNA|multiple_exon	245	up	NS	NM_000135	-	chr16:89851373-89857810	6438	chr16:89862427-89865573	3147	NM_000135_intron_28_0_chr16_89851373_r(-)	NM_000135_intron_32_0_chr16_89862427_r(-)	77.833	600	111	8	4803	5387	2409	1817	1.67e-132	466	TCATGCCTGTAATCCCAGCACTTTGGAAGGCCGAGGCAGGTGGATCACTTGAGGTCAGGAGTTTGAGACCAGCCTGGCCAACATGGCAAAACCTCATCTCTACTAAAAAGACAAAAATTAGCTAGGTCAGACGTGGTGGCTCATGTCTGTAATCCCAGCACTTTGGGAGGCCAAGGTAT-CACCTGA---GGTCAGGAGTTCAAGAGTAGCCTGGCCAACACGATGAAACCCTGTCTCTACTAAAAACACA----AAATTAGCCAGGCATGGTGGTGCACACCTGTAATCCCAGCTACTCAGGAGGCTGAGGCAGGAGAATCGTTTGAACCTGGGAGGCGGAGGTTACGGTAAGCCGAGATTACGCCACTGCGCTCCAGCCTGGGTGACAGAGTGAGGC…	TCATGCCTGTAATCCCAGCACTCTGGGAGGCTGAGGCGGGCAGATCACA--AGGTCAGGAGATCAAGACTACCCTGGCTAACATGGTGAAACCCCATCTACACTAAAAATACCAAAATAT--TAGGCCAGGCGCATTGGCTCACACCTGTAATCCCAGCACTTTGGGAGGCCAAGGGGGGCAGATGACAAGGTCAGGAGCTCGAGACCATCCCGGCCAACCCAACGAAACCCCATCTCTACTAAAAAAATAGAAAAAATTAGCCGGGCATGGTGGTGGGCACCTGTAGTTCCAGCTACTCGGGAGACTGAGGCAGGAGAATGGTGTGAACCCAGGGAGCGGAGCTTGCAGTGAGCAGAGATCGCACCACTGCACTCCAGCATGGGCGACAGAGCGAAAT…	chr16:89852424-89853008	chr16:89863165-89863757
chr7:131060183:+|chr7:131130662:+	MKLN1	circular_RNA|multiple_exon	198	up	up	NM_013255	+	chr7:131012757-131060182	47426	chr7:131130663-131147975	17313	NM_013255_intron_0_0_chr7_131012757_f(+)	NM_013255_intron_11_0_chr7_131130663_f(+)	87.455	279	33	1	5544	5822	11387	11111	2.19e-94	343	TTTTTTTTTTTTTGAAACGGAGTTTCGCTCTTATTGCCCAGGCTGGAGTGCAATGGCGCAGTCTCGGCTCACCGCAACCTCTGCCTCCCGGGTCCAAGCGATTCTCCTACCTCAGCCTCCCAAGTAGCTGGGATTACAGGCATGTGCCACCATACCCAGCTAATTTTTTGTATTTTTAGTAGAGACGGGGTTTCTCCGTGTTGGTCAGGCTGGTCCCGAACTCCTGACCTCAGGTGATCCGCCCACCTCGGCCTTCCAAAGTGTTGGGATTACAGCCAC	TTTTTTTTTTTTTGAGATGGAGTTTCGCTCTTGTTGCCCAGGCTGGAGTGCAATGGCACAGTTTCAGCTGACTGCAATCTCCGCCTCCCGGGTTCAAGCGATTCTCCTGTCTCAGCCTCCCGAGTAGCTGGGACTACAGGCACGTGCCACCATGCCTGGCTAA--TTTTGTATTTTTAGTGGAGACGGGGTTTCTCCATGTTGGTCAGGCTGGTCTCAAACTCCCGACCTCAGGTTATCTGCCTGCCTCAGCCTCCAAAAGTGCTGGGATTACAGGCAC	chr7:131018300-131018578	chr7:131141773-131142049
chr15:94899366:+|chr15:94928754:+	MCTP2	circular_RNA|multiple_exon	266	up	NS	NM_018349	+	chr15:94888394-94899365	10972	chr15:94928755-94942189	13435	NM_018349_intron_6_0_chr15_94888394_f(+)	NM_018349_intron_12_0_chr15_94928755_f(+)	83.012	259	41	2	4416	4672	5463	5206	1.53e-70	262	GGAGGCTGAGGCGGGCGGATCAC--GAGGTCAGGAGATCGAGACCATCCTGGTTAACATGGTGAAACCCCGTCTCTACTAAAAATACAAAAAATTAGCCGGGCGTGGTGGCATGCGCCTGTAGTCCCAGCTACTCTGGAGGCTGAGGCAGGAGAATGGTGTGAACCTGGGAGGTGGAGCTTGCAGTGAGCCGAGATCGCAGCACTGCACTCCAGCCTGGGCAACACAGCGGGACTCTGTCTGAAAAAAAAAAAAAAAAA	GGAGGCTGAGGTGGGCAGAACACCTGAGGTCAGTAGTTTGAGACCAGCCTGGCCAACATGGTGAAACCTTGTCTCTACTAAAAATACAAAAA-TTAGCCAGGCATGGTGGTGGGTGCCTGTAATCCCAGTTATTCAGGAGACTGAGGCAGGAGAATTGCTTGAGCCTGGGAGGTGGAGGTTGCAGTGAGCCAAGATCAAGCCACTGCACTCCAGCCCAGGCAACAGAGCAAGACTCCATCCCAAAAAAAAAAAAAAAAA	chr15:94892809-94893065	chr15:94933960-94934217
chr3:58062773:+|chr3:58067503:+	FLNB	circular_RNA|multiple_exon	395	up	NS	NM_001457	+	chr3:57994584-58062772	68189	chr3:58067504-58080562	13059	NM_001457_intron_0_0_chr3_57994584_f(+)	NM_001457_intron_3_0_chr3_58067504_f(+)	86.711	301	36	3	22387	22687	2433	2137	5.92e-97	352	TTATTTATTTATCTTTTTCACATGGAGTCTCACTCTGTCGCCCAGGCTGGAGTGCAGTGTTGCGATCTCGGCTCACTGCAAGCTCCGCCTCCCGGGTTCGCGCCATTCTCCTGCCTCAGCCTCCCGAGTAGCTGGGACTACAGGCGCCCGCCACCACGCCTGGCTAATTTTTTGTATTTTTAGCAGAGACGGGGTTTCACTGTGTTAGCCAGGATGGTCTCAATCTGCTGACCTTGTGATCTGCCTGCCTCGGCCTCCCAAAGTGCTAGGGGATTACAGACGTGAGCCACCGTGCCCTGCC	TTTTTTTTTTTTTTTTTTGAGACAGAGTCTCGTTCTGTCACCCAGGCTGGAGTGCAGTGGCGCGATCTCGGCTCACTGCAACCTCCGCCTCCCAGGTTCAAGCAATTCTCCTGCCTCAGCCTCCCGAGTAGCTGGGACTACAGGCTTGTACCACCACGCCAAGCTAA-TTTTTGTATTTTTAGTAGAGATGGGGTTTCACCTTGTTAGCCAGGATGGTCTCAATCTTCTGACCTTGTGATCTGCCTGCCTCAGCCT-CCAAAGTGCTA--GGATTACAGGTGTGAGCCACCAAGCCCGGCC	chr3:58016970-58017270	chr3:58069640-58069936
chr19:34289573:+|chr19:34302457:+	KCTD15	circular_RNA|multiple_exon	403	up	NS	NA	NA	NA	NA	NA	NA	NA	NA	NA	NA	NA	NA	NA	NA	NA	NA	NA	NA	NA	NA	NA	NA
chr2:58459247:-|chr2:58425729:-	FANCL	circular_RNA|multiple_exon	126	down	NS	NM_001114636	-	chr2:58425798-58431264	5467	chr2:58459248-58468352	9105	NM_001114636_intron_7_0_chr2_58425798_r(-)	NM_001114636_intron_12_0_chr2_58459248_r(-)	100	14	0	0	4363	4376	6920	6907	4.5	26.5	AATGAAAAGAAATG	AATGAAAAGAAATG	chr2:58426889-58426902	chr2:58461433-58461446
chr16:47497810:+|chr16:47549512:+	PHKB	circular_RNA|multiple_exon	174	down	NS	NM_001031835	+	chr16:47497905-47531309	33405	chr16:47549513-47581343	31831	NM_001031835_intron_1_0_chr16_47497905_f(+)	NM_001031835_intron_6_0_chr16_47549513_f(+)	84.932	292	39	3	4390	4681	20736	20450	2.62e-87	320	GGCTCACGCCTATAATCCCAGCACTGTGGGAGGCCAAGGTGGGTGGGTTACCTGAGGTCAGAAGTTCGAGATCAGCCTGGCCAACATGGTGAAACCCTGTCTCTACTAATAATACAAAAAATTAGCCAGGTATGGTGGCATGCGCCTGTAATCTCAGCTACTCGGGAAGCTGAGACAGAAGAATCGCTTGAACCCAGGAGGTGGAGGTTGCAGTGAGCTGAGATCGTGCCATTGCACTCCAGCCTGGGCAACAAGATCGAAACTGTGTCTCACAAAATAAAATAAATAAATA	GGCTCACGCCTGTAATCCCAGCACTTTGGGAGGCTGAGGTGGGCGGATCACCTGAGGTCAGAAGTTCGAGACCAGCCTGACCAACATGGAGAAACTCTGTCTCTACTAAAAATACAAAA--TTAGCTGGGTGTGATGGCACATGACTGTAATCCCAGCTACTTGGGAGGCTGAGACAGGAGAATCGCTTGAACACGGGAGCCGGAGGTTGCTATGAGCCGAGATCGCGCCACTGCACTCCAGCCTGGGCAACAAGAGTGAAACTCCATCTC-CAAA--TAAATAAATAAATA	chr16:47502294-47502585	chr16:47569962-47570248
chr5:150838349:+|chr5:150859050:+	SLC36A1	circular_RNA|multiple_exon	316	up	up	NM_078483	+	chr5:150827375-150838348	10974	chr5:150859051-150867543	8493	NM_078483_intron_0_0_chr5_150827375_f(+)	NM_078483_intron_9_0_chr5_150859051_f(+)	88.889	198	18	1	6898	7091	3567	3370	1.42e-69	257	TTTTTTTTTTTTTTTTTTTTGAGACGGAGTCTCGCTCTGTCGCCCAGGCTGGAGTGCAGTGGCGCGATCTCGGCTCACTGCAAGCTCCGCCTCCCGGGTTCACACCATTCTCCTGCCTCAGCCTCCCGAGTAGCTGGGACTACAGGCGCCCGCTACCACGCCCGGCTAAT----TTTTTGTATTTTTAGTAGAGACGG	TTTTTATTTTTATTGTTTTTGAGATGGAGTCTCGCCCTGTCACCTAGGCTGGAGTGCAGTGGCGCGATCTTGGCTCACTGCAAGCTCTGCCTCCTGGGTTCATGCCATTCTCCTGCCTCAGCCTCCCAAGTAGCTGGGACTACAGGCACCTGCCACCACACCAGGCTAATTTTGTTTTTGTATTTTTAGTAGAGACGG	chr5:150834272-150834465	chr5:150862420-150862617
chr2:96861287:-|chr2:96858107:-	STARD7	circular_RNA|multiple_exon	445	up	NS	NM_020151	-	chr2:96853040-96858106	5067	chr2:96861288-96873882	12595	NM_020151_intron_1_0_chr2_96853040_r(-)	NM_020151_intron_6_0_chr2_96861288_r(-)	72.829	979	184	14	3127	4100	11956	11055	8.11e-167	578	GCACGGTAGCTCATGCCTGTAATCGCAGCACTTTGGGAGGCTGAGGCAGGAGGATCTCTTTAGCCAAGGAGTTTGAGATCAGCCTGGGCAACACAGGGAAGACCCAGTCTCTGCAAAAAA---TAAAAAATTAGTTGTGG-TGGTAGTGCATGCCTGTAGTCCCTGCTACACAGGAGGTTGAGGTGGGATGACTGCTTGAGCCCAGGAGGTGGAGGCTGTACTGAGTCGAGATTGCATCACTGCACTCCAGACTGTGCAACAGAGTGAGACCTTGTCTCAAAAAAAAGAAAAAAAAAACACCCAAAGTGTTTTTTTTGTTTTTTTGTTTTTGTTTGTTTTGTTTTGTTTTTCTGAGAT-GAGTTTCGCTCTTGTTGCCCAGGCTGGAGTGCGATGGCGT…	GCACAGAGGCTCACTCCTGTAGTCCCAGCACTTTGGGAGGCCAAGGCAGGAGGACTCCTTGAGGCCAGG--TTCAAGACTAACCTGGGAAACACAGTGA-GACCCTACCTCTAAGAAAAAATTTAAAAAATTAGCCAGGCATAGTGGCACATGCCTGTACTCCAAGCTATA-----GGCTGAGATGGGAACATCACTTGAGCCCAGGAGTTGGAGGCTGTAGTGAGCTACAATTCTGCCACTGTACTCCAGTCTGGGCAATACAGTAAGACTCTGTCTC------------------------------TTTTTTTTGTTT------------------------GTTTTTTTGAAACAGAGTCTCACTCT-GTCACCCAGGCTAGAATAGAGTGCCAT…	chr2:96854007-96854980	chr2:96861927-96862828
chr10:86177527:+|chr10:86237420:+	CCSER2	circular_RNA|multiple_exon	179	up	NS	NM_018999	+	chr10:86133572-86177526	43955	chr10:86237421-86259630	22210	NM_018999_intron_2_0_chr10_86133572_f(+)	NM_018999_intron_8_0_chr10_86237421_f(+)	72.358	2735	628	39	9964	12613	11100	8409	0	1463	AATAACAAAGATCAGAGCAGAACTAAATGAAATTGAAATTAAAAAATCATAAAAATGATCAATGAAATGAAAACTTGGTTCTTTGTAAGGATAAACAAAATTGACAGGCTGCCAGCTAGATTAGCCAAGAAAAAAAGAGGAAAGATTCAAATAAGCATGATCAGAAGTGATAAAGGTGATTTTACAACTGATGCCATGGAAATACAAAGGATCATCAGAGACTGCTATGAACATCTCTATGTGCACAAACTAGAAAACCTAGAGGAAGTGGATAAATTCCTGCAAACATAA--CATCCCAAGATTGATCCAGTAAGAAATAAAAATAATGAATAA---------------TGAAATTGAATTAGTCATTAAAAAAACTACCAACTAAAAAAAGCCCAGG…	AATAACTAAGATCAGAGCAGAACTGAAGGAAATAGACACAAAAAATCCTTCAAAAGAATCAATGAATCCAGGAGCTGGTTTTTTGAAAATGTCAACAAAATTGATATACTGCTAGCAAGACTAATAAAGAAGAAAAGAGAGAAGAATCAAATAGACGCAATTAAAA-TGATACAGGGGATATCACCACTGATCCCACAGAAATACAAACTACCATCAGAGAATACCATAAACACCTCTATGCAAATAAACTAGAAAATCTAAAAGAAATGGATAAATTCCTCGACACATATACCCTCCCAAGACTAAACCAGGAAGAACTTGAATCCCTGAATAGACCAACAACAGGCTCTGAAATTGAGGCAATAATTAAGAGC-CTACCAAACAAAAAAAGTCCAGG…	chr10:86143535-86146184	chr10:86245829-86248520
chr12:96728643:-|chr12:96704830:-	CDK17	circular_RNA|multiple_exon	271	up	NS	NM_002595	-	chr12:96694139-96704829	10691	chr12:96728644-96793763	65120	NM_002595_intron_11_0_chr12_96694139_r(-)	NM_002595_intron_15_0_chr12_96728644_r(-)	87.129	303	36	3	6497	6796	22295	21993	4.8e-100	360	TTTC-TTTTTTGTTGTTTTTTGAGACAGAGTCTTGCTCTGTCGCC-AGGCTGGAGTGCAGTGGCACGATCTTGGCTCACTGCAATCTCCGCCTCCTGGGTTCAAGCGATTCTTCTGCCTCAGCCTCCCGAGTAGCTGGGATTATAGGTATGCACCACCACACCCAGCTAATTTTT-GTATTTTTAGTAGAGACAGGGTTTCACTATGTTGGCCAGGATGGTCTTGATCTCCTGACCTCATGATCCGCCCTTCTCGGCCTCCGAAAGTGCTGGGATTACAGGCATGAGCCACCGTGCCCGGCCC	TTTCGTTTTTTTTTTTTTTTTGAGATGGAGTCTCGCTCTGTCGCCCAGGCTGGAGTGCAGTGGTGCGATCTCGGCTCACTGCAAGCTCCCCCTCCCGGGTTCACGCCATTCTCCTGCCTCAGCCTCCCAAGTAGCTGAGACTACAGGCGCCCGCCACTACGCCCAGCTAATTTTTTGTATTTTTAGTAGAGACAGGGTTTCACCGTGTTAGCCAGGATGGTCTTGATCTCCTGACCTCGTGATCCGCCCACCTTGGCCTCCCAAAGTGCTGGGATTACAGGCGTGAGCCACTGCGCCCGGCCC	chr12:96698034-96698333	chr12:96771469-96771771
chr15:72810408:+|chr15:72848248:+	ARIH1	circular_RNA|multiple_exon	122	up	up	NM_005744	+	chr15:72767356-72810407	43052	chr15:72848249-72853823	5575	NM_005744_intron_0_0_chr15_72767356_f(+)	NM_005744_intron_4_0_chr15_72848249_f(+)	84.718	301	40	4	8886	9182	3653	3355	1.26e-88	324	GGTGGCTCACGCCTGTAATCCCAGCACTTTGGGAGGCCGAGGCAGGCGGATCACCTGAAGTCAGGAGTTCGAGACCAGCCTGGCCAA-ATGGCGAAACCCCGTCTCTACTAAAAAAATACAAAAATTAGCCGGGCATGGTGGTGGGCGCCTGTAATCCCAGCTACTCGGGAGGCTGAGGCAGGAGAATCACTTGAACCCAGGAGACAGAGGTTGCAGTGAGCCAAGATTATGCC---ATTGCACTCCAGCCTGGGCAACAAGAGTGAAACTCCATCAAAAAAAAAAAAAAAAAAGAAGAAA	GGTTGCTCACGCCCGTAATCTTAGCACTTTGGGAGGCAGAGGTGGGTG-ATCACTTGGGGTCAGGAGTTCAAAACCAGCCTGGCCAACATGGTGAAACCTCGTCTCTACTAAAAATACAAAAAAATTAGCCGAGCATGGTGGCAGGCACCTGTAATCCCAGCTACTCAGGAGGCTGAGGCAGGAGAATCACTTGAACCTAGGAGGTAGAGGTTGCAGTGAGCCGAGATCATGCCACTACTGCACTCCACTCTGGGCAAC-AGAGAGAGATTCCATCTTAAAAAAACAAAAAACAAAAAAAA	chr15:72776241-72776537	chr15:72851603-72851901
chr3:47787483:-|chr3:47747899:-	SMARCC1	circular_RNA|multiple_exon	206	up	NS	NM_003074	-	chr3:47742893-47747898	5006	chr3:47787484-47814306	26823	NM_003074_intron_17_0_chr3_47742893_r(-)	NM_003074_intron_25_0_chr3_47787484_r(-)	91.246	297	24	1	2312	2608	10032	9738	5.35e-117	416	GGCCGGGTGCAGTGGCTCATGCCTGTAATCCCAGCACTTTGGGAGGCCGAGACGGGCGGATCACGAGGTCAGGAGATTGAGACCATGCTGGCTAACACGGTGAAACGCTGTCTCTACTAAAAATACAAAAAAAATTAGCCGGGTGTGGTGGCAGGCGCCTGTAGTCCCAGCTACTCAAGAGGCTGAGGCAGGAGAATGGCATGAACCCAGGAGGCGGAGCTTGCAGTGAGCTGAGATCGCGCCACTGCACTCTAGCCTGGGTGACAGAGGAAGACTCTATCTCAAAAACAAAAACAA	GGCTGGGTGCAGTAGCTCACGCCTGTAATCCCAGCACTTTGGGAGGCCGAGGCGGGCAGATCACGAGGTCAGGAGATCGAGACCATCCTGGCTAACACGGTGAAACCCTGTCTCTACTAAAAATACAAAAAA--TTAGCCAGGTGTGGTGGCAGGCACCTGTAGTCCCAGCTACTCGGGAGGCTGAGGCAGGAGAATTGCTTGAACCCAGGAGGCGGAGGTTGCAGTGAGCCGAGATCACGCCACTACACTCTAGCCTGGGCGACAGAGCGAGACTCCATCTCAAAAAAAAAAAAAA	chr3:47745291-47745587	chr3:47804275-47804569
chr15:63845914:+|chr15:63855207:+	USP3	circular_RNA|multiple_exon	131	up	up	NR_046342	+	chr15:63829356-63845913	16558	chr15:63855208-63862631	7424	NR_046342_intron_3_0_chr15_63829356_f(+)	NR_046342_intron_8_0_chr15_63855208_f(+)	81.29	310	54	2	8529	8837	4640	4334	6.47e-80	293	TTAGGCCAGGCACGGTAGCTCACAACTGTAATCCCAGCACATTGGGAGGCTAAGGCGGGCGGATGGCTTTGAGCCCAAGAGTTCGAGACTAGCCTGAGCAACATGGCGAAAACCCATCTCTACTAAAAATACAAAAACT-AGCTGGGCATGGTGGCACGTGTCTGTAGTCTCAGCTACTCGGGAGGCTGAGGTAGGAGTATGGCTTGAGCCCAGGAGACGGAGGTTACAGTGAGTTGAGATCACGCCATTGCACTCCAGCCTGGGTGACAGAGCCAGACCTTGTCTCAAAAAAAAAAAAAAAAAAAAAAA	TTAGGCCAGGCACGGTGGCTCACGCCTGTAATCCCAGCACTTTGGGAGGCTGAGGCAGGCAGATCA---TGAGGTCAGGAGATCGAGACCATCCTGGCTAACACGGTGAAACCCCGTCTCCACTAAAAATACAAAAAATTAGCCGGGCGTGGTTGCAGGCGCCTGTAGTCCCAGCTACTCGGGAGGCTGAGGCAGGAGAATGGTGTGAACCTGGGAGGTGGAGCTTGCAGTGAGCCGAGATCGTGCCACTGCACTCCAGCCCGGGCAACAGAGCGAGACTCCGTCTCAAAAAAAAAAAAAAAAAAAAAAA	chr15:63837884-63838192	chr15:63859541-63859847
chr11:129034322:-|chr11:128963516:-	ARHGAP32	circular_RNA|multiple_exon	194	up	NS	NM_001142685	-	chr11:128936764-128963515	26752	chr11:129034323-129061977	27655	NM_001142685_intron_16_0_chr11_128936764_r(-)	NM_001142685_intron_20_0_chr11_129034323_r(-)	68.852	2074	522	22	10127	12126	21663	19640	0	841	AACATACAATGTTGGGTTTTCCATTCCTGAGTTATTTCACTTAGAATAATGGTCTTCAACTCCATCCAGGTTGCTGTGAATGCCATTATTTTGTTCCATTTTATGGCTGAGTAGTATTGCATGGTA------TACCACATTTTCTTTATCTACTCATTGATAAATGGGCATTTGGGCTGCTTCCATTTTT-TGCAGTTGCAAATTGTGCTGCTATAAACATGTGTGGGCAAGTGTCCT------ATAATGACTTACTTTCTTCTGAGTAGATACCCAGTAGTGGGATTGTTGGATCAAAAGGTAGATCTACTTTTAATTCTTCAAGGAATGTCCACACTGTTTTCCATAGTGGTTGTACTAGTTTACATTCTCACCA-----------GTTTTCCCTTT…	AACATGCAGTGTTTGGTTTTCTGTTCCTGTGTTAGCTTGCTGAGGATGATGGCTTCCAGCTCTGTCCATGTCCCTGAAAAGGACATGATCTCATTCCTTTTTATGGCTTCATAGTATTCCATGGTGCATATGTACCACATTTTCTTTATCCAGTCTGTCACTGATGGCCATTTGGGTTGGTTCCATGTCTCTGCTGTTGTAAACAGTGCTGCAATAAACATATGTGTGCAAGTGCCTTTATAGTAGAATGATTTATATTCCTTTGGGTAA-----------TGGAATTGCTAGGTCAAATGGTATTTCTGGTTCCAGATCGTTGAGGAATTGCCATAGTGTCTTCCACAAGGGTTGAACTAATTTACATTCCCACCAACAGTGTAAAAGTGTTTGTATT…	chr11:128951390-128953389	chr11:129040315-129042338
chr2:242082489:-|chr2:242079936:-	PASK	circular_RNA|multiple_exon	469	up	NS	NM_015148	-	chr2:242079471-242079935	465	chr2:242082490-242088828	6339	NM_015148_intron_14_0_chr2_242079471_r(-)	NM_015148_intron_16_0_chr2_242082490_r(-)	71.642	268	41	4	105	361	2038	1795	5.07e-40	154	ACTTCGGGAGGTG-GGAAGTTTGCTTGAGCCCAGGAGTTCAAGACCAGCCTGGGCAACATAGCAAGATCCCATCTCTACAA----------AGAAATTAGCCAGGTGCGGTGGCACACACCTGTAGTCCCAGCTACCAGGGAGGCTGAGGCAGGAGGATCACTTGAACCCAGGAGTTCAAGGTTGCAGTGAGCTCTGATTGCGCCGCTGCAGTGAGCTCTGATTGCGCCACTGCACTCCAGCCTGGGCAACAGAGTGAGACCCTGTCT	ACTTTGGGAGGCCAGGCAGATTACTTGAGCCCAGGAGTTCGAGATCAGCCTGGGCAACATAGGGAGACCCCATCTCTACAAAAAAAAAATTAAAAATTAGCAAGGTGTGGTGGCACATGCTGGTAGTCCCAGCTGCTTGGGAGGTTGAGGTGGGAGAATCGCTTCAGCCCAGGAG---------GCGGAG---------------GCTGCAGTGAGAGGACACAGCACCACTGCACTCCAGCCTGGGCCACAGAGCAAGACCCTGTCT	chr2:242079575-242079831	chr2:242086791-242087034
chr2:63631792:-|chr2:63631183:-	WDPCP	circular_RNA|multiple_exon	1557	up	NS	NM_015910	-	chr2:63609230-63631182	21953	chr2:63631793-63660878	29086	NM_015910_intron_7_0_chr2_63609230_r(-)	NM_015910_intron_8_0_chr2_63631793_r(-)	81.188	303	47	2	8020	8312	13503	13201	5.77e-78	289	GGCCAGGCACGGTGGCTAATACCTGTAATCCCAGCACTTTAGGAGGCCGAGGTGGGCGGATCACCTGAGGTCAGGAGTTTGAGACCAGCCTGACCAACATGGTGAAACCTG-TCTGTACT---------AAAAATACAAAAAAATTACCTGGGTATGGTGGCACATACCTGTAATCCCAGCTACTCAGAAGGCTGAGACAGGAGAACCGTTTGAACTTGGGAGGCGGAGGATGCAGTGAGCCGAAATCGCGCCATTGCACTCCAGCCTGGGCAGCAAGAGCAAAACTCCTTCTCAAAAAAAAA	GGCCAGGCATGGTGGCTCACGCCTGTAATCCCAACACTTGGGGAGGCCAAGGTGGGCAGATCACCTGAGGTCAGGAGTTTGGGACCAGCCTGACCAACATAGAGACACCCCATCTTTACTTAAAAAAAAAAAAAAACAGAAAAATTAGCCGGCTATGGTGGCACATGCCTGTAATCCCAGCTATTCGGGAGGCTGAGGCAGCAAAATCACTTGAACCCGGGAGGTGGAGGTTGTGGTGAGCCGACACGGCACCATTGCACTCCAGCCTGGGCAACAGAAGTGAAACTCCATCTCAAAAAAAAA	chr2:63622871-63623163	chr2:63647376-63647678
chr15:94983405:+|chr15:95001475:+	MCTP2	circular_RNA|multiple_exon	231	up	NS	NM_018349	+	chr15:94945249-94983404	38156	chr15:95001476-95013561	12086	NM_018349_intron_15_0_chr15_94945249_f(+)	NM_018349_intron_18_0_chr15_95001476_f(+)	85.897	312	40	3	33613	33921	3231	2921	1.1e-97	354	TTTTTTTTTTTTTTTTTTGAGACGGAGTCTCGCTCTGTCGCCCAGGCTGGAGTGCAGTGGCGCGATCTCGGCTCACTGCAAGCTCCGCCTCCCGGGTTCACGCCATTCTCCTGCCTCAGCCTCCCGAGTAGCTGGGATTACAGGCGCCCGCCACTACACCCGGCTAATTTTTTGTATTTTTAGTAGAGACGGGGTTTCACCGTTTTAGCCGGGATGGTCTCGATCTCCTGACCTC--GTGATCCGCCCGCCTCGGCCTCCCAAAGTGCTGGGATTACAGGCGTGAGCCACCGCGCCCGGCC-TATGCTATAT	TTTTTTGTTTGCTTTTTTGAGCTGGAGTCTCACTCTGTTGCCCAGGCTGTAGTGTGGTGGTGCCATCTCGGCTCACTGCAACCTCCGCCTCCCAGGTTCAAGCGATTCTCCTGCCTCAGCCTCTGGAGTAGCTGGGATTACAGGCATGTGCCACCATGCTCGGCTAAT-TTTTGTATTTTTAGTAGAGACGGGGTTTCACCATGTTGGCCAGGCTGGTCTCGAACTCCTGACCTCAGGTGATCCGCCCACCTCAGCCTCCCAAAGTGCTGGGATTACAGATGTGAGCCACCGTGCCCAGCCAAATGCTACAT	chr15:94978861-94979169	chr15:95004396-95004706
chr5:40771965:-|chr5:40764616:-	PRKAA1	circular_RNA|multiple_exon	270	up	NS	NA	NA	NA	NA	NA	NA	NA	NA	NA	NA	NA	NA	NA	NA	NA	NA	NA	NA	NA	NA	NA	NA
chr20:42302446:+|chr20:42315712:+	MYBL2	circular_RNA|multiple_exon	313	up	NS	NM_002466	+	chr20:42295944-42302445	6502	chr20:42315713-42320796	5084	NM_002466_intron_0_0_chr20_42295944_f(+)	NM_002466_intron_4_0_chr20_42315713_f(+)	84.746	295	38	4	5643	5936	955	667	3.52e-88	318	TTTTCCTTTTCTTTTTTTGAGACAGTCTTGCTTTGTCACCCAGGCTGGAGTGCAGTGACATGATCTCGGCTCATTGCAACCTTCACCTCCCGGGTTCAAGCAATTCTTCTGCCTCAGCCTCCTGAGTAGCTGAGATTACAGGCATGCGCCACCGCACCCAGCTAA-TATTTGTATTTTTAGTAGAGATGGGGTTTCACTGTGTTTGATCAGGCTGGTCTTGAACTCCTGACCTCAAGCAATCCACCCACCTCGGCCTCCCAAAGTGCTGGGATTACAGGTTTGAGCCACTGTGCC	TTTTTTTTTTTTTTTTTGGAGACAGTCTCGCTCTGTCGCCCAGGCTGGAGTGCAGTGATATGATCTCGGCTCACTGCAACCTCTGCCTCCTGGGTTCAAGCAA---TTCTGCCTCAGCCTCCCAAGTAGCTGGGATTACAGGC--TCACCAACACATCCCGCTAATTTTTTGTATTTTTAGTAGAGATGAGGCTTCACTGTG-TTGGCCAGGCTGGTCTCGAACTCCTGACCTCAAGTGATCCACCCACCTCAGCCACCCAACGTGCTAGGATTACAGGCATGAGCCACCATGCC	chr20:42301586-42301879	chr20:42316379-42316667
chr2:15470889:-|chr2:15467874:-	NBAS	circular_RNA|multiple_exon	287	up	NS	NR_052013	-	chr2:15449372-15467873	18502	chr2:15470890-15492115	21226	NR_052013_intron_12_0_chr2_15449372_r(-)	NR_052013_intron_15_0_chr2_15470890_r(-)	78.644	295	54	3	13379	13673	17795	17510	5.27e-64	242	TTGTTTGTTTTGTGATGGAGTCTCTCTCTGTTGCCCAGGCTGGAGTGCAGCGGTGTGATCTTGTCTTGGCGCACTGCAGTCTCTGCCTCCCAGGTTCAAGCAATTCTCATGCGTCAGCCTCCTGAGTAGCTGGGACTACCGGTGCATGCCATCATGTCTGGATAGTTTTTTTGTATTTTTAGTAGAGATGGGGTTTCACCATCTTGACCAGGCTGGTCTCAAACTCCTAGCTTCAAGTGATCCACCTGCCTCGGCCTCCCAAAGTGCTGGGATTACAGGCATGAGCCACCATGCC	TTTTTTTTTTTGAGACAGAGTCTCGCTCTGTCACCCAGGTTGGAGTGCAGTGGCACAATCTCGGCT-----CACTGCAATCTCCGCCTCCCAGGTTCATGCCATTCTCCTGCCTCAGCCTCCCAAGTAGCTGGGACTACAGGTGCCCACCACCACGCCCAGCTA--ATTTTTGTATTTTTCGTAGAGATGGAGTTTCACCGTGTTAGCCAGGATGGTCTTGATCTCCTGACCTCA--TGATCCGCCCGCCTCGGCCTCCCAAAGTGCTGGGATTACAGGTGTCAGCCACCACGCC	chr2:15454201-15454495	chr2:15474321-15474606
chr9:130863375:+|chr9:130869458:+	SLC25A25	circular_RNA|multiple_exon	276	up	NS	NA	NA	NA	NA	NA	NA	NA	NA	NA	NA	NA	NA	NA	NA	NA	NA	NA	NA	NA	NA	NA	NA
chr17:18768782:+|chr17:18814564:+	PRPSAP2	circular_RNA|multiple_exon	192	up	NS	NM_002767	+	chr17:18761575-18768781	7207	chr17:18814565-18827226	12662	NM_002767_intron_0_0_chr17_18761575_f(+)	NM_002767_intron_8_0_chr17_18814565_f(+)	84.868	304	39	2	2921	3217	5431	5128	6.37e-94	338	TGGCCGGGCGCAGTGGCTCATGCCTGTAATCCCAGCACTTTAGGAGGCTGAGGCGGGTGGATTACCTGAGCTTGGGAGTTTGAGACCAGCCTGACCAACATGGAGAAACCCTGTCTCTACTAAAAATAC-AAAATTAGACGGGTGTGGTGGCGCATGCCTGTAATCCCAGCTACTCAGGAGGCTGAGGCAGGAGAATCGCTTGAACCGGGGAGGCGGAG------GTTATAGTGAGCCGCAATCGCGCCATTGCTCTCCAGCCTGGGCAACAAGAGTGAAACTCCATCTTAAAAAAAAAAAAAA	TGGCCGGGTGCAGTGGCTCATGCCTGTAATTCCAGTACTTTGGGAGGCTGAGGTGGACGGATCACCTGAAGTCAGGGGTTCGCGACCAGCCTGACCATCATGGAGAAACTCTGTCTCTACTAAAAATACAAAAATTAGCCAGTCGTGGTGGTGCGCGCCTGTAATCCCAGCTACTCAGGAGGCTGAGGCAGGAGAATCGCTTGAACCCGGGAGGTGGAGGTGGAAGTTGCGGTGAGCCAAGATCGTGTCATTGCACTCCAGCCTGGGCAACAAGAGCGAAATTCCGTCTCAAAAAAAAAAAAAA	chr17:18764495-18764791	chr17:18819692-18819995
chr10:76598441:+|chr10:76603236:+	KAT6B	circular_RNA|multiple_exon	947	up	NS	NM_012330	+	chr10:76586544-76598440	11897	chr10:76603237-76719727	116491	NM_012330_intron_0_0_chr10_76586544_f(+)	NM_012330_intron_2_0_chr10_76603237_f(+)	92.763	304	21	1	1778	2081	101353	101051	7.84e-126	446	TTTTTTTTTTTTTTTTTTTTTTTGAGACGGAGTCTCAGTCTGTCGCCCAGGCTGGAGTGCAGTGGCGCCATCTCGGCTCACTGCAAGCTCCGCCTCCCGGGTTCACGCCATTGTCCTGCCTCAGCCTCCGGAGTAGCTGGGACTACAGGCGCCTGCCACCACGCCCCGCTAATTTTTTGTATATTTAGTAGAGACGGGGTTTCACCGTGTTAGCCAGGATGGTCTCGAACTCTTGACCTTGTGATCTGCCCGCCTCGGCCTCCCAAAGTGCTGGGATTACAGGCGTGAGCCACCGCGCCCGGCC	TTTTTTTTTTTTTTTTTTTTTTTGAGACGGAGTCTCGCTCTGTCGCCCGGGCTGGAGTGCAGTGGCGCGATCTCGGCTCACTGCAAGCTCCGCCCCCTGGGCTCACGCCATTCTCCTGCCTCAGCTTCCCGAGTAGCTGGGAACACAGGCGCCTGCCACTACGCCCGGCTAATTTTTTGTATATTTAGTAGAGACGGGGTTTCACCGTTTTAGCCAGGATGGTCTCGATCTCTTGACCTCGTGATCCACCCGCCTTGACCTCCCAAAGTGCT-GGATTACAGGCGTGAGCCACCGCGCCCGGCC	chr10:76588321-76588624	chr10:76704287-76704589
chr16:70296427:-|chr16:70294947:-	AARS	circular_RNA|multiple_exon	547	up	up	NM_001605	-	chr16:70293090-70294946	1857	chr16:70296428-70298860	2433	NM_001605_intron_7_0_chr16_70293090_r(-)	NM_001605_intron_9_0_chr16_70296428_r(-)	86.598	291	38	1	83	373	2270	1981	5.16e-97	345	GGCCGGGTGTGGTGGCTCACACTTGTAATCCCAGCACTTTGGGAGGCCGAGGCGGGTGGATCATGAGGTCAGGAGATCGAGACCATCCTGGCTAACACGGTGAAACCCCGTCTCTACTAAAAATATAAAAAATGAGCTGGGCGTGGTGGCAGGCGCCTATAGTCCCAGCTACTCGGGAGGCTGAGGCAGGAGAATGGCGTGAACCCGGGAGGGGGAGCTTGCAGTGAGCCAAGATCCCGCCACTGCACACCAGCCTGGGCAACAGAGCGAGACTCCGCCTCAAAAAAAAAA	GGCCGGGCGCGGTGGCTCCCCCTA-TAATCCCAGCACTTTGGGAGGTCGAGGCAGGCGGATCACGGGGTCAAGAGATCGAGACCATCCTGGCTAACACGCTGAAACCCTGTCTCTACCAAAAATACAAAACATTAGCCGGGTGTGGTGGCGGGCACCTGTAGTCCCAGCTACTCAGGAGGCTGAGGCAGAAGAATGGCGTGAACCCAGGAGGCGGAGCTTGCAGTGAGCCGAGATTGTGCCACTCCACTCCAGCCTGGGTGACAAAGCAAGACTCGGTCTCAAAAAAAAAA	chr16:70294574-70294864	chr16:70296591-70296880
chr1:155491409:-|chr1:155490891:-	ASH1L	circular_RNA|single_exon	518	up	NS	NM_018489	-	chr1:155452241-155490890	38650	chr1:155491410-155531943	40534	NM_018489_intron_25_0_chr1_155452241_r(-)	NM_018489_intron_26_0_chr1_155491410_r(-)	82.935	586	84	5	8980	9552	10784	10202	6.96e-171	598	AACAATCTT-GGCTGGGCACAGTGGCTCACACCTGTAATCCCAGCACTTTGGGAGACCCAGGCGGGTGGATCACCTGAGGTCGGGAGTTCGAGACCAGCCTGACCAACATGGAGAAACCCTGTCTCTACTAAAAATACAAAAAATTAGCCGGGCGTGGTGGTGCATGCCTGTAATCCCAGCTACTTGGGAGGCTGAGACAGGAGAATCGCTTGAACCCAGGAGGAAGAGGTTGTGGTGAGCCGAGATCCCGGCATTGCACTCCAGCCTGGGCAACAAGAGCAAAACTCCATCTCAAAAAGAAAAGAAAGAAACAATCTT----GCCGGGCGTGGTGGCTCACCCCTGTAATCCCAGCAGTTTAGGAGGCCAAGGTGGGTGGATCACAAGGTCAAGAGAT…	AAGAATCTACGGCCGGGCGCAGTGGCTCACGCCTGTAATCCCAGCACTTTGGGAGGCCGAGGCGGGCGGATCAC--GAGGTCAGGAGATCGAGACCATCCCGGCTAAAACGGTGAAACCCCGTCTCTACTAAAAATACAAAAAATTAGCCGGGCGTAGTGGCGGGCGCCTGTAGTCCCAGCTACTTGGGAGGCTGAGGCAGGAGAATGGCGTGAACCCGGGAGGCGGAGCTTGCAGTGAGCCGAGATCCCGCCACTGCACTCCAGCCTGGGCGAC-AGAGCGAGACTCCGTCTCAAAAAAAAAAAAAAAAAAGAATCTTGCAGGCCAGGAGTGTTGGCTCACACCTGTAATCCCAGCACTTTGGGAGGCTAAGACAGGTGGATCACAAGGTCAAGAATT…	chr1:155481339-155481911	chr1:155521160-155521742
chr11:581492:+|chr11:592674:+	PHRF1	circular_RNA|multiple_exon	229	up	NS	NM_020901	+	chr11:576593-581491	4899	chr11:592675-596922	4248	NM_020901_intron_0_0_chr11_576593_f(+)	NM_020901_intron_5_0_chr11_592675_f(+)	86.256	211	29	0	4143	4353	2620	2410	7.26e-68	250	CTGGAGTGCAGTGGCGCGATCTCGGCTCACTGCAACCTCCGCCTCTCAGGTGCAAGCGATTCTCCTGCCTCAGCTTCCCGAGTAGCTGGGATTACAGGCGCCCGCCACCACGCCTGGCTAATTTTTGTATTTTTAGTAGAGACGGGGTTTCATCATGCTGGCCAGGCTGGTCTCAAACTCCCGACCTCAGGTGATCCGCCTGCCTCGGCCT	CTGGAGTGCAGTGGCGCAATCTCGGCTCACTGCAACCTCCGCCTCCCAGGTTCAAGGTATTCGCGTGCCTCAGCCTCCCAAGGATCGGGGGTTACAGGTGTGAACCACCACGCCCGGCCAATTTTTTTATTTTTAGTAGAGACGGGGTTTCGCCATGTTGGCCAGGCTGGTCTCGAACTCCTGAGCTCAGGTGATCCACCCGCCTCGGCCT	chr11:580735-580945	chr11:595084-595294
chr7:65592691:+|chr7:65599361:+	CRCP	circular_RNA|multiple_exon	130	up	NS	NR_024548	+	chr7:65579958-65592690	12733	chr7:65599362-65610429	11068	NR_024548_intron_0_0_chr7_65579958_f(+)	NR_024548_intron_4_0_chr7_65599362_f(+)	86.667	300	30	2	7988	8278	4433	4135	5.1e-101	361	TTTTTTTTTTTTTTTGAGATGGAGTCTCGCTCTGTCGCCCAGGCTGGAGTGCAGTAGCCCCATCTCGGCACACTGTAAGCTCCGCCTCCCGGGTTCACGCCATTCTCCTGCCTCAGCCTCCTGAGTAGCTGGGATTACAGGCGCCCGCCACTACGCCCGGCTAATTTTTTGTATTTTT---------AGTAGAGACGGGGTTTCACCGTGTTAGCCAGGATGGTCTTGATCTCCTGATCTCGTGATGCGCCCGACTTGGCCTCCCAAAGTGCCGGGATTACAGGTGTGAGCCACTGCGCC	TTTTTTTTTTTTTTTGAGACGGAGTCTCGCTCTGTCCCCCAGGCCGGAGTGCAGTGGCGC-ATCTTGGCTCACTGCAAGCTCTGCCTCCCGGGTTCACGCCATTCTCCTATCTCAGCCTCCCGAGTAGCTGGGACTACAGGCGCCCGCCACCATGCCCAGCTGATTTTTTTTTTTTTTTTTTTTTTTAGTAGAGACGAGGTTTCACCGTGTTAGCCAGGATGGTCTCGATCTCCTGACCTCGTGATCTGCCAGCCTCGGCCTCCCAAAGTGCTGGGATTACAGGCGTGAGCCACCGCGCC	chr7:65587945-65588235	chr7:65603496-65603794
chr7:6476164:-|chr7:6465619:-	DAGLB	circular_RNA|multiple_exon	297	up	NS	NM_139179	-	chr7:6464467-6465618	1152	chr7:6476165-6485583	9419	NM_139179_intron_7_0_chr7_6464467_r(-)	NM_139179_intron_12_0_chr7_6476165_r(-)	83.607	305	40	4	413	708	9093	8790	1.65e-88	316	GCTGTGGGCCGGGCACAGTGGCTCACGCCTGTAATCCCAGCACTTTGAGAGG---CCGAGGCGGGTGGATCA--TAAGGTCAGGAGTTCGAGACCAGCCTGGCCAATATGGTGAAACCCCATCTCTACTAAAAATACAAAAATTAGCTGGGCGTGGTGGCAGGCGCCTGTAGTCTCTGCTGGTCG----GGAGGCTGAGGCATGAGAATCACTTGAATCCGGGAGGCGGAGGTTACAGTGAGTTGAGATTGCGCCATTGCACTCCAGCCTAGGTGACAGAGCAAGATGCCATCTCAAAAAAAAAA	GCTG-GGGCCGGGCACGGTGACTCACACCTGTACTCCCAGCACTTTGGGAGGAGGCCAAGGCAGGTAGATCACCTGAGGTCAGGAGTTCGAGACCAGCCTGGCCAACATGGTGAAACCTCATCTCTACTAAAAATTAAAAAATTAGCGAGGCGTGGTGGCGGGCGTCTGTAATCCTAGCTACTTGCGAGGGAGGCTGAGACAGGAGAATCGCTTGAACCCAGGAGGCGGAGGTTGCAGTGAGCTGAGATTGCGCCACTGCACTCTAGTCTGGGTGACAGAGCAAGACTCCGTCTCAAAATAATAA	chr7:6464911-6465206	chr7:6476491-6476794
chr1:178252699:+|chr1:178269253:+	RASAL2	circular_RNA|multiple_exon	253	up	up	NM_170692	+	chr1:178063830-178252698	188869	chr1:178269254-178359234	89981	NM_170692_intron_0_0_chr1_178063830_f(+)	NM_170692_intron_2_0_chr1_178269254_f(+)	93.113	363	16	2	17877	18239	15015	14662	4e-153	542	CATGAAAAATGATGAGTTCATGTCCTTTGTAGGGACGTGGATGAAATTGGAAATCATCATTCTCAGTAAACTATCGCAAGAACAAAAAACCAAACACTGCATATTCTCACTCATAGGTGGGAATTGAACAATGAGATCACATGGACACAGGAAGGGGAACATCACACTCTGGGGACTGTTGTGGGGTGGGGGGAGGGAGGAGGGGGGAGGGATAGCTTTGGGAGATATACCTAATGCTAGATGACGAGTTAGTGGGTGCAGCACACCAGCATGGCACATGTATACATATGTAACTAACCTGCACAATGTGCACATGTACCCTAAAACTTAAAGTATAATAGTAAAAGAAAAAAAAGAAAAAAA	CATAAAAAATGATGAGTTCATGTCCTTTGTAGGGACATGGATGAAATTGGAAATCATCATTCTCAGTAAACTATCGCAAGATCAAAAAACCAAACACCACATATTCTCACTCACAGGTGGGAACTGAACAATGAGATCACATGGACACAGGAAGGGGAATATCACACTCTGGGGACTGTGGTGGGGTGGGG-------GGAGGGGGGAGGGATAGCATTGGGAGATATACCTAATGCTAGATGACGAGTTAGTGGGTGCAGCGCACCAGCATGGCACATGTATACATATGTAACTAACCTGCACAATGTGCACATGTACCCTAAAACTTAAAGTATAATA--AAAAATAAATAAATAAATAAA	chr1:178081706-178082068	chr1:178283915-178284268
chr15:51839605:-|chr15:51827860:-	DMXL2	circular_RNA|multiple_exon	299	up	NS	NM_015263	-	chr15:51809365-51827859	18495	chr15:51839606-51855577	15972	NM_015263_intron_29_0_chr15_51809365_r(-)	NM_015263_intron_36_0_chr15_51839606_r(-)	82.258	310	47	5	15725	16029	7319	7013	1.15e-80	297	GGCTGGGTGCGGTGA---AC-CCTGTAATCCTAGCATTTTGGGAGGCCGAGGCAGGTGGATCACGTGAGGTCAGGAGTTCAAGACCAGCCTGGCCAACATGGTGAAACCCTGTCTCTACTAAAAATACAAAAA-TTAGCCAGGTGTGGTGGCGTGCACCTGTAGTCCCAGCTACTCGGGAGGCTAAGACAGGAGAATCACTTGAACTCGGGAGGCGCAGGTTGCAATGAGCCAAGACCATGCCATTGCATTTCAGCCTGGGCAGCAAGAGTGAAACTCCATCTCAAAAAAAAAAAAAAAAAAAAAAACAA	GGCCGGGCGCGGTGGCTCACGCCTGTAATCCCAGCACTTTGGGAGGCCAAGGCAGGTGGATCACG--AGGTCAGGAGATCGAGACCATCCTGGCTAACACGGTGAAACCCCGTCTCTACTAAAAATACAAAAAATTAGCTGGGCGTGGTGGCGGGCGCCTGTAGTCCCAGCTACTTGGGAGGCTGAGGCAGGAGAATGGCGTGAACCCAGGAGGCAGAGCTTGCAGTGAGCCGAGATCGCGCCACTGCACTCCACCCTGGG-TGACAGAGCGAGACACTGTCTCAAAAAAAAAAAAGAAAAAAAAAAAAA	chr15:51811831-51812135	chr15:51848259-51848565
chr10:1130343:+|chr10:1151207:+	WDR37	circular_RNA|multiple_exon	276	down	NS	NM_014023	+	chr10:1126417-1130342	3926	chr10:1151208-1170157	18950	NM_014023_intron_4_0_chr10_1126417_f(+)	NM_014023_intron_10_0_chr10_1151208_f(+)	85.135	296	43	1	153	447	8984	8689	1.46e-92	333	GGCATGGTGGCTCATGCTTGTAATCCCAGCACTTTGGGAGGCTGAGGTGGATGGATCACTTGAGGTCAGGAGTTTGAGACCAGCTTGGACAACATGGTGAAACCCTGTCTCTACTAAAAATACAAAAATTAGCTGGGTGTGGTGGCGGGTGCCTGTAATCCCAGCTACTTGAGAGGCTGAGGCATGAGAATTGCTTAAGCCTGGGAGGTGGAGGTTGCAGTGAGCCGAGCTTACACCACCGCACTCTAGCCTGGGCAACAGAGCGAGATTCCGA-CTCCAAAAAAAAAAAAAAGAA	GGCATGGTGGCTCACGCCTGTAATCCCAGCACTTTGGGAGGCCAAGGCAGGTGGATCATTTGAGGTTAGCAGTTTGAGACCAGCTTGGCCGATGTGGTGAAACCCTGTCTCTACTAAAAATGTAAAAATTAGCCAGGCATGGTGGCAGGTGCCTGTAATCCCAGCTACTCGGGAGGCTGAGGCAGAAGAATTGTTTGAACCTGGGAGGCGGAGGTTGCAGTGAGCCAAGATAGCACCACTGCACTATAGCCTAGGCAACAGGGCAAGACTCCCATCTTAAAAAAAAAAAAAAAAAA	chr10:1126569-1126863	chr10:1159896-1160191
chr17:37880979:+|chr17:37882106:+	ERBB2	circular_RNA|multiple_exon	331	up	NS	NM_004448	+	chr17:37880264-37880978	715	chr17:37882107-37882814	708	NM_004448_intron_18_0_chr17_37880264_f(+)	NM_004448_intron_22_0_chr17_37882107_f(+)	77.124	306	57	5	265	558	493	189	9.33e-62	226	TTTTTTTTTTTTTTGAGACAGAGTCTCGCTCTGTCACCCAGGCTAGAGTGAAATGGTGCGGTCTCAGCT-----CAGCCTC---CCAGGTTAAAGCGATTCTTCTCCCTCAG--TCTCCTGAGTAGCTGGGATTACAGGCGCGAGCCACCACGCCCGGCTAATTTTTGTATTTTTAGTAGAGATGGGATTTCACCATGTTGGCCAGGTTGGTGTCAAACTCCTGACCTCA--TGATCCGCCCGCCTCGGCCTCCCAAAGTGCTGGGATTACAGGTGTGAGCCACCGTGCCCGGCCTAATCTTTGTA	TTTTTTATTTTTTTGAGATGAGGTTTCGCTCTGTCACCCAGGCTGGATTTCAGTGGTGCAATCATAGCTTACTGCAACCTTAAACTAGGCTCAAGTGATCTTCCTGCCTCAGCCTCTCCTGAGTAGCTGGGACTACTGGCACACACCACCACACCCAGATAATTTTTTTATTTTTTGTAGAGATAGGATCTCACTATGTTGCCCAGGCTGGTCTTGAACTCCTGGCTTCAAGGGATCCTCCCACCTCAGCCTCCAAAAGTACTGGGATTACAGGCATGAGCCACTGTGCCCAGCTTAAT-TTTGTA	chr17:37880528-37880821	chr17:37882295-37882599
chr22:24509533:+|chr22:24530382:+	CABIN1	circular_RNA|multiple_exon	295	up	NS	NM_012295	+	chr22:24494156-24509532	15377	chr22:24530383-24560367	29985	NM_012295_intron_25_0_chr22_24494156_f(+)	NM_012295_intron_28_0_chr22_24530383_f(+)	76.066	305	52	3	11697	11983	2249	1948	1.38e-59	226	GCCGGGCGTGGTGGCTCACGCCTGTAATCCCAGCACTTCGGGAGGCTGAGGTGGGTGGATCACCTGAGGTCAGGAGTTTGAGACCAGCCTGTCTAACATGGTGAAATCCCATCTTTACTAAAAATAAAAAAGA---------------TTAGCTGGGTGTGGTGGGGCACGCCTGTAGTCCCAGCTACTCAGGAGGCTGAGGCAGGAGGATTGCTTGAACCTGGGAGGTAGAGGTTGCAGTGAGCCAAGATCGTGCAATTGCACTCCAGCCTGGGCAACA---CAAGACCCTGTCTCAAAAAAAA	GCCGGGCACAGTGACTCACGCCTGTAATCCCAGCACTTTGGGAGGCCAAGGAGGGCGGATCACTTGAGGCCAGGAGTTCGAGACCATCCTGGCCAACATGGTGAAACCTTGTCTCTAAAAAAAAAAAAAAAAAAAAAAAATACAAAAATTAGCTGGGCGTGGCAGTGTGGACCCGTAGTCCCAGCTACTTGTGAGGCTGAAGCAGAA---TTGCTTGAACCCAGGAGGCGGAGGTTGCAGTGACCCAAGATTACGCCACTGCACTCAAGCCTGGGTGACAGAGCAAGACTCTGTCTCAAAAAAAA	chr22:24505852-24506138	chr22:24532330-24532631
chr11:68575106:-|chr11:68571468:-	CPT1A	circular_RNA|multiple_exon	272	up	NS	NM_001876	-	chr11:68566824-68571467	4644	chr11:68575107-68579904	4798	NM_001876_intron_13_0_chr11_68566824_r(-)	NM_001876_intron_15_0_chr11_68575107_r(-)	80.333	300	55	2	275	573	4063	3767	2e-73	269	TTTATTTTATTTTTTGTGATG-GACTCTCCCTCTGTCACCCAGGCTAGAATGCAGTGGTGCAATCTCAGCTCACTGCAACCTCCGCCTCCCAGGTTCAAGTGATTCTCCTGCCCCAGCCTCCCGAGTAGCTGGGATTACAGGCACCTGCCACCACGCCCGGCTAATTTTTGTATTTTTAGTAGAGACAGGGTTTCACCATGTTGGCCAGGCTGGTCTCGAACTCCTGACCTCAAGTGATCCACCCGCCTCAGCCTCCCAAAGTTCTGGGATTACAGGCATGAGCCACTGCACCAGGCCAG	TTTTTTTTTTTTTTCGAGACAAGAGTCTCGCTCTGCTGCCCAGGCTGGAGTGCAATGGTGTGACCTTGGTTCACTGCAACCTCCGCCTCCCAGGTTTAAATGATTCTCCCATCTCAGCCTCCTGAGTAGCTGGGATTACAGGTGCGCACCACCACATCCAACTAATTTTTGTATTTTTTGTAGAGATGGGGTCTTGCCATGTTGCCCAGGCTGGTTTCAAACTCCTG---TCAGGTGATCCACCCGCCTCGGCCTCCCAAAGTGCTGGGATTATAGGTGTGTGCCACTGTGCCTGGCCAG	chr11:68570895-68571193	chr11:68575842-68576138
chr7:102769239:-|chr7:102755507:-	NAPEPLD	circular_RNA|multiple_exon	146	up	NS	NM_198990	-	chr7:102744002-102755506	11505	chr7:102769240-102789257	20018	NM_198990_intron_1_0_chr7_102744002_r(-)	NM_198990_intron_4_0_chr7_102769240_r(-)	72.033	615	91	9	875	1432	12796	12206	1.31e-102	367	GTGGCTCACACCTGTAATCCCAGCACTTTGGGAGGCTGAGGCAGGTGGATCACTTGAGGTCAGGAGTTCGAGACCAGCCTGGCCAACATGGCGAAACCCCGTCTCTACTAAAAATACAAAA----TAGCCAGGCGTGGTGGTGCGTGCCTGTAATCCCAGCTACTCGGGAGGCTGAGGCAGGAGAATCGCCTGAACCCAGGAAGTAGAGGTTGCAGTAAGTCGAGATTGTGCCACTATACTCCAGCCTGGGCAAAAGAGTGAGA-----------------------------TTTGGCTGGGCACCTGTGGCTCACACCTGTAATCCCAGCACTTTGGGAGTCTGAGGCGGGTGGATCACCTGAGGTCAGGAGTTCGAGACCAGCCTGGCCAACATGA…	GTGCCTCATGCCTGTAATCCCAATACTTTGGGAGGC--------------CA----AGGACAGGAATTCGAGACCAGCCTGGCCAACATGGCAAAACCCTAT---TAAAAAAAAAACAAAAAACTTAGCCAAGAGTGGTGGTGCATGCCTGTAATCCCAGCTACTCGGGAGGTTGAGGCAGGAGAATCACTTAAACCCAGGCGGTGGACGTTGCAGTGGGCTGAGATCATGCCACCGCACTCCAGCCTGGGTGACAGAGTGAGACCCCACCTCAAAAAAAAAATGCAAATTGTTGAGGCTGGG-AGCAGTGGCTCACACCTGTAATCCTAGCACTTTGGAAGGACGAGGTGGGCAGACTGCCTGAGCTCAGGAGTTCGAGAACAGCCTGGCTAACATGG…	chr7:102754075-102754632	chr7:102776462-102777052
chr12:104208899:-|chr12:104200100:-	NT5DC3	circular_RNA|multiple_exon	239	up	NS	NM_001031701	-	chr12:104192456-104200099	7644	chr12:104208900-104234726	25827	NM_001031701_intron_9_0_chr12_104192456_r(-)	NM_001031701_intron_12_0_chr12_104208900_r(-)	84.106	302	45	3	1252	1551	12252	11952	5.47e-88	318	TTTTTTTTTTTTTGTTATTGAGATGGAGTCTCCCTCTTGTTGCCCAGGCTGGAGTGCAGTGGCGAGATCTCGGCTCACTGCAAC-CTCTGCCTCCCAGGTTCAAGTGATTCTCCTGCTTTAGCCTCCCAAAGAGCTGGGATTACAGGCATGTGCCGCCACGCCCGGCTAGTTTT-GTATTTTTAAAAGAGACAGGGTTTCACCATGTTGGCCAGGCTGGTCTTGAACTCCTGATTTCAGGTGATCTGCCCGCCTCAGTCTCCCAAAGTGCTGGGATTATAGGCGTGAGCCACTGCATCCAGC	TTTTTATTTTTTTTTTTTGGAGACGGAGTCTCACTCT-GTTGCCCAGGCTGGAGTGCAGTGGTGTGATCTCAGCTCACTGCAACACTCTGCCACACAGTTTCAAGTGATCCTCCTGCCTCGGCCTCCCAAGTAGCTGGGATTACAGGTATGCACCACCATGCCCAGTTAATTTTCGTATTTTTAGTAGAGACAGGGTTTCACCATGTTGGCCAGGCTGGTCTTGAACTCCTGGCCTCAAGTGATCTGCCCACTTTGGCCTTCCCAAGTGCTGGGATTACAAGCGTAAGCCACTGAACCCGGC	chr12:104198549-104198848	chr12:104222475-104222775
chr6:159001972:+|chr6:159010814:+	TMEM181	circular_RNA|multiple_exon	165	down	NS	NM_020823	+	chr6:158994556-159001971	7416	chr6:159010815-159026298	15484	NM_020823_intron_1_0_chr6_158994556_f(+)	NM_020823_intron_5_0_chr6_159010815_f(+)	85.397	315	34	2	3258	3572	9178	8876	2.16e-101	363	GGCCGGGCGTGGTGGCTCATGCCTGTAATCCCAGCACTTTGGGAGGCCGAGGTGGGTGGATCACGACGTCAGGAGATCGAGACCATCCTGGCTAACATGGTGAAACCCCATCTCTGCTAAAAATACAAAAAATTAGCCAGGCATGGTGGTGGGCACCTGTAGCCCCAGCTACTTGGGAGGCTGAGGCAGGAGAATGGTGTGAACCCGGGAGGTAGAGCTTGCAGTGAGCCGAGATTGCGCCACTGCACTCCAGCCTGGGCAATAGAGCAAGACTCCATCTCAAAAAAAAAAAAAAAAAAAAAGTCACAAGGCAAA	GGCCGGGTGCGGTGGCTCACGCCTGTAATCCCAGCACTTTGGGAGGCCGAGGCAGGCGGATCACGAGGTCAGGAGATCAAGACCA----------CA--GTGAAACCCCATCTCTACTAAAAATACAAAAAATTATCTGGGCGTGATGGCGGGCGCCTGTAGTCCCAGCTACTCGGGAAGCTGAGGCAGGAGAATGGCCTGAACCCGGGAGGCAGAGCTTGCAGTGAGCCGAGATTGTGCCACTGCACTCCAGCCTACGCAACAGAGCAAGACTCCATCTCAAAAAAAAATAAATAAATAAAATAAAAATGAAAA	chr6:158997813-158998127	chr6:159019690-159019992
chr7:33185854:+|chr7:33217203:+	BBS9	circular_RNA|multiple_exon	235	down	down	NM_198428	+	chr7:33169654-33185853	16200	chr7:33217204-33296847	79644	NM_198428_intron_0_0_chr7_33169654_f(+)	NM_198428_intron_4_0_chr7_33217204_f(+)	88.562	306	27	4	9989	10287	4508	4204	2.56e-106	383	TTTTCTTTTTTTTGGAGATGGAGTCTCACTCTGTCACCCAGGCTGAAGTGCAGTGGCGTGATCTTGGCTCACTGCAAGCTCCACCTCCTGG-TTCATGCCGTTCTCCTGCCTCAGCCTCCCGAGTAGCTGGGACTACAGGCACCCGCCACCACACCCGGCTAATTTT----TTGTATTTTTAGTAGAGATGGGGTTTCACCGTGTTAGCCAGGATGGTCTCGATCTCCTGACCTCGTGATCTGCCTGCCTCGGCCTCCCAAAGTGCTGGGATTACAGGCATGAGCCACCGCACCCAGCC--GGATT	TTTTGTTTTGTTTG-AGACGGAGTCTCGCTCTGTCACCCAGGCTGGAGTGCAGTGGTGCGATCTCGGCTCACTGCAAGCTCCGCCTCCTGGGTTCACGCCATTCTGCCACCTCAGCCTCCCGGGTAGCTGAGATTACAGGCACCCACCACCATGCCCAGCTAATTTTGTTTTTGTATTTTTAGTAGAGACGGGGTTTCACCGTGTTAGCCAGGATGGTCTCGATCTCCTGACCTCGTGATCCGCCTGCCTCGGCCTCCCAAAGTGCTGGGATTACAGGCGTGAGCCACCACGCCCGGCCAAGGATT	chr7:33179642-33179940	chr7:33221407-33221711
chr6:159004986:+|chr6:159010814:+	TMEM181	circular_RNA|multiple_exon	200	up	NS	NM_020823	+	chr6:159002028-159004985	2958	chr6:159010815-159026298	15484	NM_020823_intron_2_0_chr6_159002028_f(+)	NM_020823_intron_5_0_chr6_159010815_f(+)	83.607	305	35	3	2523	2824	9180	8888	2.16e-90	325	ATGGCCGGGCGCAGTGGCTAATGCCTGTAA-CCTAGCGCTTTAGGAGGCCGAGGTGGGCGGATCACCAGGTCAGGAGATCGAGACCATCCTGGCTAACACGGTGAAACTCCGTCTGTACTAGAAATACAAAAAATTAGCTGGACGTGGTGGCGGGCGCCTGTAGTCCCAGCTACTCGGGAGGCTGAGGCAGGAGAATGGCGTGAACCCAGGAGGCAGAGCTTGTAGTGAGCCGAGATCGCGCCACTGCACTCTAGCCTAGGCGACAGAGTGAGACTCCA--TCAAAATAAAAAAAAGAAGGAAAA	ATGGCCGGGTGCGGTGGCTCACGCCTGTAATCCCAGCACTTTGGGAGGCCGAGGCAGGCGGATCACGAGGTCAGGAGATCAAGACCA------------CAGTGAAACCCCATCTCTACTAAAAATACAAAAAATTATCTGGGCGTGATGGCGGGCGCCTGTAGTCCCAGCTACTCGGGAAGCTGAGGCAGGAGAATGGCCTGAACCCGGGAGGCAGAGCTTGCAGTGAGCCGAGATTGTGCCACTGCACTCCAGCCTACGCAACAGAGCAAGACTCCATCTCAAAAAAAAATAAATAAATAAAA	chr6:159004550-159004851	chr6:159019702-159019994
chr11:74000175:-|chr11:73996854:-	P4HA3	circular_RNA|multiple_exon	227	up	NS	NM_182904	-	chr11:73990498-73996853	6356	chr11:74000176-74009256	9081	NM_182904_intron_5_0_chr11_73990498_r(-)	NM_182904_intron_8_0_chr11_74000176_r(-)	94.058	993	53	2	3921	4909	8768	7778	0	1521	TTATTATTATTATTATTATACTTTAAGTTTTAGGGTACATGTGCACATTGTGCAGGTTAGTTACATACGTATACATGTGCCATGCTGGTGCGCTGCACCCACTAACTCGTCATCTAGCATTAGGTATATCTCCCAATGCTATCCCTCCCACCTCCCTCCACCCCACAACAGTCCCCAGAGTATGATGTTCCCCTTCCTGTGTCCATGTGATCTCATTGTTCAATTCCCACCTATGAGTGAGAATATGTGGTGTTTGGTTTTTTGTTCTTGTGATAGCTTACTGAGAATGATGATTTCCAATTTCATCCATGTCCCTACAAAGGACATGAACTCATCATTTTTTATGGCTGCATAGTATTCCATGGTGTATATGTGCCACATTTTCTTAATCCAGTCTAT…	TTAATTTTATTATTATTATACTTTAAGTTTTAGGGTACATGTGCACAACGTGCAGGTTTGTTACATATGTATACATGTGCCATGTTGGTGTGCTGCACCCATTAACTCGTCATTTAGCATTAGGTATATCTCCTAAAGCTATCCCTCCCCCCTCCCCCCACCCCACAACAGTCCCTGGTGTGTGATGTTCCCCTTCCTGTGTCCATGTGTTCTCATTGTTCAATTCCCACCTATGAGTGAGAACATGGGGTGTTTGGTTTTTTGTCCTTGAGATATTTTTCTGAGAATGACGGTTTCCAGTTTCATCCATGTCCCTACAAAGGACATGAACTCATCATTTTTTATGGCTGCATAGTATTCCCTGGTGTAT--GTGCCATATTTTATTAATCCAGTCTAT…	chr11:73991945-73992933	chr11:74000489-74001479
chr7:1976533:-|chr7:1937836:-	MAD1L1	circular_RNA|multiple_exon	400	up	NS	NM_003550	-	chr7:1855865-1937835	81971	chr7:1976534-1997263	20730	NM_003550_intron_0_0_chr7_1855865_r(-)	NM_003550_intron_2_0_chr7_1976534_r(-)	86.081	273	37	1	57476	57747	2316	2044	3.97e-86	318	TGGAGTCTCATTCTGTTGCCCAGGCTGGAGTGCAGTGGCGCGATCTTGGCTCACTGCAACCTCTGCCTCCCGGGCTCAAGCGATTCTCCTGCCTCAGCCTCCCGAGTAGCTGGGATTACAGGCGCCCGCCACCATGCCTGGC-TTTTTTTGTATTTTTAGTAGAGACGGGGTTTTGCCATGTTGGCCAGGCTGGTCTGGAACTCCTGAGCTCAGGTGATCCATCTGCCTTGGCCTCCCAAAGTGCTGGGATTACAGGTGTGAGCCACCACGCC	TGGGGCCTCGCTCTGTCACCCAGGCTGGAGTGCAGTGGCGTGATCTCGGCTCACTGCAATCTCTGCCTCCTGGGTTCAAGCGATTCTCCTGCCTCAGCCTCCTGAGTAGCTGAGACTACAGGTGCCCACCACCATGCCCAGCGAATTTTTGTATTTTTAGTAGAGGCAGGGTTTCACCATGTTGGCCAGGCTGGCCTTGAGCTCCTGACCTCAGGCAATCCACCCGCCTCAGCCTCCCAAAGTACTGGGATTACAGGCGTGAGCCACCATGCC	chr7:1880089-1880360	chr7:1994948-1995220
chr9:115166275:+|chr9:115181238:+	HSDL2	circular_RNA|multiple_exon	261	up	NS	NR_036651	+	chr9:115142461-115167903	25443	chr9:115181239-115200710	19472	NR_036651_intron_0_0_chr9_115142461_f(+)	NR_036651_intron_4_0_chr9_115181239_f(+)	86.254	291	32	1	1186	1468	5376	5086	5.46e-96	347	TTTTTTTTTCTTTTGAGATGGAGTCTCGCTCTGTCTTCCAGTCTGGAGTGCAGTGGCATGATCTCGGCTCACTGCAGCCTCCGCCTCCC--------GCAATTCTCCTGCCTCAGCCTCCCGAGTAGCTGGGACTTCAGGCGCGTGCCACCACGCCCTGTTGATTTTTTTGTATTTTTAGTACAGACGGGGTTTCACCATGTTAGCCAGGATGGTCTCAATCTCATGACCTCGTGATCCGTCTGCCTCGGCCTCCCAAAGTGCTGGGATTACAGGCGTAAGCCACTGCGCC	TTTTTTTTTTTTTTGAGATGGAATCTCGCTCTGTCGCCCCGGCTGGAGTGCAGTGGCACGATCTCGGCTCACTGCAAGCTCTGCCTCCCAGGTTCATGCCATTCTCCTGCCTCAGCCTCCCAAGTAGCTGGGATTACAGGCGCCCGCCACTATGCCCGGCTAATTTTTCTGTATTTTTAGTAGAGACAGGGTTTCACCATGTTAGCCAGGACGGTCTCAATCTCCTGACCTCGTGATCCGCCCACCTCAGCCTCCTAAAGTGCTGGGATTACAGGCGTGAGCCACTGCGCC	chr9:115143646-115143928	chr9:115186324-115186614
chr3:37336470:+|chr3:37343823:+	GOLGA4	circular_RNA|multiple_exon	245	up	NS	NM_002078	+	chr3:37330783-37336469	5687	chr3:37343824-37356910	13087	NM_002078_intron_4_0_chr3_37330783_f(+)	NM_002078_intron_9_0_chr3_37343824_f(+)	85.099	302	33	6	3102	3399	6588	6295	5.15e-90	325	TAGTTGTGGCCGGGCACAGTGGCTCATGCCTACGCCTGTAATCCCAGCACTTTGGGAGGCTGAGGCAGGCAGATCACGAGGTCAAGAGATCGAGACCATCCTGGCCAACATGGTGAAACCCCGTCTCTAGTAAAAATACAAAAA-TTAGCTGGGTGTGGTGGCACGCACCTGTAGTCCCAGCTACTCGGTAGGCTGAGGCAGGAGAATCACTTGAACCCGGGAGGTGGAGTTTGGCAGTGAGCCTAGATCGCACCACTGCACTTCAGCCT-GGTGAC--AGCGAGACTCCGTCTCAAAAAAA	TACTTTTAGCCAGGCGCAGTGGCTCA------CGCCTGAAATCCCAGCCCTTTGGGAGGCCGAGGCGGGCAGATCACGAGGTCA-GAGTTTGAGACCATCCTGGCTAACACGGTGAAACTCCGTCTCTACTAAAAATACAAAAAATTAGCTGGGCGTAGTGGCACACGCCTGTAGTCCCAGCTACTTGGCAGGCTGAGGCAGGAGAATTGCTTGAACCCAGGAGGCGGACGTT-GCAGTGAGCCGAGATCACACCACTGCACTCCAGCCTGGGCGACAGAGTGAGACTCTGTCTCAAAAAAA	chr3:37333884-37334181	chr3:37350118-37350411
chr1:33415375:-|chr1:33409620:-	RNF19B	circular_RNA|multiple_exon	345	up	up	NM_153341	-	chr1:33408061-33409619	1559	chr1:33415376-33429651	14276	NM_153341_intron_2_0_chr1_33408061_r(-)	NM_153341_intron_7_0_chr1_33415376_r(-)	85.161	310	42	2	855	1160	10149	9840	9.48e-98	347	TTTTTCTTTTCTTTTTTTTTTTTTGAGACGGAGTCTTGCTCT-GTTGCCCAGGCTGGAGTGCAGTGGCATGGTCCTGGCTCACTGCAGGCTCCGGCTCCTGGGTTCGCGTCATTCTCCTGCCTCAGCCTCCCGAGTAGCTGGGACTACAGGCACCCGCCACCACGCCCGGCTAAATTTTTTGTATTTTTAGTAGAGATGGGGTTTCACCGTGTTAGCCAGGATGGTCTCCATCTCCTGACCT---CGTGATCCGCCCGCCTCGGCCTCCCAAAGTGCTGGAAGTACAGGCGTGAGCCACCGCGCCCGGCC	TTTTTTTTTTTTTTTTTTTTTTTTGAGACGGAGTTTCACTCTTGTTGCCCAGGCTGGAGTGCAATGGCGTGCTCTCGGCTTACTGCAACCTCTGCCTCCTGGGTTCAAGCGATTCTCCTGCCTCAGCCTCCCAAGTAGCTGGGCTTACAGGCGCCCGCCACCATGCCCAGCTACATTTTTTGTATTTTTAGTAGAGATGGGGTTTCACCATGTTGGCCAGGCTGGTCTCGAACTCCTGGCCTTCAAGTGATCCTCCTGCCTCAGCCTCCCAAAGTGCTGGGATTACAAGTGTGAGCCACCGTGCCCAGCC	chr1:33408460-33408765	chr1:33419503-33419812
chr2:122287901:-|chr2:122273241:-	CLASP1	circular_RNA|multiple_exon	175	up	NS	NM_015282	-	chr2:122260811-122273240	12430	chr2:122287902-122363276	75375	NM_015282_intron_31_0_chr2_122260811_r(-)	NM_015282_intron_36_0_chr2_122287902_r(-)	86.207	290	36	3	11416	11705	14832	14547	1.99e-91	333	TTTCTTTTTTTTTTTTTGAGACGGAGTTTCGCTCTTGTTGCCCAGGCTGGAGTGCAGTGGCACGGTCTCGGCTCATTGCAGCCTCTGTCTCCCGGGTTCAAGCAATTCTCCTGCCTCAGCCTCCCTAGCAGCTGGGATTACAGGCACCCACCACCACACCCAGCTAATTTTTTGTATTTTTAGTAGAGATGGGATTTCACTATGTTGGCCAGGCTGGTCTCAAACTCCTGACCTCAGGCGATCCACCTGCTTCAGCCTCCCAAAGTGCTGGGATTACAGTAATGAGCCAC	TTTTTTTTTTTTTTTTTGAGATGGAGTCTCGCTCT-GTTGCCCAGGCTGGAGAGCAATGGTGCAATCTCGGCTCACTGCAACCTCCGCCTCCCGGGTTCAAGCGATTCTCCTGCCTCAGCCTGCCAAGCAGCTGGGACTACAGGCGTGCACCACCACGCCCAGCTAAT-TTTTGTATTTTTAGTGGAGACGGGGTTTCACCATGTTGGCCAGGGTGGTCTCCATCTCCTGACCTC--GTGATCCGCCCGCTTCGGCCTCCCAAACTGCTGGGATTACAGGTGTGAGCCAC	chr2:122261536-122261825	chr2:122348445-122348730
chrX:150780136:+|chrX:150794002:+	PASD1	circular_RNA|multiple_exon	171	up	up	NM_173493	+	chrX:150773207-150780135	6929	chrX:150794003-150817086	23084	NM_173493_intron_2_0_chrX_150773207_f(+)	NM_173493_intron_7_0_chrX_150794003_f(+)	67.606	284	72	3	875	1140	424	143	1.23e-22	102	TTTTTTGTGACACAGGGTCTCACTGTGTCATCCAGGTTGGAGTGCAGTTGTGTGATTGTGGCTCACTGCAGCCTCAAACTTCTGGGCCCAAGCAATTCCCCCAACTCAGCCCCCAAAGTAGCTGGGACCAGAGGTGCACACTACTATGTTCAGCTCATTATGTTTC--------------ATTACATCTCACTCTGTCACCCAGGCTGGTCTCCCAAGCTCCTGGGCTCAAGCGATCCACCTTG----GCCTCCCAAAGTGCTGGGATTACATGCGTGAGCCAC	TTTATTTAGAGACAGGGTCTCACTCTGTTGCCCAGGCTGGAGTGCAGTGGCATGATCACTGCTCACTGCAGACTTGATATCCCGGGCTCAACTGATCCTCCCACATCAGTATCCCAAATAGCTAGGACTACAAGCACATGCCACCATGCTTGGCTAATTTTTTTTGTATTTTTTGTAGAAATAGGATCTCACTATGTTGCTCAAGCTGGTCTC--AAACTCTTGGGCTCAGGGGATCCTCCTGCCTCAGCCTCCCAAAGTTCTGGGACTACAGGCATGAGCCAC	chrX:150774081-150774346	chrX:150794145-150794426
chr2:20527139:-|chr2:20507739:-	PUM2	circular_RNA|multiple_exon	161	up	up	NM_015317	-	chr2:20497440-20507738	10299	chr2:20527140-20550357	23218	NM_015317_intron_13_0_chr2_20497440_r(-)	NM_015317_intron_19_0_chr2_20527140_r(-)	84.892	278	39	2	7542	7818	4993	4718	7.23e-84	306	TGGCTCACGCCTGTAATCCCAGCACTTTGGGAGGCCAAGGCGGGCGGATCACCTGAGGTCGGGAGTTCACAACCAGCCTGACCAACATGGAGAAACCCCGTCTCTACTAAAAATACAAAA-TTAGCCAGGCGTGGCGGCGCATGCCTGTAATCCCAGCTACTCGGGAGGCTGAGGCAGGAGAATCACTGGAACCCGGGAGGCGGAGGTTGTGGTGAGCCAAGATCGTGCTACTGCACTCCAACCTGGGCAACAAGAGCGAAACTCTGTCTCAAAAAAA	TGGCTCACGCCTGTAATCCCAGCATTTTGGGAGGATGAAGCAGGTGGATCACTTGAGGTCAGGAGTTCAAGACCAGCCTGGCCAACA--GTGAAACCCCATCTCTTCCAAAAATACAAAAATTAGCCGGGCATGGTGGTGGGCGCCTGTAATCCCAGCTTCTTGGGAGGCTGAGGCAGGAGAATCGGTTGAACCTGGGAGGCGGAGGTTGCAGTGAGCCGAGATCACGCCATTGTACTCCAGCCTGGGCAACAAGAGCGAAACTCTGTCTCCAAAAAA	chr2:20499921-20500197	chr2:20545365-20545640
chr10:69833443:-|chr10:69832640:-	HERC4	circular_RNA|multiple_exon	243	up	NS	NA	NA	NA	NA	NA	NA	NA	NA	NA	NA	NA	NA	NA	NA	NA	NA	NA	NA	NA	NA	NA	NA
chr13:33306238:+|chr13:33309467:+	PDS5B	circular_RNA|multiple_exon	281	up	NS	NM_015032	+	chr13:33284244-33306237	21994	chr13:33309468-33315217	5750	NM_015032_intron_18_0_chr13_33284244_f(+)	NM_015032_intron_20_0_chr13_33309468_f(+)	75.099	253	51	3	11989	12230	3620	3369	1.54e-42	170	CTGCAATCCCGGCACCTTGGGAGGCCGAGGCGGGCAGATCACTTGAGGTCAGGAGCTGGAGACCAGCCCAGCCAACACGGCGAAACCCCGTCTCCACCAAAAAATACAAAAACCAGTCAGGCGTGGCGGCGCACGCCTGCAATCCCAGGCACTGGGCAGGCTGAGGCAGGAGAAT----------CAGGCAG-GGAGGTTGCAGTGAGCCGAGATCGCGGCAGTACAGTCCAGCCTCGGCAACAGAGGGAGAC	CTGTAATCCCAGCACTTTGGGAGGCTGAACTGGGTGGATCACGTGAGTTCAGGAGTTGGAGACCAGCCTGGCCAACATGGTGAAACCCCATCTCTA-CTAAAAATACAAAAACTAGGTGGACATGGTGGTGGGCGCCTGTAGTCCCAGCTACTCGGGAGGCTGAGACAGGAGAATGGCTTGAATGTGGGAAGTGGAGGTTGCAGGGAGCCGAGATGGCGCCACTGCACTCCAGTGTGGGTGACAGAGTGAGAC	chr13:33296232-33296473	chr13:33312836-33313087
chr1:214638300:-|chr1:214625148:-	PTPN14	circular_RNA|multiple_exon	496	up	NS	NM_005401	-	chr1:214588070-214625147	37078	chr1:214638301-214724525	86225	NM_005401_intron_15_0_chr1_214588070_r(-)	NM_005401_intron_17_0_chr1_214638301_r(-)	89.542	306	26	1	2500	2799	17633	17328	5.89e-114	408	GGCCGGGCGCGGTGGCTCACGCCTGTAATCCCAGCACTTTGGGAGGCCGAGGCGGGCGGATCACGAGGTCAGGAGATCGAGACCATCCTGGCTAACACCGTGAAACCCCGTCTCTACTAAAAATACAAAAA------ATTAGCCGGGCGTGGTGGTGGGCGCCTGTAGTCCCAGCTACTCGGGAGGCTGAGGCAGGAGAATGGCATGAACCCAAGAGGCGGAGCTTGCAGTGAGCCGGGATAGCGCCACTGCAGTCCAGCTTGGGCGAAAGAGTGAGACTCCGTCTCAAAAAAAAAAAAAGAAAAA	GGCTGGGTGCGGTGGCTCACGCCTGTAATCCCAGCACTTTGGGAGGCCGAGGCGGGCAGATCACGAGGTCAGGAAATCAAGACCATCCTGGCTAACACGGTGAAACCCCATCTCTACTAAAAATACAAAAACAAAAAATTAGCCGGGCGTGGTGGCGGGCGCCTGTAGTCCCAAATAATCTGGAGACTGAGGCGGGAGAATGGCGTGAACCCGGGAGGCGGAGCTTGCAGTGAGCCGAGATTGTCCCACTGCACTCCAGCCTGGGCGACAGAGTGAGACTCCGTCTCAAAAAACAAAAAAAAAAAA	chr1:214622349-214622648	chr1:214706893-214707198
chr2:228356263:+|chr2:228389631:+	AGFG1	circular_RNA|multiple_exon	246	up	NS	NM_004504	+	chr2:228337305-228356262	18958	chr2:228389632-228395806	6175	NM_004504_intron_0_0_chr2_228337305_f(+)	NM_004504_intron_4_0_chr2_228389632_f(+)	82.392	301	49	3	17709	18006	1928	1629	2.02e-80	295	GGCCGGGCGTGGTCGCTCACGCCTGTAATCCCAGCACTTTGGGAGGCCGAGGCAGGTGGATCAC--GAGGTCAGGAGATTGAGAACATCCTGGCTAACACGGTGAAACCCTGTCTCTACTAAAAAT-ACAAAAAATTAGCCGGACGTGGTGGCGGGTACCTGTAGTCCCAGCTACTCAGGAGACTGAGGCAGGAGAATGGCGTGAACCCGGGAGGTGGAGCTTGCAGTGAGCCGAGACTGCGCCACTGCACTCCAGCCTGGGCGACAGAGCGAGACTCCGTCTCAAAAAAAAAAAAAAAAA	GGCCGGGCAGAGTGGCTCACACCTGTAATCCCAGTACTTTGGGAGGCCAAGGCAGGTGGAACACCTGAGGTCAGGAGTTCGAGACCAGCCTGGTCAACATGGTGAAACCCCATCTTTACTAAAAAACACAAAAAAC-AGCCGGGAGTGGTGGCGGGCGCCTGTGATCCCAGTTACTCAGGAGGCTGAGGCAGGAGAATTGGCTGAACCCGGGAGGCAGAGGTTGCGGTAAGCCAAGATTGTGCCACTGCACACCAGTGTGAACAAGGGAGTGAGACTCCATCTCAAAAAAAAAAAAAAAAA	chr2:228355013-228355310	chr2:228391260-228391559
chr11:68529155:-|chr11:68527037:-	CPT1A	circular_RNA|multiple_exon	244	up	NS	NM_001876	-	chr11:68525199-68527036	1838	chr11:68529156-68530094	939	NM_001876_intron_0_0_chr11_68525199_r(-)	NM_001876_intron_3_0_chr11_68529156_r(-)	83.673	147	22	2	314	458	862	716	5.31e-38	150	CCCGGCTAAT-TTTTTTGT-ATTTTTAGTAGAGACAGGGTTTCACCATGTTGGGCAGGCTGGTCTCAAACTCCTGACCTCAGATGATCCACCTGCCTCGACCTCCCAAAGTGCTGAGATTACAGGCATGAGCCACCGCGCCTGGCCT	CCCGGCTAATATTTTTTGTTATTTTTAGTAGAGACGGGGTTTCAACATGTTGCCCAGGGTGGTTTCGAACTCCTGAGCTCAGGCAATCCGCCCACCTCATCCTCCCAAAGTACTGGGATTACAGGCGTGAGTCACCGCGCCCGGTCT	chr11:68526579-68526723	chr11:68529233-68529379
chr6:152653025:-|chr6:152650865:-	SYNE1	circular_RNA|multiple_exon	1805	up	NS	NM_182961	-	chr6:152647769-152650864	3096	chr6:152653026-152655142	2117	NM_182961_intron_67_0_chr6_152647769_r(-)	NM_182961_intron_68_0_chr6_152653026_r(-)	85.385	260	30	3	2466	2718	1994	1736	2.42e-79	291	AGTCTGGGGTGCAGTGAAAC----GATCTCAGCTCACTGCAACCTCTGCCTCTCAGGTTCAAGCAATTCTTGTGCCTCAACCTCCCAAGTAGCTG---TTACAGGCATGTGCCACCACACTCAGCTAATTTTCGTATTTTTAGTAGAGACACGGTTTCACCATGTTAGCCAGGCTGGTCTCAAACTCCTGGCCTCAAGTGATCTGCCTCCCTCAGCCTCCCAAAGTGCTGAGATTACAGTCATGAGCCAGCACGCCTGGC	AGGCTGGAGTGCAATGAATGCTCTGATCTCAGCTCACGGCAACCTCCGCCTCCCAGGTTCAAGCGATTCTCCTGCCTCAGCCTCCCAAGTAGCTGAGATTACAGGCATGTGCCACCATGCTCGGCTAATTTTC-TATTTTTAGTAGAGACAGGGTTTCACCATGTTGGTCAGGCTGGTCTCTAACTCCTGACCTCAGGTGATCCACCTGCCTCAGCCTCCCAAAGTGCTAGGATTACAGGCATGAGCCACTACTCCTGGC	chr6:152648147-152648399	chr6:152653149-152653407
chr15:80412670:+|chr15:80415142:+	ZFAND6	circular_RNA|multiple_exon	176	down	NS	NM_019006	+	chr15:80390921-80412669	21749	chr15:80415143-80423521	8379	NM_019006_intron_1_0_chr15_80390921_f(+)	NM_019006_intron_4_0_chr15_80415143_f(+)	86.78	295	39	0	18650	18944	1645	1351	7.77e-99	356	TTTTTTTTTTTTTGAGACGGAGTCTCGCTCTGTTGCCCAGGCTGGAGTGCAGTGGCACGATCTTGGCTCACTGCAAGCTCCGCCCCCTGGCTTCATGCCATTCTCCTGCCTCAGCCTCCTGAGGAGCTGGGATTACAGGCTCCTGCCGCTATGCCTGGCTGATTTTTTGTATTTTTAGTAGAGACGGGGTTTCAATGTCTTAGCCAGGATGGCCTCTATCTCCAGACCTCGTGATCCTCCTGACTTGGCCTCCCAAAGTGCTGGGATTACAGGCATGAGCCACCGTGCCCAGCCT	TTTTTTTTTTTTTGAGACGGAGTCTCGCTCTGTTGCCCAGGCTGGAGTGCAGTGGCGCCATCTCGGCTCACCGCAAGCTCCGCCTCCCAGGTTCATGCCATTCTCCTGCCTCAGCCTCCCCAGTAGCTAGGACTACAGATGCCCGCCACCACGCCCAGCTAATTTTTTGTATTTTTAGTAGAGACAGGGTTTCACCGTGTTAGCCAGGATGGTCTCGATCTCCTGACCTCGTGATCCACCCGCTTCAGCCTCCCAAAGTGCTGGGATTACAGGCGTGAGCCACCGCGCCCAGTCT	chr15:80409570-80409864	chr15:80416493-80416787
chr9:140685300:+|chr9:140712590:+	EHMT1	circular_RNA|multiple_exon	200	up	up	NM_024757	+	chr9:140676850-140685299	8450	chr9:140712591-140728800	16210	NM_024757_intron_14_0_chr9_140676850_f(+)	NM_024757_intron_24_0_chr9_140712591_f(+)	85.185	270	37	2	7364	7632	4742	4475	5.59e-82	300	CTTTTGTTGCCCAGGC-TGGAGTGCAGTGGTGCAATCTGGGCTCACTGCAACCTCTGCCTCCCAGGTTCAAGCAACTCTCCTGCCTCAGCCTCCTGCGTAGCTGGGATTACAGGCGCCAGGCACCACGCCTGGTTAATTTTTGTATTTTTAGTAGAGATGGGGTTTCACCATGTTGGCCAGGCTGGTCTCGAACGCCTGACCTCAGGTGATCCACCTGCCTTGGCCTCCCAAAGTGCTGGGATGACAGGCGTGAGCTGCCGTGCCCGGCC	CTCTTGTTGCCCAGGCCTACAGTGCAATGGCATGATCTTGGCTCACTGCAACCTCCACCTCCCAAGTTCAAGCAAGTCTCCTGCCTCAGCCTCCCGAGTAACTGGGATTACAGGCATGCGCCACCACACCCGGCTAATTTTTGTATTTTTAGTAGAGACGGGGTTTCACCATGTTGGTCAGGCTGGTCTCGAACTACTGACCTC--GTGATCCGCCCGCCTCGGCCTTCCAAAGTGCTGGGATTACAGGCGTGAGCCACTGCGCCCGGCC	chr9:140684213-140684481	chr9:140717065-140717332
chr1:184681011:-|chr1:184675777:-	EDEM3	circular_RNA|multiple_exon	319	up	NS	NM_025191	-	chr1:184672131-184675776	3646	chr1:184681012-184681566	555	NM_025191_intron_1_0_chr1_184672131_r(-)	NM_025191_intron_5_0_chr1_184681012_r(-)	78.896	308	51	4	1560	1867	501	208	6.98e-70	257	TTTTGTTTGTTTTGAGATGGTGTCTTGCTCTGTCACCCAGGTTGGAATGCAGTGGCGTGATCTTGGCTCACTGCAACCTCCATCTCTCAGGTTCAAGCAATTCTCCCTGCCTCAGTCTCCCGAGTAGCTGGGATTACAGGTGCCTGCCACCACGCCTGGCTAATTTTTATATATATTTTTTTCTTTTTAGTAGAGATGGGGTTTCTCCATGTTGGCCAGGCTGGTCTTGAACGCCTGACCTCAGGTGTTCTGCCTGCCTTGGCCTCCCACAGTGCTGGGATTACAGTCATGAGCCACCAAGCCTGGCC	TTTTTTTTTTTTTGAAATGGAGTCTCACTCTGTTGCCCAGGCTGCAGTGCAGTGGCGTAATCTCTGCTCACTGTAAGCTCCATCTCCTGGGTTCATGCCATTCT-CCTGCCTCAGCCTTCCGAGTAGCTGGGACTACAGGCGCCCACTACCACGCCCAGCTAATTTTT-TGTATA----------TTTAGTAGAGACGGGGTTTCACCATGTTAGCCAGGATGGTCTCAATCTCCTGACCT--TGTGATCCACCTACCTGGGCCTCCCAGAGTGCTGGGACTACAGGCATGAGCCACCGCACCTGGCC	chr1:184673910-184674217	chr1:184681066-184681359
chr19:4405909:+|chr19:4409756:+	CHAF1A	circular_RNA|multiple_exon	906	up	NS	NM_005483	+	chr19:4402812-4405908	3097	chr19:4409757-4418016	8260	NM_005483_intron_0_0_chr19_4402812_f(+)	NM_005483_intron_2_0_chr19_4409757_f(+)	85.185	270	38	1	2544	2811	1740	1471	2.94e-84	304	CCAGCACTTTGGGAGGCTGAGGCGGGTGGATCAC--GAGGTCAGGAGTTCGAGACCATTCTGGCTAACATGGTGAAACCCCGTCTCTGCTAAAAATACAAAAATTAGCCGAGAGTGGTGGCATGCGCCTGTAGTCCCAGCTACTTGAGAGAGTGAGGCAGGAGAATCGCTTGAACCCAGGAGGCGGAGGTTGCAGTGAGCTGAGACTGTGCCATTGCACTCCAGCCTGGGCGACAGAGTGAGACTCTGTCTCCAAAAAAAAAAAAAAAAT	CCAGAAACTTGGGAGGCCAAGGCGGGTGGATTACCTGAGGTCAGGAGTTTGAAATCAGTCTGGCCATCATGGCAAAACCCCGTCTCTACTAAAAATACAAAAATTAGCTGGGCATGGTGGCGGGTGCCTCTAATCCCAGCTACTTGAGAGGGTGAGGCAGGAGAATTGCTTGAACCCAAGAGGCGGAGGTTGCAGTGAGCTGAGATGGCGCCATTGTACTCCAGCCTGGGTGACAGAGCAAGACTCTGTCTCAAAAATAAATAAATAAAT	chr19:4405355-4405622	chr19:4411227-4411496
chr3:125050082:-|chr3:125006947:-	ZNF148	circular_RNA|multiple_exon	205	up	NS	NM_021964	-	chr3:124998092-125006946	8855	chr3:125050083-125093945	43863	NM_021964_intron_3_0_chr3_124998092_r(-)	NM_021964_intron_7_0_chr3_125050083_r(-)	79.452	292	53	6	7408	7695	14813	14525	1.36e-62	235	ATTTTTTTTTTTTTTTGAGAT-GGGTTTTACTGTATTGCCCAGGCTGGAGTGCAGTGGCATGATGATGGCTCATTGCAGCCTTGACCTCCTGGCC-CAAGTGATCCTCCCATCCTCAGCCTCCCAAGTAGCTGAGAGTACAGGTGTGTGCCACCACACCTGGCTAATTTTTGTATTTTAGTG--GAGACGGGGTTTCCTCATTTTGCCCAGGCTGGTCTCGAACTCCTGAACTGAAGTGAGCCACCCACCTCAGCCACCCAAAGTGCTGGGATTACAGGCTTGAGCCACCAT	ATTTTTTTGATTTTTTTAGACAGGGTCTCACTCTGTGGCCCAGGCTG-AGCGCAGTGGTGCAATCATGGCTCACTGCAGCCTTGACTTCCAGGGCTCAAGTGATTCTCCCA-CCTCAGCCTCCTGAGTAACTGGAACTATAGGTGTGCACCACCATGCCCAGCTAATTTTT-TATTTTTGTGTAGAGACAGGGTTTCCCTATGTTGCCCAGGCTGGTCTCGAACTCCTGAGCTCAAGTGATCCTCCTGCCCCTGCCTCCCAAATCACTGGGATTACAGGTGTGAGCCATCAT	chr3:124999252-124999539	chr3:125079133-125079421
chr14:103336522:+|chr14:103369766:+	TRAF3	circular_RNA|multiple_exon	435	up	NS	NM_145726	+	chr14:103296810-103336521	39712	chr14:103369767-103371549	1783	NM_145726_intron_1_0_chr14_103296810_f(+)	NM_145726_intron_9_0_chr14_103369767_f(+)	84.202	614	80	5	14733	15343	1699	1100	0	663	TTTTGTTTT-TTTTTTTGAGATGGAGTCTCACTTTGTTGCCCAGGCTGGAGTACAGTGGTGCAATCTTGGCTCACTGCAAGCTCTGCCTCCCGGGTTCAAGTGGTTCTCCTGCCTCAGCCTCCCGGTTAGTTGGGATTACAGGCGCACGCCACTAGCTCTGGCTAATTTTTTTATTTTTAGTAGAGATGGGGTTTCACCATGTTGGTCAGGCTGGTCTCGAACTCCTGACCTCAGGTGATCTGCCCACCTCAGTCTTCCAAAGTGCTGAGATTACAGGCATGAGC-ACCGTGCCCAGC-CTAAAAATAAAAAAAAAATTTTTTTTTTTTTTCAAGACGGAGTCTCCCTCTGTCACCCAGGCTGGAGTGCAGTGGCGCCATCTCGGCTCACTGCAAGCTC…	TTTTATTTCATTTTTTTGAGACGGAGTCTCGCTCTGTTGCCCAGACTGGAGTGCAGTGGCACCATCTCAGCTGACTGCAACCTCTGCCTCCCAGGTTCAAGCGATTCTCCTGTCTCAGCCTCCTGAGCAGCTGGGATTAGAGGTGCCTGCCACCACGCCTGGCTAATTTTTGTATTTTTAGTAGGGACAGGGTTTCGCCATGTTGGCCAGGCTGGTCTCGAACTTCTGACCTCAGGTGATCCACCTGCCTCGATCTCCCAAAGTGCTGGGATTACAGGCGTGAGCCACCGTGCCTGGCTCTTTT-------------TTTTTTTTTTTTTTTGAGATGGAGTCTCGCTCTGTCGCCCAGGCTGGAGTGCAGTGGCACAATCTCGGCTCACTGCAAGCTC…	chr14:103311542-103312152	chr14:103370866-103371465
chr15:41319934:-|chr15:41297791:-	INO80	circular_RNA|multiple_exon	234	up	NS	NM_017553	-	chr15:41289800-41297790	7991	chr15:41319935-41337101	17167	NM_017553_intron_7_0_chr15_41289800_r(-)	NM_017553_intron_11_0_chr15_41319935_r(-)	84.539	304	45	2	7279	7580	9358	9055	6.71e-91	329	GCACGGTGGCTCGCGTCTATAATCCCAGCACTTTGGGAGGCCGAGGCGGGCGGATCACGAGGTCAGGAGTTCAAGACCAGCCTGGCCAATATGATGAAACCCCGTCTCTACTAAAAA-TATTAAAAATTAGGCAGGTGTGGTGGCGAGCGCCTATAGTCCCAGCTACTTGGGAGGCTGAGGCAGGAGAATTGCTTGAACCCAGGAGGCAGAGGTTGCAGTGAGCTGAGATCGCGCCTCTACACTCCAGCCTGGGCGACAGAACAAGACTACGTCT-AAAAAAAAAAAAAAAAAAAAAAAAGAGT	GCGCGGTGGCTCACGCCTGTAATCCCAGCACTTTGAGAGGCCGAGGCAGATGGATCACGAGGTCGGGAGATCAAGACCATCCTGGCCAACATGGTGAAACCCCGTTTCTATTAAAAAATATAAAAAATTAGCTGGGTGTGGTGGCGGGCACCTGTAGGCCCAGCTACTCGGGAGGCTGACGCAGGAGAATGGCGTGAAACTGGGAGGCGGAGGTTGCAGTGAGCCGAGATCACACCACTGCACTCCAATCTGGGGGACAGAGTGAGACTCTGTCTCAAAAAAAAAAAAAAAAAAAAAAAAAAGT	chr15:41290211-41290512	chr15:41327744-41328047
chr2:211421443:+|chr2:211460306:+	CPS1	circular_RNA|multiple_exon	235	down	down	NM_001122634	+	chr2:211458399-211459231	833	chr2:211460307-211464095	3789	NM_001122634_intron_0_0_chr2_211458399_f(+)	NM_001122634_intron_2_0_chr2_211460307_f(+)	93.333	15	1	0	452	466	3433	3419	8.2	22.9	AAATTTAAATTAGTA	AATTTTAAATTAGTA	chr2:211458850-211458864	chr2:211463725-211463739
chr11:120343759:+|chr11:120348235:+	ARHGEF12	circular_RNA|multiple_exon	156	up	NS	NM_015313	+	chr11:120340098-120343758	3661	chr11:120348236-120348864	629	NM_015313_intron_29_0_chr11_120340098_f(+)	NM_015313_intron_35_0_chr11_120348236_f(+)	78.523	298	55	5	3274	3567	348	56	5.68e-63	235	TTTTTTTTTTTGAGATGGAGTCTTGCTGT-GTCGCCCAGGCTGGAGTGCAGTGGCGTGATCTCGGCTCACTGCAAGCTCCGCCTCCCAGGTTTGCACCATTC-CCCTGCCTCAGCCTCCCAAGTAGCTGGGACCACAGGCGCCCGCCACCATGCCCGGCTAATTTTTTTTTATTTTTAGTAGAGACGGGGTTTCACTGTGTTAGCCAGGATGGTCTTGATCTCCTAACCTC--GTGATCCACCTGCCTCAGCCTCCCAAAGTGCTGAGATTACAGGTGTGAGCCACCACGCCTGGCCA	TTTTTTTTTTT----TGGTGTTTCGGTCTTGTTGCCCAGGCTGGAGTGCAATGGCACGATCTCGGCTCACCGTAACCTCCGCCTCCTGGGTTCAAGCAATTCTCCCTGCCTCAGCCTCCCAAGTAGCTGGGATTACAGGCACCTACCACCATGCCCGGCTAATTTTTGTAT-TTTTTAGTAGAGACAGGGTTTTGTCATGTTGGTCAGGTTGGCCTCTAACTCCTGGCCTCAGGTGATACGCCTATCTCGACCTCCCAAAGCACTGGGATTACAGGCATGAGCCACCACATCCGGCCA	chr11:120343371-120343664	chr11:120348291-120348583
chr2:234343026:+|chr2:234346125:+	DGKD	circular_RNA|multiple_exon	206	up	NS	NA	NA	NA	NA	NA	NA	NA	NA	NA	NA	NA	NA	NA	NA	NA	NA	NA	NA	NA	NA	NA	NA
chr11:122646927:+|chr11:122647918:+	UBASH3B	circular_RNA|multiple_exon	239	up	up	NM_032873	+	chr11:122526919-122646926	120008	chr11:122647919-122650204	2286	NM_032873_intron_0_0_chr11_122526919_f(+)	NM_032873_intron_2_0_chr11_122647919_f(+)	87.459	303	35	2	37381	37681	819	518	1.34e-101	369	GGCCGAGCGTGGTGGCTCATGCCTGTAATCCTGGCACTTTGGGAGGCTGAGGTGGGCGGATCACTTGAGGTCAGGAGTTGGAGACCAGCCTGCCCAACATGGTGAAACCCCGTCTCTACTAAAAATACAAAAATTAGCCAGGCGTGGTGGCACATGCCTGTAATCCTAACTACTGAGGAGGCTGAGGCAAGAGAAT--CTTGAACCCGGGAGGCGGAGGTTGCAGTGAGCCGAGATGGTGCCACTGCACTCCAGCCTGGGTGACAGAGTGAGACTCTGTCTCGAAAAAAATAAAAATAAGAAA	GGCCAGGCATGGTGGCTCATGCCTATAATCCCAGCACTTTGGGAGGCTGAGGTGGGCGGATCACTTGAGGTGAAGAGTTCAAGACCAGCCTGGCCAACATGGTGAAACCCCGTCTCTACTAAAAATACAAAAATTAGCCGGGCATGGTGGCATATGCCTGTAATCACAGCCACTTGGGAGGCTGAGGCAGGAGAATCGCTTGAATTCGAGAGGTGGAGGTTGCAGTGAGCCGAGATCATGCTGCTGCACTCCAGCCTGTGTGACAGAGTGAGACTCTGTCTC-AAAACAACAACAACAACAAA	chr11:122564299-122564599	chr11:122648436-122648737
chr17:60140662:-|chr17:60106902:-	MED13	circular_RNA|multiple_exon	344	up	NS	NA	NA	NA	NA	NA	NA	NA	NA	NA	NA	NA	NA	NA	NA	NA	NA	NA	NA	NA	NA	NA	NA
chr5:179136874:+|chr5:179143295:+	CANX	circular_RNA|multiple_exon	378	up	NS	NM_001746	+	chr5:179136061-179136873	813	chr5:179143296-179146668	3373	NM_001746_intron_5_0_chr5_179136061_f(+)	NM_001746_intron_7_0_chr5_179143296_f(+)	81.935	310	43	5	63	368	2538	2238	8.36e-83	297	AATTGGGCCGGGTGCAGTGGCTCACGCCTGTAATCCTAGCTCCCAGCACTTTGGGAAGCCAAGGCAGGCGGATCAC--GAGGTCAGGAGATTGAGACTATC-TGGCTAACATGGTGAAACCCCATCTCTACTAAAAATACAAAAAATTAGCCAGGCGTGGTGGCAGGCGCCTGTAGTCCCAGCCACTTGGGAGGCTGAGGCAGGAGAATGGCATGAACCTGGGAGGCGGAACTTGCAGTGAGCCGAGATTGCGCCACTGCACTCCAGCCTGGGCGAC-AGAGCGAGACTCCATCTCAAAAAAAAAAAAAA	AATTAAGCCAGGTGTAGTGGCTCATGCCTGTAATCCTAGC-------ACTTTGGGAGGCCAAGGTGGGCAGATCACCTGAGGTCGGGAGTTTGAGACCAGCCTGACCAACATGGAGAAACCCCATCTCTACTAAAAATACAAAA--TTAGCTGGGCGTGGTGGCACATGCCTGTAATCCCAGCTACTCAGGAGGCTGAGGCAGGAGAATCACTTGAAACCGGGAGGCAGAGGTTGTGGTGAGCCAAGATCACGCCACTACACTCCAGCCTGGGCGACAAGAGCGAAGCTCCGTCTCAAAAAAAAAGAAAA	chr5:179136123-179136428	chr5:179145533-179145833
chr3:53276258:-|chr3:53260772:-	TKT	circular_RNA|multiple_exon	469	up	NS	NR_047580	-	chr3:53259948-53260771	824	chr3:53276259-53289851	13593	NR_047580_intron_0_0_chr3_53259948_r(-)	NR_047580_intron_12_0_chr3_53276259_r(-)	79.562	137	22	3	537	671	9850	9718	2.05e-27	113	GGCCGTGCATGGTGGCTCACACCTGCAATCCCAGCACTTTGGGAGGCTGAGGACAGCGGATTTCTTGAGCTCAGGAGTTGGGAGACCAGCCTGGGCAACATGGTGATACCTGTCTGTCTCT--TTAAAATAAAAAAA	GGCCGGGCACAGTGGCTCACACCTGTAATCCCAGCACTCTGGGAGGCTGAGGTGGGTGGATCAACTGAGGTCAGGAGTT-CGAGACCAACCTGGCCAACATGGTGAAACC---CTGTATCTACTACAAATACAAAAA	chr3:53260101-53260235	chr3:53280002-53280134
chr13:28830429:+|chr13:28855516:+	PAN3	circular_RNA|multiple_exon	311	up	NS	NM_175854	+	chr13:28794516-28830428	35913	chr13:28855517-28862120	6604	NM_175854_intron_5_0_chr13_28794516_f(+)	NM_175854_intron_16_0_chr13_28855517_f(+)	72.012	343	78	6	20596	20932	700	370	4.87e-44	176	TTTCGGCCGGATGTGGTGGCCCATGCCTGTTATCCCAACACTTTGCTGGGAACCGAGGTGGCAAGGTTGCTTGA-GTCCAGAGTTCAAGACCAG-----CCTGGGCAACATGTTGAGACCCTGTCTCTACAAAAAATACACAAATGAGCCAGGGGTGGTGGCATGTGCTGGTGATCCAAGCTACTAGGGAGGCTGAGGCAGTATATGATTGCTTGAGCCTGGGAAGTTGAGGCTTCAGTGAACCATGTTGGCGCCACTGCACTCCAGCCTGGGCAACAGAGTGAAACGCTGTTTCAAAAAAAGGACAAAAGAAAGAAAAAAGAAAGTTCTCTTCAACAGAAGG	TTTAGGCCAGGCGTGGTGGCTCATGCCTGTAATCCCAGCACTTTGGGAGG--CCAAGGCAGGTGGATCACCTGAAGTCAGGAGTTCAAGACCAGACCACCCTGGCCAACATGGTGAAACCCTATCTCCACTAAAAATACAAAAATTAGCTGGGTATGGTGGTGCACACCTGTAGTCCCAGCTACTTGGGAGGCTGAAGCAGGAGA--ATCGCTTGAACCTGGGAGGCAGAGGTTGCAGTCAGCCGAGATTGTGCCACTGCACTCCAGCCT-GGCGACAGAGGGAGACTCCGTCTCAAGA-------AAAAAAAAAAAAAAAAAAAGTGTGCTTTAATAGAAGG	chr13:28815111-28815447	chr13:28855886-28856216
chr17:72995599:+|chr17:72998323:+	CDR2L	circular_RNA|multiple_exon	276	up	NS	NA	NA	NA	NA	NA	NA	NA	NA	NA	NA	NA	NA	NA	NA	NA	NA	NA	NA	NA	NA	NA	NA
chr8:42743014:-|chr8:42716888:-	RNF170	circular_RNA|multiple_exon	132	up	up	NR_027669	-	chr8:42711572-42716887	5316	chr8:42743015-42751626	8612	NR_027669_intron_0_0_chr8_42711572_r(-)	NR_027669_intron_4_0_chr8_42743015_r(-)	81.164	292	49	2	1006	1296	8020	7734	2.61e-75	275	AAAAAATTCCAGGTTTAGGCCGGGCACAGTGGCTCACACCTGTAATCCCAGCACTTTGGGAGGCTGAGGTGGGCAGATCATTTGAGTTCGGGAGTTTGAGACCAGCCTGATCAACATGGTGAAACCCTGTCTCTACTAAAAATACAAAAATTAGCTGGGTATGGTGGTTTGTGCCTGTAGTCCCAGCTACTTGGAAGGCTGAGGCAGGAGAATCACTTGAACCCGGGAGGCAGAGGTTGCAGTGA-GCTGAGATCACGCCACTGCACTCCAGCCTGGGCAACAGAGTGAGAC	AAAAAAAGCCATTCTTGGGCCAGATGCAGTGGCTCACGCCTGTAATCCCAGCATTATGGGAGGCTGAGGCAGGCGGATCACCTGAGGTCAGAAGTTCGAGACCAGCCTGGTCAACATGGTGAAACCCCGTCTCTACTAAAAATACAAAATTTAGCCG-----GGTGACGTGTGCCTGTAATGTCAGCTACTCTGGAGGCTAAGGCAGGAGAATCGCTTGAACCTGGGAGGCAGAGGTTGTAGTGAGGCCCAGAGAGCGCCACTGTACTCCAGCCTGGGAGACAGAGCAAGAC	chr8:42715592-42715882	chr8:42743607-42743893
chr1:6022009:-|chr1:6007164:-	NPHP4	circular_RNA|multiple_exon	281	up	NS	NM_015102	-	chr1:5993390-6007163	13774	chr1:6022010-6027358	5349	NM_015102_intron_20_0_chr1_5993390_r(-)	NM_015102_intron_24_0_chr1_6022010_r(-)	83.553	304	45	3	4553	4854	3612	3312	2.43e-86	315	TTTTTTTTTTTTTTTTTTTTTGAGATGGAGTCTCGCTCTGTTGCCCAGGCTGGAGTGCAGTGGCGCGACCTCGGCTCACTGCAACCTCCGCCTCCTGAGTTCAAGCGATTCTCCTGCCTCAGCCTCCTGAGTAGCTGGGACTACAGGTGCCTGCCACCACGCCCGGCTAATTTTTTGTATTTTTAGTAGAGATGGGGTTTTACCATGTTAGCCAGGATGGTCTCGATATCCTGACCT--TGTGATCCACCCGCCTTGGCCTTCCAAAGTGCTGGGATTACAGGCATGAGCCACTGTGCATGGCC	TTCTTTTTTTTTTTTTTTTTTGAGACAGAATCTTGCT--GTCACCCAGGCTGCAGTGCAGTGGCATGATCTCGGCTCACTGCAACCTCCGCCTCCCGAGTTCAAGCAATTCTCCTGCCTCAGCCTCCCCAGTTGCTAGGATTACAGGCACCTGCCCTCACACCTGGCTAAT-TTTTGTGTTTTTAGTAGAGACAGGGTTTCACCATGTTGACCAGGCTGGTCTCGAACTCCTGATCTCAGGTGATCTGCCTGCCTTGGCCTCCCAAAGTGCTGGGATTACAGGCGTGAACCACCGCTCCTGGCC	chr1:6002310-6002611	chr1:6023747-6024047
chr16:16126966:+|chr16:16150152:+	ABCC1	circular_RNA|multiple_exon	264	up	NS	NM_004996	+	chr16:16110479-16126965	16487	chr16:16150153-16162012	11860	NM_004996_intron_4_0_chr16_16110479_f(+)	NM_004996_intron_11_0_chr16_16150153_f(+)	86.667	285	38	0	10015	10299	7110	6826	9e-95	343	CTGGGCGCGGTGGGTCATGCCTGTAATCCCAGCGCTTTGTGAGGCCGAGATAGGCGGATCAGTTGAGGTCAGGAGTTCGAGACCAGCCTAGCCAACATGGTGAAACCCCATCTCTATCAAAAAATCCAAAAATTAGCCAGGTGTGGTGGCAGATGCCTATAATCCCAGCTACTCAGGAGGCTGAGGCAGGAGAATTGCTTGAACCTGGGAGGTGGAGGTTGCAGTGAGCCGAGATCGGGCCACTGCACTCCAGCCTGGGCGACAGAGTGAGACTCAGTCTCAAAA	CTGGGCATGGTAGCTCACACCTGCAATCCCAGCACTTTGGGAGGCCGAGGTGGGCGGATCACTTGAGGTCAGGAGTTTGAGACCAGCCTGGCCAACATGGTGAAACCCCATCTCTACTAAAAAGACAAAAAATTAGCCAGGTGTGGTGGCGCACACCTGTAATCCCAGCTCTTCGGGAGGCTGAGGCAGGAGAATCAGCTGAACCTGGGAGGTGGAGGTTGCAGTGAGCTGTGATTGTGCCACTGCACTCCAGCCTGGGCGGCAGAATGAGACTCCGTCTCAAAA	chr16:16120493-16120777	chr16:16156978-16157262
chr14:103478525:-|chr14:103465902:-	CDC42BPB	circular_RNA|multiple_exon	239	up	NS	NM_006035	-	chr14:103452918-103465901	12984	chr14:103478526-103523335	44810	NM_006035_intron_31_0_chr14_103452918_r(-)	NM_006035_intron_35_0_chr14_103478526_r(-)	92.199	282	20	2	3215	3495	14682	14402	5.44e-113	403	TTTTCTTTTTTGAGACGGAGTCTTGCTCTGTCACCCAGGCTGGAGTGCAGTGGCATCATCTCAGCTCACTGCAAG-CTCCGCCTCCCGGGTTCACGCCATTCTCCTGCCTCAGCCTCCCGAGTAGCTGGGACTACAGGTGCCCACCACCACGCCCAGCTAATTTTTTTGTATTTTTAGTAGAGATGGGGTTTCACCGTGTTAGCCAGAATGGTCTTGATCTCCTGACCTCGTGATCCGCCCGCCTCGGCCTCCCAAAGTGCTGGGATTACAGGCGTGAGCCA	TTTTTTTTTTTGAGACGGAGTCTCACTCTGTCACCCAGGCTGGAGTTCAGTGGCGTGATCTCAGCTCACTGCAAGGCTCCGCCTCCCGGGTTCACGCCGTTCTCCTGCCTCAGCCTCCCGAGTAGCTGGGACTACAGGCGCCTGCCACCATGCCTGGATAATTTTTT-GTATTTTTAGTAGAGATGGGGTTTCACCATGTTAGCCAGGATGGTCTCCATCTCCTGACCTCGTGATCTGCCCGCCTCGGCCTCCCAAAGTGCTAGGATTACAGGCGTGAGCCA	chr14:103462407-103462687	chr14:103508654-103508934
chr1:26566253:+|chr1:26586293:+	CEP85	circular_RNA|multiple_exon	261	up	NS	NM_022778	+	chr1:26560802-26566252	5451	chr1:26586294-26594973	8680	NM_022778_intron_0_0_chr1_26560802_f(+)	NM_022778_intron_6_0_chr1_26586294_f(+)	85.484	310	42	2	1253	1561	4756	4449	4.34e-98	351	AATTCTTTTTTTTTTTTTTTTTTTTGTGAGACGGAGTTTTGCTCTTGTTGCCCAGGCTGGAGTGCCGTGGCGCGATGTCGGCTCACCGCAACCTCCGCCTCCCAGGTTCAAGCGATTCTCCTGCCTCAGCCTCCCGAGTAGCTGGGATTACAGGCATGCGCCACCATGCACGGATAA-TTTTGTATTTTTAGTAGAGACGGCGTTTCTCCATGTTGGTCAGGCTGGTCTCAAACTCCCGACCTCAGGTGATCCGCCCGCCTCGGCCTCCCAAAATGCTGGGATTACAGGCGTGAGCCACCACGCCCGGCC	AATGCTTCCTTTTTATTTTATTTTTTTGAA--GGAGTCTCACTCTCATTGCCAAGGCTGGAATGCAGTGGCGTGATCTCAGCTCACTGCAACCTCCACCTCCCAGGTTCAAGCGATTCTCCTGCCTCAGCCTCCCGAGTAGCTGGGATTACAGGCACCCACCACCATGCCCAGCTAATTTTTGTATTTTTAGTTGAGACAGGATTTCACCATGTTGGCCAGGCTGGTCTTGAACTCCCGACCTCAGGTGATCCACTTGCCTCAGCCTCCCAAAGTGCTGGGATCACAGGCGTGAGCCACCGCGCCCAGCC	chr1:26562054-26562362	chr1:26590742-26591049
chr3:52238709:+|chr3:52240767:+	ALAS1	circular_RNA|multiple_exon	341	up	NS	NM_199166	+	chr3:52238029-52238708	680	chr3:52240768-52242098	1331	NM_199166_intron_3_0_chr3_52238029_f(+)	NM_199166_intron_6_0_chr3_52240768_f(+)	74.403	293	68	4	96	387	540	254	6.76e-48	179	GTAGCTCATACCTGTAATCCCAGCACTTTGGGAGGCTGAAGCGGGAGAAGATCACTTGAGGCCAGGAGTTTGAGGCCAGCCTTGGCAACATAGCAAGACACTATCTCTACCAAAACAGTTTTTTTAATTAGCCAGGCATGATGGCTTGCATCTATAGTCCCAGCTACTCAGGAGGCTAAGGTAGGAAGATTGCTTAAGCCCAAGACTTCAAGGTT-CAGTGAGCTATGATCACGCTATTGCACTCCAGCCTGAATGACAGACAGAGACTCAGTTTCTAGGAAAAACAAAAAAA	GTGGCTCACACCTGTAATTCCAGCTCTTTGGGAGGCTGAGGCGGGC--AGATCACA--AGGTCAGTAGATCGAGACCATCCTAGCTAACATGGTGAAACCCTGTCTCTACTAAAAA--TACAAAAAATTAGCTGGGCGTGGTGGCAGGCGCCTGTAGTCCCAGCTACTCAGGAGGCTGAGGCAGGAGAATGGCGTGAACCCAGGAAGTGGAGCTTGCAGTGAGCCGAGATCACGCCACTGCACTCCAGCCTGGGTGACAGAGGGAGACTCCGTCTCAAAAAAAAAAAAAAAAA	chr3:52238124-52238415	chr3:52241021-52241307
chr13:111335481:-|chr13:111303381:-	CARS2	circular_RNA|multiple_exon	256	up	NS	NM_024537	-	chr13:111299587-111303380	3794	chr13:111335482-111340067	4586	NM_024537_intron_4_0_chr13_111299587_r(-)	NM_024537_intron_9_0_chr13_111335482_r(-)	79.672	305	49	4	642	935	328	26	5.33e-72	264	GGCACGATGGCTCACACCTGTAATCTCAACACTTTGGGAGGCTGAGGCAGGTGGATCACTTGAGGTCAGGAGTTCGAGACCAGTTTGGCCAACGTGGTAAAACCCCATCTCTCCTAAAAATAC---------AAAAAT-TAGCCAGGCATGGCGATGTGTGCCT-GTAATCCCAGCTACTCAGGAGGGTGAAGCAGGAGAATTGCTTGAACCTGGGAGGCAGAGGCTGCAGTGAGCCATGATCATGCCACTGCTCTCTAGCCTGGGTGGCTGAGCAAGACTCCATCTGAAAAAAATACAAAAAAA	GGCACAGTGGCTCACGCCTGTAATCCCAGCACTTTGGGAGGCTGAGGCAGGTGGATCACA--AGGTCAGGAGTTTGAGACCAGCTTGGCCAACATGGTGAAACCTTATCTCTACTAAAAATACCAAAACAAAAAAAATGTAGCCGGGCATGGTGGCACGCACCTTGTAGTCCCAGCTATTCAGGAGGCTGAGACGGGAGAATCGCTTGAACCAGGGAGGCAGAGGTTGCAGTGAGCTGAGATAGCACCACTGCACTCCAGCCTGGGTGACAGAGTAAAACTCTGTCTCAAAAAAAAAAAAAGAAA	chr13:111302446-111302739	chr13:111339740-111340042
chr5:31424578:-|chr5:31421379:-	DROSHA	circular_RNA|multiple_exon	149	down	down	NA	NA	NA	NA	NA	NA	NA	NA	NA	NA	NA	NA	NA	NA	NA	NA	NA	NA	NA	NA	NA	NA
chr1:223946972:+|chr1:223959941:+	CAPN2	circular_RNA|multiple_exon	269	up	NS	NM_001748	+	chr1:223945083-223946971	1889	chr1:223959942-223962535	2594	NM_001748_intron_10_0_chr1_223945083_f(+)	NM_001748_intron_19_0_chr1_223959942_f(+)	79.365	252	49	3	525	774	1428	1178	4.87e-56	210	GGATGAAGTGCAGTGGCATGATCTCGACTCACTGCAACCTCTACCTCCTGGGTTCAAGTGATTCTCCTGCTTCAGCCTCCCCAGTAGCTGGGACTA-CAGGCACGCACCAGGATGCCAGGCCAATTTTTGTATTTTTAGTAGAGACGGGGTTTCACCATGGTGGCCAGGCTGGTCTTGAACTCCTGACCTCAGGTGATCCACCCCCTTCAGCCTCCCAAAGTGCTAGGATTACAGGTGT-AGCCACCGTGCC	GGATGGAGTACAATGGTGCAATCTCAGCTCGCCGCAACCTCCGCCTCCCGGGTTCAAGCAATCCTTTCGCTTCAGCCTCCCGAGTAGCTGGGATTAACAGGCATGTGTCACCACGCCTGGCTAATTTT-GTATTTTTAGTAGAGATGGGGTTTCTCCATGTTACTCAGGCTGGTCTCGAACTCCCAACCTCAGGTGATTCGCCCGCCTTGGCCTCCCAAAGTGCTAGGATTATAGATGTGAGCCACCGCGCC	chr1:223945607-223945856	chr1:223961119-223961369
chr2:113258783:+|chr2:113260758:+	TTL	circular_RNA|multiple_exon	404	up	NS	NM_153712	+	chr2:113251953-113258782	6830	chr2:113260759-113277858	17100	NM_153712_intron_2_0_chr2_113251953_f(+)	NM_153712_intron_4_0_chr2_113260759_f(+)	83.553	304	49	1	5914	6216	9382	9079	1.03e-88	320	TAGGCCGGGCATGGTGGCTCACACCTGTAATCCCAGCACTTTGGGAGGCCAAGGCAGGCAGATCACGAGGTCAGAAGACCAAGACCATCCTGGCCAACATGGTGAAACCCCATATGTACTAAAAATACAAAAA-TTAGCCAGGCATGGTGGTGCACGCCTGTAATCCCAGCTACTTGGGAGGCTGAGGCAGGAGAATTGCTTGAACCCAGGAGGCGAAGGTTACAGTGAGCTGAGATTGCGCCACTGCACTCCATCCTGGGCGACAGAGTGAGACTCCATCTCAAAAACAAACAAACAAACAAA	TAGGCCAGGCGTGGTGGCTCATGCCCGAAATCCCAGCACTTTGGGAGGCCGAGGTGGACGGATCACGAGGTCAGGAGATCGAGACCATCCTGGCTAACACGGTGAAACCCTGTCTCTACTAAAAATGCAAAAAATTAGCCGGGCATGGTGGCGGGCGCCTGTAGTCCCAGCTATTCGGGAGGCTGAGGCAGGAGAATGGCGTGAACCTGCAAGGCGGAGCTTGCAGTGAGCCGAGATCACGCCACTGCACTCCAGCCTGAGCGACAGAGTGAGACACTGTCTCAAAAAAAAAAAAAAATACAAA	chr2:113257866-113258168	chr2:113269837-113270140
chr19:45872405:-|chr19:45871888:-	ERCC2	circular_RNA|multiple_exon	193	up	NS	NM_001130867	-	chr19:45868417-45871887	3471	chr19:45872406-45873390	985	NM_001130867_intron_7_0_chr19_45868417_r(-)	NM_001130867_intron_10_0_chr19_45872406_r(-)	84.674	261	34	2	3041	3295	418	158	6.75e-80	288	GCCCAGGCTGGAGTGCTATGGCACGATCTCTGCTCACTGCAACCTCCACCTCCCGGATACAAGCGATTCTCCTGCCTCAGCCTCCCGAGTAACTGGGATTACAGGCATGTGCCACCACGCCTGGCTAA----TGTATTTTTAGTGGAGACAGGGTTTCACCATGTTGGCCAGGCTGGTCTCGAACTCCTGACCTC--GTGATCTGCCCACCTCAGCCTCACAAAGTGCTGGGATTACAGGCGTGAGCCACCGCGCCCAGCC	GCCCAGGCTGGAATGCAGTGGCACAATCATGGCTCACTGCAGCCTCCAACTCCTGGCCTCAAGCGATCCTCCTGCCTCAGCCTCCCGAGTAGGTGGGATTACAGGCGCCCGCCACCACACCTGGCTAATTTTTGTATTTTTAGTACAGACGGGGTTTCACCGTGTTGGCCAGGCTGGTCTCCAACTCCTGACCTCAAGTGATCCGCCCGCCTCGTCCTCCCAAAGCTCTGGGATTACAGGCGCGAGCCACCGCGCCCAGCC	chr19:45868593-45868847	chr19:45872973-45873233
chr6:90463341:-|chr6:90461150:-	MDN1	circular_RNA|multiple_exon	261	up	up	NM_014611	-	chr6:90460252-90461149	898	chr6:90463342-90463801	460	NM_014611_intron_78_0_chr6_90460252_r(-)	NM_014611_intron_80_0_chr6_90463342_r(-)	79.487	117	23	1	529	645	316	201	7.83e-23	100	GGCCAGGTGCAGTGGCTCATGCCTGTAATCCCAGCACTGTGGGAGGCCAAGGCGGTCGGATCACTTGAGCCCAGGGTTTTGAGAACAGCCTGGGCAACACGGCAAGACTCTGTCTCT	GGCCAGGCACGGTGGTTCATGCCTGTAATCTCAGCACTTTGGGAGGCCAAGGCAGGAGGACAGCTTGAGCCCAGGAGTTCGAGACCAGAGTGGG-AACACAGTGACACCCTGTCTCT	chr6:90460505-90460621	chr6:90463486-90463601
chr2:61258554:+|chr2:61259248:+	PEX13	circular_RNA|single_exon	694	up	NS	NM_002618	+	chr2:61244987-61258553	13567	chr2:61259249-61272860	13612	NM_002618_intron_0_0_chr2_61244987_f(+)	NM_002618_intron_1_0_chr2_61259249_f(+)	83.108	296	45	3	10542	10833	3885	3591	1.26e-82	300	TTTTTTTTTTTTTTTGAAACAGAGTCTCACTGT-GTCACCCAGACTGGAGGGCAGTGGCATGATCTCAGCTCACTGCAACAGCCGCCTCTGGGGTTCAAGCGATTCTCC---CTCAGCCTCCCGAGTAGCTGGGACTACAGGCACCCACCACCACGTCCGGCTAATTTTTGTATTTTTAGTAGAGACGGGGTTTCACCATGTTGGCCAGGCTGGTCTCGAACTCCTAACCTGAGGGGACCCGCCTGCCTCAGCCTCCCAAAGTGCTGGGATTACAGGCATGAGCCACCATGCCTGG	TTTTTTTTTTTTTTTAAGATGGAGTTTCGCTCTTGTTGCCCAGGCTGGAGTGCAATGGTGTGATCTTGGCTCCCTGCAACCTCCGCCTCCTGGGTTCAAGCAATTCTCCTGCCTCAGCCTCCCTAGTAGCTGGGATTACAGGCATGTGCCAACACGCCCGGCTAATTTT-GTATTTTTAGTAGAGATGGGGTTTCTCCATGTTGGTCAGGCTGGTCTCGAACTCTCGACCTCAGGTGATCCGCCCGCCTTGGCCTCACAAAGTGCTGGGATTACAGGCGTGTGCCACCATGCCTGG	chr2:61255528-61255819	chr2:61262839-61263133
chr21:27354790:-|chr21:27347383:-	APP	circular_RNA|multiple_exon	291	up	NS	NM_201414	-	chr21:27328070-27347382	19313	chr21:27354791-27394155	39365	NM_201414_intron_6_0_chr21_27328070_r(-)	NM_201414_intron_9_0_chr21_27354791_r(-)	85.714	301	39	2	15618	15916	791	493	1.62e-94	343	TTTTTGTTTGTTTGTTTTTGAGACGGAGTCTCGTCCTGTCGCCCAGGCTGTAGTGCAGTGGTGGAATCTCAGGTCACTGCAAGCTCCGCCTCCCAGGTTCAAACAATTCTCCTGCCTCAGCCTCCCGAGTAGCTGGGACTACAGGCGCCCACCACCATGCCTTGCTAATTTTTGTATTTTTAGTAGAGATGGGGTTTCACCATGTTGGCCAGGCTGGTCTGGAACTCCTGACCTC--GTGACCTGCCCGCCTCGGCCTCCCAAAGTGCTGGGATTACAGGCGTGAGCCACGGCGCCTGGCC	TTTTTTTTTTTTTTTTTTTGAGAC--AATCTTGCTCTGTCACCCAGGCTGGAGTGCAATGGTGTGATCTCAGCTCACTGCAACCTCCGCCTCCTGGGTTCAAGCAATTCTCCTGTCTCAGCCTCCCAAATAGCTGGGATTACAGGTGCGTGCCACCACGCCTGGCTCATTTTTGTATTTTTAGTAGAGATGGGTTTTCACCATGTTGGCCAGACTGGTCTTGAACTCCTGGCCTCAGGTGATCCGCCTGCCTCGGCCTCCCAAAGTGCTGGGATTACAGGTGTGAGGCACTGTGCCTGGCC	chr21:27331467-27331765	chr21:27393365-27393663
chr10:34806087:-|chr10:34739245:-	PARD3	circular_RNA|multiple_exon	311	up	NS	NM_019619	-	chr10:34690846-34739244	48399	chr10:34806088-34985245	179158	NM_019619_intron_19_0_chr10_34690846_r(-)	NM_019619_intron_22_0_chr10_34806088_r(-)	78.62	594	94	6	18259	18844	32114	31546	1.68e-141	502	TTTTTTTTTTTTTTTTTGAGACAGAGTCTCACTCTGTAGCCCAGGCTAGAGTGCAGTGGCGTGATCTCGGCTCACTGCAAGCTCTGCCTCTCAGGTTCACGCCATTCTCCTGCCTCAGCCTCCCGAGTAGCTGGGACTACAGGTGCCCGCCACCACGCCCAGCTAATT------TTTTTAGTAGATACGGGGTTTCACCGTGTTAGCCAGGATGGTCTCGATCTTCTGACCTAATGATCCACCCGCCTCGGCCTCCCAAACTGCTGGGATTACAGGCATGAGCCACCATACCCGGCATTTTTTTTTTTTTTTTTTTTTTTTTTTGAGACAGAGTTTTGCTCCTGTCACCCAAGCTGGAGTGCAGTGGTGTGATCTTGGCTCACTGCAACTTCTGCCTCC…	TTTTTCTTTTTTCTTTTGAGACAGAGTCTCGAACTGTTGCCCAGGCTGGAGTGCAGTAGCGTGATCTCGGCTCACTGCAACCTCCACCTCCCAGGTTCAAGCGATTCTCCTGCCTCAGCCTACCAAGTAGCTGGGATTACAGGTGTGCACCCCCAGGCCCGGCTCATTTTTGTATTTTTAGTAGAGGTGGGGTTTCACCATGTTGGTCAGGCTGGTCTCAAAATCCTGACCTTGTGATCCGCCCACCTCAGCCTCCCAAAGTGCTGGGATTATAGGCGTAAGCCACTGCACCTGGC---------------------CTTTTTTGAGAAGGTGTCTCCCT-GTGTTGCCCGGGCTGGAGTGCGGTGGT---ATCTCAGCTCACAGCAGCCTCTGCCTCC…	chr10:34720401-34720986	chr10:34953132-34953700
chr10:93756126:+|chr10:93768032:+	BTAF1	circular_RNA|multiple_exon	353	up	NS	NM_003972	+	chr10:93754402-93756125	1724	chr10:93768033-93768585	553	NM_003972_intron_22_0_chr10_93754402_f(+)	NM_003972_intron_25_0_chr10_93768033_f(+)	75.667	300	63	4	750	1041	374	77	1.09e-53	203	AGGCCGGGCGTGGTGGCTTACACCTGTAATCCCAGCACTTTGGGAGGCCGAGGTGGGTGAATCAC--GAGGTCAGGAGTTCAAGACCAGCCTGGCCAATATGGTGAAACCCCCATCTCTACTAAAAATACAAAAAT----TAGCCGGGCGTGATGGG--ACATGCCTGTAGTCCCAGGTACTTGGGAGGCTGAGGCAGGAGAATCACTGGAACCCGGGAGGCAGAGGTTGCAGTGAGCCAAGATCGCGCCACTGCACTCTAGCCTAGGCGACAGAGCGAGACTCAGTCTCAAAAAAAAAA	AGGCCAGGTATGGTGGCTCACATCTCTAATCCCAGCACTTTGGGGGGCCAAGGTGGGAGGATCACTTGAAGCCAGGAGTTCAAGACCAGCATGGGCAACAAAATGAGAACGCTGCCTCTACCAAAAAAAAAAAAAAAAACTAGCTGGCCATAGTGGTGCACATG--TATAGTCCCAGCTACTTGGGAGGCTGAGGTGGGAAGATGGCCTGAGTCCAGGAGTTTGAGGCTGCAGTGAACCATGATTCTGCCACTGCACCCCAGCCTGGGCAACAGAGCAAGACTCTGTCTCAAAAAAGAAA	chr10:93755151-93755442	chr10:93768109-93768406
chr13:114149817:+|chr13:114157903:+	TMCO3	circular_RNA|multiple_exon	615	up	NS	NM_017905	+	chr13:114145589-114149816	4228	chr13:114157904-114164552	6649	NM_017905_intron_0_0_chr13_114145589_f(+)	NM_017905_intron_5_0_chr13_114157904_f(+)	90.476	21	2	0	1665	1685	391	371	0.2	30.1	CAAAGTGTCTTTTTAATAACT	CAAAGTGTCTTTTAATTAACT	chr13:114147253-114147273	chr13:114158274-114158294
chr14:37754523:+|chr14:37838829:+	MIPOL1	circular_RNA|multiple_exon	236	up	NS	NM_138731	+	chr14:37739731-37754522	14792	chr14:37838830-37892059	53230	NM_138731_intron_6_0_chr14_37739731_f(+)	NM_138731_intron_10_0_chr14_37838830_f(+)	86.288	299	34	2	13826	14117	46015	45717	2.9e-97	352	TTTATATTTTTGAGACTGAGTCTCACACTGTTGCCCAGGCTGGAGTGCAGTGGTACAATCTTTGTTCATTGCAACCTCCGCCTCCTGAGTTAATGCCATTCTCCTGCCTCAGCCTCCTGAGTAGCTGGGATTACAGGTGCCCACCACCATGCCTGGCTAATTTTTTGTAT------TTTTAGTAGAGAC-GGGGTTTCACCATGTTAGCCGGGATGGTCTCGATCTCCTGACCTGGTGATCCACCTGCCTCGGCCTCCCAAAGTGCTGGGATTACAGGCGTGAGCCATTGTGCCTGGCC	TTTTTTTTTTTGAGACAGAGTCTCGCTCTGTCGCCCAGGCTGGAGTGCAGTGACGCAATCTCGGCTCACTGCAAGCTCCGCCTCCCAGGTTCACGCCATTCTCCGGCCTCAGCCTCCCGAGTAGCTGGGACTACAGGCGCCCGCCACCACGCCTGGCTAATTTTTTGTATTTTTTTTTTTAGTAGAGACAGGGGTTTCACCGTGTTAGCCAGGATGGTCTCGATCTCCTGACCTCGTGATCCGCCTGCCTCGGCCTCCCAAAGTGCTGGGATTATAGGCGTGAGCCACCATGCCCGGCC	chr14:37753556-37753847	chr14:37884546-37884844
chr8:27156076:-|chr8:27151597:-	TRIM35	circular_RNA|multiple_exon	325	up	NS	NM_171982	-	chr8:27147696-27151596	3901	chr8:27156077-27168317	12241	NM_171982_intron_2_0_chr8_27147696_r(-)	NM_171982_intron_4_0_chr8_27156077_r(-)	71.777	287	62	7	199	483	4486	4217	1.94e-34	138	TTATTTCTTCCTCGCTCTTCTTTTTTTTAGAGACAGGGTCTTGCTGTATCACCCAGGCTGGAGTACAGTGGGT-GATTATAGCTCAGTGTAACCTCAAACTCATGGGCTCAAGTGATCCTCTCTCCTTAGCCTCCTGAGTAGCTGGGACTACAGGCACGAGCCACCATGCCCAACTAATTTTTTTCATTTTTTACCAGTCAGGTAGGGGTGAGGGGGGTCTCACTATGTTGCCCAAGCTGGTCTTGAATCCCTGGCCTCAAGTGATGCTTCC-ACCTTGGCCTCCCA	TTCTTTTTTTCTTTCTTTTTTTTTTTTTTGAGACAGTGTCTTGCTCTGTCGTACAGGCTGGAGGGCAGTGGCACGATCTCGGCTCACTGCAACCTCCATCTCCCGGGTTTAAGCGATTCTCCTGCCTCAGCCTCCCAAGTAGCTGGGACTACAGGTACCTGCCACCATGCCTGGTTAA-TTTTTGCATTTTT---------AGTAGAGAT----GGGGTTTCACCATACTGGCCAGGCTGGTCTCGAACTCCTGACCTC--GTGAT-CTGCCTGCCTCGGCCTCCCA	chr8:27151114-27151398	chr8:27163832-27164101
chr5:633884:+|chr5:644540:+	CEP72	circular_RNA|multiple_exon	465	up	NS	NA	NA	NA	NA	NA	NA	NA	NA	NA	NA	NA	NA	NA	NA	NA	NA	NA	NA	NA	NA	NA	NA
chr7:2608588:+|chr7:2613122:+	IQCE	circular_RNA|multiple_exon	115	up	NS	NA	NA	NA	NA	NA	NA	NA	NA	NA	NA	NA	NA	NA	NA	NA	NA	NA	NA	NA	NA	NA	NA
chr10:22002701:+|chr10:22016857:+	MLLT10	circular_RNA|multiple_exon	222	up	NS	NM_004641	+	chr10:21977468-22002700	25233	chr10:22016858-22019828	2971	NM_004641_intron_13_0_chr10_21977468_f(+)	NM_004641_intron_16_0_chr10_22016858_f(+)	79.091	110	23	0	15650	15759	938	829	1.24e-19	95.1	TTGTAGAGATGAGGTTTTGCCGTGTTGGCCAGGCTGATGTTGCAGTCCTGTACTCAAGTGATCTGCCAGCCTTGGCCTCCCAAAGTGCTGGGATTACAGGCATGAGCCAC	TTGTAGACATGGAGTCTTGGCATGTTGCCCAGGCTGGTCTTGAACTCCAGGCCTCAAGCAATCCTCCAAACTTGGCCTCCCAAAGCGCTGGGATTATAGACATGAGCCAC	chr10:21993117-21993226	chr10:22017686-22017795
chr8:27995215:+|chr8:28019595:+	ELP3	circular_RNA|multiple_exon	250	up	NS	NM_018091	+	chr8:27989922-27995214	5293	chr8:28019596-28047165	27570	NM_018091_intron_8_0_chr8_27989922_f(+)	NM_018091_intron_13_0_chr8_28019596_f(+)	85.05	301	41	3	2526	2823	20500	20201	9.24e-92	331	TTTTTTTTTTTTTCCTTGAGACGGAGTCTCGCACT-GTCATTCAGGCTGGAGTGCAATGGCACGATCTTGGCTCACTGCAACCTCTGCCTCCCGGGTTCAAGCAATTCTCCTGCCTCAGCCTTCTGAGTAGCTGGGATTACAGGTGCCCACCACCACACCTGGCTAATTTTTTGTATTTTTAGTAGAGACGGGGTTTCACCATGTTGACCAGGCTGGTCTCGAACTTCTGACCTC--GTGATCCGCCCGCCTCTGCCTCCCAAAGTGCTGGGATTACAGGCGTGAGCCACTGCGCCTGGCC	TTTTTTTGTTTGTTTTTGAGACGAAGTCTCTCTCTTGTCACCCAGGCTGGAGTGCAATGGCGTGATCTCGGCTCACTGCAACCTCTGCCGCCCAGCTTCAAACGATTCTCCTGCCTCAGCCTCCAGAGTACCTGGGATTACAGGTGCATGCCACCACACCCAGCTAATTTTTTGTATTTTTAGTGGAGACAGGGTTTCAACATGTTGGCCAGGCTGGTCTCGAACTCCTGACCTCAGGCAATCCATGTGCCTCAGCCTCCCAACGTGCTGGGATTACAGGTGT-AGCCACTGTGCCCGGCC	chr8:27992447-27992744	chr8:28039796-28040095
chr17:6503778:-|chr17:6493099:-	KIAA0753	circular_RNA|multiple_exon	302	up	NS	NM_014804	-	chr17:6483185-6493098	9914	chr17:6503779-6510192	6414	NM_014804_intron_0_0_chr17_6483185_r(-)	NM_014804_intron_6_0_chr17_6503779_r(-)	81.356	118	22	0	9582	9699	2625	2508	1.47e-26	114	TTTATTTATTTTGAGACGGAATCTCACTCTGTTGCCCAGGCTGGAGTGCAGTGGTGTGATCTCTGCTCACTGCAATCTCCACCTCCCAGGTTCAAGCGATTCTCCTGCCTCAGCCTCC	TTTTTTTTTTTTGAGACAGGGTCTTGCTCTGTTGTCCAGGCTGGAGTGCAGTGACATGATCATGGCTCACTGCAGCCTCGACTTCCCAGGCTCAAGTGATTCTCCTACTTCAGCCTCC	chr17:6483400-6483517	chr17:6507568-6507685
chr19:19308916:+|chr19:19310043:+	RFXANK	circular_RNA|multiple_exon	134	up	NS	NM_134440	+	chr19:19308431-19308915	485	chr19:19310044-19312457	2414	NM_134440_intron_4_0_chr19_19308431_f(+)	NM_134440_intron_7_0_chr19_19310044_f(+)	84.718	301	42	4	107	406	1863	1566	3.68e-91	322	GCTGGGTGCAGTGGCTCATGCCTGTAATCCCAGCACTTTGGGAGGCCGAGGCGGGTGGATCACTTGAGGTCAGGAGTTCAAGACCAGCCCGGCCAACATGGGTGAAACCCTGTCTCTACTAAAAAAATACAAAAATTAGCCAGGCGTCGTGGTGGGTGCCTGTAATCCCAGGTACTCTGGAGGCTGAGGTGGGAGAACTGTGTGAACCTGGGAGGCGGAGGTAGCAGTGAGCCGAGATTGCGCCACTGCACTCCAGCCTGGGCAAC-AGAGCAAGACTCTATCTCCAAAAAAAAAAAAAAA	GCCGGGTGTGGTGGCTCATGCCTGTAATCCCAGCACTTTGGGAAGCTGAGGCGGGTGGATCACCTGAGGTCGGGAGTTTGAGATCA-CCTGACCAACATGGA-GAAACCCTGACTCTACTAAAAATGCA-AAAAATTAGTTGGGCATGGTGGTGCATGCCTGTAATCCCAGCTACTTGGGAGGCTGAGGCAGGAGAATTGCTTGAACCTGGGAGGCGGAAGTTGCAGTGAGCCGAGATCACGCCATAGCACTCCAGCCTGGGCAACAAGAGCGAAACTCCATCTCAAAAAAAAAAAAAAAA	chr19:19308537-19308836	chr19:19311609-19311906
chr2:128100770:-|chr2:128087497:-	MAP3K2	circular_RNA|multiple_exon	155	up	NS	NM_006609	-	chr2:128084394-128087496	3103	chr2:128096627-128100701	4075	NM_006609_intron_9_0_chr2_128084394_r(-)	NM_006609_intron_14_0_chr2_128096627_r(-)	85.223	291	40	2	1628	1917	1594	1306	8.11e-91	325	TTTATTTTATTTATTTTTTGAGACAGAGTCTCACTCCGTCACCCAGGCTGGAGTACAGTGGCGCGGTCTCAGCTAACTGTAACCGCTGCCTCCTGGGTTCAAGTGATTCTCCTGCCTCAGCCTCCTGAATAACTGAGATTACAGGCGCCCGCCACCATGCCTGGCTAAT-TTTTATATTTTTAGTAGAGATGGGGTTTCAGCCTGTTAGCCAGATTGGTCTCGAACTCCTGACCTCATGTGATCCACCCACCTTGGCCTCCCAGAGTGCTGGGATTACAGGCGTGAGCCAC	TTTTTTTTTTTTTTTTTTTGAGACAGAGTCTTGCTCTGTCGCCCAGGCTGGAGTGCAGTGGCGTGATCTCGGCTCACTACAAGATCCGCCTCCTGGGTTCACGCCATTCTCCTGGCTCAGCCTCCTGAGTAGCTGGGACTACAGGCGCACGCCACCATGCCTGGCTAATTTTTTGTATTTTTAGTAGAGATGGGGTTTCACTGTGTTAGCCAGGATGGTCTCAATCTCCTGACCTC--GTGATCCACCCGACTCGGCCTCCCAAAGTGCTGGGATTACAGGCATGAGCCAC	chr2:128085580-128085869	chr2:128099108-128099396
chr2:32145979:-|chr2:32117061:-	MEMO1	circular_RNA|multiple_exon	254	up	up	NM_015955	-	chr2:32108532-32117060	8529	chr2:32145980-32157135	11156	NM_015955_intron_2_0_chr2_32108532_r(-)	NM_015955_intron_5_0_chr2_32145980_r(-)	85.246	305	41	3	6573	6876	6871	6570	1.5e-93	338	GGCTGGGTGTGGTGGCTCACGCCTGTAATCCCAGCACTTTGGGAGGCCAAGGCAGGTGGATCACTTTAGGTCAGGAGTTTGAGACCAGCCTGGCCAACATGGTGAAACCCCATCTTTACTAAAGATACAAAAAGT-AGCTGGATGTGGTGGCACATGCCTGTAGTCCCAGCTACTCGGGAGGTTGAGGCAGGAGAATCACTTGAACCCGGGAGGCAGAGGTTGCAGTGAGCTGAGATTGCACCACTGCACTCTAGCCTGGGCAACAGGGTGAGACTCCATCTTAAAAAAAAGAAAAAAAGAAAAA	GGTTGGGTGCAGTGCCTCATGCCTGAAATGCCAGCACTTTGGGAGGCTGAAGCAGGCGGATCACG--AGGTCAGGAGATCGAGACCATC-TGGCTAACATGGTGAAACCCCATCTCTACTAAAAATACAAAAAATTAGCCAGGCGTGGTGGCACACGCCTGTAATCCCAGCTACTCAGGAGGCTGAGGCAGGAGAATCGTTTGAACCCGGGAGGCAGAGGTTGCAGTGAGCTGAGATTGTGCCACTGCACTCCAGCCTGGGGGACAGAGCAAGACTCCGTCTCAAAAAAAAAAAAAAAAAAAAAA	chr2:32110185-32110488	chr2:32150265-32150566
[truncated: 649 more rows]

## Sheet: header
intron1	Left/upstream intron flanking the circRNA junction
intron2	Right/downstream intron flanking the circRNA junction
qseqid	Query Seq-id
sseqid	Subject Seq-id
pident	Percentage of identical matches
alength	Alignment length
mismatch	Number of mismatches
gapopen	Number of gap openings
qstart	Start of alignment in query
qend	End of alignment in query
sstart	Start of alignment in subject
send	End of alignment in subject
evalue	Expect value
bitscore	Bit score
qseq	Aligned part of query sequence
sseq	Aligned part of subject sequence
qseql	Genomic location of query sequence
[truncated: 2 more rows]
