# Supplementary material for: ADARs act as potent regulators of circular transcriptome in cancer
Source: Nat Commun. 2022 Mar 21;13:1508. doi: 10.1038/s41467-022-29138-2 (PMC8938519; doi:10.1038/s41467-022-29138-2)
Supplement: Supplementary file 6 — Supplementary Data 3 [file 41467_2022_29138_MOESM6_ESM.xlsx]

## Sheet: Sheet7
location	gene	type	junction_exons_length	EV_1	AR1_DeAD	EV_2	AR2_DeAD	AR1-DeAD-fc	AR2-DeAD-fc	AR1_specificity	AR2_specificity	category
chr20:40179999:-|chr20:40141485:-	CHD6	circular_RNA|multiple_exon	204	1	19	19	24	19	1.26316	adar1_up		independent
chr3:48831482:-|chr3:48810388:-	PRKAR2A	circular_RNA|multiple_exon	205	1	18	31	51	18	1.64516	adar1_up		independent
chr8:17400827:+|chr8:17401224:+	SLC7A2	circular_RNA|single_exon	397	9	25	1	47	2.77778	47		adar2_down	dependent
chr16:74695349:-|chr16:74678260:-	RFWD3	circular_RNA|multiple_exon	610	0	22	9	10	22	1.11111	adar1_down		dependent
chr5:10618445:+|chr5:10638280:+	ANKRD33B	circular_RNA|multiple_exon	269	0	14	7	42	14	6	adar1_down		dependent
chr12:122839859:-|chr12:122837273:-	CLIP1	circular_RNA|multiple_exon	257	26	21	1	33	0.807692	33		adar2_down	dependent
chr8:144770832:+|chr8:144772293:+	ZNF707	circular_RNA|multiple_exon	705	12	10	0	31	0.833333	31		adar2_down	dependent
chr7:65441189:-|chr7:65439282:-	GUSB	circular_RNA|multiple_exon	333	13	22	0	41	1.69231	41		adar2_up	independent
chr18:39595440:+|chr18:39609405:+	PIK3C3	circular_RNA|multiple_exon	206	1	13	6	22	13	3.66667	adar1_up		independent
chr8:54742093:-|chr8:54708207:-	ATP6V1H	circular_RNA|multiple_exon	281	8	19	0	26	2.375	26		adar2_down	dependent
chr2:159389692:+|chr2:159433895:+	PKP4	circular_RNA|multiple_exon	248	2	21	22	20	10.5	0.909091	adar1_up		independent
chr13:20638591:+|chr13:20657172:+	ZMYM2	circular_RNA|multiple_exon	345	1	13	25	52	13	2.08	adar1_down		dependent
chr21:45165960:+|chr21:45168961:+	PDXK	circular_RNA|multiple_exon	131	2	21	22	11	10.5	0.5	adar1_up		independent
chr14:80158516:+|chr14:80164280:+	NRXN3	circular_RNA|multiple_exon	396	3	0	0	22	0	22		adar2_down	dependent
chr17:15943808:-|chr17:15938079:-	NCOR1	circular_RNA|multiple_exon	232	0	10	23	20	10	0.869565	adar1_up		independent
chr21:33747792:-|chr21:33740712:-	URB1	circular_RNA|multiple_exon	280	6	10	0	22	1.66667	22		adar2_down	dependent
chr18:12360050:-|chr18:12351084:-	AFG3L2	circular_RNA|multiple_exon	249	1	9	1	2	9	2	adar1_down		dependent
chr7:156956504:+|chr7:157000629:+	UBE3C	circular_RNA|multiple_exon	285	1	9	8	3	9	0.375	adar1_down		dependent
chr15:75722749:-|chr15:75714988:-	SIN3A	circular_RNA|multiple_exon	397	2	17	15	15	8.5	1	adar1_down		dependent
chr1:179081533:-|chr1:179079417:-	ABL2	circular_RNA|multiple_exon	262	6	6	0	18	1	18		adar2_down	dependent
chrX:23724856:-|chrX:23722811:-	ACOT9	circular_RNA|multiple_exon	261	5	31	1	18	6.2	18		adar2_down	dependent
chr3:136664425:+|chr3:136665137:+	NCK1	circular_RNA|single_exon	712	9	4	0	17	0.444444	17	adar1_down	adar2_down	dependent
chr15:28492043:-|chr15:28491027:-	HERC2	circular_RNA|multiple_exon	340	5	2	0	16	0.4	16		adar2_down	dependent
chr11:93416725:+|chr11:93421031:+	CEP295	circular_RNA|multiple_exon	404	2	0	0	15	0	15		adar2_down	dependent
chr16:71748704:-|chr16:71736501:-	PHLPP2	circular_RNA|multiple_exon	422	16	3	0	15	0.1875	15		adar2_down	dependent
chr4:83803093:-|chr4:83795764:-	SEC31A	circular_RNA|multiple_exon	222	17	13	1	15	0.764706	15		adar2_down	dependent
chr7:101559395:+|chr7:101813830:+	CUX1	circular_RNA|multiple_exon	214	0	10	8	21	10	2.625	adar1_up		independent
chr1:53326403:+|chr1:53333449:+	ZYG11A	circular_RNA|multiple_exon	190	6	6	2	29	1	14.5		adar2_down	dependent
chr1:63091072:-|chr1:63084377:-	DOCK7	circular_RNA|multiple_exon	304	2	12	10	12	6	1.2	adar1_down		dependent
chr7:91761186:-|chr7:91746358:-	CYP51A1	circular_RNA|multiple_exon	266	3	18	21	9	6	0.428571	adar1_down		dependent
chr19:33113525:-|chr19:33108495:-	ANKRD27	circular_RNA|multiple_exon	241	0	1	0	14	1	14		adar2_down	dependent
chr17:80417868:+|chr17:80426772:+	NARF	circular_RNA|multiple_exon	212	3	27	11	28	9	2.54545	adar1_up		independent
chr14:31856581:-|chr14:31841016:-	HEATR5A	circular_RNA|multiple_exon	354	9	3	1	13	0.333333	13		adar2_down	dependent
chr3:111632166:+|chr3:111632549:+	PHLDB2	circular_RNA|single_exon	383	3	19	6	12	6.33333	2	adar1_up		independent
chr13:98865474:+|chr13:98996120:+	FARP1	circular_RNA|multiple_exon	297	13	7	5	65	0.538462	13	adar1_down	adar2_down	dependent
chr17:45673719:+|chr17:45682918:+	NPEPPS	circular_RNA|multiple_exon	328	9	13	3	33	1.44444	11		adar2_down	dependent
chr12:39705355:-|chr12:39695282:-	KIF21A	circular_RNA|multiple_exon	335	2	10	10	15	5	1.5	adar1_up		independent
chr11:128360471:-|chr11:128354718:-	ETS1	circular_RNA|multiple_exon	367	5	28	6	2	5.6	0.333333	adar1_down		dependent
chr19:334542:-|chr19:325635:-	MIER2	circular_RNA|multiple_exon	211	2	10	23	4	5	0.173913	adar1_down		dependent
chr4:166935588:+|chr4:166946583:+	TLL1	circular_RNA|multiple_exon	239	4	3	0	11	0.75	11		adar2_down	dependent
chr5:102433485:-|chr5:102432245:-	GIN1	circular_RNA|multiple_exon	476	4	20	15	70	5	4.66667	adar1_down		dependent
chr10:96234425:+|chr10:96271411:+	TBC1D12	circular_RNA|multiple_exon	186	19	4	2	21	0.210526	10.5		adar2_down	dependent
chr7:29994976:-|chr7:29976172:-	SCRN1	circular_RNA|multiple_exon	346	2	10	19	17	5	0.894737	adar1_down		dependent
chr16:67660458:+|chr16:67663436:+	CTCF	circular_RNA|multiple_exon	295	3	14	20	25	4.66667	1.25	adar1_down		dependent
chr1:212216335:+|chr1:212220759:+	DTL	circular_RNA|multiple_exon	245	2	9	2	11	4.5	5.5	adar1_down		dependent
chr15:78836532:+|chr15:78839040:+	PSMA4	circular_RNA|multiple_exon	200	2	10	3	24	5	8	adar1_up		independent
chr12:124218473:+|chr12:124221818:+	ATP6V0A2	circular_RNA|multiple_exon	294	7	33	6	40	4.71429	6.66667	adar1_up		independent
chr1:10380101:+|chr1:10384953:+	KIF1B	circular_RNA|multiple_exon	230	7	12	0	10	1.71429	10		adar2_down	dependent
chr1:47737913:-|chr1:47728575:-	STIL	circular_RNA|multiple_exon	378	3	14	6	1	4.66667	0.166667	adar1_up		independent
chr12:56676775:-|chr12:56668561:-	CS	circular_RNA|multiple_exon	232	4	0	0	10	0	10		adar2_down	dependent
chr19:41239065:+|chr19:41243674:+	ITPKC	circular_RNA|multiple_exon	275	2	9	6	6	4.5	1	adar1_down		dependent
chr14:81670448:-|chr14:81651875:-	GTF2A1	circular_RNA|multiple_exon	293	1	3	3	28	3	9.33333	adar1_down	adar2_down	dependent
chr1:230379052:+|chr1:230391090:+	GALNT2	circular_RNA|multiple_exon	247	22	13	1	21	0.590909	21		adar2_up	independent
chr17:79634759:+|chr17:79639185:+	CCDC137	circular_RNA|multiple_exon	212	24	36	10	75	1.5	7.5		adar2_up	independent
chr19:13135835:+|chr19:13136366:+	NFIX	circular_RNA|single_exon	531	4	15	37	0	3.75	0	adar1_up		independent
chr1:228401142:+|chr1:228403530:+	OBSCN	circular_RNA|multiple_exon	535	5	18	2	18	3.6	9		adar2_down	dependent
chr11:108061227:-|chr11:108057209:-	NPAT	circular_RNA|multiple_exon	127	10	3	2	18	0.3	9		adar2_down	dependent
chr17:30498062:+|chr17:30503232:+	RHOT1	circular_RNA|multiple_exon	110	7	5	1	9	0.714286	9		adar2_down	dependent
chr15:23356220:-|chr15:23333849:-	HERC2P2	circular_RNA|multiple_exon	264	4	14	2	16	3.5	8	adar1_up		independent
chr8:6582391:+|chr8:6612695:+	AGPAT5	circular_RNA|multiple_exon	192	7	31	1	9	4.42857	9		adar2_down	dependent
chr9:33956144:-|chr9:33953283:-	UBAP2	circular_RNA|multiple_exon	256	8	0	7	62	0	8.85714		adar2_down	dependent
chr19:13879173:+|chr19:13879862:+	MRI1	circular_RNA|multiple_exon	312	5	6	4	33	1.2	8.25		adar2_down	dependent
chr6:144086398:+|chr6:144098520:+	PHACTR2	circular_RNA|multiple_exon	592	9	1	4	31	0.111111	7.75		adar2_down	dependent
chr19:8530208:+|chr19:8539128:+	HNRNPM	circular_RNA|multiple_exon	268	13	7	3	21	0.538462	7		adar2_down	dependent
chr19:1154401:-|chr19:1149368:-	SBNO2	circular_RNA|multiple_exon	291	4	14	3	4	3.5	1.33333	adar1_up		independent
chr7:105192017:+|chr7:105195674:+	RINT1	circular_RNA|multiple_exon	336	2	10	3	20	5	6.66667		adar2_down	dependent
chr14:75138186:-|chr14:75136352:-	AREL1	circular_RNA|multiple_exon	200	8	13	2	13	1.625	6.5		adar2_up	independent
chr21:40601362:-|chr21:40596334:-	BRWD1	circular_RNA|multiple_exon	185	14	3	4	26	0.214286	6.5		adar2_down	dependent
chr20:62500649:+|chr20:62505169:+	TPD52L2	circular_RNA|multiple_exon	218	7	31	22	37	4.42857	1.68182	adar1_down		dependent
chr20:57268793:+|chr20:57282256:+	NPEPL1	circular_RNA|multiple_exon	262	4	14	8	18	3.5	2.25	adar1_up		independent
chr4:166946468:+|chr4:166964571:+	TLL1	circular_RNA|multiple_exon	260	9	4	2	13	0.444444	6.5		adar2_down	dependent
chr5:138117612:+|chr5:138223331:+	CTNNA1	circular_RNA|multiple_exon	258	0	1	2	13	1	6.5		adar2_down	dependent
chr5:179044912:-|chr5:179042547:-	HNRNPH1	circular_RNA|multiple_exon	161	5	10	2	13	2	6.5		adar2_down	dependent
chr9:125047448:+|chr9:125054119:+	MRRF	circular_RNA|multiple_exon	209	7	24	28	31	3.42857	1.10714	adar1_up		independent
chr18:77037054:+|chr18:77067234:+	ATP9B	circular_RNA|multiple_exon	390	5	17	9	5	3.4	0.555556	adar1_up		independent
chr2:62110683:-|chr2:62100137:-	CCT4	circular_RNA|multiple_exon	199	8	26	12	52	3.25	4.33333	adar1_up		independent
chr5:223597:+|chr5:228448:+	SDHA	circular_RNA|multiple_exon	234	11	10	2	13	0.909091	6.5		adar2_down	dependent
chr12:56676775:-|chr12:56669780:-	CS	circular_RNA|multiple_exon	330	5	22	14	43	4.4	3.07143	adar1_down		dependent
chr7:72884813:-|chr7:72883847:-	BAZ1B	circular_RNA|multiple_exon	271	4	13	12	35	3.25	2.91667	adar1_up		independent
chr19:50348149:-|chr19:50347573:-	PTOV1-AS1	circular_RNA|single_exon	576	15	46	19	32	3.06667	1.68421	adar1_up		independent
chr5:14286980:+|chr5:14336836:+	TRIO	circular_RNA|multiple_exon	383	11	31	9	17	2.81818	1.88889	adar1_up		independent
chr7:158540971:-|chr7:158528194:-	ESYT2	circular_RNA|multiple_exon	191	5	14	2	8	2.8	4	adar1_up		independent
chr10:94653106:+|chr10:94679807:+	EXOC6	circular_RNA|multiple_exon	239	5	20	22	25	4	1.13636	adar1_down		dependent
chr6:33623543:+|chr6:33627326:+	ITPR3	circular_RNA|multiple_exon	204	20	13	2	13	0.65	6.5		adar2_down	dependent
chr11:3803375:-|chr11:3797112:-	NUP98	circular_RNA|multiple_exon	242	10	4	2	13	0.4	6.5	adar1_down	adar2_down	dependent
chr7:2317940:-|chr7:2309194:-	SNX8	circular_RNA|multiple_exon	285	22	7	3	19	0.318182	6.33333		adar2_down	dependent
chr21:34804484:+|chr21:34805178:+	IFNGR2	circular_RNA|multiple_exon	316	11	30	6	38	2.72727	6.33333		adar2_up	independent
chr17:57094785:-|chr17:57089689:-	TRIM37	circular_RNA|multiple_exon	246	6	19	8	50	3.16667	6.25		adar2_down	dependent
chr20:47570093:+|chr20:47585814:+	ARFGEF2	circular_RNA|multiple_exon	364	3	0	4	25	0	6.25		adar2_down	dependent
chr1:169446995:-|chr1:169446393:-	SLC19A2	circular_RNA|single_exon	602	28	18	8	48	0.642857	6		adar2_down	dependent
chr9:134381501:+|chr9:134381840:+	POMT1	circular_RNA|multiple_exon	156	13	21	4	25	1.61538	6.25		adar2_up	independent
chr10:43312047:+|chr10:43319232:+	BMS1	circular_RNA|multiple_exon	248	8	20	12	22	2.5	1.83333	adar1_up		independent
chr21:38792601:+|chr21:38868560:+	DYRK1A	circular_RNA|multiple_exon	225	5	19	42	38	3.8	0.904762	adar1_down		dependent
chr11:93429486:+|chr11:93440063:+	CEP295	circular_RNA|multiple_exon	249	0	0	2	12	0	6		adar2_down	dependent
chr2:220433046:-|chr2:220431552:-	OBSL1	circular_RNA|multiple_exon	565	0	6	5	29	6	5.8		adar2_up	independent
chr19:45872405:-|chr19:45871888:-	ERCC2	circular_RNA|multiple_exon	190	16	40	8	52	2.5	6.5	adar1_up		independent
chr1:155796819:-|chr1:155790397:-	GON4L	circular_RNA|multiple_exon	241	12	13	6	34	1.08333	5.66667	adar1_up	adar2_up	dependent
chr8:94767248:+|chr8:94828743:+	TMEM67	circular_RNA|multiple_exon	260	10	0	2	12	0	6		adar2_down	dependent
chr13:27690733:-|chr13:27664020:-	USP12	circular_RNA|multiple_exon	163	3	11	3	2	3.66667	0.666667	adar1_down		dependent
chr5:32400308:-|chr5:32395265:-	ZFR	circular_RNA|multiple_exon	341	13	32	11	23	2.46154	2.09091	adar1_up		independent
chr14:51710574:+|chr14:51716483:+	TMX1	circular_RNA|multiple_exon	187	27	7	13	76	0.259259	5.84615		adar2_down	dependent
chr2:175962321:-|chr2:175945388:-	ATF2	circular_RNA|multiple_exon	254	7	13	5	29	1.85714	5.8		adar2_down	dependent
chr14:23417222:-|chr14:23416380:-	HAUS4	circular_RNA|multiple_exon	213	39	37	7	40	0.948718	5.71429		adar2_down	dependent
chrY:258428:-|chrY:256251:-	PPP2R3B	circular_RNA|multiple_exon	259	3	7	20	28	2.33333	1.4	adar1_up		independent
chr7:43531674:+|chr7:43540921:+	HECW1	circular_RNA|multiple_exon	214	7	25	32	58	3.57143	1.8125	adar1_down		dependent
chr16:89962398:+|chr16:89967202:+	TCF25	circular_RNA|multiple_exon	252	59	30	16	90	0.508475	5.625		adar2_down	dependent
chr9:140648623:+|chr9:140676849:+	EHMT1	circular_RNA|multiple_exon	226	8	27	30	39	3.375	1.3	adar1_down		dependent
chr10:70733301:+|chr10:70741337:+	DDX21	circular_RNA|multiple_exon	163	1	14	4	22	14	5.5		adar2_down	dependent
chr2:112563470:-|chr2:112560005:-	ANAPC1	circular_RNA|multiple_exon	169	8	26	16	26	3.25	1.625	adar1_down		dependent
chr22:39111912:+|chr22:39113005:+	GTPBP1	circular_RNA|multiple_exon	528	9	5	5	26	0.555556	5.2		adar2_up	independent
chr8:135602598:-|chr8:135577576:-	ZFAT	circular_RNA|multiple_exon	175	4	13	5	4	3.25	0.8	adar1_down		dependent
chr16:89862426:-|chr16:89857811:-	FANCA	circular_RNA|multiple_exon	245	10	23	17	46	2.3	2.70588	adar1_up		independent
chr1:41282937:+|chr1:41288074:+	KCNQ4	circular_RNA|multiple_exon	178	4	9	8	16	2.25	2	adar1_up		independent
chr11:108170441:+|chr11:108175579:+	ATM	circular_RNA|multiple_exon	348	15	13	4	22	0.866667	5.5		adar2_down	dependent
chr4:120381338:+|chr4:120384134:+	LOC645513	circular_RNA|multiple_exon	142	9	20	26	30	2.22222	1.15385	adar1_up		independent
chrX:76891547:-|chrX:76888695:-	ATRX	circular_RNA|multiple_exon	318	5	16	27	10	3.2	0.37037	adar1_down		dependent
chr16:23654276:+|chr16:23672602:+	DCTN5	circular_RNA|multiple_exon	179	6	19	11	17	3.16667	1.54545	adar1_down		dependent
chr2:8917022:-|chr2:8910800:-	KIDINS220	circular_RNA|multiple_exon	306	14	12	7	38	0.857143	5.42857		adar2_down	dependent
chr17:34871833:-|chr17:34869272:-	MYO19	circular_RNA|multiple_exon	208	8	16	9	48	2	5.33333		adar2_down	dependent
chr1:44595025:+|chr1:44596428:+	KLF17	circular_RNA|multiple_exon	1087	5	11	13	17	2.2	1.30769	adar1_up		independent
chr2:242346952:+|chr2:242352836:+	FARP2	circular_RNA|multiple_exon	192	16	35	39	92	2.1875	2.35897	adar1_up		independent
chr17:73204622:+|chr17:73211918:+	NUP85	circular_RNA|multiple_exon	162	6	13	7	15	2.16667	2.14286	adar1_up		independent
chr22:50171461:-|chr22:50169239:-	BRD1	circular_RNA|multiple_exon	289	15	32	9	3	2.13333	0.333333	adar1_up		independent
chr12:13061177:+|chr12:13062105:+	GPRC5A	circular_RNA|single_exon	928	10	31	19	64	3.1	3.36842	adar1_down		dependent
chr17:60002460:-|chr17:59999086:-	INTS2	circular_RNA|multiple_exon	240	0	2	6	32	2	5.33333		adar2_down	dependent
chr16:14738131:+|chr16:14738466:+	BFAR	circular_RNA|single_exon	335	50	56	21	110	1.12	5.2381	adar1_down	adar2_down	dependent
chr11:119050402:+|chr11:119050997:+	NLRX1	circular_RNA|single_exon	595	9	5	4	20	0.555556	5		adar2_down	dependent
chr11:32610140:+|chr11:32611187:+	EIF3M	circular_RNA|multiple_exon	232	6	32	6	30	5.33333	5		adar2_down	dependent
chr12:70671912:+|chr12:70713144:+	CNOT2	circular_RNA|multiple_exon	208	2	5	4	20	2.5	5		adar2_down	dependent
chr16:27556844:-|chr16:27544612:-	GTF3C1	circular_RNA|multiple_exon	305	3	8	7	35	2.66667	5		adar2_down	dependent
chr2:29356521:+|chr2:29368233:+	CLIP4	circular_RNA|multiple_exon	296	16	7	6	30	0.4375	5		adar2_down	dependent
chr2:228395807:+|chr2:228401709:+	AGFG1	circular_RNA|multiple_exon	211	10	20	4	27	2	6.75	adar1_up		independent
chr20:33834643:+|chr20:33842557:+	MMP24	circular_RNA|multiple_exon	452	32	16	2	10	0.5	5		adar2_down	dependent
chr8:28821328:+|chr8:28876430:+	HMBOX1	circular_RNA|multiple_exon	232	8	3	2	10	0.375	5		adar2_down	dependent
chr16:3808973:-|chr16:3799628:-	CREBBP	circular_RNA|multiple_exon	174	12	0	1	5	0	5	adar1_down	adar2_down	independent
chr14:103296671:+|chr14:103342862:+	TRAF3	circular_RNA|multiple_exon	305	8	23	4	24	2.875	6	adar1_down		dependent
chr3:195787118:-|chr3:195780289:-	TFRC	circular_RNA|multiple_exon	207	4	8	4	9	2	2.25	adar1_up		independent
chr19:14156966:+|chr19:14157430:+	IL27RA	circular_RNA|multiple_exon	371	21	20	7	33	0.952381	4.71429	adar1_up	adar2_up	dependent
chr11:77336863:-|chr11:77333545:-	CLNS1A	circular_RNA|multiple_exon	274	28	22	6	29	0.785714	4.83333		adar2_down	dependent
chr8:141595410:-|chr8:141572552:-	AGO2	circular_RNA|multiple_exon	373	7	5	6	29	0.714286	4.83333		adar2_down	dependent
chr7:72277949:-|chr7:72277659:-	TYW1B	circular_RNA|single_exon	290	16	26	5	24	1.625	4.8		adar2_down	dependent
chr7:156758964:+|chr7:156759786:+	NOM1	circular_RNA|multiple_exon	263	18	20	7	33	1.11111	4.71429		adar2_down	dependent
chr9:131247644:+|chr9:131256947:+	ODF2	circular_RNA|multiple_exon	267	5	14	7	7	2.8	1	adar1_down		dependent
chr8:101300495:-|chr8:101287181:-	RNF19A	circular_RNA|multiple_exon	974	9	2	3	14	0.222222	4.66667		adar2_up	independent
chr2:223752548:+|chr2:223773868:+	ACSL3	circular_RNA|multiple_exon	475	4	5	8	37	1.25	4.625		adar2_down	dependent
chr3:138413749:-|chr3:138407717:-	PIK3CB	circular_RNA|multiple_exon	220	18	19	8	37	1.05556	4.625		adar2_down	dependent
chr2:228384664:+|chr2:228389631:+	AGFG1	circular_RNA|multiple_exon	268	3	8	6	25	2.66667	4.16667	adar1_down		dependent
chr8:17123416:+|chr8:17126465:+	VPS37A	circular_RNA|multiple_exon	174	20	10	3	14	0.5	4.66667		adar2_up	independent
chr2:37113969:-|chr2:37105034:-	STRN	circular_RNA|multiple_exon	246	12	8	7	32	0.666667	4.57143		adar2_down	dependent
chr20:50287796:-|chr20:50273477:-	ATP9A	circular_RNA|multiple_exon	354	4	9	2	9	2.25	4.5		adar2_down	dependent
chr7:131113792:+|chr7:131163436:+	MKLN1	circular_RNA|multiple_exon	166	21	22	8	36	1.04762	4.5		adar2_down	dependent
chr1:145803388:-|chr1:145769408:-	GPR89A	circular_RNA|multiple_exon	169	24	31	10	44	1.29167	4.4		adar2_down	dependent
chr1:16235816:+|chr1:16237796:+	SPEN	circular_RNA|multiple_exon	360	8	8	9	39	1	4.33333		adar2_down	dependent
chr15:89656956:+|chr15:89698765:+	ABHD2	circular_RNA|multiple_exon	266	17	3	3	13	0.176471	4.33333		adar2_down	dependent
chr2:173433469:+|chr2:173460751:+	PDK1	circular_RNA|multiple_exon	270	9	19	10	43	2.11111	4.3		adar2_down	dependent
chr11:9229179:-|chr11:9225207:-	DENND5A	circular_RNA|multiple_exon	728	6	15	69	56	2.5	0.811594	adar1_down		dependent
chr2:32768308:+|chr2:32774548:+	BIRC6	circular_RNA|multiple_exon	468	18	8	5	22	0.444444	4.4	adar1_up	adar2_up	dependent
chr3:50098389:+|chr3:50099541:+	RBM6	circular_RNA|multiple_exon	188	16	8	4	17	0.5	4.25		adar2_down	dependent
chr8:19680812:+|chr8:19688070:+	INTS10	circular_RNA|multiple_exon	296	11	9	6	25	0.818182	4.16667	adar1_down	adar2_down	dependent
chr13:61013822:+|chr13:61060082:+	TDRD3	circular_RNA|multiple_exon	233	20	17	8	33	0.85	4.125		adar2_down	dependent
chr15:41379880:-|chr15:41377567:-	INO80	circular_RNA|multiple_exon	334	23	19	15	61	0.826087	4.06667		adar2_down	dependent
chr1:33161645:-|chr1:33160466:-	SYNC	circular_RNA|single_exon	1179	5	15	2	8	3	4		adar2_down	dependent
chr16:11114050:+|chr16:11118778:+	CLEC16A	circular_RNA|multiple_exon	232	4	9	2	8	2.25	4		adar2_down	dependent
chr20:47888287:-|chr20:47881253:-	ZNFX1	circular_RNA|multiple_exon	1956	5	2	3	12	0.4	4		adar2_down	dependent
chr5:43297268:-|chr5:43294158:-	HMGCS1	circular_RNA|multiple_exon	270	21	42	9	55	2	6.11111	adar1_up		independent
chr5:138994171:+|chr5:139003046:+	UBE2D2	circular_RNA|multiple_exon	124	7	3	3	12	0.428571	4		adar2_down	dependent
chr2:24046439:-|chr2:24042617:-	ATAD2B	circular_RNA|multiple_exon	446	13	11	14	55	0.846154	3.92857		adar2_down	dependent
chr10:69833443:-|chr10:69773783:-	HERC4	circular_RNA|multiple_exon	189	4	5	6	23	1.25	3.83333		adar2_down	dependent
chrX:153780203:+|chrX:153784591:+	IKBKG	circular_RNA|multiple_exon	412	10	20	6	23	2	3.83333	adar1_down	adar2_down	dependent
chr6:47501338:+|chr6:47522502:+	CD2AP	circular_RNA|multiple_exon	273	13	20	13	49	1.53846	3.76923		adar2_down	dependent
chr5:93998003:+|chr5:94014660:+	SLF1	circular_RNA|multiple_exon	200	3	10	8	30	3.33333	3.75	adar1_down	adar2_down	dependent
chr9:131730785:+|chr9:131733237:+	NUP188	circular_RNA|multiple_exon	411	2	8	7	26	4	3.71429		adar2_down	dependent
chr15:41319934:-|chr15:41308286:-	INO80	circular_RNA|multiple_exon	267	9	22	13	19	2.44444	1.46154	adar1_down		dependent
chr12:133367879:-|chr12:133362925:-	GOLGA3	circular_RNA|multiple_exon	293	25	19	8	29	0.76	3.625		adar2_down	dependent
chr10:931700:-|chr10:882343:-	LARP4B	circular_RNA|multiple_exon	222	18	16	5	18	0.888889	3.6		adar2_down	dependent
chr9:77614786:-|chr9:77611363:-	CARNMT1	circular_RNA|multiple_exon	253	5	10	10	19	2	1.9	adar1_up		independent
chr19:313643:-|chr19:311845:-	MIER2	circular_RNA|multiple_exon	245	51	95	170	177	1.86275	1.04118	adar1_up		independent
chr16:23637718:-|chr16:23632683:-	PALB2	circular_RNA|multiple_exon	277	21	8	5	18	0.380952	3.6		adar2_down	dependent
chr2:53992722:-|chr2:53977920:-	ASB3	circular_RNA|multiple_exon	366	7	13	7	23	1.85714	3.28571	adar1_up		independent
chr15:91491026:+|chr15:91492024:+	UNC45A	circular_RNA|multiple_exon	234	13	14	9	32	1.07692	3.55556		adar2_down	dependent
chr12:104370696:+|chr12:104374740:+	TDG	circular_RNA|multiple_exon	211	25	25	11	39	1	3.54545	adar1_down	adar2_down	dependent
chr9:34290387:-|chr9:34286615:-	KIF24	circular_RNA|multiple_exon	302	29	21	19	67	0.724138	3.52632		adar2_down	dependent
chr4:170511960:-|chr4:170501993:-	NEK1	circular_RNA|multiple_exon	143	7	17	19	21	2.42857	1.10526	adar1_down		dependent
chr5:108203468:+|chr5:108219219:+	FER	circular_RNA|multiple_exon	305	12	29	43	39	2.41667	0.906977	adar1_down		dependent
chr10:123683844:-|chr10:123658356:-	ATE1	circular_RNA|multiple_exon	191	14	2	4	14	0.142857	3.5		adar2_down	dependent
chr19:34981281:+|chr19:34986676:+	WTIP	circular_RNA|multiple_exon	169	6	11	10	2	1.83333	0.2	adar1_up		independent
chr15:44776422:+|chr15:44783197:+	CTDSPL2	circular_RNA|multiple_exon	353	5	12	7	14	2.4	2	adar1_down		dependent
chr2:58275962:+|chr2:58316858:+	VRK2	circular_RNA|multiple_exon	232	51	24	18	63	0.470588	3.5		adar2_down	dependent
chr5:180668639:-|chr5:180665099:-	RACK1	circular_RNA|multiple_exon	287	11	6	4	14	0.545455	3.5		adar2_down	dependent
chr7:142989393:+|chr7:142989791:+	CASP2	circular_RNA|multiple_exon	248	6	11	8	20	1.83333	2.5	adar1_up		independent
chr1:229678118:-|chr1:229675203:-	ABCB10	circular_RNA|multiple_exon	269	13	37	7	30	2.84615	4.28571		adar2_up	independent
chr12:89866052:-|chr12:89860547:-	POC1B	circular_RNA|multiple_exon	259	4	9	33	41	2.25	1.24242	adar1_down		dependent
chr6:109466422:+|chr6:109468140:+	CEP57L1	circular_RNA|multiple_exon	341	1	12	15	64	12	4.26667		adar2_up	independent
chr6:31708940:+|chr6:31715209:+	MSH5	circular_RNA|multiple_exon	168	18	2	12	42	0.111111	3.5		adar2_down	dependent
chr18:33775220:+|chr18:33783152:+	MOCOS	circular_RNA|multiple_exon	165	4	9	11	7	2.25	0.636364	adar1_down		dependent
chr6:159210403:-|chr6:159204552:-	EZR	circular_RNA|multiple_exon	229	32	25	9	31	0.78125	3.44444		adar2_down	dependent
chr3:138403645:-|chr3:138400809:-	PIK3CB	circular_RNA|multiple_exon	256	27	48	41	86	1.77778	2.09756	adar1_up		independent
chr3:67579610:-|chr3:67546222:-	SUCLG2	circular_RNA|multiple_exon	241	9	20	25	36	2.22222	1.44	adar1_down		dependent
chr2:24046439:-|chr2:24021008:-	ATAD2B	circular_RNA|multiple_exon	496	10	10	21	72	1	3.42857		adar2_down	dependent
chr2:215646233:-|chr2:215617171:-	BARD1	circular_RNA|multiple_exon	1057	18	39	59	97	2.16667	1.64407	adar1_down		dependent
chr16:47531310:+|chr16:47537001:+	PHKB	circular_RNA|multiple_exon	188	16	0	7	26	0	3.71429		adar2_up	independent
chr2:63831830:+|chr2:63833162:+	MDH1	circular_RNA|multiple_exon	265	16	5	12	41	0.3125	3.41667		adar2_down	dependent
chr11:70251371:+|chr11:70260758:+	CTTN	circular_RNA|multiple_exon	206	22	42	15	51	1.90909	3.4	adar1_down	adar2_down	dependent
chr4:6998052:+|chr4:7006651:+	TBC1D14	circular_RNA|multiple_exon	162	25	13	5	17	0.52	3.4	adar1_down	adar2_down	dependent
chr12:50821545:+|chr12:50822873:+	LARP4	circular_RNA|multiple_exon	302	15	26	16	91	1.73333	5.6875	adar1_up		independent
chrX:102071920:+|chrX:102094900:+	ARMCX5-GPRASP2	circular_RNA|multiple_exon	261	7	13	5	17	1.85714	3.4		adar2_down	dependent
chr11:85742653:-|chr11:85701293:-	PICALM	circular_RNA|multiple_exon	270	18	38	31	66	2.11111	2.12903	adar1_down		dependent
chr1:8617582:-|chr1:8601273:-	RERE	circular_RNA|multiple_exon	209	31	65	112	221	2.09677	1.97321	adar1_down		dependent
chr12:110764195:+|chr12:110765822:+	ATP2A2	circular_RNA|multiple_exon	549	4	0	6	22	0	3.66667		adar2_up	independent
chr16:68300496:+|chr16:68309152:+	SLC7A6	circular_RNA|multiple_exon	686	98	61	75	252	0.622449	3.36		adar2_down	dependent
chr11:77458173:-|chr11:77436590:-	RSF1	circular_RNA|multiple_exon	246	6	12	17	12	2	0.705882	adar1_down		dependent
chr2:65572030:-|chr2:65559121:-	SPRED2	circular_RNA|multiple_exon	241	23	16	14	47	0.695652	3.35714		adar2_down	dependent
chr5:149900430:+|chr5:149901329:+	NDST1	circular_RNA|single_exon	899	22	10	23	77	0.454545	3.34783		adar2_down	dependent
chr10:99967858:+|chr10:99969656:+	R3HCC1L	circular_RNA|single_exon	1798	5	4	6	20	0.8	3.33333		adar2_down	dependent
chr11:108098322:+|chr11:108106561:+	ATM	circular_RNA|multiple_exon	265	2	12	9	30	6	3.33333		adar2_down	dependent
chr8:62479877:-|chr8:62430087:-	ASPH	circular_RNA|multiple_exon	283	2	6	3	10	3	3.33333		adar2_down	dependent
chr9:19288594:+|chr9:19300329:+	DENND4C	circular_RNA|multiple_exon	213	4	8	3	10	2	3.33333		adar2_down	dependent
chr16:22361170:-|chr16:22360600:-	CDR2	circular_RNA|multiple_exon	312	54	47	39	129	0.87037	3.30769		adar2_down	dependent
chr7:73663448:-|chr7:73654268:-	RFC2	circular_RNA|multiple_exon	263	16	7	6	22	0.4375	3.66667		adar2_up	independent
chr16:70560490:+|chr16:70564820:+	SF3B3	circular_RNA|multiple_exon	311	26	51	22	77	1.96154	3.5		adar2_up	independent
chr2:128754065:-|chr2:128750761:-	SAP130	circular_RNA|multiple_exon	262	16	6	7	23	0.375	3.28571		adar2_down	dependent
chr17:35603892:-|chr17:35600287:-	ACACA	circular_RNA|multiple_exon	338	10	2	5	17	0.2	3.4		adar2_up	independent
chr9:140648623:+|chr9:140695436:+	EHMT1	circular_RNA|multiple_exon	224	11	21	17	33	1.90909	1.94118	adar1_down		dependent
chr4:7845077:-|chr4:7840251:-	AFAP1	circular_RNA|multiple_exon	390	8	5	7	23	0.625	3.28571		adar2_down	dependent
chr16:67100585:+|chr16:67116242:+	CBFB	circular_RNA|multiple_exon	242	7	12	11	39	1.71429	3.54545	adar1_up		independent
chr19:11024553:+|chr19:11027453:+	CARM1	circular_RNA|multiple_exon	258	17	27	24	79	1.58824	3.29167	adar1_up	adar2_up	independent
chr10:123683844:-|chr10:123549684:-	ATE1	circular_RNA|multiple_exon	183	12	4	11	36	0.333333	3.27273		adar2_down	dependent
chr16:14738131:+|chr16:14742449:+	BFAR	circular_RNA|multiple_exon	539	8	13	2	17	1.625	8.5	adar1_up		independent
chr5:93978978:+|chr5:94006713:+	SLF1	circular_RNA|multiple_exon	327	30	12	22	72	0.4	3.27273		adar2_down	dependent
chr2:211019335:-|chr2:211018219:-	KANSL1L	circular_RNA|single_exon	1116	16	26	26	75	1.625	2.88462	adar1_up		independent
chr1:201823723:+|chr1:201826322:+	IPO9	circular_RNA|multiple_exon	217	15	27	4	12	1.8	3	adar1_down		dependent
chr4:148785997:+|chr4:148803083:+	ARHGAP10	circular_RNA|multiple_exon	204	8	12	11	35	1.5	3.18182	adar1_down	adar2_down	dependent
chr1:27224216:-|chr1:27223792:-	GPATCH3	circular_RNA|single_exon	424	12	15	6	19	1.25	3.16667		adar2_down	dependent
chr10:93754292:+|chr10:93757508:+	BTAF1	circular_RNA|multiple_exon	257	10	18	6	27	1.8	4.5	adar1_down		dependent
chr1:202727638:-|chr1:202724399:-	KDM5B	circular_RNA|multiple_exon	300	43	37	8	25	0.860465	3.125	adar1_down	adar2_down	dependent
chr7:99616854:+|chr7:99621930:+	ZKSCAN1	circular_RNA|multiple_exon	271	69	35	23	70	0.507246	3.04348		adar2_down	dependent
chr19:8520289:+|chr19:8528570:+	HNRNPM	circular_RNA|multiple_exon	263	45	73	93	112	1.62222	1.2043	adar1_up		independent
chr13:26911704:+|chr13:26928017:+	CDK8	circular_RNA|multiple_exon	215	33	53	106	150	1.60606	1.41509	adar1_up		independent
chr10:51584616:+|chr10:51585599:+	NCOA4	circular_RNA|single_exon	983	10	4	6	18	0.4	3		adar2_down	dependent
chr10:69804320:-|chr10:69750661:-	HERC4	circular_RNA|multiple_exon	270	11	11	7	21	1	3		adar2_down	dependent
chr1:150413399:+|chr1:150416853:+	RPRD2	circular_RNA|multiple_exon	226	10	16	10	38	1.6	3.8	adar1_up		independent
chr12:31579358:-|chr12:31566370:-	DENND5B	circular_RNA|multiple_exon	259	14	25	6	45	1.78571	7.5	adar1_down		dependent
chr20:34430495:+|chr20:34459751:+	PHF20	circular_RNA|multiple_exon	350	5	8	13	8	1.6	0.615385	adar1_up		independent
chr1:117484337:+|chr1:117487714:+	PTGFRN	circular_RNA|multiple_exon	781	8	14	26	22	1.75	0.846154	adar1_down		dependent
chr18:18964167:+|chr18:18983955:+	GREB1L	circular_RNA|multiple_exon	319	9	10	1	3	1.11111	3	adar1_down	adar2_down	dependent
chr16:81396104:+|chr16:81399083:+	GAN	circular_RNA|multiple_exon	240	9	13	7	21	1.44444	3		adar2_down	dependent
chr9:140160329:+|chr9:140161798:+	NELFB	circular_RNA|multiple_exon	208	49	65	19	62	1.32653	3.26316		adar2_up	independent
chr3:155621652:+|chr3:155629068:+	GMPS	circular_RNA|multiple_exon	262	3	8	6	18	2.66667	3		adar2_down	dependent
chr5:179996110:+|chr5:179998432:+	CNOT6	circular_RNA|multiple_exon	432	21	4	9	27	0.190476	3		adar2_down	dependent
chr1:8617582:-|chr1:8555123:-	RERE	circular_RNA|multiple_exon	204	18	31	34	29	1.72222	0.852941	adar1_down		dependent
chr12:514677:+|chr12:527802:+	CCDC77	circular_RNA|multiple_exon	195	7	11	17	20	1.57143	1.17647	adar1_up		independent
chr14:103167615:+|chr14:103180954:+	RCOR1	circular_RNA|multiple_exon	246	14	22	17	8	1.57143	0.470588	adar1_up		independent
chr6:37426388:+|chr6:37430784:+	CMTR1	circular_RNA|multiple_exon	377	2	7	4	12	3.5	3		adar2_down	dependent
chr11:78282489:-|chr11:78239888:-	NARS2	circular_RNA|multiple_exon	203	7	12	5	24	1.71429	4.8	adar1_down		dependent
chr3:49016915:+|chr3:49017929:+	ARIH2	circular_RNA|multiple_exon	294	23	36	26	50	1.56522	1.92308	adar1_up		independent
chr17:53016285:+|chr17:53024673:+	TOM1L1	circular_RNA|multiple_exon	147	16	27	50	56	1.6875	1.12	adar1_down		dependent
chr6:82941559:-|chr6:82933157:-	IBTK	circular_RNA|multiple_exon	304	17	11	12	36	0.647059	3		adar2_down	dependent
chr16:1657298:-|chr16:1652371:-	IFT140	circular_RNA|multiple_exon	398	16	25	12	18	1.5625	1.5	adar1_up		independent
chr7:16720926:+|chr7:16736686:+	BZW2	circular_RNA|multiple_exon	249	16	11	6	18	0.6875	3		adar2_down	dependent
chr10:103560157:-|chr10:103558599:-	OGA	circular_RNA|multiple_exon	771	30	3	5	15	0.1	3	adar1_down	adar2_down	dependent
chr6:64404471:+|chr6:64410356:+	PHF3	circular_RNA|multiple_exon	299	5	10	13	42	2	3.23077		adar2_up	independent
chr4:110384057:+|chr4:110384800:+	SEC24B	circular_RNA|single_exon	743	12	1	2	6	0.0833333	3	adar1_down	adar2_down	independent
chr5:142780417:-|chr5:142779221:-	NR3C1	circular_RNA|single_exon	1196	5	2	5	16	0.4	3.2		adar2_up	independent
chr20:60831113:+|chr20:60838747:+	OSBPL2	circular_RNA|multiple_exon	239	50	36	33	98	0.72	2.9697		adar2_down	dependent
chr2:215661841:-|chr2:215617171:-	BARD1	circular_RNA|multiple_exon	164	16	25	49	75	1.5625	1.53061	adar1_up		independent
chr3:133910818:-|chr3:133894453:-	RYK	circular_RNA|multiple_exon	284	21	32	40	62	1.52381	1.55	adar1_up		independent
chr16:2313288:-|chr16:2312279:-	RNPS1	circular_RNA|multiple_exon	344	81	33	17	50	0.407407	2.94118		adar2_down	dependent
chr16:3740986:-|chr16:3735997:-	TRAP1	circular_RNA|multiple_exon	298	28	29	25	73	1.03571	2.92		adar2_down	dependent
chr3:78988077:-|chr3:78987751:-	ROBO1	circular_RNA|single_exon	326	5	2	11	32	0.4	2.90909		adar2_down	dependent
chr1:25880413:+|chr1:25883758:+	LDLRAP1	circular_RNA|multiple_exon	256	23	35	56	38	1.52174	0.678571	adar1_up		independent
chr7:6509385:-|chr7:6505702:-	KDELR2	circular_RNA|multiple_exon	410	6	10	5	20	1.66667	4	adar1_down		dependent
chr4:95539155:+|chr4:95561601:+	PDLIM5	circular_RNA|multiple_exon	361	30	59	22	64	1.96667	2.90909		adar2_down	dependent
chr12:56676775:-|chr12:56676204:-	CS	circular_RNA|multiple_exon	319	12	18	17	34	1.5	2	adar1_up		independent
chr2:211421443:+|chr2:211477017:+	CPS1	circular_RNA|multiple_exon	316	16	26	37	60	1.625	1.62162	adar1_down		dependent
chr10:27425314:-|chr10:27420788:-	YME1L1	circular_RNA|multiple_exon	191	21	22	16	46	1.04762	2.875		adar2_down	dependent
chr15:56680670:+|chr15:56687032:+	TEX9	circular_RNA|multiple_exon	221	10	15	28	25	1.5	0.892857	adar1_up		independent
chr12:120580745:-|chr12:120580311:-	GCN1	circular_RNA|multiple_exon	332	12	28	8	23	2.33333	2.875		adar2_down	dependent
chr20:61545758:-|chr20:61522312:-	DIDO1	circular_RNA|multiple_exon	391	4	4	7	20	1	2.85714		adar2_down	dependent
chr22:38494489:-|chr22:38493039:-	BAIAP2L2	circular_RNA|multiple_exon	217	30	21	21	60	0.7	2.85714		adar2_down	dependent
chr16:18845760:-|chr16:18830824:-	SMG1	circular_RNA|multiple_exon	386	10	4	6	17	0.4	2.83333		adar2_down	dependent
chr16:19627436:+|chr16:19659204:+	VPS35L	circular_RNA|multiple_exon	175	7	5	5	15	0.714286	3		adar2_up	independent
chr9:36597219:+|chr9:36643080:+	MELK	circular_RNA|multiple_exon	154	18	30	21	59	1.66667	2.80952		adar2_down	dependent
chr17:79567453:-|chr17:79555970:-	NPLOC4	circular_RNA|multiple_exon	261	12	30	5	14	2.5	2.8		adar2_down	dependent
chr2:240274613:-|chr2:240111529:-	HDAC4	circular_RNA|multiple_exon	484	0	3	5	14	3	2.8		adar2_down	dependent
chr7:11091239:+|chr7:11101712:+	PHF14	circular_RNA|multiple_exon	289	28	7	19	53	0.25	2.78947		adar2_down	dependent
chr15:44060687:+|chr15:44062778:+	PDIA3	circular_RNA|multiple_exon	165	29	19	20	55	0.655172	2.75		adar2_down	dependent
chr3:136002679:+|chr3:136035906:+	PCCB	circular_RNA|multiple_exon	233	0	1	4	11	1	2.75		adar2_down	dependent
chr5:109091030:+|chr5:109110666:+	MAN2A1	circular_RNA|multiple_exon	304	6	11	12	33	1.83333	2.75		adar2_down	dependent
chr5:68548245:+|chr5:68558131:+	CDK7	circular_RNA|multiple_exon	132	30	21	12	33	0.7	2.75		adar2_down	dependent
chr4:25160729:-|chr4:25153582:-	SEPSECS	circular_RNA|multiple_exon	256	14	21	25	43	1.5	1.72	adar1_up		independent
chr14:39536500:-|chr14:39524347:-	SEC23A	circular_RNA|multiple_exon	276	7	11	5	12	1.57143	2.4	adar1_down		dependent
chr10:51374370:+|chr10:51387763:+	TIMM23B	circular_RNA|multiple_exon	168	125	182	99	271	1.456	2.73737		adar2_down	dependent
chr12:45814854:+|chr12:45816845:+	ANO6	circular_RNA|multiple_exon	307	10	17	11	30	1.7	2.72727		adar2_down	dependent
chr12:69983265:+|chr12:69985939:+	CCT2	circular_RNA|multiple_exon	302	77	89	96	261	1.15584	2.71875		adar2_down	dependent
chr1:145273185:+|chr1:145281704:+	NOTCH2NLA	circular_RNA|multiple_exon	594	18	14	14	38	0.777778	2.71429		adar2_down	dependent
chr18:12371690:-|chr18:12344131:-	AFG3L2	circular_RNA|multiple_exon	214	6	1	6	18	0.166667	3	adar1_up	adar2_up	independent
chr16:47497793:+|chr16:47581459:+	PHKB	circular_RNA|multiple_exon	226	4	9	7	19	2.25	2.71429		adar2_down	dependent
chr19:47646751:+|chr19:47658470:+	SAE1	circular_RNA|multiple_exon	210	37	53	21	57	1.43243	2.71429		adar2_down	dependent
chr5:1443357:-|chr5:1432579:-	SLC6A3	circular_RNA|multiple_exon	564	12	12	17	46	1	2.70588		adar2_down	dependent
chr2:97024783:+|chr2:97026448:+	NCAPH	circular_RNA|multiple_exon	270	50	26	30	81	0.52	2.7		adar2_down	dependent
chr17:38652772:-|chr17:38652239:-	TNS4	circular_RNA|single_exon	533	34	53	20	9	1.55882	0.45	adar1_down		dependent
chr19:5641605:+|chr19:5641957:+	SAFB	circular_RNA|multiple_exon	270	13	5	13	35	0.384615	2.69231		adar2_down	dependent
chr5:78752841:-|chr5:78734833:-	HOMER1	circular_RNA|multiple_exon	295	95	57	50	134	0.6	2.68		adar2_down	dependent
chr9:130289601:-|chr9:130285958:-	NIBAN2	circular_RNA|multiple_exon	295	11	17	8	22	1.54545	2.75	adar1_down		dependent
chr2:44209573:-|chr2:44204294:-	LRPPRC	circular_RNA|multiple_exon	317	2	3	6	16	1.5	2.66667	adar1_down	adar2_down	dependent
chrX:16701349:-|chrX:16685637:-	CTPS2	circular_RNA|multiple_exon	175	0	4	4	12	4	3		adar2_up	independent
chr11:46456587:-|chr11:46455024:-	AMBRA1	circular_RNA|multiple_exon	342	24	37	35	48	1.54167	1.37143	adar1_down		dependent
chr2:32820101:+|chr2:32832710:+	BIRC6	circular_RNA|multiple_exon	298	0	6	3	8	6	2.66667		adar2_down	dependent
chr12:113705648:+|chr12:113707650:+	TPCN1	circular_RNA|multiple_exon	201	59	52	40	105	0.881356	2.625		adar2_down	dependent
chr18:20953727:-|chr18:20889644:-	TMEM241	circular_RNA|multiple_exon	115	3	3	5	14	1	2.8		adar2_up	independent
chr2:48066908:-|chr2:48065998:-	FBXO11	circular_RNA|multiple_exon	271	13	11	8	21	0.846154	2.625		adar2_down	dependent
chr13:113854830:-|chr13:113832488:-	PCID2	circular_RNA|multiple_exon	202	39	58	6	16	1.48718	2.66667	adar1_up		independent
chr15:72855735:+|chr15:72862648:+	ARIH1	circular_RNA|multiple_exon	236	18	21	16	44	1.16667	2.75		adar2_up	independent
chr14:96986392:+|chr14:96991728:+	PAPOLA	circular_RNA|multiple_exon	254	21	31	23	42	1.47619	1.82609	adar1_up		independent
chr3:142279296:-|chr3:142277466:-	ATR	circular_RNA|multiple_exon	343	5	4	10	26	0.8	2.6		adar2_down	dependent
chr14:55467710:-|chr14:55433193:-	WDHD1	circular_RNA|multiple_exon	237	4	6	5	6	1.5	1.2	adar1_down		dependent
chr11:119142445:+|chr11:119145663:+	CBL	circular_RNA|multiple_exon	267	21	15	16	41	0.714286	2.5625		adar2_down	dependent
chr1:156715165:-|chr1:156713444:-	HDGF	circular_RNA|multiple_exon	302	19	28	4	2	1.47368	0.5	adar1_up		independent
chr1:70766591:-|chr1:70758071:-	ANKRD13C	circular_RNA|multiple_exon	305	24	15	15	38	0.625	2.53333		adar2_down	dependent
chr9:139342613:-|chr9:139341307:-	SEC16A	circular_RNA|multiple_exon	237	79	80	23	58	1.01266	2.52174		adar2_down	dependent
chr1:200635879:-|chr1:200617567:-	DDX59	circular_RNA|multiple_exon	942	9	13	15	24	1.44444	1.6	adar1_up		independent
chr11:119999203:-|chr11:119991281:-	TRIM29	circular_RNA|multiple_exon	187	17	18	8	20	1.05882	2.5		adar2_down	dependent
chr7:552092:-|chr7:550446:-	PDGFA	circular_RNA|multiple_exon	291	36	52	0	13	1.44444	13	adar1_up		independent
chr16:53878067:+|chr16:53913899:+	FTO	circular_RNA|multiple_exon	286	4	4	4	10	1	2.5		adar2_down	dependent
chr22:32874968:+|chr22:32875262:+	FBXO7	circular_RNA|multiple_exon	436	25	48	72	179	1.92	2.48611		adar2_down	dependent
chr17:35583373:-|chr17:35578645:-	ACACA	circular_RNA|multiple_exon	231	24	15	25	62	0.625	2.48		adar2_down	dependent
chr2:206994966:-|chr2:206992521:-	NDUFS1	circular_RNA|multiple_exon	329	177	176	252	624	0.99435	2.47619		adar2_down	dependent
chr4:160225494:+|chr4:160235920:+	RAPGEF2	circular_RNA|multiple_exon	308	30	45	29	83	1.5	2.86207	adar1_down		dependent
chr3:156411809:+|chr3:156413814:+	TIPARP	circular_RNA|multiple_exon	328	253	240	135	334	0.948617	2.47407		adar2_down	dependent
chr6:134301220:+|chr6:134305809:+	TBPL1	circular_RNA|multiple_exon	272	24	14	15	40	0.583333	2.66667		adar2_up	independent
chr4:154191487:+|chr4:154197282:+	TRIM2	circular_RNA|multiple_exon	421	9	17	17	42	1.88889	2.47059		adar2_down	dependent
chr9:111835718:-|chr9:111795587:-	TMEM245	circular_RNA|multiple_exon	276	4	6	3	10	1.5	3.33333	adar1_down		dependent
chr2:44145537:-|chr2:44139571:-	LRPPRC	circular_RNA|multiple_exon	268	47	57	49	121	1.21277	2.46939		adar2_down	dependent
chr20:47691322:+|chr20:47706283:+	CSE1L	circular_RNA|multiple_exon	273	22	14	14	34	0.636364	2.42857		adar2_down	dependent
chr4:129012156:+|chr4:129012667:+	LARP1B	circular_RNA|multiple_exon	308	40	32	21	51	0.8	2.42857		adar2_down	dependent
chr4:166215511:+|chr4:166220808:+	KLHL2	circular_RNA|multiple_exon	258	76	70	41	99	0.921053	2.41463	adar1_down	adar2_down	dependent
chr16:11830089:-|chr16:11791981:-	TXNDC11	circular_RNA|multiple_exon	416	16	11	8	19	0.6875	2.375		adar2_down	dependent
chr16:11941663:-|chr16:11935552:-	RSL1D1	circular_RNA|multiple_exon	263	12	17	28	23	1.41667	0.821429	adar1_up		independent
chr3:186522513:-|chr3:186509514:-	RFC4	circular_RNA|multiple_exon	266	19	28	23	54	1.47368	2.34783		adar2_down	dependent
chr5:134705832:-|chr5:134705096:-	MACROH2A1	circular_RNA|multiple_exon	303	36	51	38	72	1.41667	1.89474	adar1_up		independent
chr1:176055026:-|chr1:176012322:-	COP1	circular_RNA|multiple_exon	195	3	14	12	28	4.66667	2.33333		adar2_down	dependent
chr16:66763002:-|chr16:66759731:-	DYNC1LI2	circular_RNA|multiple_exon	175	27	38	21	131	1.40741	6.2381	adar1_down		dependent
chr11:62649365:+|chr11:62655690:+	SLC3A2	circular_RNA|multiple_exon	256	118	167	14	28	1.41525	2	adar1_up		independent
chr19:9771550:-|chr19:9767223:-	ZNF562	circular_RNA|multiple_exon	260	8	25	13	34	3.125	2.61538		adar2_up	independent
chr11:68286969:+|chr11:68326147:+	PPP6R3	circular_RNA|multiple_exon	263	5	7	6	2	1.4	0.333333	adar1_down		dependent
chr19:36572335:+|chr19:36577714:+	WDR62	circular_RNA|multiple_exon	262	10	14	9	32	1.4	3.55556	adar1_up		independent
chr2:191765290:+|chr2:191775047:+	GLS	circular_RNA|multiple_exon	187	15	49	13	34	3.26667	2.61538		adar2_up	independent
chr2:26029206:-|chr2:25990452:-	ASXL2	circular_RNA|multiple_exon	251	5	7	12	25	1.4	2.08333	adar1_down		dependent
chr1:51210447:-|chr1:51171458:-	FAF1	circular_RNA|multiple_exon	196	7	0	3	7	0	2.33333		adar2_down	dependent
chr7:127447538:+|chr7:127631109:+	SND1	circular_RNA|multiple_exon	198	21	29	12	24	1.38095	2	adar1_down		dependent
chr13:113223573:-|chr13:113201934:-	TUBGCP3	circular_RNA|multiple_exon	239	7	7	6	14	1	2.33333		adar2_down	dependent
chr2:100081447:-|chr2:100058779:-	REV1	circular_RNA|multiple_exon	215	9	12	45	35	1.33333	0.777778	adar1_down		dependent
chr7:44739740:+|chr7:44741214:+	OGDH	circular_RNA|multiple_exon	200	10	14	1	2	1.4	2	adar1_up		independent
chr21:30442658:-|chr21:30432862:-	CCT8	circular_RNA|multiple_exon	209	23	32	14	31	1.3913	2.21429	adar1_up		independent
chr17:57728564:+|chr17:57739004:+	CLTC	circular_RNA|multiple_exon	313	18	3	3	7	0.166667	2.33333		adar2_down	dependent
chr18:9117836:+|chr18:9124981:+	NDUFV2	circular_RNA|multiple_exon	174	12	20	9	21	1.66667	2.33333		adar2_down	dependent
chr2:157406120:+|chr2:157414094:+	GPD2	circular_RNA|multiple_exon	357	24	11	12	28	0.458333	2.33333		adar2_down	dependent
chr20:32686439:-|chr20:32681481:-	EIF2S2	circular_RNA|multiple_exon	191	0	9	6	14	9	2.33333		adar2_down	dependent
chr15:86064659:+|chr15:86087186:+	AKAP13	circular_RNA|multiple_exon	330	13	18	12	20	1.38462	1.66667	adar1_up		independent
chr7:2108973:-|chr7:1937836:-	MAD1L1	circular_RNA|multiple_exon	334	12	12	3	7	1	2.33333		adar2_down	dependent
chrX:48974164:-|chrX:48972080:-	GPKOW	circular_RNA|multiple_exon	282	12	9	6	14	0.75	2.33333		adar2_down	dependent
chr1:179306972:+|chr1:179310445:+	SOAT1	circular_RNA|multiple_exon	341	20	23	28	65	1.15	2.32143		adar2_down	dependent
chr17:729318:-|chr17:722679:-	NXN	circular_RNA|multiple_exon	223	70	80	19	44	1.14286	2.31579		adar2_down	dependent
chr2:234343026:+|chr2:234347025:+	DGKD	circular_RNA|multiple_exon	266	8	11	22	37	1.375	1.68182	adar1_up		independent
chr6:13697128:-|chr6:13652891:-	RANBP9	circular_RNA|multiple_exon	133	11	15	2	15	1.36364	7.5	adar1_up		independent
chr8:141829119:-|chr8:141810558:-	PTK2	circular_RNA|multiple_exon	257	18	13	13	30	0.722222	2.30769		adar2_down	dependent
chr10:16526336:+|chr10:16528616:+	PTER	circular_RNA|multiple_exon	744	16	21	29	32	1.3125	1.10345	adar1_down		dependent
chr10:5842668:-|chr10:5810176:-	GDI2	circular_RNA|multiple_exon	278	18	23	15	6	1.27778	0.4	adar1_down		dependent
chr1:155317695:-|chr1:155316174:-	ASH1L	circular_RNA|multiple_exon	334	21	28	17	39	1.33333	2.29412	adar1_up		independent
chr22:41277774:+|chr22:41278181:+	XPNPEP3	circular_RNA|single_exon	407	19	7	21	48	0.368421	2.28571		adar2_down	dependent
chr12:50854918:+|chr12:50867950:+	LARP4	circular_RNA|multiple_exon	522	10	26	11	25	2.6	2.27273		adar2_down	dependent
chr1:41463066:+|chr1:41466789:+	CTPS1	circular_RNA|multiple_exon	220	6	8	13	4	1.33333	0.307692	adar1_up		independent
chr11:9430033:+|chr11:9438695:+	IPO7	circular_RNA|multiple_exon	242	19	8	19	43	0.421053	2.26316		adar2_down	dependent
chr18:21957499:-|chr18:21860806:-	OSBPL1A	circular_RNA|multiple_exon	228	4	7	13	32	1.75	2.46154		adar2_up	independent
chr3:122842913:+|chr3:122849463:+	PDIA5	circular_RNA|multiple_exon	227	0	9	4	9	9	2.25		adar2_down	dependent
chr12:80215970:-|chr12:80211174:-	PPP1R12A	circular_RNA|multiple_exon	198	7	0	10	23	0	2.3		adar2_up	independent
chr5:176562088:+|chr5:176619020:+	NSD1	circular_RNA|multiple_exon	248	50	43	8	18	0.86	2.25		adar2_down	dependent
chr7:66415939:+|chr7:66418356:+	TMEM248	circular_RNA|multiple_exon	326	17	19	8	18	1.11765	2.25		adar2_down	dependent
chr7:91972338:+|chr7:91981956:+	ANKIB1	circular_RNA|multiple_exon	374	6	8	13	16	1.33333	1.23077	adar1_up		independent
chr10:31644073:+|chr10:31676727:+	ZEB1	circular_RNA|multiple_exon	126	12	2	4	9	0.166667	2.25	adar1_down	adar2_down	dependent
chr1:47737913:-|chr1:47735307:-	STIL	circular_RNA|multiple_exon	396	11	14	19	36	1.27273	1.89474	adar1_down		dependent
chr16:89484776:-|chr16:89371614:-	ANKRD11	circular_RNA|multiple_exon	222	6	27	13	29	4.5	2.23077		adar2_down	dependent
chr7:116339125:+|chr7:116340338:+	MET	circular_RNA|single_exon	1213	50	62	109	219	1.24	2.00917	adar1_down		dependent
chr11:12901255:+|chr11:12923660:+	TEAD1	circular_RNA|multiple_exon	307	1	9	9	20	9	2.22222		adar2_down	dependent
chr15:64404772:+|chr15:64429131:+	SNX1	circular_RNA|multiple_exon	182	16	21	2	17	1.3125	8.5	adar1_up		independent
chr2:69577315:-|chr2:69569284:-	GFPT1	circular_RNA|multiple_exon	202	9	19	18	40	2.11111	2.22222		adar2_down	dependent
chr16:74671868:-|chr16:74660241:-	RFWD3	circular_RNA|multiple_exon	325	13	16	6	15	1.23077	2.5	adar1_down		dependent
chr2:190593386:+|chr2:190609514:+	ANKAR	circular_RNA|multiple_exon	207	13	17	12	17	1.30769	1.41667	adar1_up		independent
chr14:64908772:+|chr14:64915035:+	MTHFD1	circular_RNA|multiple_exon	211	20	12	14	31	0.6	2.21429		adar2_down	dependent
chr5:14297181:+|chr5:14316852:+	TRIO	circular_RNA|multiple_exon	421	7	16	24	55	2.28571	2.29167		adar2_up	independent
chr7:131060183:+|chr7:131099469:+	MKLN1	circular_RNA|multiple_exon	134	11	16	15	33	1.45455	2.2		adar2_down	dependent
chr8:17581342:-|chr8:17570723:-	MTUS1	circular_RNA|multiple_exon	199	98	68	25	57	0.693878	2.28		adar2_up	independent
chr19:5016268:+|chr19:5041262:+	KDM4B	circular_RNA|multiple_exon	196	70	86	30	47	1.22857	1.56667	adar1_down		dependent
chr9:20923659:+|chr9:20933102:+	FOCAD	circular_RNA|multiple_exon	197	53	41	25	55	0.773585	2.2		adar2_down	dependent
chr9:74810416:+|chr9:74828907:+	GDA	circular_RNA|multiple_exon	193	14	31	15	33	2.21429	2.2		adar2_down	dependent
chr18:74561482:+|chr18:74587620:+	ZNF236	circular_RNA|multiple_exon	314	7	9	5	29	1.28571	5.8	adar1_up		independent
chr10:70229920:-|chr10:70209785:-	DNA2	circular_RNA|multiple_exon	401	6	7	10	25	1.16667	2.5	adar1_down		dependent
chr6:82922510:-|chr6:82920531:-	IBTK	circular_RNA|multiple_exon	182	35	40	14	94	1.14286	6.71429	adar1_down		dependent
chr5:10387106:+|chr5:10394897:+	MARCHF6	circular_RNA|multiple_exon	104	14	18	11	30	1.28571	2.72727	adar1_up		independent
chr1:176118210:-|chr1:176085760:-	COP1	circular_RNA|multiple_exon	125	15	17	9	9	1.13333	1	adar1_down		dependent
chr1:15860732:+|chr1:15863309:+	DNAJC16	circular_RNA|multiple_exon	405	20	41	36	79	2.05	2.19444	adar1_down	adar2_down	dependent
chr19:36584933:+|chr19:36590519:+	WDR62	circular_RNA|multiple_exon	351	24	27	21	45	1.125	2.14286	adar1_down		dependent
chr11:85712201:-|chr11:85707869:-	PICALM	circular_RNA|multiple_exon	226	29	37	56	96	1.27586	1.71429	adar1_up		independent
chr1:93648917:+|chr1:93659301:+	CCDC18	circular_RNA|multiple_exon	263	19	5	18	41	0.263158	2.27778		adar2_up	independent
chr2:169547544:+|chr2:169574488:+	CERS6	circular_RNA|multiple_exon	156	13	8	17	37	0.615385	2.17647	adar1_down	adar2_down	dependent
chr10:71025341:+|chr10:71025574:+	HKDC1	circular_RNA|single_exon	233	34	38	63	51	1.11765	0.809524	adar1_down		dependent
chr3:195792471:-|chr3:195785155:-	TFRC	circular_RNA|multiple_exon	238	35	34	23	50	0.971429	2.17391		adar2_down	dependent
chr5:37247847:-|chr5:37245581:-	CPLANE1	circular_RNA|multiple_exon	246	10	6	12	26	0.6	2.16667	adar1_down	adar2_down	dependent
chr15:75221573:-|chr15:75215989:-	COX5A	circular_RNA|multiple_exon	238	18	20	26	13	1.11111	0.5	adar1_down		dependent
chr3:136141886:-|chr3:136117591:-	STAG1	circular_RNA|multiple_exon	172	26	31	25	54	1.19231	2.16		adar2_down	dependent
chr11:47237887:+|chr11:47238600:+	DDB2	circular_RNA|multiple_exon	327	14	29	8	18	2.07143	2.25		adar2_up	independent
chr16:2314761:-|chr16:2312279:-	RNPS1	circular_RNA|multiple_exon	340	6	14	29	62	2.33333	2.13793		adar2_down	dependent
chr3:33673866:-|chr3:33661095:-	CLASP2	circular_RNA|multiple_exon	217	11	6	23	49	0.545455	2.13043	adar1_down	adar2_down	dependent
chr18:77488907:+|chr18:77496521:+	CTDP1	circular_RNA|multiple_exon	328	60	66	57	66	1.1	1.15789	adar1_down		dependent
chr11:1317024:-|chr11:1309854:-	TOLLIP	circular_RNA|multiple_exon	301	13	11	9	19	0.846154	2.11111		adar2_down	dependent
chr1:200561368:-|chr1:200550329:-	KIF14	circular_RNA|multiple_exon	253	3	35	34	71	11.6667	2.08824		adar2_down	dependent
chr19:14551955:+|chr19:14552255:+	PKN1	circular_RNA|single_exon	300	10	11	20	63	1.1	3.15	adar1_down		dependent
chr19:45860957:-|chr19:45858923:-	ERCC2	circular_RNA|multiple_exon	132	8	10	6	10	1.25	1.66667	adar1_up		independent
chr3:149589816:+|chr3:149639014:+	RNF13	circular_RNA|multiple_exon	218	27	34	46	96	1.25926	2.08696		adar2_down	dependent
chr7:131096065:+|chr7:131130662:+	MKLN1	circular_RNA|multiple_exon	206	15	16	26	54	1.06667	2.07692		adar2_down	dependent
chr1:53320137:+|chr1:53326543:+	ZYG11A	circular_RNA|multiple_exon	305	5	1	10	20	0.2	2		adar2_down	dependent
chr2:15470889:-|chr2:15467874:-	NBAS	circular_RNA|multiple_exon	287	51	62	94	119	1.21569	1.26596	adar1_up		dependent
chr14:71064494:-|chr14:71051534:-	MED6	circular_RNA|multiple_exon	285	8	9	8	18	1.125	2.25		adar2_up	independent
chr18:10857209:-|chr18:10855351:-	PIEZO2	circular_RNA|multiple_exon	423	5	6	16	36	1.2	2.25	adar1_up		dependent
chr1:27995857:-|chr1:27994737:-	IFI6	circular_RNA|multiple_exon	250	6	18	20	43	3	2.15		adar2_up	independent
chr14:89041037:+|chr14:89044484:+	ZC3H14	circular_RNA|multiple_exon	315	62	65	47	94	1.04839	2		adar2_down	dependent
chr17:57814814:+|chr17:57895134:+	VMP1	circular_RNA|multiple_exon	151	41	66	21	42	1.60976	2		adar2_down	dependent
chr18:7926566:+|chr18:7955412:+	PTPRM	circular_RNA|multiple_exon	408	49	14	13	26	0.285714	2		adar2_down	dependent
chr13:20356931:-|chr13:20304379:-	PSPC1	circular_RNA|multiple_exon	510	24	19	7	14	0.791667	2	adar1_down	adar2_down	dependent
chr8:141727808:-|chr8:141696731:-	PTK2	circular_RNA|multiple_exon	173	14	15	4	5	1.07143	1.25	adar1_down		dependent
chr22:17630635:-|chr22:17623988:-	HDHD5	circular_RNA|multiple_exon	236	5	6	5	10	1.2	2		adar2_down	dependent
chr20:47364417:-|chr20:47342827:-	PREX1	circular_RNA|multiple_exon	172	19	20	5	11	1.05263	2.2	adar1_down		dependent
chr15:93540187:+|chr15:93541851:+	CHD2	circular_RNA|multiple_exon	260	157	188	226	472	1.19745	2.0885	adar1_up		dependent
chr4:106616825:-|chr4:106613133:-	INTS12	circular_RNA|multiple_exon	311	7	3	7	14	0.428571	2		adar2_down	dependent
chr2:228356263:+|chr2:228389631:+	AGFG1	circular_RNA|multiple_exon	246	21	25	18	24	1.19048	1.33333	adar1_up		dependent
chr4:110412483:+|chr4:110416012:+	SEC24B	circular_RNA|multiple_exon	321	84	73	72	144	0.869048	2		adar2_down	dependent
chr18:12371690:-|chr18:12358669:-	AFG3L2	circular_RNA|multiple_exon	372	26	13	12	24	0.5	2	adar1_down	adar2_down	dependent
chr9:114864565:-|chr9:114840818:-	SUSD1	circular_RNA|multiple_exon	295	19	20	13	22	1.05263	1.69231	adar1_down		dependent
chr5:34182972:-|chr5:34175550:-	C1QTNF3	circular_RNA|multiple_exon	279	7	17	19	38	2.42857	2		adar2_down	dependent
chr17:78298830:+|chr17:78310178:+	RNF213	circular_RNA|multiple_exon	385	16	15	18	38	0.9375	2.11111		adar2_up	independent
chr6:154771392:-|chr6:154749262:-	CNKSR3	circular_RNA|multiple_exon	222	0	2	6	12	2	2		adar2_down	dependent
chrX:46844285:+|chrX:46857679:+	JADE3	circular_RNA|multiple_exon	213	8	5	11	22	0.625	2		adar2_down	dependent
chr9:20414423:-|chr9:20413719:-	MLLT3	circular_RNA|single_exon	704	17	20	45	94	1.17647	2.08889	adar1_up		dependent
chr1:78050340:-|chr1:78041753:-	ZZZ3	circular_RNA|multiple_exon	290	6	7	4	15	1.16667	3.75	adar1_up		dependent
chr1:236969444:+|chr1:236979843:+	MTR	circular_RNA|multiple_exon	183	63	90	85	168	1.42857	1.97647		adar2_down	dependent
chr1:2327223:+|chr1:2332374:+	RER1	circular_RNA|multiple_exon	165	48	34	34	66	0.708333	1.94118		adar2_down	dependent
chr11:59426942:-|chr11:59426339:-	PATL1	circular_RNA|multiple_exon	297	20	37	32	62	1.85	1.9375		adar2_down	dependent
chr14:73544077:+|chr14:73554869:+	RBM25	circular_RNA|multiple_exon	327	6	7	10	45	1.16667	4.5	adar1_up		dependent
chr1:32495899:+|chr1:32510991:+	KHDRBS1	circular_RNA|multiple_exon	183	10	10	27	5	1	0.185185	adar1_down		dependent
chr9:88307728:-|chr9:88292351:-	AGTPBP1	circular_RNA|multiple_exon	270	7	1	10	21	0.142857	2.1		adar2_up	independent
chr15:91030186:+|chr15:91035943:+	IQGAP1	circular_RNA|multiple_exon	301	33	48	30	58	1.45455	1.93333		adar2_down	dependent
chr1:36212593:-|chr1:36208742:-	CLSPN	circular_RNA|multiple_exon	326	8	10	12	23	1.25	1.91667		adar2_down	dependent
chr3:47484581:-|chr3:47476498:-	SCAP	circular_RNA|multiple_exon	348	94	64	78	149	0.680851	1.91026		adar2_down	dependent
chr10:15889942:-|chr10:15838099:-	MINDY3	circular_RNA|multiple_exon	151	5	5	11	20	1	1.81818	adar1_down		dependent
chr11:66589114:+|chr11:66595835:+	C11orf80	circular_RNA|multiple_exon	219	26	26	28	13	1	0.464286	adar1_down		dependent
chr17:35518964:-|chr17:35506788:-	ACACA	circular_RNA|multiple_exon	379	16	15	10	19	0.9375	1.9	adar1_down	adar2_down	dependent
chr3:38240213:+|chr3:38278452:+	OXSR1	circular_RNA|multiple_exon	263	13	15	14	17	1.15385	1.21429	adar1_up		dependent
chr1:180464660:-|chr1:180366651:-	ACBD6	circular_RNA|multiple_exon	153	7	8	4	7	1.14286	1.75	adar1_up		dependent
chr1:179304641:+|chr1:179310445:+	SOAT1	circular_RNA|multiple_exon	433	7	6	9	17	0.857143	1.88889	adar1_down	adar2_down	dependent
chr19:7267907:-|chr19:7267356:-	INSR	circular_RNA|single_exon	551	8	10	8	15	1.25	1.875		adar2_down	dependent
chr20:5939174:+|chr20:5958663:+	MCM8	circular_RNA|multiple_exon	339	4	2	8	15	0.5	1.875		adar2_down	dependent
chr3:141622462:+|chr3:141640905:+	ATP1B3	circular_RNA|multiple_exon	214	16	11	30	56	0.6875	1.86667		adar2_down	dependent
chr12:90049884:-|chr12:90049456:-	ATP2B1	circular_RNA|single_exon	428	23	23	25	75	1	3	adar1_down		dependent
chr2:183888644:-|chr2:183866681:-	NCKAP1	circular_RNA|multiple_exon	200	20	12	14	26	0.6	1.85714		adar2_down	dependent
chr5:43655942:+|chr5:43677908:+	NNT	circular_RNA|multiple_exon	314	0	7	12	22	7	1.83333	adar1_down	adar2_down	dependent
chr17:81006661:-|chr17:80901698:-	B3GNTL1	circular_RNA|multiple_exon	343	18	36	17	31	2	1.82353		adar2_down	dependent
chr2:230744844:-|chr2:230701564:-	TRIP12	circular_RNA|multiple_exon	282	14	18	11	20	1.28571	1.81818		adar2_down	dependent
chr20:33971936:-|chr20:33934967:-	UQCC1	circular_RNA|multiple_exon	203	0	16	7	13	16	1.85714	adar1_up	adar2_up	independent
chr22:29121355:-|chr22:29095826:-	CHEK2	circular_RNA|multiple_exon	223	42	48	66	62	1.14286	0.939394	adar1_up		dependent
chr2:21001225:-|chr2:20974570:-	LDAH	circular_RNA|multiple_exon	342	17	4	16	29	0.235294	1.8125		adar2_down	dependent
chr10:98336586:-|chr10:98303833:-	TM9SF3	circular_RNA|multiple_exon	325	117	88	120	216	0.752137	1.8		adar2_down	dependent
chr7:2317940:-|chr7:2311485:-	SNX8	circular_RNA|multiple_exon	326	23	1	5	9	0.0434783	1.8		adar2_down	dependent
chr7:27689252:-|chr7:27570811:-	HIBADH	circular_RNA|multiple_exon	316	7	8	15	17	1.14286	1.13333	adar1_up		dependent
chr12:51173923:+|chr12:51203372:+	ATF1	circular_RNA|multiple_exon	231	53	75	68	122	1.41509	1.79412		adar2_down	dependent
chr6:38565897:-|chr6:38545376:-	BTBD9	circular_RNA|multiple_exon	330	13	1	33	59	0.0769231	1.78788		adar2_down	dependent
chr8:6312664:+|chr8:6357450:+	MCPH1	circular_RNA|multiple_exon	186	37	16	41	73	0.432432	1.78049		adar2_down	dependent
chr1:236972004:+|chr1:236979843:+	MTR	circular_RNA|multiple_exon	163	5	5	9	16	1	1.77778		adar2_down	dependent
chrX:76814317:-|chrX:76812922:-	ATRX	circular_RNA|multiple_exon	371	21	5	47	74	0.238095	1.57447		adar2_up	independent
chr11:70269046:+|chr11:70277386:+	CTTN	circular_RNA|multiple_exon	144	1	25	9	16	25	1.77778		adar2_down	dependent
chr6:158994452:+|chr6:159052421:+	TMEM181	circular_RNA|multiple_exon	169	17	10	18	32	0.588235	1.77778		adar2_down	dependent
chr7:6178723:+|chr7:6185287:+	USP42	circular_RNA|multiple_exon	242	19	6	9	16	0.315789	1.77778		adar2_down	dependent
chr1:53320137:+|chr1:53323421:+	ZYG11A	circular_RNA|multiple_exon	916	1	1	7	11	1	1.57143		adar2_up	independent
chr7:44012922:-|chr7:44005466:-	POLR2J4	circular_RNA|multiple_exon	207	67	76	48	27	1.13433	0.5625	adar1_up		dependent
chr4:76711303:+|chr4:76711950:+	USO1	circular_RNA|multiple_exon	242	27	30	32	88	1.11111	2.75	adar1_up		dependent
chr15:43132631:-|chr15:43086842:-	TTBK2	circular_RNA|multiple_exon	230	6	6	0	9	1	9	adar1_down		dependent
chr2:168997268:-|chr2:168986051:-	STK39	circular_RNA|multiple_exon	174	57	40	48	85	0.701754	1.77083		adar2_down	dependent
chr22:32100712:-|chr22:32097642:-	PRR14L	circular_RNA|multiple_exon	177	10	11	13	4	1.1	0.307692	adar1_up		dependent
chr7:1997354:-|chr7:1937836:-	MAD1L1	circular_RNA|multiple_exon	280	44	48	12	19	1.09091	1.58333	adar1_up		dependent
chr16:87452507:-|chr16:87448882:-	ZCCHC14	circular_RNA|multiple_exon	145	50	50	21	47	1	2.2381	adar1_down		dependent
chr17:40650942:+|chr17:40653322:+	ATP6V0A1	circular_RNA|multiple_exon	225	23	23	23	79	1	3.43478	adar1_down		dependent
chr16:1675974:+|chr16:1687908:+	CRAMP1	circular_RNA|multiple_exon	276	24	22	18	28	0.916667	1.55556		adar2_up	independent
chr2:63720074:-|chr2:63711738:-	WDPCP	circular_RNA|multiple_exon	143	12	12	31	26	1	0.83871	adar1_down		dependent
chr2:85584090:+|chr2:85604597:+	ELMOD3	circular_RNA|multiple_exon	415	10	10	3	5	1	1.66667	adar1_down		dependent
chr3:129547351:-|chr3:129546646:-	TMCC1	circular_RNA|single_exon	705	5	5	13	33	1	2.53846	adar1_down		dependent
chr14:55215533:+|chr14:55231258:+	SAMD4A	circular_RNA|multiple_exon	194	4	16	11	17	4	1.54545		adar2_up	independent
chr5:1032267:+|chr5:1036499:+	NKD2	circular_RNA|multiple_exon	187	57	57	12	27	1	2.25	adar1_down		dependent
chr16:58753159:-|chr16:58749918:-	GOT2	circular_RNA|multiple_exon	224	13	5	13	20	0.384615	1.53846	adar1_up	adar2_up	dependent
chr7:872142:+|chr7:881767:+	SUN1	circular_RNA|multiple_exon	280	15	15	6	7	1	1.16667	adar1_down		dependent
chr2:48018066:+|chr2:48023202:+	MSH6	circular_RNA|multiple_exon	365	12	13	11	38	1.08333	3.45455	adar1_up		dependent
chr1:179271812:+|chr1:179307031:+	SOAT1	circular_RNA|multiple_exon	184	14	15	68	120	1.07143	1.76471	adar1_down	adar2_down	dependent
chr10:89685270:+|chr10:89712016:+	PTEN	circular_RNA|multiple_exon	185	25	15	33	58	0.6	1.75758		adar2_down	dependent
chr21:45153950:+|chr21:45173600:+	PDXK	circular_RNA|multiple_exon	190	48	47	0	3	0.979167	3	adar1_down		dependent
chr12:133248908:-|chr12:133245397:-	POLE	circular_RNA|multiple_exon	235	7	23	8	14	3.28571	1.75		adar2_down	dependent
chr3:47719801:-|chr3:47712148:-	SMARCC1	circular_RNA|multiple_exon	172	12	13	7	33	1.08333	4.71429	adar1_up		dependent
chr17:40500535:-|chr17:40497577:-	STAT3	circular_RNA|multiple_exon	226	8	13	16	28	1.625	1.75		adar2_down	dependent
chr19:12989648:-|chr19:12989196:-	DNASE2	circular_RNA|multiple_exon	361	39	42	18	63	1.07692	3.5	adar1_up		dependent
chr1:161816239:+|chr1:161833102:+	ATF6	circular_RNA|multiple_exon	245	29	28	134	74	0.965517	0.552239	adar1_down		dependent
chr3:155551830:-|chr3:155545971:-	SLC33A1	circular_RNA|multiple_exon	379	3	19	16	28	6.33333	1.75		adar2_down	dependent
chr9:80430686:-|chr9:80409379:-	GNAQ	circular_RNA|multiple_exon	283	32	22	28	49	0.6875	1.75		adar2_down	dependent
chr6:24416625:+|chr6:24418806:+	MRS2	circular_RNA|multiple_exon	233	27	24	43	75	0.888889	1.74419		adar2_down	dependent
chr17:53108529:+|chr17:53158544:+	STXBP4	circular_RNA|multiple_exon	229	17	18	8	7	1.05882	0.875	adar1_up		dependent
chr19:5131087:+|chr19:5144913:+	KDM4B	circular_RNA|multiple_exon	588	53	56	9	22	1.0566	2.44444	adar1_up		dependent
chr2:201798697:-|chr2:201790559:-	ORC2	circular_RNA|multiple_exon	194	6	7	7	10	1.16667	1.42857		adar2_up	independent
chr17:64728806:+|chr17:64770185:+	PRKCA	circular_RNA|multiple_exon	217	18	19	2	9	1.05556	4.5	adar1_up		dependent
chr5:72374007:+|chr5:72378652:+	FCHO2	circular_RNA|multiple_exon	196	38	40	11	95	1.05263	8.63636	adar1_up		dependent
chr11:3774638:-|chr11:3756421:-	NUP98	circular_RNA|multiple_exon	225	48	50	34	177	1.04167	5.20588	adar1_up		dependent
chr15:49517402:+|chr15:49584734:+	GALK2	circular_RNA|multiple_exon	354	86	77	118	205	0.895349	1.73729		adar2_down	dependent
chr10:124151819:+|chr10:124166189:+	PLEKHA1	circular_RNA|multiple_exon	166	7	7	6	19	1	3.16667	adar1_up		dependent
chr20:40162209:-|chr20:40141485:-	CHD6	circular_RNA|multiple_exon	669	26	25	39	48	0.961538	1.23077	adar1_down		dependent
chr1:29362338:+|chr1:29379824:+	EPB41	circular_RNA|multiple_exon	305	7	3	15	26	0.428571	1.73333		adar2_down	dependent
chr5:72354260:+|chr5:72373320:+	FCHO2	circular_RNA|multiple_exon	246	39	37	30	51	0.948718	1.7	adar1_down		dependent
chr2:70457986:-|chr2:70451686:-	TIA1	circular_RNA|multiple_exon	173	34	32	42	73	0.941176	1.7381	adar1_down		dependent
chr5:353845:+|chr5:413548:+	AHRR	circular_RNA|multiple_exon	270	26	26	54	91	1	1.68519	adar1_up		dependent
chr18:12360050:-|chr18:12356693:-	AFG3L2	circular_RNA|multiple_exon	261	37	20	30	52	0.540541	1.73333	adar1_down	adar2_down	dependent
chr20:25614685:+|chr20:25626284:+	ZNF337-AS1	circular_RNA|multiple_exon	238	64	23	48	83	0.359375	1.72917		adar2_down	dependent
chr2:32713655:+|chr2:32718734:+	BIRC6	circular_RNA|multiple_exon	253	0	5	22	38	5	1.72727		adar2_down	dependent
chr7:40027198:+|chr7:40102699:+	CDK13	circular_RNA|multiple_exon	736	9	9	14	12	1	0.857143	adar1_up		dependent
chr7:77210744:+|chr7:77221573:+	PTPN12	circular_RNA|multiple_exon	147	7	7	11	20	1	1.81818	adar1_up		dependent
chr2:171906684:-|chr2:171902684:-	TLK1	circular_RNA|multiple_exon	298	21	13	11	19	0.619048	1.72727	adar1_down	adar2_down	dependent
chrX:72797243:+|chrX:72804408:+	CHIC1	circular_RNA|multiple_exon	209	30	28	71	122	0.933333	1.71831		adar2_down	dependent
chr19:16192723:+|chr19:16204563:+	TPM4	circular_RNA|multiple_exon	202	32	29	16	9	0.90625	0.5625	adar1_down		dependent
chrX:40982724:+|chrX:41012334:+	USP9X	circular_RNA|multiple_exon	386	5	20	7	10	4	1.42857		adar2_up	independent
chr9:33328579:+|chr9:33347115:+	NFX1	circular_RNA|multiple_exon	176	8	8	7	12	1	1.71429	adar1_up		dependent
chr6:151277131:+|chr6:151293194:+	MTHFD1L	circular_RNA|multiple_exon	187	86	85	37	73	0.988372	1.97297	adar1_up		dependent
chr17:38563194:-|chr17:38562636:-	TOP2A	circular_RNA|multiple_exon	219	57	55	39	124	0.964912	3.17949	adar1_up		dependent
chr12:123834988:-|chr12:123818600:-	SBNO1	circular_RNA|multiple_exon	291	14	10	7	12	0.714286	1.71429		adar2_down	dependent
chrX:67339174:-|chrX:67316712:-	OPHN1	circular_RNA|multiple_exon	243	13	0	7	10	0	1.42857		adar2_up	independent
chr17:80861281:+|chr17:80869665:+	TBCD	circular_RNA|multiple_exon	104	19	17	30	18	0.894737	0.6	adar1_down		dependent
chr1:21437876:-|chr1:21415631:-	EIF4G3	circular_RNA|multiple_exon	135	28	27	21	27	0.964286	1.28571	adar1_up		dependent
chr2:211019335:-|chr2:210962810:-	KANSL1L	circular_RNA|multiple_exon	1237	9	2	24	34	0.222222	1.41667		adar2_up	independent
chr2:26587170:+|chr2:26596497:+	SELENOI	circular_RNA|multiple_exon	330	20	19	37	29	0.95	0.783784	adar1_up		dependent
chr11:9321248:-|chr11:9308002:-	TMEM41B	circular_RNA|multiple_exon	255	13	4	14	24	0.307692	1.71429	adar1_down	adar2_down	dependent
chr12:124934413:-|chr12:124904503:-	NCOR2	circular_RNA|multiple_exon	150	16	1	7	12	0.0625	1.71429	adar1_down	adar2_down	dependent
chr2:242545888:-|chr2:242541311:-	THAP4	circular_RNA|multiple_exon	262	64	89	58	99	1.39062	1.7069		adar2_down	dependent
chr21:47697631:-|chr21:47693302:-	MCM3AP	circular_RNA|multiple_exon	387	15	14	11	15	0.933333	1.36364	adar1_up		dependent
chr5:37162668:-|chr5:37153842:-	CPLANE1	circular_RNA|multiple_exon	354	2	2	17	29	1	1.70588		adar2_down	dependent
chr12:113384548:+|chr12:113388780:+	OAS3	circular_RNA|multiple_exon	520	0	12	10	14	12	1.4		adar2_up	independent
chr8:25156460:+|chr8:25161843:+	DOCK5	circular_RNA|multiple_exon	229	26	24	10	17	0.923077	1.7	adar1_down	adar2_down	dependent
chr2:131688525:+|chr2:131704208:+	ARHGEF4	circular_RNA|multiple_exon	431	102	128	77	130	1.2549	1.68831		adar2_down	dependent
chr1:93101893:-|chr1:93089733:-	EVI5	circular_RNA|multiple_exon	292	26	9	16	27	0.346154	1.6875	adar1_down	adar2_down	dependent
chr8:95839491:+|chr8:95844402:+	INTS8	circular_RNA|multiple_exon	322	9	8	9	17	0.888889	1.88889	adar1_down		dependent
chr16:74497377:-|chr16:74493580:-	GLG1	circular_RNA|multiple_exon	230	13	22	19	32	1.69231	1.68421		adar2_down	dependent
chr1:32790080:+|chr1:32793278:+	HDAC1	circular_RNA|multiple_exon	215	15	10	6	10	0.666667	1.66667		adar2_down	dependent
chr2:175986268:-|chr2:175945388:-	ATF2	circular_RNA|multiple_exon	201	12	16	15	25	1.33333	1.66667		adar2_down	dependent
chr20:32207323:+|chr20:32216241:+	CBFA2T2	circular_RNA|multiple_exon	174	8	19	15	25	2.375	1.66667		adar2_down	dependent
chr20:47585684:+|chr20:47592736:+	ARFGEF2	circular_RNA|multiple_exon	313	15	12	6	10	0.8	1.66667		adar2_down	dependent
chr7:99216148:+|chr7:99219197:+	ZSCAN25	circular_RNA|multiple_exon	327	15	17	30	50	1.13333	1.66667		adar2_down	dependent
chr1:42789498:-|chr1:42693554:-	FOXJ3	circular_RNA|multiple_exon	226	12	11	4	14	0.916667	3.5	adar1_up		dependent
chr8:38105231:+|chr8:38109805:+	DDHD2	circular_RNA|multiple_exon	277	13	14	21	35	1.07692	1.66667		adar2_down	dependent
chr9:134305477:+|chr9:134319715:+	PRRC2B	circular_RNA|multiple_exon	312	5	24	12	20	4.8	1.66667		adar2_down	dependent
chr16:1420358:-|chr16:1416019:-	UNKL	circular_RNA|multiple_exon	604	12	11	5	23	0.916667	4.6	adar1_up		dependent
chr1:207235298:+|chr1:207244918:+	PFKFB2	circular_RNA|multiple_exon	189	14	12	3	5	0.857143	1.66667	adar1_down		dependent
chr5:138699448:+|chr5:138700432:+	PAIP2	circular_RNA|multiple_exon	342	93	31	38	63	0.333333	1.65789		adar2_down	dependent
chr13:48571158:-|chr13:48562676:-	SUCLA2	circular_RNA|multiple_exon	342	36	10	17	28	0.277778	1.64706		adar2_down	dependent
chr6:147581751:+|chr6:147599340:+	STXBP5	circular_RNA|multiple_exon	257	7	16	5	7	2.28571	1.4		adar2_up	independent
chrX:130918067:-|chrX:130902577:-	FIRRE	circular_RNA|multiple_exon	299	20	0	14	23	0	1.64286		adar2_down	dependent
chr17:29585362:+|chr17:29592357:+	NF1	circular_RNA|multiple_exon	268	12	11	5	41	0.916667	8.2	adar1_up		dependent
chr3:113125888:-|chr3:113114597:-	CFAP44	circular_RNA|multiple_exon	224	6	6	11	18	1	1.63636		adar2_down	dependent
chr17:7842831:+|chr17:7843560:+	CNTROB	circular_RNA|multiple_exon	382	60	48	19	31	0.8	1.63158		adar2_down	dependent
chr8:68214701:-|chr8:68200190:-	ARFGEF1	circular_RNA|multiple_exon	140	6	5	13	36	0.833333	2.76923	adar1_down		dependent
chr1:78181553:-|chr1:78177432:-	USP33	circular_RNA|multiple_exon	234	34	28	29	96	0.823529	3.31034	adar1_down		dependent
chr2:236839409:+|chr2:236877267:+	AGAP1	circular_RNA|multiple_exon	319	24	22	39	50	0.916667	1.28205	adar1_up		dependent
chr2:242343243:+|chr2:242347030:+	FARP2	circular_RNA|multiple_exon	182	16	23	19	31	1.4375	1.63158		adar2_down	dependent
chr13:95705438:-|chr13:95686859:-	ABCC4	circular_RNA|multiple_exon	223	11	1	8	13	0.0909091	1.625		adar2_down	dependent
chr15:52161414:+|chr15:52181342:+	TMOD3	circular_RNA|multiple_exon	245	8	8	8	13	1	1.625		adar2_down	dependent
chr7:156629579:-|chr7:156549087:-	LMBR1	circular_RNA|multiple_exon	144	2	14	8	13	7	1.625		adar2_down	dependent
chr12:20766377:+|chr12:20774345:+	PDE3A	circular_RNA|multiple_exon	372	16	7	21	34	0.4375	1.61905		adar2_down	dependent
chr16:16101673:+|chr16:16130460:+	ABCC1	circular_RNA|multiple_exon	307	20	22	13	21	1.1	1.61538		adar2_down	dependent
chrX:23754133:-|chrX:23748644:-	ACOT9	circular_RNA|multiple_exon	134	12	11	1	9	0.916667	9	adar1_up		dependent
chr9:19360242:+|chr9:19361961:+	DENND4C	circular_RNA|multiple_exon	362	4	18	21	29	4.5	1.38095		adar2_up	independent
chr5:138979957:+|chr5:139003046:+	UBE2D2	circular_RNA|multiple_exon	156	59	54	50	54	0.915254	1.08	adar1_up		dependent
chr5:10390444:+|chr5:10391843:+	MARCHF6	circular_RNA|multiple_exon	357	24	20	8	11	0.833333	1.375		adar2_up	independent
chr1:51913807:-|chr1:51868107:-	EPS15	circular_RNA|multiple_exon	179	16	0	10	16	0	1.6		adar2_down	dependent
chr15:100138635:+|chr15:100173378:+	MEF2A	circular_RNA|multiple_exon	276	10	18	20	32	1.8	1.6		adar2_down	dependent
chr17:71199139:+|chr17:71199932:+	COG1	circular_RNA|multiple_exon	307	9	15	20	32	1.66667	1.6		adar2_down	dependent
chr6:43541338:-|chr6:43533397:-	XPO5	circular_RNA|multiple_exon	197	8	20	9	12	2.5	1.33333	adar1_up	adar2_up	independent
chr15:50931745:-|chr15:50926579:-	TRPM7	circular_RNA|multiple_exon	298	34	31	19	33	0.911765	1.73684	adar1_up		dependent
chr9:131810706:+|chr9:131812242:+	MIGA2	circular_RNA|multiple_exon	248	28	23	19	40	0.821429	2.10526	adar1_down		dependent
chr17:2091809:-|chr17:2089957:-	SMG6	circular_RNA|multiple_exon	284	11	9	6	30	0.818182	5	adar1_down		dependent
chr12:95605043:-|chr12:95602619:-	FGD6	circular_RNA|single_exon	2424	91	82	125	224	0.901099	1.792	adar1_up		dependent
chr17:33467085:-|chr17:33466254:-	NLE1	circular_RNA|multiple_exon	296	8	7	3	35	0.875	11.6667	adar1_up		dependent
chr5:41862852:-|chr5:41840553:-	OXCT1	circular_RNA|multiple_exon	168	12	5	15	24	0.416667	1.6		adar2_down	dependent
chr11:46140351:-|chr11:46098305:-	PHF21A	circular_RNA|multiple_exon	123	8	9	12	16	1.125	1.33333		adar2_up	independent
chr2:111303208:-|chr2:111302646:-	RGPD5	circular_RNA|multiple_exon	295	45	60	124	198	1.33333	1.59677		adar2_down	dependent
chr2:27820934:+|chr2:27830906:+	ZNF512	circular_RNA|multiple_exon	381	15	13	22	18	0.866667	0.818182	adar1_up		dependent
chr9:139118720:-|chr9:139115609:-	QSOX2	circular_RNA|multiple_exon	190	32	24	97	154	0.75	1.58763		adar2_down	dependent
chr5:134705832:-|chr5:134681658:-	MACROH2A1	circular_RNA|multiple_exon	195	10	8	12	19	0.8	1.58333		adar2_down	dependent
chr11:46113774:-|chr11:46105717:-	PHF21A	circular_RNA|multiple_exon	176	7	6	8	31	0.857143	3.875	adar1_up		dependent
chr7:24888795:-|chr7:24856229:-	OSBPL3	circular_RNA|multiple_exon	185	4	10	7	11	2.5	1.57143	adar1_down	adar2_down	dependent
chr11:3765879:-|chr11:3752621:-	NUP98	circular_RNA|multiple_exon	327	10	7	14	22	0.7	1.57143		adar2_down	dependent
chr22:36920779:-|chr22:36919256:-	EIF3D	circular_RNA|multiple_exon	208	26	22	13	61	0.846154	4.69231	adar1_up		dependent
chr8:109254142:-|chr8:109240496:-	EIF3E	circular_RNA|multiple_exon	238	31	26	38	74	0.83871	1.94737	adar1_up		dependent
chr8:99560389:-|chr8:99538970:-	STK3	circular_RNA|multiple_exon	367	45	23	90	141	0.511111	1.56667		adar2_down	dependent
chr17:41901373:-|chr17:41893406:-	MPP3	circular_RNA|multiple_exon	115	13	33	27	42	2.53846	1.55556	adar1_down	adar2_down	dependent
chr5:167920899:+|chr5:167945067:+	RARS1	circular_RNA|multiple_exon	355	9	13	9	14	1.44444	1.55556		adar2_down	dependent
chr6:18160114:+|chr6:18171710:+	KDM1B	circular_RNA|multiple_exon	215	2	0	9	14	0	1.55556		adar2_down	dependent
chr15:41319934:-|chr15:41313098:-	INO80	circular_RNA|multiple_exon	365	43	63	62	96	1.46512	1.54839		adar2_down	dependent
chr13:28830429:+|chr13:28835595:+	PAN3	circular_RNA|multiple_exon	304	16	29	22	34	1.8125	1.54545		adar2_down	dependent
chr11:68580044:-|chr11:68574935:-	CPT1A	circular_RNA|multiple_exon	310	18	15	3	31	0.833333	10.3333	adar1_up		dependent
chr20:56993267:+|chr20:57016139:+	VAPB	circular_RNA|multiple_exon	328	17	11	33	51	0.647059	1.54545		adar2_down	dependent
chr11:3756554:-|chr11:3752621:-	NUP98	circular_RNA|multiple_exon	320	33	26	29	59	0.787879	2.03448	adar1_down		independent
chr16:2314332:-|chr16:2312279:-	RNPS1	circular_RNA|multiple_exon	308	18	15	9	19	0.833333	2.11111	adar1_up		dependent
chr11:36103203:+|chr11:36120011:+	LDLRAD3	circular_RNA|multiple_exon	259	14	11	35	48	0.785714	1.37143	adar1_down		independent
chr10:128768966:+|chr10:128836080:+	DOCK1	circular_RNA|multiple_exon	180	11	9	8	20	0.818182	2.5	adar1_up		dependent
chr6:56765419:-|chr6:56716195:-	DST	circular_RNA|multiple_exon	407	61	49	81	70	0.803279	0.864198	adar1_up		dependent
chr8:19190466:+|chr8:19192368:+	SH2D4A	circular_RNA|multiple_exon	330	19	11	11	17	0.578947	1.54545		adar2_down	dependent
chr14:31139462:+|chr14:31144271:+	SCFD1	circular_RNA|multiple_exon	220	95	72	100	154	0.757895	1.54		adar2_down	dependent
chr17:36454415:+|chr17:36462598:+	MRPL45	circular_RNA|multiple_exon	275	14	8	17	26	0.571429	1.52941		adar2_down	dependent
chr9:134526336:-|chr9:134518626:-	RAPGEF1	circular_RNA|multiple_exon	317	35	64	74	113	1.82857	1.52703		adar2_down	dependent
chr9:3346764:-|chr9:3330259:-	RFX3	circular_RNA|multiple_exon	355	25	20	29	34	0.8	1.17241	adar1_up		dependent
chr4:52714371:+|chr4:52758017:+	DCUN1D4	circular_RNA|multiple_exon	253	16	26	25	38	1.625	1.52	adar1_down	adar2_down	dependent
chr1:167301707:+|chr1:167307495:+	POU2F1	circular_RNA|multiple_exon	353	35	23	30	45	0.657143	1.5		adar2_down	dependent
chr17:58711214:+|chr17:58734202:+	PPM1D	circular_RNA|multiple_exon	366	5	10	8	12	2	1.5		adar2_down	dependent
chr9:98660131:+|chr9:98691146:+	ERCC6L2	circular_RNA|multiple_exon	267	37	29	93	117	0.783784	1.25806	adar1_down		independent
chr10:12159672:+|chr10:12162266:+	DHTKD1	circular_RNA|multiple_exon	167	18	14	10	77	0.777778	7.7	adar1_down		independent
chr2:175986268:-|chr2:175976296:-	ATF2	circular_RNA|multiple_exon	182	13	9	18	27	0.692308	1.5		adar2_down	dependent
chr5:151173720:+|chr5:151178874:+	G3BP1	circular_RNA|multiple_exon	191	12	3	10	15	0.25	1.5		adar2_down	dependent
chr7:128645213:-|chr7:128637443:-	TNPO3	circular_RNA|multiple_exon	289	5	7	14	21	1.4	1.5		adar2_down	dependent
chr16:47531310:+|chr16:47644831:+	PHKB	circular_RNA|multiple_exon	183	20	57	63	94	2.85	1.49206		adar2_down	dependent
chr4:103236987:-|chr4:103225474:-	SLC39A8	circular_RNA|multiple_exon	326	39	30	74	96	0.769231	1.2973	adar1_down		independent
chr6:87925621:+|chr6:87943245:+	ZNF292	circular_RNA|multiple_exon	356	13	10	52	53	0.769231	1.01923	adar1_down		independent
chr5:61846194:+|chr5:61887499:+	IPO11	circular_RNA|multiple_exon	190	1	4	30	44	4	1.46667	adar1_down	adar2_down	dependent
chr4:151729550:-|chr4:151656410:-	LRBA	circular_RNA|multiple_exon	186	39	31	140	59	0.794872	0.421429	adar1_up		dependent
chr17:65147340:-|chr17:65141859:-	HELZ	circular_RNA|multiple_exon	325	20	14	41	60	0.7	1.46341		adar2_down	dependent
chr1:22021714:-|chr1:22007301:-	USP48	circular_RNA|multiple_exon	181	19	15	22	24	0.789474	1.09091	adar1_up		dependent
chr6:83754378:-|chr6:83728692:-	UBE3D	circular_RNA|multiple_exon	394	22	26	41	60	1.18182	1.46341		adar2_down	dependent
chr1:6022009:-|chr1:6007164:-	NPHP4	circular_RNA|multiple_exon	281	19	15	20	33	0.789474	1.65	adar1_up		dependent
chr17:4192703:-|chr17:4186093:-	UBE2G1	circular_RNA|multiple_exon	301	2	4	9	12	2	1.33333		adar2_up	independent
chr9:140459606:-|chr9:140458886:-	DPH7	circular_RNA|multiple_exon	241	97	74	44	90	0.762887	2.04545	adar1_down		independent
chr21:42609440:+|chr21:42617990:+	BACE2	circular_RNA|multiple_exon	317	55	40	39	55	0.727273	1.41026	adar1_down		independent
chr11:129034322:-|chr11:128963516:-	ARHGAP32	circular_RNA|multiple_exon	194	114	90	236	211	0.789474	0.894068	adar1_up		dependent
chrX:18775745:+|chrX:18807391:+	PPEF1	circular_RNA|multiple_exon	266	7	5	13	29	0.714286	2.23077	adar1_down		independent
chr4:38055820:+|chr4:38104778:+	TBC1D1	circular_RNA|multiple_exon	297	4	2	13	19	0.5	1.46154	adar1_down	adar2_down	dependent
chr10:69797926:-|chr10:69785303:-	HERC4	circular_RNA|multiple_exon	206	0	7	11	16	7	1.45455		adar2_down	dependent
chr16:1675974:+|chr16:1682366:+	CRAMP1	circular_RNA|multiple_exon	346	112	102	154	224	0.910714	1.45455		adar2_down	dependent
chr1:227441856:-|chr1:227381487:-	CDC42BPA	circular_RNA|multiple_exon	239	45	32	90	106	0.711111	1.17778	adar1_down		independent
chr1:211966532:-|chr1:211956571:-	LPGAT1	circular_RNA|multiple_exon	391	16	11	5	28	0.6875	5.6	adar1_down		independent
chr3:47476627:-|chr3:47466975:-	SCAP	circular_RNA|multiple_exon	255	13	5	22	32	0.384615	1.45455		adar2_down	dependent
chrY:252666:-|chrY:249339:-	PPP2R3B	circular_RNA|multiple_exon	154	3	6	11	16	2	1.45455		adar2_down	dependent
chr1:167921038:+|chr1:167944253:+	DCAF6	circular_RNA|multiple_exon	246	78	33	86	125	0.423077	1.45349		adar2_down	dependent
chr9:137293478:+|chr9:137300965:+	RXRA	circular_RNA|multiple_exon	429	31	35	20	29	1.12903	1.45		adar2_down	dependent
chr9:111835718:-|chr9:111819471:-	TMEM245	circular_RNA|multiple_exon	213	12	14	47	68	1.16667	1.44681		adar2_down	dependent
chr11:34110942:+|chr11:34112225:+	CAPRIN1	circular_RNA|multiple_exon	210	11	16	9	13	1.45455	1.44444		adar2_down	dependent
chr16:30078555:+|chr16:30081350:+	ALDOA	circular_RNA|multiple_exon	331	90	71	5	7	0.788889	1.4	adar1_up		dependent
chr2:44162017:-|chr2:44139571:-	LRPPRC	circular_RNA|multiple_exon	250	26	38	18	26	1.46154	1.44444		adar2_down	dependent
chr2:29087985:-|chr2:29073194:-	TRMT61B	circular_RNA|multiple_exon	179	14	11	11	24	0.785714	2.18182	adar1_up		dependent
chr10:31661947:+|chr10:31750166:+	ZEB1	circular_RNA|multiple_exon	355	28	42	41	59	1.5	1.43902		adar2_down	dependent
chr13:113839874:-|chr13:113832488:-	PCID2	circular_RNA|multiple_exon	188	32	20	16	23	0.625	1.4375		adar2_down	dependent
chr16:16101673:+|chr16:16150152:+	ABCC1	circular_RNA|multiple_exon	379	37	18	7	10	0.486486	1.42857		adar2_down	dependent
chr17:47395345:-|chr17:47388674:-	ZNF652	circular_RNA|multiple_exon	1301	6	7	14	20	1.16667	1.42857		adar2_down	dependent
chr3:32774915:+|chr3:32778982:+	CNOT10	circular_RNA|multiple_exon	201	55	43	25	74	0.781818	2.96	adar1_up		dependent
chr10:121347760:-|chr10:121338238:-	TIAL1	circular_RNA|multiple_exon	204	9	7	8	20	0.777778	2.5	adar1_up		dependent
chr17:29579956:+|chr17:29592357:+	NF1	circular_RNA|multiple_exon	172	12	8	6	13	0.666667	2.16667	adar1_down		independent
chr2:207006793:-|chr2:206992521:-	NDUFS1	circular_RNA|multiple_exon	303	4	6	14	20	1.5	1.42857		adar2_down	dependent
chr19:16192723:+|chr19:16197350:+	TPM4	circular_RNA|multiple_exon	250	36	24	15	44	0.666667	2.93333	adar1_down		independent
chr1:193107215:+|chr1:193111196:+	CDC73	circular_RNA|multiple_exon	304	13	10	24	34	0.769231	1.41667	adar1_up		dependent
chr4:106180776:+|chr4:106194075:+	TET2	circular_RNA|multiple_exon	504	3	4	14	20	1.33333	1.42857		adar2_down	dependent
chr2:32323865:+|chr2:32341281:+	SPAST	circular_RNA|multiple_exon	188	6	9	12	17	1.5	1.41667		adar2_down	dependent
chr2:33002949:+|chr2:33012216:+	TTC27	circular_RNA|multiple_exon	263	35	20	36	51	0.571429	1.41667		adar2_down	dependent
chr6:99382755:-|chr6:99323291:-	FBXL4	circular_RNA|multiple_exon	429	7	5	24	34	0.714286	1.41667		adar2_down	dependent
chr11:10827594:-|chr11:10824577:-	EIF4G2	circular_RNA|multiple_exon	238	4	2	5	7	0.5	1.4		adar2_down	dependent
chr7:139757834:-|chr7:139754462:-	PARP12	circular_RNA|multiple_exon	236	17	6	10	14	0.352941	1.4	adar1_down	adar2_down	dependent
chr1:227300614:-|chr1:227300013:-	CDC42BPA	circular_RNA|multiple_exon	352	2	17	8	11	8.5	1.375		adar2_down	dependent
chr1:45553909:-|chr1:45553553:-	ZSWIM5	circular_RNA|single_exon	356	25	19	36	34	0.76	0.944444	adar1_up		dependent
chr7:129760589:+|chr7:129769416:+	KLHDC10	circular_RNA|multiple_exon	293	6	4	2	20	0.666667	10	adar1_down		independent
chr7:50742355:-|chr7:50737419:-	GRB10	circular_RNA|multiple_exon	363	99	96	170	233	0.969697	1.37059		adar2_down	dependent
chr6:150174296:-|chr6:150147400:-	LRP11	circular_RNA|multiple_exon	252	35	24	27	37	0.685714	1.37037		adar2_down	dependent
chr1:22048257:-|chr1:22041882:-	USP48	circular_RNA|multiple_exon	182	47	49	92	125	1.04255	1.3587		adar2_down	dependent
chrX:54022215:-|chrX:54019169:-	PHF8	circular_RNA|multiple_exon	192	6	4	2	7	0.666667	3.5	adar1_down		independent
chr12:123052808:+|chr12:123061576:+	KNTC1	circular_RNA|multiple_exon	245	24	18	83	75	0.75	0.903614	adar1_up		dependent
chr10:50714058:-|chr10:50701163:-	ERCC6	circular_RNA|multiple_exon	263	98	103	56	76	1.05102	1.35714		adar2_down	dependent
chr2:157367308:+|chr2:157414094:+	GPD2	circular_RNA|multiple_exon	317	0	7	9	12	7	1.33333		adar2_up	independent
chr5:102338737:+|chr5:102345570:+	PAM	circular_RNA|multiple_exon	231	25	18	14	19	0.72	1.35714		adar2_down	dependent
chr9:140611078:+|chr9:140646860:+	EHMT1	circular_RNA|multiple_exon	633	2	8	14	19	4	1.35714		adar2_down	dependent
chr10:7290611:-|chr10:7262373:-	SFMBT2	circular_RNA|multiple_exon	227	13	13	17	23	1	1.35294		adar2_down	dependent
chr15:41379880:-|chr15:41361768:-	INO80	circular_RNA|multiple_exon	215	9	8	17	23	0.888889	1.35294	adar1_down	adar2_down	dependent
chr6:136710655:-|chr6:136704809:-	MAP7	circular_RNA|multiple_exon	273	53	35	50	64	0.660377	1.28	adar1_down		independent
chr5:14330887:+|chr5:14336836:+	TRIO	circular_RNA|multiple_exon	313	32	21	5	31	0.65625	6.2	adar1_down		independent
chr17:49075978:-|chr17:49067811:-	SPAG9	circular_RNA|multiple_exon	391	34	22	30	31	0.647059	1.03333	adar1_down		independent
chr12:51512555:-|chr12:51500308:-	TFCP2	circular_RNA|multiple_exon	239	8	6	0	15	0.75	15	adar1_up		dependent
chrX:54492285:-|chrX:54491884:-	FGD1	circular_RNA|multiple_exon	294	10	15	25	33	1.5	1.32	adar1_up	adar2_up	independent
chr3:155560408:-|chr3:155545971:-	SLC33A1	circular_RNA|multiple_exon	382	57	60	120	161	1.05263	1.34167		adar2_down	dependent
chr20:25612794:+|chr20:25626284:+	ZNF337-AS1	circular_RNA|multiple_exon	247	43	32	106	73	0.744186	0.688679	adar1_up		dependent
chr7:16720926:+|chr7:16729531:+	BZW2	circular_RNA|multiple_exon	212	46	17	82	110	0.369565	1.34146		adar2_down	dependent
chr17:11998892:+|chr17:12016677:+	MAP2K4	circular_RNA|multiple_exon	246	71	45	60	156	0.633803	2.6	adar1_down		independent
chr10:103799882:-|chr10:103789395:-	ARMH3	circular_RNA|multiple_exon	219	23	17	15	29	0.73913	1.93333	adar1_up		dependent
chr10:35360267:-|chr10:35349802:-	CUL2	circular_RNA|multiple_exon	234	27	28	48	64	1.03704	1.33333		adar2_down	dependent
chr3:53003274:-|chr3:52977369:-	SFMBT1	circular_RNA|multiple_exon	397	26	19	35	19	0.730769	0.542857	adar1_up		dependent
chr19:15383944:-|chr19:15378227:-	BRD4	circular_RNA|multiple_exon	453	9	15	6	8	1.66667	1.33333		adar2_down	dependent
chr5:33461007:+|chr5:33463930:+	TARS1	circular_RNA|multiple_exon	234	18	13	16	15	0.722222	0.9375	adar1_up		dependent
chr2:120634899:+|chr2:120643458:+	PTPN4	circular_RNA|multiple_exon	129	18	0	15	20	0	1.33333		adar2_down	dependent
chr2:61577828:-|chr2:61552510:-	USP34	circular_RNA|multiple_exon	207	1	7	16	21	7	1.3125		adar2_up	independent
chr3:122808015:+|chr3:122835145:+	PDIA5	circular_RNA|multiple_exon	193	0	15	6	8	15	1.33333		adar2_down	dependent
chr5:80021272:+|chr5:80040434:+	MSH3	circular_RNA|multiple_exon	221	36	26	43	74	0.722222	1.72093	adar1_up		dependent
chr2:172305191:+|chr2:172314585:+	DCAF17	circular_RNA|multiple_exon	240	34	24	17	33	0.705882	1.94118	adar1_up		dependent
chr4:170077830:-|chr4:170076631:-	SH3RF1	circular_RNA|multiple_exon	370	46	29	60	52	0.630435	0.866667	adar1_down		independent
chr17:38449708:+|chr17:38450755:+	CDC6	circular_RNA|multiple_exon	314	30	21	23	36	0.7	1.56522	adar1_up		dependent
chr6:99353546:-|chr6:99323291:-	FBXL4	circular_RNA|multiple_exon	556	4	1	12	16	0.25	1.33333		adar2_down	dependent
chr4:1905943:+|chr4:1920350:+	NSD2	circular_RNA|multiple_exon	644	40	28	10	22	0.7	2.2	adar1_up		dependent
chr2:15542425:-|chr2:15514732:-	NBAS	circular_RNA|multiple_exon	245	1	0	15	20	0	1.33333	adar1_down	adar2_down	dependent
chr18:8076453:+|chr18:8088849:+	PTPRM	circular_RNA|multiple_exon	211	132	67	97	129	0.507576	1.3299		adar2_down	dependent
chr9:140646783:+|chr9:140652463:+	EHMT1	circular_RNA|multiple_exon	208	108	141	165	218	1.30556	1.32121		adar2_down	dependent
chr6:42559889:+|chr6:42562042:+	UBR2	circular_RNA|multiple_exon	191	39	41	51	67	1.05128	1.31373	adar1_down	adar2_down	dependent
chr11:73431944:-|chr11:73418465:-	RAB6A	circular_RNA|multiple_exon	146	47	69	97	127	1.46809	1.30928		adar2_down	dependent
chr1:155893478:-|chr1:155891166:-	KHDC4	circular_RNA|multiple_exon	313	0	6	13	17	6	1.30769		adar2_down	dependent
chr9:137591755:+|chr9:137593179:+	COL5A1	circular_RNA|multiple_exon	375	36	16	17	22	0.444444	1.29412		adar2_down	dependent
chr16:66670484:-|chr16:66655965:-	CMTM4	circular_RNA|multiple_exon	336	31	19	44	31	0.612903	0.704545	adar1_down		independent
chr13:31789188:+|chr13:31803431:+	B3GLCT	circular_RNA|multiple_exon	158	16	11	12	26	0.6875	2.16667	adar1_up		dependent
chr11:47823482:-|chr11:47819331:-	NUP160	circular_RNA|multiple_exon	224	30	39	41	53	1.3	1.29268		adar2_down	dependent
chr2:62106146:-|chr2:62100137:-	CCT4	circular_RNA|multiple_exon	252	6	10	7	9	1.66667	1.28571	adar1_down	adar2_down	dependent
chr15:43317627:-|chr15:43313473:-	UBR1	circular_RNA|multiple_exon	148	9	1	14	18	0.111111	1.28571		adar2_down	dependent
chr4:151412187:-|chr4:151388825:-	LRBA	circular_RNA|multiple_exon	229	4	1	14	18	0.25	1.28571		adar2_down	dependent
chr2:26587170:+|chr2:26606215:+	SELENOI	circular_RNA|multiple_exon	116	18	11	19	35	0.611111	1.84211	adar1_down		independent
chr8:52773806:-|chr8:52758221:-	PCMTD1	circular_RNA|multiple_exon	503	138	94	73	253	0.681159	3.46575	adar1_up		dependent
chr7:5692141:-|chr7:5680785:-	RNF216	circular_RNA|multiple_exon	319	31	40	63	81	1.29032	1.28571		adar2_down	dependent
chr13:41835051:-|chr13:41826781:-	MTRF1	circular_RNA|multiple_exon	529	14	7	32	41	0.5	1.28125		adar2_down	dependent
chr14:39815108:+|chr14:39818181:+	MIA2	circular_RNA|multiple_exon	356	12	11	36	46	0.916667	1.27778		adar2_down	dependent
chr12:5860136:-|chr12:5841686:-	ANO2	circular_RNA|multiple_exon	244	8	11	31	39	1.375	1.25806	adar1_down	adar2_down	dependent
chr1:180772524:+|chr1:180794480:+	XPR1	circular_RNA|multiple_exon	402	3	3	8	10	1	1.25		adar2_down	dependent
chr21:40604424:-|chr21:40596334:-	BRWD1	circular_RNA|multiple_exon	186	2	8	4	5	4	1.25	adar1_down	adar2_down	dependent
chr13:33222891:+|chr13:33233417:+	PDS5B	circular_RNA|multiple_exon	252	0	3	8	10	3	1.25		adar2_down	dependent
chr7:66406835:+|chr7:66413681:+	TMEM248	circular_RNA|multiple_exon	326	14	4	12	15	0.285714	1.25		adar2_down	dependent
chr10:70696692:+|chr10:70703013:+	DDX50	circular_RNA|multiple_exon	203	26	6	21	26	0.230769	1.2381	adar1_down	adar2_down	dependent
chr14:31817113:-|chr14:31813102:-	HEATR5A	circular_RNA|multiple_exon	328	1	7	17	21	7	1.23529		adar2_down	dependent
chr9:4125941:-|chr9:4117768:-	GLIS3	circular_RNA|multiple_exon	1320	23	50	58	71	2.17391	1.22414		adar2_down	dependent
chr14:59946069:-|chr14:59942587:-	L3HYPDH	circular_RNA|multiple_exon	306	13	5	9	11	0.384615	1.22222		adar2_down	dependent
chr11:44129233:+|chr11:44151688:+	EXT2	circular_RNA|multiple_exon	658	8	20	20	24	2.5	1.2		adar2_down	dependent
chr15:42613983:+|chr15:42622870:+	GANC	circular_RNA|multiple_exon	331	0	5	5	6	5	1.2		adar2_down	dependent
chr1:54275419:-|chr1:54266366:-	NDC1	circular_RNA|multiple_exon	206	7	2	8	10	0.285714	1.25	adar1_up	adar2_up	independent
chr2:85846343:+|chr2:85858069:+	USP39	circular_RNA|multiple_exon	294	4	3	5	6	0.75	1.2		adar2_down	dependent
chr1:225270251:+|chr1:225332330:+	DNAH14	circular_RNA|multiple_exon	421	12	8	21	27	0.666667	1.28571	adar1_up		dependent
chr11:62652649:+|chr11:62653080:+	SLC3A2	circular_RNA|multiple_exon	323	23	14	10	32	0.608696	3.2	adar1_down		independent
chr15:69728477:+|chr15:69729061:+	KIF23	circular_RNA|multiple_exon	281	33	20	42	49	0.606061	1.16667	adar1_down		independent
chr15:72511451:-|chr15:72499069:-	PKM	circular_RNA|multiple_exon	318	15	10	1	5	0.666667	5	adar1_up		dependent
chr16:71748704:-|chr16:71718379:-	PHLPP2	circular_RNA|multiple_exon	414	10	6	8	31	0.6	3.875	adar1_down		independent
chr11:102233627:+|chr11:102239279:+	BIRC2	circular_RNA|multiple_exon	320	59	60	136	162	1.01695	1.19118		adar2_down	dependent
chr1:154207067:+|chr1:154207767:+	UBAP2L	circular_RNA|multiple_exon	263	42	61	89	105	1.45238	1.17978		adar2_down	dependent
chr17:79250933:-|chr17:79244718:-	SLC38A10	circular_RNA|multiple_exon	208	61	34	73	86	0.557377	1.17808		adar2_down	dependent
chr20:17932239:-|chr20:17928130:-	SNX5	circular_RNA|multiple_exon	254	18	12	11	32	0.666667	2.90909	adar1_up		dependent
chr4:146435590:+|chr4:146436165:+	SMAD1	circular_RNA|single_exon	575	14	9	10	49	0.642857	4.9	adar1_up		dependent
chr6:71136142:+|chr6:71212494:+	FAM135A	circular_RNA|multiple_exon	248	28	18	6	16	0.642857	2.66667	adar1_up		dependent
chr16:69406258:-|chr16:69404386:-	TERF2	circular_RNA|multiple_exon	232	41	26	21	58	0.634146	2.7619	adar1_up		dependent
chr15:75819602:-|chr15:75815462:-	PTPN9	circular_RNA|multiple_exon	267	14	31	34	40	2.21429	1.17647	adar1_down	adar2_down	dependent
chr1:178252699:+|chr1:178269253:+	RASAL2	circular_RNA|multiple_exon	253	59	37	37	34	0.627119	0.918919	adar1_up		dependent
chr10:127505094:-|chr10:127495982:-	UROS	circular_RNA|multiple_exon	162	21	13	13	26	0.619048	2	adar1_up		dependent
chr4:77987558:-|chr4:77977115:-	CCNI	circular_RNA|multiple_exon	296	15	9	3	47	0.6	15.6667	adar1_down		independent
chr17:59886118:-|chr17:59870958:-	BRIP1	circular_RNA|multiple_exon	422	5	5	17	20	1	1.17647		adar2_down	dependent
chr17:74763468:+|chr17:74772623:+	MFSD11	circular_RNA|multiple_exon	200	7	4	18	21	0.571429	1.16667		adar2_down	dependent
chr2:9458653:+|chr2:9475308:+	ASAP2	circular_RNA|multiple_exon	160	4	4	6	7	1	1.16667		adar2_down	dependent
chr2:153431650:+|chr2:153437563:+	FMNL2	circular_RNA|multiple_exon	201	15	15	19	22	1	1.15789		adar2_down	dependent
chr2:61724142:-|chr2:61721029:-	XPO1	circular_RNA|multiple_exon	325	17	10	13	11	0.588235	0.846154	adar1_down		independent
chr15:41961026:+|chr15:41991357:+	MGA	circular_RNA|multiple_exon	1225	12	12	66	76	1	1.15152		adar2_down	dependent
chr14:23424385:-|chr14:23416380:-	HAUS4	circular_RNA|multiple_exon	144	13	8	6	4	0.615385	0.666667	adar1_up		dependent
chr21:38559350:+|chr21:38568337:+	TTC3	circular_RNA|multiple_exon	457	29	20	34	39	0.689655	1.14706		adar2_down	dependent
chr16:1004666:-|chr16:984190:-	LMF1	circular_RNA|multiple_exon	373	46	55	97	111	1.19565	1.14433		adar2_down	dependent
chr22:18138428:+|chr22:18171908:+	BCL2L13	circular_RNA|multiple_exon	326	18	11	32	46	0.611111	1.4375	adar1_up		dependent
chr9:134034770:+|chr9:134039531:+	NUP214	circular_RNA|multiple_exon	186	19	11	30	17	0.578947	0.566667	adar1_down		independent
chr12:124971114:-|chr12:124968142:-	NCOR2	circular_RNA|multiple_exon	304	1	17	14	16	17	1.14286		adar2_down	dependent
chr10:5842668:-|chr10:5827815:-	GDI2	circular_RNA|multiple_exon	305	53	32	6	41	0.603774	6.83333	adar1_up		dependent
chrX:24828015:+|chrX:24861794:+	POLA1	circular_RNA|multiple_exon	163	49	57	100	123	1.16327	1.23		adar2_up	dependent
chr9:137982041:+|chr9:137998701:+	OLFM1	circular_RNA|multiple_exon	255	4	27	7	8	6.75	1.14286		adar2_down	dependent
chr18:21644104:+|chr18:21649235:+	TTC39C	circular_RNA|multiple_exon	162	14	8	32	25	0.571429	0.78125	adar1_down		independent
chr19:39948315:+|chr19:39950600:+	SUPT5H	circular_RNA|multiple_exon	133	34	19	9	20	0.558824	2.22222	adar1_down		independent
chr9:2096657:+|chr9:2123937:+	SMARCA2	circular_RNA|multiple_exon	325	12	1	7	8	0.0833333	1.14286		adar2_down	dependent
chr9:3898835:-|chr9:3879427:-	GLIS3	circular_RNA|multiple_exon	312	9	15	29	33	1.66667	1.13793	adar1_down	adar2_down	dependent
chr7:156556489:-|chr7:156549087:-	LMBR1	circular_RNA|multiple_exon	198	40	43	82	93	1.075	1.13415		adar2_down	dependent
chr1:15844890:-|chr1:15844605:-	CASP9	circular_RNA|single_exon	285	18	17	30	34	0.944444	1.13333		adar2_down	dependent
chr8:42919244:+|chr8:42932507:+	FNTA	circular_RNA|multiple_exon	262	18	10	7	12	0.555556	1.71429	adar1_down		independent
chr17:81042814:+|chr17:81043199:+	METRNL	circular_RNA|single_exon	385	58	35	15	43	0.603448	2.86667	adar1_up		dependent
chr17:41576230:+|chr17:41582193:+	DHX8	circular_RNA|multiple_exon	278	30	18	18	73	0.6	4.05556	adar1_up		dependent
chr3:11399892:+|chr3:11406208:+	ATG7	circular_RNA|multiple_exon	269	15	9	52	69	0.6	1.32692	adar1_up		dependent
chr2:136432902:+|chr2:136437894:+	R3HDM1	circular_RNA|multiple_exon	305	106	70	195	221	0.660377	1.13333	adar1_down	adar2_down	dependent
chr8:74742707:-|chr8:74717886:-	UBE2W	circular_RNA|multiple_exon	166	24	13	31	9	0.541667	0.290323	adar1_down		independent
chr5:31495479:-|chr5:31483661:-	DROSHA	circular_RNA|multiple_exon	160	5	5	15	17	1	1.13333		adar2_down	dependent
chr12:132489622:+|chr12:132491422:+	EP400	circular_RNA|multiple_exon	284	17	26	38	43	1.52941	1.13158		adar2_down	dependent
chr1:53407468:+|chr1:53427301:+	SCP2	circular_RNA|multiple_exon	183	7	5	5	6	0.714286	1.2		adar2_up	dependent
chr4:73991029:-|chr4:73981538:-	ANKRD17	circular_RNA|multiple_exon	206	15	9	9	21	0.6	2.33333	adar1_up		dependent
chr2:44153100:-|chr2:44139571:-	LRPPRC	circular_RNA|multiple_exon	194	69	34	46	52	0.492754	1.13043		adar2_down	dependent
chr7:92921015:+|chr7:92926555:+	VPS50	circular_RNA|multiple_exon	230	30	18	52	90	0.6	1.73077	adar1_up		dependent
chr1:6046387:-|chr1:6007164:-	NPHP4	circular_RNA|multiple_exon	298	29	17	24	38	0.586207	1.58333	adar1_up		dependent
chr11:34978931:+|chr11:35006275:+	PDHX	circular_RNA|multiple_exon	357	45	47	48	54	1.04444	1.125		adar2_down	dependent
chr14:103180760:+|chr14:103187714:+	RCOR1	circular_RNA|multiple_exon	251	21	11	9	73	0.52381	8.11111	adar1_down		independent
chr14:71511850:+|chr14:71543136:+	PCNX1	circular_RNA|multiple_exon	380	21	11	43	44	0.52381	1.02326	adar1_down		independent
chr2:112580177:-|chr2:112558374:-	ANAPC1	circular_RNA|multiple_exon	252	3	2	8	9	0.666667	1.125		adar2_down	dependent
chr9:19096767:-|chr9:19076600:-	HAUS6	circular_RNA|multiple_exon	197	10	11	26	29	1.1	1.11538		adar2_down	dependent
chr1:70771973:-|chr1:70758071:-	ANKRD13C	circular_RNA|multiple_exon	227	58	46	72	80	0.793103	1.11111		adar2_down	dependent
chr20:13610799:-|chr20:13561544:-	TASP1	circular_RNA|multiple_exon	302	19	11	9	10	0.578947	1.11111		adar2_down	dependent
chr2:15651474:-|chr2:15564439:-	NBAS	circular_RNA|multiple_exon	291	1	0	19	21	0	1.10526	adar1_down	adar2_down	dependent
chr1:61743192:+|chr1:61849037:+	NFIA	circular_RNA|multiple_exon	193	8	4	10	11	0.5	1.1		adar2_down	dependent
chr8:56863018:+|chr8:56866543:+	LYN	circular_RNA|multiple_exon	250	12	7	4	8	0.583333	2	adar1_up		dependent
chr13:60490383:-|chr13:60407241:-	DIAPH3	circular_RNA|multiple_exon	258	8	20	62	74	2.5	1.19355		adar2_up	dependent
chr14:32586346:+|chr14:32621734:+	ARHGAP5	circular_RNA|multiple_exon	252	29	10	22	24	0.344828	1.09091		adar2_down	dependent
chr22:20078958:+|chr22:20082318:+	DGCR8	circular_RNA|multiple_exon	279	18	9	0	3	0.5	3	adar1_down		independent
chr14:104618352:+|chr14:104618798:+	KIF26A	circular_RNA|single_exon	446	8	17	12	13	2.125	1.08333		adar2_down	dependent
chr17:54926057:+|chr17:54939612:+	DGKE	circular_RNA|multiple_exon	268	14	8	9	17	0.571429	1.88889	adar1_up		dependent
chr5:82491589:+|chr5:82554496:+	XRCC4	circular_RNA|multiple_exon	313	0	4	13	14	4	1.07692		adar2_down	dependent
chr3:133363207:-|chr3:133356720:-	TOPBP1	circular_RNA|multiple_exon	629	8	3	13	14	0.375	1.07692	adar1_down	adar2_down	dependent
chr6:43535091:-|chr6:43523573:-	XPO5	circular_RNA|multiple_exon	313	20	9	14	15	0.45	1.07143		adar2_down	dependent
chr3:47787483:-|chr3:47747899:-	SMARCC1	circular_RNA|multiple_exon	206	53	30	17	19	0.566038	1.11765	adar1_up		dependent
chr7:95822495:-|chr7:95799357:-	SLC25A13	circular_RNA|multiple_exon	226	19	12	14	15	0.631579	1.07143		adar2_down	dependent
chr2:44931422:+|chr2:44942492:+	CAMKMT	circular_RNA|multiple_exon	126	15	6	32	34	0.4	1.0625		adar2_down	dependent
chr1:78267016:+|chr1:78272786:+	MIGA1	circular_RNA|multiple_exon	303	5	12	17	18	2.4	1.05882		adar2_down	dependent
chr16:4463405:-|chr16:4455492:-	CORO7	circular_RNA|multiple_exon	172	16	9	8	11	0.5625	1.375	adar1_up		dependent
chr3:171830242:+|chr3:171969331:+	FNDC3B	circular_RNA|multiple_exon	419	11	20	17	18	1.81818	1.05882		adar2_down	dependent
chr13:95840796:-|chr13:95813443:-	ABCC4	circular_RNA|multiple_exon	235	7	11	52	54	1.57143	1.03846	adar1_down	adar2_down	dependent
chr6:7176888:+|chr6:7182315:+	RREB1	circular_RNA|multiple_exon	330	44	17	48	57	0.386364	1.1875		adar2_up	dependent
chr22:45607988:-|chr22:45593671:-	KIAA0930	circular_RNA|multiple_exon	309	9	5	2	11	0.555556	5.5	adar1_up		dependent
chr16:50120126:+|chr16:50136346:+	HEATR3	circular_RNA|multiple_exon	312	8	4	6	7	0.5	1.16667		adar2_up	dependent
chr9:74810420:+|chr9:74817658:+	GDA	circular_RNA|multiple_exon	255	6	16	26	27	2.66667	1.03846		adar2_down	dependent
chr15:63821213:+|chr15:63829355:+	USP3	circular_RNA|multiple_exon	283	43	21	81	84	0.488372	1.03704		adar2_down	dependent
chr1:247081679:-|chr1:247076534:-	AHCTF1	circular_RNA|multiple_exon	307	25	19	32	32	0.76	1		adar2_down	dependent
chr1:5940299:-|chr1:5933312:-	NPHP4	circular_RNA|multiple_exon	208	23	28	17	17	1.21739	1		adar2_down	dependent
chr13:77786295:-|chr13:77779391:-	MYCBP2	circular_RNA|multiple_exon	331	14	16	35	35	1.14286	1		adar2_down	dependent
chr14:45564424:+|chr14:45566208:+	PRPF39	circular_RNA|multiple_exon	460	21	9	8	8	0.428571	1		adar2_down	dependent
chr2:219427536:-|chr2:219374702:-	USP37	circular_RNA|multiple_exon	301	2	3	11	11	1.5	1	adar1_down	adar2_down	dependent
chr15:86182605:+|chr15:86213061:+	AKAP13	circular_RNA|multiple_exon	183	1	12	12	12	12	1		adar2_down	dependent
chr16:9024254:-|chr16:9012888:-	USP7	circular_RNA|multiple_exon	212	11	3	5	5	0.272727	1		adar2_down	dependent
chr17:27809215:+|chr17:27825539:+	TAOK1	circular_RNA|multiple_exon	294	4	7	7	7	1.75	1		adar2_down	dependent
chr17:28030080:-|chr17:28003838:-	SSH2	circular_RNA|multiple_exon	168	15	4	10	10	0.266667	1		adar2_down	dependent
chr1:155649303:-|chr1:155640111:-	YY1AP1	circular_RNA|multiple_exon	247	12	12	11	11	1	1	adar1_down	adar2_down	dependent
chrX:16836697:+|chrX:16847893:+	TXLNG	circular_RNA|multiple_exon	497	7	6	14	14	0.857143	1	adar1_down	adar2_down	dependent
chr2:32323865:+|chr2:32353548:+	SPAST	circular_RNA|multiple_exon	166	11	9	11	11	0.818182	1		adar2_down	dependent
chr12:122181535:+|chr12:122190129:+	TMEM120B	circular_RNA|multiple_exon	213	56	31	17	26	0.553571	1.52941	adar1_up		dependent
chr5:112868576:+|chr5:112878200:+	YTHDC2	circular_RNA|multiple_exon	301	20	11	6	6	0.55	1	adar1_up		dependent
chr3:132350323:-|chr3:132322073:-	ACAD11	circular_RNA|multiple_exon	236	14	21	38	38	1.5	1		adar2_down	dependent
chr7:92147569:-|chr7:92146590:-	PEX1	circular_RNA|multiple_exon	880	20	11	6	29	0.55	4.83333	adar1_up		dependent
chr4:1305767:+|chr4:1321491:+	MAEA	circular_RNA|multiple_exon	258	29	23	11	11	0.793103	1		adar2_down	dependent
chr5:37148370:-|chr5:37125346:-	CPLANE1	circular_RNA|multiple_exon	252	11	5	12	12	0.454545	1	adar1_down	adar2_down	dependent
chr1:233372726:-|chr1:233353645:-	PCNX2	circular_RNA|multiple_exon	167	25	12	26	30	0.48	1.15385	adar1_down		independent
chr7:50823753:-|chr7:50737419:-	GRB10	circular_RNA|multiple_exon	310	33	22	55	55	0.666667	1		adar2_down	dependent
chr16:53289512:+|chr16:53302038:+	CHD9	circular_RNA|multiple_exon	378	7	1	5	5	0.142857	1	adar1_down	adar2_down	dependent
chr1:70654956:-|chr1:70639148:-	LRRC40	circular_RNA|multiple_exon	226	11	6	15	27	0.545455	1.8	adar1_up		dependent
chr15:101933629:-|chr15:101906401:-	PCSK6	circular_RNA|multiple_exon	348	13	6	7	25	0.461538	3.57143	adar1_down		independent
chrX:48456346:+|chrX:48462778:+	WDR13	circular_RNA|multiple_exon	197	32	4	8	8	0.125	1		adar2_down	dependent
chr9:133327611:+|chr9:133333976:+	ASS1	circular_RNA|multiple_exon	297	41	59	120	118	1.43902	0.983333	adar1_down	adar2_down	dependent
chr5:43675613:+|chr5:43702838:+	NNT	circular_RNA|multiple_exon	274	39	29	43	42	0.74359	0.976744		adar2_down	dependent
chr4:166976228:+|chr4:166999182:+	TLL1	circular_RNA|multiple_exon	322	24	44	80	78	1.83333	0.975		adar2_down	dependent
chr1:121115832:+|chr1:121116815:+	SRGAP2B	circular_RNA|multiple_exon	343	27	12	15	32	0.444444	2.13333	adar1_down		independent
chr7:48619820:+|chr7:48634409:+	ABCA13	circular_RNA|multiple_exon	253	53	74	157	151	1.39623	0.961783		adar2_down	dependent
chr8:22463249:+|chr8:22464838:+	CCAR2	circular_RNA|multiple_exon	224	11	6	12	8	0.545455	0.666667	adar1_up		dependent
chr3:33114205:-|chr3:33106955:-	GLB1	circular_RNA|multiple_exon	263	27	12	39	55	0.444444	1.41026	adar1_down		independent
chr1:234596142:-|chr1:234582549:-	TARBP1	circular_RNA|multiple_exon	307	13	7	5	17	0.538462	3.4	adar1_up		dependent
chr2:242033847:-|chr2:242028603:-	MTERF4	circular_RNA|multiple_exon	332	14	0	21	20	0	0.952381		adar2_down	dependent
chr7:131060183:+|chr7:131130662:+	MKLN1	circular_RNA|multiple_exon	198	19	10	52	56	0.526316	1.07692	adar1_up		dependent
chr3:43647355:-|chr3:43640024:-	ANO10	circular_RNA|multiple_exon	283	36	14	41	39	0.388889	0.95122		adar2_down	dependent
chr8:19459376:-|chr8:19442677:-	CSGALNACT1	circular_RNA|multiple_exon	248	37	54	128	121	1.45946	0.945312		adar2_down	dependent
chr4:52729603:+|chr4:52765544:+	DCUN1D4	circular_RNA|multiple_exon	178	26	39	88	102	1.5	1.15909		adar2_up	dependent
chr11:129034322:-|chr11:128932175:-	ARHGAP32	circular_RNA|multiple_exon	185	1	8	17	16	8	0.941176		adar2_down	dependent
chr3:183585848:-|chr3:183558358:-	PARL	circular_RNA|multiple_exon	265	21	7	15	14	0.333333	0.933333		adar2_down	dependent
chr5:77684661:+|chr5:77717784:+	SCAMP1	circular_RNA|multiple_exon	236	9	4	3	18	0.444444	6	adar1_down		independent
chr6:89650899:-|chr6:89600214:-	RNGTT	circular_RNA|multiple_exon	210	15	5	15	17	0.333333	1.13333		adar2_up	dependent
chr9:79852918:+|chr9:79853302:+	VPS13A	circular_RNA|multiple_exon	303	11	11	16	18	1	1.125		adar2_up	dependent
chr15:72855735:+|chr15:72864506:+	ARIH1	circular_RNA|multiple_exon	163	23	10	7	32	0.434783	4.57143	adar1_down		independent
chr1:230795210:+|chr1:230800333:+	COG2	circular_RNA|multiple_exon	264	22	11	52	35	0.5	0.673077	adar1_up		dependent
chr2:240158360:-|chr2:240098109:-	HDAC4	circular_RNA|multiple_exon	221	42	34	58	54	0.809524	0.931034		adar2_down	dependent
chr17:61655831:+|chr17:61657304:+	DCAF7	circular_RNA|multiple_exon	276	17	29	26	29	1.70588	1.11538		adar2_up	dependent
chr10:104465246:-|chr10:104445573:-	ARL3	circular_RNA|multiple_exon	328	3	11	14	13	3.66667	0.928571		adar2_down	dependent
chr12:133331719:-|chr12:133319740:-	ANKLE2	circular_RNA|multiple_exon	580	20	10	13	32	0.5	2.46154	adar1_up		dependent
chr22:19077003:-|chr22:19050715:-	DGCR2	circular_RNA|multiple_exon	198	12	5	11	10	0.416667	0.909091	adar1_down	adar2_down	dependent
chr16:14711507:-|chr16:14700341:-	PARN	circular_RNA|multiple_exon	102	24	16	41	37	0.666667	0.902439	adar1_down	adar2_down	dependent
chr4:42003633:+|chr4:42041070:+	SLC30A9	circular_RNA|multiple_exon	231	6	15	20	18	2.5	0.9		adar2_down	dependent
chr1:15956820:+|chr1:15978390:+	DDI2	circular_RNA|multiple_exon	425	7	3	14	6	0.428571	0.428571	adar1_down		independent
chr8:53599527:-|chr8:53596109:-	RB1CC1	circular_RNA|multiple_exon	284	6	11	10	9	1.83333	0.9		adar2_down	dependent
chr5:93120205:-|chr5:93111865:-	FAM172A	circular_RNA|multiple_exon	200	9	4	29	26	0.444444	0.896552		adar2_down	dependent
chr21:38311294:-|chr21:38302551:-	HLCS	circular_RNA|multiple_exon	344	3	11	19	17	3.66667	0.894737		adar2_down	dependent
chr9:6849507:+|chr9:6893232:+	KDM4C	circular_RNA|multiple_exon	330	27	44	46	41	1.62963	0.891304		adar2_down	dependent
chr10:69773943:-|chr10:69751956:-	HERC4	circular_RNA|multiple_exon	284	60	91	36	32	1.51667	0.888889		adar2_down	dependent
chr5:137865367:-|chr5:137853250:-	ETF1	circular_RNA|multiple_exon	262	4	8	9	8	2	0.888889		adar2_down	dependent
chr6:17676001:-|chr6:17675136:-	NUP153	circular_RNA|multiple_exon	376	7	3	5	19	0.428571	3.8	adar1_down		independent
chr1:23376880:+|chr1:23384058:+	KDM1A	circular_RNA|multiple_exon	214	24	16	16	14	0.666667	0.875		adar2_down	dependent
chr4:25849486:-|chr4:25848916:-	SEL1L3	circular_RNA|single_exon	570	8	4	16	51	0.5	3.1875	adar1_up		dependent
chr2:106782539:-|chr2:106774514:-	UXS1	circular_RNA|multiple_exon	87	29	24	16	14	0.827586	0.875		adar2_down	dependent
chr9:139982527:+|chr9:139990843:+	MAN1B1	circular_RNA|multiple_exon	262	48	24	11	12	0.5	1.09091	adar1_up		dependent
chr19:11168931:+|chr19:11170863:+	SMARCA4	circular_RNA|multiple_exon	250	14	17	21	23	1.21429	1.09524		adar2_up	dependent
chr2:191765290:+|chr2:191796363:+	GLS	circular_RNA|multiple_exon	221	35	16	37	69	0.457143	1.86486	adar1_up		dependent
chr17:18250970:-|chr17:18243357:-	SHMT1	circular_RNA|multiple_exon	372	0	5	15	16	5	1.06667		adar2_up	dependent
chr10:75854029:+|chr10:75855613:+	VCL	circular_RNA|multiple_exon	389	19	8	18	24	0.421053	1.33333	adar1_down		independent
chr14:50760964:-|chr14:50732076:-	L2HGDH	circular_RNA|multiple_exon	262	6	9	15	13	1.5	0.866667	adar1_down	adar2_down	dependent
chr8:99608397:-|chr8:99538970:-	STK3	circular_RNA|multiple_exon	312	0	4	15	13	4	0.866667		adar2_down	dependent
chr13:113838801:-|chr13:113832488:-	PCID2	circular_RNA|multiple_exon	254	18	13	7	6	0.722222	0.857143		adar2_down	dependent
chr20:35423002:-|chr20:35421652:-	SOGA1	circular_RNA|single_exon	1350	24	10	9	22	0.416667	2.44444	adar1_down		independent
chr5:825366:-|chr5:814876:-	ZDHHC11	circular_RNA|multiple_exon	121	0	1	20	21	1	1.05		adar2_up	dependent
chr16:87380856:-|chr16:87376483:-	FBXO31	circular_RNA|multiple_exon	150	40	64	63	54	1.6	0.857143		adar2_down	dependent
chr3:134214138:+|chr3:134226128:+	CEP63	circular_RNA|multiple_exon	245	3	6	14	12	2	0.857143		adar2_down	dependent
chr11:24927537:+|chr11:25004839:+	LUZP2	circular_RNA|multiple_exon	229	78	35	217	172	0.448718	0.792627	adar1_up		dependent
chr13:33222891:+|chr13:33253066:+	PDS5B	circular_RNA|multiple_exon	220	6	14	42	35	2.33333	0.833333		adar2_down	dependent
chr13:95863035:-|chr13:95829961:-	ABCC4	circular_RNA|multiple_exon	175	19	3	6	5	0.157895	0.833333		adar2_down	dependent
chr16:87795646:-|chr16:87760371:-	KLHDC4	circular_RNA|multiple_exon	250	11	4	18	15	0.363636	0.833333		adar2_down	dependent
chr8:95738559:+|chr8:95752018:+	DPY19L4	circular_RNA|multiple_exon	255	3	0	6	5	0	0.833333	adar1_down	adar2_down	dependent
chr1:197684204:-|chr1:197611841:-	DENND1B	circular_RNA|multiple_exon	153	6	15	23	19	2.5	0.826087		adar2_down	dependent
chr7:157015948:+|chr7:157024021:+	UBE3C	circular_RNA|multiple_exon	344	12	5	6	30	0.416667	5	adar1_down		independent
chr16:69279505:+|chr16:69304188:+	SNTB2	circular_RNA|multiple_exon	355	27	15	40	33	0.555556	0.825	adar1_down	adar2_down	dependent
chr10:63699942:+|chr10:63760080:+	ARID5B	circular_RNA|multiple_exon	455	10	4	27	28	0.4	1.03704		adar2_up	dependent
chr17:49346198:+|chr17:49357840:+	UTP18	circular_RNA|multiple_exon	157	19	7	17	14	0.368421	0.823529	adar1_down	adar2_down	dependent
chr12:125302253:-|chr12:125298748:-	SCARB1	circular_RNA|multiple_exon	360	1	0	11	9	0	0.818182		adar2_down	dependent
chr2:61258554:+|chr2:61259248:+	PEX13	circular_RNA|single_exon	694	16	7	14	32	0.4375	2.28571	adar1_up		dependent
chr8:56854414:+|chr8:56866543:+	LYN	circular_RNA|multiple_exon	225	30	18	31	25	0.6	0.806452		adar2_down	dependent
chr16:57207781:-|chr16:57201005:-	PSME3IP1	circular_RNA|multiple_exon	274	14	12	15	12	0.857143	0.8		adar2_down	independent
chr5:32390543:-|chr5:32364054:-	ZFR	circular_RNA|multiple_exon	259	3	10	10	8	3.33333	0.8		adar2_down	independent
chr18:61030101:-|chr18:61011643:-	KDSR	circular_RNA|multiple_exon	172	10	4	0	11	0.4	11	adar1_down		independent
chr17:1340449:-|chr17:1339914:-	CRK	circular_RNA|multiple_exon	900	21	9	7	25	0.428571	3.57143	adar1_up		dependent
chr5:77684661:+|chr5:77755185:+	SCAMP1	circular_RNA|multiple_exon	194	14	6	6	4	0.428571	0.666667	adar1_up		dependent
chr12:118704564:-|chr12:118671479:-	TAOK3	circular_RNA|multiple_exon	195	3	5	33	26	1.66667	0.787879	adar1_down	adar2_down	independent
chr13:76391297:+|chr13:76398009:+	LMO7	circular_RNA|multiple_exon	425	28	14	14	11	0.5	0.785714		adar2_down	independent
chr12:6618883:+|chr12:6620418:+	NCAPD2	circular_RNA|multiple_exon	217	42	24	23	18	0.571429	0.782609		adar2_down	independent
chr1:41627104:-|chr1:41578955:-	SCMH1	circular_RNA|multiple_exon	311	17	24	32	25	1.41176	0.78125		adar2_down	independent
chr1:52211208:+|chr1:52231653:+	OSBPL9	circular_RNA|multiple_exon	254	31	12	21	35	0.387097	1.66667	adar1_down		independent
chr9:128064262:+|chr9:128067428:+	GAPVD1	circular_RNA|multiple_exon	929	7	3	17	33	0.428571	1.94118	adar1_up		dependent
chr6:82941559:-|chr6:82933785:-	IBTK	circular_RNA|multiple_exon	241	16	19	32	25	1.1875	0.78125		adar2_down	independent
chr10:86177527:+|chr10:86223772:+	CCSER2	circular_RNA|multiple_exon	173	11	6	27	21	0.545455	0.777778		adar2_down	independent
chr8:71496028:-|chr8:71495399:-	TRAM1	circular_RNA|multiple_exon	303	29	12	17	163	0.413793	9.58824	adar1_up		dependent
chr3:183963600:-|chr3:183962389:-	ALG3	circular_RNA|multiple_exon	219	7	5	9	7	0.714286	0.777778		adar2_down	independent
chr10:88233730:-|chr10:88218746:-	WAPL	circular_RNA|multiple_exon	171	15	22	35	27	1.46667	0.771429		adar2_down	independent
chr11:94528177:+|chr11:94564707:+	AMOTL1	circular_RNA|multiple_exon	238	6	7	13	10	1.16667	0.769231		adar2_down	independent
chr1:150064031:+|chr1:150082742:+	VPS45	circular_RNA|multiple_exon	289	22	9	14	26	0.409091	1.85714	adar1_up		dependent
chr20:18278629:+|chr20:18287037:+	ZNF133	circular_RNA|multiple_exon	172	16	6	10	22	0.375	2.2	adar1_down		independent
chr18:9931807:+|chr18:9950565:+	VAPA	circular_RNA|multiple_exon	325	66	27	48	50	0.409091	1.04167	adar1_up		dependent
chr7:116739816:+|chr7:116811030:+	ST7	circular_RNA|multiple_exon	196	8	11	17	13	1.375	0.764706		adar2_down	independent
chr3:122808015:+|chr3:122843190:+	PDIA5	circular_RNA|multiple_exon	197	37	36	37	28	0.972973	0.756757		adar2_down	independent
chr2:144969146:-|chr2:144966170:-	GTDC1	circular_RNA|multiple_exon	265	10	4	22	21	0.4	0.954545	adar1_up		dependent
chr2:168986268:-|chr2:168920010:-	STK39	circular_RNA|multiple_exon	118	13	18	81	61	1.38462	0.753086		adar2_down	independent
chr17:15586471:-|chr17:15584179:-	TRIM16	circular_RNA|multiple_exon	209	0	1	11	11	1	1		adar2_up	dependent
chr13:111870026:+|chr13:111885640:+	ARHGEF7	circular_RNA|multiple_exon	289	34	13	62	98	0.382353	1.58065	adar1_up		dependent
chr8:101730508:-|chr8:101727690:-	PABPC1	circular_RNA|multiple_exon	332	8	9	8	6	1.125	0.75		adar2_down	independent
chr8:30945292:+|chr8:30949414:+	WRN	circular_RNA|multiple_exon	212	8	5	12	9	0.625	0.75		adar2_down	independent
chr17:78298830:+|chr17:78302277:+	RNF213	circular_RNA|multiple_exon	317	12	18	30	22	1.5	0.733333		adar2_down	independent
chr17:79652635:+|chr17:79655857:+	HGS	circular_RNA|multiple_exon	207	21	8	4	7	0.380952	1.75	adar1_up		dependent
chr2:73761951:+|chr2:73800551:+	ALMS1	circular_RNA|multiple_exon	1287	21	11	41	30	0.52381	0.731707	adar1_down	adar2_down	independent
chr5:179135240:+|chr5:179137066:+	CANX	circular_RNA|multiple_exon	333	47	52	78	57	1.10638	0.730769		adar2_down	independent
chr12:42748963:+|chr12:42781337:+	PPHLN1	circular_RNA|multiple_exon	140	17	6	18	25	0.352941	1.38889	adar1_down		independent
chr11:103151077:+|chr11:103194718:+	DYNC2H1	circular_RNA|multiple_exon	169	4	7	16	14	1.75	0.875	adar1_up	adar2_up	dependent
chr4:76903190:-|chr4:76885288:-	SDAD1	circular_RNA|multiple_exon	180	5	4	22	16	0.8	0.727273		adar2_down	independent
chr8:23069725:-|chr8:23054645:-	TNFRSF10A	circular_RNA|multiple_exon	168	17	3	22	16	0.176471	0.727273		adar2_down	independent
chr2:15618413:-|chr2:15601325:-	NBAS	circular_RNA|multiple_exon	199	20	51	68	49	2.55	0.720588		adar2_down	independent
chr10:104414410:+|chr10:104416142:+	TRIM8	circular_RNA|multiple_exon	210	48	18	3	6	0.375	2	adar1_up		dependent
chr10:93940776:-|chr10:93902786:-	CPEB3	circular_RNA|multiple_exon	145	7	3	54	47	0.428571	0.87037		adar2_up	dependent
chr15:30064369:-|chr15:30058469:-	TJP1	circular_RNA|multiple_exon	378	24	9	15	34	0.375	2.26667	adar1_up		dependent
chr17:34884033:-|chr17:34881059:-	MYO19	circular_RNA|multiple_exon	251	17	13	21	15	0.764706	0.714286		adar2_down	independent
chr7:33185854:+|chr7:33217203:+	BBS9	circular_RNA|multiple_exon	235	99	85	294	207	0.858586	0.704082		adar2_down	independent
chr10:95275162:+|chr10:95279564:+	CEP55	circular_RNA|multiple_exon	275	8	1	20	14	0.125	0.7		adar2_down	independent
chr4:6925100:+|chr4:7002978:+	TBC1D14	circular_RNA|multiple_exon	844	8	3	12	9	0.375	0.75	adar1_up		dependent
chr2:215657169:-|chr2:215617171:-	BARD1	circular_RNA|multiple_exon	256	17	6	40	16	0.352941	0.4	adar1_up		dependent
chr1:36469942:+|chr1:36479649:+	AGO3	circular_RNA|multiple_exon	267	23	8	11	13	0.347826	1.18182	adar1_up		dependent
chr1:77676174:-|chr1:77620134:-	PIGK	circular_RNA|multiple_exon	225	1	6	36	25	6	0.694444		adar2_down	independent
chr5:142680328:-|chr5:142675025:-	NR3C1	circular_RNA|multiple_exon	408	21	10	22	15	0.47619	0.681818		adar2_down	independent
chr15:99434554:+|chr15:99442850:+	IGF1R	circular_RNA|multiple_exon	456	22	43	40	27	1.95455	0.675		adar2_down	independent
chr19:45889438:-|chr19:45885785:-	PPP1R13L	circular_RNA|multiple_exon	330	80	54	15	13	0.675	0.866667	adar1_up	adar2_up	dependent
chr15:64067848:-|chr15:64056295:-	HERC1	circular_RNA|multiple_exon	1050	0	3	6	4	3	0.666667	adar1_down	adar2_down	independent
chr3:43621964:-|chr3:43616301:-	ANO10	circular_RNA|multiple_exon	174	4	11	3	2	2.75	0.666667	adar1_down	adar2_down	dependent
chr10:126172708:+|chr10:126186697:+	LHPP	circular_RNA|multiple_exon	279	15	5	22	9	0.333333	0.409091	adar1_up		dependent
chr16:23563625:-|chr16:23543978:-	EARS2	circular_RNA|multiple_exon	263	12	4	7	15	0.333333	2.14286	adar1_down		independent
chr17:27778473:+|chr17:27838010:+	TAOK1	circular_RNA|multiple_exon	353	10	10	6	4	1	0.666667		adar2_down	independent
chr2:37121176:-|chr2:37105034:-	STRN	circular_RNA|multiple_exon	271	9	3	18	26	0.333333	1.44444	adar1_down		independent
chr17:57161450:-|chr17:57148184:-	TRIM37	circular_RNA|multiple_exon	211	13	9	27	18	0.692308	0.666667		adar2_down	independent
chr18:46906128:-|chr18:46812804:-	DYM	circular_RNA|multiple_exon	272	1	0	15	10	0	0.666667		adar2_down	independent
chr1:59805630:+|chr1:59812070:+	FGGY	circular_RNA|multiple_exon	262	9	12	13	11	1.33333	0.846154		adar2_up	dependent
chr5:32143986:-|chr5:32135678:-	GOLPH3	circular_RNA|multiple_exon	245	4	13	26	17	3.25	0.653846		adar2_down	independent
chr19:49642925:+|chr19:49646261:+	PPFIA3	circular_RNA|multiple_exon	363	0	10	13	11	10	0.846154		adar2_up	dependent
chr16:1453345:-|chr16:1447179:-	UNKL	circular_RNA|multiple_exon	293	13	13	33	21	1	0.636364		adar2_down	independent
chr17:18768782:+|chr17:18781183:+	PRPSAP2	circular_RNA|multiple_exon	267	16	9	19	12	0.5625	0.631579		adar2_down	independent
chr17:48814321:+|chr17:48819092:+	LUC7L3	circular_RNA|multiple_exon	140	32	16	27	17	0.5	0.62963		adar2_down	independent
chr12:69756568:+|chr12:69764755:+	YEATS4	circular_RNA|multiple_exon	206	12	4	7	5	0.333333	0.714286	adar1_up		dependent
chr1:208391347:-|chr1:208315674:-	PLXNA2	circular_RNA|multiple_exon	1401	2	0	8	5	0	0.625		adar2_down	independent
chr2:183129141:-|chr2:183050619:-	PDE1A	circular_RNA|multiple_exon	300	20	5	8	5	0.25	0.625		adar2_down	independent
chr3:136196254:-|chr3:136162129:-	STAG1	circular_RNA|multiple_exon	240	29	14	29	18	0.482759	0.62069		adar2_down	independent
chr5:41862852:-|chr5:41850132:-	OXCT1	circular_RNA|multiple_exon	257	13	16	29	18	1.23077	0.62069		adar2_down	independent
chr17:37646810:+|chr17:37657692:+	CDK12	circular_RNA|multiple_exon	365	26	10	13	8	0.384615	0.615385		adar2_down	independent
chr1:42744343:-|chr1:42693554:-	FOXJ3	circular_RNA|multiple_exon	407	15	4	22	13	0.266667	0.590909	adar1_down		independent
chr12:133331719:-|chr12:133318005:-	ANKLE2	circular_RNA|multiple_exon	524	62	20	47	36	0.322581	0.765957	adar1_up		dependent
chr10:31661947:+|chr10:31676727:+	ZEB1	circular_RNA|multiple_exon	233	16	28	31	19	1.75	0.612903		adar2_down	independent
chr1:205156934:-|chr1:205156546:-	DSTYK	circular_RNA|single_exon	388	5	14	18	11	2.8	0.611111		adar2_down	independent
chr16:89828430:-|chr16:89816138:-	FANCA	circular_RNA|multiple_exon	245	26	28	53	32	1.07692	0.603774	adar1_down	adar2_down	dependent
chr14:76620697:+|chr14:76662315:+	GPATCH2L	circular_RNA|multiple_exon	765	95	30	0	13	0.315789	13	adar1_up		dependent
chr2:44021596:+|chr2:44032385:+	DYNC2LI1	circular_RNA|multiple_exon	278	8	0	10	6	0	0.6		adar2_down	independent
chr22:30374431:+|chr22:30394846:+	MTMR3	circular_RNA|multiple_exon	185	0	4	10	6	4	0.6		adar2_down	independent
chr14:105752713:-|chr14:105718844:-	BRF1	circular_RNA|multiple_exon	152	21	19	27	16	0.904762	0.592593		adar2_down	independent
chr17:57842332:+|chr17:57851246:+	VMP1	circular_RNA|multiple_exon	298	19	5	35	92	0.263158	2.62857	adar1_down		independent
chrX:71684581:-|chrX:71681854:-	HDAC8	circular_RNA|multiple_exon	266	26	19	54	40	0.730769	0.740741		adar2_up	dependent
chr5:619105:+|chr5:653306:+	CEP72	circular_RNA|multiple_exon	330	40	34	22	13	0.85	0.590909		adar2_down	independent
chr9:131559334:+|chr9:131566398:+	TBC1D13	circular_RNA|multiple_exon	322	4	1	12	7	0.25	0.583333		adar2_down	independent
chr20:5939174:+|chr20:5953842:+	MCM8	circular_RNA|multiple_exon	338	13	3	2	14	0.230769	7	adar1_down		independent
chr17:27999147:-|chr17:27975162:-	SSH2	circular_RNA|multiple_exon	394	22	5	11	24	0.227273	2.18182	adar1_down		independent
chr18:76886267:+|chr18:76967012:+	ATP9B	circular_RNA|multiple_exon	183	58	86	40	23	1.48276	0.575		adar2_down	independent
chr9:3937189:-|chr9:3932360:-	GLIS3	circular_RNA|multiple_exon	271	18	8	40	23	0.444444	0.575		adar2_down	independent
chr10:96269848:+|chr10:96282210:+	TBC1D12	circular_RNA|multiple_exon	197	33	58	59	33	1.75758	0.559322		adar2_down	independent
chr10:121347760:-|chr10:121339447:-	TIAL1	circular_RNA|multiple_exon	171	18	4	0	32	0.222222	32	adar1_down		independent
chr12:51404549:-|chr12:51375422:-	SLC11A2	circular_RNA|multiple_exon	235	9	2	3	13	0.222222	4.33333	adar1_down		independent
chr15:72987518:+|chr15:73016996:+	BBS4	circular_RNA|multiple_exon	178	0	8	9	5	8	0.555556		adar2_down	independent
chr1:21100103:-|chr1:21091870:-	HP1BP3	circular_RNA|multiple_exon	313	22	4	29	45	0.181818	1.55172	adar1_down		independent
chr17:7509467:-|chr17:7504727:-	FXR2	circular_RNA|multiple_exon	168	11	0	9	5	0	0.555556		adar2_down	independent
chr7:151970952:-|chr7:151960101:-	KMT2C	circular_RNA|multiple_exon	276	31	7	15	38	0.225806	2.53333	adar1_up		dependent
chr10:71243447:+|chr10:71258152:+	TSPAN15	circular_RNA|multiple_exon	301	9	7	14	10	0.777778	0.714286		adar2_up	dependent
chr2:228384664:+|chr2:228401709:+	AGFG1	circular_RNA|multiple_exon	207	2	3	9	5	1.5	0.555556		adar2_down	independent
chr19:8056715:-|chr19:8038609:-	ELAVL1	circular_RNA|multiple_exon	340	19	27	22	12	1.42105	0.545455		adar2_down	independent
chr4:38091553:+|chr4:38119813:+	TBC1D1	circular_RNA|multiple_exon	344	3	2	26	14	0.666667	0.538462	adar1_down	adar2_down	independent
chr9:116276738:+|chr9:116285321:+	RGS3	circular_RNA|multiple_exon	307	35	5	25	45	0.142857	1.8	adar1_down		independent
chr17:78022382:+|chr17:78024082:+	CCDC40	circular_RNA|multiple_exon	397	52	41	15	8	0.788462	0.533333		adar2_down	independent
chr20:35693876:-|chr20:35684549:-	RBL1	circular_RNA|multiple_exon	161	16	21	52	27	1.3125	0.519231		adar2_down	independent
chrX:47102795:+|chrX:47104881:+	USP11	circular_RNA|multiple_exon	318	23	3	3	7	0.130435	2.33333	adar1_down		independent
chr5:70888753:+|chr5:70900295:+	MCCC2	circular_RNA|multiple_exon	178	43	5	17	47	0.116279	2.76471	adar1_down		independent
chr3:155611307:+|chr3:155649669:+	GMPS	circular_RNA|multiple_exon	296	18	3	16	8	0.166667	0.5		adar2_down	independent
chr15:43627894:+|chr15:43641243:+	ADAL	circular_RNA|multiple_exon	268	12	21	45	22	1.75	0.488889		adar2_down	independent
chr12:116549317:-|chr12:116534474:-	MED13L	circular_RNA|multiple_exon	167	32	34	73	47	1.0625	0.643836		adar2_up	dependent
chr11:4123223:+|chr11:4133292:+	RRM1	circular_RNA|multiple_exon	250	18	10	27	13	0.555556	0.481481		adar2_down	independent
chr11:9430033:+|chr11:9442245:+	IPO7	circular_RNA|multiple_exon	237	6	13	23	11	2.16667	0.478261		adar2_down	independent
chr5:133871548:+|chr5:133887899:+	JADE2	circular_RNA|multiple_exon	214	61	51	69	33	0.836066	0.478261		adar2_down	independent
chr18:67795782:-|chr18:67788792:-	RTTN	circular_RNA|multiple_exon	332	16	12	34	16	0.75	0.470588		adar2_down	independent
chr1:174241552:+|chr1:174340210:+	RABGAP1L	circular_RNA|multiple_exon	159	3	4	13	6	1.33333	0.461538		adar2_down	independent
chr17:59871090:-|chr17:59853762:-	BRIP1	circular_RNA|multiple_exon	293	9	9	47	21	1	0.446809		adar2_down	independent
chr11:129830977:-|chr11:129825407:-	PRDM10	circular_RNA|multiple_exon	245	13	2	5	8	0.153846	1.6	adar1_up		dependent
chr1:10351140:+|chr1:10357304:+	KIF1B	circular_RNA|multiple_exon	151	7	12	14	8	1.71429	0.571429	adar1_up	adar2_up	dependent
chr12:49167881:-|chr12:49167252:-	ADCY6	circular_RNA|multiple_exon	336	10	1	8	9	0.1	1.125	adar1_down		independent
chr8:109241424:-|chr8:109226836:-	EIF3E	circular_RNA|multiple_exon	234	6	7	18	8	1.16667	0.444444		adar2_down	independent
chr2:37463239:+|chr2:37475569:+	NDUFAF7	circular_RNA|multiple_exon	371	7	11	37	16	1.57143	0.432432	adar1_down	adar2_down	dependent
chr2:11696580:+|chr2:11720958:+	GREB1	circular_RNA|multiple_exon	445	10	1	9	14	0.1	1.55556	adar1_down		independent
chr1:55341720:-|chr1:55330976:-	DHCR24	circular_RNA|multiple_exon	248	11	1	1	2	0.0909091	2	adar1_down		independent
chr7:103828829:-|chr7:103801520:-	ORC5	circular_RNA|multiple_exon	240	27	15	14	6	0.555556	0.428571		adar2_down	independent
chr5:81460218:+|chr5:81474406:+	ATG10	circular_RNA|multiple_exon	235	21	17	40	17	0.809524	0.425		adar2_down	independent
chr12:89891119:-|chr12:89885713:-	POC1B	circular_RNA|multiple_exon	350	6	1	9	5	0.166667	0.555556		adar2_up	dependent
chr12:22646271:-|chr12:22631247:-	C2CD5	circular_RNA|multiple_exon	278	13	2	7	22	0.153846	3.14286	adar1_up		dependent
chr1:243480057:+|chr1:243507633:+	SDCCAG8	circular_RNA|multiple_exon	254	8	9	29	12	1.125	0.413793		adar2_down	independent
chr18:47463767:-|chr18:47455882:-	MYO5B	circular_RNA|multiple_exon	238	28	17	38	15	0.607143	0.394737		adar2_down	independent
chr3:58118535:+|chr3:58135954:+	FLNB	circular_RNA|multiple_exon	245	13	2	8	6	0.153846	0.75	adar1_up		dependent
chr11:74315737:+|chr11:74331134:+	POLD3	circular_RNA|multiple_exon	174	14	2	39	48	0.142857	1.23077	adar1_up		dependent
chr3:100105822:-|chr3:100100459:-	TOMM70	circular_RNA|multiple_exon	321	2	9	13	5	4.5	0.384615	adar1_down	adar2_down	dependent
chr3:127379221:+|chr3:127381154:+	PODXL2	circular_RNA|multiple_exon	855	9	28	56	21	3.11111	0.375		adar2_down	independent
chr9:111812972:-|chr9:111795587:-	TMEM245	circular_RNA|multiple_exon	316	6	0	14	5	0	0.357143		adar2_down	independent
chr2:234343026:+|chr2:234346125:+	DGKD	circular_RNA|multiple_exon	206	13	7	27	9	0.538462	0.333333		adar2_down	independent
chr9:111826847:-|chr9:111795587:-	TMEM245	circular_RNA|multiple_exon	284	6	3	31	10	0.5	0.322581	adar1_down	adar2_down	independent
chr7:91957097:+|chr7:92000921:+	ANKIB1	circular_RNA|multiple_exon	247	0	0	18	5	0	0.277778		adar2_down	independent
chr2:15417225:-|chr2:15415608:-	NBAS	circular_RNA|multiple_exon	584	3	2	15	4	0.666667	0.266667		adar2_down	independent
chr7:24681335:+|chr7:24690331:+	MPP6	circular_RNA|multiple_exon	379	25	3	23	76	0.12	3.30435	adar1_up		dependent
chrX:10031485:+|chrX:10078060:+	WWC3	circular_RNA|multiple_exon	351	9	3	20	5	0.333333	0.25	adar1_down	adar2_down	independent
chr11:587259:+|chr11:601701:+	PHRF1	circular_RNA|multiple_exon	332	25	16	17	4	0.64	0.235294	adar1_down	adar2_down	independent
chr7:129311269:+|chr7:129367205:+	NRF1	circular_RNA|multiple_exon	238	9	1	0	10	0.111111	10	adar1_up		dependent
chr4:152056284:-|chr4:152053483:-	SH3D19	circular_RNA|multiple_exon	110	2	8	22	10	4	0.454545		adar2_up	dependent
chr2:44202356:-|chr2:44184524:-	LRPPRC	circular_RNA|multiple_exon	192	7	15	10	2	2.14286	0.2	adar1_down	adar2_down	dependent
chr10:70672918:+|chr10:70673960:+	DDX50	circular_RNA|multiple_exon	262	11	8	12	4	0.727273	0.333333		adar2_up	dependent
chr9:131271155:+|chr9:131289804:+	GLE1	circular_RNA|multiple_exon	290	12	1	0	0	0.0833333	0	adar1_down		independent
chr1:53343354:+|chr1:53347337:+	ZYG11A	circular_RNA|multiple_exon	355	13	1	7	6	0.0769231	0.857143	adar1_down		independent
chr10:35805451:+|chr10:35842113:+	CCNY	circular_RNA|multiple_exon	266	3	0	11	2	0	0.181818		adar2_down	independent
chr10:7247890:-|chr10:7230586:-	SFMBT2	circular_RNA|multiple_exon	222	21	13	11	2	0.619048	0.181818		adar2_down	independent
chr7:138261118:+|chr7:138264277:+	TRIM24	circular_RNA|multiple_exon	400	4	29	26	3	7.25	0.115385		adar2_down	independent
chr19:54646665:+|chr19:54648068:+	CNOT3	circular_RNA|multiple_exon	169	12	9	3	1	0.75	0.333333	adar1_up	adar2_up	dependent
chr19:33579040:+|chr19:33592480:+	GPATCH1	circular_RNA|multiple_exon	213	8	7	10	1	0.875	0.1		adar2_down	independent
chr9:131185147:+|chr9:131186893:+	CERCAM	circular_RNA|multiple_exon	314	23	7	20	2	0.304348	0.1		adar2_down	independent
chr1:24147083:-|chr1:24130890:-	HMGCL	circular_RNA|multiple_exon	208	7	11	10	0	1.57143	0		adar2_down	independent
chr1:100459093:+|chr1:100483371:+	SLC35A3	circular_RNA|multiple_exon	337	13	0	6	17	0	2.83333	adar1_up		dependent
chr15:41988273:+|chr15:42032401:+	MGA	circular_RNA|multiple_exon	1098	46	11	23	5	0.23913	0.217391		adar2_up	dependent
chr16:74999720:-|chr16:74982417:-	WDR59	circular_RNA|multiple_exon	86	12	4	11	2	0.333333	0.181818		adar2_up	dependent
chr16:70560490:+|chr16:70573110:+	SF3B3	circular_RNA|multiple_exon	242	4	7	0	0	1.75	0	adar1_down	adar2_down	dependent
chr14:102842987:+|chr14:102881130:+	TECPR2	circular_RNA|multiple_exon	447	1	8	11	0	8	0		adar2_down	independent
chr15:41388551:-|chr15:41384225:-	INO80	circular_RNA|multiple_exon	340	6	4	4	0	0.666667	0	adar1_down	adar2_down	independent
chr3:179096129:+|chr3:179104417:+	MFN1	circular_RNA|multiple_exon	298	4	6	10	0	1.5	0		adar2_down	independent
chr3:122172848:-|chr3:122160885:-	KPNA1	circular_RNA|multiple_exon	209	19	0	8	11	0	1.375	adar1_down		independent
chr12:121853962:+|chr12:121855714:+	RNF34	circular_RNA|multiple_exon	268	11	0	4	113	0	28.25	adar1_up		dependent
chr19:45525311:+|chr19:45532250:+	RELB	circular_RNA|multiple_exon	261	36	27	32	4	0.75	0.125		adar2_up	dependent
chr1:32557276:+|chr1:32566163:+	TMEM39B	circular_RNA|multiple_exon	456	8	13	4	0	1.625	0	adar1_up	adar2_up	independent
chr5:118860911:+|chr5:118872245:+	HSD17B4	circular_RNA|multiple_exon	196	3	7	13	0	2.33333	0		adar2_down	independent
chr15:64686145:+|chr15:64717830:+	TRIP4	circular_RNA|multiple_exon	260	4	4	12	0	1	0		adar2_up	dependent
chr4:77917578:+|chr4:77941823:+	SEPTIN11	circular_RNA|multiple_exon	282	10	4	3	0	0.4	0	adar1_down	adar2_down	independent
chr18:19345733:+|chr18:19378189:+	MIB1	circular_RNA|multiple_exon	315	28	4	6	0	0.142857	0	adar1_down	adar2_down	independent
chr9:72365866:-|chr9:72347055:-	PTAR1	circular_RNA|multiple_exon	382	18	0	12	7	0	0.583333	adar1_up		dependent
