# Supplementary material for: ADARs act as potent regulators of circular transcriptome in cancer
Source: Nat Commun. 2022 Mar 21;13:1508. doi: 10.1038/s41467-022-29138-2 (PMC8938519; doi:10.1038/s41467-022-29138-2)
Supplement: Supplementary file 7 — Supplementary Data 4 [file 41467_2022_29138_MOESM7_ESM.xlsx]

## Sheet: RBPmap_result.circRNA_numbers
RBP	# of circRNAs
RBM45	62
MBNL1	60
SRSF2	54
RBM6	48
HNRNPA0	47
HNRNPA1	44
HNRNPA2B1	43
HNRNPF	42
HNRNPK	41
EIF4G2	40
RBM24	40
RBM4B	39
SRSF10	38
SRSF9	38
PCBP1	37
SAMD4A	36
PCBP2	36
SRSF5	36
SRSF8	36
PCBP4	35
SFPQ	33
DAZAP1	33
FUS	33
MSI1	32
SNRPA	32
HNRNPDL	31
HNRNPH2	30
RBMS3	30
DAZ3	30
TARDBP	30
G3BP2	29
NUPL2	29
BOLL	29
UNK	29
ZNF326	29
RBM23	29
PUM1	28
HNRNPL	28
RBFOX1	28
SRSF1	28
EWSR1	27
HNRNPU	27
ESRP2	27
SNRNP70	27
CNOT4	27
HNRNPH1	26
ZCRB1	26
RBM42	25
IGF2BP2	25
PRR3	25
ZC3H10	25
A1CF	25
FMR1	25
PABPC3	25
BRUNOL5	25
BRUNOL6	25
YBX1	24
LIN28A	24
BRUNOL4	24
KHDRBS3	24
PABPN1L	23
RBM47	23
RBM38	23
RBMS2	23
ESRP1	23
HNRPLL	23
KHDRBS2	23
FXR2	22
PABPC5	22
KHDRBS1	22
SART3	21
RBM4	21
PABPC4	21
PABPC1	21
ZFP36	21
RBM41	20
PABPN1	20
PUF60	20
HNRNPA1L2	20
FUBP3	20
KHSRP	20
RBM8A	19
TRNAU1AP	19
CELF1	19
FUBP1	19
RBFOX3	19
RBFOX2	19
ELAVL4	19
RBM28	19
TUT1	19
SF1	18
IGF2BP3	18
QKI	18
HNRNPM	18
TIA1	18
MATR3	18
RC3H1	17
RBM3	17
ILF2	17
RBM25	17
TRA2A	17
SRSF11	16
RBM46	16
HNRNPD	16
PPRC1	16
RBMS1	16
RALY	16
CPEB2	16
NOVA1	16
HNRNPCL1	15
ENOX1	15
YBX2	15
RBM5	15
SRSF4	15
RBM22	15
PTB3	14
HNRNPC	14
CPEB1	14
PTBP3	14
HuR	13
FXR1	13
CPEB4	13
TAF15	13
ZNF638	13
RBM15B	12
SRSF7	12
U2AF2	12
PUM2	11
ANKHD1	11
ZC3H14	8
PCBP3	5
IGF2BP1	4
