# Supplementary material for: ADARs act as potent regulators of circular transcriptome in cancer
Source: Nat Commun. 2022 Mar 21;13:1508. doi: 10.1038/s41467-022-29138-2 (PMC8938519; doi:10.1038/s41467-022-29138-2)
Supplement: Supplementary file 8 — Supplementary Data 5 [file 41467_2022_29138_MOESM8_ESM.xlsx]

## Sheet: Sheet1
Divergent Primers for qRT-PCR detecting circRNAs
circANKLE2-1.Q.F	GCATTCCATTGTCATTTCACCCT
circANKLE2-1.Q.R	GCTATGACACACCGTTGCAT
circANKLE2-2.Q.F	TTGCTCCAGTAAAGCCTGAG
circANKLE2-2.Q.R	ACACCTGAAGATGTGAAATGAC
circAREL1.Q.F	CGGGTGAAGAGCTGATTGGT
circAREL1.Q.R	TGGATAAGTCTCTGAAAGCCACT
circASS1.Q.F	GTCAGCAGGGAGTTTGTGGA
circASS1.Q.R	CATAGCGTCTTTCCTGTGGC
circBACE2.Q.F	CGCATCTCTGGTCTAGCACA
circBACE2.Q.R	CTTTGGGGATGGTGACGAGG
circCHEK2.Q.F	CTTGGCTGTGCAGAATGTGT
circCHEK2.Q.R	AGGACCCACTTCCCTGAAAATC
circDIAPH3.Q.F	ACTCTGCCAACCGTGTTTCA
circDIAPH3.Q.R	ACATTCATGCAATCTTCCTGAGC
circGALK2.Q.F	GAGGAGGTGCAGGCTAAACT
circGALK2.Q.R	CAGCCCGGAAGACCATCT
circHOMER1.Q.F	TGTTCCCTATGTGAAAATGGCAA
circHOMER1.Q.R	GGCGGGGATCTTCAGTCTC
circMET.55.Q.F	AGCACTGCTTTAATAGGATAAAC
circMET.55.Q.R	AAGTTGGGAAGCTGATACTT
circMKLN1.Q.F	AGATTTTACAGCTCTGGAGACTG
circMKLN1.Q.R	ATCCAAGTAACGCCCCAATG
circMOCOS.Q.F	ATAATCGTGCGGCTCCTCTAC
circMOCOS.Q.R	AGATAGACAGTTCCTGTGAGGC
circRHOT1.Q.F	CAGACAAAGACAGCAGCTAGAG
circRHOT1.Q.R	TCTGGAAATTCTTCACTGACCAG
circRNF213.Q.F	CTGCCCAGGAAACTGTCTCAG
circRNF213.Q.R	CGTGCTTGACATCTGCCAAC
circSLC39A8.Q.F	CTTGGTCTTGTTTTGTGCTT
circSLC39A8.Q.R	GTGGTATCTCTACAGTGTTTAAC
circSYNC.Q.F	AGAGTAACTTCTGGGTTCAAGGC
circSYNC.Q.R	GCAGCAGTACAGGGAAAACAAG
circUBE3D.Q.F	CACCCTGAGGAGCTTCTTTTC A
circUBE3D.Q.R	AGCCGATTCTAGTTCTGCCTG
circUGGT1.Q.F	GCTGCTGAGTATGAGCTGG
circUGGT1.Q.R	CAAGTCGCTTGCCCAGATT
circWTIP.Q.F	TACCACTGTGAGGCATTTGC
circWTIP.Q.R	TGTGATAAAGACTCCCCATTGC
circXPO5.Q.F	TGTCTGACGATGGCAACTTGT
circXPO5.Q.R	CTCTCCGCCGCACATTTTG
circZC3H14.Q.F	ACAGACACTTCCAGTTGCTC
circZC3H14.Q.R	TCTTCCGAAAGTTTTCATCCTTG
minigene.scr.CHEK2.Q.R	AAGTGGGACTGTGTAGTGCG	With circCHEK2.Q.F to detect minigene circCHEK2
Convergent Primers for qRT-PCR detecting linear mRNAs
ANKLE2.Q.F	GTCCAGCCAAGGCAGAAGAT
ANKLE2.Q.R	TTTCCGGGTCCGACTTCTTG
AREL1.Q.F	ACCCTGTCCATAAGCTGCTC
AREL1.Q.R	AGGTCAGAGCCTCCTATGTTCT
ASS1.Q.F	TGAAGTCCCGAGGTATCTACG
ASS1.Q.R	CGGTATACACCAGCTCAGCAA
BACE2.Q.F	CCGCAGAAGCTACAGATTCTCG
BACE2.Q.R	CGGTATGTGCTAGACCTCTCTG
CHEK2.Q.F	GACCAAGAACCTGAGGAGCC
CHEK2.Q.R	TCATTCACACATTCAAGATTGGCA
DIAPH3.Q.F	TGAAGACTGAGGGTGATGAGACA
DIAPH3.Q.R	CTGAGACTCTGCCGAACATCTTT
GALK2.Q.F	GCAGAAGAAGGAACTGCCAAG
GALK2.Q.R	TGTATTTAGCCAGGAGCTTCGC
HOMER1.Q.F	TGGGCAAAATGGGGGAACA
HOMER1.Q.R	TGCCTTTGAGCCATCTAAACTGA
MET.Q.F	GCTTCATGCAGGTTGTGGTT
MET.Q.R	TGGGATCTTCGTGATCTTCTTCC
MKLN1.Q.F	GAGCTGTTGTCCAGTGGCTT
MKLN1.Q.R	CCCCAGGACAAGAGTGGAAC
MOCOS.Q.F	TGCTGCATTTGAGGTGACCA
MOCOS.Q.R	ATAGGCTCCATCCCTTTGGCT
RHOT1.Q.F	CTTGGGGGCCAGATGTGAAT
RHOT1.Q.R	TAAGTCGTGAGCGTCCACTG
RNF213.Q.F	GCTGCTGTGAAAAACGAGAAG
RNF213.Q.R	TCCCATTTTGACTCCCCAAATTC
SLC39A8.Q.F	TGGATTTGATCCCAAAGTCGACA
SLC39A8.Q.R	GTGGGTATGACCATTCTGACCA
SYNC.Q.F	GAGACACAGTCTCAAGGGGCT
SYNC.Q.R	GCTTGCCAAGTTTCTGGCAC
UBE3D.Q.F	TTCCCCTTGTTGGAAAACACA
UBE3D.Q.R	TGGCTGGTAGAGGACCTTGAC
UGGT1.Q.F	GGGATTCCTTCAAATGGGGCT
UGGT1.Q.R	ACGGATAGCATCATTATGCGAAGA
WTIP.Q.F	GTTACCACTGTGAGGACTGCG
WTIP.Q.R	CTCAGAGCTCAGTGACGTGC
XPO5.Q.F	CCATCCAAGTCAGTTTCTACGC
XPO5.Q.R	AGGAAAGCCCATCTTGACCA
ZC3H14.Q.F	CCAGCACCACCTTCCAGTAG
ZC3H14.Q.R	TGGGTGCTATTCGCTGGTTT
exo.linearCHEK2.Q.F	GGATGGATTTGCCAATCTTAATGTGT	With minigene.scr.CHEK2.Q.R to detect minigene linear CHEK2
ADAR1.Q.F	CCCTTCAGCCACATCCTTC
ADAR1.Q.R	GCCATCTGCTTTGCCACTT
hActinb.Q.F	ACCCTGAAGTACCCCATCGA
hActinb.Q.R	CTCAAACATGATCTGGGTCATCT
ADAR2.Q.F	CTGACACGCTCTTCAATGGTT
ADAR2.Q.R	GGCGCAGTTCGTTCAAGAT
TDP43.Q.F	AGAAGTTCTTATGGTGCAGGTCAA
TDP43.Q.R	GCTCATCTTGGCTTTGCTTAGA
PTBP1.Q.F	ATTGTCCCAGATATAGCCGTTG
PTBP1.Q.R	GCTGTCATTTCCGTTTGCTG
RCM.up.Q.F	TGCCTGGCCTAGTTTTAGCT
RCM.up.Q.R	GAATCGCTTGAAACCGGGAG
RCM.down.Q.F	CCTGTAGTCCCAGCACTTTGA
RCM.down.Q.R	CTCCCAACTCAGCCTCCAG
shRNA targetting sequences
shPTBP1#1	ACGCGGAGAGAACCGATTAAA
shPTBP1#2	GCGTGAAGATCCTGTTCAATA
shTDP43#1	AGATCTTAAGACTGGTCATTC
shTDP43#2	GCTTTGGCTCAAGCATGGATT
shADAR1#3	TCACGAGCCCAAGTTCGTTTA
shADAR1#9	GAGGCAGAAACCTAAGAAG
shADAR2#939	CCCGTGATGATCTTGAACGAA
shADAR2#942	CCCAGGACTCAAGTATGACTT
gRNA targeting sequences
gNT	GAGTATGGTACGCTTCTGGTGA
circCHEK2.gRNA	TGGCTGTGCAGAATGTGTGAAT
circGALK2.gRNA	CACTCAAGATGGTCTTCCGGGC
circMKLN1.gRNA	TACAGCTCTGGAGACTGTTTAT
circRHOT1.gRNA	AAAGACAGCAGCTAGAGTTGGG
circSLC39A8.gRNA	TATCTCTACAGTGTTTAACTGC
Probe sequences used in native PAGE migration assay
circCHEK2-WT	GCUCAAGCAAUUCUCCCACUUCAGCCUCCUGAGUAGCUGGGACCACAGAUGUGCACCACCACUCCCAGCUAACUUUUUGUAUUCUUGGUGGAGAUGGGGUUUCAUCAUGUUGCAGUCUGGUCUCAAACUCCUGAGCUCAAGCAAUACAUCCAUCUUGGCUUCCCAAAGUGUUAGGAUUACAGGCAUAAGCCACAGUGCCUCUCUCUAGGCAUAGUGGCUCACGCCUGUAGUCCCAGCACUUUGAGAGGCCAAGGCAGGAGGAUCACUUGAGCCCAAGAGUUUAAGACCAGCCUGGGCAAUAUAAUGGGACCCCCAUCUCUACAAAAAAUAAAAAUAGCCAGGCAUGGUGGCGGGCACCUGUGGUCUUAGCCACUCUGGAGGCUGAGUUGGGAGGACGGC…
circCHEK2-edt1	GCUCAAGCAAUUCUCCCACUUCAGCCUCCUGAGUgGCUGGGACCACAGAUGUGCACCACCACUCCCAGCUAACUUUUUGUAUUCUUGGUGGAGAUGGGGUUUCAUCAUGUUGCAGUCUGGUCUCAAACUCCUGAGCUCAAGCAAUACAUCCAUCUUGGCUUCCCAAAGUGUUAGGAUUACAGGCAUAAGCCACAGUGCCUCUCUCUAGGCAUAGUGGCUCACGCCUGUAGUCCCAGCACUUUGAGAGGCCAAGGCAGGAGGAUCACUUGAGCCCAAGAGUUUAAGACCAGCCUGGGCAAUAUAAUGGGACCCCCAUCUCUACAAAAAAUAAAAAUAGCCAGGCAUGGUGGCGGGCACCUGUGGUCUUAGCCACUCUGGAGGCUGAGUUGGGAGGACGGC…
circCHEK2-edt2	GCUCAAGCAAUUCUCCCACUUCAGCCUCCUGAGUAGCUGGGACCACAGAUGUGCACCACCACUCCCAGCUAACUUUUUGUAUUCUUGGUGGAGAUGGGGUUUCAUCAUGUUGCAGUCUGGUCUCAAACUCCUGAGCUCAAGCAAUACAUCCAUCUUGGCUUCCCAAAGUGUUgGGAUUACAGGCAUAAGCCACAGUGCCUCUCUCUAGGCAUAGUGGCUCACGCCUGUAGUCCCAGCACUUUGAGAGGCCAAGGCAGGAGGAUCACUUGAGCCCAAGAGUUUAAGACCAGCCUGGGCAAUAUAAUGGGACCCCCAUCUCUACAAAAAAUAAAAAUAGCCAGGCAUGGUGGCGGGCACCUGUGGUCUUAGCCACUCUGGAGGCUGAGUUGGGAGGACGGC…
circCHEK2-edt3	GCUCAAGCAAUUCUCCCACUUCAGCCUCCUGAGUAGCUGGGACCACAGAUGUGCACCACCACUCCCAGCUAACUUUUUGUAUUCUUGGUGGAGAUGGGGUUUCAUCAUGUUGCAGUCUGGUCUCAAACUCCUGAGCUCAAGCAAUACAUCCAUCUUGGCUUCCCAAAGUGUUAGGAUUACAGGCAUgAGCCACAGUGCCUCUCUCUAGGCAUAGUGGCUCACGCCUGUAGUCCCAGCACUUUGAGAGGCCAAGGCAGGAGGAUCACUUGAGCCCAAGAGUUUAAGACCAGCCUGGGCAAUAUAAUGGGACCCCCAUCUCUACAAAAAAUAAAAAUAGCCAGGCAUGGUGGCGGGCACCUGUGGUCUUAGCCACUCUGGAGGCUGAGUUGGGAGGACGGC…
circCHEK2-edt12	GCUCAAGCAAUUCUCCCACUUCAGCCUCCUGAGUgGCUGGGACCACAGAUGUGCACCACCACUCCCAGCUAACUUUUUGUAUUCUUGGUGGAGAUGGGGUUUCAUCAUGUUGCAGUCUGGUCUCAAACUCCUGAGCUCAAGCAAUACAUCCAUCUUGGCUUCCCAAAGUGUUgGGAUUACAGGCAUAAGCCACAGUGCCUCUCUCUAGGCAUAGUGGCUCACGCCUGUAGUCCCAGCACUUUGAGAGGCCAAGGCAGGAGGAUCACUUGAGCCCAAGAGUUUAAGACCAGCCUGGGCAAUAUAAUGGGACCCCCAUCUCUACAAAAAAUAAAAAUAGCCAGGCAUGGUGGCGGGCACCUGUGGUCUUAGCCACUCUGGAGGCUGAGUUGGGAGGACGGC…
circCHEK2-edt13	GCUCAAGCAAUUCUCCCACUUCAGCCUCCUGAGUgGCUGGGACCACAGAUGUGCACCACCACUCCCAGCUAACUUUUUGUAUUCUUGGUGGAGAUGGGGUUUCAUCAUGUUGCAGUCUGGUCUCAAACUCCUGAGCUCAAGCAAUACAUCCAUCUUGGCUUCCCAAAGUGUUAGGAUUACAGGCAUgAGCCACAGUGCCUCUCUCUAGGCAUAGUGGCUCACGCCUGUAGUCCCAGCACUUUGAGAGGCCAAGGCAGGAGGAUCACUUGAGCCCAAGAGUUUAAGACCAGCCUGGGCAAUAUAAUGGGACCCCCAUCUCUACAAAAAAUAAAAAUAGCCAGGCAUGGUGGCGGGCACCUGUGGUCUUAGCCACUCUGGAGGCUGAGUUGGGAGGACGGC…
circCHEK2-edt23	GCUCAAGCAAUUCUCCCACUUCAGCCUCCUGAGUAGCUGGGACCACAGAUGUGCACCACCACUCCCAGCUAACUUUUUGUAUUCUUGGUGGAGAUGGGGUUUCAUCAUGUUGCAGUCUGGUCUCAAACUCCUGAGCUCAAGCAAUACAUCCAUCUUGGCUUCCCAAAGUGUUgGGAUUACAGGCAUgAGCCACAGUGCCUCUCUCUAGGCAUAGUGGCUCACGCCUGUAGUCCCAGCACUUUGAGAGGCCAAGGCAGGAGGAUCACUUGAGCCCAAGAGUUUAAGACCAGCCUGGGCAAUAUAAUGGGACCCCCAUCUCUACAAAAAAUAAAAAUAGCCAGGCAUGGUGGCGGGCACCUGUGGUCUUAGCCACUCUGGAGGCUGAGUUGGGAGGACGGC…
circCHEK2-edt123	GCUCAAGCAAUUCUCCCACUUCAGCCUCCUGAGUgGCUGGGACCACAGAUGUGCACCACCACUCCCAGCUAACUUUUUGUAUUCUUGGUGGAGAUGGGGUUUCAUCAUGUUGCAGUCUGGUCUCAAACUCCUGAGCUCAAGCAAUACAUCCAUCUUGGCUUCCCAAAGUGUUgGGAUUACAGGCAUgAGCCACAGUGCCUCUCUCUAGGCAUAGUGGCUCACGCCUGUAGUCCCAGCACUUUGAGAGGCCAAGGCAGGAGGAUCACUUGAGCCCAAGAGUUUAAGACCAGCCUGGGCAAUAUAAUGGGACCCCCAUCUCUACAAAAAAUAAAAAUAGCCAGGCAUGGUGGCGGGCACCUGUGGUCUUAGCCACUCUGGAGGCUGAGUUGGGAGGACGGC…
circASH1L-WT	GGCUGGGAAUGGUGGCUAAUGCCUGUAAUCUCAACACUUUGAGAGGUGAGGUUGAAGUAUCACUUGAGCCUAGGAGUUGAAGACCAGCCUGGGCAACAUAGGAGCCUCCCAUCUCUAUAGAGUUGGGGUUUCACCAUGUUGGCCAGGCUGGUCUUGAACUCCUGACCUCAAGUGAUCUGCCUGCCUCAGCCUCCCAAAGUGUUGUUGGGAUUACAGGCAUGAACCAUUGCGCCCAGCC
circASH1L-edt	GGCUGGGAAUGGUGGCUAAUGCCUGUAAUCUCAACACUUUGAGAGGUGAGGUUGAgGUAUCACUUGAGCCUAGGAGUUGAAGACCAGCCUGGGCgACAUgGGAGCCUCCCAUCUCUAUAGAGUUGGGGUUUCACCAUGUUGGCCAGGCUGGUCUUGAACUCCUGACCUCAAGUGAUCUGCCUGCCUCAGCCUCCCAAAGUGUUGUUGGGAUUACAGGCAUGAACCAUUGCGCCCAGCC
circANKLE2-1-WT	AUGCUGGGAUUACAGGCGUGAGCCACCGCGUCCAGCCGGCUGGGCACAGCGGCCCACACCUGUAAUCCCAGAAC
circANKLE2-1-edt	AUGCUGGGAUUACAGGCGUGAGCCACCGCGUCCAGCCGGCUGGGCgCgGCGGCCCACgCCUGUAAUCCCAGAAC
circRNF114-WT	GGUGAAACUCCAUCUCUACUAAAAAUAUGUGUACUUUCAGUAGAGACAGGCUUUCACU
circRNF114-edt	GGUGAAgCUCCgUCUCUACUgAAAAUAUGUGUACUUUCAGUAGAGACAGGCUUUCACU
circSYNC-WT	AGGCAUGCACCAUCAUGCCCUGCUAAGUUUUGUAUUUUUAGUAGAGACGGGGUUUCACCGGUGAAACCCUGUCUCUGCUAGAACUACAAAAAAAUUAGCCAGGCAUGGUGGUAGGCACCU
circSYNC-edt	AGGCAUGCACCAUCAUGCCCUGCUAAGUUUUGUAUUUUUgGUAGAGACGGGGUUUCACCGGUGAAgCCCUGUCUCUGCUgGAACUACAAAAAgAUUAGCCAGGCgUGGUGGUgGGCACCU
circDHX34-WT	GGUUCAAGCGAGUCUCCUGCCUCAGCCUCCAGAGUAGCUGGGAUUACAGGCAGGUGCCACCACCCUGGCUAAUUUUGAAAAAUUAGCCGGGUGUGGUGGUGUGCACCUGUAAGCCCGGCUAUUUGGGAGGCUGAGGCAGGAGAAUUGCUUGAACC
circDHX34-edt	GGUUCggGCGAGUCUCCUGCCUCgGCCUCCAGAGUAGCUGGGAUUgCAGGCAGGUGCCACCgCCCUGGCUAgUUUUGAAAAAUUAGCCGGGUGUGGUGGUGUGCACCUGUAAGCCCGGCUAUUUGGGAGGCUGAGGCAGGAGAAUUGCUUGAACC
circRHOT1-WT	CCCAAAGUGCUAGAAUUACAGGCGUGAGCCACCGGGUGGCUCACGCCUGUAAUCCCAGCACUUUGGG
circRHOT1-edt	CCCAAAGUGCUAGAAUUACAGGCGUGAGCCACCGGGUGGCUCACGCCUGUggUCCCgGCgCUUUGGG
Probe sequences used in RNA pull-down assay
NC	GCUCAAGCAAUUCUCCCACUUCAGCCUCCUGAGUAGCUGGGACCACAGAUGUGCACCACCACUCCCAGCUAACGGGGUGUAAAAAUGGUGGAGAUGGGGUUUAAAAAUGGAGCAGUCUGGUCUCAAACGGAUGAGCUCAAGCAAUACAUCCAUCAAGGCGGCCCAAAGUGCAAGGAUUACAGGCAUAAGCCACAGUGCCUGCACACAGGC
WT	GCUCAAGCAAUUCUCCCACUUCAGCCUCCUGAGUAGCUGGGACCACAGAUGUGCACCACCACUCCCAGCUAACUUUUUGUAUUCUUGGUGGAGAUGGGGUUUCAUCAUGUUGCAGUCUGGUCUCAAACUCCUGAGCUCAAGCAAUACAUCCAUCUUGGCUUCCCAAAGUGUUAGGAUUACAGGCAUAAGCCACAGUGCCUUCUCUCAGGC
edt123	GCUCAAGCAAUUCUCCCACUUCAGCCUCCUGAGUgGCUGGGACCACAGAUGUGCACCACCACUCCCAGCUAACUUUUUGUAUUCUUGGUGGAGAUGGGGUUUCAUCAUGUUGCAGUCUGGUCUCAAACUCCUGAGCUCAAGCAAUACAUCCAUCUUGGCUUCCCAAAGUGUUgGGAUUACAGGCAUgAGCCACAGUGCCUUCUCUCAGGC
Sequences input for RNAfold
circCHEK2-WT	GCUCAAGCAAUUCUCCCACUUCAGCCUCCUGAGUAGCUGGGACCACAGAUGUGCACCACCACUCCCAGCUAACUUUUUGUAUUCUUGGUGGAGAUGGGGUUUCAUCAUGUUGCAGUCUGGUCUCAAACUCCUGAGCUCAAGCAAUACAUCCAUCUUGGCUUCCCAAAGUGUUAGGAUUACAGGCAUAAGCCACAGUGCCUCUCUCUAGGCAUAGUGGCUCACGCCUGUAGUCCCAGCACUUUGAGAGGCCAAGGCAGGAGGAUCACUUGAGCCCAAGAGUUUAAGACCAGCCUGGGCAAUAUAAUGGGACCCCCAUCUCUACAAAAAAUAAAAAUAGCCAGGCAUGGUGGCGGGCACCUGUGGUCUUAGCCACUCUGGAGGCUGAGUUGGGAGGACGGC…
circCHEK2-edited	GCUCAAGCAAUUCUCCCACUUCAGCCUCCUGAGUgGCUGGGACCACAGAUGUGCACCACCACUCCCAGCUAACUUUUUGUAUUCUUGGUGGAGAUGGGGUUUCAUCAUGUUGCAGUCUGGUCUCAAACUCCUGAGCUCAAGCAAUACAUCCAUCUUGGCUUCCCAAAGUGUUgGGAUUACAGGCAUgAGCCACAGUGCCUCUCUCUAGGCAUAGUGGCUCACGCCUGUAGUCCCAGCACUUUGAGAGGCCAAGGCAGGAGGAUCACUUGAGCCCAAGAGUUUAAGACCAGCCUGGGCAAUAUAAUGGGACCCCCAUCUCUACAAAAAAUAAAAAUAGCCAGGCAUGGUGGCGGGCACCUGUGGUCUUAGCCACUCUGGAGGCUGAGUUGGGAGGACGGC…
circASH1L-WT	AAAAGACAUACUAGACCAGGCACAAUGGCUCAUGCCUGUAAUCCCAGCACUUUGGGAGACCAAGGCAGGCAGAUCACCUGAGGUCAGGAGUUCGAAACCAGCCUGGCCAACAUGGCGAAACCUGUCUCUACUAAAAUAAAAAAAUUAGCCAGCAGUGCUGGUAUGUGCCUGUAGUCUCAGCUACUCGGGAGGCUGAGGCAGGAGAAUCCCUUGAACCUGGAAGGUAGAGGUUGCAGUGAGCCGAAAUUGUGCCACUGCACUCCAGCCUGGAUGACAGUGUGAGAGUCUGUCUCAAAAAAAAUAUAUGUAUAUAUAUUGUUAAGACUAAAUGUCUUAAUAAAUAAAGAGGCUGGGAAUGGUGGCUAAUGCCUGUAAUCUCAACACUUUGAGAGGUGAGGU…
circASH1L-edited	AAAAGACAUACUAGACCAGGCACAAUGGCUCAUGCCUGUAAUCCCAGCACUUUGGGAGACCAAGGCAGGCAGAUCACCUGAGGUCAGGAGUUCGAAACCAGCCUGGCCAACAUGGCGAAACCUGUCUCUACUAAAAUAAAAAAAUUAGCCAGCAGUGCUGGUAUGUGCCUGUAGUCUCAGCUACUCGGGAGGCUGAGGCAGGAGAAUCCCUUGAACCUGGAAGGUAGAGGUUGCAGUGAGCCGAAAUUGUGCCACUGCACUCCAGCCUGGAUGACAGUGUGAGAGUCUGUCUCAAAAAAAAUAUAUGUAUAUAUAUUGUUAAGACUAAAUGUCUUAAUAAAUAAAGAGGCUGGGAAUGGUGGCUAAUGCCUGUAAUCUCAACACUUUGAGAGGUGAGGU…
circANKLE2-1-WT	GGCUCACGCCUGUAAUCCAAACACUUUGGGAGGCCAAGGCAGGUGGAUCACCUGAGGUCGGGAGUGCAAGACCAACCUGGCCAACAUGGUGAAACCCCGUCUCUCCUAAAAAUACAAAAAUUAGCUAGGUGUGAUUCCAGGCGCCUGUAGUCCCAGCUACUUGGGAGGCUGAGGCUGGAGAAUCACUUGAACUCAGGAGGUAGAGGUUGCAGUGAGCUGCGAUAGCACCACUGCACUCCAGCCUGUGCGACAGAGGGAGACACCAUCUCGAAAAAAAAAAGAAAAAUUCUUUUUUUUUUUUUGAGCUGGAGUUUCGCUCUUGUUGUCUAAGCUGGAGUGCAGGGGUGUGAUCUCGGCUAAUUGCAGCCUCCGCCUCCUGGGUUCAAGCGAUUCUCCAGC…
circANKLE2-1-edited	GGCUCACGCCUGUAAUCCAAACACUUUGGGAGGCCAAGGCAGGUGGAUCACCUGAGGUCGGGAGUGCAAGACCAACCUGGCCAACAUGGUGAAACCCCGUCUCUCCUAAAAAUACAAAAAUUAGCUAGGUGUGAUUCCAGGCGCCUGUAGUCCCAGCUACUUGGGAGGCUGAGGCUGGAGAAUCACUUGAACUCAGGAGGUAGAGGUUGCAGUGAGCUGCGAUAGCACCACUGCACUCCAGCCUGUGCGACAGAGGGAGACACCAUCUCGAAAAAAAAAAGAAAAAUUCUUUUUUUUUUUUUGAGCUGGAGUUUCGCUCUUGUUGUCUAAGCUGGAGUGCAGGGGUGUGAUCUCGGCUAAUUGCAGCCUCCGCCUCCUGGGUUCAAGCGAUUCUCCAGC…
circRNF114-WT	UGGGCCGGGCGUGGUAGCUCACGCCUGUAAACCCAGCACUUUGGCAGGCUGAGGCAGGCAGAUCACUUGAGGUCAGGAGUUCGAGACCAGCCUGGCUAACGUGGUGAAACUCCAUCUCUACUAAAAAUAUGAAAAUUAGCUGGGCCUGAUGGCACACACCUGUAAUCCCAGCUACUCAGGAGGCUGAGGUGGGAGAAUCACUUGAACCCGGGAGGCGGAGGUUGCAGUGAGCCGAGAUGGUGCCACUGCACUUCAGUCUGGGCGACAGAGUCUGUCGCCCAGGCUGGAAUGCAGUGGCGUGAUCUCAGCUCACUGCAGCCUCCACCUCCCGGGUUCAAGUGAUUCUCCUGCCUCAGCCUCCUGAGUAGCUGGGACUACAGGCGCAUGCCACCAUGCCCC…
circRNF114-edited	UGGGCCGGGCGUGGUAGCUCACGCCUGUAAACCCAGCACUUUGGCAGGCUGAGGCAGGCAGAUCACUUGAGGUCAGGAGUUCGAGACCAGCCUGGCUAACGUGGUGAAaCUCCaUCUCUACUaAAAAUAUGAAAAUUAGCUGGGCCUGAUGGCACACACCUGUAAUCCCAGCUACUCAGGAGGCUGAGGUGGGAGAAUCACUUGAACCCGGGAGGCGGAGGUUGCAGUGAGCCGAGAUGGUGCCACUGCACUUCAGUCUGGGCGACAGAGUCUGUCGCCCAGGCUGGAAUGCAGUGGCGUGAUCUCAGCUCACUGCAGCCUCCACCUCCCGGGUUCAAGUGAUUCUCCUGCCUCAGCCUCCUGAGUAGCUGGGACUACAGGCGCAUGCCACCAUGCCCC…
circSYNC-WT	UUUUUUUUUUGAUACAGAGUUUGGUUUUGUUGCCCAGGCUGGAGUGCGGUGGCGCAAUCUGGGCUCACUGCAAGCUCCGCUUCCCAGGUUCACACCAUUCUCCUGCCUCAGCCUCCCGAGUAGCUGGGACUACAGGUGCCCGCCACCACGCCUGGCUAAUUUUUUUGUACUUUUAGUAGAGACGGGGUUUCACUGUGUUAGCCAGUAUGGUCUCGAUCUCCUGACCUCAUGAUCCGCCUGCCUCAGCCUCCCAAAGUGCUGGGAUUACAGGCGUGAGCCACCACGCCCGGCAUUUUUUUUUUUUUUUUUUUUUUGAGAUGGAGUCCCGGUCUGUCGCCCAGGCUGUGGUGUGAUCUCGGCUCACUGCAACCUCUGCCUCCCAGGUUCAAGCGAUUCUUG…
circSYNC-edited	UUUUUUUUUUGAUACAGAGUUUGGUUUUGUUGCCCAGGCUGGAGUGCGGUGGCGCAAUCUGGGCUCACUGCAAGCUCCGCUUCCCAGGUUCACACCAUUCUCCUGCCUCAGCCUCCCGAGUAGCUGGGACUACAGGUGCCCGCCACCACGCCUGGCUAAUUUUUUUGUACUUUUAGUAGAGACGGGGUUUCACUGUGUUAGCCAGUAUGGUCUCGAUCUCCUGACCUCAUGAUCCGCCUGCCUCAGCCUCCCAAAGUGCUGGGAUUACAGGCGUGAGCCACCACGCCCGGCAUUUUUUUUUUUUUUUUUUUUUUGAGAUGGAGUCCCGGUCUGUCGCCCAGGCUGUGGUGUGAUCUCGGCUCACUGCAACCUCUGCCUCCCAGGUUCAAGCGAUUCUUG…
circDHX34-WT	UUUUUUUUUUUUUUUUUGAGAUGGAGUUUCGCUCUUGUUGCCCAGGCUGGAGUGCAGUGGUGCGAUCUUGGCUCACUGCAACCUCUGCCUCCUGGGUUCAAGCGAGUCUCCUGCCUCAGCCUCCAGAGUAGCUGGGAUUACAGGCAGGUGCCACCACCCUGGCUAAUUUUGUAUUUUUAGUAGAGACGGGAUUUUUCCAUGUUCGUCAGGCUGGUCUCGCACUCCCGACCUCAGGUGAUCUGCCUGCCUCAGCCUCCCAAAGUGCUGGGAUUAUAGGCGUGAGCCACCAUGCCCGGCCUGGGCAUGGUGGCUCACACCUGUAAUCCCAGCACUUUGGGAGGCCAAGGCAGGUGGAUCACUUGAUACCAGGAGUUUGAGACCAGCAUGACCAACAUGGUG…
circDHX34-edited	UUUUUUUUUUUUUUUUUGAGAUGGAGUUUCGCUCUUGUUGCCCAGGCUGGAGUGCAGUGGUGCGAUCUUGGCUCACUGCAACCUCUGCCUCCUGGGUUCggGCGAGUCUCCUGCCUCgGCCUCCAGAGUAGCUGGGAUUgCAGGCAGGUGCCACCgCCCUGGCUAgUUUUGUAUUUUUAGUAGAGACGGGAUUUUUCCAUGUUCGUCAGGCUGGUCUCGCACUCCCGACCUCAGGUGAUCUGCCUGCCUCAGCCUCCCAAAGUGCUGGGAUUAUAGGCGUGAGCCACCAUGCCCGGCCUGGGCAUGGUGGCUCACACCUGUAAUCCCAGCACUUUGGGAGGCCAAGGCAGGUGGAUCACUUGAUACCAGGAGUUUGAGACCAGCAUGACCAACAUGGUG…
circRHOT1-WT	GUGGCUCACCCCUGUAAUCCCAGCACUUUGGGAGGCCGAGGCAGGUGGAUCACGAGGUCAAGAGAUCGAGACCAUCCUGGCCAACAUGGUGAAACCCUGUCUCUAAUAAAAAUACAAAAAUUAGCCAGACGUGGUGGUGUGCACCUGUAGUCCCAGCUACUAGGGAGGCUGAGGCAGGAGAAUUGCUUGAAUCCAGGAGGCGGAGGUUGCAGUGAACCAAGAUCGCGCCACUGCGCGAAAAGAAUAGUGCCUGGCUUAUAGAAUUGCUUAAAAAAUAUUUAUCAAAGGAUGAAAGAAUGCAUUUAACCUGUCAACUUUUGGGUAAAUUUUAGUUGUCAUCUUUAACAUCCCAAUUUUUUUCUUUUUUUAGACGGAGUGUCGCUCCGUCGCCAGGCUGGA…
circRHOT1-edited	GUGGCUCACCCCUGUAAUCCCAGCACUUUGGGAGGCCGAGGCAGGUGGAUCACGAGGUCAAGAGAUCGAGACCAUCCUGGCCAACAUGGUGAAACCCUGUCUCUAAUAAAAAUACAAAAAUUAGCCAGACGUGGUGGUGUGCACCUGUAGUCCCAGCUACUAGGGAGGCUGAGGCAGGAGAAUUGCUUGAAUCCAGGAGGCGGAGGUUGCAGUGAACCAAGAUCGCGCCACUGCGCGAAAAGAAUAGUGCCUGGCUUAUAGAAUUGCUUAAAAAAUAUUUAUCAAAGGAUGAAAGAAUGCAUUUAACCUGUCAACUUUUGGGUAAAUUUUAGUUGUCAUCUUUAACAUCCCAAUUUUUUUCUUUUUUUAGACGGAGUGUCGCUCCGUCGCCAGGCUGGA…
