# Supplementary material for: ADARs act as potent regulators of circular transcriptome in cancer
Source: Nat Commun. 2022 Mar 21;13:1508. doi: 10.1038/s41467-022-29138-2 (PMC8938519; doi:10.1038/s41467-022-29138-2)
Supplement: Supplementary file 9 — Supplementary Software 1 [file 41467_2022_29138_MOESM9_ESM.zip]

Archive with 63 entries (59 files):
- circRNA_paper/
- circRNA_paper/.DS_Store
- circRNA_paper/accession_numbers.txt
- circRNA_paper/circRNA.R
- circRNA_paper/convert_editing_site_to_unedited.sh
- circRNA_paper/count_RBP_numbers_per_editing_site.sh
- circRNA_paper/count_RBP_numbers_per_editing_site.step2_for_per_circRNA.sh
- circRNA_paper/data/
- circRNA_paper/data/.DS_Store
- circRNA_paper/data/adar_oe_kd_specific_circRNAs.txt
- circRNA_paper/data/circRNA-Seq-filtered.xlsx
- circRNA_paper/data/circRNA-Seq.xlsx
- circRNA_paper/data/circRNA_highlight.xlsx
- circRNA_paper/data/editing.bed
- circRNA_paper/data/RADAR.bed
- circRNA_paper/data/RBPmap_result.circRNA_numbers_per_RBP.txt
- circRNA_paper/data/rcm.txt
- circRNA_paper/data/rcm_all.txt
- circRNA_paper/data/rcm_merged.txt
- circRNA_paper/data/table_browser_UCSC_hg19_intron_regions.bed
- circRNA_paper/example/
- circRNA_paper/example/circRNA_result_kd.txt
- circRNA_paper/example/circRNA_result_oe.txt
- circRNA_paper/example/dependent_circRNA.txt
- circRNA_paper/example/editing_candidates_annotated_merged_wide_AG.txt
- circRNA_paper/rcm/
- circRNA_paper/rcm/.DS_Store
- circRNA_paper/rcm/CEP72_isoforms.txt
- circRNA_paper/rcm/CEP72_NM_018140_introns.bed
- circRNA_paper/rcm/CEP72_NM_018140_introns.fa
- circRNA_paper/rcm/CEP72_NM_018140_introns.fa.nhr
- circRNA_paper/rcm/CEP72_NM_018140_introns.fa.nin
- circRNA_paper/rcm/CEP72_NM_018140_introns.fa.nsq
- circRNA_paper/rcm/EPHA2_isoforms.txt
- circRNA_paper/rcm/EPHA2_NM_004431_introns.bed
- circRNA_paper/rcm/EPHA2_NM_004431_introns.fa
- circRNA_paper/rcm/EPHA2_NM_004431_introns.fa.nhr
- circRNA_paper/rcm/EPHA2_NM_004431_introns.fa.nin
- circRNA_paper/rcm/EPHA2_NM_004431_introns.fa.nsq
- circRNA_paper/rcm/HAGH_isoforms.txt
- circRNA_paper/rcm/HAGH_NM_001040427_introns.bed
- circRNA_paper/rcm/HAGH_NM_001040427_introns.fa
- circRNA_paper/rcm/HAGH_NM_001040427_introns.fa.nhr
- circRNA_paper/rcm/HAGH_NM_001040427_introns.fa.nin
- circRNA_paper/rcm/HAGH_NM_001040427_introns.fa.nsq
- circRNA_paper/rcm/HAGH_NM_005326_introns.bed
- circRNA_paper/rcm/HAGH_NM_005326_introns.fa
- circRNA_paper/rcm/HAGH_NM_005326_introns.fa.nhr
- circRNA_paper/rcm/HAGH_NM_005326_introns.fa.nin
- circRNA_paper/rcm/HAGH_NM_005326_introns.fa.nsq
- circRNA_paper/rcm/WDR5_isoforms.txt
- circRNA_paper/rcm/WDR5_NM_017588_introns.bed
- circRNA_paper/rcm/WDR5_NM_017588_introns.fa
- circRNA_paper/rcm/WDR5_NM_017588_introns.fa.nhr
- circRNA_paper/rcm/WDR5_NM_017588_introns.fa.nin
- circRNA_paper/rcm/WDR5_NM_017588_introns.fa.nsq
- circRNA_paper/rcm/WDR5_NM_052821_introns.bed
- circRNA_paper/rcm/WDR5_NM_052821_introns.fa
- circRNA_paper/rcm/WDR5_NM_052821_introns.fa.nhr
- circRNA_paper/rcm/WDR5_NM_052821_introns.fa.nin
- circRNA_paper/rcm/WDR5_NM_052821_introns.fa.nsq
- circRNA_paper/README.txt
- circRNA_paper/run_RBPmap.sh
