# Supplementary material for: ADARs act as potent regulators of circular transcriptome in cancer
Source: Nat Commun. 2022 Mar 21;13:1508. doi: 10.1038/s41467-022-29138-2 (PMC8938519; doi:10.1038/s41467-022-29138-2)
Supplement: Supplementary file 9 — Supplementary Software 1 [file 41467_2022_29138_MOESM9_ESM.zip › circRNA_paper/accession_numbers.txt]

circRNA-Seq dataset (public):
GEO accession: GSE164681

Total RNA-Seq dataset (public):
GEO accession: GSE131658

ADAR fRIP-Seq data (public):
ENCODE accession: ENCSR985FIP
