# Supplementary material for: ADARs act as potent regulators of circular transcriptome in cancer
Source: Nat Commun. 2022 Mar 21;13:1508. doi: 10.1038/s41467-022-29138-2 (PMC8938519; doi:10.1038/s41467-022-29138-2)
Supplement: Supplementary file 9 — Supplementary Software 1 [file 41467_2022_29138_MOESM9_ESM.zip › circRNA_paper/circRNA.R]

# rm(list = ls())

# make sure "bedtools" is installed in your system

library(caroline)
library(magrittr)
library(tidyverse)
library(openxlsx)
library(parallel)
library(patchwork)

# create and set working directory
# all input data are located here
data_dir = "~/Desktop/circRNA_paper/"
dir.create(data_dir, recursive = T, showWarnings = F)
setwd(data_dir)


### FIGURE 1B (Heatmap) ###

# uncomment below script to parse circRNA job output from CSI NGS Portal
# to get ADAR-specific circRNAs (OE + KD)

# circRNASeq_oe = read.delim("example/circRNA_result_oe.txt", strip.white = F) %>%
#   filter(grepl("circular", type)) %>%
#   set_colnames(c("location", "gene", "type", "length", "EC109_plenti6_circRNA_count_oe", "EC109_plenti_ADAR1_circRNA_count_oe", "EC109_plenti_ADAR2_circRNA_count_oe")) %>%
#   rowwise() %>%
#   mutate(total_reads = sum(EC109_plenti6_circRNA_count_oe, EC109_plenti_ADAR1_circRNA_count_oe, EC109_plenti_ADAR2_circRNA_count_oe),
#          sum_control_ADAR1_oe = sum(EC109_plenti6_circRNA_count_oe, EC109_plenti_ADAR1_circRNA_count_oe),
#          sum_control_ADAR2_oe = sum(EC109_plenti6_circRNA_count_oe, EC109_plenti_ADAR2_circRNA_count_oe),
#          fold_change_ADAR1_oe = EC109_plenti_ADAR1_circRNA_count_oe / EC109_plenti6_circRNA_count_oe,
#          fold_change_ADAR2_oe = EC109_plenti_ADAR2_circRNA_count_oe / EC109_plenti6_circRNA_count_oe)
# 
# circRNASeq_kd = read.delim("example/circRNA_result_kd.txt", strip.white = F) %>%
#   filter(grepl("circular", type)) %>%
#   set_colnames(c("location", "gene", "type", "length", "EC109_scr_circRNA_count_kd", "EC109_ADAR1_kd_circRNA_count_kd", "EC109_ADAR2_kd_circRNA_count_kd")) %>%
#   rowwise() %>%
#   mutate(total_reads_kd = sum(EC109_scr_circRNA_count_kd, EC109_ADAR1_kd_circRNA_count_kd, EC109_ADAR2_kd_circRNA_count_kd),
#          sum_control_ADAR1_kd = sum(EC109_scr_circRNA_count_kd, EC109_ADAR1_kd_circRNA_count_kd),
#          sum_control_ADAR2_kd = sum(EC109_scr_circRNA_count_kd, EC109_ADAR2_kd_circRNA_count_kd),
#          fold_change_ADAR1_kd = EC109_ADAR1_kd_circRNA_count_kd / EC109_scr_circRNA_count_kd,
#          fold_change_ADAR2_kd = EC109_ADAR2_kd_circRNA_count_kd / EC109_scr_circRNA_count_kd)
# 
# circRNASeq_oe_kd_merged = circRNASeq_oe %>% inner_join(circRNASeq_kd, by = c("location", "gene", "type", "length"))
# 
# adar1_oe_kd_up = circRNASeq_oe_kd_merged %>% filter_at(vars(starts_with("sum_control_ADAR1")), all_vars(. >= 10)) %>% filter(fold_change_ADAR1_oe >= 2 & fold_change_ADAR1_kd <= 0.5) %>% mutate(specificity = "adar1_up")
# adar1_oe_kd_down = circRNASeq_oe_kd_merged %>% filter_at(vars(starts_with("sum_control_ADAR1")), all_vars(. >= 10)) %>% filter(fold_change_ADAR1_oe <= 0.5 & fold_change_ADAR1_kd >= 2) %>% mutate(specificity = "adar1_down")
# adar2_oe_kd_up = circRNASeq_oe_kd_merged %>% filter_at(vars(starts_with("sum_control_ADAR2")), all_vars(. >= 10)) %>% filter(fold_change_ADAR2_oe >= 2 & fold_change_ADAR2_kd <= 0.5) %>% mutate(specificity = "adar2_up")
# adar2_oe_kd_down = circRNASeq_oe_kd_merged %>% filter_at(vars(starts_with("sum_control_ADAR2")), all_vars(. >= 10)) %>% filter(fold_change_ADAR2_oe <= 0.5 & fold_change_ADAR2_kd >= 2) %>% mutate(specificity = "adar2_down")
# 
# adar_oe_kd_specific = rbind(adar1_oe_kd_up, adar1_oe_kd_down, adar2_oe_kd_up, adar2_oe_kd_down) %>%
#   write.delim("adar_oe_kd_specific_circRNAs.txt")

adar_oe_kd_specific = read.delim("data/adar_oe_kd_specific_circRNAs.txt") %>%
  mutate(event = paste(gene, location)) %>%
  select(event, specificity, starts_with("fold_change")) %>%
  pivot_longer(cols = starts_with("fold_change"), names_to = "sample", values_to = "fold_change") %>%
  mutate(log2_fold_change = log2(fold_change)) %>%
  mutate(log2_fold_change = ifelse(log2_fold_change > 3, 3, ifelse(log2_fold_change < -3, -3, log2_fold_change))) %>%
  as.data.frame()

p_oe_kd_levels1 = adar_oe_kd_specific %>%
  mutate(specificity = ifelse(grepl("adar1", specificity), "adar1", "adar2")) %>%
  filter(specificity == "adar1" & grepl("ADAR1", sample)) %>%
  arrange(desc(sample), desc(log2_fold_change)) %>%
  pull(event)

p_oe_kd_levels2 = adar_oe_kd_specific %>%
  mutate(specificity = ifelse(grepl("adar1", specificity), "adar1", "adar2")) %>%
  filter(specificity == "adar2" & grepl("ADAR2", sample)) %>%
  arrange(desc(sample), desc(log2_fold_change)) %>%
  pull(event)

p_oe_kd_levels = c(p_oe_kd_levels1, p_oe_kd_levels2) %>% unique()

p_adar_oe_kd_specific = adar_oe_kd_specific %>%
  mutate(specificity = ifelse(grepl("adar1", specificity), "adar1", "adar2")) %>%
  ggplot(aes(x = sample, y = factor(event, levels = p_oe_kd_levels))) +
  geom_tile(aes(fill = log2_fold_change)) +
  scale_fill_continuous(trans = "log2") +
  scale_fill_gradient2(name = "Fold Change", low = "red", mid = "white", high = "steelblue", na.value = "yellow") +
  scale_x_discrete(position = "top") +
  labs(x = "", y = "", title = "ADAR-specific circRNAs (OE & KD)") +
  facet_wrap(~ specificity, nrow = 1) +
  theme_bw() +
  theme(plot.title = element_text(hjust = 0.5, face = "bold"),
        axis.text.x = element_text(angle = 45, hjust = 0),
        axis.text.y = element_blank(),
        panel.grid.major = element_blank(),
        panel.grid.minor = element_blank())

ggsave("figures/adar_oe_kd_specific_circRNAs.pdf", plot = p_adar_oe_kd_specific, limitsize = F)

rm(p_oe_kd_levels1, p_oe_kd_levels2, p_oe_kd_levels)

### FIGURE 1D (Scatter plot) ###

circRNASeq = read.xlsx("data/circRNA-Seq.xlsx")
genes_highlight = read.xlsx("data/circRNA_highlight.xlsx")

p_circRNA = circRNASeq %>%
  mutate(ADAR1 = EC109_plenti_ADAR1_circRNA_count/ EC109_plenti6_circRNA_count,
         ADAR2 = EC109_plenti_ADAR2_circRNA_count/ EC109_plenti6_circRNA_count,
         label = ifelse(paste(gene, location) %in% paste(genes_highlight$gene, genes_highlight$location), gene, ""),
         color = ifelse(label == "", "other", "highlight")) %>%
  filter(!is.na(ADAR1) & !is.na(ADAR2) & !gene %in% c("ADAR", "ADARB1", "EPHA2")) %>%
  ggplot(aes(x = log2(ADAR1), y = log2(ADAR2), label = label)) +
  geom_point() +
  geom_text(aes(color = color), size = 5) +
  scale_color_manual(values = c("other" = NA, "highlight" = "orange")) +
  coord_cartesian(xlim = c(-5, 5), ylim = c(-5, 5), clip = "off") +
  geom_abline(color = "gray", intercept = 0, slope = 1) +
  geom_hline(color = "red", yintercept = c(-1, 1), linetype = "dashed", size = 1.5) +
  geom_vline(color = "red", xintercept = c(-1, 1), linetype = "dashed", size = 1.5) +
  labs(title = "circRNA-Seq", x = "log2(ADAR1/EV)", y = "log2(ADAR2/EV)") +
  guides(color = FALSE) +
  theme_bw() +
  theme(plot.title = element_text(hjust = 0.5, face = "bold"),
        panel.grid.major = element_blank(),
        panel.grid.minor = element_blank())

p_gene = circRNASeq %>%
  mutate(ADAR1 = as.numeric(gene_counts_ADAR1) / as.numeric(gene_counts_EV),
         ADAR2 = as.numeric(gene_counts_ADAR2) / as.numeric(gene_counts_EV),
         label = ifelse(paste(gene, location) %in% paste(genes_highlight$gene, genes_highlight$location) | gene %in% c("ADAR", "ADARB1"), gene, ""),
         color = ifelse(label == "", "other", ifelse(label %in% c("ADAR", "ADARB1"), "adars", "highlight"))) %>%
  ggplot(aes(x = log2(ADAR1), y = log2(ADAR2), label = label)) +
  geom_point() +
  geom_text(aes(color = color), size = 5) +
  scale_color_manual(values = c("other" = NA, "adars" = "blue", "highlight" = "orange")) +
  coord_cartesian(xlim = c(-5, 5), ylim = c(-5, 5), clip = "off") +
  geom_abline(color = "gray", intercept = 0, slope = 1) +
  geom_hline(color = "red", yintercept = c(-1, 1), linetype = "dashed", size = 1.5) +
  geom_vline(color = "red", xintercept = c(-1, 1), linetype = "dashed", size = 1.5) +
  labs(title = "RNA-Seq", x = "log2(ADAR1/EV)", y = "log2(ADAR2/EV)") +
  guides(color = FALSE) +
  theme_bw() +
  theme(plot.title = element_text(hjust = 0.5, face = "bold"),
        panel.grid.major = element_blank(),
        panel.grid.minor = element_blank())

ggsave("plot_circRNA_counts.pdf", plot = p_circRNA)
ggsave("plot_gene_counts.pdf", plot = p_gene)


### FIGURE 2 A-B (RCM Coverage & Editing Density) ###

# get filtered circRNAs table and prepare for BLAST
# filtering criteria are explained in the Methods and applied in Excel
circ_genes = read.xlsx("data/circRNA-Seq-filtered.xlsx") %>%
  select(c(1:18)) %>%
  separate(location2, into = c("chromosome", "position"), sep = ":", remove = F) %>%
  separate(position, into = c("start", "end"), sep = "-") %>%
  rowwise() %>%
  mutate(location3 = paste0(chromosome, ":", min(as.numeric(start), as.numeric(end)), "-", max(as.numeric(start), as.numeric(end)))) %>%
  as.data.frame()

circ_genes_bed = circ_genes %>% separate(location, into = c("exon_start", "exon_end"), sep = "\\|") %>%
  separate(exon_start, into = c("chromosome", "position1", "strand"), sep = ":") %>%
  separate(exon_end, into = c("chromosome", "position2", "strand"), sep = ":") %>%
  rowwise() %>%
  mutate(start = min(as.numeric(position1), as.numeric(position2)) - 1, end = max(as.numeric(position1), as.numeric(position2)),
         name = paste(gene, chromosome, sep = ";"),
         name = paste(name, start + 1, sep = ":"),
         name = paste(name, end, sep = "-"),
         score = 0) %>%
  select(chromosome, start, end, name, score, strand) %>%
  as.data.frame()

# here switch to Bash and perform BLAST to get RCMs per intron pair (PMID: 25558066)
# then return to R to parse and analyse

# isoforms table was obtained from UCSC Table Browser and parsed locally per gene
# since the full size is too big to share, first 4 genes are placed here as an example

rcm_dir = "~/Desktop/circRNA_paper/rcm/"
dir.create(rcm_dir, recursive = T, showWarnings = F)
setwd(rcm_dir)

invisible(mclapply(1:nrow(circ_genes_bed[1:4,]), function(n_row) { # first 4 genes
  location = circ_genes_bed[n_row, "name"]
  name = location %>% make.names()
  gene = name %>% strsplit(".", fixed = T) %>% sapply(extract2, 1)
  strand = circ_genes_bed[n_row, "strand"]
  gene_bed = paste0(name, ".bed")
  circ_genes_bed[n_row, ] %>% write.delim(gene_bed, col.names = F)
  isoform_file = paste0(rcm_dir, gene, "_isoforms.txt")
  isoform_out = system(paste0("cat ", isoform_file), intern = T)
  if (!identical(isoform_out, character(0))) {
    isoforms = read.delim(isoform_file, header = F) %>% pull(V1) %>% as.character()

    lapply(isoforms, function(isoform) {
      flank_bed = paste0(name, ".", isoform, ".flanking_introns.txt")
      blast_out = paste0("blast.", name, ".", isoform, ".txt")
      system(paste0("bedtools window -w 1 -a ", rcm_dir, gene, "_", isoform, "_introns.bed -b ", gene_bed, " | awk 'NR==1; END{print}' > ", flank_bed))
      intron1 = system(paste0("head -1 ", flank_bed, " | cut -f4"), intern = T)
      intron2 = system(paste0("tail -1 ", flank_bed, " | cut -f4"), intern = T)
      system(paste0("grep -w '", intron1, ".*", intron2, "' ", rcm_dir, "out_", gene, "_", isoform, "_introns.txt | head -1 > ", blast_out))

      out = system(paste0("cat ", blast_out), intern = T)
      if (!identical(out, character(0))) {
        chrom = system(paste0("head -1 ", flank_bed, " | cut -f1"), intern = T)

        intron1_start = system(paste0("head -1 ", flank_bed, " | cut -f2"), intern = T) %>% as.numeric()
        intron1_end = system(paste0("head -1 ", flank_bed, " | cut -f3"), intern = T) %>% as.numeric()
        intron2_start = system(paste0("tail -1 ", flank_bed, " | cut -f2"), intern = T) %>% as.numeric()
        intron2_end = system(paste0("tail -1 ", flank_bed, " | cut -f3"), intern = T) %>% as.numeric()

        rcm_start_pos1 = system(paste0("cut -f7 ", blast_out), intern = T) %>% as.numeric()
        rcm_end_pos1 = system(paste0("cut -f8 ", blast_out), intern = T) %>% as.numeric()
        rcm_start_pos2 = system(paste0("cut -f9 ", blast_out), intern = T) %>% as.numeric()
        rcm_end_pos2 = system(paste0("cut -f10 ", blast_out), intern = T) %>% as.numeric()

        if (strand == "-") {
          rcm_start1 = intron1_end - rcm_end_pos1 + 1
          rcm_end1 = intron1_end - rcm_start_pos1 + 1
          rcm_start2 = intron2_end - rcm_start_pos2 + 1
          rcm_end2 = intron2_end - rcm_end_pos2 + 1
        } else if (strand == "+") {
          rcm_start1 = intron1_start + rcm_start_pos1
          rcm_end1 = intron1_start + rcm_end_pos1
          rcm_start2 = intron2_start + rcm_end_pos2
          rcm_end2 = intron2_start + rcm_start_pos2
        } else {
          cat(gene, " has no strand info")
        }

        rcm_location1 = paste0(chrom, ":", rcm_start1, "-", rcm_end1)
        rcm_location2 = paste0(chrom, ":", rcm_start2, "-", rcm_end2)

        header = c("qseqid", "sseqid", "pident", "alength", "mismatch", "gapopen", "qstart", "qend", "sstart", "send", "evalue", "bitscore", "qseq", "sseq")
        read.delim(blast_out, header = F) %>%
          set_colnames(header) %>%
          mutate(qseql = rcm_location1,
                 sseql = rcm_location2,
                 gene = gene,
                 isoform = isoform,
                 strand = strand,
                 intron1_location = paste0(chrom, ":", intron1_start + 1, "-", intron1_end),
                 intron1_length = intron1_end - intron1_start,
                 intron2_location = paste0(chrom, ":", intron2_start + 1, "-", intron2_end),
                 intron2_length = intron2_end - intron2_start,
                 location = location %>% strsplit(";", fixed = T) %>% sapply(extract2, 2)) %>%
          select(gene, isoform, strand, location, intron1_location, intron1_length, intron2_location, intron2_length, everything()) %>%
          write.delim(blast_out)
      }
    })
  } else {
    cat(gene, "has alias problem\n")
  }
}, mc.cores = 4))

setwd(data_dir)

# merge all blast output into a table
system("head -1 rcm/blast.EPHA2.chr1.16474873.16475542.NM_004431.txt > header && cat rcm/blast.* | grep -wv 'gene' | cat header - > data/rcm_merged.txt && rm header")

# circRNAs with >= 1 RCM (n = 1,043)
rcm_all = read.delim("data/rcm_merged.txt") %>%
  filter(sseql != ":NA-NA") %>%
  group_by(gene, location) %>%
  top_n(1, isoform) %>%
  as.data.frame() %T>%
  write.delim("rcm_all.txt")

# final circRNAs with >= 1 RCM and flanking introns length >= 1500 bp (n == 886)
rcm = read.delim("data/rcm_merged.txt") %>%
  filter(sseql != ":NA-NA") %>%
  filter(intron1_length >= 1500 & intron2_length >= 1500) %>%
  group_by(gene, location) %>%
  top_n(1, isoform) %>%
  as.data.frame() %T>%
  write.delim("rcm.txt")

# prepare input bed files for editing analysis in the next step
rcm %>%
  separate(intron1_location, into = c("chromosome", "position"), sep = ":", remove = F) %>%
  separate(position, into = c("start", "end"), sep = "-") %>%
  mutate(start = as.numeric(start) - 1, name = paste0(gene, "_", qseqid), score = 0) %>%
  select(chromosome, start, end, name, score, strand) %>%
  mutate(start = as.numeric(end) - 1500) %>%
  write.delim("intron1_1500bp.bed", col.names = F)

rcm %>%
  separate(intron2_location, into = c("chromosome", "position"), sep = ":", remove = F) %>%
  separate(position, into = c("start", "end"), sep = "-") %>%
  mutate(start = as.numeric(start) - 1, name = paste0(gene, "_", sseqid), score = 0) %>%
  select(chromosome, start, end, name, score, strand) %>%
  mutate(end = as.numeric(start) + 1500) %>%
  write.delim("intron2_1500bp.bed", col.names = F)

rcm %>%
  separate(qseql, into = c("chromosome", "position"), sep = ":", remove = F) %>%
  separate(position, into = c("start", "end"), sep = "-") %>%
  mutate(start = as.numeric(start) - 1, name = paste0(gene, "_", qseqid), score = 0) %>%
  select(chromosome, start, end, name, score, strand) %>%
  write.delim("rcm1.bed", col.names = F)

rcm %>%
  separate(sseql, into = c("chromosome", "position"), sep = ":", remove = F) %>%
  separate(position, into = c("start", "end"), sep = "-") %>%
  mutate(start = as.numeric(start) - 1, name = paste0(gene, "_", sseqid), score = 0) %>%
  select(chromosome, start, end, name, score, strand) %>%
  write.delim("rcm2.bed", col.names = F)


### RNA-Editing
# uncomment below script to parse RNA-Editing job output from CSI NGS Portal
# and filter to obtain high-confidence editing sites (n = 41,551)

# read.delim("example/editing_candidates_annotated_merged_wide_AG.txt") %>%
#   filter_at(vars(matches("coverage$")), all_vars(is.na(.) | . >= 10)) %>%
#   filter_at(vars(matches("mutation_frequency$")), all_vars(is.na(.) | . > 0.1)) %>%
#   mutate(start = position - 1,
#          end = position,
#          name = paste(gene, chromosome, sep = ";"),
#          name = paste(gene, position, sep = ":"),
#          score = 0) %>%
#   rowwise() %>%
#   mutate(strand = strsplit(gene_strand, ",") %>% unlist() %>% unique()) %>%
#   select(chromosome, start, end, name, score, strand) %>%
#   as.data.frame() %>%
#   write.delim("editing.bed", col.names = F)

# EC109 RNA-Seq - 1500bp
system("bedtools coverage -a intron1_1500bp.bed -b rcm1.bed -d > intron1_rcm1_1500bp.bed")
system("bedtools coverage -a intron2_1500bp.bed -b rcm2.bed -d > intron2_rcm2_1500bp.bed")
system("bedtools coverage -a intron1_1500bp.bed -b editing.bed -d > intron1_editing_1500bp.bed")
system("bedtools coverage -a intron2_1500bp.bed -b editing.bed -d > intron2_editing_1500bp.bed")

intron1_rcm1_1500bp_coverage = read.delim("intron1_rcm1_1500bp.bed", header = F) %>%
  group_by(V7) %>% summarise(coverage = sum(V8))
intron2_rcm2_1500bp_coverage = read.delim("intron2_rcm2_1500bp.bed", header = F) %>%
  group_by(V7) %>% summarise(coverage = sum(V8))

intron1_editing_1500bp_coverage = read.delim("intron1_editing_1500bp.bed", header = F)
intron2_editing_1500bp_coverage = read.delim("intron2_editing_1500bp.bed", header = F)

# RADAR - 1500bp (PMID 24163250)
system("bedtools coverage -a intron1_1500bp.bed -b RADAR.bed -d > intron1_RADAR_1500bp.bed")
system("bedtools coverage -a intron2_1500bp.bed -b RADAR.bed -d > intron2_RADAR_1500bp.bed")

intron1_RADAR_1500bp_coverage = read.delim("intron1_RADAR_1500bp.bed", header = F)
intron2_RADAR_1500bp_coverage = read.delim("intron2_RADAR_1500bp.bed", header = F)


# plot
p1 = intron1_rcm1_1500bp_coverage %>%
  ggplot(aes(x = V7, y = coverage)) +
  geom_point() +
  scale_x_continuous(labels = c("-1500", "-1000", "-500", "0")) +
  labs(x = "upstream of intron 3' splice site (nt)", y = "RCM coverage", title = "Upstream Intron") +
  theme(plot.title = element_text(hjust = 0.5, face = "bold"))

p2 = intron2_rcm2_1500bp_coverage %>%
  ggplot(aes(x = V7, y = coverage)) +
  geom_point() +
  labs(x = "downstream of intron 5' splice site (nt)", y = "RCM coverage", title = "Downstream Intron") +
  theme(plot.title = element_text(hjust = 0.5, face = "bold"))

p3 = intron1_editing_1500bp_coverage %>%
  filter(V8 != 0) %>%
  ggplot(aes(x = V7)) +
  geom_density(bw = 10, color = "red") +
  scale_x_continuous(labels = c("-1500", "-1000", "-500", "0")) +
  labs(x = "upstream of intron 3' splice site (nt)", y = "A to I density (EC109 RNA-Seq)", title = "Upstream Intron") +
  theme(plot.title = element_text(hjust = 0.5, face = "bold"))

p4 = intron2_editing_1500bp_coverage %>%
  filter(V8 != 0) %>%
  ggplot(aes(x = V7)) +
  geom_density(bw = 10, color = "red") +
  labs(x = "downstream of intron 5' splice site (nt)", y = "A to I density (EC109 RNA-Seq)", title = "Downstream Intron") +
  theme(plot.title = element_text(hjust = 0.5, face = "bold"))

p5 = intron1_RADAR_1500bp_coverage %>%
  filter(V8 != 0) %>%
  ggplot(aes(x = V7)) +
  geom_density(bw = 10, color = "blue") +
  scale_x_continuous(labels = c("-1500", "-1000", "-500", "0")) +
  labs(x = "upstream of intron 3' splice site (nt)", y = "A to I density (RADAR)", title = "Upstream Intron") +
  theme(plot.title = element_text(hjust = 0.5, face = "bold"))

p6 = intron2_RADAR_1500bp_coverage %>%
  filter(V8 != 0) %>%
  ggplot(aes(x = V7)) +
  geom_density(bw = 10, color = "blue") +
  labs(x = "downstream of intron 5' splice site (nt)", y = "A to I density (RADAR)", title = "Downstream Intron") +
  theme(plot.title = element_text(hjust = 0.5, face = "bold"))

plot_coverage = (p1 + p2) / (p3 + p4) / (p5 + p6) +
  plot_annotation(title = "RCM Coverage and A-to-I Density Distribution within Flanking Introns of circRNAs (n = 886)",
                  theme = theme(plot.title = element_text(hjust = 0.5, face = "bold")))
ggsave(filename = "plot_coverage.pdf", plot = plot_coverage, width = 15, height = 12)
