# Supplementary material for: ADARs act as potent regulators of circular transcriptome in cancer
Source: Nat Commun. 2022 Mar 21;13:1508. doi: 10.1038/s41467-022-29138-2 (PMC8938519; doi:10.1038/s41467-022-29138-2)
Supplement: Supplementary file 9 — Supplementary Software 1 [file 41467_2022_29138_MOESM9_ESM.zip › circRNA_paper/convert_editing_site_to_unedited.sh]

#!/bin/bash
file=$1
rm ${file}.A_to_G.fa
label=1
{
	while read -a line ; do
		if (( label == 1)) 
		then
#		dist=10
			awk -v a=${line[0]} 'BEGIN{print a}' >> "${file}.A_to_G.fa"
			label=0
		else
			awk -v a=${line[0]} 'BEGIN{print substr(a, 0, 10)"g"substr(a,12,20)}' >> "${file}.A_to_G.fa"
			label=1
		fi
	done
} < "${file}"
