# Supplementary material for: ADARs act as potent regulators of circular transcriptome in cancer
Source: Nat Commun. 2022 Mar 21;13:1508. doi: 10.1038/s41467-022-29138-2 (PMC8938519; doi:10.1038/s41467-022-29138-2)
Supplement: Supplementary file 9 — Supplementary Software 1 [file 41467_2022_29138_MOESM9_ESM.zip › circRNA_paper/count_RBP_numbers_per_editing_site.sh]

#!/bin/bash

file=$1
rm ${file}.count.txt
label=0

{
	while read -a line ; do
#		editing_info="${line[0]}"
                if [[ "${line[0]}" == "************************************************************************************************" ]]
                then
#               dist=10
			echo -n -e "${editing_info}\t"  >> "${file}.count.txt"
			echo -n -e "${label}\n" >> "${file}.count.txt"
                        #awk -v a=${line[0]} 'BEGIN{print a}' >> "${file}.A_to_G.fa"
                        label=0
                else
			if [[ ${line[0]} == chr* ]]
	                then
        	                editing_info="${line[0]}"
                	else
#			editing_info="${line[0]}"
				((label++))
			#awk -v a=${line[0]} 'BEGIN{print substr(a, 0, 10)"g"substr(a,12,20)}' >> "${file}.A_to_G.fa"
                        #label=1
			fi
                fi
        done
} < "${file}"

file=$2
rm ${file}.count.txt
label=0

{
        while read -a line ; do
#               editing_info="${line[0]}"
                if [[ "${line[0]}" == "************************************************************************************************" ]]
                then
#               dist=10
                        echo -n -e "${editing_info}\t"  >> "${file}.count.txt"
                        echo -n -e "${label}\n" >> "${file}.count.txt"
                        #awk -v a=${line[0]} 'BEGIN{print a}' >> "${file}.A_to_G.fa"
                        label=0
                else
                        if [[ ${line[0]} == chr* ]]
                        then
                                editing_info="${line[0]}"
                        else
#                       editing_info="${line[0]}"
                                ((label++))
                        #awk -v a=${line[0]} 'BEGIN{print substr(a, 0, 10)"g"substr(a,12,20)}' >> "${file}.A_to_G.fa"
                        #label=1
                        fi
                fi
        done
} < "${file}"
