# Supplementary material for: ADARs act as potent regulators of circular transcriptome in cancer
Source: Nat Commun. 2022 Mar 21;13:1508. doi: 10.1038/s41467-022-29138-2 (PMC8938519; doi:10.1038/s41467-022-29138-2)
Supplement: Supplementary file 9 — Supplementary Software 1 [file 41467_2022_29138_MOESM9_ESM.zip › circRNA_paper/count_RBP_numbers_per_editing_site.step2_for_per_circRNA.sh]

#!/bin/bash
#bash count_RBP_numbers_per_editing_site.step2.sh down_A.input.txt down_G.input.txt down_A_and_G.input.txt.count.txt > down_group_binding_difference_between_edited_and_unedited.editing_sites_per_RBP.txt
file1=$1
file2=$2
anno_file=$3

#rm ${file}.count.txt
#count=0
declare -A hashCount
declare -A hashcircRNA

{
	while read -a line ; do
#		editing_info="${line[0]}"
                grep -A "${line[1]}" "${line[0]}" ${file1} | grep -v 'Coordinate' | sed -r '/^\s*$/d' | tail -n+3 > ${line[0]}.A.txt
                grep -A "${line[3]}" "${line[0]}" ${file2} | grep -v 'Coordinate' | sed -r '/^\s*$/d' | tail -n+3 > ${line[0]}.G.txt
		for line0 in $(grep "Protein:" ${line[0]}.A.txt); do line0=${line0//Protein:/}; line0=${line0//(Hs\/Mm)/}; echo -n -e "${line0}\n" ; done > test1
		for line0 in $(grep "Protein:" ${line[0]}.G.txt); do line0=${line0//Protein:/}; line0=${line0//(Hs\/Mm)/}; echo -n -e "${line0}\n" ; done > test2
		for RBP in $(cat test1 | grep -v -e '^$'); do 
#                       echo ${RBP}
                        p_value_A=$(grep -A 1 "${RBP}" "${line[0]}.A.txt" | tail -n+2 | awk '{print $NF}' )
                        p_value_G=$(grep -A 1 "${RBP}" "${line[0]}.G.txt" | tail -n+2 | awk '{print $NF}' )
                        z_score_A=$(grep -A 1 "${RBP}" "${line[0]}.A.txt" | tail -n+2 | awk '{print $(NF-1)}' )
                        z_score_G=$(grep -A 1 "${RBP}" "${line[0]}.G.txt" | tail -n+2 | awk '{print $(NF-1)}' )
#                       echo ${p_value_A}
#                       echo ${p_value_G}

                        if [ "${p_value_A}" != "${p_value_G}" ] || [ "${z_score_A}" != "${z_score_G}" ]; then
#                               ((count++))
#				echo "${p_value_A} ${p_value_G} ${z_value_A} ${z_value_G}"
                                circRNA=$(echo "${line[0]}" | awk '{split($1,a,/;/); print a[4]}'| awk '{split($1,a,/:|-/); print a[1]a[2]a[3]}')
                                RBPcircRNA="${RBP}${circRNA}"
				if [[ -n ${hashCount["$RBP"]} ]]
                                then
#                                       echo "correct2"
					if [[ -n ${hashcircRNA["$RBPcircRNA"]} ]]
	                                then
					        echo "repeat!- ${RBPcircRNA}"
					else
						sum=`expr ${hashCount["$RBP"]} + 1`
        	                                hashCount[$RBP]="${sum}"
						hashcircRNA[$RBPcircRNA]=1
					fi
#                                       echo "$RBP - ${hashCount["$RBP"]}"
                                else
					hashCount[$RBP]=1
					hashcircRNA[$RBPcircRNA]=1
#                                       echo "$RBP - ${hashCount["$RBP"]}"
                                fi
                        fi
                done
		for RBP in $(cat test2 | grep -v -e '^$'); do 
                        p_value_A=$(grep -A 1 "${RBP}" "${line[0]}.A.txt" | tail -n+2 | awk '{print $NF}' )
                        p_value_G=$(grep -A 1 "${RBP}" "${line[0]}.G.txt" | tail -n+2 | awk '{print $NF}' )
                        z_score_A=$(grep -A 1 "${RBP}" "${line[0]}.A.txt" | tail -n+2 | awk '{print $(NF-1)}' )
                        z_score_G=$(grep -A 1 "${RBP}" "${line[0]}.G.txt" | tail -n+2 | awk '{print $(NF-1)}' )
                #        echo ${p_value_A}
                #        echo ${p_value_G}

                        if [ "${p_value_A}" != "${p_value_G}" ] || [ "${z_score_A}" != "${z_score_G}" ]; then
#                               ((count++))
				circRNA=$(echo "${line[0]}" | awk '{split($1,a,/;/); print a[4]}'| awk '{split($1,a,/:|-/); print a[1]a[2]a[3]}')
                                RBPcircRNA="${RBP}${circRNA}"
                                if [[ -n ${hashCount["$RBP"]} ]]
                                then	
                                        if [[ -n ${hashcircRNA["$RBPcircRNA"]} ]]
					then
                                                echo "repeat!- ${RBPcircRNA}"
					else
						sum=`expr ${hashCount["$RBP"]} + 1`
                                                hashCount[$RBP]="${sum}"
                                                hashcircRNA[$RBPcircRNA]=1
                                        fi
                                else
					hashCount[$RBP]=1
                                        hashcircRNA[$RBPcircRNA]=1
                                fi
                        fi
                done

        done
} < "${anno_file}"

for RBP in "${!hashCount[@]}"; do echo "$RBP - ${hashCount["$RBP"]}"; done
