# Supplementary material for: ADARs act as potent regulators of circular transcriptome in cancer
Source: Nat Commun. 2022 Mar 21;13:1508. doi: 10.1038/s41467-022-29138-2 (PMC8938519; doi:10.1038/s41467-022-29138-2)
Supplement: Supplementary file 9 — Supplementary Software 1 [file 41467_2022_29138_MOESM9_ESM.zip › circRNA_paper/data/adar_oe_kd_specific_circRNAs.txt]

location	gene	type	length	EC109_plenti6_circRNA_count_oe	EC109_plenti_ADAR1_circRNA_count_oe	EC109_plenti_ADAR2_circRNA_count_oe	total_reads	sum_control_ADAR1_oe	sum_control_ADAR2_oe	fold_change_ADAR1_oe	fold_change_ADAR2_oe	EC109_scr_circRNA_count_kd	EC109_ADAR1_kd_circRNA_count_kd	EC109_ADAR2_kd_circRNA_count_kd	total_reads_kd	sum_control_ADAR1_kd	sum_control_ADAR2_kd	fold_change_ADAR1_kd	fold_change_ADAR2_kd	specificity
chr10:103799882:-|chr10:103789395:-	ARMH3	circular_RNA|multiple_exon	219	5	11	6	22	16	11	2.2	1.2	8	4	16	28	12	24	0.5	2	adar1_up
chr10:104414410:+|chr10:104416142:+	TRIM8	circular_RNA|multiple_exon	210	0	56	6	62	56	6	Inf	Inf	8	2	8	18	10	16	0.25	1	adar1_up
chr10:1118056:+|chr10:1151207:+	WDR37	circular_RNA|multiple_exon	318	0	13	0	13	13	0	Inf	NA	12	6	7	25	18	19	0.5	0.583333333333333	adar1_up
chr10:11893996:+|chr10:11894214:+	PROSER2	circular_RNA|single_exon	218	0	13	0	13	13	0	Inf	NA	25	10	13	48	35	38	0.4	0.52	adar1_up
chr10:12123471:+|chr10:12159754:+	DHTKD1	circular_RNA|multiple_exon	237	0	13	0	13	13	0	Inf	NA	10	2	8	20	12	18	0.2	0.8	adar1_up
chr10:121347760:-|chr10:121338238:-	TIAL1	circular_RNA|multiple_exon	204	0	19	1	20	19	1	Inf	Inf	9	1	7	17	10	16	0.111111111111111	0.777777777777778	adar1_up
chr10:124151819:+|chr10:124166189:+	PLEKHA1	circular_RNA|multiple_exon	166	4	30	6	40	34	10	7.5	1.5	8	4	12	24	12	20	0.5	1.5	adar1_up
chr10:126172708:+|chr10:126186697:+	LHPP	circular_RNA|multiple_exon	279	0	27	4	31	27	4	Inf	Inf	10	2	4	16	12	14	0.2	0.4	adar1_up
chr10:127505094:-|chr10:127495982:-	UROS	circular_RNA|multiple_exon	162	0	39	0	39	39	0	Inf	NA	14	3	9	26	17	23	0.214285714285714	0.642857142857143	adar1_up
chr10:128768966:+|chr10:128836080:+	DOCK1	circular_RNA|multiple_exon	180	0	14	0	14	14	0	Inf	NA	9	4	5	18	13	14	0.444444444444444	0.555555555555556	adar1_up
chr10:14977563:-|chr10:14970015:-	DCLRE1C	circular_RNA|multiple_exon	237	0	11	0	11	11	0	Inf	NA	10	3	4	17	13	14	0.3	0.4	adar1_up
chr10:27410377:-|chr10:27403450:-	YME1L1	circular_RNA|multiple_exon	148	9	20	0	29	29	9	2.22222222222222	0	15	4	9	28	19	24	0.266666666666667	0.6	adar1_up
chr10:43312047:+|chr10:43319232:+	BMS1	circular_RNA|multiple_exon	248	0	12	0	12	12	0	Inf	NA	10	3	12	25	13	22	0.3	1.2	adar1_up
chr10:5842668:-|chr10:5827815:-	GDI2	circular_RNA|multiple_exon	305	4	30	22	56	34	26	7.5	5.5	12	4	13	29	16	25	0.333333333333333	1.08333333333333	adar1_up
chr11:103151077:+|chr11:103194718:+	DYNC2H1	circular_RNA|multiple_exon	169	0	21	14	35	21	14	Inf	Inf	15	2	6	23	17	21	0.133333333333333	0.4	adar1_up
chr11:129034322:-|chr11:128963516:-	ARHGAP32	circular_RNA|multiple_exon	194	26	58	37	121	84	63	2.23076923076923	1.42307692307692	48	24	96	168	72	144	0.5	2	adar1_up
chr11:129830977:-|chr11:129825407:-	PRDM10	circular_RNA|multiple_exon	245	2	32	11	45	34	13	16	5.5	19	6	10	35	25	29	0.315789473684211	0.526315789473684	adar1_up
chr11:20424465:+|chr11:20486092:+	PRMT3	circular_RNA|multiple_exon	151	4	8	14	26	12	18	2	3.5	9	2	9	20	11	18	0.222222222222222	1	adar1_up
chr11:24927537:+|chr11:25004839:+	LUZP2	circular_RNA|multiple_exon	229	9	22	31	62	31	40	2.44444444444444	3.44444444444444	68	25	57	150	93	125	0.367647058823529	0.838235294117647	adar1_up
chr11:3010501:-|chr11:2972489:-	NAP1L4	circular_RNA|multiple_exon	198	6	29	10	45	35	16	4.83333333333333	1.66666666666667	20	0	17	37	20	37	0	0.85	adar1_up
chr11:3774638:-|chr11:3756421:-	NUP98	circular_RNA|multiple_exon	225	3	10	45	58	13	48	3.33333333333333	15	24	8	32	64	32	56	0.333333333333333	1.33333333333333	adar1_up
chr11:46113774:-|chr11:46105717:-	PHF21A	circular_RNA|multiple_exon	176	5	12	0	17	17	5	2.4	0	10	1	0	11	11	10	0.1	0	adar1_up
chr11:6245937:-|chr11:6243672:-	FAM160A2	circular_RNA|multiple_exon	495	5	27	16	48	32	21	5.4	3.2	12	6	4	22	18	16	0.5	0.333333333333333	adar1_up
chr11:62622938:-|chr11:62620128:-	SNHG1	circular_RNA|multiple_exon	67	0	10	0	10	10	0	Inf	NA	8	4	3	15	12	11	0.5	0.375	adar1_up
chr11:62649365:+|chr11:62655690:+	SLC3A2	circular_RNA|multiple_exon	256	0	23	30	53	23	30	Inf	Inf	10	2	8	20	12	18	0.2	0.8	adar1_up
chr11:68580044:-|chr11:68574935:-	CPT1A	circular_RNA|multiple_exon	310	0	18	0	18	18	0	Inf	NA	11	0	0	11	11	11	0	0	adar1_up
chr11:74315737:+|chr11:74331134:+	POLD3	circular_RNA|multiple_exon	174	0	10	2	12	10	2	Inf	Inf	11	2	4	17	13	15	0.181818181818182	0.363636363636364	adar1_up
chr11:85712201:-|chr11:85707869:-	PICALM	circular_RNA|multiple_exon	226	0	15	46	61	15	46	Inf	Inf	15	6	15	36	21	30	0.4	1	adar1_up
chr12:121853962:+|chr12:121855714:+	RNF34	circular_RNA|multiple_exon	268	0	43	21	64	43	21	Inf	Inf	15	2	11	28	17	26	0.133333333333333	0.733333333333333	adar1_up
chr12:122181535:+|chr12:122190129:+	TMEM120B	circular_RNA|multiple_exon	213	7	32	34	73	39	41	4.57142857142857	4.85714285714286	23	4	23	50	27	46	0.173913043478261	1	adar1_up
chr12:122219098:-|chr12:122218778:-	RHOF	circular_RNA|multiple_exon	243	0	22	26	48	22	26	Inf	Inf	9	3	12	24	12	21	0.333333333333333	1.33333333333333	adar1_up
chr12:123052808:+|chr12:123061576:+	KNTC1	circular_RNA|multiple_exon	245	0	11	10	21	11	10	Inf	Inf	27	2	31	60	29	58	0.0740740740740741	1.14814814814815	adar1_up
chr12:124218473:+|chr12:124221818:+	ATP6V0A2	circular_RNA|multiple_exon	294	0	16	14	30	16	14	Inf	Inf	9	2	25	36	11	34	0.222222222222222	2.77777777777778	adar1_up
chr12:133331719:-|chr12:133318005:-	ANKLE2	circular_RNA|multiple_exon	524	0	59	9	68	59	9	Inf	Inf	45	19	22	86	64	67	0.422222222222222	0.488888888888889	adar1_up
chr12:133331719:-|chr12:133319740:-	ANKLE2	circular_RNA|multiple_exon	580	0	60	0	60	60	0	Inf	NA	9	3	9	21	12	18	0.333333333333333	1	adar1_up
chr12:22646271:-|chr12:22631247:-	C2CD5	circular_RNA|multiple_exon	278	0	30	22	52	30	22	Inf	Inf	19	8	16	43	27	35	0.421052631578947	0.842105263157895	adar1_up
chr12:39705355:-|chr12:39695282:-	KIF21A	circular_RNA|multiple_exon	335	8	20	6	34	28	14	2.5	0.75	8	3	10	21	11	18	0.375	1.25	adar1_up
chr12:50821545:+|chr12:50822873:+	LARP4	circular_RNA|multiple_exon	302	0	34	0	34	34	0	Inf	NA	14	4	1	19	18	15	0.285714285714286	0.0714285714285714	adar1_up
chr12:514677:+|chr12:527802:+	CCDC77	circular_RNA|multiple_exon	195	16	42	48	106	58	64	2.625	3	10	5	10	25	15	20	0.5	1	adar1_up
chr12:51512555:-|chr12:51500308:-	TFCP2	circular_RNA|multiple_exon	239	0	24	1	25	24	1	Inf	Inf	9	4	13	26	13	22	0.444444444444444	1.44444444444444	adar1_up
chr12:56676775:-|chr12:56676204:-	CS	circular_RNA|multiple_exon	319	0	29	0	29	29	0	Inf	NA	9	4	7	20	13	16	0.444444444444444	0.777777777777778	adar1_up
chr12:69756568:+|chr12:69764755:+	YEATS4	circular_RNA|multiple_exon	206	0	12	0	12	12	0	Inf	NA	9	3	2	14	12	11	0.333333333333333	0.222222222222222	adar1_up
chr12:88939642:-|chr12:88909311:-	KITLG	circular_RNA|multiple_exon	196	0	19	0	19	19	0	Inf	NA	9	1	11	21	10	20	0.111111111111111	1.22222222222222	adar1_up
chr12:95605043:-|chr12:95602619:-	FGD6	circular_RNA|single_exon	2424	4	22	0	26	26	4	5.5	0	61	27	56	144	88	117	0.442622950819672	0.918032786885246	adar1_up
chr13:111870026:+|chr13:111885640:+	ARHGEF7	circular_RNA|multiple_exon	289	0	36	0	36	36	0	Inf	NA	17	7	19	43	24	36	0.411764705882353	1.11764705882353	adar1_up
chr13:113854830:-|chr13:113832488:-	PCID2	circular_RNA|multiple_exon	202	8	17	4	29	25	12	2.125	0.5	15	4	16	35	19	31	0.266666666666667	1.06666666666667	adar1_up
chr13:20534098:+|chr13:20580726:+	ZMYM2	circular_RNA|multiple_exon	280	0	12	0	12	12	0	Inf	NA	11	2	11	24	13	22	0.181818181818182	1	adar1_up
chr13:26911704:+|chr13:26928017:+	CDK8	circular_RNA|multiple_exon	215	19	39	11	69	58	30	2.05263157894737	0.578947368421053	32	14	36	82	46	68	0.4375	1.125	adar1_up
chr13:31789188:+|chr13:31803431:+	B3GLCT	circular_RNA|multiple_exon	158	5	19	15	39	24	20	3.8	3	15	7	18	40	22	33	0.466666666666667	1.2	adar1_up
chr14:103167615:+|chr14:103180954:+	RCOR1	circular_RNA|multiple_exon	246	6	18	17	41	24	23	3	2.83333333333333	14	7	20	41	21	34	0.5	1.42857142857143	adar1_up
chr14:23424385:-|chr14:23416380:-	HAUS4	circular_RNA|multiple_exon	144	4	22	19	45	26	23	5.5	4.75	17	4	31	52	21	48	0.235294117647059	1.82352941176471	adar1_up
chr14:57740962:+|chr14:57741607:+	AP5M1	circular_RNA|single_exon	645	1	9	17	27	10	18	9	17	13	2	12	27	15	25	0.153846153846154	0.923076923076923	adar1_up
chr14:73544077:+|chr14:73554869:+	RBM25	circular_RNA|multiple_exon	327	0	11	3	14	11	3	Inf	Inf	11	1	12	24	12	23	0.0909090909090909	1.09090909090909	adar1_up
chr14:76620697:+|chr14:76662315:+	GPATCH2L	circular_RNA|multiple_exon	765	0	10	13	23	10	13	Inf	Inf	8	4	10	22	12	18	0.5	1.25	adar1_up
chr14:96986392:+|chr14:96991728:+	PAPOLA	circular_RNA|multiple_exon	254	0	20	0	20	20	0	Inf	NA	9	1	2	12	10	11	0.111111111111111	0.222222222222222	adar1_up
chr15:23356220:-|chr15:23333849:-	HERC2P2	circular_RNA|multiple_exon	264	0	12	18	30	12	18	Inf	Inf	22	8	17	47	30	39	0.363636363636364	0.772727272727273	adar1_up
chr15:28508315:-|chr15:28491027:-	HERC2	circular_RNA|multiple_exon	436	8	25	0	33	33	8	3.125	0	16	6	19	41	22	35	0.375	1.1875	adar1_up
chr15:30064369:-|chr15:30058469:-	TJP1	circular_RNA|multiple_exon	378	0	15	6	21	15	6	Inf	Inf	11	0	6	17	11	17	0	0.545454545454545	adar1_up
chr15:40675429:+|chr15:40684224:+	KNSTRN	circular_RNA|multiple_exon	168	0	24	0	24	24	0	Inf	NA	10	3	5	18	13	15	0.3	0.5	adar1_up
chr15:43122276:-|chr15:43086842:-	TTBK2	circular_RNA|multiple_exon	297	0	15	4	19	15	4	Inf	Inf	12	2	6	20	14	18	0.166666666666667	0.5	adar1_up
chr15:44057648:+|chr15:44059108:+	PDIA3	circular_RNA|multiple_exon	298	0	10	0	10	10	0	Inf	NA	12	2	5	19	14	17	0.166666666666667	0.416666666666667	adar1_up
chr15:50931745:-|chr15:50926579:-	TRPM7	circular_RNA|multiple_exon	298	0	30	0	30	30	0	Inf	NA	7	3	5	15	10	12	0.428571428571429	0.714285714285714	adar1_up
chr15:56680670:+|chr15:56687032:+	TEX9	circular_RNA|multiple_exon	221	0	13	11	24	13	11	Inf	Inf	7	3	13	23	10	20	0.428571428571429	1.85714285714286	adar1_up
chr15:60674640:-|chr15:60648118:-	ANXA2	circular_RNA|multiple_exon	178	1	13	0	14	14	1	13	0	7	3	1	11	10	8	0.428571428571429	0.142857142857143	adar1_up
chr15:64404772:+|chr15:64429131:+	SNX1	circular_RNA|multiple_exon	182	11	30	0	41	41	11	2.72727272727273	0	11	5	18	34	16	29	0.454545454545455	1.63636363636364	adar1_up
chr15:72511451:-|chr15:72499069:-	PKM	circular_RNA|multiple_exon	318	0	22	0	22	22	0	Inf	NA	9	1	3	13	10	12	0.111111111111111	0.333333333333333	adar1_up
chr15:78836532:+|chr15:78839040:+	PSMA4	circular_RNA|multiple_exon	200	0	25	8	33	25	8	Inf	Inf	11	4	14	29	15	25	0.363636363636364	1.27272727272727	adar1_up
chr15:86064659:+|chr15:86087186:+	AKAP13	circular_RNA|multiple_exon	330	21	42	11	74	63	32	2	0.523809523809524	7	3	12	22	10	19	0.428571428571429	1.71428571428571	adar1_up
chr15:93540187:+|chr15:93541851:+	CHD2	circular_RNA|multiple_exon	260	14	39	5	58	53	19	2.78571428571429	0.357142857142857	19	9	23	51	28	42	0.473684210526316	1.21052631578947	adar1_up
chr16:11941663:-|chr16:11935552:-	RSL1D1	circular_RNA|multiple_exon	263	6	14	7	27	20	13	2.33333333333333	1.16666666666667	17	2	7	26	19	24	0.117647058823529	0.411764705882353	adar1_up
chr16:1420358:-|chr16:1416019:-	UNKL	circular_RNA|multiple_exon	604	6	19	0	25	25	6	3.16666666666667	0	16	4	19	39	20	35	0.25	1.1875	adar1_up
chr16:14738131:+|chr16:14742449:+	BFAR	circular_RNA|multiple_exon	539	1	11	17	29	12	18	11	17	10	4	16	30	14	26	0.4	1.6	adar1_up
chr16:1657298:-|chr16:1652371:-	IFT140	circular_RNA|multiple_exon	398	3	43	7	53	46	10	14.3333333333333	2.33333333333333	10	4	9	23	14	19	0.4	0.9	adar1_up
chr16:30078555:+|chr16:30081350:+	ALDOA	circular_RNA|multiple_exon	331	3	13	0	16	16	3	4.33333333333333	0	8	3	9	20	11	17	0.375	1.125	adar1_up
chr16:4463405:-|chr16:4455492:-	CORO7	circular_RNA|multiple_exon	172	5	20	1	26	25	6	4	0.2	9	1	11	21	10	20	0.111111111111111	1.22222222222222	adar1_up
chr16:53269097:+|chr16:53272498:+	CHD9	circular_RNA|multiple_exon	364	0	16	7	23	16	7	Inf	Inf	11	4	2	17	15	13	0.363636363636364	0.181818181818182	adar1_up
chr16:58753159:-|chr16:58749918:-	GOT2	circular_RNA|multiple_exon	224	0	10	11	21	10	11	Inf	Inf	13	3	6	22	16	19	0.230769230769231	0.461538461538462	adar1_up
chr16:67100585:+|chr16:67116242:+	CBFB	circular_RNA|multiple_exon	242	0	14	12	26	14	12	Inf	Inf	8	4	15	27	12	23	0.5	1.875	adar1_up
chr16:69406258:-|chr16:69404386:-	TERF2	circular_RNA|multiple_exon	232	5	14	21	40	19	26	2.8	4.2	39	19	24	82	58	63	0.487179487179487	0.615384615384615	adar1_up
chr16:89862426:-|chr16:89857811:-	FANCA	circular_RNA|multiple_exon	245	24	61	16	101	85	40	2.54166666666667	0.666666666666667	22	7	13	42	29	35	0.318181818181818	0.590909090909091	adar1_up
chr17:1340449:-|chr17:1339914:-	CRK	circular_RNA|multiple_exon	900	0	15	0	15	15	0	Inf	NA	12	4	8	24	16	20	0.333333333333333	0.666666666666667	adar1_up
chr17:15943808:-|chr17:15938079:-	NCOR1	circular_RNA|multiple_exon	232	3	11	15	29	14	18	3.66666666666667	5	9	4	12	25	13	21	0.444444444444444	1.33333333333333	adar1_up
chr17:29585362:+|chr17:29592357:+	NF1	circular_RNA|multiple_exon	268	7	33	31	71	40	38	4.71428571428571	4.42857142857143	13	4	21	38	17	34	0.307692307692308	1.61538461538462	adar1_up
chr17:30267305:+|chr17:30303633:+	SUZ12	circular_RNA|multiple_exon	139	0	15	0	15	15	0	Inf	NA	7	3	7	17	10	14	0.428571428571429	1	adar1_up
chr17:33467085:-|chr17:33466254:-	NLE1	circular_RNA|multiple_exon	296	4	24	32	60	28	36	6	8	10	5	13	28	15	23	0.5	1.3	adar1_up
chr17:33921027:+|chr17:33935406:+	AP2B1	circular_RNA|multiple_exon	304	2	8	19	29	10	21	4	9.5	8	3	4	15	11	12	0.375	0.5	adar1_up
chr17:38449708:+|chr17:38450755:+	CDC6	circular_RNA|multiple_exon	314	0	16	5	21	16	5	Inf	Inf	7	3	8	18	10	15	0.428571428571429	1.14285714285714	adar1_up
chr17:38563194:-|chr17:38562636:-	TOP2A	circular_RNA|multiple_exon	219	0	13	3	16	13	3	Inf	Inf	27	11	27	65	38	54	0.407407407407407	1	adar1_up
chr17:41576230:+|chr17:41582193:+	DHX8	circular_RNA|multiple_exon	278	14	66	12	92	80	26	4.71428571428571	0.857142857142857	10	5	14	29	15	24	0.5	1.4	adar1_up
chr17:53108529:+|chr17:53158544:+	STXBP4	circular_RNA|multiple_exon	229	0	17	15	32	17	15	Inf	Inf	9	2	6	17	11	15	0.222222222222222	0.666666666666667	adar1_up
chr17:54926057:+|chr17:54939612:+	DGKE	circular_RNA|multiple_exon	268	2	20	0	22	22	2	10	0	8	2	13	23	10	21	0.25	1.625	adar1_up
chr17:64728806:+|chr17:64770185:+	PRKCA	circular_RNA|multiple_exon	217	9	68	0	77	77	9	7.55555555555556	0	7	3	3	13	10	10	0.428571428571429	0.428571428571429	adar1_up
chr17:73204622:+|chr17:73211918:+	NUP85	circular_RNA|multiple_exon	162	7	18	0	25	25	7	2.57142857142857	0	10	4	6	20	14	16	0.4	0.6	adar1_up
chr17:79652635:+|chr17:79655857:+	HGS	circular_RNA|multiple_exon	207	9	65	11	85	74	20	7.22222222222222	1.22222222222222	9	3	3	15	12	12	0.333333333333333	0.333333333333333	adar1_up
chr17:80417868:+|chr17:80426772:+	NARF	circular_RNA|multiple_exon	212	0	19	0	19	19	0	Inf	NA	8	3	10	21	11	18	0.375	1.25	adar1_up
chr17:81042814:+|chr17:81043199:+	METRNL	circular_RNA|single_exon	385	8	23	6	37	31	14	2.875	0.75	8	4	14	26	12	22	0.5	1.75	adar1_up
chr18:10857209:-|chr18:10855351:-	PIEZO2	circular_RNA|multiple_exon	423	1	23	8	32	24	9	23	8	16	1	7	24	17	23	0.0625	0.4375	adar1_up
chr18:12371690:-|chr18:12344131:-	AFG3L2	circular_RNA|multiple_exon	214	0	25	11	36	25	11	Inf	Inf	12	0	6	18	12	18	0	0.5	adar1_up
chr18:19244191:-|chr18:19237065:-	ABHD3	circular_RNA|multiple_exon	160	0	16	2	18	16	2	Inf	Inf	7	3	16	26	10	23	0.428571428571429	2.28571428571429	adar1_up
chr18:39595440:+|chr18:39609405:+	PIK3C3	circular_RNA|multiple_exon	206	7	17	13	37	24	20	2.42857142857143	1.85714285714286	7	3	8	18	10	15	0.428571428571429	1.14285714285714	adar1_up
chr18:54293688:-|chr18:54283476:-	TXNL1	circular_RNA|multiple_exon	165	0	10	4	14	10	4	Inf	Inf	8	3	5	16	11	13	0.375	0.625	adar1_up
chr18:59815571:-|chr18:59805476:-	PIGN	circular_RNA|multiple_exon	179	0	15	0	15	15	0	Inf	NA	8	2	4	14	10	12	0.25	0.5	adar1_up
chr18:74561482:+|chr18:74587620:+	ZNF236	circular_RNA|multiple_exon	314	2	34	25	61	36	27	17	12.5	8	2	21	31	10	29	0.25	2.625	adar1_up
chr18:77037054:+|chr18:77067234:+	ATP9B	circular_RNA|multiple_exon	390	1	19	2	22	20	3	19	2	8	2	12	22	10	20	0.25	1.5	adar1_up
chr18:9931807:+|chr18:9950565:+	VAPA	circular_RNA|multiple_exon	325	0	14	10	24	14	10	Inf	Inf	18	7	29	54	25	47	0.388888888888889	1.61111111111111	adar1_up
chr19:11024553:+|chr19:11027453:+	CARM1	circular_RNA|multiple_exon	258	7	26	17	50	33	24	3.71428571428571	2.42857142857143	16	5	6	27	21	22	0.3125	0.375	adar1_up
chr19:1154401:-|chr19:1149368:-	SBNO2	circular_RNA|multiple_exon	291	0	24	9	33	24	9	Inf	Inf	11	3	13	27	14	24	0.272727272727273	1.18181818181818	adar1_up
chr19:12989648:-|chr19:12989196:-	DNASE2	circular_RNA|multiple_exon	361	0	12	17	29	12	17	Inf	Inf	16	8	9	33	24	25	0.5	0.5625	adar1_up
chr19:13135835:+|chr19:13136366:+	NFIX	circular_RNA|single_exon	531	0	17	7	24	17	7	Inf	Inf	11	1	6	18	12	17	0.0909090909090909	0.545454545454545	adar1_up
chr19:14156966:+|chr19:14157430:+	IL27RA	circular_RNA|multiple_exon	371	7	33	21	61	40	28	4.71428571428571	3	9	2	1	12	11	10	0.222222222222222	0.111111111111111	adar1_up
chr19:313643:-|chr19:311845:-	MIER2	circular_RNA|multiple_exon	245	50	142	56	248	192	106	2.84	1.12	30	13	47	90	43	77	0.433333333333333	1.56666666666667	adar1_up
chr19:34981281:+|chr19:34986676:+	WTIP	circular_RNA|multiple_exon	169	8	42	12	62	50	20	5.25	1.5	10	5	4	19	15	14	0.5	0.4	adar1_up
chr19:36572335:+|chr19:36577714:+	WDR62	circular_RNA|multiple_exon	262	0	26	18	44	26	18	Inf	Inf	13	4	13	30	17	26	0.307692307692308	1	adar1_up
chr19:45860957:-|chr19:45858923:-	ERCC2	circular_RNA|multiple_exon	132	11	29	5	45	40	16	2.63636363636364	0.454545454545455	12	5	4	21	17	16	0.416666666666667	0.333333333333333	adar1_up
chr19:45872405:-|chr19:45871888:-	ERCC2	circular_RNA|multiple_exon	190	19	49	20	88	68	39	2.57894736842105	1.05263157894737	12	5	8	25	17	20	0.416666666666667	0.666666666666667	adar1_up
chr19:45889438:-|chr19:45885785:-	PPP1R13L	circular_RNA|multiple_exon	330	2	22	17	41	24	19	11	8.5	13	0	3	16	13	16	0	0.230769230769231	adar1_up
chr19:50348149:-|chr19:50347573:-	PTOV1-AS1	circular_RNA|single_exon	576	2	11	37	50	13	39	5.5	18.5	19	5	22	46	24	41	0.263157894736842	1.15789473684211	adar1_up
chr19:5131087:+|chr19:5144913:+	KDM4B	circular_RNA|multiple_exon	588	13	26	13	52	39	26	2	1	10	5	8	23	15	18	0.5	0.8	adar1_up
chr19:54646665:+|chr19:54648068:+	CNOT3	circular_RNA|multiple_exon	169	8	27	20	55	35	28	3.375	2.5	11	4	3	18	15	14	0.363636363636364	0.272727272727273	adar1_up
chr19:7184648:-|chr19:7163043:-	INSR	circular_RNA|multiple_exon	488	0	13	0	13	13	0	Inf	NA	12	5	6	23	17	18	0.416666666666667	0.5	adar1_up
chr19:726138:+|chr19:727694:+	PALM	circular_RNA|multiple_exon	181	0	79	0	79	79	0	Inf	NA	10	1	3	14	11	13	0.1	0.3	adar1_up
chr19:8520289:+|chr19:8528570:+	HNRNPM	circular_RNA|multiple_exon	263	3	13	0	16	16	3	4.33333333333333	0	27	10	41	78	37	68	0.37037037037037	1.51851851851852	adar1_up
chr1:100459093:+|chr1:100483371:+	SLC35A3	circular_RNA|multiple_exon	337	3	15	6	24	18	9	5	2	13	3	16	32	16	29	0.230769230769231	1.23076923076923	adar1_up
chr1:101372408:+|chr1:101383683:+	SLC30A7	circular_RNA|multiple_exon	163	0	13	17	30	13	17	Inf	Inf	14	0	11	25	14	25	0	0.785714285714286	adar1_up
chr1:10351140:+|chr1:10357304:+	KIF1B	circular_RNA|multiple_exon	151	5	26	12	43	31	17	5.2	2.4	8	4	4	16	12	12	0.5	0.5	adar1_up
chr1:150064031:+|chr1:150082742:+	VPS45	circular_RNA|multiple_exon	289	0	31	9	40	31	9	Inf	Inf	21	6	5	32	27	26	0.285714285714286	0.238095238095238	adar1_up
chr1:150413399:+|chr1:150416853:+	RPRD2	circular_RNA|multiple_exon	226	0	12	3	15	12	3	Inf	Inf	9	2	8	19	11	17	0.222222222222222	0.888888888888889	adar1_up
chr1:155317695:-|chr1:155316174:-	ASH1L	circular_RNA|multiple_exon	334	0	14	5	19	14	5	Inf	Inf	10	4	6	20	14	16	0.4	0.6	adar1_up
chr1:155796819:-|chr1:155790397:-	GON4L	circular_RNA|multiple_exon	241	1	18	11	30	19	12	18	11	19	5	8	32	24	27	0.263157894736842	0.421052631578947	adar1_up
chr1:156715165:-|chr1:156713444:-	HDGF	circular_RNA|multiple_exon	302	13	31	31	75	44	44	2.38461538461538	2.38461538461538	13	5	8	26	18	21	0.384615384615385	0.615384615384615	adar1_up
chr1:16477458:-|chr1:16474873:-	EPHA2	circular_RNA|multiple_exon	736	6	12	0	18	18	6	2	0	16	2	7	25	18	23	0.125	0.4375	adar1_up
chr1:178252699:+|chr1:178269253:+	RASAL2	circular_RNA|multiple_exon	253	4	56	61	121	60	65	14	15.25	10	3	28	41	13	38	0.3	2.8	adar1_up
chr1:180464660:-|chr1:180366651:-	ACBD6	circular_RNA|multiple_exon	153	0	18	16	34	18	16	Inf	Inf	14	5	13	32	19	27	0.357142857142857	0.928571428571429	adar1_up
chr1:193107215:+|chr1:193111196:+	CDC73	circular_RNA|multiple_exon	304	0	27	0	27	27	0	Inf	NA	13	6	5	24	19	18	0.461538461538462	0.384615384615385	adar1_up
chr1:200635879:-|chr1:200617567:-	DDX59	circular_RNA|multiple_exon	942	15	35	91	141	50	106	2.33333333333333	6.06666666666667	12	3	23	38	15	35	0.25	1.91666666666667	adar1_up
chr1:21437876:-|chr1:21415631:-	EIF4G3	circular_RNA|multiple_exon	135	5	15	7	27	20	12	3	1.4	27	12	19	58	39	46	0.444444444444444	0.703703703703704	adar1_up
chr1:22021714:-|chr1:22007301:-	USP48	circular_RNA|multiple_exon	181	0	10	7	17	10	7	Inf	Inf	15	5	8	28	20	23	0.333333333333333	0.533333333333333	adar1_up
chr1:224491559:-|chr1:224481969:-	NVL	circular_RNA|multiple_exon	278	6	12	15	33	18	21	2	2.5	10	5	8	23	15	18	0.5	0.8	adar1_up
chr1:225270251:+|chr1:225332330:+	DNAH14	circular_RNA|multiple_exon	421	0	12	26	38	12	26	Inf	Inf	9	3	7	19	12	16	0.333333333333333	0.777777777777778	adar1_up
chr1:230795210:+|chr1:230800333:+	COG2	circular_RNA|multiple_exon	264	8	22	5	35	30	13	2.75	0.625	8	3	9	20	11	17	0.375	1.125	adar1_up
chr1:234596142:-|chr1:234582549:-	TARBP1	circular_RNA|multiple_exon	307	10	21	37	68	31	47	2.1	3.7	10	5	6	21	15	16	0.5	0.6	adar1_up
chr1:236987419:+|chr1:237026854:+	MTR	circular_RNA|multiple_exon	200	0	13	0	13	13	0	Inf	NA	8	2	12	22	10	20	0.25	1.5	adar1_up
chr1:25880413:+|chr1:25883758:+	LDLRAP1	circular_RNA|multiple_exon	256	9	20	8	37	29	17	2.22222222222222	0.888888888888889	8	3	12	23	11	20	0.375	1.5	adar1_up
chr1:32557276:+|chr1:32566163:+	TMEM39B	circular_RNA|multiple_exon	456	4	14	10	28	18	14	3.5	2.5	10	2	3	15	12	13	0.2	0.3	adar1_up
chr1:36469942:+|chr1:36479649:+	AGO3	circular_RNA|multiple_exon	267	0	17	5	22	17	5	Inf	Inf	13	2	9	24	15	22	0.153846153846154	0.692307692307692	adar1_up
chr1:41282937:+|chr1:41288074:+	KCNQ4	circular_RNA|multiple_exon	178	4	34	7	45	38	11	8.5	1.75	9	3	6	18	12	15	0.333333333333333	0.666666666666667	adar1_up
chr1:41463066:+|chr1:41466789:+	CTPS1	circular_RNA|multiple_exon	220	0	13	0	13	13	0	Inf	NA	8	3	5	16	11	13	0.375	0.625	adar1_up
chr1:42789498:-|chr1:42693554:-	FOXJ3	circular_RNA|multiple_exon	226	0	22	7	29	22	7	Inf	Inf	12	2	12	26	14	24	0.166666666666667	1	adar1_up
chr1:44595025:+|chr1:44596428:+	KLF17	circular_RNA|multiple_exon	1087	11	33	12	56	44	23	3	1.09090909090909	8	3	7	18	11	15	0.375	0.875	adar1_up
chr1:45553909:-|chr1:45553553:-	ZSWIM5	circular_RNA|single_exon	356	0	44	3	47	44	3	Inf	Inf	18	7	20	45	25	38	0.388888888888889	1.11111111111111	adar1_up
chr1:46752171:-|chr1:46751034:-	LRRC41	circular_RNA|single_exon	1137	5	43	26	74	48	31	8.6	5.2	8	2	8	18	10	16	0.25	1	adar1_up
chr1:47737913:-|chr1:47728575:-	STIL	circular_RNA|multiple_exon	378	0	11	9	20	11	9	Inf	Inf	11	3	10	24	14	21	0.272727272727273	0.909090909090909	adar1_up
chr1:54275419:-|chr1:54266366:-	NDC1	circular_RNA|multiple_exon	206	4	15	25	44	19	29	3.75	6.25	9	4	3	16	13	12	0.444444444444444	0.333333333333333	adar1_up
chr1:6022009:-|chr1:6007164:-	NPHP4	circular_RNA|multiple_exon	281	10	50	5	65	60	15	5	0.5	10	3	4	17	13	14	0.3	0.4	adar1_up
chr1:6046387:-|chr1:6007164:-	NPHP4	circular_RNA|multiple_exon	298	0	11	17	28	11	17	Inf	Inf	10	4	13	27	14	23	0.4	1.3	adar1_up
chr1:70654956:-|chr1:70639148:-	LRRC40	circular_RNA|multiple_exon	226	5	13	26	44	18	31	2.6	5.2	17	6	21	44	23	38	0.352941176470588	1.23529411764706	adar1_up
chr1:70694105:+|chr1:70705203:+	SRSF11	circular_RNA|multiple_exon	214	12	24	0	36	36	12	2	0	7	3	8	18	10	15	0.428571428571429	1.14285714285714	adar1_up
chr1:78050340:-|chr1:78041753:-	ZZZ3	circular_RNA|multiple_exon	290	4	14	0	18	18	4	3.5	0	10	3	9	22	13	19	0.3	0.9	adar1_up
chr20:17932239:-|chr20:17928130:-	SNX5	circular_RNA|multiple_exon	254	4	10	15	29	14	19	2.5	3.75	16	4	20	40	20	36	0.25	1.25	adar1_up
chr20:2474690:-|chr20:2473345:-	ZNF343	circular_RNA|multiple_exon	392	0	15	2	17	15	2	Inf	Inf	8	4	3	15	12	11	0.5	0.375	adar1_up
chr20:25612794:+|chr20:25626284:+	ZNF337-AS1	circular_RNA|multiple_exon	247	0	12	24	36	12	24	Inf	Inf	22	4	24	50	26	46	0.181818181818182	1.09090909090909	adar1_up
chr20:33971936:-|chr20:33934967:-	UQCC1	circular_RNA|multiple_exon	203	0	24	14	38	24	14	Inf	Inf	11	5	1	17	16	12	0.454545454545455	0.0909090909090909	adar1_up
chr20:34430495:+|chr20:34459751:+	PHF20	circular_RNA|multiple_exon	350	0	16	3	19	16	3	Inf	Inf	10	3	10	23	13	20	0.3	1	adar1_up
chr20:40179999:-|chr20:40141485:-	CHD6	circular_RNA|multiple_exon	204	0	12	5	17	12	5	Inf	Inf	17	4	19	40	21	36	0.235294117647059	1.11764705882353	adar1_up
chr20:57268793:+|chr20:57282256:+	NPEPL1	circular_RNA|multiple_exon	262	0	12	8	20	12	8	Inf	Inf	8	4	13	25	12	21	0.5	1.625	adar1_up
chr21:30442658:-|chr21:30432862:-	CCT8	circular_RNA|multiple_exon	209	0	13	0	13	13	0	Inf	NA	12	3	14	29	15	26	0.25	1.16666666666667	adar1_up
chr21:45165960:+|chr21:45168961:+	PDXK	circular_RNA|multiple_exon	131	0	17	12	29	17	12	Inf	Inf	14	5	9	28	19	23	0.357142857142857	0.642857142857143	adar1_up
chr21:47697631:-|chr21:47693302:-	MCM3AP	circular_RNA|multiple_exon	387	3	14	0	17	17	3	4.66666666666667	0	14	2	16	32	16	30	0.142857142857143	1.14285714285714	adar1_up
chr22:18138428:+|chr22:18171908:+	BCL2L13	circular_RNA|multiple_exon	326	9	18	6	33	27	15	2	0.666666666666667	10	4	14	28	14	24	0.4	1.4	adar1_up
chr22:29121355:-|chr22:29095826:-	CHEK2	circular_RNA|multiple_exon	223	16	38	46	100	54	62	2.375	2.875	21	5	34	60	26	55	0.238095238095238	1.61904761904762	adar1_up
chr22:32100712:-|chr22:32097642:-	PRR14L	circular_RNA|multiple_exon	177	0	10	0	10	10	0	Inf	NA	10	5	8	23	15	18	0.5	0.8	adar1_up
chr22:36920779:-|chr22:36919256:-	EIF3D	circular_RNA|multiple_exon	208	0	10	0	10	10	0	Inf	NA	13	6	19	38	19	32	0.461538461538462	1.46153846153846	adar1_up
chr22:41677086:-|chr22:41670604:-	RANGAP1	circular_RNA|multiple_exon	276	9	25	22	56	34	31	2.77777777777778	2.44444444444444	21	8	49	78	29	70	0.380952380952381	2.33333333333333	adar1_up
chr22:45607988:-|chr22:45593671:-	KIAA0930	circular_RNA|multiple_exon	309	4	18	14	36	22	18	4.5	3.5	8	3	0	11	11	8	0.375	0	adar1_up
chr22:50171461:-|chr22:50169239:-	BRD1	circular_RNA|multiple_exon	289	8	21	20	49	29	28	2.625	2.5	14	6	13	33	20	27	0.428571428571429	0.928571428571429	adar1_up
chr2:101650220:-|chr2:101638143:-	TBC1D8	circular_RNA|multiple_exon	279	4	12	0	16	16	4	3	0	8	3	6	17	11	14	0.375	0.75	adar1_up
chr2:110343415:-|chr2:110325392:-	SEPTIN10	circular_RNA|multiple_exon	278	0	23	6	29	23	6	Inf	Inf	7	3	16	26	10	23	0.428571428571429	2.28571428571429	adar1_up
chr2:144969146:-|chr2:144966170:-	GTDC1	circular_RNA|multiple_exon	265	0	15	5	20	15	5	Inf	Inf	17	4	8	29	21	25	0.235294117647059	0.470588235294118	adar1_up
chr2:15470889:-|chr2:15467874:-	NBAS	circular_RNA|multiple_exon	287	8	58	13	79	66	21	7.25	1.625	18	9	33	60	27	51	0.5	1.83333333333333	adar1_up
chr2:159389692:+|chr2:159433895:+	PKP4	circular_RNA|multiple_exon	248	0	11	0	11	11	0	Inf	NA	7	3	5	15	10	12	0.428571428571429	0.714285714285714	adar1_up
chr2:172305191:+|chr2:172314585:+	DCAF17	circular_RNA|multiple_exon	240	0	21	22	43	21	22	Inf	Inf	21	5	11	37	26	32	0.238095238095238	0.523809523809524	adar1_up
chr2:177161588:+|chr2:177195388:+	MTX2	circular_RNA|multiple_exon	123	2	17	12	31	19	14	8.5	6	8	3	31	42	11	39	0.375	3.875	adar1_up
chr2:190593386:+|chr2:190609514:+	ANKAR	circular_RNA|multiple_exon	207	10	23	0	33	33	10	2.3	0	11	5	7	23	16	18	0.454545454545455	0.636363636363636	adar1_up
chr2:191765290:+|chr2:191796363:+	GLS	circular_RNA|multiple_exon	221	3	20	23	46	23	26	6.66666666666667	7.66666666666667	21	3	20	44	24	41	0.142857142857143	0.952380952380952	adar1_up
chr2:203155046:+|chr2:203162629:+	NOP58	circular_RNA|multiple_exon	195	0	13	29	42	13	29	Inf	Inf	10	3	7	20	13	17	0.3	0.7	adar1_up
chr2:211019335:-|chr2:211018219:-	KANSL1L	circular_RNA|single_exon	1116	8	32	40	80	40	48	4	5	22	11	14	47	33	36	0.5	0.636363636363636	adar1_up
chr2:215657169:-|chr2:215617171:-	BARD1	circular_RNA|multiple_exon	256	5	12	0	17	17	5	2.4	0	19	9	12	40	28	31	0.473684210526316	0.631578947368421	adar1_up
chr2:215661841:-|chr2:215617171:-	BARD1	circular_RNA|multiple_exon	164	9	21	23	53	30	32	2.33333333333333	2.55555555555556	34	17	54	105	51	88	0.5	1.58823529411765	adar1_up
chr2:228356263:+|chr2:228389631:+	AGFG1	circular_RNA|multiple_exon	246	17	52	34	103	69	51	3.05882352941176	2	18	7	30	55	25	48	0.388888888888889	1.66666666666667	adar1_up
chr2:228395807:+|chr2:228401709:+	AGFG1	circular_RNA|multiple_exon	211	15	35	28	78	50	43	2.33333333333333	1.86666666666667	13	2	16	31	15	29	0.153846153846154	1.23076923076923	adar1_up
chr2:234343026:+|chr2:234347025:+	DGKD	circular_RNA|multiple_exon	266	0	26	0	26	26	0	Inf	NA	9	1	17	27	10	26	0.111111111111111	1.88888888888889	adar1_up
chr2:236839409:+|chr2:236877267:+	AGAP1	circular_RNA|multiple_exon	319	0	22	0	22	22	0	Inf	NA	14	4	3	21	18	17	0.285714285714286	0.214285714285714	adar1_up
chr2:242346952:+|chr2:242352836:+	FARP2	circular_RNA|multiple_exon	192	0	21	0	21	21	0	Inf	NA	14	6	14	34	20	28	0.428571428571429	1	adar1_up
chr2:26587170:+|chr2:26596497:+	SELENOI	circular_RNA|multiple_exon	330	19	38	57	114	57	76	2	3	20	7	38	65	27	58	0.35	1.9	adar1_up
chr2:27820934:+|chr2:27830906:+	ZNF512	circular_RNA|multiple_exon	381	8	17	16	41	25	24	2.125	2	10	5	10	25	15	20	0.5	1	adar1_up
chr2:29087985:-|chr2:29073194:-	TRMT61B	circular_RNA|multiple_exon	179	1	32	7	40	33	8	32	7	9	4	13	26	13	22	0.444444444444444	1.44444444444444	adar1_up
chr2:29135456:+|chr2:29137074:+	WDR43	circular_RNA|multiple_exon	259	0	14	0	14	14	0	Inf	NA	15	1	1	17	16	16	0.0666666666666667	0.0666666666666667	adar1_up
chr2:30682418:+|chr2:30756180:+	LCLAT1	circular_RNA|multiple_exon	368	10	20	0	30	30	10	2	0	7	3	1	11	10	8	0.428571428571429	0.142857142857143	adar1_up
chr2:32768308:+|chr2:32774548:+	BIRC6	circular_RNA|multiple_exon	468	9	22	19	50	31	28	2.44444444444444	2.11111111111111	13	1	3	17	14	16	0.0769230769230769	0.230769230769231	adar1_up
chr2:37520414:-|chr2:37516499:-	PRKD3	circular_RNA|multiple_exon	295	3	12	0	15	15	3	4	0	9	2	5	16	11	14	0.222222222222222	0.555555555555556	adar1_up
chr2:48018066:+|chr2:48023202:+	MSH6	circular_RNA|multiple_exon	365	0	10	5	15	10	5	Inf	Inf	12	2	4	18	14	16	0.166666666666667	0.333333333333333	adar1_up
chr2:53992722:-|chr2:53977920:-	ASB3	circular_RNA|multiple_exon	366	11	28	20	59	39	31	2.54545454545455	1.81818181818182	19	3	17	39	22	36	0.157894736842105	0.894736842105263	adar1_up
chr2:61258554:+|chr2:61259248:+	PEX13	circular_RNA|single_exon	694	16	49	27	92	65	43	3.0625	1.6875	28	9	23	60	37	51	0.321428571428571	0.821428571428571	adar1_up
chr2:62110683:-|chr2:62100137:-	CCT4	circular_RNA|multiple_exon	199	5	18	22	45	23	27	3.6	4.4	18	7	28	53	25	46	0.388888888888889	1.55555555555556	adar1_up
chr2:74432832:+|chr2:74438993:+	MTHFD2	circular_RNA|multiple_exon	309	3	18	18	39	21	21	6	6	7	3	0	10	10	7	0.428571428571429	0	adar1_up
chr3:111632166:+|chr3:111632549:+	PHLDB2	circular_RNA|single_exon	383	11	22	10	43	33	21	2	0.909090909090909	8	4	7	19	12	15	0.5	0.875	adar1_up
chr3:11399892:+|chr3:11406208:+	ATG7	circular_RNA|multiple_exon	269	10	27	52	89	37	62	2.7	5.2	26	12	31	69	38	57	0.461538461538462	1.19230769230769	adar1_up
chr3:122864369:+|chr3:122880302:+	PDIA5	circular_RNA|multiple_exon	204	8	20	0	28	28	8	2.5	0	8	2	12	22	10	20	0.25	1.5	adar1_up
chr3:130871232:+|chr3:130992418:+	NEK11	circular_RNA|multiple_exon	245	0	10	0	10	10	0	Inf	NA	8	4	8	20	12	16	0.5	1	adar1_up
chr3:133910818:-|chr3:133894453:-	RYK	circular_RNA|multiple_exon	284	26	74	28	128	100	54	2.84615384615385	1.07692307692308	35	16	38	89	51	73	0.457142857142857	1.08571428571429	adar1_up
chr3:13542213:+|chr3:13544480:+	HDAC11	circular_RNA|multiple_exon	172	0	18	0	18	18	0	Inf	NA	12	0	1	13	12	13	0	0.0833333333333333	adar1_up
chr3:138403645:-|chr3:138400809:-	PIK3CB	circular_RNA|multiple_exon	256	4	31	18	53	35	22	7.75	4.5	11	2	30	43	13	41	0.181818181818182	2.72727272727273	adar1_up
chr3:141622462:+|chr3:141626116:+	ATP1B3	circular_RNA|multiple_exon	235	0	21	4	25	21	4	Inf	Inf	12	6	5	23	18	17	0.5	0.416666666666667	adar1_up
chr3:195787118:-|chr3:195780289:-	TFRC	circular_RNA|multiple_exon	207	0	12	20	32	12	20	Inf	Inf	15	4	21	40	19	36	0.266666666666667	1.4	adar1_up
chr3:32774915:+|chr3:32778982:+	CNOT10	circular_RNA|multiple_exon	201	0	20	10	30	20	10	Inf	Inf	10	5	15	30	15	25	0.5	1.5	adar1_up
chr3:38240213:+|chr3:38278452:+	OXSR1	circular_RNA|multiple_exon	263	0	10	7	17	10	7	Inf	Inf	12	5	8	25	17	20	0.416666666666667	0.666666666666667	adar1_up
chr3:47719801:-|chr3:47712148:-	SMARCC1	circular_RNA|multiple_exon	172	0	15	0	15	15	0	Inf	NA	10	2	3	15	12	13	0.2	0.3	adar1_up
chr3:47787483:-|chr3:47747899:-	SMARCC1	circular_RNA|multiple_exon	206	23	59	6	88	82	29	2.56521739130435	0.260869565217391	10	3	15	28	13	25	0.3	1.5	adar1_up
chr3:48831482:-|chr3:48810388:-	PRKAR2A	circular_RNA|multiple_exon	205	13	27	0	40	40	13	2.07692307692308	0	13	4	12	29	17	25	0.307692307692308	0.923076923076923	adar1_up
chr3:49016915:+|chr3:49017929:+	ARIH2	circular_RNA|multiple_exon	294	0	20	4	24	20	4	Inf	Inf	12	2	5	19	14	17	0.166666666666667	0.416666666666667	adar1_up
chr3:53003274:-|chr3:52977369:-	SFMBT1	circular_RNA|multiple_exon	397	33	68	25	126	101	58	2.06060606060606	0.757575757575758	10	5	17	32	15	27	0.5	1.7	adar1_up
chr3:58118535:+|chr3:58135954:+	FLNB	circular_RNA|multiple_exon	245	1	11	6	18	12	7	11	6	14	2	3	19	16	17	0.142857142857143	0.214285714285714	adar1_up
chr4:120381338:+|chr4:120384134:+	LOC645513	circular_RNA|multiple_exon	142	14	55	19	88	69	33	3.92857142857143	1.35714285714286	15	6	21	42	21	36	0.4	1.4	adar1_up
chr4:130003528:-|chr4:129913322:-	SCLT1	circular_RNA|multiple_exon	137	3	10	0	13	13	3	3.33333333333333	0	7	3	10	20	10	17	0.428571428571429	1.42857142857143	adar1_up
chr4:146435590:+|chr4:146436165:+	SMAD1	circular_RNA|single_exon	575	9	28	20	57	37	29	3.11111111111111	2.22222222222222	14	5	13	32	19	27	0.357142857142857	0.928571428571429	adar1_up
chr4:151729550:-|chr4:151656410:-	LRBA	circular_RNA|multiple_exon	186	7	31	30	68	38	37	4.42857142857143	4.28571428571429	25	8	16	49	33	41	0.32	0.64	adar1_up
chr4:15628578:-|chr4:15626875:-	FBXL5	circular_RNA|multiple_exon	807	0	11	0	11	11	0	Inf	NA	10	1	0	11	11	10	0.1	0	adar1_up
chr4:166976228:+|chr4:167012493:+	TLL1	circular_RNA|multiple_exon	408	9	28	14	51	37	23	3.11111111111111	1.55555555555556	9	4	26	39	13	35	0.444444444444444	2.88888888888889	adar1_up
chr4:1905943:+|chr4:1920350:+	NSD2	circular_RNA|multiple_exon	644	4	22	29	55	26	33	5.5	7.25	21	9	14	44	30	35	0.428571428571429	0.666666666666667	adar1_up
chr4:25160729:-|chr4:25153582:-	SEPSECS	circular_RNA|multiple_exon	256	4	23	33	60	27	37	5.75	8.25	18	3	17	38	21	35	0.166666666666667	0.944444444444444	adar1_up
chr4:25849486:-|chr4:25848916:-	SEL1L3	circular_RNA|single_exon	570	16	32	0	48	48	16	2	0	10	5	5	20	15	15	0.5	0.5	adar1_up
chr4:2883625:+|chr4:2896458:+	ADD1	circular_RNA|multiple_exon	311	2	9	0	11	11	2	4.5	0	13	4	2	19	17	15	0.307692307692308	0.153846153846154	adar1_up
chr4:6925100:+|chr4:7002978:+	TBC1D14	circular_RNA|multiple_exon	844	0	22	23	45	22	23	Inf	Inf	13	5	18	36	18	31	0.384615384615385	1.38461538461538	adar1_up
chr4:73991029:-|chr4:73981538:-	ANKRD17	circular_RNA|multiple_exon	206	0	23	28	51	23	28	Inf	Inf	9	2	11	22	11	20	0.222222222222222	1.22222222222222	adar1_up
chr4:76711303:+|chr4:76711950:+	USO1	circular_RNA|multiple_exon	242	2	12	10	24	14	12	6	5	22	4	31	57	26	53	0.181818181818182	1.40909090909091	adar1_up
chr5:10387106:+|chr5:10394897:+	MARCHF6	circular_RNA|multiple_exon	104	5	39	28	72	44	33	7.8	5.6	16	7	25	48	23	41	0.4375	1.5625	adar1_up
chr5:112868576:+|chr5:112878200:+	YTHDC2	circular_RNA|multiple_exon	301	0	11	0	11	11	0	Inf	NA	8	3	6	17	11	14	0.375	0.75	adar1_up
chr5:128320826:+|chr5:128326157:+	SLC27A6	circular_RNA|multiple_exon	327	12	30	12	54	42	24	2.5	1	21	10	23	54	31	44	0.476190476190476	1.0952380952381	adar1_up
chr5:134705832:-|chr5:134705096:-	MACROH2A1	circular_RNA|multiple_exon	303	0	12	5	17	12	5	Inf	Inf	9	3	20	32	12	29	0.333333333333333	2.22222222222222	adar1_up
chr5:138979957:+|chr5:139003046:+	UBE2D2	circular_RNA|multiple_exon	156	6	71	0	77	77	6	11.8333333333333	0	43	17	53	113	60	96	0.395348837209302	1.23255813953488	adar1_up
chr5:14286980:+|chr5:14336836:+	TRIO	circular_RNA|multiple_exon	383	22	77	31	130	99	53	3.5	1.40909090909091	21	9	12	42	30	33	0.428571428571429	0.571428571428571	adar1_up
chr5:32400308:-|chr5:32395265:-	ZFR	circular_RNA|multiple_exon	341	0	15	4	19	15	4	Inf	Inf	11	2	2	15	13	13	0.181818181818182	0.181818181818182	adar1_up
chr5:33461007:+|chr5:33463930:+	TARS1	circular_RNA|multiple_exon	234	10	32	0	42	42	10	3.2	0	21	8	12	41	29	33	0.380952380952381	0.571428571428571	adar1_up
chr5:353845:+|chr5:413548:+	AHRR	circular_RNA|multiple_exon	270	10	21	22	53	31	32	2.1	2.2	11	5	17	33	16	28	0.454545454545455	1.54545454545455	adar1_up
chr5:43297268:-|chr5:43294158:-	HMGCS1	circular_RNA|multiple_exon	270	5	31	26	62	36	31	6.2	5.2	34	16	71	121	50	105	0.470588235294118	2.08823529411765	adar1_up
chr5:72374007:+|chr5:72378652:+	FCHO2	circular_RNA|multiple_exon	196	0	11	9	20	11	9	Inf	Inf	13	6	19	38	19	32	0.461538461538462	1.46153846153846	adar1_up
chr5:77684661:+|chr5:77755185:+	SCAMP1	circular_RNA|multiple_exon	194	0	10	0	10	10	0	Inf	NA	9	3	7	19	12	16	0.333333333333333	0.777777777777778	adar1_up
chr5:80021272:+|chr5:80040434:+	MSH3	circular_RNA|multiple_exon	221	0	17	48	65	17	48	Inf	Inf	29	8	35	72	37	64	0.275862068965517	1.20689655172414	adar1_up
chr6:13697128:-|chr6:13652891:-	RANBP9	circular_RNA|multiple_exon	133	0	16	0	16	16	0	Inf	NA	11	1	18	30	12	29	0.0909090909090909	1.63636363636364	adar1_up
chr6:151277131:+|chr6:151293194:+	MTHFD1L	circular_RNA|multiple_exon	187	21	42	17	80	63	38	2	0.80952380952381	10	5	8	23	15	18	0.5	0.8	adar1_up
chr6:168271063:+|chr6:168303066:+	AFDN	circular_RNA|multiple_exon	184	12	25	23	60	37	35	2.08333333333333	1.91666666666667	21	3	26	50	24	47	0.142857142857143	1.23809523809524	adar1_up
chr6:17649531:-|chr6:17624792:-	NUP153	circular_RNA|multiple_exon	409	5	12	9	26	17	14	2.4	1.8	16	6	35	57	22	51	0.375	2.1875	adar1_up
chr6:43541338:-|chr6:43533397:-	XPO5	circular_RNA|multiple_exon	197	0	23	11	34	23	11	Inf	Inf	15	4	7	26	19	22	0.266666666666667	0.466666666666667	adar1_up
chr6:56765419:-|chr6:56716195:-	DST	circular_RNA|multiple_exon	407	4	24	25	53	28	29	6	6.25	15	6	9	30	21	24	0.4	0.6	adar1_up
chr6:71136142:+|chr6:71212494:+	FAM135A	circular_RNA|multiple_exon	248	8	23	9	40	31	17	2.875	1.125	9	3	10	22	12	19	0.333333333333333	1.11111111111111	adar1_up
chr7:101559395:+|chr7:101813830:+	CUX1	circular_RNA|multiple_exon	214	0	17	0	17	17	0	Inf	NA	10	4	6	20	14	16	0.4	0.6	adar1_up
chr7:116759615:+|chr7:116778586:+	ST7	circular_RNA|multiple_exon	256	0	12	16	28	12	16	Inf	Inf	11	3	9	23	14	20	0.272727272727273	0.818181818181818	adar1_up
chr7:129311269:+|chr7:129367205:+	NRF1	circular_RNA|multiple_exon	238	9	19	8	36	28	17	2.11111111111111	0.888888888888889	7	3	1	11	10	8	0.428571428571429	0.142857142857143	adar1_up
chr7:131060183:+|chr7:131130662:+	MKLN1	circular_RNA|multiple_exon	198	24	61	68	153	85	92	2.54166666666667	2.83333333333333	27	13	47	87	40	74	0.481481481481481	1.74074074074074	adar1_up
chr7:142989393:+|chr7:142989791:+	CASP2	circular_RNA|multiple_exon	248	0	19	28	47	19	28	Inf	Inf	26	7	18	51	33	44	0.269230769230769	0.692307692307692	adar1_up
chr7:151970952:-|chr7:151960101:-	KMT2C	circular_RNA|multiple_exon	276	0	33	0	33	33	0	Inf	NA	13	5	21	39	18	34	0.384615384615385	1.61538461538462	adar1_up
chr7:158540971:-|chr7:158528194:-	ESYT2	circular_RNA|multiple_exon	191	0	13	13	26	13	13	Inf	Inf	8	2	10	20	10	18	0.25	1.25	adar1_up
chr7:1997354:-|chr7:1937836:-	MAD1L1	circular_RNA|multiple_exon	280	3	26	0	29	29	3	8.66666666666667	0	10	4	3	17	14	13	0.4	0.3	adar1_up
chr7:24681335:+|chr7:24690331:+	MPP6	circular_RNA|multiple_exon	379	17	64	9	90	81	26	3.76470588235294	0.529411764705882	10	5	29	44	15	39	0.5	2.9	adar1_up
chr7:27689252:-|chr7:27570811:-	HIBADH	circular_RNA|multiple_exon	316	0	32	32	64	32	32	Inf	Inf	8	4	7	19	12	15	0.5	0.875	adar1_up
chr7:40027198:+|chr7:40102699:+	CDK13	circular_RNA|multiple_exon	736	6	23	34	63	29	40	3.83333333333333	5.66666666666667	12	3	18	33	15	30	0.25	1.5	adar1_up
chr7:44012922:-|chr7:44005466:-	POLR2J4	circular_RNA|multiple_exon	207	13	29	21	63	42	34	2.23076923076923	1.61538461538462	18	7	4	29	25	22	0.388888888888889	0.222222222222222	adar1_up
chr7:44739740:+|chr7:44741214:+	OGDH	circular_RNA|multiple_exon	200	0	31	0	31	31	0	Inf	NA	9	4	13	26	13	22	0.444444444444444	1.44444444444444	adar1_up
chr7:552092:-|chr7:550446:-	PDGFA	circular_RNA|multiple_exon	291	0	17	0	17	17	0	Inf	NA	9	3	3	15	12	12	0.333333333333333	0.333333333333333	adar1_up
chr7:66236870:+|chr7:66248828:+	RABGEF1	circular_RNA|multiple_exon	361	18	52	18	88	70	36	2.88888888888889	1	24	10	27	61	34	51	0.416666666666667	1.125	adar1_up
chr7:72884813:-|chr7:72883847:-	BAZ1B	circular_RNA|multiple_exon	271	3	23	0	26	26	3	7.66666666666667	0	20	5	18	43	25	38	0.25	0.9	adar1_up
chr7:77210744:+|chr7:77221573:+	PTPN12	circular_RNA|multiple_exon	147	0	10	0	10	10	0	Inf	NA	8	2	4	14	10	12	0.25	0.5	adar1_up
chr7:91972338:+|chr7:91981956:+	ANKIB1	circular_RNA|multiple_exon	374	13	35	37	85	48	50	2.69230769230769	2.84615384615385	22	8	15	45	30	37	0.363636363636364	0.681818181818182	adar1_up
chr7:92147569:-|chr7:92146590:-	PEX1	circular_RNA|multiple_exon	880	0	15	27	42	15	27	Inf	Inf	14	3	10	27	17	24	0.214285714285714	0.714285714285714	adar1_up
chr7:92921015:+|chr7:92926555:+	VPS50	circular_RNA|multiple_exon	230	5	23	11	39	28	16	4.6	2.2	30	11	25	66	41	55	0.366666666666667	0.833333333333333	adar1_up
chr7:92978023:+|chr7:92983073:+	VPS50	circular_RNA|multiple_exon	217	0	15	0	15	15	0	Inf	NA	11	0	0	11	11	11	0	0	adar1_up
chr8:109254142:-|chr8:109240496:-	EIF3E	circular_RNA|multiple_exon	238	3	26	43	72	29	46	8.66666666666667	14.3333333333333	31	15	57	103	46	88	0.483870967741935	1.83870967741935	adar1_up
chr8:141935848:-|chr8:141856359:-	PTK2	circular_RNA|multiple_exon	150	10	32	0	42	42	10	3.2	0	10	2	2	14	12	12	0.2	0.2	adar1_up
chr8:22463249:+|chr8:22464838:+	CCAR2	circular_RNA|multiple_exon	224	15	31	6	52	46	21	2.06666666666667	0.4	11	4	10	25	15	21	0.363636363636364	0.909090909090909	adar1_up
chr8:38646222:+|chr8:38678153:+	TACC1	circular_RNA|multiple_exon	1228	3	8	4	15	11	7	2.66666666666667	1.33333333333333	8	4	9	21	12	17	0.5	1.125	adar1_up
chr8:48192450:+|chr8:48320523:+	SPIDR	circular_RNA|multiple_exon	255	0	14	4	18	14	4	Inf	Inf	10	3	4	17	13	14	0.3	0.4	adar1_up
chr8:52773806:-|chr8:52758221:-	PCMTD1	circular_RNA|multiple_exon	503	9	26	15	50	35	24	2.88888888888889	1.66666666666667	20	4	21	45	24	41	0.2	1.05	adar1_up
chr8:56863018:+|chr8:56866543:+	LYN	circular_RNA|multiple_exon	250	2	10	0	12	12	2	5	0	13	3	11	27	16	24	0.230769230769231	0.846153846153846	adar1_up
chr8:71496028:-|chr8:71495399:-	TRAM1	circular_RNA|multiple_exon	303	10	49	10	69	59	20	4.9	1	18	7	25	50	25	43	0.388888888888889	1.38888888888889	adar1_up
chr8:87386259:+|chr8:87424103:+	WWP1	circular_RNA|multiple_exon	426	0	20	12	32	20	12	Inf	Inf	7	3	6	16	10	13	0.428571428571429	0.857142857142857	adar1_up
chr9:125047448:+|chr9:125054119:+	MRRF	circular_RNA|multiple_exon	209	7	28	2	37	35	9	4	0.285714285714286	10	3	11	24	13	21	0.3	1.1	adar1_up
chr9:125827627:+|chr9:125852664:+	RABGAP1	circular_RNA|multiple_exon	223	0	25	0	25	25	0	Inf	NA	9	4	13	26	13	22	0.444444444444444	1.44444444444444	adar1_up
chr9:128064262:+|chr9:128067428:+	GAPVD1	circular_RNA|multiple_exon	929	0	18	22	40	18	22	Inf	Inf	11	2	10	23	13	21	0.181818181818182	0.909090909090909	adar1_up
chr9:139982527:+|chr9:139990843:+	MAN1B1	circular_RNA|multiple_exon	262	16	182	0	198	198	16	11.375	0	10	4	13	27	14	23	0.4	1.3	adar1_up
chr9:20414423:-|chr9:20413719:-	MLLT3	circular_RNA|single_exon	704	19	40	16	75	59	35	2.10526315789474	0.842105263157895	21	7	21	49	28	42	0.333333333333333	1	adar1_up
chr9:33328579:+|chr9:33347115:+	NFX1	circular_RNA|multiple_exon	176	0	11	0	11	11	0	Inf	NA	15	5	6	26	20	21	0.333333333333333	0.4	adar1_up
chr9:3346764:-|chr9:3330259:-	RFX3	circular_RNA|multiple_exon	355	0	14	0	14	14	0	Inf	NA	16	5	9	30	21	25	0.3125	0.5625	adar1_up
chr9:72365866:-|chr9:72347055:-	PTAR1	circular_RNA|multiple_exon	382	0	30	7	37	30	7	Inf	Inf	21	6	8	35	27	29	0.285714285714286	0.380952380952381	adar1_up
chr9:77614786:-|chr9:77611363:-	CARNMT1	circular_RNA|multiple_exon	253	0	18	1	19	18	1	Inf	Inf	10	5	17	32	15	27	0.5	1.7	adar1_up
chrX:23754133:-|chrX:23748644:-	ACOT9	circular_RNA|multiple_exon	134	3	30	0	33	33	3	10	0	11	5	10	26	16	21	0.454545454545455	0.909090909090909	adar1_up
chrX:54492285:-|chrX:54491884:-	FGD1	circular_RNA|multiple_exon	294	0	17	23	40	17	23	Inf	Inf	17	4	8	29	21	25	0.235294117647059	0.470588235294118	adar1_up
chrY:258428:-|chrY:256251:-	PPP2R3B	circular_RNA|multiple_exon	259	34	83	37	154	117	71	2.44117647058824	1.08823529411765	10	5	42	57	15	52	0.5	4.2	adar1_up
chr10:103560157:-|chr10:103558599:-	OGA	circular_RNA|multiple_exon	771	25	0	6	31	25	31	0	0.24	4	8	14	26	12	18	2	3.5	adar1_down
chr10:121347760:-|chr10:121339447:-	TIAL1	circular_RNA|multiple_exon	171	10	2	11	23	12	21	0.2	1.1	3	9	7	19	12	10	3	2.33333333333333	adar1_down
chr10:12159672:+|chr10:12162266:+	DHTKD1	circular_RNA|multiple_exon	167	15	0	8	23	15	23	0	0.533333333333333	3	13	9	25	16	12	4.33333333333333	3	adar1_down
chr10:15889942:-|chr10:15838099:-	MINDY3	circular_RNA|multiple_exon	151	13	5	5	23	18	18	0.384615384615385	0.384615384615385	12	27	21	60	39	33	2.25	1.75	adar1_down
chr10:16526336:+|chr10:16528616:+	PTER	circular_RNA|multiple_exon	744	10	1	13	24	11	23	0.1	1.3	1	23	11	35	24	12	23	11	adar1_down
chr10:5842668:-|chr10:5810176:-	GDI2	circular_RNA|multiple_exon	278	16	5	36	57	21	52	0.3125	2.25	6	18	14	38	24	20	3	2.33333333333333	adar1_down
chr10:70229920:-|chr10:70209785:-	DNA2	circular_RNA|multiple_exon	401	16	1	12	29	17	28	0.0625	0.75	3	10	10	23	13	13	3.33333333333333	3.33333333333333	adar1_down
chr10:70696692:+|chr10:70703013:+	DDX50	circular_RNA|multiple_exon	203	34	13	7	54	47	41	0.382352941176471	0.205882352941176	7	21	23	51	28	30	3	3.28571428571429	adar1_down
chr10:71025341:+|chr10:71025574:+	HKDC1	circular_RNA|single_exon	233	29	8	30	67	37	59	0.275862068965517	1.03448275862069	24	49	43	116	73	67	2.04166666666667	1.79166666666667	adar1_down
chr10:75854029:+|chr10:75855613:+	VCL	circular_RNA|multiple_exon	389	13	0	6	19	13	19	0	0.461538461538462	2	8	1	11	10	3	4	0.5	adar1_down
chr10:89468953:+|chr10:89475600:+	PAPSS2	circular_RNA|multiple_exon	228	16	4	7	27	20	23	0.25	0.4375	4	21	14	39	25	18	5.25	3.5	adar1_down
chr10:93754292:+|chr10:93757508:+	BTAF1	circular_RNA|multiple_exon	257	12	0	22	34	12	34	0	1.83333333333333	3	8	6	17	11	9	2.66666666666667	2	adar1_down
chr10:94653106:+|chr10:94679807:+	EXOC6	circular_RNA|multiple_exon	239	16	0	13	29	16	29	0	0.8125	2	8	13	23	10	15	4	6.5	adar1_down
chr11:118940944:+|chr11:118944661:+	VPS11	circular_RNA|multiple_exon	314	20	0	0	20	20	20	0	0	6	16	15	37	22	21	2.66666666666667	2.5	adar1_down
chr11:128360471:-|chr11:128354718:-	ETS1	circular_RNA|multiple_exon	367	19	0	10	29	19	29	0	0.526315789473684	3	7	2	12	10	5	2.33333333333333	0.666666666666667	adar1_down
chr11:36103203:+|chr11:36120011:+	LDLRAD3	circular_RNA|multiple_exon	259	12	0	13	25	12	25	0	1.08333333333333	3	7	7	17	10	10	2.33333333333333	2.33333333333333	adar1_down
chr11:3727857:-|chr11:3723693:-	NUP98	circular_RNA|multiple_exon	611	13	0	0	13	13	13	0	0	4	13	5	22	17	9	3.25	1.25	adar1_down
chr11:3756554:-|chr11:3752621:-	NUP98	circular_RNA|multiple_exon	320	22	0	0	22	22	22	0	0	9	22	17	48	31	26	2.44444444444444	1.88888888888889	adar1_down
chr11:3803375:-|chr11:3797112:-	NUP98	circular_RNA|multiple_exon	242	27	0	0	27	27	27	0	0	4	9	12	25	13	16	2.25	3	adar1_down
chr11:46456587:-|chr11:46455024:-	AMBRA1	circular_RNA|multiple_exon	342	22	0	19	41	22	41	0	0.863636363636364	3	10	17	30	13	20	3.33333333333333	5.66666666666667	adar1_down
chr11:587259:+|chr11:601701:+	PHRF1	circular_RNA|multiple_exon	332	16	2	0	18	18	16	0.125	0	9	29	18	56	38	27	3.22222222222222	2	adar1_down
chr11:62652649:+|chr11:62653080:+	SLC3A2	circular_RNA|multiple_exon	323	16	0	9	25	16	25	0	0.5625	2	12	2	16	14	4	6	1	adar1_down
chr11:66589114:+|chr11:66595835:+	C11orf80	circular_RNA|multiple_exon	219	13	5	5	23	18	18	0.384615384615385	0.384615384615385	6	15	6	27	21	12	2.5	1	adar1_down
chr11:68286969:+|chr11:68326147:+	PPP6R3	circular_RNA|multiple_exon	263	10	0	7	17	10	17	0	0.7	5	11	13	29	16	18	2.2	2.6	adar1_down
chr11:70251371:+|chr11:70260758:+	CTTN	circular_RNA|multiple_exon	206	35	10	11	56	45	46	0.285714285714286	0.314285714285714	8	25	24	57	33	32	3.125	3	adar1_down
chr11:77458173:-|chr11:77436590:-	RSF1	circular_RNA|multiple_exon	246	40	0	8	48	40	48	0	0.2	2	12	7	21	14	9	6	3.5	adar1_down
chr11:78282489:-|chr11:78239888:-	NARS2	circular_RNA|multiple_exon	203	48	0	44	92	48	92	0	0.916666666666667	9	23	25	57	32	34	2.55555555555556	2.77777777777778	adar1_down
chr11:85742653:-|chr11:85701293:-	PICALM	circular_RNA|multiple_exon	270	18	0	12	30	18	30	0	0.666666666666667	6	12	22	40	18	28	2	3.66666666666667	adar1_down
chr11:9229179:-|chr11:9225207:-	DENND5A	circular_RNA|multiple_exon	728	60	10	35	105	70	95	0.166666666666667	0.583333333333333	24	50	36	110	74	60	2.08333333333333	1.5	adar1_down
chr11:9321248:-|chr11:9308002:-	TMEM41B	circular_RNA|multiple_exon	255	11	0	5	16	11	16	0	0.454545454545455	3	7	18	28	10	21	2.33333333333333	6	adar1_down
chr12:104370696:+|chr12:104374740:+	TDG	circular_RNA|multiple_exon	211	19	0	7	26	19	26	0	0.368421052631579	6	15	17	38	21	23	2.5	2.83333333333333	adar1_down
chr12:105322472:-|chr12:105280071:-	SLC41A2	circular_RNA|multiple_exon	867	17	0	0	17	17	17	0	0	3	9	9	21	12	12	3	3	adar1_down
chr12:118704564:-|chr12:118671479:-	TAOK3	circular_RNA|multiple_exon	195	19	8	3	30	27	22	0.421052631578947	0.157894736842105	12	33	24	69	45	36	2.75	2	adar1_down
chr12:124934413:-|chr12:124904503:-	NCOR2	circular_RNA|multiple_exon	150	10	5	1	16	15	11	0.5	0.1	0	18	12	30	18	12	Inf	Inf	adar1_down
chr12:13061177:+|chr12:13062105:+	GPRC5A	circular_RNA|single_exon	928	21	8	20	49	29	41	0.380952380952381	0.952380952380952	11	41	11	63	52	22	3.72727272727273	1	adar1_down
chr12:31579358:-|chr12:31566370:-	DENND5B	circular_RNA|multiple_exon	259	15	7	14	36	22	29	0.466666666666667	0.933333333333333	4	12	15	31	16	19	3	3.75	adar1_down
chr12:42748963:+|chr12:42781337:+	PPHLN1	circular_RNA|multiple_exon	140	19	0	0	19	19	19	0	0	7	17	10	34	24	17	2.42857142857143	1.42857142857143	adar1_down
chr12:49167881:-|chr12:49167252:-	ADCY6	circular_RNA|multiple_exon	336	24	0	0	24	24	24	0	0	10	23	3	36	33	13	2.3	0.3	adar1_down
chr12:51404549:-|chr12:51375422:-	SLC11A2	circular_RNA|multiple_exon	235	10	3	0	13	13	10	0.3	0	7	14	6	27	21	13	2	0.857142857142857	adar1_down
chr12:56676775:-|chr12:56669780:-	CS	circular_RNA|multiple_exon	330	33	12	22	67	45	55	0.363636363636364	0.666666666666667	6	16	7	29	22	13	2.66666666666667	1.16666666666667	adar1_down
chr12:56956201:+|chr12:56975936:+	RBMS2	circular_RNA|multiple_exon	259	9	4	0	13	13	9	0.444444444444444	0	4	11	4	19	15	8	2.75	1	adar1_down
chr12:5860136:-|chr12:5841686:-	ANO2	circular_RNA|multiple_exon	244	10	0	2	12	10	12	0	0.2	6	13	32	51	19	38	2.16666666666667	5.33333333333333	adar1_down
chr12:89866052:-|chr12:89860547:-	POC1B	circular_RNA|multiple_exon	259	35	3	14	52	38	49	0.0857142857142857	0.4	15	44	24	83	59	39	2.93333333333333	1.6	adar1_down
chr13:113873259:+|chr13:113891204:+	CUL4A	circular_RNA|multiple_exon	170	24	0	5	29	24	29	0	0.208333333333333	4	8	4	16	12	8	2	1	adar1_down
chr13:20356931:-|chr13:20304379:-	PSPC1	circular_RNA|multiple_exon	510	30	7	0	37	37	30	0.233333333333333	0	3	8	17	28	11	20	2.66666666666667	5.66666666666667	adar1_down
chr13:20638591:+|chr13:20657172:+	ZMYM2	circular_RNA|multiple_exon	345	11	2	8	21	13	19	0.181818181818182	0.727272727272727	8	16	10	34	24	18	2	1.25	adar1_down
chr13:27690733:-|chr13:27664020:-	USP12	circular_RNA|multiple_exon	163	10	0	9	19	10	19	0	0.9	3	7	4	14	10	7	2.33333333333333	1.33333333333333	adar1_down
chr13:95840796:-|chr13:95813443:-	ABCC4	circular_RNA|multiple_exon	235	28	9	8	45	37	36	0.321428571428571	0.285714285714286	8	19	32	59	27	40	2.375	4	adar1_down
chr13:98865474:+|chr13:98996120:+	FARP1	circular_RNA|multiple_exon	297	20	9	3	32	29	23	0.45	0.15	6	21	13	40	27	19	3.5	2.16666666666667	adar1_down
chr14:103180760:+|chr14:103187714:+	RCOR1	circular_RNA|multiple_exon	251	15	6	0	21	21	15	0.4	0	8	23	10	41	31	18	2.875	1.25	adar1_down
chr14:103296671:+|chr14:103342862:+	TRAF3	circular_RNA|multiple_exon	305	12	1	9	22	13	21	0.0833333333333333	0.75	8	16	18	42	24	26	2	2.25	adar1_down
chr14:39536500:-|chr14:39524347:-	SEC23A	circular_RNA|multiple_exon	276	7	3	0	10	10	7	0.428571428571429	0	6	16	26	48	22	32	2.66666666666667	4.33333333333333	adar1_down
chr14:50760964:-|chr14:50732076:-	L2HGDH	circular_RNA|multiple_exon	262	23	6	0	29	29	23	0.260869565217391	0	7	14	14	35	21	21	2	2	adar1_down
chr14:55467710:-|chr14:55433193:-	WDHD1	circular_RNA|multiple_exon	237	10	0	7	17	10	17	0	0.7	3	17	12	32	20	15	5.66666666666667	4	adar1_down
chr14:71511850:+|chr14:71543136:+	PCNX1	circular_RNA|multiple_exon	380	19	0	10	29	19	29	0	0.526315789473684	3	10	5	18	13	8	3.33333333333333	1.66666666666667	adar1_down
chr14:76105695:+|chr14:76108241:+	FLVCR2	circular_RNA|multiple_exon	165	17	4	0	21	21	17	0.235294117647059	0	3	12	11	26	15	14	4	3.66666666666667	adar1_down
chr14:81670448:-|chr14:81651875:-	GTF2A1	circular_RNA|multiple_exon	293	12	0	0	12	12	12	0	0	4	11	12	27	15	16	2.75	3	adar1_down
chr15:101933629:-|chr15:101906401:-	PCSK6	circular_RNA|multiple_exon	348	34	0	24	58	34	58	0	0.705882352941177	6	16	13	35	22	19	2.66666666666667	2.16666666666667	adar1_down
chr15:40500838:+|chr15:40505675:+	BUB1B	circular_RNA|multiple_exon	275	11	0	0	11	11	11	0	0	4	8	0	12	12	4	2	0	adar1_down
chr15:41319934:-|chr15:41308286:-	INO80	circular_RNA|multiple_exon	267	34	0	0	34	34	34	0	0	2	9	6	17	11	8	4.5	3	adar1_down
chr15:41379880:-|chr15:41361768:-	INO80	circular_RNA|multiple_exon	215	31	0	0	31	31	31	0	0	4	13	18	35	17	22	3.25	4.5	adar1_down
chr15:41388551:-|chr15:41384225:-	INO80	circular_RNA|multiple_exon	340	19	6	0	25	25	19	0.315789473684211	0	4	10	9	23	14	13	2.5	2.25	adar1_down
chr15:43132631:-|chr15:43086842:-	TTBK2	circular_RNA|multiple_exon	230	18	8	6	32	26	24	0.444444444444444	0.333333333333333	2	17	7	26	19	9	8.5	3.5	adar1_down
chr15:44776422:+|chr15:44783197:+	CTDSPL2	circular_RNA|multiple_exon	353	12	0	0	12	12	12	0	0	5	10	9	24	15	14	2	1.8	adar1_down
chr15:64067848:-|chr15:64056295:-	HERC1	circular_RNA|multiple_exon	1050	12	2	0	14	14	12	0.166666666666667	0	6	26	17	49	32	23	4.33333333333333	2.83333333333333	adar1_down
chr15:65808129:-|chr15:65799581:-	DPP8	circular_RNA|multiple_exon	247	15	7	6	28	22	21	0.466666666666667	0.4	3	8	6	17	11	9	2.66666666666667	2	adar1_down
chr15:69728477:+|chr15:69729061:+	KIF23	circular_RNA|multiple_exon	281	14	0	9	23	14	23	0	0.642857142857143	5	12	4	21	17	9	2.4	0.8	adar1_down
chr15:72847612:+|chr15:72864506:+	ARIH1	circular_RNA|multiple_exon	149	13	0	12	25	13	25	0	0.923076923076923	5	12	19	36	17	24	2.4	3.8	adar1_down
chr15:72855735:+|chr15:72864506:+	ARIH1	circular_RNA|multiple_exon	163	29	0	21	50	29	50	0	0.724137931034483	7	14	9	30	21	16	2	1.28571428571429	adar1_down
chr15:75221573:-|chr15:75215989:-	COX5A	circular_RNA|multiple_exon	238	17	0	0	17	17	17	0	0	5	13	9	27	18	14	2.6	1.8	adar1_down
chr15:75722749:-|chr15:75714988:-	SIN3A	circular_RNA|multiple_exon	397	20	0	0	20	20	20	0	0	6	12	6	24	18	12	2	1	adar1_down
chr15:75819602:-|chr15:75815462:-	PTPN9	circular_RNA|multiple_exon	267	52	13	18	83	65	70	0.25	0.346153846153846	5	17	21	43	22	26	3.4	4.2	adar1_down
chr16:14711507:-|chr16:14700341:-	PARN	circular_RNA|multiple_exon	102	27	12	0	39	39	27	0.444444444444444	0	2	12	16	30	14	18	6	8	adar1_down
chr16:14738131:+|chr16:14738466:+	BFAR	circular_RNA|single_exon	335	16	0	0	16	16	16	0	0	8	16	28	52	24	36	2	3.5	adar1_down
chr16:23563625:-|chr16:23543978:-	EARS2	circular_RNA|multiple_exon	263	16	7	10	33	23	26	0.4375	0.625	4	16	23	43	20	27	4	5.75	adar1_down
chr16:23654276:+|chr16:23672602:+	DCTN5	circular_RNA|multiple_exon	179	10	0	13	23	10	23	0	1.3	5	10	7	22	15	12	2	1.4	adar1_down
chr16:3801807:-|chr16:3790400:-	CREBBP	circular_RNA|multiple_exon	230	23	0	13	36	23	36	0	0.565217391304348	2	9	6	17	11	8	4.5	3	adar1_down
chr16:3808973:-|chr16:3799628:-	CREBBP	circular_RNA|multiple_exon	174	23	8	0	31	31	23	0.347826086956522	0	1	9	12	22	10	13	9	12	adar1_down
chr16:4893603:-|chr16:4872876:-	GLYR1	circular_RNA|multiple_exon	254	10	5	0	15	15	10	0.5	0	5	17	4	26	22	9	3.4	0.8	adar1_down
chr16:53289512:+|chr16:53302038:+	CHD9	circular_RNA|multiple_exon	378	21	0	0	21	21	21	0	0	5	14	10	29	19	15	2.8	2	adar1_down
chr16:66670484:-|chr16:66655965:-	CMTM4	circular_RNA|multiple_exon	336	36	17	28	81	53	64	0.472222222222222	0.777777777777778	7	17	28	52	24	35	2.42857142857143	4	adar1_down
chr16:66763002:-|chr16:66759731:-	DYNC1LI2	circular_RNA|multiple_exon	175	22	7	17	46	29	39	0.318181818181818	0.772727272727273	14	29	22	65	43	36	2.07142857142857	1.57142857142857	adar1_down
chr16:67660458:+|chr16:67663436:+	CTCF	circular_RNA|multiple_exon	295	12	0	0	12	12	12	0	0	3	9	6	18	12	9	3	2	adar1_down
chr16:68208277:+|chr16:68225678:+	NFATC3	circular_RNA|multiple_exon	1147	15	0	0	15	15	15	0	0	3	7	0	10	10	3	2.33333333333333	0	adar1_down
chr16:69279505:+|chr16:69304188:+	SNTB2	circular_RNA|multiple_exon	355	34	6	5	45	40	39	0.176470588235294	0.147058823529412	9	22	18	49	31	27	2.44444444444444	2	adar1_down
chr16:70534994:-|chr16:70524233:-	COG4	circular_RNA|multiple_exon	195	7	3	17	27	10	24	0.428571428571429	2.42857142857143	2	8	1	11	10	3	4	0.5	adar1_down
chr16:70560490:+|chr16:70573110:+	SF3B3	circular_RNA|multiple_exon	242	17	0	0	17	17	17	0	0	4	11	8	23	15	12	2.75	2	adar1_down
chr16:71748704:-|chr16:71718379:-	PHLPP2	circular_RNA|multiple_exon	414	11	0	3	14	11	14	0	0.272727272727273	3	7	3	13	10	6	2.33333333333333	1	adar1_down
chr16:74671868:-|chr16:74660241:-	RFWD3	circular_RNA|multiple_exon	325	27	9	16	52	36	43	0.333333333333333	0.592592592592593	7	14	12	33	21	19	2	1.71428571428571	adar1_down
chr16:74695349:-|chr16:74678260:-	RFWD3	circular_RNA|multiple_exon	610	18	4	22	44	22	40	0.222222222222222	1.22222222222222	15	32	26	73	47	41	2.13333333333333	1.73333333333333	adar1_down
chr16:87452507:-|chr16:87448882:-	ZCCHC14	circular_RNA|multiple_exon	145	63	9	39	111	72	102	0.142857142857143	0.619047619047619	12	36	30	78	48	42	3	2.5	adar1_down
chr16:89828430:-|chr16:89816138:-	FANCA	circular_RNA|multiple_exon	245	43	11	6	60	54	49	0.255813953488372	0.13953488372093	11	22	32	65	33	43	2	2.90909090909091	adar1_down
chr17:11998892:+|chr17:12016677:+	MAP2K4	circular_RNA|multiple_exon	246	29	4	28	61	33	57	0.137931034482759	0.96551724137931	5	28	13	46	33	18	5.6	2.6	adar1_down
chr17:2091809:-|chr17:2089957:-	SMG6	circular_RNA|multiple_exon	284	10	0	0	10	10	10	0	0	3	11	0	14	14	3	3.66666666666667	0	adar1_down
chr17:27999147:-|chr17:27975162:-	SSH2	circular_RNA|multiple_exon	394	29	0	24	53	29	53	0	0.827586206896552	4	16	18	38	20	22	4	4.5	adar1_down
chr17:29579956:+|chr17:29592357:+	NF1	circular_RNA|multiple_exon	172	9	4	0	13	13	9	0.444444444444444	0	2	12	8	22	14	10	6	4	adar1_down
chr17:35518964:-|chr17:35506788:-	ACACA	circular_RNA|multiple_exon	379	10	0	0	10	10	10	0	0	7	17	20	44	24	27	2.42857142857143	2.85714285714286	adar1_down
chr17:38652772:-|chr17:38652239:-	TNS4	circular_RNA|single_exon	533	31	12	54	97	43	85	0.387096774193548	1.74193548387097	14	41	46	101	55	60	2.92857142857143	3.28571428571429	adar1_down
chr17:40650942:+|chr17:40653322:+	ATP6V0A1	circular_RNA|multiple_exon	225	28	0	44	72	28	72	0	1.57142857142857	15	31	34	80	46	49	2.06666666666667	2.26666666666667	adar1_down
chr17:41901373:-|chr17:41893406:-	MPP3	circular_RNA|multiple_exon	115	21	9	3	33	30	24	0.428571428571429	0.142857142857143	17	34	46	97	51	63	2	2.70588235294118	adar1_down
chr17:49075978:-|chr17:49067811:-	SPAG9	circular_RNA|multiple_exon	391	15	0	17	32	15	32	0	1.13333333333333	14	33	32	79	47	46	2.35714285714286	2.28571428571429	adar1_down
chr17:49346198:+|chr17:49357840:+	UTP18	circular_RNA|multiple_exon	157	22	8	9	39	30	31	0.363636363636364	0.409090909090909	7	37	14	58	44	21	5.28571428571429	2	adar1_down
chr17:5250085:+|chr17:5257785:+	RABEP1	circular_RNA|multiple_exon	266	19	0	31	50	19	50	0	1.63157894736842	4	8	4	16	12	8	2	1	adar1_down
chr17:53016285:+|chr17:53024673:+	TOM1L1	circular_RNA|multiple_exon	147	18	0	24	42	18	42	0	1.33333333333333	14	28	21	63	42	35	2	1.5	adar1_down
chr17:54902214:-|chr17:54892230:-	C17orf67	circular_RNA|multiple_exon	214	12	0	9	21	12	21	0	0.75	4	17	7	28	21	11	4.25	1.75	adar1_down
chr17:55334459:+|chr17:55478832:+	MSI2	circular_RNA|multiple_exon	132	13	0	0	13	13	13	0	0	2	9	2	13	11	4	4.5	1	adar1_down
chr17:57842332:+|chr17:57851246:+	VMP1	circular_RNA|multiple_exon	298	19	5	2	26	24	21	0.263157894736842	0.105263157894737	4	9	7	20	13	11	2.25	1.75	adar1_down
chr17:76834832:-|chr17:76814749:-	USP36	circular_RNA|multiple_exon	274	28	0	0	28	28	28	0	0	3	7	0	10	10	3	2.33333333333333	0	adar1_down
chr17:78865520:+|chr17:78867665:+	RPTOR	circular_RNA|multiple_exon	275	49	21	44	114	70	93	0.428571428571429	0.897959183673469	23	66	50	139	89	73	2.8695652173913	2.17391304347826	adar1_down
chr17:80861281:+|chr17:80869665:+	TBCD	circular_RNA|multiple_exon	104	23	0	16	39	23	39	0	0.695652173913043	4	12	5	21	16	9	3	1.25	adar1_down
chr18:12360050:-|chr18:12351084:-	AFG3L2	circular_RNA|multiple_exon	249	14	0	15	29	14	29	0	1.07142857142857	2	9	7	18	11	9	4.5	3.5	adar1_down
chr18:12360050:-|chr18:12356693:-	AFG3L2	circular_RNA|multiple_exon	261	59	2	6	67	61	65	0.0338983050847458	0.101694915254237	11	43	31	85	54	42	3.90909090909091	2.81818181818182	adar1_down
chr18:12371690:-|chr18:12358669:-	AFG3L2	circular_RNA|multiple_exon	372	26	1	4	31	27	30	0.0384615384615385	0.153846153846154	4	13	18	35	17	22	3.25	4.5	adar1_down
chr18:18964167:+|chr18:18983955:+	GREB1L	circular_RNA|multiple_exon	319	30	8	4	42	38	34	0.266666666666667	0.133333333333333	4	13	11	28	17	15	3.25	2.75	adar1_down
chr18:19345733:+|chr18:19378189:+	MIB1	circular_RNA|multiple_exon	315	21	7	5	33	28	26	0.333333333333333	0.238095238095238	3	7	12	22	10	15	2.33333333333333	4	adar1_down
chr18:21644104:+|chr18:21649235:+	TTC39C	circular_RNA|multiple_exon	162	12	0	8	20	12	20	0	0.666666666666667	6	16	5	27	22	11	2.66666666666667	0.833333333333333	adar1_down
chr18:33775220:+|chr18:33783152:+	MOCOS	circular_RNA|multiple_exon	165	57	4	34	95	61	91	0.0701754385964912	0.596491228070175	17	34	23	74	51	40	2	1.35294117647059	adar1_down
chr18:43675097:-|chr18:43664470:-	ATP5F1A	circular_RNA|multiple_exon	301	22	6	0	28	28	22	0.272727272727273	0	6	13	4	23	19	10	2.16666666666667	0.666666666666667	adar1_down
chr18:61030101:-|chr18:61011643:-	KDSR	circular_RNA|multiple_exon	172	11	3	0	14	14	11	0.272727272727273	0	4	8	2	14	12	6	2	0.5	adar1_down
chr18:77488907:+|chr18:77496521:+	CTDP1	circular_RNA|multiple_exon	328	19	5	15	39	24	34	0.263157894736842	0.789473684210526	7	26	18	51	33	25	3.71428571428571	2.57142857142857	adar1_down
chr19:12962748:+|chr19:12963209:+	MAST1	circular_RNA|multiple_exon	168	12	0	0	12	12	12	0	0	4	9	9	22	13	13	2.25	2.25	adar1_down
chr19:14551955:+|chr19:14552255:+	PKN1	circular_RNA|single_exon	300	10	0	15	25	10	25	0	1.5	4	10	3	17	14	7	2.5	0.75	adar1_down
chr19:16192723:+|chr19:16197350:+	TPM4	circular_RNA|multiple_exon	250	20	0	61	81	20	81	0	3.05	6	12	26	44	18	32	2	4.33333333333333	adar1_down
chr19:16192723:+|chr19:16204563:+	TPM4	circular_RNA|multiple_exon	202	22	4	24	50	26	46	0.181818181818182	1.09090909090909	6	22	21	49	28	27	3.66666666666667	3.5	adar1_down
chr19:334542:-|chr19:325635:-	MIER2	circular_RNA|multiple_exon	211	22	2	26	50	24	48	0.0909090909090909	1.18181818181818	4	9	13	26	13	17	2.25	3.25	adar1_down
chr19:36584933:+|chr19:36590519:+	WDR62	circular_RNA|multiple_exon	351	18	9	26	53	27	44	0.5	1.44444444444444	5	14	3	22	19	8	2.8	0.6	adar1_down
chr19:39948315:+|chr19:39950600:+	SUPT5H	circular_RNA|multiple_exon	133	10	0	16	26	10	26	0	1.6	8	21	8	37	29	16	2.625	1	adar1_down
chr19:41239065:+|chr19:41243674:+	ITPKC	circular_RNA|multiple_exon	275	15	0	0	15	15	15	0	0	4	14	6	24	18	10	3.5	1.5	adar1_down
chr19:5016268:+|chr19:5041262:+	KDM4B	circular_RNA|multiple_exon	196	12	2	30	44	14	42	0.166666666666667	2.5	7	21	19	47	28	26	3	2.71428571428571	adar1_down
chr19:54646665:+|chr19:54650393:+	CNOT3	circular_RNA|multiple_exon	130	14	2	0	16	16	14	0.142857142857143	0	3	9	2	14	12	5	3	0.666666666666667	adar1_down
chr19:8527413:+|chr19:8539128:+	HNRNPM	circular_RNA|multiple_exon	129	14	0	0	14	14	14	0	0	3	7	14	24	10	17	2.33333333333333	4.66666666666667	adar1_down
chr1:117484337:+|chr1:117487714:+	PTGFRN	circular_RNA|multiple_exon	781	8	2	13	23	10	21	0.25	1.625	4	9	4	17	13	8	2.25	1	adar1_down
chr1:121115832:+|chr1:121116815:+	SRGAP2B	circular_RNA|multiple_exon	343	20	2	4	26	22	24	0.1	0.2	5	18	6	29	23	11	3.6	1.2	adar1_down
chr1:155649303:-|chr1:155640111:-	YY1AP1	circular_RNA|multiple_exon	247	15	2	0	17	17	15	0.133333333333333	0	4	16	8	28	20	12	4	2	adar1_down
chr1:156304709:-|chr1:156290630:-	CCT3	circular_RNA|multiple_exon	236	22	9	29	60	31	51	0.409090909090909	1.31818181818182	1	10	10	21	11	11	10	10	adar1_down
chr1:15860732:+|chr1:15863309:+	DNAJC16	circular_RNA|multiple_exon	405	46	0	0	46	46	46	0	0	12	24	43	79	36	55	2	3.58333333333333	adar1_down
chr1:15956820:+|chr1:15978390:+	DDI2	circular_RNA|multiple_exon	425	12	2	8	22	14	20	0.166666666666667	0.666666666666667	1	10	4	15	11	5	10	4	adar1_down
chr1:161816239:+|chr1:161833102:+	ATF6	circular_RNA|multiple_exon	245	16	8	26	50	24	42	0.5	1.625	8	28	17	53	36	25	3.5	2.125	adar1_down
chr1:176118210:-|chr1:176085760:-	COP1	circular_RNA|multiple_exon	125	12	5	0	17	17	12	0.416666666666667	0	5	15	4	24	20	9	3	0.8	adar1_down
chr1:179271812:+|chr1:179307031:+	SOAT1	circular_RNA|multiple_exon	184	68	0	6	74	68	74	0	0.0882352941176471	13	29	38	80	42	51	2.23076923076923	2.92307692307692	adar1_down
chr1:179304641:+|chr1:179310445:+	SOAT1	circular_RNA|multiple_exon	433	29	0	0	29	29	29	0	0	8	19	22	49	27	30	2.375	2.75	adar1_down
chr1:201823723:+|chr1:201826322:+	IPO9	circular_RNA|multiple_exon	217	47	11	10	68	58	57	0.234042553191489	0.212765957446809	5	11	8	24	16	13	2.2	1.6	adar1_down
chr1:202727638:-|chr1:202724399:-	KDM5B	circular_RNA|multiple_exon	300	26	0	9	35	26	35	0	0.346153846153846	7	15	16	38	22	23	2.14285714285714	2.28571428571429	adar1_down
chr1:207235298:+|chr1:207244918:+	PFKFB2	circular_RNA|multiple_exon	189	12	0	7	19	12	19	0	0.583333333333333	0	11	9	20	11	9	Inf	Inf	adar1_down
chr1:21100103:-|chr1:21091870:-	HP1BP3	circular_RNA|multiple_exon	313	23	0	1	24	23	24	0	0.0434782608695652	10	20	15	45	30	25	2	1.5	adar1_down
chr1:211433450:+|chr1:211462738:+	RCOR3	circular_RNA|multiple_exon	274	10	0	10	20	10	20	0	1	3	7	4	14	10	7	2.33333333333333	1.33333333333333	adar1_down
chr1:211966532:-|chr1:211956571:-	LPGAT1	circular_RNA|multiple_exon	391	9	4	0	13	13	9	0.444444444444444	0	3	9	5	17	12	8	3	1.66666666666667	adar1_down
chr1:212216335:+|chr1:212220759:+	DTL	circular_RNA|multiple_exon	245	21	0	0	21	21	21	0	0	3	14	5	22	17	8	4.66666666666667	1.66666666666667	adar1_down
chr1:21880471:+|chr1:21890709:+	ALPL	circular_RNA|multiple_exon	339	30	6	0	36	36	30	0.2	0	5	25	5	35	30	10	5	1	adar1_down
chr1:227441856:-|chr1:227381487:-	CDC42BPA	circular_RNA|multiple_exon	239	19	0	6	25	19	25	0	0.315789473684211	4	8	4	16	12	8	2	1	adar1_down
chr1:233372726:-|chr1:233353645:-	PCNX2	circular_RNA|multiple_exon	167	28	10	27	65	38	55	0.357142857142857	0.964285714285714	14	31	8	53	45	22	2.21428571428571	0.571428571428571	adar1_down
chr1:246890194:+|chr1:246929441:+	SCCPDH	circular_RNA|multiple_exon	193	14	6	1	21	20	15	0.428571428571429	0.0714285714285714	6	13	1	20	19	7	2.16666666666667	0.166666666666667	adar1_down
chr1:32495899:+|chr1:32510991:+	KHDRBS1	circular_RNA|multiple_exon	183	17	0	8	25	17	25	0	0.470588235294118	5	14	9	28	19	14	2.8	1.8	adar1_down
chr1:42744343:-|chr1:42693554:-	FOXJ3	circular_RNA|multiple_exon	407	23	9	12	44	32	35	0.391304347826087	0.521739130434783	2	16	12	30	18	14	8	6	adar1_down
chr1:47737913:-|chr1:47735307:-	STIL	circular_RNA|multiple_exon	396	24	0	15	39	24	39	0	0.625	4	9	5	18	13	9	2.25	1.25	adar1_down
chr1:52211208:+|chr1:52231653:+	OSBPL9	circular_RNA|multiple_exon	254	12	6	26	44	18	38	0.5	2.16666666666667	4	19	18	41	23	22	4.75	4.5	adar1_down
chr1:53343354:+|chr1:53347337:+	ZYG11A	circular_RNA|multiple_exon	355	17	0	16	33	17	33	0	0.941176470588235	4	10	1	15	14	5	2.5	0.25	adar1_down
chr1:55341720:-|chr1:55330976:-	DHCR24	circular_RNA|multiple_exon	248	12	0	9	21	12	21	0	0.75	5	11	8	24	16	13	2.2	1.6	adar1_down
chr1:62365255:+|chr1:62393501:+	PATJ	circular_RNA|multiple_exon	170	17	0	0	17	17	17	0	0	4	10	5	19	14	9	2.5	1.25	adar1_down
chr1:63091072:-|chr1:63084377:-	DOCK7	circular_RNA|multiple_exon	304	11	1	10	22	12	21	0.0909090909090909	0.909090909090909	1	11	4	16	12	5	11	4	adar1_down
chr1:78181553:-|chr1:78177432:-	USP33	circular_RNA|multiple_exon	234	19	8	23	50	27	42	0.421052631578947	1.21052631578947	11	27	29	67	38	40	2.45454545454545	2.63636363636364	adar1_down
chr1:8617582:-|chr1:8555123:-	RERE	circular_RNA|multiple_exon	204	33	7	20	60	40	53	0.212121212121212	0.606060606060606	11	23	21	55	34	32	2.09090909090909	1.90909090909091	adar1_down
chr1:8617582:-|chr1:8601273:-	RERE	circular_RNA|multiple_exon	209	7	3	23	33	10	30	0.428571428571429	3.28571428571429	11	26	30	67	37	41	2.36363636363636	2.72727272727273	adar1_down
chr20:18278629:+|chr20:18287037:+	ZNF133	circular_RNA|multiple_exon	172	10	5	10	25	15	20	0.5	1	10	27	27	64	37	37	2.7	2.7	adar1_down
chr20:34827743:+|chr20:34832848:+	AAR2	circular_RNA|multiple_exon	1033	17	0	0	17	17	17	0	0	2	11	7	20	13	9	5.5	3.5	adar1_down
chr20:35423002:-|chr20:35421652:-	SOGA1	circular_RNA|single_exon	1350	29	11	22	62	40	51	0.379310344827586	0.758620689655172	7	14	22	43	21	29	2	3.14285714285714	adar1_down
chr20:40162209:-|chr20:40141485:-	CHD6	circular_RNA|multiple_exon	669	14	6	16	36	20	30	0.428571428571429	1.14285714285714	8	17	18	43	25	26	2.125	2.25	adar1_down
chr20:47364417:-|chr20:47342827:-	PREX1	circular_RNA|multiple_exon	172	25	6	14	45	31	39	0.24	0.56	5	14	10	29	19	15	2.8	2	adar1_down
chr20:5939174:+|chr20:5953842:+	MCM8	circular_RNA|multiple_exon	338	20	5	19	44	25	39	0.25	0.95	2	11	13	26	13	15	5.5	6.5	adar1_down
chr20:62500649:+|chr20:62505169:+	TPD52L2	circular_RNA|multiple_exon	218	10	0	18	28	10	28	0	1.8	4	10	3	17	14	7	2.5	0.75	adar1_down
chr21:38792601:+|chr21:38868560:+	DYRK1A	circular_RNA|multiple_exon	225	27	13	20	60	40	47	0.481481481481481	0.740740740740741	13	27	27	67	40	40	2.07692307692308	2.07692307692308	adar1_down
chr21:40604424:-|chr21:40596334:-	BRWD1	circular_RNA|multiple_exon	186	52	6	11	69	58	63	0.115384615384615	0.211538461538462	4	9	20	33	13	24	2.25	5	adar1_down
chr21:42609440:+|chr21:42617990:+	BACE2	circular_RNA|multiple_exon	317	89	12	31	132	101	120	0.134831460674157	0.348314606741573	28	57	47	132	85	75	2.03571428571429	1.67857142857143	adar1_down
chr21:45153950:+|chr21:45173600:+	PDXK	circular_RNA|multiple_exon	190	26	4	15	45	30	41	0.153846153846154	0.576923076923077	10	21	21	52	31	31	2.1	2.1	adar1_down
chr22:19077003:-|chr22:19050715:-	DGCR2	circular_RNA|multiple_exon	198	32	8	12	52	40	44	0.25	0.375	1	14	19	34	15	20	14	19	adar1_down
chr22:20078958:+|chr22:20082318:+	DGCR8	circular_RNA|multiple_exon	279	18	3	0	21	21	18	0.166666666666667	0	3	8	2	13	11	5	2.66666666666667	0.666666666666667	adar1_down
chr2:100052403:-|chr2:100027157:-	REV1	circular_RNA|multiple_exon	279	11	0	8	19	11	19	0	0.727272727272727	2	10	8	20	12	10	5	4	adar1_down
chr2:100081447:-|chr2:100058779:-	REV1	circular_RNA|multiple_exon	215	63	0	51	114	63	114	0	0.80952380952381	6	14	21	41	20	27	2.33333333333333	3.5	adar1_down
chr2:112563470:-|chr2:112560005:-	ANAPC1	circular_RNA|multiple_exon	169	16	7	32	55	23	48	0.4375	2	6	22	20	48	28	26	3.66666666666667	3.33333333333333	adar1_down
chr2:11696580:+|chr2:11720958:+	GREB1	circular_RNA|multiple_exon	445	16	0	0	16	16	16	0	0	4	11	1	16	15	5	2.75	0.25	adar1_down
chr2:131671559:+|chr2:131704208:+	ARHGEF4	circular_RNA|multiple_exon	3638	23	0	0	23	23	23	0	0	4	8	5	17	12	9	2	1.25	adar1_down
chr2:136432902:+|chr2:136437894:+	R3HDM1	circular_RNA|multiple_exon	305	47	4	0	51	51	47	0.0851063829787234	0	25	52	78	155	77	103	2.08	3.12	adar1_down
chr2:15449371:-|chr2:15427197:-	NBAS	circular_RNA|multiple_exon	186	8	2	18	28	10	26	0.25	2.25	3	10	16	29	13	19	3.33333333333333	5.33333333333333	adar1_down
chr2:15542425:-|chr2:15514732:-	NBAS	circular_RNA|multiple_exon	245	24	9	5	38	33	29	0.375	0.208333333333333	3	10	26	39	13	29	3.33333333333333	8.66666666666667	adar1_down
chr2:15651474:-|chr2:15564439:-	NBAS	circular_RNA|multiple_exon	291	10	0	3	13	10	13	0	0.3	4	10	9	23	14	13	2.5	2.25	adar1_down
chr2:169547544:+|chr2:169574488:+	CERS6	circular_RNA|multiple_exon	156	12	0	0	12	12	12	0	0	8	17	18	43	25	26	2.125	2.25	adar1_down
chr2:171906684:-|chr2:171902684:-	TLK1	circular_RNA|multiple_exon	298	33	0	0	33	33	33	0	0	1	13	10	24	14	11	13	10	adar1_down
chr2:203921150:+|chr2:203964435:+	NBEAL1	circular_RNA|multiple_exon	164	10	2	0	12	12	10	0.2	0	3	9	1	13	12	4	3	0.333333333333333	adar1_down
chr2:211421443:+|chr2:211477017:+	CPS1	circular_RNA|multiple_exon	316	47	18	49	114	65	96	0.382978723404255	1.04255319148936	23	57	54	134	80	77	2.47826086956522	2.34782608695652	adar1_down
chr2:215646233:-|chr2:215617171:-	BARD1	circular_RNA|multiple_exon	1057	16	0	11	27	16	27	0	0.6875	13	26	28	67	39	41	2	2.15384615384615	adar1_down
chr2:219427536:-|chr2:219374702:-	USP37	circular_RNA|multiple_exon	301	14	6	2	22	20	16	0.428571428571429	0.142857142857143	3	10	13	26	13	16	3.33333333333333	4.33333333333333	adar1_down
chr2:228384664:+|chr2:228389631:+	AGFG1	circular_RNA|multiple_exon	268	12	5	19	36	17	31	0.416666666666667	1.58333333333333	2	11	4	17	13	6	5.5	2	adar1_down
chr2:240852407:-|chr2:240851666:-	NDUFA10	circular_RNA|multiple_exon	374	17	0	4	21	17	21	0	0.235294117647059	7	15	16	38	22	23	2.14285714285714	2.28571428571429	adar1_down
chr2:26029206:-|chr2:25990452:-	ASXL2	circular_RNA|multiple_exon	251	24	10	0	34	34	24	0.416666666666667	0	5	14	5	24	19	10	2.8	1	adar1_down
chr2:26587170:+|chr2:26606215:+	SELENOI	circular_RNA|multiple_exon	116	56	4	51	111	60	107	0.0714285714285714	0.910714285714286	15	33	49	97	48	64	2.2	3.26666666666667	adar1_down
chr2:37121176:-|chr2:37105034:-	STRN	circular_RNA|multiple_exon	271	15	1	27	43	16	42	0.0666666666666667	1.8	3	8	10	21	11	13	2.66666666666667	3.33333333333333	adar1_down
chr2:37463239:+|chr2:37475569:+	NDUFAF7	circular_RNA|multiple_exon	371	35	9	6	50	44	41	0.257142857142857	0.171428571428571	4	12	9	25	16	13	3	2.25	adar1_down
chr2:44202356:-|chr2:44184524:-	LRPPRC	circular_RNA|multiple_exon	192	20	0	0	20	20	20	0	0	1	11	18	30	12	19	11	18	adar1_down
chr2:44209573:-|chr2:44204294:-	LRPPRC	circular_RNA|multiple_exon	317	39	11	5	55	50	44	0.282051282051282	0.128205128205128	7	15	17	39	22	24	2.14285714285714	2.42857142857143	adar1_down
chr2:61724142:-|chr2:61721029:-	XPO1	circular_RNA|multiple_exon	325	10	0	0	10	10	10	0	0	4	8	4	16	12	8	2	1	adar1_down
chr2:62106146:-|chr2:62100137:-	CCT4	circular_RNA|multiple_exon	252	10	0	0	10	10	10	0	0	2	10	9	21	12	11	5	4.5	adar1_down
chr2:63720074:-|chr2:63711738:-	WDPCP	circular_RNA|multiple_exon	143	17	0	20	37	17	37	0	1.17647058823529	6	23	14	43	29	20	3.83333333333333	2.33333333333333	adar1_down
chr2:69565697:-|chr2:69565030:-	GFPT1	circular_RNA|multiple_exon	277	27	5	0	32	32	27	0.185185185185185	0	5	10	9	24	15	14	2	1.8	adar1_down
chr2:70457986:-|chr2:70451686:-	TIA1	circular_RNA|multiple_exon	173	21	9	33	63	30	54	0.428571428571429	1.57142857142857	11	34	25	70	45	36	3.09090909090909	2.27272727272727	adar1_down
chr2:73761951:+|chr2:73800551:+	ALMS1	circular_RNA|multiple_exon	1287	17	0	3	20	17	20	0	0.176470588235294	5	10	12	27	15	17	2	2.4	adar1_down
chr2:85584090:+|chr2:85604597:+	ELMOD3	circular_RNA|multiple_exon	415	14	0	0	14	14	14	0	0	4	14	4	22	18	8	3.5	1	adar1_down
chr3:100105822:-|chr3:100100459:-	TOMM70	circular_RNA|multiple_exon	321	17	0	0	17	17	17	0	0	2	13	18	33	15	20	6.5	9	adar1_down
chr3:122172848:-|chr3:122160885:-	KPNA1	circular_RNA|multiple_exon	209	23	9	54	86	32	77	0.391304347826087	2.34782608695652	7	15	2	24	22	9	2.14285714285714	0.285714285714286	adar1_down
chr3:129547351:-|chr3:129546646:-	TMCC1	circular_RNA|single_exon	705	21	6	0	27	27	21	0.285714285714286	0	5	12	7	24	17	12	2.4	1.4	adar1_down
chr3:129599402:-|chr3:129557741:-	TMCC1	circular_RNA|multiple_exon	412	9	3	9	21	12	18	0.333333333333333	1	4	10	16	30	14	20	2.5	4	adar1_down
chr3:133363207:-|chr3:133356720:-	TOPBP1	circular_RNA|multiple_exon	629	10	0	0	10	10	10	0	0	10	20	25	55	30	35	2	2.5	adar1_down
chr3:136664425:+|chr3:136665137:+	NCK1	circular_RNA|single_exon	712	21	0	8	29	21	29	0	0.380952380952381	4	13	18	35	17	22	3.25	4.5	adar1_down
chr3:155611307:+|chr3:155640091:+	GMPS	circular_RNA|multiple_exon	296	21	9	16	46	30	37	0.428571428571429	0.761904761904762	4	11	5	20	15	9	2.75	1.25	adar1_down
chr3:155615716:+|chr3:155633981:+	GMPS	circular_RNA|multiple_exon	287	20	0	0	20	20	20	0	0	0	16	4	20	16	4	Inf	Inf	adar1_down
chr3:195112876:-|chr3:195047614:-	ACAP2	circular_RNA|multiple_exon	131	17	0	12	29	17	29	0	0.705882352941177	3	7	3	13	10	6	2.33333333333333	1	adar1_down
chr3:196831876:-|chr3:196807922:-	DLG1	circular_RNA|multiple_exon	168	20	0	1	21	20	21	0	0.05	2	10	4	16	12	6	5	2	adar1_down
chr3:33114205:-|chr3:33106955:-	GLB1	circular_RNA|multiple_exon	263	43	0	0	43	43	43	0	0	12	25	16	53	37	28	2.08333333333333	1.33333333333333	adar1_down
chr3:33673866:-|chr3:33661095:-	CLASP2	circular_RNA|multiple_exon	217	26	7	9	42	33	35	0.269230769230769	0.346153846153846	1	13	16	30	14	17	13	16	adar1_down
chr3:43621964:-|chr3:43591212:-	ANO10	circular_RNA|multiple_exon	247	22	9	5	36	31	27	0.409090909090909	0.227272727272727	3	7	2	12	10	5	2.33333333333333	0.666666666666667	adar1_down
chr3:43621964:-|chr3:43616301:-	ANO10	circular_RNA|multiple_exon	174	32	12	10	54	44	42	0.375	0.3125	4	21	14	39	25	18	5.25	3.5	adar1_down
chr3:4669447:+|chr3:4687412:+	ITPR1	circular_RNA|multiple_exon	261	9	3	7	19	12	16	0.333333333333333	0.777777777777778	5	13	10	28	18	15	2.6	2	adar1_down
chr3:47963368:-|chr3:47960209:-	MAP4	circular_RNA|multiple_exon	235	10	0	0	10	10	10	0	0	3	7	5	15	10	8	2.33333333333333	1.66666666666667	adar1_down
chr3:4836749:+|chr3:4859926:+	ITPR1	circular_RNA|multiple_exon	282	12	0	16	28	12	28	0	1.33333333333333	8	17	8	33	25	16	2.125	1	adar1_down
chr3:50142510:+|chr3:50147121:+	RBM5	circular_RNA|multiple_exon	150	24	0	0	24	24	24	0	0	5	12	2	19	17	7	2.4	0.4	adar1_down
chr3:51575605:+|chr3:51661770:+	RAD54L2	circular_RNA|multiple_exon	262	24	7	7	38	31	31	0.291666666666667	0.291666666666667	3	10	6	19	13	9	3.33333333333333	2	adar1_down
chr3:67579610:-|chr3:67546222:-	SUCLG2	circular_RNA|multiple_exon	241	23	4	11	38	27	34	0.173913043478261	0.478260869565217	10	21	14	45	31	24	2.1	1.4	adar1_down
chr4:103236987:-|chr4:103225474:-	SLC39A8	circular_RNA|multiple_exon	326	69	34	60	163	103	129	0.492753623188406	0.869565217391304	29	60	74	163	89	103	2.06896551724138	2.55172413793103	adar1_down
chr4:110384057:+|chr4:110384800:+	SEC24B	circular_RNA|single_exon	743	15	0	9	24	15	24	0	0.6	4	10	7	21	14	11	2.5	1.75	adar1_down
chr4:148785997:+|chr4:148803083:+	ARHGAP10	circular_RNA|multiple_exon	204	38	0	0	38	38	38	0	0	1	13	9	23	14	10	13	9	adar1_down
chr4:148860976:+|chr4:148876525:+	ARHGAP10	circular_RNA|multiple_exon	132	22	3	0	25	25	22	0.136363636363636	0	5	11	7	23	16	12	2.2	1.4	adar1_down
chr4:160225494:+|chr4:160235920:+	RAPGEF2	circular_RNA|multiple_exon	308	10	0	14	24	10	24	0	1.4	6	16	21	43	22	27	2.66666666666667	3.5	adar1_down
chr4:166215511:+|chr4:166220808:+	KLHL2	circular_RNA|multiple_exon	258	19	1	7	27	20	26	0.0526315789473684	0.368421052631579	4	18	19	41	22	23	4.5	4.75	adar1_down
chr4:170077830:-|chr4:170076631:-	SH3RF1	circular_RNA|multiple_exon	370	16	0	0	16	16	16	0	0	4	15	7	26	19	11	3.75	1.75	adar1_down
chr4:170511960:-|chr4:170501993:-	NEK1	circular_RNA|multiple_exon	143	13	0	7	20	13	20	0	0.538461538461538	10	25	11	46	35	21	2.5	1.1	adar1_down
chr4:38055820:+|chr4:38104778:+	TBC1D1	circular_RNA|multiple_exon	297	24	4	9	37	28	33	0.166666666666667	0.375	2	11	11	24	13	13	5.5	5.5	adar1_down
chr4:38091553:+|chr4:38119813:+	TBC1D1	circular_RNA|multiple_exon	344	11	0	2	13	11	13	0	0.181818181818182	5	16	12	33	21	17	3.2	2.4	adar1_down
chr4:39226504:+|chr4:39254912:+	WDR19	circular_RNA|multiple_exon	295	16	0	8	24	16	24	0	0.5	2	9	3	14	11	5	4.5	1.5	adar1_down
chr4:52714371:+|chr4:52758017:+	DCUN1D4	circular_RNA|multiple_exon	253	16	0	4	20	16	20	0	0.25	3	7	17	27	10	20	2.33333333333333	5.66666666666667	adar1_down
chr4:6998052:+|chr4:7006651:+	TBC1D14	circular_RNA|multiple_exon	162	32	9	14	55	41	46	0.28125	0.4375	4	8	13	25	12	17	2	3.25	adar1_down
chr4:77917578:+|chr4:77941823:+	SEPTIN11	circular_RNA|multiple_exon	282	12	0	0	12	12	12	0	0	2	14	8	24	16	10	7	4	adar1_down
chr4:77987558:-|chr4:77977115:-	CCNI	circular_RNA|multiple_exon	296	12	3	21	36	15	33	0.25	1.75	2	12	12	26	14	14	6	6	adar1_down
chr4:898567:-|chr4:882635:-	GAK	circular_RNA|multiple_exon	265	20	0	30	50	20	50	0	1.5	8	17	17	42	25	25	2.125	2.125	adar1_down
chr5:102433485:-|chr5:102432245:-	GIN1	circular_RNA|multiple_exon	476	16	5	21	42	21	37	0.3125	1.3125	7	21	31	59	28	38	3	4.42857142857143	adar1_down
chr5:1032267:+|chr5:1036499:+	NKD2	circular_RNA|multiple_exon	187	55	26	44	125	81	99	0.472727272727273	0.8	7	34	9	50	41	16	4.85714285714286	1.28571428571429	adar1_down
chr5:10618445:+|chr5:10638280:+	ANKRD33B	circular_RNA|multiple_exon	269	14	0	0	14	14	14	0	0	0	12	3	15	12	3	Inf	Inf	adar1_down
chr5:108203468:+|chr5:108219219:+	FER	circular_RNA|multiple_exon	305	28	0	41	69	28	69	0	1.46428571428571	16	33	43	92	49	59	2.0625	2.6875	adar1_down
chr5:14330887:+|chr5:14336836:+	TRIO	circular_RNA|multiple_exon	313	27	13	5	45	40	32	0.481481481481481	0.185185185185185	2	9	6	17	11	8	4.5	3	adar1_down
chr5:147774277:+|chr5:147790328:+	FBXO38	circular_RNA|multiple_exon	320	16	0	0	16	16	16	0	0	4	11	6	21	15	10	2.75	1.5	adar1_down
chr5:37148370:-|chr5:37125346:-	CPLANE1	circular_RNA|multiple_exon	252	10	0	0	10	10	10	0	0	4	11	11	26	15	15	2.75	2.75	adar1_down
chr5:37247847:-|chr5:37245581:-	CPLANE1	circular_RNA|multiple_exon	246	18	0	0	18	18	18	0	0	3	8	9	20	11	12	2.66666666666667	3	adar1_down
chr5:37303516:-|chr5:37292981:-	NUP155	circular_RNA|multiple_exon	260	17	0	11	28	17	28	0	0.647058823529412	4	8	5	17	12	9	2	1.25	adar1_down
chr5:43655942:+|chr5:43677908:+	NNT	circular_RNA|multiple_exon	314	18	7	0	25	25	18	0.388888888888889	0	4	10	16	30	14	20	2.5	4	adar1_down
chr5:61846194:+|chr5:61887499:+	IPO11	circular_RNA|multiple_exon	190	47	0	23	70	47	70	0	0.48936170212766	4	11	9	24	15	13	2.75	2.25	adar1_down
chr5:70888753:+|chr5:70900295:+	MCCC2	circular_RNA|multiple_exon	178	54	22	45	121	76	99	0.407407407407407	0.833333333333333	13	30	35	78	43	48	2.30769230769231	2.69230769230769	adar1_down
chr5:72354260:+|chr5:72373320:+	FCHO2	circular_RNA|multiple_exon	246	41	7	24	72	48	65	0.170731707317073	0.585365853658537	16	40	30	86	56	46	2.5	1.875	adar1_down
chr5:77684661:+|chr5:77717784:+	SCAMP1	circular_RNA|multiple_exon	236	22	0	16	38	22	38	0	0.727272727272727	3	11	20	34	14	23	3.66666666666667	6.66666666666667	adar1_down
chr5:93998003:+|chr5:94014660:+	SLF1	circular_RNA|multiple_exon	200	12	6	0	18	18	12	0.5	0	10	24	25	59	34	35	2.4	2.5	adar1_down
chr6:136710655:-|chr6:136704809:-	MAP7	circular_RNA|multiple_exon	273	18	4	38	60	22	56	0.222222222222222	2.11111111111111	9	21	30	60	30	39	2.33333333333333	3.33333333333333	adar1_down
chr6:165957056:-|chr6:165842146:-	PDE10A	circular_RNA|multiple_exon	179	11	0	14	25	11	25	0	1.27272727272727	5	12	11	28	17	16	2.4	2.2	adar1_down
chr6:17676001:-|chr6:17675136:-	NUP153	circular_RNA|multiple_exon	376	13	6	12	31	19	25	0.461538461538462	0.923076923076923	5	22	8	35	27	13	4.4	1.6	adar1_down
chr6:25466101:+|chr6:25488813:+	CARMIL1	circular_RNA|multiple_exon	178	12	0	0	12	12	12	0	0	4	12	11	27	16	15	3	2.75	adar1_down
chr6:25482485:+|chr6:25500463:+	CARMIL1	circular_RNA|multiple_exon	155	19	0	46	65	19	65	0	2.42105263157895	3	17	6	26	20	9	5.66666666666667	2	adar1_down
chr6:42559889:+|chr6:42562042:+	UBR2	circular_RNA|multiple_exon	191	29	0	8	37	29	37	0	0.275862068965517	9	32	24	65	41	33	3.55555555555556	2.66666666666667	adar1_down
chr6:42582809:+|chr6:42600642:+	UBR2	circular_RNA|multiple_exon	206	8	2	0	10	10	8	0.25	0	3	9	16	28	12	19	3	5.33333333333333	adar1_down
chr6:79770535:-|chr6:79735236:-	PHIP	circular_RNA|multiple_exon	250	12	0	0	12	12	12	0	0	1	12	2	15	13	3	12	2	adar1_down
chr6:82922510:-|chr6:82920531:-	IBTK	circular_RNA|multiple_exon	182	17	0	6	23	17	23	0	0.352941176470588	5	16	8	29	21	13	3.2	1.6	adar1_down
chr6:87925621:+|chr6:87943245:+	ZNF292	circular_RNA|multiple_exon	356	40	9	27	76	49	67	0.225	0.675	8	24	17	49	32	25	3	2.125	adar1_down
chr7:116339125:+|chr7:116340338:+	MET	circular_RNA|single_exon	1213	48	16	35	99	64	83	0.333333333333333	0.729166666666667	32	66	75	173	98	107	2.0625	2.34375	adar1_down
chr7:127447538:+|chr7:127631109:+	SND1	circular_RNA|multiple_exon	198	15	6	12	33	21	27	0.4	0.8	4	8	9	21	12	13	2	2.25	adar1_down
chr7:129760589:+|chr7:129769416:+	KLHDC10	circular_RNA|multiple_exon	293	10	0	6	16	10	16	0	0.6	4	9	11	24	13	15	2.25	2.75	adar1_down
chr7:135269580:+|chr7:135276348:+	NUP205	circular_RNA|multiple_exon	325	14	0	0	14	14	14	0	0	0	10	4	14	10	4	Inf	Inf	adar1_down
chr7:139757834:-|chr7:139754462:-	PARP12	circular_RNA|multiple_exon	236	20	0	8	28	20	28	0	0.4	0	11	11	22	11	11	Inf	Inf	adar1_down
chr7:150813880:+|chr7:150820973:+	AGAP3	circular_RNA|multiple_exon	150	14	2	15	31	16	29	0.142857142857143	1.07142857142857	7	16	12	35	23	19	2.28571428571429	1.71428571428571	adar1_down
chr7:156956504:+|chr7:157000629:+	UBE3C	circular_RNA|multiple_exon	285	15	0	1	16	15	16	0	0.0666666666666667	5	10	7	22	15	12	2	1.4	adar1_down
chr7:157015948:+|chr7:157024021:+	UBE3C	circular_RNA|multiple_exon	344	28	4	0	32	32	28	0.142857142857143	0	2	9	5	16	11	7	4.5	2.5	adar1_down
chr7:24888795:-|chr7:24856229:-	OSBPL3	circular_RNA|multiple_exon	185	11	5	0	16	16	11	0.454545454545455	0	3	12	13	28	15	16	4	4.33333333333333	adar1_down
chr7:29994976:-|chr7:29976172:-	SCRN1	circular_RNA|multiple_exon	346	50	0	29	79	50	79	0	0.58	11	25	15	51	36	26	2.27272727272727	1.36363636363636	adar1_down
chr7:43531674:+|chr7:43540921:+	HECW1	circular_RNA|multiple_exon	214	27	6	10	43	33	37	0.222222222222222	0.37037037037037	7	17	6	30	24	13	2.42857142857143	0.857142857142857	adar1_down
chr7:56136175:+|chr7:56140804:+	SUMF2	circular_RNA|multiple_exon	279	10	4	0	14	14	10	0.4	0	1	10	4	15	11	5	10	4	adar1_down
chr7:6509385:-|chr7:6505702:-	KDELR2	circular_RNA|multiple_exon	410	18	0	0	18	18	18	0	0	4	9	7	20	13	11	2.25	1.75	adar1_down
chr7:872142:+|chr7:881767:+	SUN1	circular_RNA|multiple_exon	280	16	4	6	26	20	22	0.25	0.375	0	12	5	17	12	5	Inf	Inf	adar1_down
chr7:91761186:-|chr7:91746358:-	CYP51A1	circular_RNA|multiple_exon	266	12	0	15	27	12	27	0	1.25	7	14	12	33	21	19	2	1.71428571428571	adar1_down
chr8:101542088:-|chr8:101540073:-	ANKRD46	circular_RNA|multiple_exon	495	15	0	0	15	15	15	0	0	4	14	1	19	18	5	3.5	0.25	adar1_down
chr8:124089351:+|chr8:124105982:+	TBC1D31	circular_RNA|multiple_exon	297	31	3	0	34	34	31	0.0967741935483871	0	5	10	6	21	15	11	2	1.2	adar1_down
chr8:135602598:-|chr8:135577576:-	ZFAT	circular_RNA|multiple_exon	175	10	0	1	11	10	11	0	0.1	3	7	4	14	10	7	2.33333333333333	1.33333333333333	adar1_down
chr8:141727808:-|chr8:141696731:-	PTK2	circular_RNA|multiple_exon	173	13	0	27	40	13	40	0	2.07692307692308	1	9	1	11	10	2	9	1	adar1_down
chr8:141840625:-|chr8:141828376:-	PTK2	circular_RNA|multiple_exon	131	10	0	11	21	10	21	0	1.1	7	16	9	32	23	16	2.28571428571429	1.28571428571429	adar1_down
chr8:19680812:+|chr8:19688070:+	INTS10	circular_RNA|multiple_exon	296	13	0	5	18	13	18	0	0.384615384615385	1	10	11	22	11	12	10	11	adar1_down
chr8:25156460:+|chr8:25161843:+	DOCK5	circular_RNA|multiple_exon	229	15	4	0	19	19	15	0.266666666666667	0	3	8	8	19	11	11	2.66666666666667	2.66666666666667	adar1_down
chr8:42919244:+|chr8:42932507:+	FNTA	circular_RNA|multiple_exon	262	26	13	5	44	39	31	0.5	0.192307692307692	10	23	18	51	33	28	2.3	1.8	adar1_down
chr8:48842572:-|chr8:48815129:-	PRKDC	circular_RNA|multiple_exon	385	12	5	0	17	17	12	0.416666666666667	0	7	18	7	32	25	14	2.57142857142857	1	adar1_down
chr8:68214701:-|chr8:68200190:-	ARFGEF1	circular_RNA|multiple_exon	140	18	0	14	32	18	32	0	0.777777777777778	9	20	28	57	29	37	2.22222222222222	3.11111111111111	adar1_down
chr8:74742707:-|chr8:74717886:-	UBE2W	circular_RNA|multiple_exon	166	13	2	8	23	15	21	0.153846153846154	0.615384615384615	8	17	12	37	25	20	2.125	1.5	adar1_down
chr8:95738559:+|chr8:95752018:+	DPY19L4	circular_RNA|multiple_exon	255	15	0	0	15	15	15	0	0	4	10	10	24	14	14	2.5	2.5	adar1_down
chr8:95839491:+|chr8:95844402:+	INTS8	circular_RNA|multiple_exon	322	18	0	11	29	18	29	0	0.611111111111111	6	14	12	32	20	18	2.33333333333333	2	adar1_down
chr9:111826847:-|chr9:111795587:-	TMEM245	circular_RNA|multiple_exon	284	27	5	9	41	32	36	0.185185185185185	0.333333333333333	9	42	20	71	51	29	4.66666666666667	2.22222222222222	adar1_down
chr9:111835718:-|chr9:111795587:-	TMEM245	circular_RNA|multiple_exon	276	11	5	14	30	16	25	0.454545454545455	1.27272727272727	4	12	11	27	16	15	3	2.75	adar1_down
chr9:111870850:-|chr9:111849453:-	TMEM245	circular_RNA|multiple_exon	286	11	3	5	19	14	16	0.272727272727273	0.454545454545455	5	10	6	21	15	11	2	1.2	adar1_down
chr9:114204704:-|chr9:114195513:-	ECPAS	circular_RNA|multiple_exon	257	12	5	0	17	17	12	0.416666666666667	0	4	13	6	23	17	10	3.25	1.5	adar1_down
chr9:114864565:-|chr9:114840818:-	SUSD1	circular_RNA|multiple_exon	295	18	7	26	51	25	44	0.388888888888889	1.44444444444444	8	16	4	28	24	12	2	0.5	adar1_down
chr9:116276738:+|chr9:116285321:+	RGS3	circular_RNA|multiple_exon	307	25	8	26	59	33	51	0.32	1.04	7	17	4	28	24	11	2.42857142857143	0.571428571428571	adar1_down
chr9:130289601:-|chr9:130285958:-	NIBAN2	circular_RNA|multiple_exon	295	26	5	3	34	31	29	0.192307692307692	0.115384615384615	3	9	5	17	12	8	3	1.66666666666667	adar1_down
chr9:131247644:+|chr9:131256947:+	ODF2	circular_RNA|multiple_exon	267	17	8	38	63	25	55	0.470588235294118	2.23529411764706	5	11	9	25	16	14	2.2	1.8	adar1_down
chr9:131271155:+|chr9:131289804:+	GLE1	circular_RNA|multiple_exon	290	18	0	0	18	18	18	0	0	2	11	7	20	13	9	5.5	3.5	adar1_down
chr9:131810706:+|chr9:131812242:+	MIGA2	circular_RNA|multiple_exon	248	32	9	8	49	41	40	0.28125	0.25	4	14	5	23	18	9	3.5	1.25	adar1_down
chr9:133327611:+|chr9:133333976:+	ASS1	circular_RNA|multiple_exon	297	77	27	25	129	104	102	0.350649350649351	0.324675324675325	16	48	64	128	64	80	3	4	adar1_down
chr9:133327611:+|chr9:133370410:+	ASS1	circular_RNA|multiple_exon	265	16	0	15	31	16	31	0	0.9375	7	21	17	45	28	24	3	2.42857142857143	adar1_down
chr9:134034770:+|chr9:134039531:+	NUP214	circular_RNA|multiple_exon	186	23	0	0	23	23	23	0	0	3	14	6	23	17	9	4.66666666666667	2	adar1_down
chr9:139793165:+|chr9:139811067:+	TRAF2	circular_RNA|multiple_exon	289	29	9	11	49	38	40	0.310344827586207	0.379310344827586	5	11	6	22	16	11	2.2	1.2	adar1_down
chr9:140459606:-|chr9:140458886:-	DPH7	circular_RNA|multiple_exon	241	29	5	16	50	34	45	0.172413793103448	0.551724137931034	12	33	22	67	45	34	2.75	1.83333333333333	adar1_down
chr9:140472055:-|chr9:140468660:-	DPH7	circular_RNA|multiple_exon	305	16	7	7	30	23	23	0.4375	0.4375	4	8	9	21	12	13	2	2.25	adar1_down
chr9:140648623:+|chr9:140676849:+	EHMT1	circular_RNA|multiple_exon	226	33	0	20	53	33	53	0	0.606060606060606	8	22	25	55	30	33	2.75	3.125	adar1_down
chr9:140648623:+|chr9:140695436:+	EHMT1	circular_RNA|multiple_exon	224	10	0	29	39	10	39	0	2.9	1	10	9	20	11	10	10	9	adar1_down
chr9:3898835:-|chr9:3879427:-	GLIS3	circular_RNA|multiple_exon	312	22	0	2	24	22	24	0	0.0909090909090909	3	7	12	22	10	15	2.33333333333333	4	adar1_down
chr9:98660131:+|chr9:98691146:+	ERCC6L2	circular_RNA|multiple_exon	267	29	9	18	56	38	47	0.310344827586207	0.620689655172414	16	33	42	91	49	58	2.0625	2.625	adar1_down
chrX:10031485:+|chrX:10078060:+	WWC3	circular_RNA|multiple_exon	351	15	2	0	17	17	15	0.133333333333333	0	3	13	8	24	16	11	4.33333333333333	2.66666666666667	adar1_down
chrX:153780203:+|chrX:153784591:+	IKBKG	circular_RNA|multiple_exon	412	38	18	0	56	56	38	0.473684210526316	0	4	9	12	25	13	16	2.25	3	adar1_down
chrX:16836697:+|chrX:16847893:+	TXLNG	circular_RNA|multiple_exon	497	27	11	4	42	38	31	0.407407407407407	0.148148148148148	1	16	14	31	17	15	16	14	adar1_down
chrX:18775745:+|chrX:18807391:+	PPEF1	circular_RNA|multiple_exon	266	65	0	22	87	65	87	0	0.338461538461538	11	28	19	58	39	30	2.54545454545455	1.72727272727273	adar1_down
chrX:47102795:+|chrX:47104881:+	USP11	circular_RNA|multiple_exon	318	19	6	0	25	25	19	0.315789473684211	0	3	11	3	17	14	6	3.66666666666667	1	adar1_down
chrX:49098482:+|chrX:49106186:+	CCDC22	circular_RNA|multiple_exon	206	10	0	0	10	10	10	0	0	2	8	3	13	10	5	4	1.5	adar1_down
chrX:54022215:-|chrX:54019169:-	PHF8	circular_RNA|multiple_exon	192	48	3	40	91	51	88	0.0625	0.833333333333333	4	14	14	32	18	18	3.5	3.5	adar1_down
chrX:76891547:-|chrX:76888695:-	ATRX	circular_RNA|multiple_exon	318	10	2	5	17	12	15	0.2	0.5	6	15	9	30	21	15	2.5	1.5	adar1_down
chr10:11639716:-|chr10:11560534:-	USP6NL	circular_RNA|multiple_exon	125	0	1	14	15	1	14	Inf	Inf	8	4	4	16	12	12	0.5	0.5	adar2_up
chr10:118674995:-|chr10:118661276:-	SHTN1	circular_RNA|multiple_exon	301	0	0	10	10	0	10	NA	Inf	8	6	2	16	14	10	0.75	0.25	adar2_up
chr10:12431870:+|chr10:12445368:+	CAMK1D	circular_RNA|multiple_exon	395	4	47	39	90	51	43	11.75	9.75	20	18	9	47	38	29	0.9	0.45	adar2_up
chr10:51364771:-|chr10:51116501:-	PARG	circular_RNA|multiple_exon	152	2	0	15	17	2	17	0	7.5	9	5	2	16	14	11	0.555555555555556	0.222222222222222	adar2_up
chr10:63699942:+|chr10:63760080:+	ARID5B	circular_RNA|multiple_exon	455	0	0	15	15	0	15	NA	Inf	16	5	7	28	21	23	0.3125	0.4375	adar2_up
chr10:70672918:+|chr10:70673960:+	DDX50	circular_RNA|multiple_exon	262	0	0	26	26	0	26	NA	Inf	8	2	4	14	10	12	0.25	0.5	adar2_up
chr10:71243447:+|chr10:71258152:+	TSPAN15	circular_RNA|multiple_exon	301	0	17	13	30	17	13	Inf	Inf	12	17	6	35	29	18	1.41666666666667	0.5	adar2_up
chr10:90661413:+|chr10:90682193:+	STAMBPL1	circular_RNA|multiple_exon	181	0	0	23	23	0	23	NA	Inf	8	2	3	13	10	11	0.25	0.375	adar2_up
chr10:93940776:-|chr10:93902786:-	CPEB3	circular_RNA|multiple_exon	145	0	0	12	12	0	12	NA	Inf	10	10	2	22	20	12	1	0.2	adar2_up
chr10:94297307:-|chr10:94268485:-	IDE	circular_RNA|multiple_exon	346	0	0	12	12	0	12	NA	Inf	14	5	3	22	19	17	0.357142857142857	0.214285714285714	adar2_up
chr11:103151077:+|chr11:103194718:+	DYNC2H1	circular_RNA|multiple_exon	169	0	21	14	35	21	14	Inf	Inf	15	2	6	23	17	21	0.133333333333333	0.4	adar2_up
chr11:46140351:-|chr11:46098305:-	PHF21A	circular_RNA|multiple_exon	123	6	0	17	23	6	23	0	2.83333333333333	10	13	1	24	23	11	1.3	0.1	adar2_up
chr11:47237887:+|chr11:47238600:+	DDB2	circular_RNA|multiple_exon	327	0	5	14	19	5	14	Inf	Inf	10	13	1	24	23	11	1.3	0.1	adar2_up
chr11:6245937:-|chr11:6243672:-	FAM160A2	circular_RNA|multiple_exon	495	5	27	16	48	32	21	5.4	3.2	12	6	4	22	18	16	0.5	0.333333333333333	adar2_up
chr12:110764195:+|chr12:110765822:+	ATP2A2	circular_RNA|multiple_exon	549	5	9	14	28	14	19	1.8	2.8	10	5	1	16	15	11	0.5	0.1	adar2_up
chr12:111993723:-|chr12:111951161:-	ATXN2	circular_RNA|multiple_exon	218	0	8	24	32	8	24	Inf	Inf	17	14	8	39	31	25	0.823529411764706	0.470588235294118	adar2_up
chr12:113384548:+|chr12:113388780:+	OAS3	circular_RNA|multiple_exon	520	0	0	12	12	0	12	NA	Inf	8	14	3	25	22	11	1.75	0.375	adar2_up
chr12:116549317:-|chr12:116534474:-	MED13L	circular_RNA|multiple_exon	167	14	10	28	52	24	42	0.714285714285714	2	18	6	8	32	24	26	0.333333333333333	0.444444444444444	adar2_up
chr12:118456877:+|chr12:118463633:+	RFC5	circular_RNA|multiple_exon	145	11	17	23	51	28	34	1.54545454545455	2.09090909090909	9	2	2	13	11	11	0.222222222222222	0.222222222222222	adar2_up
chr12:121784808:-|chr12:121773336:-	ANAPC5	circular_RNA|multiple_exon	299	0	0	25	25	0	25	NA	Inf	10	8	1	19	18	11	0.8	0.1	adar2_up
chr12:62936877:+|chr12:62946954:+	MON2	circular_RNA|multiple_exon	394	0	0	14	14	0	14	NA	Inf	9	5	2	16	14	11	0.555555555555556	0.222222222222222	adar2_up
chr12:80215970:-|chr12:80211174:-	PPP1R12A	circular_RNA|multiple_exon	198	0	0	16	16	0	16	NA	Inf	11	7	4	22	18	15	0.636363636363636	0.363636363636364	adar2_up
chr12:89891119:-|chr12:89885713:-	POC1B	circular_RNA|multiple_exon	350	0	0	11	11	0	11	NA	Inf	8	6	3	17	14	11	0.75	0.375	adar2_up
chr13:36910495:-|chr13:36900712:-	SPART	circular_RNA|multiple_exon	194	0	16	11	27	16	11	Inf	Inf	9	7	2	18	16	11	0.777777777777778	0.222222222222222	adar2_up
chr13:53001354:-|chr13:52990152:-	VPS36	circular_RNA|multiple_exon	108	7	3	17	27	10	24	0.428571428571429	2.42857142857143	9	1	3	13	10	12	0.111111111111111	0.333333333333333	adar2_up
chr13:60490383:-|chr13:60407241:-	DIAPH3	circular_RNA|multiple_exon	258	0	0	43	43	0	43	NA	Inf	17	9	4	30	26	21	0.529411764705882	0.235294117647059	adar2_up
chr14:55215533:+|chr14:55231258:+	SAMD4A	circular_RNA|multiple_exon	194	0	9	15	24	9	15	Inf	Inf	12	7	4	23	19	16	0.583333333333333	0.333333333333333	adar2_up
chr14:71064494:-|chr14:71051534:-	MED6	circular_RNA|multiple_exon	285	5	5	33	43	10	38	1	6.6	9	2	3	14	11	12	0.222222222222222	0.333333333333333	adar2_up
chr14:71413632:+|chr14:71445365:+	PCNX1	circular_RNA|multiple_exon	1914	5	3	20	28	8	25	0.6	4	9	9	4	22	18	13	1	0.444444444444444	adar2_up
chr14:75138186:-|chr14:75136352:-	AREL1	circular_RNA|multiple_exon	200	5	9	40	54	14	45	1.8	8	12	6	3	21	18	15	0.5	0.25	adar2_up
chr15:41988273:+|chr15:42032401:+	MGA	circular_RNA|multiple_exon	1098	0	1	10	11	1	10	Inf	Inf	8	14	4	26	22	12	1.75	0.5	adar2_up
chr15:64686145:+|chr15:64717830:+	TRIP4	circular_RNA|multiple_exon	260	0	0	12	12	0	12	NA	Inf	7	12	3	22	19	10	1.71428571428571	0.428571428571429	adar2_up
chr15:64710740:+|chr15:64717830:+	TRIP4	circular_RNA|multiple_exon	278	26	28	54	108	54	80	1.07692307692308	2.07692307692308	33	21	15	69	54	48	0.636363636363636	0.454545454545455	adar2_up
chr15:65273363:-|chr15:65266940:-	SPG21	circular_RNA|multiple_exon	306	0	0	16	16	0	16	NA	Inf	9	2	2	13	11	11	0.222222222222222	0.222222222222222	adar2_up
chr15:72855735:+|chr15:72862648:+	ARIH1	circular_RNA|multiple_exon	236	0	0	12	12	0	12	NA	Inf	16	5	4	25	21	20	0.3125	0.25	adar2_up
chr15:91523619:-|chr15:91517366:-	PRC1	circular_RNA|multiple_exon	257	0	0	13	13	0	13	NA	Inf	12	4	6	22	16	18	0.333333333333333	0.5	adar2_up
chr16:1675974:+|chr16:1687908:+	CRAMP1	circular_RNA|multiple_exon	276	5	25	10	40	30	15	5	2	12	9	6	27	21	18	0.75	0.5	adar2_up
chr16:19627436:+|chr16:19659204:+	VPS35L	circular_RNA|multiple_exon	175	2	4	9	15	6	11	2	4.5	7	1	3	11	8	10	0.142857142857143	0.428571428571429	adar2_up
chr16:47531310:+|chr16:47537001:+	PHKB	circular_RNA|multiple_exon	188	0	0	10	10	0	10	NA	Inf	13	5	5	23	18	18	0.384615384615385	0.384615384615385	adar2_up
chr16:50120126:+|chr16:50136346:+	HEATR3	circular_RNA|multiple_exon	312	0	0	12	12	0	12	NA	Inf	13	2	3	18	15	16	0.153846153846154	0.230769230769231	adar2_up
chr16:58753159:-|chr16:58749918:-	GOT2	circular_RNA|multiple_exon	224	0	10	11	21	10	11	Inf	Inf	13	3	6	22	16	19	0.230769230769231	0.461538461538462	adar2_up
chr16:70560490:+|chr16:70564820:+	SF3B3	circular_RNA|multiple_exon	311	5	14	27	46	19	32	2.8	5.4	14	14	3	31	28	17	1	0.214285714285714	adar2_up
chr16:74999720:-|chr16:74982417:-	WDR59	circular_RNA|multiple_exon	86	0	24	15	39	24	15	Inf	Inf	16	16	8	40	32	24	1	0.5	adar2_up
chr17:18250970:-|chr17:18243357:-	SHMT1	circular_RNA|multiple_exon	372	0	0	13	13	0	13	NA	Inf	13	2	5	20	15	18	0.153846153846154	0.384615384615385	adar2_up
chr17:33921027:+|chr17:33935406:+	AP2B1	circular_RNA|multiple_exon	304	2	8	19	29	10	21	4	9.5	8	3	4	15	11	12	0.375	0.5	adar2_up
chr17:35603892:-|chr17:35600287:-	ACACA	circular_RNA|multiple_exon	338	0	16	10	26	16	10	Inf	Inf	7	11	3	21	18	10	1.57142857142857	0.428571428571429	adar2_up
chr17:35988716:-|chr17:35985941:-	DDX52	circular_RNA|multiple_exon	314	5	0	20	25	5	25	0	4	9	2	3	14	11	12	0.222222222222222	0.333333333333333	adar2_up
chr17:4192703:-|chr17:4186093:-	UBE2G1	circular_RNA|multiple_exon	301	4	7	10	21	11	14	1.75	2.5	13	3	3	19	16	16	0.230769230769231	0.230769230769231	adar2_up
chr17:45673719:+|chr17:45691091:+	NPEPPS	circular_RNA|multiple_exon	165	3	0	9	12	3	12	0	3	8	3	2	13	11	10	0.375	0.25	adar2_up
chr17:61655831:+|chr17:61657304:+	DCAF7	circular_RNA|multiple_exon	276	0	13	12	25	13	12	Inf	Inf	9	6	4	19	15	13	0.666666666666667	0.444444444444444	adar2_up
chr17:78298830:+|chr17:78310178:+	RNF213	circular_RNA|multiple_exon	385	1	21	31	53	22	32	21	31	21	24	7	52	45	28	1.14285714285714	0.333333333333333	adar2_up
chr17:79634759:+|chr17:79639185:+	CCDC137	circular_RNA|multiple_exon	212	8	4	52	64	12	60	0.5	6.5	15	11	3	29	26	18	0.733333333333333	0.2	adar2_up
chr18:12371690:-|chr18:12344131:-	AFG3L2	circular_RNA|multiple_exon	214	0	25	11	36	25	11	Inf	Inf	12	0	6	18	12	18	0	0.5	adar2_up
chr18:20953727:-|chr18:20889644:-	TMEM241	circular_RNA|multiple_exon	115	2	0	17	19	2	19	0	8.5	8	3	2	13	11	10	0.375	0.25	adar2_up
chr18:21957499:-|chr18:21860806:-	OSBPL1A	circular_RNA|multiple_exon	228	4	14	13	31	18	17	3.5	3.25	12	8	4	24	20	16	0.666666666666667	0.333333333333333	adar2_up
chr18:33611060:-|chr18:33606863:-	RPRD1A	circular_RNA|multiple_exon	281	0	0	13	13	0	13	NA	Inf	8	0	4	12	8	12	0	0.5	adar2_up
chr19:11024553:+|chr19:11027453:+	CARM1	circular_RNA|multiple_exon	258	7	26	17	50	33	24	3.71428571428571	2.42857142857143	16	5	6	27	21	22	0.3125	0.375	adar2_up
chr19:11168931:+|chr19:11170863:+	SMARCA4	circular_RNA|multiple_exon	250	1	5	10	16	6	11	5	10	7	8	3	18	15	10	1.14285714285714	0.428571428571429	adar2_up
chr19:14156966:+|chr19:14157430:+	IL27RA	circular_RNA|multiple_exon	371	7	33	21	61	40	28	4.71428571428571	3	9	2	1	12	11	10	0.222222222222222	0.111111111111111	adar2_up
chr19:45525311:+|chr19:45532250:+	RELB	circular_RNA|multiple_exon	261	0	21	12	33	21	12	Inf	Inf	9	11	4	24	20	13	1.22222222222222	0.444444444444444	adar2_up
chr19:45889438:-|chr19:45885785:-	PPP1R13L	circular_RNA|multiple_exon	330	2	22	17	41	24	19	11	8.5	13	0	3	16	13	16	0	0.230769230769231	adar2_up
chr19:49642925:+|chr19:49646261:+	PPFIA3	circular_RNA|multiple_exon	363	0	0	20	20	0	20	NA	Inf	7	3	3	13	10	10	0.428571428571429	0.428571428571429	adar2_up
chr19:54646665:+|chr19:54648068:+	CNOT3	circular_RNA|multiple_exon	169	8	27	20	55	35	28	3.375	2.5	11	4	3	18	15	14	0.363636363636364	0.272727272727273	adar2_up
chr19:9771550:-|chr19:9767223:-	ZNF562	circular_RNA|multiple_exon	260	0	24	33	57	24	33	Inf	Inf	12	17	4	33	29	16	1.41666666666667	0.333333333333333	adar2_up
chr1:10351140:+|chr1:10357304:+	KIF1B	circular_RNA|multiple_exon	151	5	26	12	43	31	17	5.2	2.4	8	4	4	16	12	12	0.5	0.5	adar2_up
chr1:155796819:-|chr1:155790397:-	GON4L	circular_RNA|multiple_exon	241	1	18	11	30	19	12	18	11	19	5	8	32	24	27	0.263157894736842	0.421052631578947	adar2_up
chr1:229678118:-|chr1:229675203:-	ABCB10	circular_RNA|multiple_exon	269	7	0	19	26	7	26	0	2.71428571428571	15	4	3	22	19	18	0.266666666666667	0.2	adar2_up
chr1:230379052:+|chr1:230391090:+	GALNT2	circular_RNA|multiple_exon	247	0	12	25	37	12	25	Inf	Inf	12	13	5	30	25	17	1.08333333333333	0.416666666666667	adar2_up
chr1:27995857:-|chr1:27994737:-	IFI6	circular_RNA|multiple_exon	250	0	15	19	34	15	19	Inf	Inf	17	11	5	33	28	22	0.647058823529412	0.294117647058824	adar2_up
chr1:32557276:+|chr1:32566163:+	TMEM39B	circular_RNA|multiple_exon	456	4	14	10	28	18	14	3.5	2.5	10	2	3	15	12	13	0.2	0.3	adar2_up
chr1:53320137:+|chr1:53323421:+	ZYG11A	circular_RNA|multiple_exon	916	0	9	16	25	9	16	Inf	Inf	10	8	4	22	18	14	0.8	0.4	adar2_up
chr1:53407468:+|chr1:53427301:+	SCP2	circular_RNA|multiple_exon	183	0	5	24	29	5	24	Inf	Inf	8	6	2	16	14	10	0.75	0.25	adar2_up
chr1:54275419:-|chr1:54266366:-	NDC1	circular_RNA|multiple_exon	206	4	15	25	44	19	29	3.75	6.25	9	4	3	16	13	12	0.444444444444444	0.333333333333333	adar2_up
chr1:93648917:+|chr1:93659301:+	CCDC18	circular_RNA|multiple_exon	263	14	9	32	55	23	46	0.642857142857143	2.28571428571429	14	12	5	31	26	19	0.857142857142857	0.357142857142857	adar2_up
chr20:33971936:-|chr20:33934967:-	UQCC1	circular_RNA|multiple_exon	203	0	24	14	38	24	14	Inf	Inf	11	5	1	17	16	12	0.454545454545455	0.0909090909090909	adar2_up
chr20:61488987:-|chr20:61485368:-	TCFL5	circular_RNA|multiple_exon	381	7	0	16	23	7	23	0	2.28571428571429	13	11	6	30	24	19	0.846153846153846	0.461538461538462	adar2_up
chr20:62422143:-|chr20:62384039:-	ZBTB46	circular_RNA|multiple_exon	1144	8	2	19	29	10	27	0.25	2.375	10	0	4	14	10	14	0	0.4	adar2_up
chr21:34804484:+|chr21:34805178:+	IFNGR2	circular_RNA|multiple_exon	316	3	10	9	22	13	12	3.33333333333333	3	10	6	5	21	16	15	0.6	0.5	adar2_up
chr22:23595986:+|chr22:23603727:+	BCR	circular_RNA|multiple_exon	366	4	4	22	30	8	26	1	5.5	7	2	3	12	9	10	0.285714285714286	0.428571428571429	adar2_up
chr22:39111912:+|chr22:39113005:+	GTPBP1	circular_RNA|multiple_exon	528	6	0	13	19	6	19	0	2.16666666666667	12	11	2	25	23	14	0.916666666666667	0.166666666666667	adar2_up
chr2:157367308:+|chr2:157414094:+	GPD2	circular_RNA|multiple_exon	317	9	3	25	37	12	34	0.333333333333333	2.77777777777778	8	7	3	18	15	11	0.875	0.375	adar2_up
chr2:191765290:+|chr2:191775047:+	GLS	circular_RNA|multiple_exon	187	0	0	22	22	0	22	NA	Inf	10	11	2	23	21	12	1.1	0.2	adar2_up
chr2:201798697:-|chr2:201790559:-	ORC2	circular_RNA|multiple_exon	194	0	0	15	15	0	15	NA	Inf	15	1	1	17	16	16	0.0666666666666667	0.0666666666666667	adar2_up
chr2:211019335:-|chr2:210962810:-	KANSL1L	circular_RNA|multiple_exon	1237	0	0	14	14	0	14	NA	Inf	28	6	9	43	34	37	0.214285714285714	0.321428571428571	adar2_up
chr2:215661841:-|chr2:215645284:-	BARD1	circular_RNA|multiple_exon	1005	0	0	20	20	0	20	NA	Inf	9	12	4	25	21	13	1.33333333333333	0.444444444444444	adar2_up
chr2:220433046:-|chr2:220431552:-	OBSL1	circular_RNA|multiple_exon	565	1	0	12	13	1	13	0	12	9	10	2	21	19	11	1.11111111111111	0.222222222222222	adar2_up
chr2:32768308:+|chr2:32774548:+	BIRC6	circular_RNA|multiple_exon	468	9	22	19	50	31	28	2.44444444444444	2.11111111111111	13	1	3	17	14	16	0.0769230769230769	0.230769230769231	adar2_up
chr2:61577828:-|chr2:61552510:-	USP34	circular_RNA|multiple_exon	207	0	0	10	10	0	10	NA	Inf	8	9	4	21	17	12	1.125	0.5	adar2_up
chr3:129599405:-|chr3:129546646:-	TMCC1	circular_RNA|multiple_exon	958	4	0	8	12	4	12	0	2	9	7	4	20	16	13	0.777777777777778	0.444444444444444	adar2_up
chr3:185307902:+|chr3:185331196:+	SENP2	circular_RNA|multiple_exon	118	0	0	11	11	0	11	NA	Inf	8	11	3	22	19	11	1.375	0.375	adar2_up
chr3:33114205:-|chr3:33087612:-	GLB1	circular_RNA|multiple_exon	281	0	0	22	22	0	22	NA	Inf	7	2	3	12	9	10	0.285714285714286	0.428571428571429	adar2_up
chr3:47718272:-|chr3:47702784:-	SMARCC1	circular_RNA|multiple_exon	314	13	0	34	47	13	47	0	2.61538461538462	7	2	3	12	9	10	0.285714285714286	0.428571428571429	adar2_up
chr3:47814426:-|chr3:47762156:-	SMARCC1	circular_RNA|multiple_exon	188	6	8	17	31	14	23	1.33333333333333	2.83333333333333	11	0	4	15	11	15	0	0.363636363636364	adar2_up
chr3:63825449:-|chr3:63820830:-	THOC7	circular_RNA|multiple_exon	186	0	10	11	21	10	11	Inf	Inf	8	1	4	13	9	12	0.125	0.5	adar2_up
chr4:152056284:-|chr4:152053483:-	SH3D19	circular_RNA|multiple_exon	110	6	0	25	31	6	31	0	4.16666666666667	12	7	2	21	19	14	0.583333333333333	0.166666666666667	adar2_up
chr4:1932353:+|chr4:1941505:+	NSD2	circular_RNA|multiple_exon	268	0	7	17	24	7	17	Inf	Inf	10	1	4	15	11	14	0.1	0.4	adar2_up
chr4:52729603:+|chr4:52765544:+	DCUN1D4	circular_RNA|multiple_exon	178	10	7	24	41	17	34	0.7	2.4	24	18	12	54	42	36	0.75	0.5	adar2_up
chr5:10390444:+|chr5:10391843:+	MARCHF6	circular_RNA|multiple_exon	357	0	0	13	13	0	13	NA	Inf	8	6	3	17	14	11	0.75	0.375	adar2_up
chr5:142780417:-|chr5:142779221:-	NR3C1	circular_RNA|single_exon	1196	3	1	13	17	4	16	0.333333333333333	4.33333333333333	7	5	3	15	12	10	0.714285714285714	0.428571428571429	adar2_up
chr5:14297181:+|chr5:14316852:+	TRIO	circular_RNA|multiple_exon	421	8	26	23	57	34	31	3.25	2.875	8	8	4	20	16	12	1	0.5	adar2_up
chr5:825366:-|chr5:814876:-	ZDHHC11	circular_RNA|multiple_exon	121	5	0	13	18	5	18	0	2.6	12	12	6	30	24	18	1	0.5	adar2_up
chr6:109466422:+|chr6:109468140:+	CEP57L1	circular_RNA|multiple_exon	341	1	2	11	14	3	12	2	11	8	2	3	13	10	11	0.25	0.375	adar2_up
chr6:134301220:+|chr6:134305809:+	TBPL1	circular_RNA|multiple_exon	272	0	0	26	26	0	26	NA	Inf	23	3	8	34	26	31	0.130434782608696	0.347826086956522	adar2_up
chr6:147581751:+|chr6:147599340:+	STXBP5	circular_RNA|multiple_exon	257	0	23	10	33	23	10	Inf	Inf	9	6	3	18	15	12	0.666666666666667	0.333333333333333	adar2_up
chr6:151766960:-|chr6:151766443:-	RMND1	circular_RNA|single_exon	517	0	0	19	19	0	19	NA	Inf	8	6	4	18	14	12	0.75	0.5	adar2_up
chr6:43541338:-|chr6:43533397:-	XPO5	circular_RNA|multiple_exon	197	0	23	11	34	23	11	Inf	Inf	15	4	7	26	19	22	0.266666666666667	0.466666666666667	adar2_up
chr6:64404471:+|chr6:64410356:+	PHF3	circular_RNA|multiple_exon	299	0	2	23	25	2	23	Inf	Inf	11	11	3	25	22	14	1	0.272727272727273	adar2_up
chr6:7176888:+|chr6:7182315:+	RREB1	circular_RNA|multiple_exon	330	6	19	13	38	25	19	3.16666666666667	2.16666666666667	19	33	9	61	52	28	1.73684210526316	0.473684210526316	adar2_up
chr6:89650899:-|chr6:89600214:-	RNGTT	circular_RNA|multiple_exon	210	3	2	23	28	5	26	0.666666666666667	7.66666666666667	14	5	6	25	19	20	0.357142857142857	0.428571428571429	adar2_up
chr7:157013383:+|chr7:157049738:+	UBE3C	circular_RNA|multiple_exon	217	2	11	20	33	13	22	5.5	10	7	5	3	15	12	10	0.714285714285714	0.428571428571429	adar2_up
chr7:5372680:-|chr7:5363845:-	TNRC18	circular_RNA|multiple_exon	568	3	3	10	16	6	13	1	3.33333333333333	15	7	2	24	22	17	0.466666666666667	0.133333333333333	adar2_up
chr7:55218987:+|chr7:55225446:+	EGFR	circular_RNA|multiple_exon	158	2	0	17	19	2	19	0	8.5	8	2	2	12	10	10	0.25	0.25	adar2_up
chr7:65441189:-|chr7:65439282:-	GUSB	circular_RNA|multiple_exon	333	2	2	16	20	4	18	1	8	11	7	5	23	18	16	0.636363636363636	0.454545454545455	adar2_up
chr7:66233818:+|chr7:66240380:+	RABGEF1	circular_RNA|multiple_exon	360	0	22	45	67	22	45	Inf	Inf	9	5	3	17	14	12	0.555555555555556	0.333333333333333	adar2_up
chr7:73663448:-|chr7:73654268:-	RFC2	circular_RNA|multiple_exon	263	15	0	30	45	15	45	0	2	7	11	3	21	18	10	1.57142857142857	0.428571428571429	adar2_up
chr8:101300495:-|chr8:101287181:-	RNF19A	circular_RNA|multiple_exon	974	0	0	10	10	0	10	NA	Inf	7	0	3	10	7	10	0	0.428571428571429	adar2_up
chr8:17123416:+|chr8:17126465:+	VPS37A	circular_RNA|multiple_exon	174	0	0	15	15	0	15	NA	Inf	8	5	4	17	13	12	0.625	0.5	adar2_up
chr8:17137884:+|chr8:17143936:+	VPS37A	circular_RNA|multiple_exon	148	0	0	12	12	0	12	NA	Inf	12	9	5	26	21	17	0.75	0.416666666666667	adar2_up
chr8:17581342:-|chr8:17570723:-	MTUS1	circular_RNA|multiple_exon	199	4	16	8	28	20	12	4	2	11	9	4	24	20	15	0.818181818181818	0.363636363636364	adar2_up
chr8:27507219:+|chr8:27517056:+	SCARA3	circular_RNA|multiple_exon	1141	9	11	19	39	20	28	1.22222222222222	2.11111111111111	15	6	5	26	21	20	0.4	0.333333333333333	adar2_up
chr8:94798451:+|chr8:94811986:+	TMEM67	circular_RNA|multiple_exon	263	9	0	27	36	9	36	0	3	10	11	5	26	21	15	1.1	0.5	adar2_up
chr9:134381501:+|chr9:134381840:+	POMT1	circular_RNA|multiple_exon	156	0	0	10	10	0	10	NA	Inf	17	7	5	29	24	22	0.411764705882353	0.294117647058824	adar2_up
chr9:140160329:+|chr9:140161798:+	NELFB	circular_RNA|multiple_exon	208	20	35	58	113	55	78	1.75	2.9	26	20	13	59	46	39	0.769230769230769	0.5	adar2_up
chr9:19360242:+|chr9:19361961:+	DENND4C	circular_RNA|multiple_exon	362	0	0	14	14	0	14	NA	Inf	11	1	5	17	12	16	0.0909090909090909	0.454545454545455	adar2_up
chr9:79852918:+|chr9:79853302:+	VPS13A	circular_RNA|multiple_exon	303	0	0	10	10	0	10	NA	Inf	10	5	2	17	15	12	0.5	0.2	adar2_up
chr9:88307728:-|chr9:88292351:-	AGTPBP1	circular_RNA|multiple_exon	270	0	0	12	12	0	12	NA	Inf	11	4	3	18	15	14	0.363636363636364	0.272727272727273	adar2_up
chrX:16701349:-|chrX:16685637:-	CTPS2	circular_RNA|multiple_exon	175	0	0	13	13	0	13	NA	Inf	9	4	1	14	13	10	0.444444444444444	0.111111111111111	adar2_up
chrX:24828015:+|chrX:24861794:+	POLA1	circular_RNA|multiple_exon	163	0	0	19	19	0	19	NA	Inf	11	7	5	23	18	16	0.636363636363636	0.454545454545455	adar2_up
chrX:40982724:+|chrX:41012334:+	USP9X	circular_RNA|multiple_exon	386	10	3	29	42	13	39	0.3	2.9	10	4	3	17	14	13	0.4	0.3	adar2_up
chrX:54492285:-|chrX:54491884:-	FGD1	circular_RNA|multiple_exon	294	0	17	23	40	17	23	Inf	Inf	17	4	8	29	21	25	0.235294117647059	0.470588235294118	adar2_up
chrX:67339174:-|chrX:67316712:-	OPHN1	circular_RNA|multiple_exon	243	6	7	24	37	13	30	1.16666666666667	4	9	0	3	12	9	12	0	0.333333333333333	adar2_up
chrX:71684581:-|chrX:71681854:-	HDAC8	circular_RNA|multiple_exon	266	21	9	43	73	30	64	0.428571428571429	2.04761904761905	13	9	6	28	22	19	0.692307692307692	0.461538461538462	adar2_up
chrX:76814317:-|chrX:76812922:-	ATRX	circular_RNA|multiple_exon	371	0	9	17	26	9	17	Inf	Inf	11	15	3	29	26	14	1.36363636363636	0.272727272727273	adar2_up
chr10:103560157:-|chr10:103558599:-	OGA	circular_RNA|multiple_exon	771	25	0	6	31	25	31	0	0.24	4	8	14	26	12	18	2	3.5	adar2_down
chr10:104465246:-|chr10:104445573:-	ARL3	circular_RNA|multiple_exon	328	11	0	0	11	11	11	0	0	2	4	15	21	6	17	2	7.5	adar2_down
chr10:123683844:-|chr10:123549684:-	ATE1	circular_RNA|multiple_exon	183	32	13	5	50	45	37	0.40625	0.15625	10	6	20	36	16	30	0.6	2	adar2_down
chr10:123683844:-|chr10:123658356:-	ATE1	circular_RNA|multiple_exon	191	22	11	11	44	33	33	0.5	0.5	8	14	27	49	22	35	1.75	3.375	adar2_down
chr10:27425314:-|chr10:27420788:-	YME1L1	circular_RNA|multiple_exon	191	39	17	0	56	56	39	0.435897435897436	0	3	3	13	19	6	16	1	4.33333333333333	adar2_down
chr10:30736711:+|chr10:30747165:+	MAP3K8	circular_RNA|multiple_exon	319	11	19	0	30	30	11	1.72727272727273	0	3	4	7	14	7	10	1.33333333333333	2.33333333333333	adar2_down
chr10:31661947:+|chr10:31750166:+	ZEB1	circular_RNA|multiple_exon	355	27	25	0	52	52	27	0.925925925925926	0	7	25	27	59	32	34	3.57142857142857	3.85714285714286	adar2_down
chr10:35360267:-|chr10:35349802:-	CUL2	circular_RNA|multiple_exon	234	11	27	0	38	38	11	2.45454545454545	0	8	8	25	41	16	33	1	3.125	adar2_down
chr10:35805451:+|chr10:35842113:+	CCNY	circular_RNA|multiple_exon	266	13	0	0	13	13	13	0	0	6	4	20	30	10	26	0.666666666666667	3.33333333333333	adar2_down
chr10:50714058:-|chr10:50701163:-	ERCC6	circular_RNA|multiple_exon	263	92	56	43	191	148	135	0.608695652173913	0.467391304347826	16	24	46	86	40	62	1.5	2.875	adar2_down
chr10:51584616:+|chr10:51585599:+	NCOA4	circular_RNA|single_exon	983	13	0	5	18	13	18	0	0.384615384615385	16	11	34	61	27	50	0.6875	2.125	adar2_down
chr10:69773943:-|chr10:69751956:-	HERC4	circular_RNA|multiple_exon	284	15	26	0	41	41	15	1.73333333333333	0	1	1	9	11	2	10	1	9	adar2_down
chr10:69797926:-|chr10:69785303:-	HERC4	circular_RNA|multiple_exon	206	8	25	2	35	33	10	3.125	0.25	5	10	12	27	15	17	2	2.4	adar2_down
chr10:69804320:-|chr10:69750661:-	HERC4	circular_RNA|multiple_exon	270	20	13	2	35	33	22	0.65	0.1	2	11	15	28	13	17	5.5	7.5	adar2_down
chr10:69833443:-|chr10:69773783:-	HERC4	circular_RNA|multiple_exon	189	29	38	9	76	67	38	1.31034482758621	0.310344827586207	8	8	16	32	16	24	1	2	adar2_down
chr10:70696692:+|chr10:70703013:+	DDX50	circular_RNA|multiple_exon	203	34	13	7	54	47	41	0.382352941176471	0.205882352941176	7	21	23	51	28	30	3	3.28571428571429	adar2_down
chr10:70733301:+|chr10:70741337:+	DDX21	circular_RNA|multiple_exon	163	14	24	7	45	38	21	1.71428571428571	0.5	4	2	20	26	6	24	0.5	5	adar2_down
chr10:7247890:-|chr10:7230586:-	SFMBT2	circular_RNA|multiple_exon	222	40	19	15	74	59	55	0.475	0.375	10	15	25	50	25	35	1.5	2.5	adar2_down
chr10:7290611:-|chr10:7262373:-	SFMBT2	circular_RNA|multiple_exon	227	14	15	5	34	29	19	1.07142857142857	0.357142857142857	5	5	16	26	10	21	1	3.2	adar2_down
chr10:75481262:-|chr10:75472962:-	BMS1P4	circular_RNA|multiple_exon	270	19	4	3	26	23	22	0.210526315789474	0.157894736842105	7	3	20	30	10	27	0.428571428571429	2.85714285714286	adar2_down
chr10:86177527:+|chr10:86223772:+	CCSER2	circular_RNA|multiple_exon	173	12	31	3	46	43	15	2.58333333333333	0.25	3	0	8	11	3	11	0	2.66666666666667	adar2_down
chr10:88233730:-|chr10:88218746:-	WAPL	circular_RNA|multiple_exon	171	10	2	2	14	12	12	0.2	0.2	12	14	29	55	26	41	1.16666666666667	2.41666666666667	adar2_down
chr10:89468953:+|chr10:89475600:+	PAPSS2	circular_RNA|multiple_exon	228	16	4	7	27	20	23	0.25	0.4375	4	21	14	39	25	18	5.25	3.5	adar2_down
chr10:931700:-|chr10:882343:-	LARP4B	circular_RNA|multiple_exon	222	50	8	9	67	58	59	0.16	0.18	10	15	24	49	25	34	1.5	2.4	adar2_down
chr10:93711160:+|chr10:93713630:+	BTAF1	circular_RNA|multiple_exon	299	12	0	0	12	12	12	0	0	2	1	8	11	3	10	0.5	4	adar2_down
chr10:95275162:+|chr10:95279564:+	CEP55	circular_RNA|multiple_exon	275	14	0	0	14	14	14	0	0	5	4	11	20	9	16	0.8	2.2	adar2_down
chr10:96234425:+|chr10:96271411:+	TBC1D12	circular_RNA|multiple_exon	186	24	24	0	48	48	24	1	0	2	9	9	20	11	11	4.5	4.5	adar2_down
chr10:96269848:+|chr10:96282210:+	TBC1D12	circular_RNA|multiple_exon	197	29	31	0	60	60	29	1.06896551724138	0	4	7	33	44	11	37	1.75	8.25	adar2_down
chr10:98336586:-|chr10:98303833:-	TM9SF3	circular_RNA|multiple_exon	325	62	57	30	149	119	92	0.919354838709677	0.483870967741935	52	66	127	245	118	179	1.26923076923077	2.44230769230769	adar2_down
chr10:99967858:+|chr10:99969656:+	R3HCC1L	circular_RNA|single_exon	1798	21	0	6	27	21	27	0	0.285714285714286	3	3	11	17	6	14	1	3.66666666666667	adar2_down
chr11:102233627:+|chr11:102239279:+	BIRC2	circular_RNA|multiple_exon	320	63	44	26	133	107	89	0.698412698412698	0.412698412698413	29	37	60	126	66	89	1.27586206896552	2.06896551724138	adar2_down
chr11:108061227:-|chr11:108057209:-	NPAT	circular_RNA|multiple_exon	127	20	33	0	53	53	20	1.65	0	6	6	17	29	12	23	1	2.83333333333333	adar2_down
chr11:108098322:+|chr11:108106561:+	ATM	circular_RNA|multiple_exon	265	14	12	0	26	26	14	0.857142857142857	0	10	15	22	47	25	32	1.5	2.2	adar2_down
chr11:108170441:+|chr11:108175579:+	ATM	circular_RNA|multiple_exon	348	17	12	7	36	29	24	0.705882352941177	0.411764705882353	7	3	16	26	10	23	0.428571428571429	2.28571428571429	adar2_down
chr11:10827594:-|chr11:10824577:-	EIF4G2	circular_RNA|multiple_exon	238	17	11	8	36	28	25	0.647058823529412	0.470588235294118	5	2	11	18	7	16	0.4	2.2	adar2_down
chr11:111709101:-|chr11:111706888:-	ALG9	circular_RNA|multiple_exon	258	9	0	4	13	9	13	0	0.444444444444444	4	6	9	19	10	13	1.5	2.25	adar2_down
chr11:118940944:+|chr11:118944661:+	VPS11	circular_RNA|multiple_exon	314	20	0	0	20	20	20	0	0	6	16	15	37	22	21	2.66666666666667	2.5	adar2_down
chr11:119050402:+|chr11:119050997:+	NLRX1	circular_RNA|single_exon	595	9	0	2	11	9	11	0	0.222222222222222	4	2	16	22	6	20	0.5	4	adar2_down
chr11:119142445:+|chr11:119145663:+	CBL	circular_RNA|multiple_exon	267	22	22	0	44	44	22	1	0	16	15	33	64	31	49	0.9375	2.0625	adar2_down
chr11:119999203:-|chr11:119991281:-	TRIM29	circular_RNA|multiple_exon	187	30	0	0	30	30	30	0	0	5	1	13	19	6	18	0.2	2.6	adar2_down
chr11:122646927:+|chr11:122660016:+	UBASH3B	circular_RNA|multiple_exon	265	11	10	0	21	21	11	0.909090909090909	0	1	2	9	12	3	10	2	9	adar2_down
chr11:12901255:+|chr11:12923660:+	TEAD1	circular_RNA|multiple_exon	307	11	0	0	11	11	11	0	0	6	9	12	27	15	18	1.5	2	adar2_down
chr11:129034322:-|chr11:128932175:-	ARHGAP32	circular_RNA|multiple_exon	185	17	0	0	17	17	17	0	0	9	4	25	38	13	34	0.444444444444444	2.77777777777778	adar2_down
chr11:1317024:-|chr11:1309854:-	TOLLIP	circular_RNA|multiple_exon	301	16	0	0	16	16	16	0	0	5	0	11	16	5	16	0	2.2	adar2_down
chr11:32610140:+|chr11:32611187:+	EIF3M	circular_RNA|multiple_exon	232	25	0	9	34	25	34	0	0.36	2	3	10	15	5	12	1.5	5	adar2_down
chr11:34110942:+|chr11:34112225:+	CAPRIN1	circular_RNA|multiple_exon	210	16	14	0	30	30	16	0.875	0	1	4	15	20	5	16	4	15	adar2_down
chr11:34978931:+|chr11:35006275:+	PDHX	circular_RNA|multiple_exon	357	28	41	7	76	69	35	1.46428571428571	0.25	16	31	58	105	47	74	1.9375	3.625	adar2_down
chr11:3765879:-|chr11:3752621:-	NUP98	circular_RNA|multiple_exon	327	21	20	0	41	41	21	0.952380952380952	0	9	16	26	51	25	35	1.77777777777778	2.88888888888889	adar2_down
chr11:3797251:-|chr11:3792978:-	NUP98	circular_RNA|multiple_exon	319	13	1	0	14	14	13	0.0769230769230769	0	2	3	11	16	5	13	1.5	5.5	adar2_down
chr11:3803375:-|chr11:3797112:-	NUP98	circular_RNA|multiple_exon	242	27	0	0	27	27	27	0	0	4	9	12	25	13	16	2.25	3	adar2_down
chr11:4123223:+|chr11:4133292:+	RRM1	circular_RNA|multiple_exon	250	38	52	10	100	90	48	1.36842105263158	0.263157894736842	10	23	48	81	33	58	2.3	4.8	adar2_down
chr11:44129233:+|chr11:44151688:+	EXT2	circular_RNA|multiple_exon	658	34	20	6	60	54	40	0.588235294117647	0.176470588235294	9	11	31	51	20	40	1.22222222222222	3.44444444444444	adar2_down
chr11:45203312:+|chr11:45204674:+	PRDM11	circular_RNA|multiple_exon	386	22	15	0	37	37	22	0.681818181818182	0	3	3	10	16	6	13	1	3.33333333333333	adar2_down
chr11:47810163:-|chr11:47804625:-	NUP160	circular_RNA|multiple_exon	235	15	1	0	16	16	15	0.0666666666666667	0	3	4	8	15	7	11	1.33333333333333	2.66666666666667	adar2_down
chr11:47823482:-|chr11:47819331:-	NUP160	circular_RNA|multiple_exon	224	21	62	4	87	83	25	2.95238095238095	0.19047619047619	8	6	21	35	14	29	0.75	2.625	adar2_down
chr11:587259:+|chr11:601701:+	PHRF1	circular_RNA|multiple_exon	332	16	2	0	18	18	16	0.125	0	9	29	18	56	38	27	3.22222222222222	2	adar2_down
chr11:59426942:-|chr11:59426339:-	PATL1	circular_RNA|multiple_exon	297	47	0	12	59	47	59	0	0.25531914893617	11	20	23	54	31	34	1.81818181818182	2.09090909090909	adar2_down
chr11:70251371:+|chr11:70260758:+	CTTN	circular_RNA|multiple_exon	206	35	10	11	56	45	46	0.285714285714286	0.314285714285714	8	25	24	57	33	32	3.125	3	adar2_down
chr11:70269046:+|chr11:70277386:+	CTTN	circular_RNA|multiple_exon	144	15	0	0	15	15	15	0	0	2	2	11	15	4	13	1	5.5	adar2_down
chr11:73431944:-|chr11:73418465:-	RAB6A	circular_RNA|multiple_exon	146	55	39	21	115	94	76	0.709090909090909	0.381818181818182	37	72	97	206	109	134	1.94594594594595	2.62162162162162	adar2_down
chr11:77336863:-|chr11:77333545:-	CLNS1A	circular_RNA|multiple_exon	274	9	23	3	35	32	12	2.55555555555556	0.333333333333333	5	8	19	32	13	24	1.6	3.8	adar2_down
chr11:9321248:-|chr11:9308002:-	TMEM41B	circular_RNA|multiple_exon	255	11	0	5	16	11	16	0	0.454545454545455	3	7	18	28	10	21	2.33333333333333	6	adar2_down
chr11:93416725:+|chr11:93421031:+	CEP295	circular_RNA|multiple_exon	404	8	0	4	12	8	12	0	0.5	6	1	13	20	7	19	0.166666666666667	2.16666666666667	adar2_down
chr11:93429486:+|chr11:93440063:+	CEP295	circular_RNA|multiple_exon	249	15	0	6	21	15	21	0	0.4	2	0	10	12	2	12	0	5	adar2_down
chr11:9430033:+|chr11:9438695:+	IPO7	circular_RNA|multiple_exon	242	13	0	0	13	13	13	0	0	12	12	32	56	24	44	1	2.66666666666667	adar2_down
chr11:9430033:+|chr11:9442245:+	IPO7	circular_RNA|multiple_exon	237	15	17	0	32	32	15	1.13333333333333	0	4	13	18	35	17	22	3.25	4.5	adar2_down
chr11:94528177:+|chr11:94564707:+	AMOTL1	circular_RNA|multiple_exon	238	10	0	4	14	10	14	0	0.4	5	6	17	28	11	22	1.2	3.4	adar2_down
chr12:102183835:-|chr12:102173930:-	GNPTAB	circular_RNA|multiple_exon	253	16	18	0	34	34	16	1.125	0	3	1	8	12	4	11	0.333333333333333	2.66666666666667	adar2_down
chr12:104370696:+|chr12:104374740:+	TDG	circular_RNA|multiple_exon	211	19	0	7	26	19	26	0	0.368421052631579	6	15	17	38	21	23	2.5	2.83333333333333	adar2_down
chr12:105322472:-|chr12:105280071:-	SLC41A2	circular_RNA|multiple_exon	867	17	0	0	17	17	17	0	0	3	9	9	21	12	12	3	3	adar2_down
chr12:109095099:-|chr12:109094900:-	CORO1C	circular_RNA|single_exon	199	10	0	0	10	10	10	0	0	4	6	14	24	10	18	1.5	3.5	adar2_down
chr12:110760797:+|chr12:110765822:+	ATP2A2	circular_RNA|multiple_exon	544	20	21	5	46	41	25	1.05	0.25	3	0	14	17	3	17	0	4.66666666666667	adar2_down
chr12:113705648:+|chr12:113707650:+	TPCN1	circular_RNA|multiple_exon	201	27	29	0	56	56	27	1.07407407407407	0	12	21	43	76	33	55	1.75	3.58333333333333	adar2_down
chr12:118704564:-|chr12:118671479:-	TAOK3	circular_RNA|multiple_exon	195	19	8	3	30	27	22	0.421052631578947	0.157894736842105	12	33	24	69	45	36	2.75	2	adar2_down
chr12:120580745:-|chr12:120580311:-	GCN1	circular_RNA|multiple_exon	332	23	0	0	23	23	23	0	0	2	3	11	16	5	13	1.5	5.5	adar2_down
chr12:122839859:-|chr12:122837273:-	CLIP1	circular_RNA|multiple_exon	257	21	0	3	24	21	24	0	0.142857142857143	1	0	10	11	1	11	0	10	adar2_down
chr12:123832680:-|chr12:123818600:-	SBNO1	circular_RNA|multiple_exon	264	18	7	0	25	25	18	0.388888888888889	0	3	1	8	12	4	11	0.333333333333333	2.66666666666667	adar2_down
chr12:123834988:-|chr12:123818600:-	SBNO1	circular_RNA|multiple_exon	291	28	6	4	38	34	32	0.214285714285714	0.142857142857143	5	6	10	21	11	15	1.2	2	adar2_down
chr12:124934413:-|chr12:124904503:-	NCOR2	circular_RNA|multiple_exon	150	10	5	1	16	15	11	0.5	0.1	0	18	12	30	18	12	Inf	Inf	adar2_down
chr12:124971114:-|chr12:124968142:-	NCOR2	circular_RNA|multiple_exon	304	11	0	0	11	11	11	0	0	3	0	10	13	3	13	0	3.33333333333333	adar2_down
chr12:125302253:-|chr12:125298748:-	SCARB1	circular_RNA|multiple_exon	360	10	0	0	10	10	10	0	0	5	9	15	29	14	20	1.8	3	adar2_down
chr12:132489622:+|chr12:132491422:+	EP400	circular_RNA|multiple_exon	284	30	21	11	62	51	41	0.7	0.366666666666667	10	10	20	40	20	30	1	2	adar2_down
chr12:133248908:-|chr12:133245397:-	POLE	circular_RNA|multiple_exon	235	17	0	3	20	17	20	0	0.176470588235294	9	17	20	46	26	29	1.88888888888889	2.22222222222222	adar2_down
chr12:133367879:-|chr12:133362925:-	GOLGA3	circular_RNA|multiple_exon	293	31	7	11	49	38	42	0.225806451612903	0.354838709677419	7	2	30	39	9	37	0.285714285714286	4.28571428571429	adar2_down
chr12:20766377:+|chr12:20774345:+	PDE3A	circular_RNA|multiple_exon	372	11	12	0	23	23	11	1.09090909090909	0	7	20	15	42	27	22	2.85714285714286	2.14285714285714	adar2_down
chr12:45814854:+|chr12:45816845:+	ANO6	circular_RNA|multiple_exon	307	24	0	0	24	24	24	0	0	7	7	16	30	14	23	1	2.28571428571429	adar2_down
chr12:50854918:+|chr12:50867950:+	LARP4	circular_RNA|multiple_exon	522	24	16	12	52	40	36	0.666666666666667	0.5	6	17	32	55	23	38	2.83333333333333	5.33333333333333	adar2_down
chr12:51173923:+|chr12:51203372:+	ATF1	circular_RNA|multiple_exon	231	22	23	6	51	45	28	1.04545454545455	0.272727272727273	18	21	52	91	39	70	1.16666666666667	2.88888888888889	adar2_down
chr12:56676775:-|chr12:56668561:-	CS	circular_RNA|multiple_exon	232	15	0	0	15	15	15	0	0	6	5	13	24	11	19	0.833333333333333	2.16666666666667	adar2_down
chr12:5860136:-|chr12:5841686:-	ANO2	circular_RNA|multiple_exon	244	10	0	2	12	10	12	0	0.2	6	13	32	51	19	38	2.16666666666667	5.33333333333333	adar2_down
chr12:6618883:+|chr12:6620418:+	NCAPD2	circular_RNA|multiple_exon	217	35	28	10	73	63	45	0.8	0.285714285714286	15	25	36	76	40	51	1.66666666666667	2.4	adar2_down
chr12:69983265:+|chr12:69985939:+	CCT2	circular_RNA|multiple_exon	302	38	11	4	53	49	42	0.289473684210526	0.105263157894737	12	7	30	49	19	42	0.583333333333333	2.5	adar2_down
chr12:70671912:+|chr12:70713144:+	CNOT2	circular_RNA|multiple_exon	208	22	31	3	56	53	25	1.40909090909091	0.136363636363636	3	3	7	13	6	10	1	2.33333333333333	adar2_down
chr12:7343484:+|chr12:7356147:+	PEX5	circular_RNA|multiple_exon	130	18	10	0	28	28	18	0.555555555555556	0	2	9	9	20	11	11	4.5	4.5	adar2_down
chr12:88553891:+|chr12:88570096:+	TMTC3	circular_RNA|multiple_exon	226	20	2	10	32	22	30	0.1	0.5	5	4	11	20	9	16	0.8	2.2	adar2_down
chr13:113223573:-|chr13:113201934:-	TUBGCP3	circular_RNA|multiple_exon	239	19	0	3	22	19	22	0	0.157894736842105	5	6	15	26	11	20	1.2	3	adar2_down
chr13:113838801:-|chr13:113832488:-	PCID2	circular_RNA|multiple_exon	254	39	36	11	86	75	50	0.923076923076923	0.282051282051282	32	52	160	244	84	192	1.625	5	adar2_down
chr13:113839874:-|chr13:113832488:-	PCID2	circular_RNA|multiple_exon	188	19	11	4	34	30	23	0.578947368421053	0.210526315789474	10	18	23	51	28	33	1.8	2.3	adar2_down
chr13:20356931:-|chr13:20304379:-	PSPC1	circular_RNA|multiple_exon	510	30	7	0	37	37	30	0.233333333333333	0	3	8	17	28	11	20	2.66666666666667	5.66666666666667	adar2_down
chr13:25881944:+|chr13:25895231:+	NUP58	circular_RNA|multiple_exon	316	18	10	8	36	28	26	0.555555555555556	0.444444444444444	5	6	13	24	11	18	1.2	2.6	adar2_down
chr13:28830429:+|chr13:28835595:+	PAN3	circular_RNA|multiple_exon	304	31	42	12	85	73	43	1.35483870967742	0.387096774193548	12	27	31	70	39	43	2.25	2.58333333333333	adar2_down
chr13:33222891:+|chr13:33233417:+	PDS5B	circular_RNA|multiple_exon	252	12	0	0	12	12	12	0	0	6	4	15	25	10	21	0.666666666666667	2.5	adar2_down
chr13:33222891:+|chr13:33253066:+	PDS5B	circular_RNA|multiple_exon	220	27	5	0	32	32	27	0.185185185185185	0	14	26	43	83	40	57	1.85714285714286	3.07142857142857	adar2_down
chr13:41835051:-|chr13:41826781:-	MTRF1	circular_RNA|multiple_exon	529	56	36	8	100	92	64	0.642857142857143	0.142857142857143	28	19	56	103	47	84	0.678571428571429	2	adar2_down
chr13:48571158:-|chr13:48562676:-	SUCLA2	circular_RNA|multiple_exon	342	14	11	1	26	25	15	0.785714285714286	0.0714285714285714	3	4	7	14	7	10	1.33333333333333	2.33333333333333	adar2_down
chr13:61013822:+|chr13:61060082:+	TDRD3	circular_RNA|multiple_exon	233	15	9	0	24	24	15	0.6	0	11	20	25	56	31	36	1.81818181818182	2.27272727272727	adar2_down
chr13:76391297:+|chr13:76398009:+	LMO7	circular_RNA|multiple_exon	425	10	29	4	43	39	14	2.9	0.4	4	11	15	30	15	19	2.75	3.75	adar2_down
chr13:77786295:-|chr13:77779391:-	MYCBP2	circular_RNA|multiple_exon	331	13	8	0	21	21	13	0.615384615384615	0	6	11	19	36	17	25	1.83333333333333	3.16666666666667	adar2_down
chr13:95705438:-|chr13:95686859:-	ABCC4	circular_RNA|multiple_exon	223	8	13	4	25	21	12	1.625	0.5	2	3	8	13	5	10	1.5	4	adar2_down
chr13:95840796:-|chr13:95813443:-	ABCC4	circular_RNA|multiple_exon	235	28	9	8	45	37	36	0.321428571428571	0.285714285714286	8	19	32	59	27	40	2.375	4	adar2_down
chr13:95863035:-|chr13:95829961:-	ABCC4	circular_RNA|multiple_exon	175	17	0	0	17	17	17	0	0	1	1	9	11	2	10	1	9	adar2_down
chr13:98865474:+|chr13:98996120:+	FARP1	circular_RNA|multiple_exon	297	20	9	3	32	29	23	0.45	0.15	6	21	13	40	27	19	3.5	2.16666666666667	adar2_down
chr14:102368056:+|chr14:102378810:+	PPP2R5C	circular_RNA|multiple_exon	242	12	0	0	12	12	12	0	0	3	4	8	15	7	11	1.33333333333333	2.66666666666667	adar2_down
chr14:102842987:+|chr14:102881130:+	TECPR2	circular_RNA|multiple_exon	447	23	0	0	23	23	23	0	0	7	1	18	26	8	25	0.142857142857143	2.57142857142857	adar2_down
chr14:104618352:+|chr14:104618798:+	KIF26A	circular_RNA|single_exon	446	14	6	7	27	20	21	0.428571428571429	0.5	4	5	9	18	9	13	1.25	2.25	adar2_down
chr14:105752713:-|chr14:105718844:-	BRF1	circular_RNA|multiple_exon	152	16	5	5	26	21	21	0.3125	0.3125	4	3	9	16	7	13	0.75	2.25	adar2_down
chr14:105905009:+|chr14:105920647:+	MTA1	circular_RNA|multiple_exon	184	16	7	4	27	23	20	0.4375	0.25	8	7	18	33	15	26	0.875	2.25	adar2_down
chr14:23417222:-|chr14:23416380:-	HAUS4	circular_RNA|multiple_exon	213	10	0	3	13	10	13	0	0.3	4	5	10	19	9	14	1.25	2.5	adar2_down
chr14:31139462:+|chr14:31144271:+	SCFD1	circular_RNA|multiple_exon	220	55	15	7	77	70	62	0.272727272727273	0.127272727272727	25	13	54	92	38	79	0.52	2.16	adar2_down
chr14:31817113:-|chr14:31813102:-	HEATR5A	circular_RNA|multiple_exon	328	15	0	1	16	15	16	0	0.0666666666666667	4	6	24	34	10	28	1.5	6	adar2_down
chr14:31856581:-|chr14:31841016:-	HEATR5A	circular_RNA|multiple_exon	354	17	0	0	17	17	17	0	0	2	6	8	16	8	10	3	4	adar2_down
chr14:32586346:+|chr14:32621734:+	ARHGAP5	circular_RNA|multiple_exon	252	18	23	8	49	41	26	1.27777777777778	0.444444444444444	5	10	11	26	15	16	2	2.2	adar2_down
chr14:35264971:-|chr14:35252968:-	BAZ1A	circular_RNA|multiple_exon	260	11	9	5	25	20	16	0.818181818181818	0.454545454545455	5	8	10	23	13	15	1.6	2	adar2_down
chr14:39815108:+|chr14:39818181:+	MIA2	circular_RNA|multiple_exon	356	39	0	0	39	39	39	0	0	13	10	30	53	23	43	0.769230769230769	2.30769230769231	adar2_down
chr14:45564424:+|chr14:45566208:+	PRPF39	circular_RNA|multiple_exon	460	10	12	2	24	22	12	1.2	0.2	5	3	10	18	8	15	0.6	2	adar2_down
chr14:50760964:-|chr14:50732076:-	L2HGDH	circular_RNA|multiple_exon	262	23	6	0	29	29	23	0.260869565217391	0	7	14	14	35	21	21	2	2	adar2_down
chr14:51710574:+|chr14:51716483:+	TMX1	circular_RNA|multiple_exon	187	46	19	7	72	65	53	0.41304347826087	0.152173913043478	15	21	44	80	36	59	1.4	2.93333333333333	adar2_down
chr14:59946069:-|chr14:59942587:-	L3HYPDH	circular_RNA|multiple_exon	306	19	9	9	37	28	28	0.473684210526316	0.473684210526316	3	1	9	13	4	12	0.333333333333333	3	adar2_down
chr14:64908772:+|chr14:64915035:+	MTHFD1	circular_RNA|multiple_exon	211	11	10	0	21	21	11	0.909090909090909	0	4	10	13	27	14	17	2.5	3.25	adar2_down
chr14:75590926:-|chr14:75577024:-	NEK9	circular_RNA|multiple_exon	227	21	2	9	32	23	30	0.0952380952380952	0.428571428571429	2	7	10	19	9	12	3.5	5	adar2_down
chr14:76105695:+|chr14:76108241:+	FLVCR2	circular_RNA|multiple_exon	165	17	4	0	21	21	17	0.235294117647059	0	3	12	11	26	15	14	4	3.66666666666667	adar2_down
chr14:80158516:+|chr14:80164280:+	NRXN3	circular_RNA|multiple_exon	396	40	15	0	55	55	40	0.375	0	16	16	32	64	32	48	1	2	adar2_down
chr14:81670448:-|chr14:81651875:-	GTF2A1	circular_RNA|multiple_exon	293	12	0	0	12	12	12	0	0	4	11	12	27	15	16	2.75	3	adar2_down
chr14:89041037:+|chr14:89044484:+	ZC3H14	circular_RNA|multiple_exon	315	48	23	8	79	71	56	0.479166666666667	0.166666666666667	7	5	15	27	12	22	0.714285714285714	2.14285714285714	adar2_down
chr15:100138635:+|chr15:100173378:+	MEF2A	circular_RNA|multiple_exon	276	44	0	7	51	44	51	0	0.159090909090909	6	9	13	28	15	19	1.5	2.16666666666667	adar2_down
chr15:102191976:-|chr15:102185290:-	TM2D3	circular_RNA|multiple_exon	152	11	0	0	11	11	11	0	0	0	0	11	11	0	11	NA	Inf	adar2_down
chr15:28492043:-|chr15:28491027:-	HERC2	circular_RNA|multiple_exon	340	13	0	0	13	13	13	0	0	6	2	13	21	8	19	0.333333333333333	2.16666666666667	adar2_down
chr15:28544662:-|chr15:28482109:-	HERC2	circular_RNA|multiple_exon	264	11	0	0	11	11	11	0	0	4	3	9	16	7	13	0.75	2.25	adar2_down
chr15:41319934:-|chr15:41313098:-	INO80	circular_RNA|multiple_exon	365	27	20	7	54	47	34	0.740740740740741	0.259259259259259	10	13	33	56	23	43	1.3	3.3	adar2_down
chr15:41379880:-|chr15:41361768:-	INO80	circular_RNA|multiple_exon	215	31	0	0	31	31	31	0	0	4	13	18	35	17	22	3.25	4.5	adar2_down
chr15:41379880:-|chr15:41377567:-	INO80	circular_RNA|multiple_exon	334	27	23	5	55	50	32	0.851851851851852	0.185185185185185	14	15	28	57	29	42	1.07142857142857	2	adar2_down
chr15:41388551:-|chr15:41384225:-	INO80	circular_RNA|multiple_exon	340	19	6	0	25	25	19	0.315789473684211	0	4	10	9	23	14	13	2.5	2.25	adar2_down
chr15:41641296:+|chr15:41650456:+	NUSAP1	circular_RNA|multiple_exon	252	18	0	0	18	18	18	0	0	1	1	10	12	2	11	1	10	adar2_down
chr15:41961026:+|chr15:41991357:+	MGA	circular_RNA|multiple_exon	1225	25	26	12	63	51	37	1.04	0.48	31	31	62	124	62	93	1	2	adar2_down
chr15:42613983:+|chr15:42622870:+	GANC	circular_RNA|multiple_exon	331	23	0	0	23	23	23	0	0	1	1	11	13	2	12	1	11	adar2_down
chr15:43317627:-|chr15:43313473:-	UBR1	circular_RNA|multiple_exon	148	36	12	0	48	48	36	0.333333333333333	0	5	1	12	18	6	17	0.2	2.4	adar2_down
chr15:43438691:+|chr15:43461875:+	TMEM62	circular_RNA|multiple_exon	225	13	0	6	19	13	19	0	0.461538461538462	2	1	11	14	3	13	0.5	5.5	adar2_down
chr15:43627894:+|chr15:43641243:+	ADAL	circular_RNA|multiple_exon	268	22	26	5	53	48	27	1.18181818181818	0.227272727272727	18	11	36	65	29	54	0.611111111111111	2	adar2_down
chr15:44060687:+|chr15:44062778:+	PDIA3	circular_RNA|multiple_exon	165	24	26	4	54	50	28	1.08333333333333	0.166666666666667	7	8	16	31	15	23	1.14285714285714	2.28571428571429	adar2_down
chr15:52161414:+|chr15:52181342:+	TMOD3	circular_RNA|multiple_exon	245	11	8	1	20	19	12	0.727272727272727	0.0909090909090909	5	4	14	23	9	19	0.8	2.8	adar2_down
chr15:63821213:+|chr15:63829355:+	USP3	circular_RNA|multiple_exon	283	32	46	10	88	78	42	1.4375	0.3125	7	14	18	39	21	25	2	2.57142857142857	adar2_down
chr15:64067848:-|chr15:64056295:-	HERC1	circular_RNA|multiple_exon	1050	12	2	0	14	14	12	0.166666666666667	0	6	26	17	49	32	23	4.33333333333333	2.83333333333333	adar2_down
chr15:72987518:+|chr15:73016996:+	BBS4	circular_RNA|multiple_exon	178	19	5	4	28	24	23	0.263157894736842	0.210526315789474	4	7	12	23	11	16	1.75	3	adar2_down
chr15:75819602:-|chr15:75815462:-	PTPN9	circular_RNA|multiple_exon	267	52	13	18	83	65	70	0.25	0.346153846153846	5	17	21	43	22	26	3.4	4.2	adar2_down
chr15:86182605:+|chr15:86213061:+	AKAP13	circular_RNA|multiple_exon	183	11	18	0	29	29	11	1.63636363636364	0	4	4	15	23	8	19	1	3.75	adar2_down
chr15:89656956:+|chr15:89698765:+	ABHD2	circular_RNA|multiple_exon	266	16	0	0	16	16	16	0	0	7	1	14	22	8	21	0.142857142857143	2	adar2_down
chr15:91030186:+|chr15:91035943:+	IQGAP1	circular_RNA|multiple_exon	301	35	35	10	80	70	45	1	0.285714285714286	20	38	54	112	58	74	1.9	2.7	adar2_down
chr15:91491026:+|chr15:91492024:+	UNC45A	circular_RNA|multiple_exon	234	19	0	0	19	19	19	0	0	4	4	13	21	8	17	1	3.25	adar2_down
chr15:99434554:+|chr15:99442850:+	IGF1R	circular_RNA|multiple_exon	456	65	15	0	80	80	65	0.230769230769231	0	6	6	22	34	12	28	1	3.66666666666667	adar2_down
chr15:99874128:+|chr15:99903470:+	LRRC28	circular_RNA|multiple_exon	365	19	14	0	33	33	19	0.736842105263158	0	1	3	10	14	4	11	3	10	adar2_down
chr16:1004666:-|chr16:984190:-	LMF1	circular_RNA|multiple_exon	373	50	35	20	105	85	70	0.7	0.4	32	46	64	142	78	96	1.4375	2	adar2_down
chr16:11114050:+|chr16:11118778:+	CLEC16A	circular_RNA|multiple_exon	232	11	0	3	14	11	14	0	0.272727272727273	4	0	10	14	4	14	0	2.5	adar2_down
chr16:11830089:-|chr16:11791981:-	TXNDC11	circular_RNA|multiple_exon	416	56	27	17	100	83	73	0.482142857142857	0.303571428571429	11	21	58	90	32	69	1.90909090909091	5.27272727272727	adar2_down
chr16:1453345:-|chr16:1447179:-	UNKL	circular_RNA|multiple_exon	293	36	6	5	47	42	41	0.166666666666667	0.138888888888889	4	6	12	22	10	16	1.5	3	adar2_down
chr16:14698083:-|chr16:14645878:-	PARN	circular_RNA|multiple_exon	154	12	0	0	12	12	12	0	0	1	5	13	19	6	14	5	13	adar2_down
chr16:14711507:-|chr16:14700341:-	PARN	circular_RNA|multiple_exon	102	27	12	0	39	39	27	0.444444444444444	0	2	12	16	30	14	18	6	8	adar2_down
chr16:14738131:+|chr16:14738466:+	BFAR	circular_RNA|single_exon	335	16	0	0	16	16	16	0	0	8	16	28	52	24	36	2	3.5	adar2_down
chr16:16101673:+|chr16:16130460:+	ABCC1	circular_RNA|multiple_exon	307	11	13	0	24	24	11	1.18181818181818	0	5	5	10	20	10	15	1	2	adar2_down
chr16:16101673:+|chr16:16150152:+	ABCC1	circular_RNA|multiple_exon	379	15	17	0	32	32	15	1.13333333333333	0	7	14	24	45	21	31	2	3.42857142857143	adar2_down
chr16:16177223:+|chr16:16184445:+	ABCC1	circular_RNA|multiple_exon	359	10	5	0	15	15	10	0.5	0	0	0	10	10	0	10	NA	Inf	adar2_down
chr16:1675974:+|chr16:1682366:+	CRAMP1	circular_RNA|multiple_exon	346	72	28	30	130	100	102	0.388888888888889	0.416666666666667	17	16	50	83	33	67	0.941176470588235	2.94117647058824	adar2_down
chr16:18845760:-|chr16:18830824:-	SMG1	circular_RNA|multiple_exon	386	21	26	6	53	47	27	1.23809523809524	0.285714285714286	3	2	10	15	5	13	0.666666666666667	3.33333333333333	adar2_down
chr16:22361170:-|chr16:22360600:-	CDR2	circular_RNA|multiple_exon	312	10	32	2	44	42	12	3.2	0.2	8	26	36	70	34	44	3.25	4.5	adar2_down
chr16:2314761:-|chr16:2312279:-	RNPS1	circular_RNA|multiple_exon	340	25	33	6	64	58	31	1.32	0.24	14	23	29	66	37	43	1.64285714285714	2.07142857142857	adar2_down
chr16:23637718:-|chr16:23632683:-	PALB2	circular_RNA|multiple_exon	277	10	10	0	20	20	10	1	0	1	10	23	34	11	24	10	23	adar2_down
chr16:27556844:-|chr16:27544612:-	GTF3C1	circular_RNA|multiple_exon	305	19	32	6	57	51	25	1.68421052631579	0.315789473684211	3	14	13	30	17	16	4.66666666666667	4.33333333333333	adar2_down
chr16:3740986:-|chr16:3735997:-	TRAP1	circular_RNA|multiple_exon	298	41	33	6	80	74	47	0.804878048780488	0.146341463414634	12	14	29	55	26	41	1.16666666666667	2.41666666666667	adar2_down
chr16:3808973:-|chr16:3799628:-	CREBBP	circular_RNA|multiple_exon	174	23	8	0	31	31	23	0.347826086956522	0	1	9	12	22	10	13	9	12	adar2_down
chr16:47497793:+|chr16:47581459:+	PHKB	circular_RNA|multiple_exon	226	12	15	0	27	27	12	1.25	0	6	2	12	20	8	18	0.333333333333333	2	adar2_down
chr16:47531310:+|chr16:47644831:+	PHKB	circular_RNA|multiple_exon	183	52	5	25	82	57	77	0.0961538461538462	0.480769230769231	27	15	56	98	42	83	0.555555555555556	2.07407407407407	adar2_down
chr16:53289512:+|chr16:53302038:+	CHD9	circular_RNA|multiple_exon	378	21	0	0	21	21	21	0	0	5	14	10	29	19	15	2.8	2	adar2_down
chr16:57207781:-|chr16:57201005:-	PSME3IP1	circular_RNA|multiple_exon	274	12	10	0	22	22	12	0.833333333333333	0	7	9	19	35	16	26	1.28571428571429	2.71428571428571	adar2_down
chr16:68300496:+|chr16:68309152:+	SLC7A6	circular_RNA|multiple_exon	686	134	125	62	321	259	196	0.932835820895522	0.462686567164179	62	71	162	295	133	224	1.14516129032258	2.61290322580645	adar2_down
chr16:69279505:+|chr16:69304188:+	SNTB2	circular_RNA|multiple_exon	355	34	6	5	45	40	39	0.176470588235294	0.147058823529412	9	22	18	49	31	27	2.44444444444444	2	adar2_down
chr16:70560490:+|chr16:70566523:+	SF3B3	circular_RNA|multiple_exon	280	39	8	0	47	47	39	0.205128205128205	0	4	4	11	19	8	15	1	2.75	adar2_down
chr16:70560490:+|chr16:70573110:+	SF3B3	circular_RNA|multiple_exon	242	17	0	0	17	17	17	0	0	4	11	8	23	15	12	2.75	2	adar2_down
chr16:709086:+|chr16:712331:+	WDR90	circular_RNA|multiple_exon	151	13	0	6	19	13	19	0	0.461538461538462	2	2	15	19	4	17	1	7.5	adar2_down
chr16:71748704:-|chr16:71736501:-	PHLPP2	circular_RNA|multiple_exon	422	36	16	0	52	52	36	0.444444444444444	0	1	3	9	13	4	10	3	9	adar2_down
chr16:74497377:-|chr16:74493580:-	GLG1	circular_RNA|multiple_exon	230	14	39	3	56	53	17	2.78571428571429	0.214285714285714	12	30	40	82	42	52	2.5	3.33333333333333	adar2_down
chr16:81396104:+|chr16:81399083:+	GAN	circular_RNA|multiple_exon	240	10	0	0	10	10	10	0	0	1	3	14	18	4	15	3	14	adar2_down
chr16:87380856:-|chr16:87376483:-	FBXO31	circular_RNA|multiple_exon	150	14	0	0	14	14	14	0	0	6	11	17	34	17	23	1.83333333333333	2.83333333333333	adar2_down
chr16:87795646:-|chr16:87760371:-	KLHDC4	circular_RNA|multiple_exon	250	16	14	0	30	30	16	0.875	0	2	1	14	17	3	16	0.5	7	adar2_down
chr16:88653008:+|chr16:88675459:+	ZC3H18	circular_RNA|multiple_exon	201	18	6	8	32	24	26	0.333333333333333	0.444444444444444	4	0	15	19	4	19	0	3.75	adar2_down
chr16:89484776:-|chr16:89371614:-	ANKRD11	circular_RNA|multiple_exon	222	12	40	0	52	52	12	3.33333333333333	0	5	7	10	22	12	15	1.4	2	adar2_down
chr16:89828430:-|chr16:89816138:-	FANCA	circular_RNA|multiple_exon	245	43	11	6	60	54	49	0.255813953488372	0.13953488372093	11	22	32	65	33	43	2	2.90909090909091	adar2_down
chr16:89961446:+|chr16:89973730:+	TCF25	circular_RNA|multiple_exon	178	10	0	0	10	10	10	0	0	4	3	8	15	7	12	0.75	2	adar2_down
chr16:89962398:+|chr16:89967202:+	TCF25	circular_RNA|multiple_exon	252	71	45	25	141	116	96	0.633802816901408	0.352112676056338	15	20	30	65	35	45	1.33333333333333	2	adar2_down
chr16:9024254:-|chr16:9012888:-	USP7	circular_RNA|multiple_exon	212	17	10	0	27	27	17	0.588235294117647	0	2	2	8	12	4	10	1	4	adar2_down
chr17:15458678:-|chr17:15449099:-	TVP23C	circular_RNA|multiple_exon	213	20	18	10	48	38	30	0.9	0.5	4	4	14	22	8	18	1	3.5	adar2_down
chr17:18768782:+|chr17:18781183:+	PRPSAP2	circular_RNA|multiple_exon	267	32	0	0	32	32	32	0	0	9	11	18	38	20	27	1.22222222222222	2	adar2_down
chr17:27778473:+|chr17:27838010:+	TAOK1	circular_RNA|multiple_exon	353	12	0	2	14	12	14	0	0.166666666666667	3	4	7	14	7	10	1.33333333333333	2.33333333333333	adar2_down
chr17:27809215:+|chr17:27825539:+	TAOK1	circular_RNA|multiple_exon	294	13	8	0	21	21	13	0.615384615384615	0	3	12	7	22	15	10	4	2.33333333333333	adar2_down
chr17:28030080:-|chr17:28003838:-	SSH2	circular_RNA|multiple_exon	168	37	7	0	44	44	37	0.189189189189189	0	3	5	11	19	8	14	1.66666666666667	3.66666666666667	adar2_down
chr17:30498062:+|chr17:30503232:+	RHOT1	circular_RNA|multiple_exon	110	16	49	4	69	65	20	3.0625	0.25	8	30	24	62	38	32	3.75	3	adar2_down
chr17:34871833:-|chr17:34869272:-	MYO19	circular_RNA|multiple_exon	208	20	3	0	23	23	20	0.15	0	7	1	15	23	8	22	0.142857142857143	2.14285714285714	adar2_down
chr17:34884033:-|chr17:34881059:-	MYO19	circular_RNA|multiple_exon	251	24	53	5	82	77	29	2.20833333333333	0.208333333333333	4	5	14	23	9	18	1.25	3.5	adar2_down
chr17:3533640:-|chr17:3526633:-	SHPK	circular_RNA|multiple_exon	293	21	8	0	29	29	21	0.380952380952381	0	4	6	8	18	10	12	1.5	2	adar2_down
chr17:35518964:-|chr17:35506788:-	ACACA	circular_RNA|multiple_exon	379	10	0	0	10	10	10	0	0	7	17	20	44	24	27	2.42857142857143	2.85714285714286	adar2_down
chr17:35583373:-|chr17:35578645:-	ACACA	circular_RNA|multiple_exon	231	12	14	0	26	26	12	1.16666666666667	0	10	20	24	54	30	34	2	2.4	adar2_down
chr17:36454415:+|chr17:36462598:+	MRPL45	circular_RNA|multiple_exon	275	25	0	0	25	25	25	0	0	6	6	12	24	12	18	1	2	adar2_down
chr17:37646810:+|chr17:37657692:+	CDK12	circular_RNA|multiple_exon	365	30	31	10	71	61	40	1.03333333333333	0.333333333333333	10	32	31	73	42	41	3.2	3.1	adar2_down
chr17:39535983:-|chr17:39535208:-	KRT34	circular_RNA|multiple_exon	381	29	0	11	40	29	40	0	0.379310344827586	4	6	8	18	10	12	1.5	2	adar2_down
chr17:40500535:-|chr17:40497577:-	STAT3	circular_RNA|multiple_exon	226	13	12	0	25	25	13	0.923076923076923	0	6	4	15	25	10	21	0.666666666666667	2.5	adar2_down
chr17:41901373:-|chr17:41893406:-	MPP3	circular_RNA|multiple_exon	115	21	9	3	33	30	24	0.428571428571429	0.142857142857143	17	34	46	97	51	63	2	2.70588235294118	adar2_down
chr17:45673719:+|chr17:45682918:+	NPEPPS	circular_RNA|multiple_exon	328	9	17	4	30	26	13	1.88888888888889	0.444444444444444	5	7	12	24	12	17	1.4	2.4	adar2_down
chr17:47395345:-|chr17:47388674:-	ZNF652	circular_RNA|multiple_exon	1301	37	0	11	48	37	48	0	0.297297297297297	13	20	29	62	33	42	1.53846153846154	2.23076923076923	adar2_down
chr17:48814321:+|chr17:48819092:+	LUC7L3	circular_RNA|multiple_exon	140	12	6	6	24	18	18	0.5	0.5	9	13	21	43	22	30	1.44444444444444	2.33333333333333	adar2_down
chr17:49346198:+|chr17:49357840:+	UTP18	circular_RNA|multiple_exon	157	22	8	9	39	30	31	0.363636363636364	0.409090909090909	7	37	14	58	44	21	5.28571428571429	2	adar2_down
chr17:57094785:-|chr17:57089689:-	TRIM37	circular_RNA|multiple_exon	246	39	25	13	77	64	52	0.641025641025641	0.333333333333333	9	16	25	50	25	34	1.77777777777778	2.77777777777778	adar2_down
chr17:57161450:-|chr17:57148184:-	TRIM37	circular_RNA|multiple_exon	211	49	22	22	93	71	71	0.448979591836735	0.448979591836735	7	9	17	33	16	24	1.28571428571429	2.42857142857143	adar2_down
chr17:57728564:+|chr17:57739004:+	CLTC	circular_RNA|multiple_exon	313	23	0	6	29	23	29	0	0.260869565217391	4	0	8	12	4	12	0	2	adar2_down
chr17:57814814:+|chr17:57895134:+	VMP1	circular_RNA|multiple_exon	151	22	3	7	32	25	29	0.136363636363636	0.318181818181818	11	5	22	38	16	33	0.454545454545455	2	adar2_down
chr17:58711214:+|chr17:58734202:+	PPM1D	circular_RNA|multiple_exon	366	25	17	12	54	42	37	0.68	0.48	3	1	10	14	4	13	0.333333333333333	3.33333333333333	adar2_down
chr17:59871090:-|chr17:59853762:-	BRIP1	circular_RNA|multiple_exon	293	14	14	0	28	28	14	1	0	9	14	21	44	23	30	1.55555555555556	2.33333333333333	adar2_down
chr17:59886118:-|chr17:59870958:-	BRIP1	circular_RNA|multiple_exon	422	13	8	0	21	21	13	0.615384615384615	0	3	2	10	15	5	13	0.666666666666667	3.33333333333333	adar2_down
chr17:60002460:-|chr17:59999086:-	INTS2	circular_RNA|multiple_exon	240	19	0	3	22	19	22	0	0.157894736842105	6	2	15	23	8	21	0.333333333333333	2.5	adar2_down
chr17:65147340:-|chr17:65141859:-	HELZ	circular_RNA|multiple_exon	325	7	20	3	30	27	10	2.85714285714286	0.428571428571429	4	20	17	41	24	21	5	4.25	adar2_down
chr17:681984:-|chr17:673109:-	GLOD4	circular_RNA|multiple_exon	135	20	0	0	20	20	20	0	0	3	1	10	14	4	13	0.333333333333333	3.33333333333333	adar2_down
chr17:71199139:+|chr17:71199932:+	COG1	circular_RNA|multiple_exon	307	11	4	0	15	15	11	0.363636363636364	0	6	6	16	28	12	22	1	2.66666666666667	adar2_down
chr17:729318:-|chr17:722679:-	NXN	circular_RNA|multiple_exon	223	47	81	15	143	128	62	1.72340425531915	0.319148936170213	14	36	37	87	50	51	2.57142857142857	2.64285714285714	adar2_down
chr17:74763468:+|chr17:74772623:+	MFSD11	circular_RNA|multiple_exon	200	27	10	0	37	37	27	0.37037037037037	0	7	2	23	32	9	30	0.285714285714286	3.28571428571429	adar2_down
chr17:7509467:-|chr17:7504727:-	FXR2	circular_RNA|multiple_exon	168	27	44	0	71	71	27	1.62962962962963	0	6	3	15	24	9	21	0.5	2.5	adar2_down
chr17:78022382:+|chr17:78024082:+	CCDC40	circular_RNA|multiple_exon	397	35	46	16	97	81	51	1.31428571428571	0.457142857142857	19	15	57	91	34	76	0.789473684210526	3	adar2_down
chr17:78298830:+|chr17:78302277:+	RNF213	circular_RNA|multiple_exon	317	23	3	11	37	26	34	0.130434782608696	0.478260869565217	4	6	27	37	10	31	1.5	6.75	adar2_down
chr17:7842831:+|chr17:7843560:+	CNTROB	circular_RNA|multiple_exon	382	17	9	0	26	26	17	0.529411764705882	0	5	10	13	28	15	18	2	2.6	adar2_down
chr17:79250933:-|chr17:79244718:-	SLC38A10	circular_RNA|multiple_exon	208	82	44	17	143	126	99	0.536585365853659	0.207317073170732	34	40	73	147	74	107	1.17647058823529	2.14705882352941	adar2_down
chr17:79567453:-|chr17:79555970:-	NPLOC4	circular_RNA|multiple_exon	261	40	37	20	97	77	60	0.925	0.5	8	5	18	31	13	26	0.625	2.25	adar2_down
chr17:79596831:-|chr17:79563142:-	NPLOC4	circular_RNA|multiple_exon	206	47	29	4	80	76	51	0.617021276595745	0.0851063829787234	4	0	8	12	4	12	0	2	adar2_down
chr17:81006661:-|chr17:80901698:-	B3GNTL1	circular_RNA|multiple_exon	343	17	41	5	63	58	22	2.41176470588235	0.294117647058824	13	36	26	75	49	39	2.76923076923077	2	adar2_down
chr18:12360050:-|chr18:12356693:-	AFG3L2	circular_RNA|multiple_exon	261	59	2	6	67	61	65	0.0338983050847458	0.101694915254237	11	43	31	85	54	42	3.90909090909091	2.81818181818182	adar2_down
chr18:12371690:-|chr18:12358669:-	AFG3L2	circular_RNA|multiple_exon	372	26	1	4	31	27	30	0.0384615384615385	0.153846153846154	4	13	18	35	17	22	3.25	4.5	adar2_down
chr18:18964167:+|chr18:18983955:+	GREB1L	circular_RNA|multiple_exon	319	30	8	4	42	38	34	0.266666666666667	0.133333333333333	4	13	11	28	17	15	3.25	2.75	adar2_down
chr18:19345733:+|chr18:19378189:+	MIB1	circular_RNA|multiple_exon	315	21	7	5	33	28	26	0.333333333333333	0.238095238095238	3	7	12	22	10	15	2.33333333333333	4	adar2_down
chr18:21042928:+|chr18:21046240:+	RIOK3	circular_RNA|multiple_exon	258	11	0	0	11	11	11	0	0	1	1	9	11	2	10	1	9	adar2_down
chr18:23895193:+|chr18:23915195:+	TAF4B	circular_RNA|multiple_exon	225	10	15	0	25	25	10	1.5	0	3	17	16	36	20	19	5.66666666666667	5.33333333333333	adar2_down
chr18:46906128:-|chr18:46812804:-	DYM	circular_RNA|multiple_exon	272	12	0	0	12	12	12	0	0	4	1	11	16	5	15	0.25	2.75	adar2_down
chr18:47463767:-|chr18:47455882:-	MYO5B	circular_RNA|multiple_exon	238	18	11	9	38	29	27	0.611111111111111	0.5	12	18	32	62	30	44	1.5	2.66666666666667	adar2_down
chr18:67795782:-|chr18:67788792:-	RTTN	circular_RNA|multiple_exon	332	10	7	0	17	17	10	0.7	0	4	2	14	20	6	18	0.5	3.5	adar2_down
chr18:76886267:+|chr18:76967012:+	ATP9B	circular_RNA|multiple_exon	183	69	52	18	139	121	87	0.753623188405797	0.260869565217391	10	20	34	64	30	44	2	3.4	adar2_down
chr18:7926566:+|chr18:7955412:+	PTPRM	circular_RNA|multiple_exon	408	16	24	5	45	40	21	1.5	0.3125	2	10	34	46	12	36	5	17	adar2_down
chr18:8076453:+|chr18:8088849:+	PTPRM	circular_RNA|multiple_exon	211	100	70	19	189	170	119	0.7	0.19	39	39	113	191	78	152	1	2.8974358974359	adar2_down
chr18:9117836:+|chr18:9124981:+	NDUFV2	circular_RNA|multiple_exon	174	28	7	12	47	35	40	0.25	0.428571428571429	7	1	14	22	8	21	0.142857142857143	2	adar2_down
chr19:12962748:+|chr19:12963209:+	MAST1	circular_RNA|multiple_exon	168	12	0	0	12	12	12	0	0	4	9	9	22	13	13	2.25	2.25	adar2_down
chr19:13879173:+|chr19:13879862:+	MRI1	circular_RNA|multiple_exon	312	27	37	13	77	64	40	1.37037037037037	0.481481481481481	8	13	22	43	21	30	1.625	2.75	adar2_down
chr19:15383944:-|chr19:15378227:-	BRD4	circular_RNA|multiple_exon	453	10	21	0	31	31	10	2.1	0	5	9	11	25	14	16	1.8	2.2	adar2_down
chr19:33113525:-|chr19:33108495:-	ANKRD27	circular_RNA|multiple_exon	241	18	0	6	24	18	24	0	0.333333333333333	3	5	17	25	8	20	1.66666666666667	5.66666666666667	adar2_down
chr19:33579040:+|chr19:33592480:+	GPATCH1	circular_RNA|multiple_exon	213	15	27	0	42	42	15	1.8	0	5	17	17	39	22	22	3.4	3.4	adar2_down
chr19:41774128:+|chr19:41787180:+	HNRNPUL1	circular_RNA|multiple_exon	234	44	21	19	84	65	63	0.477272727272727	0.431818181818182	11	13	24	48	24	35	1.18181818181818	2.18181818181818	adar2_down
chr19:47646751:+|chr19:47658470:+	SAE1	circular_RNA|multiple_exon	210	31	36	2	69	67	33	1.16129032258065	0.0645161290322581	12	24	31	67	36	43	2	2.58333333333333	adar2_down
chr19:5641605:+|chr19:5641957:+	SAFB	circular_RNA|multiple_exon	270	70	22	0	92	92	70	0.314285714285714	0	11	12	22	45	23	33	1.09090909090909	2	adar2_down
chr19:7267907:-|chr19:7267356:-	INSR	circular_RNA|single_exon	551	28	9	9	46	37	37	0.321428571428571	0.321428571428571	8	6	23	37	14	31	0.75	2.875	adar2_down
chr19:8056715:-|chr19:8038609:-	ELAVL1	circular_RNA|multiple_exon	340	16	6	7	29	22	23	0.375	0.4375	3	2	7	12	5	10	0.666666666666667	2.33333333333333	adar2_down
chr19:8527413:+|chr19:8539128:+	HNRNPM	circular_RNA|multiple_exon	129	14	0	0	14	14	14	0	0	3	7	14	24	10	17	2.33333333333333	4.66666666666667	adar2_down
chr19:8530208:+|chr19:8539128:+	HNRNPM	circular_RNA|multiple_exon	268	13	0	0	13	13	13	0	0	3	6	7	16	9	10	2	2.33333333333333	adar2_down
chr1:10380101:+|chr1:10384953:+	KIF1B	circular_RNA|multiple_exon	230	8	5	2	15	13	10	0.625	0.25	6	3	14	23	9	20	0.5	2.33333333333333	adar2_down
chr1:116562203:+|chr1:116580009:+	SLC22A15	circular_RNA|multiple_exon	217	10	8	0	18	18	10	0.8	0	1	6	10	17	7	11	6	10	adar2_down
chr1:145273185:+|chr1:145281704:+	NOTCH2NLA	circular_RNA|multiple_exon	594	16	22	5	43	38	21	1.375	0.3125	8	18	18	44	26	26	2.25	2.25	adar2_down
chr1:145803388:-|chr1:145769408:-	GPR89A	circular_RNA|multiple_exon	169	24	24	11	59	48	35	1	0.458333333333333	4	4	18	26	8	22	1	4.5	adar2_down
chr1:150053424:+|chr1:150082742:+	VPS45	circular_RNA|multiple_exon	265	11	14	0	25	25	11	1.27272727272727	0	4	1	10	15	5	14	0.25	2.5	adar2_down
chr1:151611364:+|chr1:151634746:+	SNX27	circular_RNA|multiple_exon	335	11	0	4	15	11	15	0	0.363636363636364	8	8	17	33	16	25	1	2.125	adar2_down
chr1:154207067:+|chr1:154207767:+	UBAP2L	circular_RNA|multiple_exon	263	17	11	0	28	28	17	0.647058823529412	0	5	3	24	32	8	29	0.6	4.8	adar2_down
chr1:154207067:+|chr1:154224129:+	UBAP2L	circular_RNA|multiple_exon	340	12	0	0	12	12	12	0	0	1	4	10	15	5	11	4	10	adar2_down
chr1:155649303:-|chr1:155640111:-	YY1AP1	circular_RNA|multiple_exon	247	15	2	0	17	17	15	0.133333333333333	0	4	16	8	28	20	12	4	2	adar2_down
chr1:155893478:-|chr1:155891166:-	KHDC4	circular_RNA|multiple_exon	313	22	0	0	22	22	22	0	0	4	6	19	29	10	23	1.5	4.75	adar2_down
chr1:15844890:-|chr1:15844605:-	CASP9	circular_RNA|single_exon	285	22	24	3	49	46	25	1.09090909090909	0.136363636363636	43	36	141	220	79	184	0.837209302325581	3.27906976744186	adar2_down
chr1:15860732:+|chr1:15863309:+	DNAJC16	circular_RNA|multiple_exon	405	46	0	0	46	46	46	0	0	12	24	43	79	36	55	2	3.58333333333333	adar2_down
chr1:160231148:-|chr1:160188114:-	DCAF8	circular_RNA|multiple_exon	189	10	0	0	10	10	10	0	0	2	7	9	18	9	11	3.5	4.5	adar2_down
chr1:16235816:+|chr1:16237796:+	SPEN	circular_RNA|multiple_exon	360	27	7	0	34	34	27	0.259259259259259	0	2	5	9	16	7	11	2.5	4.5	adar2_down
chr1:167301707:+|chr1:167307495:+	POU2F1	circular_RNA|multiple_exon	353	16	17	0	33	33	16	1.0625	0	2	1	12	15	3	14	0.5	6	adar2_down
chr1:167921038:+|chr1:167944253:+	DCAF6	circular_RNA|multiple_exon	246	20	0	4	24	20	24	0	0.2	15	13	37	65	28	52	0.866666666666667	2.46666666666667	adar2_down
chr1:169446995:-|chr1:169446393:-	SLC19A2	circular_RNA|single_exon	602	23	7	10	40	30	33	0.304347826086957	0.434782608695652	6	6	12	24	12	18	1	2	adar2_down
chr1:174241552:+|chr1:174340210:+	RABGAP1L	circular_RNA|multiple_exon	159	36	0	0	36	36	36	0	0	5	4	16	25	9	21	0.8	3.2	adar2_down
chr1:176055026:-|chr1:176012322:-	COP1	circular_RNA|multiple_exon	195	19	8	0	27	27	19	0.421052631578947	0	16	22	46	84	38	62	1.375	2.875	adar2_down
chr1:176145143:-|chr1:176085760:-	COP1	circular_RNA|multiple_exon	154	13	0	0	13	13	13	0	0	4	4	8	16	8	12	1	2	adar2_down
chr1:179081533:-|chr1:179079417:-	ABL2	circular_RNA|multiple_exon	262	10	10	0	20	20	10	1	0	1	6	11	18	7	12	6	11	adar2_down
chr1:179271812:+|chr1:179307031:+	SOAT1	circular_RNA|multiple_exon	184	68	0	6	74	68	74	0	0.0882352941176471	13	29	38	80	42	51	2.23076923076923	2.92307692307692	adar2_down
chr1:179304641:+|chr1:179310445:+	SOAT1	circular_RNA|multiple_exon	433	29	0	0	29	29	29	0	0	8	19	22	49	27	30	2.375	2.75	adar2_down
chr1:179306972:+|chr1:179310445:+	SOAT1	circular_RNA|multiple_exon	341	49	48	16	113	97	65	0.979591836734694	0.326530612244898	56	45	117	218	101	173	0.803571428571429	2.08928571428571	adar2_down
chr1:180772524:+|chr1:180794480:+	XPR1	circular_RNA|multiple_exon	402	11	7	0	18	18	11	0.636363636363636	0	2	4	8	14	6	10	2	4	adar2_down
chr1:186367445:+|chr1:186375400:+	ODR4	circular_RNA|multiple_exon	313	24	0	3	27	24	27	0	0.125	3	0	11	14	3	14	0	3.66666666666667	adar2_down
chr1:200561368:-|chr1:200550329:-	KIF14	circular_RNA|multiple_exon	253	10	27	4	41	37	14	2.7	0.4	10	12	20	42	22	30	1.2	2	adar2_down
chr1:202727638:-|chr1:202724399:-	KDM5B	circular_RNA|multiple_exon	300	26	0	9	35	26	35	0	0.346153846153846	7	15	16	38	22	23	2.14285714285714	2.28571428571429	adar2_down
chr1:205156934:-|chr1:205156546:-	DSTYK	circular_RNA|single_exon	388	10	26	2	38	36	12	2.6	0.2	6	4	12	22	10	18	0.666666666666667	2	adar2_down
chr1:2075649:+|chr1:2087531:+	PRKCZ	circular_RNA|multiple_exon	228	14	14	7	35	28	21	1	0.5	3	4	7	14	7	10	1.33333333333333	2.33333333333333	adar2_down
chr1:208391347:-|chr1:208315674:-	PLXNA2	circular_RNA|multiple_exon	1401	11	19	0	30	30	11	1.72727272727273	0	3	4	9	16	7	12	1.33333333333333	3	adar2_down
chr1:220359083:-|chr1:220355599:-	RAB3GAP2	circular_RNA|multiple_exon	183	22	0	0	22	22	22	0	0	4	4	10	18	8	14	1	2.5	adar2_down
chr1:22048257:-|chr1:22041882:-	USP48	circular_RNA|multiple_exon	182	12	1	0	13	13	12	0.0833333333333333	0	11	8	23	42	19	34	0.727272727272727	2.09090909090909	adar2_down
chr1:227300614:-|chr1:227300013:-	CDC42BPA	circular_RNA|multiple_exon	352	12	0	0	12	12	12	0	0	3	5	8	16	8	11	1.66666666666667	2.66666666666667	adar2_down
chr1:228401142:+|chr1:228403530:+	OBSCN	circular_RNA|multiple_exon	535	13	19	0	32	32	13	1.46153846153846	0	3	8	7	18	11	10	2.66666666666667	2.33333333333333	adar2_down
chr1:229623360:-|chr1:229611385:-	NUP133	circular_RNA|multiple_exon	241	11	18	0	29	29	11	1.63636363636364	0	0	5	10	15	5	10	Inf	Inf	adar2_down
chr1:2327223:+|chr1:2332374:+	RER1	circular_RNA|multiple_exon	165	46	40	6	92	86	52	0.869565217391304	0.130434782608696	20	17	46	83	37	66	0.85	2.3	adar2_down
chr1:23376880:+|chr1:23384058:+	KDM1A	circular_RNA|multiple_exon	214	18	0	0	18	18	18	0	0	4	0	8	12	4	12	0	2	adar2_down
chr1:236969444:+|chr1:236979843:+	MTR	circular_RNA|multiple_exon	183	91	110	43	244	201	134	1.20879120879121	0.472527472527473	47	77	137	261	124	184	1.63829787234043	2.91489361702128	adar2_down
chr1:236972004:+|chr1:236979843:+	MTR	circular_RNA|multiple_exon	163	12	16	6	34	28	18	1.33333333333333	0.5	4	6	8	18	10	12	1.5	2	adar2_down
chr1:24147083:-|chr1:24130890:-	HMGCL	circular_RNA|multiple_exon	208	30	17	0	47	47	30	0.566666666666667	0	1	2	9	12	3	10	2	9	adar2_down
chr1:243480057:+|chr1:243507633:+	SDCCAG8	circular_RNA|multiple_exon	254	26	31	0	57	57	26	1.19230769230769	0	2	5	18	25	7	20	2.5	9	adar2_down
chr1:247081679:-|chr1:247076534:-	AHCTF1	circular_RNA|multiple_exon	307	99	31	26	156	130	125	0.313131313131313	0.262626262626263	9	9	22	40	18	31	1	2.44444444444444	adar2_down
chr1:27224216:-|chr1:27223792:-	GPATCH3	circular_RNA|single_exon	424	18	0	0	18	18	18	0	0	3	2	9	14	5	12	0.666666666666667	3	adar2_down
chr1:29362338:+|chr1:29379824:+	EPB41	circular_RNA|multiple_exon	305	14	5	0	19	19	14	0.357142857142857	0	0	6	13	19	6	13	Inf	Inf	adar2_down
chr1:32790080:+|chr1:32793278:+	HDAC1	circular_RNA|multiple_exon	215	15	0	2	17	15	17	0	0.133333333333333	1	7	14	22	8	15	7	14	adar2_down
chr1:33161645:-|chr1:33160466:-	SYNC	circular_RNA|single_exon	1179	38	42	14	94	80	52	1.10526315789474	0.368421052631579	4	24	11	39	28	15	6	2.75	adar2_down
chr1:36212593:-|chr1:36208742:-	CLSPN	circular_RNA|multiple_exon	326	16	10	0	26	26	16	0.625	0	0	4	12	16	4	12	Inf	Inf	adar2_down
chr1:41627104:-|chr1:41578955:-	SCMH1	circular_RNA|multiple_exon	311	13	35	1	49	48	14	2.69230769230769	0.0769230769230769	3	8	15	26	11	18	2.66666666666667	5	adar2_down
chr1:45800183:-|chr1:45796188:-	MUTYH	circular_RNA|multiple_exon	161	7	7	3	17	14	10	1	0.428571428571429	1	14	13	28	15	14	14	13	adar2_down
chr1:51210447:-|chr1:51171458:-	FAF1	circular_RNA|multiple_exon	196	13	0	0	13	13	13	0	0	2	0	8	10	2	10	0	4	adar2_down
chr1:51913807:-|chr1:51868107:-	EPS15	circular_RNA|multiple_exon	179	16	10	0	26	26	16	0.625	0	6	6	17	29	12	23	1	2.83333333333333	adar2_down
chr1:53320137:+|chr1:53326543:+	ZYG11A	circular_RNA|multiple_exon	305	15	8	0	23	23	15	0.533333333333333	0	6	9	13	28	15	19	1.5	2.16666666666667	adar2_down
chr1:53326403:+|chr1:53333449:+	ZYG11A	circular_RNA|multiple_exon	190	46	14	15	75	60	61	0.304347826086957	0.326086956521739	4	6	15	25	10	19	1.5	3.75	adar2_down
chr1:5940299:-|chr1:5933312:-	NPHP4	circular_RNA|multiple_exon	208	25	24	8	57	49	33	0.96	0.32	4	11	15	30	15	19	2.75	3.75	adar2_down
chr1:61743192:+|chr1:61849037:+	NFIA	circular_RNA|multiple_exon	193	10	20	0	30	30	10	2	0	3	6	12	21	9	15	2	4	adar2_down
chr1:70766591:-|chr1:70758071:-	ANKRD13C	circular_RNA|multiple_exon	305	13	1	3	17	14	16	0.0769230769230769	0.230769230769231	9	5	21	35	14	30	0.555555555555556	2.33333333333333	adar2_down
chr1:70771973:-|chr1:70758071:-	ANKRD13C	circular_RNA|multiple_exon	227	45	34	8	87	79	53	0.755555555555556	0.177777777777778	46	45	99	190	91	145	0.978260869565217	2.15217391304348	adar2_down
chr1:70790640:-|chr1:70758071:-	ANKRD13C	circular_RNA|multiple_exon	265	12	7	0	19	19	12	0.583333333333333	0	4	7	23	34	11	27	1.75	5.75	adar2_down
chr1:77676174:-|chr1:77620134:-	PIGK	circular_RNA|multiple_exon	225	32	17	4	53	49	36	0.53125	0.125	14	20	29	63	34	43	1.42857142857143	2.07142857142857	adar2_down
chr1:78267016:+|chr1:78272786:+	MIGA1	circular_RNA|multiple_exon	303	14	0	0	14	14	14	0	0	3	1	8	12	4	11	0.333333333333333	2.66666666666667	adar2_down
chr1:84644860:+|chr1:84668488:+	PRKACB	circular_RNA|multiple_exon	183	15	0	0	15	15	15	0	0	1	4	14	19	5	15	4	14	adar2_down
chr1:94049678:-|chr1:94037227:-	BCAR3	circular_RNA|multiple_exon	274	12	0	5	17	12	17	0	0.416666666666667	3	2	7	12	5	10	0.666666666666667	2.33333333333333	adar2_down
chr20:25614685:+|chr20:25626284:+	ZNF337-AS1	circular_RNA|multiple_exon	238	43	27	21	91	70	64	0.627906976744186	0.488372093023256	16	8	42	66	24	58	0.5	2.625	adar2_down
chr20:32207323:+|chr20:32216241:+	CBFA2T2	circular_RNA|multiple_exon	174	32	0	4	36	32	36	0	0.125	10	9	20	39	19	30	0.9	2	adar2_down
chr20:32686439:-|chr20:32681481:-	EIF2S2	circular_RNA|multiple_exon	191	17	8	0	25	25	17	0.470588235294118	0	1	5	9	15	6	10	5	9	adar2_down
chr20:33834643:+|chr20:33842557:+	MMP24	circular_RNA|multiple_exon	452	37	0	10	47	37	47	0	0.27027027027027	6	3	21	30	9	27	0.5	3.5	adar2_down
chr20:35693876:-|chr20:35684549:-	RBL1	circular_RNA|multiple_exon	161	18	0	6	24	18	24	0	0.333333333333333	14	5	32	51	19	46	0.357142857142857	2.28571428571429	adar2_down
chr20:47570093:+|chr20:47585814:+	ARFGEF2	circular_RNA|multiple_exon	364	14	5	0	19	19	14	0.357142857142857	0	6	4	13	23	10	19	0.666666666666667	2.16666666666667	adar2_down
chr20:47585684:+|chr20:47592736:+	ARFGEF2	circular_RNA|multiple_exon	313	17	17	2	36	34	19	1	0.117647058823529	3	8	16	27	11	19	2.66666666666667	5.33333333333333	adar2_down
chr20:47691322:+|chr20:47706283:+	CSE1L	circular_RNA|multiple_exon	273	15	3	6	24	18	21	0.2	0.4	10	16	24	50	26	34	1.6	2.4	adar2_down
chr20:47888287:-|chr20:47881253:-	ZNFX1	circular_RNA|multiple_exon	1956	22	0	0	22	22	22	0	0	11	6	25	42	17	36	0.545454545454545	2.27272727272727	adar2_down
chr20:50287796:-|chr20:50273477:-	ATP9A	circular_RNA|multiple_exon	354	14	29	4	47	43	18	2.07142857142857	0.285714285714286	2	8	17	27	10	19	4	8.5	adar2_down
chr20:56993267:+|chr20:57016139:+	VAPB	circular_RNA|multiple_exon	328	26	10	11	47	36	37	0.384615384615385	0.423076923076923	11	18	22	51	29	33	1.63636363636364	2	adar2_down
chr20:5939174:+|chr20:5958663:+	MCM8	circular_RNA|multiple_exon	339	8	0	4	12	8	12	0	0.5	3	8	14	25	11	17	2.66666666666667	4.66666666666667	adar2_down
chr20:60831113:+|chr20:60838747:+	OSBPL2	circular_RNA|multiple_exon	239	13	10	2	25	23	15	0.769230769230769	0.153846153846154	12	6	24	42	18	36	0.5	2	adar2_down
chr20:61545758:-|chr20:61522312:-	DIDO1	circular_RNA|multiple_exon	391	22	4	4	30	26	26	0.181818181818182	0.181818181818182	19	33	60	112	52	79	1.73684210526316	3.15789473684211	adar2_down
chr21:33747792:-|chr21:33740712:-	URB1	circular_RNA|multiple_exon	280	9	0	2	11	9	11	0	0.222222222222222	3	2	9	14	5	12	0.666666666666667	3	adar2_down
chr21:38311294:-|chr21:38302551:-	HLCS	circular_RNA|multiple_exon	344	50	13	16	79	63	66	0.26	0.32	7	6	17	30	13	24	0.857142857142857	2.42857142857143	adar2_down
chr21:38559350:+|chr21:38568337:+	TTC3	circular_RNA|multiple_exon	457	13	22	2	37	35	15	1.69230769230769	0.153846153846154	8	18	23	49	26	31	2.25	2.875	adar2_down
chr21:40601362:-|chr21:40596334:-	BRWD1	circular_RNA|multiple_exon	185	13	17	2	32	30	15	1.30769230769231	0.153846153846154	4	5	18	27	9	22	1.25	4.5	adar2_down
chr21:40604424:-|chr21:40596334:-	BRWD1	circular_RNA|multiple_exon	186	52	6	11	69	58	63	0.115384615384615	0.211538461538462	4	9	20	33	13	24	2.25	5	adar2_down
chr22:17630635:-|chr22:17623988:-	HDHD5	circular_RNA|multiple_exon	236	16	12	2	30	28	18	0.75	0.125	1	0	10	11	1	11	0	10	adar2_down
chr22:19077003:-|chr22:19050715:-	DGCR2	circular_RNA|multiple_exon	198	32	8	12	52	40	44	0.25	0.375	1	14	19	34	15	20	14	19	adar2_down
chr22:19241750:-|chr22:19226798:-	CLTCL1	circular_RNA|multiple_exon	381	29	0	0	29	29	29	0	0	2	0	8	10	2	10	0	4	adar2_down
chr22:30374431:+|chr22:30394846:+	MTMR3	circular_RNA|multiple_exon	185	11	3	0	14	14	11	0.272727272727273	0	4	6	12	22	10	16	1.5	3	adar2_down
chr22:32874968:+|chr22:32875262:+	FBXO7	circular_RNA|multiple_exon	436	14	4	0	18	18	14	0.285714285714286	0	21	10	42	73	31	63	0.476190476190476	2	adar2_down
chr22:38494489:-|chr22:38493039:-	BAIAP2L2	circular_RNA|multiple_exon	217	18	39	3	60	57	21	2.16666666666667	0.166666666666667	7	13	14	34	20	21	1.85714285714286	2	adar2_down
chr22:41277774:+|chr22:41278181:+	XPNPEP3	circular_RNA|single_exon	407	38	0	0	38	38	38	0	0	9	8	19	36	17	28	0.888888888888889	2.11111111111111	adar2_down
chr22:41677086:-|chr22:41657450:-	RANGAP1	circular_RNA|multiple_exon	283	7	0	3	10	7	10	0	0.428571428571429	3	4	8	15	7	11	1.33333333333333	2.66666666666667	adar2_down
chr22:44489808:+|chr22:44496003:+	PARVB	circular_RNA|multiple_exon	159	11	0	0	11	11	11	0	0	3	3	7	13	6	10	1	2.33333333333333	adar2_down
chr2:106782539:-|chr2:106774514:-	UXS1	circular_RNA|multiple_exon	87	19	24	0	43	43	19	1.26315789473684	0	9	16	19	44	25	28	1.77777777777778	2.11111111111111	adar2_down
chr2:111303208:-|chr2:111302646:-	RGPD5	circular_RNA|multiple_exon	295	13	11	0	24	24	13	0.846153846153846	0	13	4	33	50	17	46	0.307692307692308	2.53846153846154	adar2_down
chr2:112580177:-|chr2:112558374:-	ANAPC1	circular_RNA|multiple_exon	252	12	7	0	19	19	12	0.583333333333333	0	0	3	10	13	3	10	Inf	Inf	adar2_down
chr2:112922578:+|chr2:112942916:+	FBLN7	circular_RNA|multiple_exon	308	10	0	0	10	10	10	0	0	3	5	7	15	8	10	1.66666666666667	2.33333333333333	adar2_down
chr2:120634899:+|chr2:120643458:+	PTPN4	circular_RNA|multiple_exon	129	26	3	11	40	29	37	0.115384615384615	0.423076923076923	6	3	13	22	9	19	0.5	2.16666666666667	adar2_down
chr2:128754065:-|chr2:128750761:-	SAP130	circular_RNA|multiple_exon	262	15	13	0	28	28	15	0.866666666666667	0	6	11	23	40	17	29	1.83333333333333	3.83333333333333	adar2_down
chr2:128917088:+|chr2:128922399:+	UGGT1	circular_RNA|multiple_exon	301	10	25	0	35	35	10	2.5	0	2	7	12	21	9	14	3.5	6	adar2_down
chr2:128922304:+|chr2:128931513:+	UGGT1	circular_RNA|multiple_exon	253	42	10	0	52	52	42	0.238095238095238	0	2	3	18	23	5	20	1.5	9	adar2_down
chr2:131688525:+|chr2:131704208:+	ARHGEF4	circular_RNA|multiple_exon	431	45	42	14	101	87	59	0.933333333333333	0.311111111111111	15	17	37	69	32	52	1.13333333333333	2.46666666666667	adar2_down
chr2:136432902:+|chr2:136437894:+	R3HDM1	circular_RNA|multiple_exon	305	47	4	0	51	51	47	0.0851063829787234	0	25	52	78	155	77	103	2.08	3.12	adar2_down
chr2:153431650:+|chr2:153437563:+	FMNL2	circular_RNA|multiple_exon	201	16	19	0	35	35	16	1.1875	0	4	3	9	16	7	13	0.75	2.25	adar2_down
chr2:15417225:-|chr2:15415608:-	NBAS	circular_RNA|multiple_exon	584	8	8	4	20	16	12	1	0.5	1	9	10	20	10	11	9	10	adar2_down
chr2:15542425:-|chr2:15467874:-	NBAS	circular_RNA|multiple_exon	253	16	0	0	16	16	16	0	0	2	4	15	21	6	17	2	7.5	adar2_down
chr2:15542425:-|chr2:15514732:-	NBAS	circular_RNA|multiple_exon	245	24	9	5	38	33	29	0.375	0.208333333333333	3	10	26	39	13	29	3.33333333333333	8.66666666666667	adar2_down
chr2:15618413:-|chr2:15601325:-	NBAS	circular_RNA|multiple_exon	199	90	55	42	187	145	132	0.611111111111111	0.466666666666667	47	54	109	210	101	156	1.14893617021277	2.31914893617021	adar2_down
chr2:15651474:-|chr2:15564439:-	NBAS	circular_RNA|multiple_exon	291	10	0	3	13	10	13	0	0.3	4	10	9	23	14	13	2.5	2.25	adar2_down
chr2:157406120:+|chr2:157414094:+	GPD2	circular_RNA|multiple_exon	357	41	24	0	65	65	41	0.585365853658537	0	8	27	28	63	35	36	3.375	3.5	adar2_down
chr2:168986268:-|chr2:168920010:-	STK39	circular_RNA|multiple_exon	118	54	15	17	86	69	71	0.277777777777778	0.314814814814815	19	36	40	95	55	59	1.89473684210526	2.10526315789474	adar2_down
chr2:168997268:-|chr2:168986051:-	STK39	circular_RNA|multiple_exon	174	34	48	13	95	82	47	1.41176470588235	0.382352941176471	17	21	56	94	38	73	1.23529411764706	3.29411764705882	adar2_down
chr2:169547544:+|chr2:169574488:+	CERS6	circular_RNA|multiple_exon	156	12	0	0	12	12	12	0	0	8	17	18	43	25	26	2.125	2.25	adar2_down
chr2:170897392:+|chr2:170917953:+	UBR3	circular_RNA|multiple_exon	228	31	0	14	45	31	45	0	0.451612903225806	3	0	10	13	3	13	0	3.33333333333333	adar2_down
chr2:171906684:-|chr2:171902684:-	TLK1	circular_RNA|multiple_exon	298	33	0	0	33	33	33	0	0	1	13	10	24	14	11	13	10	adar2_down
chr2:173433469:+|chr2:173460751:+	PDK1	circular_RNA|multiple_exon	270	18	13	6	37	31	24	0.722222222222222	0.333333333333333	13	29	36	78	42	49	2.23076923076923	2.76923076923077	adar2_down
chr2:175962321:-|chr2:175945388:-	ATF2	circular_RNA|multiple_exon	254	19	0	5	24	19	24	0	0.263157894736842	8	10	27	45	18	35	1.25	3.375	adar2_down
chr2:175986268:-|chr2:175945388:-	ATF2	circular_RNA|multiple_exon	201	29	31	10	70	60	39	1.06896551724138	0.344827586206897	12	26	25	63	38	37	2.16666666666667	2.08333333333333	adar2_down
chr2:175986268:-|chr2:175976296:-	ATF2	circular_RNA|multiple_exon	182	39	30	0	69	69	39	0.769230769230769	0	5	14	22	41	19	27	2.8	4.4	adar2_down
chr2:183129141:-|chr2:183050619:-	PDE1A	circular_RNA|multiple_exon	300	12	0	0	12	12	12	0	0	4	5	10	19	9	14	1.25	2.5	adar2_down
chr2:183888644:-|chr2:183866681:-	NCKAP1	circular_RNA|multiple_exon	200	10	23	0	33	33	10	2.3	0	7	8	32	47	15	39	1.14285714285714	4.57142857142857	adar2_down
chr2:206994966:-|chr2:206992521:-	NDUFS1	circular_RNA|multiple_exon	329	131	109	24	264	240	155	0.83206106870229	0.183206106870229	45	47	95	187	92	140	1.04444444444444	2.11111111111111	adar2_down
chr2:207006793:-|chr2:206992521:-	NDUFS1	circular_RNA|multiple_exon	303	9	0	4	13	9	13	0	0.444444444444444	3	7	9	19	10	12	2.33333333333333	3	adar2_down
chr2:21001225:-|chr2:20974570:-	LDAH	circular_RNA|multiple_exon	342	16	23	0	39	39	16	1.4375	0	5	2	10	17	7	15	0.4	2	adar2_down
chr2:211421443:+|chr2:211507389:+	CPS1	circular_RNA|multiple_exon	321	16	41	3	60	57	19	2.5625	0.1875	18	28	42	88	46	60	1.55555555555556	2.33333333333333	adar2_down
chr2:219346957:-|chr2:219330733:-	USP37	circular_RNA|multiple_exon	330	34	13	9	56	47	43	0.382352941176471	0.264705882352941	5	0	11	16	5	16	0	2.2	adar2_down
chr2:219427536:-|chr2:219374702:-	USP37	circular_RNA|multiple_exon	301	14	6	2	22	20	16	0.428571428571429	0.142857142857143	3	10	13	26	13	16	3.33333333333333	4.33333333333333	adar2_down
chr2:223752548:+|chr2:223773868:+	ACSL3	circular_RNA|multiple_exon	475	33	15	9	57	48	42	0.454545454545455	0.272727272727273	6	6	17	29	12	23	1	2.83333333333333	adar2_down
chr2:228384664:+|chr2:228401709:+	AGFG1	circular_RNA|multiple_exon	207	11	2	3	16	13	14	0.181818181818182	0.272727272727273	7	9	18	34	16	25	1.28571428571429	2.57142857142857	adar2_down
chr2:230668943:-|chr2:230666968:-	TRIP12	circular_RNA|multiple_exon	435	24	23	3	50	47	27	0.958333333333333	0.125	6	5	17	28	11	23	0.833333333333333	2.83333333333333	adar2_down
chr2:230744844:-|chr2:230701564:-	TRIP12	circular_RNA|multiple_exon	282	39	19	5	63	58	44	0.487179487179487	0.128205128205128	6	7	16	29	13	22	1.16666666666667	2.66666666666667	adar2_down
chr2:234343026:+|chr2:234346125:+	DGKD	circular_RNA|multiple_exon	206	18	50	7	75	68	25	2.77777777777778	0.388888888888889	10	20	22	52	30	32	2	2.2	adar2_down
chr2:240158360:-|chr2:240098109:-	HDAC4	circular_RNA|multiple_exon	221	40	49	6	95	89	46	1.225	0.15	14	21	45	80	35	59	1.5	3.21428571428571	adar2_down
chr2:240274613:-|chr2:240111529:-	HDAC4	circular_RNA|multiple_exon	484	8	25	4	37	33	12	3.125	0.5	9	8	20	37	17	29	0.888888888888889	2.22222222222222	adar2_down
chr2:24046439:-|chr2:24021008:-	ATAD2B	circular_RNA|multiple_exon	496	25	0	1	26	25	26	0	0.04	22	15	47	84	37	69	0.681818181818182	2.13636363636364	adar2_down
chr2:24046439:-|chr2:24042617:-	ATAD2B	circular_RNA|multiple_exon	446	10	7	3	20	17	13	0.7	0.3	9	6	19	34	15	28	0.666666666666667	2.11111111111111	adar2_down
chr2:240852407:-|chr2:240851666:-	NDUFA10	circular_RNA|multiple_exon	374	17	0	4	21	17	21	0	0.235294117647059	7	15	16	38	22	23	2.14285714285714	2.28571428571429	adar2_down
chr2:242343243:+|chr2:242347030:+	FARP2	circular_RNA|multiple_exon	182	15	0	1	16	15	16	0	0.0666666666666667	2	7	8	17	9	10	3.5	4	adar2_down
chr2:242545888:-|chr2:242541311:-	THAP4	circular_RNA|multiple_exon	262	16	16	3	35	32	19	1	0.1875	15	22	39	76	37	54	1.46666666666667	2.6	adar2_down
chr2:25314194:+|chr2:25326656:+	EFR3B	circular_RNA|multiple_exon	226	11	16	0	27	27	11	1.45454545454545	0	3	3	8	14	6	11	1	2.66666666666667	adar2_down
chr2:28999717:+|chr2:29006844:+	PPP1CB	circular_RNA|multiple_exon	202	22	13	0	35	35	22	0.590909090909091	0	1	0	16	17	1	17	0	16	adar2_down
chr2:29356521:+|chr2:29368233:+	CLIP4	circular_RNA|multiple_exon	296	13	0	3	16	13	16	0	0.230769230769231	9	2	18	29	11	27	0.222222222222222	2	adar2_down
chr2:32323865:+|chr2:32341281:+	SPAST	circular_RNA|multiple_exon	188	12	0	0	12	12	12	0	0	18	14	42	74	32	60	0.777777777777778	2.33333333333333	adar2_down
chr2:32323865:+|chr2:32353548:+	SPAST	circular_RNA|multiple_exon	166	13	0	0	13	13	13	0	0	4	5	14	23	9	18	1.25	3.5	adar2_down
chr2:32713655:+|chr2:32718734:+	BIRC6	circular_RNA|multiple_exon	253	16	14	0	30	30	16	0.875	0	3	2	12	17	5	15	0.666666666666667	4	adar2_down
chr2:32820101:+|chr2:32832710:+	BIRC6	circular_RNA|multiple_exon	298	18	7	7	32	25	25	0.388888888888889	0.388888888888889	5	4	18	27	9	23	0.8	3.6	adar2_down
chr2:33002949:+|chr2:33012216:+	TTC27	circular_RNA|multiple_exon	263	10	6	0	16	16	10	0.6	0	6	18	12	36	24	18	3	2	adar2_down
chr2:37113969:-|chr2:37105034:-	STRN	circular_RNA|multiple_exon	246	16	11	0	27	27	16	0.6875	0	3	7	9	19	10	12	2.33333333333333	3	adar2_down
chr2:37463239:+|chr2:37475569:+	NDUFAF7	circular_RNA|multiple_exon	371	35	9	6	50	44	41	0.257142857142857	0.171428571428571	4	12	9	25	16	13	3	2.25	adar2_down
chr2:44021596:+|chr2:44032385:+	DYNC2LI1	circular_RNA|multiple_exon	278	28	0	9	37	28	37	0	0.321428571428571	2	6	16	24	8	18	3	8	adar2_down
chr2:44145537:-|chr2:44139571:-	LRPPRC	circular_RNA|multiple_exon	268	23	23	0	46	46	23	1	0	11	9	24	44	20	35	0.818181818181818	2.18181818181818	adar2_down
chr2:44153100:-|chr2:44139571:-	LRPPRC	circular_RNA|multiple_exon	194	65	40	17	122	105	82	0.615384615384615	0.261538461538462	20	27	40	87	47	60	1.35	2	adar2_down
chr2:44162017:-|chr2:44139571:-	LRPPRC	circular_RNA|multiple_exon	250	11	14	3	28	25	14	1.27272727272727	0.272727272727273	6	13	20	39	19	26	2.16666666666667	3.33333333333333	adar2_down
chr2:44202356:-|chr2:44184524:-	LRPPRC	circular_RNA|multiple_exon	192	20	0	0	20	20	20	0	0	1	11	18	30	12	19	11	18	adar2_down
chr2:44209573:-|chr2:44172471:-	LRPPRC	circular_RNA|multiple_exon	281	8	0	2	10	8	10	0	0.25	2	1	10	13	3	12	0.5	5	adar2_down
chr2:44209573:-|chr2:44204294:-	LRPPRC	circular_RNA|multiple_exon	317	39	11	5	55	50	44	0.282051282051282	0.128205128205128	7	15	17	39	22	24	2.14285714285714	2.42857142857143	adar2_down
chr2:44931422:+|chr2:44942492:+	CAMKMT	circular_RNA|multiple_exon	126	35	20	8	63	55	43	0.571428571428571	0.228571428571429	32	65	75	172	97	107	2.03125	2.34375	adar2_down
chr2:48066908:-|chr2:48065998:-	FBXO11	circular_RNA|multiple_exon	271	11	0	3	14	11	14	0	0.272727272727273	6	4	12	22	10	18	0.666666666666667	2	adar2_down
chr2:55495875:-|chr2:55489452:-	MTIF2	circular_RNA|multiple_exon	272	11	0	0	11	11	11	0	0	0	5	10	15	5	10	Inf	Inf	adar2_down
chr2:58275962:+|chr2:58316858:+	VRK2	circular_RNA|multiple_exon	232	19	0	8	27	19	27	0	0.421052631578947	12	17	49	78	29	61	1.41666666666667	4.08333333333333	adar2_down
chr2:61439064:-|chr2:61433152:-	USP34	circular_RNA|multiple_exon	264	14	0	0	14	14	14	0	0	3	1	9	13	4	12	0.333333333333333	3	adar2_down
chr2:61450431:-|chr2:61447445:-	USP34	circular_RNA|multiple_exon	195	29	5	9	43	34	38	0.172413793103448	0.310344827586207	3	0	10	13	3	13	0	3.33333333333333	adar2_down
chr2:61459667:-|chr2:61447445:-	USP34	circular_RNA|multiple_exon	227	17	5	6	28	22	23	0.294117647058824	0.352941176470588	3	3	17	23	6	20	1	5.66666666666667	adar2_down
chr2:62106146:-|chr2:62100137:-	CCT4	circular_RNA|multiple_exon	252	10	0	0	10	10	10	0	0	2	10	9	21	12	11	5	4.5	adar2_down
chr2:63831830:+|chr2:63833162:+	MDH1	circular_RNA|multiple_exon	265	25	0	0	25	25	25	0	0	2	5	9	16	7	11	2.5	4.5	adar2_down
chr2:65572030:-|chr2:65559121:-	SPRED2	circular_RNA|multiple_exon	241	23	5	0	28	28	23	0.217391304347826	0	8	7	24	39	15	32	0.875	3	adar2_down
chr2:69577315:-|chr2:69569284:-	GFPT1	circular_RNA|multiple_exon	202	35	13	14	62	48	49	0.371428571428571	0.4	17	32	59	108	49	76	1.88235294117647	3.47058823529412	adar2_down
chr2:73761951:+|chr2:73800551:+	ALMS1	circular_RNA|multiple_exon	1287	17	0	3	20	17	20	0	0.176470588235294	5	10	12	27	15	17	2	2.4	adar2_down
chr2:85768952:+|chr2:85770157:+	MAT2A	circular_RNA|multiple_exon	276	19	0	7	26	19	26	0	0.368421052631579	1	5	9	15	6	10	5	9	adar2_down
chr2:85846343:+|chr2:85858069:+	USP39	circular_RNA|multiple_exon	294	20	0	4	24	20	24	0	0.2	5	2	10	17	7	15	0.4	2	adar2_down
chr2:8917022:-|chr2:8910800:-	KIDINS220	circular_RNA|multiple_exon	306	11	7	0	18	18	11	0.636363636363636	0	3	9	14	26	12	17	3	4.66666666666667	adar2_down
chr2:9458653:+|chr2:9475308:+	ASAP2	circular_RNA|multiple_exon	160	21	17	0	38	38	21	0.80952380952381	0	0	3	12	15	3	12	Inf	Inf	adar2_down
chr2:97024783:+|chr2:97026448:+	NCAPH	circular_RNA|multiple_exon	270	16	15	5	36	31	21	0.9375	0.3125	9	4	22	35	13	31	0.444444444444444	2.44444444444444	adar2_down
chr3:100105822:-|chr3:100100459:-	TOMM70	circular_RNA|multiple_exon	321	17	0	0	17	17	17	0	0	2	13	18	33	15	20	6.5	9	adar2_down
chr3:113125888:-|chr3:113114597:-	CFAP44	circular_RNA|multiple_exon	224	14	25	0	39	39	14	1.78571428571429	0	13	14	28	55	27	41	1.07692307692308	2.15384615384615	adar2_down
chr3:122808015:+|chr3:122835145:+	PDIA5	circular_RNA|multiple_exon	193	13	0	0	13	13	13	0	0	6	6	12	24	12	18	1	2	adar2_down
chr3:122808015:+|chr3:122843190:+	PDIA5	circular_RNA|multiple_exon	197	48	20	7	75	68	55	0.416666666666667	0.145833333333333	20	11	43	74	31	63	0.55	2.15	adar2_down
chr3:122842913:+|chr3:122849463:+	PDIA5	circular_RNA|multiple_exon	227	12	0	0	12	12	12	0	0	4	5	13	22	9	17	1.25	3.25	adar2_down
chr3:125752521:-|chr3:125731458:-	SLC41A3	circular_RNA|multiple_exon	205	12	0	0	12	12	12	0	0	3	3	10	16	6	13	1	3.33333333333333	adar2_down
chr3:127379221:+|chr3:127381154:+	PODXL2	circular_RNA|multiple_exon	855	76	15	18	109	91	94	0.197368421052632	0.236842105263158	17	31	36	84	48	53	1.82352941176471	2.11764705882353	adar2_down
chr3:130871475:+|chr3:130889731:+	NEK11	circular_RNA|multiple_exon	192	11	0	4	15	11	15	0	0.363636363636364	4	5	11	20	9	15	1.25	2.75	adar2_down
chr3:132350323:-|chr3:132322073:-	ACAD11	circular_RNA|multiple_exon	236	18	25	0	43	43	18	1.38888888888889	0	4	11	24	39	15	28	2.75	6	adar2_down
chr3:132435753:-|chr3:132405104:-	NPHP3	circular_RNA|multiple_exon	279	14	0	0	14	14	14	0	0	2	0	10	12	2	12	0	5	adar2_down
chr3:133363207:-|chr3:133356720:-	TOPBP1	circular_RNA|multiple_exon	629	10	0	0	10	10	10	0	0	10	20	25	55	30	35	2	2.5	adar2_down
chr3:134214138:+|chr3:134226128:+	CEP63	circular_RNA|multiple_exon	245	16	0	0	16	16	16	0	0	2	4	17	23	6	19	2	8.5	adar2_down
chr3:136002679:+|chr3:136035906:+	PCCB	circular_RNA|multiple_exon	233	15	36	0	51	51	15	2.4	0	6	13	19	38	19	25	2.16666666666667	3.16666666666667	adar2_down
chr3:136141886:-|chr3:136117591:-	STAG1	circular_RNA|multiple_exon	172	37	24	16	77	61	53	0.648648648648649	0.432432432432432	10	20	32	62	30	42	2	3.2	adar2_down
chr3:136196254:-|chr3:136162129:-	STAG1	circular_RNA|multiple_exon	240	39	20	7	66	59	46	0.512820512820513	0.179487179487179	4	4	11	19	8	15	1	2.75	adar2_down
chr3:136664425:+|chr3:136665137:+	NCK1	circular_RNA|single_exon	712	21	0	8	29	21	29	0	0.380952380952381	4	13	18	35	17	22	3.25	4.5	adar2_down
chr3:138413749:-|chr3:138407717:-	PIK3CB	circular_RNA|multiple_exon	220	14	13	4	31	27	18	0.928571428571429	0.285714285714286	5	9	19	33	14	24	1.8	3.8	adar2_down
chr3:141622462:+|chr3:141640905:+	ATP1B3	circular_RNA|multiple_exon	214	27	12	12	51	39	39	0.444444444444444	0.444444444444444	12	15	30	57	27	42	1.25	2.5	adar2_down
chr3:142279296:-|chr3:142277466:-	ATR	circular_RNA|multiple_exon	343	17	11	0	28	28	17	0.647058823529412	0	3	4	7	14	7	10	1.33333333333333	2.33333333333333	adar2_down
chr3:149589816:+|chr3:149639014:+	RNF13	circular_RNA|multiple_exon	218	14	0	0	14	14	14	0	0	11	16	47	74	27	58	1.45454545454545	4.27272727272727	adar2_down
chr3:155551830:-|chr3:155545971:-	SLC33A1	circular_RNA|multiple_exon	379	35	34	17	86	69	52	0.971428571428571	0.485714285714286	6	14	19	39	20	25	2.33333333333333	3.16666666666667	adar2_down
chr3:155560408:-|chr3:155545971:-	SLC33A1	circular_RNA|multiple_exon	382	43	36	14	93	79	57	0.837209302325581	0.325581395348837	64	47	198	309	111	262	0.734375	3.09375	adar2_down
chr3:155611307:+|chr3:155649669:+	GMPS	circular_RNA|multiple_exon	296	19	25	7	51	44	26	1.31578947368421	0.368421052631579	6	12	12	30	18	18	2	2	adar2_down
chr3:155621652:+|chr3:155629068:+	GMPS	circular_RNA|multiple_exon	262	16	8	0	24	24	16	0.5	0	3	4	11	18	7	14	1.33333333333333	3.66666666666667	adar2_down
chr3:156411809:+|chr3:156413814:+	TIPARP	circular_RNA|multiple_exon	328	39	20	6	65	59	45	0.512820512820513	0.153846153846154	15	14	32	61	29	47	0.933333333333333	2.13333333333333	adar2_down
chr3:171830242:+|chr3:171969331:+	FNDC3B	circular_RNA|multiple_exon	419	12	6	0	18	18	12	0.5	0	1	4	10	15	5	11	4	10	adar2_down
chr3:179096129:+|chr3:179104417:+	MFN1	circular_RNA|multiple_exon	298	24	4	0	28	28	24	0.166666666666667	0	8	14	20	42	22	28	1.75	2.5	adar2_down
chr3:183585848:-|chr3:183558358:-	PARL	circular_RNA|multiple_exon	265	33	0	15	48	33	48	0	0.454545454545455	14	5	29	48	19	43	0.357142857142857	2.07142857142857	adar2_down
chr3:183963600:-|chr3:183962389:-	ALG3	circular_RNA|multiple_exon	219	10	26	2	38	36	12	2.6	0.2	4	1	12	17	5	16	0.25	3	adar2_down
chr3:186522513:-|chr3:186509514:-	RFC4	circular_RNA|multiple_exon	266	35	47	10	92	82	45	1.34285714285714	0.285714285714286	23	23	46	92	46	69	1	2	adar2_down
chr3:195792471:-|chr3:195785155:-	TFRC	circular_RNA|multiple_exon	238	69	78	27	174	147	96	1.1304347826087	0.391304347826087	27	30	86	143	57	113	1.11111111111111	3.18518518518519	adar2_down
chr3:33580434:-|chr3:33557515:-	CLASP2	circular_RNA|multiple_exon	281	10	0	0	10	10	10	0	0	4	3	8	15	7	12	0.75	2	adar2_down
chr3:33673866:-|chr3:33661095:-	CLASP2	circular_RNA|multiple_exon	217	26	7	9	42	33	35	0.269230769230769	0.346153846153846	1	13	16	30	14	17	13	16	adar2_down
chr3:43621964:-|chr3:43616301:-	ANO10	circular_RNA|multiple_exon	174	32	12	10	54	44	42	0.375	0.3125	4	21	14	39	25	18	5.25	3.5	adar2_down
chr3:43647355:-|chr3:43640024:-	ANO10	circular_RNA|multiple_exon	283	11	26	5	42	37	16	2.36363636363636	0.454545454545455	10	13	38	61	23	48	1.3	3.8	adar2_down
chr3:47476627:-|chr3:47466975:-	SCAP	circular_RNA|multiple_exon	255	35	4	13	52	39	48	0.114285714285714	0.371428571428571	18	32	46	96	50	64	1.77777777777778	2.55555555555556	adar2_down
chr3:47484581:-|chr3:47466975:-	SCAP	circular_RNA|multiple_exon	345	12	0	0	12	12	12	0	0	5	3	18	26	8	23	0.6	3.6	adar2_down
chr3:47727660:-|chr3:47712148:-	SMARCC1	circular_RNA|multiple_exon	180	24	9	7	40	33	31	0.375	0.291666666666667	4	7	8	19	11	12	1.75	2	adar2_down
chr3:47762225:-|chr3:47742768:-	SMARCC1	circular_RNA|multiple_exon	193	11	0	0	11	11	11	0	0	1	2	12	15	3	13	2	12	adar2_down
chr3:48831482:-|chr3:48793812:-	PRKAR2A	circular_RNA|multiple_exon	117	16	0	0	16	16	16	0	0	4	1	11	16	5	15	0.25	2.75	adar2_down
chr3:48831482:-|chr3:48802437:-	PRKAR2A	circular_RNA|multiple_exon	126	12	0	0	12	12	12	0	0	2	6	10	18	8	12	3	5	adar2_down
chr3:50098389:+|chr3:50099541:+	RBM6	circular_RNA|multiple_exon	188	13	35	3	51	48	16	2.69230769230769	0.230769230769231	6	3	18	27	9	24	0.5	3	adar2_down
chr3:78988077:-|chr3:78987751:-	ROBO1	circular_RNA|single_exon	326	21	6	0	27	27	21	0.285714285714286	0	6	3	13	22	9	19	0.5	2.16666666666667	adar2_down
chr4:106180776:+|chr4:106194075:+	TET2	circular_RNA|multiple_exon	504	10	8	3	21	18	13	0.8	0.3	5	3	21	29	8	26	0.6	4.2	adar2_down
chr4:106616825:-|chr4:106613133:-	INTS12	circular_RNA|multiple_exon	311	27	0	9	36	27	36	0	0.333333333333333	4	4	9	17	8	13	1	2.25	adar2_down
chr4:107157965:-|chr4:107092252:-	TBCK	circular_RNA|multiple_exon	224	15	5	3	23	20	18	0.333333333333333	0.2	10	16	21	47	26	31	1.6	2.1	adar2_down
chr4:110412483:+|chr4:110416012:+	SEC24B	circular_RNA|multiple_exon	321	14	0	0	14	14	14	0	0	7	7	23	37	14	30	1	3.28571428571429	adar2_down
chr4:129012156:+|chr4:129012667:+	LARP1B	circular_RNA|multiple_exon	308	47	16	15	78	63	62	0.340425531914894	0.319148936170213	11	20	42	73	31	53	1.81818181818182	3.81818181818182	adar2_down
chr4:1305767:+|chr4:1321491:+	MAEA	circular_RNA|multiple_exon	258	58	41	22	121	99	80	0.706896551724138	0.379310344827586	7	20	18	45	27	25	2.85714285714286	2.57142857142857	adar2_down
chr4:148785997:+|chr4:148803083:+	ARHGAP10	circular_RNA|multiple_exon	204	38	0	0	38	38	38	0	0	1	13	9	23	14	10	13	9	adar2_down
chr4:151412187:-|chr4:151388825:-	LRBA	circular_RNA|multiple_exon	229	8	0	4	12	8	12	0	0.5	3	0	13	16	3	16	0	4.33333333333333	adar2_down
chr4:154191487:+|chr4:154197282:+	TRIM2	circular_RNA|multiple_exon	421	10	0	1	11	10	11	0	0.1	2	4	8	14	6	10	2	4	adar2_down
chr4:166215511:+|chr4:166220808:+	KLHL2	circular_RNA|multiple_exon	258	19	1	7	27	20	26	0.0526315789473684	0.368421052631579	4	18	19	41	22	23	4.5	4.75	adar2_down
chr4:166924543:+|chr4:166946583:+	TLL1	circular_RNA|multiple_exon	293	12	24	0	36	36	12	2	0	4	17	11	32	21	15	4.25	2.75	adar2_down
chr4:166935588:+|chr4:166946583:+	TLL1	circular_RNA|multiple_exon	239	12	5	0	17	17	12	0.416666666666667	0	21	12	44	77	33	65	0.571428571428571	2.0952380952381	adar2_down
chr4:166935588:+|chr4:166999182:+	TLL1	circular_RNA|multiple_exon	251	13	0	0	13	13	13	0	0	8	4	19	31	12	27	0.5	2.375	adar2_down
chr4:166946468:+|chr4:166964571:+	TLL1	circular_RNA|multiple_exon	260	23	11	0	34	34	23	0.478260869565217	0	0	5	10	15	5	10	Inf	Inf	adar2_down
chr4:166976228:+|chr4:166999182:+	TLL1	circular_RNA|multiple_exon	322	79	62	20	161	141	99	0.784810126582278	0.253164556962025	61	75	169	305	136	230	1.22950819672131	2.77049180327869	adar2_down
chr4:169815730:+|chr4:169837178:+	PALLD	circular_RNA|multiple_exon	230	10	0	0	10	10	10	0	0	2	2	18	22	4	20	1	9	adar2_down
chr4:2626989:+|chr4:2632896:+	FAM193A	circular_RNA|multiple_exon	367	34	10	16	60	44	50	0.294117647058824	0.470588235294118	7	10	22	39	17	29	1.42857142857143	3.14285714285714	adar2_down
chr4:38055820:+|chr4:38104778:+	TBC1D1	circular_RNA|multiple_exon	297	24	4	9	37	28	33	0.166666666666667	0.375	2	11	11	24	13	13	5.5	5.5	adar2_down
chr4:38091553:+|chr4:38119813:+	TBC1D1	circular_RNA|multiple_exon	344	11	0	2	13	11	13	0	0.181818181818182	5	16	12	33	21	17	3.2	2.4	adar2_down
chr4:42003633:+|chr4:42041070:+	SLC30A9	circular_RNA|multiple_exon	231	39	12	5	56	51	44	0.307692307692308	0.128205128205128	4	6	17	27	10	21	1.5	4.25	adar2_down
chr4:52714371:+|chr4:52758017:+	DCUN1D4	circular_RNA|multiple_exon	253	16	0	4	20	16	20	0	0.25	3	7	17	27	10	20	2.33333333333333	5.66666666666667	adar2_down
chr4:6998052:+|chr4:7006651:+	TBC1D14	circular_RNA|multiple_exon	162	32	9	14	55	41	46	0.28125	0.4375	4	8	13	25	12	17	2	3.25	adar2_down
chr4:73991029:-|chr4:73979509:-	ANKRD17	circular_RNA|multiple_exon	227	11	14	0	25	25	11	1.27272727272727	0	4	5	8	17	9	12	1.25	2	adar2_down
chr4:77917578:+|chr4:77941823:+	SEPTIN11	circular_RNA|multiple_exon	282	12	0	0	12	12	12	0	0	2	14	8	24	16	10	7	4	adar2_down
chr4:7845077:-|chr4:7840251:-	AFAP1	circular_RNA|multiple_exon	390	24	7	6	37	31	30	0.291666666666667	0.25	3	2	12	17	5	15	0.666666666666667	4	adar2_down
chr4:83803093:-|chr4:83795764:-	SEC31A	circular_RNA|multiple_exon	222	23	16	0	39	39	23	0.695652173913043	0	4	9	21	34	13	25	2.25	5.25	adar2_down
chr4:95539155:+|chr4:95561601:+	PDLIM5	circular_RNA|multiple_exon	361	30	60	7	97	90	37	2	0.233333333333333	7	5	16	28	12	23	0.714285714285714	2.28571428571429	adar2_down
chr5:102338737:+|chr5:102345570:+	PAM	circular_RNA|multiple_exon	231	26	10	9	45	36	35	0.384615384615385	0.346153846153846	15	8	31	54	23	46	0.533333333333333	2.06666666666667	adar2_down
chr5:109091030:+|chr5:109110666:+	MAN2A1	circular_RNA|multiple_exon	304	13	0	6	19	13	19	0	0.461538461538462	1	6	10	17	7	11	6	10	adar2_down
chr5:118860911:+|chr5:118872245:+	HSD17B4	circular_RNA|multiple_exon	196	12	0	5	17	12	17	0	0.416666666666667	4	4	14	22	8	18	1	3.5	adar2_down
chr5:133871548:+|chr5:133887899:+	JADE2	circular_RNA|multiple_exon	214	15	18	0	33	33	15	1.2	0	12	24	49	85	36	61	2	4.08333333333333	adar2_down
chr5:134010305:+|chr5:134018172:+	SEC24A	circular_RNA|multiple_exon	269	10	0	2	12	10	12	0	0.2	10	15	22	47	25	32	1.5	2.2	adar2_down
chr5:134705832:-|chr5:134681658:-	MACROH2A1	circular_RNA|multiple_exon	195	28	18	5	51	46	33	0.642857142857143	0.178571428571429	5	22	17	44	27	22	4.4	3.4	adar2_down
chr5:137865367:-|chr5:137853250:-	ETF1	circular_RNA|multiple_exon	262	22	4	0	26	26	22	0.181818181818182	0	4	6	11	21	10	15	1.5	2.75	adar2_down
chr5:138117612:+|chr5:138223331:+	CTNNA1	circular_RNA|multiple_exon	258	18	4	0	22	22	18	0.222222222222222	0	5	7	11	23	12	16	1.4	2.2	adar2_down
chr5:138699448:+|chr5:138700432:+	PAIP2	circular_RNA|multiple_exon	342	10	0	4	14	10	14	0	0.4	15	18	39	72	33	54	1.2	2.6	adar2_down
chr5:138994171:+|chr5:139003046:+	UBE2D2	circular_RNA|multiple_exon	124	25	22	11	58	47	36	0.88	0.44	2	15	10	27	17	12	7.5	5	adar2_down
chr5:142680328:-|chr5:142675025:-	NR3C1	circular_RNA|multiple_exon	408	10	14	4	28	24	14	1.4	0.4	3	11	9	23	14	12	3.66666666666667	3	adar2_down
chr5:1443357:-|chr5:1432579:-	SLC6A3	circular_RNA|multiple_exon	564	19	15	0	34	34	19	0.789473684210526	0	2	4	40	46	6	42	2	20	adar2_down
chr5:149900430:+|chr5:149901329:+	NDST1	circular_RNA|single_exon	899	42	24	12	78	66	54	0.571428571428571	0.285714285714286	12	9	29	50	21	41	0.75	2.41666666666667	adar2_down
chr5:151173720:+|chr5:151178874:+	G3BP1	circular_RNA|multiple_exon	191	26	24	0	50	50	26	0.923076923076923	0	3	2	9	14	5	12	0.666666666666667	3	adar2_down
chr5:151176788:+|chr5:151180430:+	G3BP1	circular_RNA|multiple_exon	310	13	0	0	13	13	13	0	0	0	0	10	10	0	10	NA	Inf	adar2_down
chr5:167920899:+|chr5:167945067:+	RARS1	circular_RNA|multiple_exon	355	12	10	0	22	22	12	0.833333333333333	0	6	2	12	20	8	18	0.333333333333333	2	adar2_down
chr5:176562088:+|chr5:176619020:+	NSD1	circular_RNA|multiple_exon	248	19	18	0	37	37	19	0.947368421052632	0	2	7	8	17	9	10	3.5	4	adar2_down
chr5:179044912:-|chr5:179042547:-	HNRNPH1	circular_RNA|multiple_exon	161	33	17	3	53	50	36	0.515151515151515	0.0909090909090909	2	1	13	16	3	15	0.5	6.5	adar2_down
chr5:179135240:+|chr5:179137066:+	CANX	circular_RNA|multiple_exon	333	23	29	0	52	52	23	1.26086956521739	0	11	16	25	52	27	36	1.45454545454545	2.27272727272727	adar2_down
chr5:179996110:+|chr5:179998432:+	CNOT6	circular_RNA|multiple_exon	432	50	14	8	72	64	58	0.28	0.16	7	8	16	31	15	23	1.14285714285714	2.28571428571429	adar2_down
chr5:180668639:-|chr5:180665099:-	RACK1	circular_RNA|multiple_exon	287	25	20	0	45	45	25	0.8	0	5	9	15	29	14	20	1.8	3	adar2_down
chr5:223597:+|chr5:228448:+	SDHA	circular_RNA|multiple_exon	234	39	46	1	86	85	40	1.17948717948718	0.0256410256410256	6	13	14	33	19	20	2.16666666666667	2.33333333333333	adar2_down
chr5:31495479:-|chr5:31483661:-	DROSHA	circular_RNA|multiple_exon	160	11	8	0	19	19	11	0.727272727272727	0	4	5	9	18	9	13	1.25	2.25	adar2_down
chr5:32143986:-|chr5:32135678:-	GOLPH3	circular_RNA|multiple_exon	245	53	9	15	77	62	68	0.169811320754717	0.283018867924528	7	5	25	37	12	32	0.714285714285714	3.57142857142857	adar2_down
chr5:32390543:-|chr5:32364054:-	ZFR	circular_RNA|multiple_exon	259	13	8	5	26	21	18	0.615384615384615	0.384615384615385	9	22	22	53	31	31	2.44444444444444	2.44444444444444	adar2_down
chr5:34182972:-|chr5:34175550:-	C1QTNF3	circular_RNA|multiple_exon	279	56	30	15	101	86	71	0.535714285714286	0.267857142857143	11	41	57	109	52	68	3.72727272727273	5.18181818181818	adar2_down
chr5:37148370:-|chr5:37125346:-	CPLANE1	circular_RNA|multiple_exon	252	10	0	0	10	10	10	0	0	4	11	11	26	15	15	2.75	2.75	adar2_down
chr5:37162668:-|chr5:37153842:-	CPLANE1	circular_RNA|multiple_exon	354	17	30	0	47	47	17	1.76470588235294	0	0	7	14	21	7	14	Inf	Inf	adar2_down
chr5:37247847:-|chr5:37245581:-	CPLANE1	circular_RNA|multiple_exon	246	18	0	0	18	18	18	0	0	3	8	9	20	11	12	2.66666666666667	3	adar2_down
chr5:41862852:-|chr5:41840553:-	OXCT1	circular_RNA|multiple_exon	168	13	19	0	32	32	13	1.46153846153846	0	12	7	30	49	19	42	0.583333333333333	2.5	adar2_down
chr5:41862852:-|chr5:41850132:-	OXCT1	circular_RNA|multiple_exon	257	20	0	7	27	20	27	0	0.35	7	13	31	51	20	38	1.85714285714286	4.42857142857143	adar2_down
chr5:43655942:+|chr5:43677908:+	NNT	circular_RNA|multiple_exon	314	18	7	0	25	25	18	0.388888888888889	0	4	10	16	30	14	20	2.5	4	adar2_down
chr5:43675613:+|chr5:43702838:+	NNT	circular_RNA|multiple_exon	274	12	10	0	22	22	12	0.833333333333333	0	1	4	16	21	5	17	4	16	adar2_down
chr5:52145199:+|chr5:52161651:+	ITGA1	circular_RNA|multiple_exon	247	13	13	5	31	26	18	1	0.384615384615385	1	12	9	22	13	10	12	9	adar2_down
chr5:61846194:+|chr5:61887499:+	IPO11	circular_RNA|multiple_exon	190	47	0	23	70	47	70	0	0.48936170212766	4	11	9	24	15	13	2.75	2.25	adar2_down
chr5:68548245:+|chr5:68558131:+	CDK7	circular_RNA|multiple_exon	132	24	4	10	38	28	34	0.166666666666667	0.416666666666667	11	9	31	51	20	42	0.818181818181818	2.81818181818182	adar2_down
chr5:7870883:+|chr5:7878435:+	MTRR	circular_RNA|multiple_exon	531	27	10	10	47	37	37	0.37037037037037	0.37037037037037	1	6	18	25	7	19	6	18	adar2_down
chr5:78752841:-|chr5:78734833:-	HOMER1	circular_RNA|multiple_exon	295	80	36	32	148	116	112	0.45	0.4	30	29	130	189	59	160	0.966666666666667	4.33333333333333	adar2_down
chr5:78914470:+|chr5:78915906:+	TENT2	circular_RNA|multiple_exon	165	13	4	0	17	17	13	0.307692307692308	0	2	1	13	16	3	15	0.5	6.5	adar2_down
chr5:81460218:+|chr5:81474406:+	ATG10	circular_RNA|multiple_exon	235	12	16	3	31	28	15	1.33333333333333	0.25	12	9	26	47	21	38	0.75	2.16666666666667	adar2_down
chr5:82491589:+|chr5:82554496:+	XRCC4	circular_RNA|multiple_exon	313	14	10	0	24	24	14	0.714285714285714	0	2	5	8	15	7	10	2.5	4	adar2_down
chr5:896780:+|chr5:901546:+	TRIP13	circular_RNA|multiple_exon	219	11	0	0	11	11	11	0	0	3	2	12	17	5	15	0.666666666666667	4	adar2_down
chr5:93120205:-|chr5:93111865:-	FAM172A	circular_RNA|multiple_exon	200	17	0	0	17	17	17	0	0	2	0	13	15	2	15	0	6.5	adar2_down
chr5:93978978:+|chr5:94006713:+	SLF1	circular_RNA|multiple_exon	327	17	0	0	17	17	17	0	0	6	8	19	33	14	25	1.33333333333333	3.16666666666667	adar2_down
chr5:93998003:+|chr5:94014660:+	SLF1	circular_RNA|multiple_exon	200	12	6	0	18	18	12	0.5	0	10	24	25	59	34	35	2.4	2.5	adar2_down
chr6:144086398:+|chr6:144098520:+	PHACTR2	circular_RNA|multiple_exon	592	18	0	6	24	18	24	0	0.333333333333333	10	9	21	40	19	31	0.9	2.1	adar2_down
chr6:144093395:+|chr6:144104417:+	PHACTR2	circular_RNA|multiple_exon	260	11	7	0	18	18	11	0.636363636363636	0	3	2	7	12	5	10	0.666666666666667	2.33333333333333	adar2_down
chr6:150174296:-|chr6:150147400:-	LRP11	circular_RNA|multiple_exon	252	19	48	4	71	67	23	2.52631578947368	0.210526315789474	15	23	41	79	38	56	1.53333333333333	2.73333333333333	adar2_down
chr6:154771392:-|chr6:154749262:-	CNKSR3	circular_RNA|multiple_exon	222	32	0	0	32	32	32	0	0	11	11	22	44	22	33	1	2	adar2_down
chr6:154771392:-|chr6:154763222:-	CNKSR3	circular_RNA|multiple_exon	365	12	0	0	12	12	12	0	0	4	0	12	16	4	16	0	3	adar2_down
chr6:158994452:+|chr6:159052421:+	TMEM181	circular_RNA|multiple_exon	169	40	27	13	80	67	53	0.675	0.325	10	10	23	43	20	33	1	2.3	adar2_down
chr6:159210403:-|chr6:159204552:-	EZR	circular_RNA|multiple_exon	229	30	44	15	89	74	45	1.46666666666667	0.5	3	11	11	25	14	14	3.66666666666667	3.66666666666667	adar2_down
chr6:18160114:+|chr6:18171710:+	KDM1B	circular_RNA|multiple_exon	215	11	4	0	15	15	11	0.363636363636364	0	3	5	10	18	8	13	1.66666666666667	3.33333333333333	adar2_down
chr6:24416625:+|chr6:24418806:+	MRS2	circular_RNA|multiple_exon	233	32	45	14	91	77	46	1.40625	0.4375	5	7	13	25	12	18	1.4	2.6	adar2_down
chr6:25466101:+|chr6:25488813:+	CARMIL1	circular_RNA|multiple_exon	178	12	0	0	12	12	12	0	0	4	12	11	27	16	15	3	2.75	adar2_down
chr6:31708940:+|chr6:31715209:+	MSH5	circular_RNA|multiple_exon	168	30	31	0	61	61	30	1.03333333333333	0	10	5	20	35	15	30	0.5	2	adar2_down
chr6:33238060:-|chr6:33231261:-	VPS52	circular_RNA|multiple_exon	149	7	1	3	11	8	10	0.142857142857143	0.428571428571429	0	0	13	13	0	13	NA	Inf	adar2_down
chr6:33623543:+|chr6:33627326:+	ITPR3	circular_RNA|multiple_exon	204	18	23	0	41	41	18	1.27777777777778	0	5	9	10	24	14	15	1.8	2	adar2_down
chr6:36507981:-|chr6:36483115:-	STK38	circular_RNA|multiple_exon	286	17	25	0	42	42	17	1.47058823529412	0	2	5	12	19	7	14	2.5	6	adar2_down
chr6:37426388:+|chr6:37430784:+	CMTR1	circular_RNA|multiple_exon	377	19	15	7	41	34	26	0.789473684210526	0.368421052631579	3	2	16	21	5	19	0.666666666666667	5.33333333333333	adar2_down
chr6:38565897:-|chr6:38545376:-	BTBD9	circular_RNA|multiple_exon	330	40	36	6	82	76	46	0.9	0.15	13	33	34	80	46	47	2.53846153846154	2.61538461538462	adar2_down
chr6:42559889:+|chr6:42562042:+	UBR2	circular_RNA|multiple_exon	191	29	0	8	37	29	37	0	0.275862068965517	9	32	24	65	41	33	3.55555555555556	2.66666666666667	adar2_down
chr6:43516197:-|chr6:43501644:-	XPO5	circular_RNA|multiple_exon	299	14	11	0	25	25	14	0.785714285714286	0	4	8	16	28	12	20	2	4	adar2_down
chr6:43535091:-|chr6:43523573:-	XPO5	circular_RNA|multiple_exon	313	37	15	8	60	52	45	0.405405405405405	0.216216216216216	7	9	22	38	16	29	1.28571428571429	3.14285714285714	adar2_down
chr6:47501338:+|chr6:47522502:+	CD2AP	circular_RNA|multiple_exon	273	14	0	0	14	14	14	0	0	8	3	27	38	11	35	0.375	3.375	adar2_down
chr6:5272659:+|chr6:5613553:+	FARS2	circular_RNA|multiple_exon	214	16	11	0	27	27	16	0.6875	0	3	2	17	22	5	20	0.666666666666667	5.66666666666667	adar2_down
chr6:82941559:-|chr6:82933157:-	IBTK	circular_RNA|multiple_exon	304	27	5	0	32	32	27	0.185185185185185	0	8	13	23	44	21	31	1.625	2.875	adar2_down
chr6:82941559:-|chr6:82933785:-	IBTK	circular_RNA|multiple_exon	241	51	14	14	79	65	65	0.274509803921569	0.274509803921569	26	20	53	99	46	79	0.769230769230769	2.03846153846154	adar2_down
chr6:83754378:-|chr6:83728692:-	UBE3D	circular_RNA|multiple_exon	394	112	69	14	195	181	126	0.616071428571429	0.125	30	42	61	133	72	91	1.4	2.03333333333333	adar2_down
chr6:96971022:+|chr6:96976508:+	UFL1	circular_RNA|multiple_exon	275	10	2	0	12	12	10	0.2	0	2	1	10	13	3	12	0.5	5	adar2_down
chr6:99353546:-|chr6:99323291:-	FBXL4	circular_RNA|multiple_exon	556	23	10	8	41	33	31	0.434782608695652	0.347826086956522	4	6	14	24	10	18	1.5	3.5	adar2_down
chr6:99382755:-|chr6:99323291:-	FBXL4	circular_RNA|multiple_exon	429	12	0	0	12	12	12	0	0	7	4	29	40	11	36	0.571428571428571	4.14285714285714	adar2_down
chr7:101740644:+|chr7:101821937:+	CUX1	circular_RNA|multiple_exon	325	11	38	5	54	49	16	3.45454545454545	0.454545454545455	3	2	27	32	5	30	0.666666666666667	9	adar2_down
chr7:102398301:+|chr7:102404123:+	FAM185A	circular_RNA|multiple_exon	386	18	19	0	37	37	18	1.05555555555556	0	5	2	12	19	7	17	0.4	2.4	adar2_down
chr7:103828829:-|chr7:103801520:-	ORC5	circular_RNA|multiple_exon	240	11	6	0	17	17	11	0.545454545454545	0	2	11	10	23	13	12	5.5	5	adar2_down
chr7:1049779:-|chr7:1037282:-	C7orf50	circular_RNA|multiple_exon	351	34	8	10	52	42	44	0.235294117647059	0.294117647058824	5	5	15	25	10	20	1	3	adar2_down
chr7:105192017:+|chr7:105195674:+	RINT1	circular_RNA|multiple_exon	336	10	0	0	10	10	10	0	0	1	0	10	11	1	11	0	10	adar2_down
chr7:11091239:+|chr7:11101712:+	PHF14	circular_RNA|multiple_exon	289	28	0	0	28	28	28	0	0	3	3	9	15	6	12	1	3	adar2_down
chr7:116739816:+|chr7:116811030:+	ST7	circular_RNA|multiple_exon	196	10	0	0	10	10	10	0	0	8	1	17	26	9	25	0.125	2.125	adar2_down
chr7:127342489:+|chr7:127347701:+	SND1	circular_RNA|multiple_exon	181	19	34	9	62	53	28	1.78947368421053	0.473684210526316	5	15	10	30	20	15	3	2	adar2_down
chr7:128645213:-|chr7:128637443:-	TNPO3	circular_RNA|multiple_exon	289	26	10	0	36	36	26	0.384615384615385	0	5	7	10	22	12	15	1.4	2	adar2_down
chr7:131060183:+|chr7:131099469:+	MKLN1	circular_RNA|multiple_exon	134	34	31	10	75	65	44	0.911764705882353	0.294117647058824	13	22	30	65	35	43	1.69230769230769	2.30769230769231	adar2_down
chr7:131096065:+|chr7:131130662:+	MKLN1	circular_RNA|multiple_exon	206	20	13	7	40	33	27	0.65	0.35	5	3	19	27	8	24	0.6	3.8	adar2_down
chr7:131113792:+|chr7:131163436:+	MKLN1	circular_RNA|multiple_exon	166	50	33	10	93	83	60	0.66	0.2	15	17	31	63	32	46	1.13333333333333	2.06666666666667	adar2_down
chr7:138261118:+|chr7:138264277:+	TRIM24	circular_RNA|multiple_exon	400	48	0	21	69	48	69	0	0.4375	6	10	13	29	16	19	1.66666666666667	2.16666666666667	adar2_down
chr7:139757834:-|chr7:139754462:-	PARP12	circular_RNA|multiple_exon	236	20	0	8	28	20	28	0	0.4	0	11	11	22	11	11	Inf	Inf	adar2_down
chr7:148903788:+|chr7:148910906:+	ZNF282	circular_RNA|multiple_exon	239	32	19	13	64	51	45	0.59375	0.40625	1	8	9	18	9	10	8	9	adar2_down
chr7:156556489:-|chr7:156549087:-	LMBR1	circular_RNA|multiple_exon	198	23	38	7	68	61	30	1.65217391304348	0.304347826086957	7	18	16	41	25	23	2.57142857142857	2.28571428571429	adar2_down
chr7:156629579:-|chr7:156549087:-	LMBR1	circular_RNA|multiple_exon	144	13	6	0	19	19	13	0.461538461538462	0	3	3	7	13	6	10	1	2.33333333333333	adar2_down
chr7:156758964:+|chr7:156759786:+	NOM1	circular_RNA|multiple_exon	263	16	30	7	53	46	23	1.875	0.4375	9	9	26	44	18	35	1	2.88888888888889	adar2_down
chr7:16720926:+|chr7:16729531:+	BZW2	circular_RNA|multiple_exon	212	66	16	20	102	82	86	0.242424242424242	0.303030303030303	13	25	66	104	38	79	1.92307692307692	5.07692307692308	adar2_down
chr7:16720926:+|chr7:16736686:+	BZW2	circular_RNA|multiple_exon	249	18	38	5	61	56	23	2.11111111111111	0.277777777777778	5	12	11	28	17	16	2.4	2.2	adar2_down
chr7:17890587:-|chr7:17873675:-	SNX13	circular_RNA|multiple_exon	270	15	23	0	38	38	15	1.53333333333333	0	4	3	13	20	7	17	0.75	3.25	adar2_down
chr7:2108973:-|chr7:1937836:-	MAD1L1	circular_RNA|multiple_exon	334	10	24	5	39	34	15	2.4	0.5	2	4	11	17	6	13	2	5.5	adar2_down
chr7:2317940:-|chr7:2309194:-	SNX8	circular_RNA|multiple_exon	285	19	23	5	47	42	24	1.21052631578947	0.263157894736842	8	13	18	39	21	26	1.625	2.25	adar2_down
chr7:2317940:-|chr7:2311485:-	SNX8	circular_RNA|multiple_exon	326	14	10	2	26	24	16	0.714285714285714	0.142857142857143	3	1	7	11	4	10	0.333333333333333	2.33333333333333	adar2_down
chr7:24888795:-|chr7:24856229:-	OSBPL3	circular_RNA|multiple_exon	185	11	5	0	16	16	11	0.454545454545455	0	3	12	13	28	15	16	4	4.33333333333333	adar2_down
chr7:38247048:+|chr7:38259261:+	STARD3NL	circular_RNA|multiple_exon	377	37	29	11	77	66	48	0.783783783783784	0.297297297297297	7	9	18	34	16	25	1.28571428571429	2.57142857142857	adar2_down
chr7:44663916:+|chr7:44721447:+	OGDH	circular_RNA|multiple_exon	376	27	0	0	27	27	27	0	0	1	0	11	12	1	12	0	11	adar2_down
chr7:48619820:+|chr7:48634409:+	ABCA13	circular_RNA|multiple_exon	253	19	26	4	49	45	23	1.36842105263158	0.210526315789474	17	23	41	81	40	58	1.35294117647059	2.41176470588235	adar2_down
chr7:50742355:-|chr7:50737419:-	GRB10	circular_RNA|multiple_exon	363	55	35	27	117	90	82	0.636363636363636	0.490909090909091	16	30	71	117	46	87	1.875	4.4375	adar2_down
chr7:50823753:-|chr7:50737419:-	GRB10	circular_RNA|multiple_exon	310	36	0	5	41	36	41	0	0.138888888888889	1	6	23	30	7	24	6	23	adar2_down
chr7:5692141:-|chr7:5680785:-	RNF216	circular_RNA|multiple_exon	319	16	21	4	41	37	20	1.3125	0.25	4	21	23	48	25	27	5.25	5.75	adar2_down
chr7:6178723:+|chr7:6185287:+	USP42	circular_RNA|multiple_exon	242	11	7	0	18	18	11	0.636363636363636	0	5	8	11	24	13	16	1.6	2.2	adar2_down
chr7:66406835:+|chr7:66413681:+	TMEM248	circular_RNA|multiple_exon	326	47	13	21	81	60	68	0.276595744680851	0.446808510638298	3	2	27	32	5	30	0.666666666666667	9	adar2_down
chr7:66415939:+|chr7:66418356:+	TMEM248	circular_RNA|multiple_exon	326	10	0	5	15	10	15	0	0.5	6	5	13	24	11	19	0.833333333333333	2.16666666666667	adar2_down
chr7:72277949:-|chr7:72277659:-	TYW1B	circular_RNA|single_exon	290	9	24	3	36	33	12	2.66666666666667	0.333333333333333	5	7	13	25	12	18	1.4	2.6	adar2_down
chr7:91957097:+|chr7:92000921:+	ANKIB1	circular_RNA|multiple_exon	247	27	15	9	51	42	36	0.555555555555556	0.333333333333333	3	11	7	21	14	10	3.66666666666667	2.33333333333333	adar2_down
chr7:95822495:-|chr7:95799357:-	SLC25A13	circular_RNA|multiple_exon	226	15	3	1	19	18	16	0.2	0.0666666666666667	9	15	21	45	24	30	1.66666666666667	2.33333333333333	adar2_down
chr7:99216148:+|chr7:99219197:+	ZSCAN25	circular_RNA|multiple_exon	327	43	10	8	61	53	51	0.232558139534884	0.186046511627907	9	12	35	56	21	44	1.33333333333333	3.88888888888889	adar2_down
chr7:99616854:+|chr7:99621930:+	ZKSCAN1	circular_RNA|multiple_exon	271	67	88	15	170	155	82	1.3134328358209	0.223880597014925	9	18	31	58	27	40	2	3.44444444444444	adar2_down
chr8:100146860:+|chr8:100160238:+	VPS13B	circular_RNA|multiple_exon	264	17	0	0	17	17	17	0	0	7	4	19	30	11	26	0.571428571428571	2.71428571428571	adar2_down
chr8:101730508:-|chr8:101727690:-	PABPC1	circular_RNA|multiple_exon	332	28	23	0	51	51	28	0.821428571428571	0	5	2	10	17	7	15	0.4	2	adar2_down
chr8:104420012:-|chr8:104413744:-	SLC25A32	circular_RNA|multiple_exon	295	26	0	0	26	26	26	0	0	2	6	13	21	8	15	3	6.5	adar2_down
chr8:109241424:-|chr8:109226836:-	EIF3E	circular_RNA|multiple_exon	234	10	0	2	12	10	12	0	0.2	6	5	14	25	11	20	0.833333333333333	2.33333333333333	adar2_down
chr8:141263028:-|chr8:141231558:-	TRAPPC9	circular_RNA|multiple_exon	276	16	0	0	16	16	16	0	0	4	5	21	30	9	25	1.25	5.25	adar2_down
chr8:141595410:-|chr8:141572552:-	AGO2	circular_RNA|multiple_exon	373	21	7	7	35	28	28	0.333333333333333	0.333333333333333	4	5	14	23	9	18	1.25	3.5	adar2_down
chr8:141829119:-|chr8:141810558:-	PTK2	circular_RNA|multiple_exon	257	20	18	1	39	38	21	0.9	0.05	6	1	16	23	7	22	0.166666666666667	2.66666666666667	adar2_down
chr8:144770832:+|chr8:144772293:+	ZNF707	circular_RNA|multiple_exon	705	32	0	7	39	32	39	0	0.21875	8	6	33	47	14	41	0.75	4.125	adar2_down
chr8:17400827:+|chr8:17401224:+	SLC7A2	circular_RNA|single_exon	397	10	38	0	48	48	10	3.8	0	4	10	18	32	14	22	2.5	4.5	adar2_down
chr8:19190466:+|chr8:19192368:+	SH2D4A	circular_RNA|multiple_exon	330	8	0	4	12	8	12	0	0.5	1	4	9	14	5	10	4	9	adar2_down
chr8:19459376:-|chr8:19442677:-	CSGALNACT1	circular_RNA|multiple_exon	248	108	68	24	200	176	132	0.62962962962963	0.222222222222222	28	37	58	123	65	86	1.32142857142857	2.07142857142857	adar2_down
chr8:19680812:+|chr8:19688070:+	INTS10	circular_RNA|multiple_exon	296	13	0	5	18	13	18	0	0.384615384615385	1	10	11	22	11	12	10	11	adar2_down
chr8:23069725:-|chr8:23054645:-	TNFRSF10A	circular_RNA|multiple_exon	168	18	29	0	47	47	18	1.61111111111111	0	3	12	11	26	15	14	4	3.66666666666667	adar2_down
chr8:25156460:+|chr8:25161843:+	DOCK5	circular_RNA|multiple_exon	229	15	4	0	19	19	15	0.266666666666667	0	3	8	8	19	11	11	2.66666666666667	2.66666666666667	adar2_down
chr8:28378155:+|chr8:28385681:+	FZD3	circular_RNA|multiple_exon	1213	10	0	0	10	10	10	0	0	3	4	12	19	7	15	1.33333333333333	4	adar2_down
chr8:28821328:+|chr8:28876430:+	HMBOX1	circular_RNA|multiple_exon	232	10	0	1	11	10	11	0	0.1	6	1	12	19	7	18	0.166666666666667	2	adar2_down
chr8:30945292:+|chr8:30949414:+	WRN	circular_RNA|multiple_exon	212	10	0	0	10	10	10	0	0	3	2	15	20	5	18	0.666666666666667	5	adar2_down
chr8:38105231:+|chr8:38109805:+	DDHD2	circular_RNA|multiple_exon	277	30	35	7	72	65	37	1.16666666666667	0.233333333333333	6	2	13	21	8	19	0.333333333333333	2.16666666666667	adar2_down
chr8:53599527:-|chr8:53596109:-	RB1CC1	circular_RNA|multiple_exon	284	12	0	0	12	12	12	0	0	2	3	8	13	5	10	1.5	4	adar2_down
chr8:54742093:-|chr8:54708207:-	ATP6V1H	circular_RNA|multiple_exon	281	15	32	7	54	47	22	2.13333333333333	0.466666666666667	7	4	16	27	11	23	0.571428571428571	2.28571428571429	adar2_down
chr8:56854414:+|chr8:56866543:+	LYN	circular_RNA|multiple_exon	225	24	0	0	24	24	24	0	0	3	6	43	52	9	46	2	14.3333333333333	adar2_down
chr8:62479877:-|chr8:62430087:-	ASPH	circular_RNA|multiple_exon	283	11	22	3	36	33	14	2	0.272727272727273	4	4	8	16	8	12	1	2	adar2_down
chr8:6312664:+|chr8:6357450:+	MCPH1	circular_RNA|multiple_exon	186	30	14	6	50	44	36	0.466666666666667	0.2	15	9	31	55	24	46	0.6	2.06666666666667	adar2_down
chr8:6582391:+|chr8:6612695:+	AGPAT5	circular_RNA|multiple_exon	192	15	9	7	31	24	22	0.6	0.466666666666667	2	3	8	13	5	10	1.5	4	adar2_down
chr8:94767248:+|chr8:94828743:+	TMEM67	circular_RNA|multiple_exon	260	18	0	0	18	18	18	0	0	4	2	14	20	6	18	0.5	3.5	adar2_down
chr8:95738559:+|chr8:95752018:+	DPY19L4	circular_RNA|multiple_exon	255	15	0	0	15	15	15	0	0	4	10	10	24	14	14	2.5	2.5	adar2_down
chr8:98698896:+|chr8:98712080:+	MTDH	circular_RNA|multiple_exon	182	11	4	0	15	15	11	0.363636363636364	0	1	2	10	13	3	11	2	10	adar2_down
chr8:99560389:-|chr8:99538970:-	STK3	circular_RNA|multiple_exon	367	31	0	9	40	31	40	0	0.290322580645161	11	15	22	48	26	33	1.36363636363636	2	adar2_down
chr8:99608397:-|chr8:99538970:-	STK3	circular_RNA|multiple_exon	312	16	0	3	19	16	19	0	0.1875	2	5	8	15	7	10	2.5	4	adar2_down
chr9:102594971:+|chr9:102609897:+	NR4A3	circular_RNA|multiple_exon	307	12	0	0	12	12	12	0	0	1	0	13	14	1	14	0	13	adar2_down
chr9:111812972:-|chr9:111795587:-	TMEM245	circular_RNA|multiple_exon	316	15	33	7	55	48	22	2.2	0.466666666666667	5	16	12	33	21	17	3.2	2.4	adar2_down
chr9:111826847:-|chr9:111795587:-	TMEM245	circular_RNA|multiple_exon	284	27	5	9	41	32	36	0.185185185185185	0.333333333333333	9	42	20	71	51	29	4.66666666666667	2.22222222222222	adar2_down
chr9:111835718:-|chr9:111819471:-	TMEM245	circular_RNA|multiple_exon	213	40	5	17	62	45	57	0.125	0.425	12	19	27	58	31	39	1.58333333333333	2.25	adar2_down
chr9:111870850:-|chr9:111795587:-	TMEM245	circular_RNA|multiple_exon	311	13	0	0	13	13	13	0	0	4	3	13	20	7	17	0.75	3.25	adar2_down
chr9:128064262:+|chr9:128074891:+	GAPVD1	circular_RNA|multiple_exon	1003	12	0	1	13	12	13	0	0.0833333333333333	4	3	11	18	7	15	0.75	2.75	adar2_down
chr9:131185147:+|chr9:131186893:+	CERCAM	circular_RNA|multiple_exon	314	11	12	0	23	23	11	1.09090909090909	0	3	4	10	17	7	13	1.33333333333333	3.33333333333333	adar2_down
chr9:131559334:+|chr9:131566398:+	TBC1D13	circular_RNA|multiple_exon	322	20	6	0	26	26	20	0.3	0	8	6	18	32	14	26	0.75	2.25	adar2_down
chr9:131730785:+|chr9:131733237:+	NUP188	circular_RNA|multiple_exon	411	15	0	5	20	15	20	0	0.333333333333333	3	0	8	11	3	11	0	2.66666666666667	adar2_down
chr9:133327611:+|chr9:133333976:+	ASS1	circular_RNA|multiple_exon	297	77	27	25	129	104	102	0.350649350649351	0.324675324675325	16	48	64	128	64	80	3	4	adar2_down
chr9:134305477:+|chr9:134319715:+	PRRC2B	circular_RNA|multiple_exon	312	37	15	6	58	52	43	0.405405405405405	0.162162162162162	5	8	17	30	13	22	1.6	3.4	adar2_down
chr9:134526336:-|chr9:134518626:-	RAPGEF1	circular_RNA|multiple_exon	317	14	22	2	38	36	16	1.57142857142857	0.142857142857143	9	13	18	40	22	27	1.44444444444444	2	adar2_down
chr9:137293478:+|chr9:137300965:+	RXRA	circular_RNA|multiple_exon	429	13	0	0	13	13	13	0	0	2	2	8	12	4	10	1	4	adar2_down
chr9:137591755:+|chr9:137593179:+	COL5A1	circular_RNA|multiple_exon	375	24	15	7	46	39	31	0.625	0.291666666666667	2	10	18	30	12	20	5	9	adar2_down
chr9:139118720:-|chr9:139115609:-	QSOX2	circular_RNA|multiple_exon	190	11	17	5	33	28	16	1.54545454545455	0.454545454545455	5	4	11	20	9	16	0.8	2.2	adar2_down
chr9:139342613:-|chr9:139341307:-	SEC16A	circular_RNA|multiple_exon	237	9	0	3	12	9	12	0	0.333333333333333	3	6	7	16	9	10	2	2.33333333333333	adar2_down
chr9:140472055:-|chr9:140468660:-	DPH7	circular_RNA|multiple_exon	305	16	7	7	30	23	23	0.4375	0.4375	4	8	9	21	12	13	2	2.25	adar2_down
chr9:140611078:+|chr9:140611634:+	EHMT1	circular_RNA|single_exon	556	46	35	23	104	81	69	0.760869565217391	0.5	19	11	38	68	30	57	0.578947368421053	2	adar2_down
chr9:140611078:+|chr9:140646860:+	EHMT1	circular_RNA|multiple_exon	633	14	0	6	20	14	20	0	0.428571428571429	5	2	12	19	7	17	0.4	2.4	adar2_down
chr9:140646783:+|chr9:140652463:+	EHMT1	circular_RNA|multiple_exon	208	82	12	41	135	94	123	0.146341463414634	0.5	19	23	67	109	42	86	1.21052631578947	3.52631578947368	adar2_down
chr9:19096767:-|chr9:19076600:-	HAUS6	circular_RNA|multiple_exon	197	52	6	6	64	58	58	0.115384615384615	0.115384615384615	9	15	25	49	24	34	1.66666666666667	2.77777777777778	adar2_down
chr9:19288594:+|chr9:19300329:+	DENND4C	circular_RNA|multiple_exon	213	12	0	6	18	12	18	0	0.5	1	5	17	23	6	18	5	17	adar2_down
chr9:20923659:+|chr9:20933102:+	FOCAD	circular_RNA|multiple_exon	197	27	27	4	58	54	31	1	0.148148148148148	14	22	38	74	36	52	1.57142857142857	2.71428571428571	adar2_down
chr9:2096657:+|chr9:2123937:+	SMARCA2	circular_RNA|multiple_exon	325	16	0	2	18	16	18	0	0.125	4	0	16	20	4	20	0	4	adar2_down
chr9:33956144:-|chr9:33953283:-	UBAP2	circular_RNA|multiple_exon	256	17	38	0	55	55	17	2.23529411764706	0	7	9	17	33	16	24	1.28571428571429	2.42857142857143	adar2_down
chr9:34290387:-|chr9:34286615:-	KIF24	circular_RNA|multiple_exon	302	23	22	8	53	45	31	0.956521739130435	0.347826086956522	10	14	23	47	24	33	1.4	2.3	adar2_down
chr9:36597219:+|chr9:36643080:+	MELK	circular_RNA|multiple_exon	154	22	6	2	30	28	24	0.272727272727273	0.0909090909090909	8	13	30	51	21	38	1.625	3.75	adar2_down
chr9:3898835:-|chr9:3879427:-	GLIS3	circular_RNA|multiple_exon	312	22	0	2	24	22	24	0	0.0909090909090909	3	7	12	22	10	15	2.33333333333333	4	adar2_down
chr9:3937189:-|chr9:3932360:-	GLIS3	circular_RNA|multiple_exon	271	31	14	0	45	45	31	0.451612903225806	0	2	5	24	31	7	26	2.5	12	adar2_down
chr9:4125941:-|chr9:4117768:-	GLIS3	circular_RNA|multiple_exon	1320	18	11	3	32	29	21	0.611111111111111	0.166666666666667	10	2	21	33	12	31	0.2	2.1	adar2_down
chr9:6849507:+|chr9:6893232:+	KDM4C	circular_RNA|multiple_exon	330	37	35	16	88	72	53	0.945945945945946	0.432432432432432	19	24	54	97	43	73	1.26315789473684	2.84210526315789	adar2_down
chr9:74810416:+|chr9:74828907:+	GDA	circular_RNA|multiple_exon	193	30	48	5	83	78	35	1.6	0.166666666666667	12	13	27	52	25	39	1.08333333333333	2.25	adar2_down
chr9:74810420:+|chr9:74817658:+	GDA	circular_RNA|multiple_exon	255	13	9	0	22	22	13	0.692307692307692	0	3	4	12	19	7	15	1.33333333333333	4	adar2_down
chr9:80430686:-|chr9:80409379:-	GNAQ	circular_RNA|multiple_exon	283	15	7	0	22	22	15	0.466666666666667	0	8	3	18	29	11	26	0.375	2.25	adar2_down
chrX:10031485:+|chrX:10078060:+	WWC3	circular_RNA|multiple_exon	351	15	2	0	17	17	15	0.133333333333333	0	3	13	8	24	16	11	4.33333333333333	2.66666666666667	adar2_down
chrX:102071920:+|chrX:102094900:+	ARMCX5-GPRASP2	circular_RNA|multiple_exon	261	11	6	0	17	17	11	0.545454545454545	0	5	6	14	25	11	19	1.2	2.8	adar2_down
chrX:122805612:-|chrX:122799493:-	THOC2	circular_RNA|multiple_exon	287	17	16	0	33	33	17	0.941176470588235	0	5	14	12	31	19	17	2.8	2.4	adar2_down
chrX:130918067:-|chrX:130902577:-	FIRRE	circular_RNA|multiple_exon	299	31	0	0	31	31	31	0	0	9	6	20	35	15	29	0.666666666666667	2.22222222222222	adar2_down
chrX:130928494:-|chrX:130917915:-	FIRRE	circular_RNA|multiple_exon	294	15	0	0	15	15	15	0	0	3	3	7	13	6	10	1	2.33333333333333	adar2_down
chrX:153780203:+|chrX:153784591:+	IKBKG	circular_RNA|multiple_exon	412	38	18	0	56	56	38	0.473684210526316	0	4	9	12	25	13	16	2.25	3	adar2_down
chrX:16836697:+|chrX:16847893:+	TXLNG	circular_RNA|multiple_exon	497	27	11	4	42	38	31	0.407407407407407	0.148148148148148	1	16	14	31	17	15	16	14	adar2_down
chrX:23724856:-|chrX:23722811:-	ACOT9	circular_RNA|multiple_exon	261	10	0	0	10	10	10	0	0	3	6	18	27	9	21	2	6	adar2_down
chrX:31165635:-|chrX:31152219:-	DMD	circular_RNA|multiple_exon	335	25	3	0	28	28	25	0.12	0	4	2	8	14	6	12	0.5	2	adar2_down
chrX:46844285:+|chrX:46857679:+	JADE3	circular_RNA|multiple_exon	213	16	8	7	31	24	23	0.5	0.4375	5	6	10	21	11	15	1.2	2	adar2_down
chrX:48456346:+|chrX:48462778:+	WDR13	circular_RNA|multiple_exon	197	21	6	0	27	27	21	0.285714285714286	0	4	7	9	20	11	13	1.75	2.25	adar2_down
chrX:48974164:-|chrX:48972080:-	GPKOW	circular_RNA|multiple_exon	282	18	0	0	18	18	18	0	0	5	9	10	24	14	15	1.8	2	adar2_down
chrX:55755727:+|chrX:55783764:+	RRAGB	circular_RNA|multiple_exon	181	10	0	0	10	10	10	0	0	5	2	10	17	7	15	0.4	2	adar2_down
chrX:62926329:-|chrX:62875374:-	ARHGEF9	circular_RNA|multiple_exon	434	12	10	0	22	22	12	0.833333333333333	0	3	9	13	25	12	16	3	4.33333333333333	adar2_down
chrX:72797243:+|chrX:72804408:+	CHIC1	circular_RNA|multiple_exon	209	20	20	8	48	40	28	1	0.4	12	28	30	70	40	42	2.33333333333333	2.5	adar2_down
chrY:252666:-|chrY:249339:-	PPP2R3B	circular_RNA|multiple_exon	154	18	5	4	27	23	22	0.277777777777778	0.222222222222222	2	3	20	25	5	22	1.5	10	adar2_down
