# Supplementary material for: ADARs act as potent regulators of circular transcriptome in cancer
Source: Nat Commun. 2022 Mar 21;13:1508. doi: 10.1038/s41467-022-29138-2 (PMC8938519; doi:10.1038/s41467-022-29138-2)
Supplement: Supplementary file 9 — Supplementary Software 1 [file 41467_2022_29138_MOESM9_ESM.zip › circRNA_paper/data/circRNA-Seq-filtered.xlsx]

## Sheet: circRNA + RCM + editing
location	location2	gene	type	length	BGI.EC109.plenti6	BGI.EC109.plenti.ADAR1	BGI.EC109.plenti.ADAR2	gene_counts_average	gene_counts_EV	gene_counts_ADAR1	gene_counts_ADAR2	Enrich-AR1	Enrich-AR2	sum_AR1	sum_AR2	AR1	AR2	location3	isoform	strand	intron1_location	intron1_length	intron2_location	intron2_length	qseqid	sseqid	pident	alength	mismatch	gapopen	qstart	qend	sstart	send	evalue	bitscore	qseq	sseq	qseql	sseql	intron1_sites	intron1_sites_n	intron2_sites	intron2_sites_n	rcm1_sites	rcm1_sites_n	rcm2_sites	rcm2_sites_n
chr1:16475542:-|chr1:16474873:-	chr1:16475542-16474873	EPHA2	circular_RNA|single_exon	669	8	1549	36	45941	34539	46429	56855	144.04	2.73372	1557	44	up	NS	chr1:16474873-16475542	NM_004431	-	chr1:16464926-16474872	9947	chr1:16475543-16477390	1848	NM_004431_intron_13_0_chr1_16464926_r(-)	NM_004431_intron_14_0_chr1_16475543_r(-)	80.556	36	7	0	3513	3548	656	621	0.019	33.7	CCCATTTTACAGATGAGGAAACTGAGGTCCGGAGAG	CCCATTGTATAGAGAGGGAAACTGAGGCCCCGAGAG	chr1:16471325-16471360	chr1:16476735-16476770	EPHA2:16465341;EPHA2:16468368;EPHA2:16468381	3	EPHA2:16475712;EPHA2:16475719;EPHA2:16476932;EPHA2:16477040;EPHA2:16477041	5	NA	NA	NA	NA
chr9:137004942:+|chr9:137013465:+	chr9:137004942-137013465	WDR5	circular_RNA|multiple_exon	193	71	254	76	23717.3	21576	22327	27249	3.45713	0.84757	325	147	up	NS	chr9:137004942-137013465	NM_017588	+	chr9:137001323-137004941	3619	chr9:137013466-137017104	3639	NM_017588_intron_0_0_chr9_137001323_f(+)	NM_017588_intron_7_0_chr9_137013466_f(+)	100	12	0	0	798	809	1292	1281	9.2	22.9	AGAGCCAGGTCC	AGAGCCAGGTCC	chr9:137002120-137002131	chr9:137014746-137014757	WDR5:137001434;WDR5:137001584;WDR5:137001796;WDR5:137002006;WDR5:137002014;WDR5:137002015;WDR5:137002042;WDR5:137002116;WDR5:137002268;WDR5:137002349;WDR5:137002350;WDR5:137002353;WDR5:137002558;WDR5:137002590;WDR5:137002696;WDR5:137002714;WDR5:137002718;WDR5:137002721;WDR5:137002889;WDR5:137002907;WDR5:137002919;WDR5:137003794;WDR5:137004507	23	WDR5:137014953	1	NA	NA	NA	NA
chr5:619105:+|chr5:655699:+	chr5:619105-655699	CEP72	circular_RNA|multiple_exon	256	104	252	88	6635.67	5838	6858	7211	2.06269	0.685043	356	192	up	NS	chr5:619105-655699	NA	NA	NA	NA	NA	NA	NA	NA	NA	NA	NA	NA	NA	NA	NA	NA	NA	NA	NA	NA	NA	NA	NA	NA	NA	NA	NA	NA	NA	NA
chr16:1873038:-|chr16:1866894:-	chr16:1873038-1866894	HAGH	circular_RNA|multiple_exon	186	54	251	162	3527.33	3485	3244	3853	4.99346	2.71347	305	216	up	up	chr16:1866894-1873038	NM_005326	-	chr16:1859835-1866893	7059	chr16:1873039-1876712	3674	NM_005326_intron_1_0_chr16_1859835_r(-)	NM_005326_intron_7_0_chr16_1873039_r(-)	87.584	298	36	1	1978	2274	3444	3147	2.97e-103	367	TTTATTTGTTTGTTTTTTGAGACAAAGTCTTGCTCTGTCGCCCAGGCTGGAGTGCAGTGGTGTGATCTCATCTCACTGCAAGCTCTGCCTCCCGGGTTCAAGCCATTCTCCTGCCTCAGCCTCCCAAGTAGCTGGGACTACAGGTGCCCGTCACCACGCCCAGCTAATTTTTTGTAT-TTTTAGTAGAGATGGGTTTCACCGTGTTATCCAGGAAGGTCTCGATCTCCTGACCTCGTGATCCACCCGCCTCGGCCTCCCAAAGTGCTGGGATTACAGGCGTGACCCACCACGCCCAGC	TTTTTTTCTTTTTTTTTTGAGACGGAGTCTCGCTCTGTCGCCCAGGCTGGAGTGCAGTGGCGCGATCTCGGCTCACTGCAAGCTCCGCCTCCCAGGTTCACGCCGTTCTCCTGTCTCAGCCTCCTGAGTAGCTGGGACTACAGACGCCCGCCACCATACCCGGCTAATTTTTTGTATTTTTTAGTAGAGACGGGTTTCATGGTGTTAGCCAGGATGGTCTCGATCTCCTGACCTTGTGATCCGCCCACCTCGGCCTCCCAAAGTGCTGGGATGACAGGTGTGAGCCACCGCGACCAGC	chr16:1864620-1864916	chr16:1873269-1873566	HAGH:1865775;HAGH:1865776;HAGH:1865898;HAGH:1866034;HAGH:1866053;HAGH:1866074;HAGH:1866123;HAGH:1866143;HAGH:1866634	9	HAGH:1876562	1	NA	NA	NA	NA
chr20:61491660:-|chr20:61485368:-	chr20:61491660-61485368	TCFL5	circular_RNA|multiple_exon	324	77	246	70	3592.33	3541	3414	3822	3.31365	0.842253	323	147	up	NS	chr20:61485368-61491660	NM_006602	-	chr20:61473450-61485367	11918	chr20:61491661-61492375	715	NM_006602_intron_0_0_chr20_61473450_r(-)	NM_006602_intron_4_0_chr20_61491661_r(-)	100	13	0	0	3273	3285	111	99	7.7	24.7	GGGCAGGCTGGGG	GGGCAGGCTGGGG	chr20:61482083-61482095	chr20:61492265-61492277	TCFL5:61476756;TCFL5:61480155;TCFL5:61480316;TCFL5:61484840;TCFL5:61484866;TCFL5:61484870;TCFL5:61484871;TCFL5:61484872;TCFL5:61484875;TCFL5:61484880;TCFL5:61484881;TCFL5:61484882;TCFL5:61484891;TCFL5:61484898;TCFL5:61484899;TCFL5:61484904;TCFL5:61484906	17	NA	NA	NA	NA	NA	NA
chr1:235658138:-|chr1:235643370:-	chr1:235658138-235643370	B3GALNT2	circular_RNA|multiple_exon	242	83	237	222	6166.67	6095	5656	6749	3.07705	2.41551	320	305	up	up	chr1:235643370-235658138	NM_152490	-	chr1:235634275-235643369	9095	chr1:235658139-235667440	9302	NM_152490_intron_6_0_chr1_235634275_r(-)	NM_152490_intron_10_0_chr1_235658139_r(-)	87.636	275	29	4	5241	5513	2105	1834	3.07e-91	329	GAATTTCACTCCTGTTGCCCAGGCTGGAGTGCAATGGCTCAATCTTGGCTCACTGCAACCTCCACCTCCCAGGTTCAAATGATTCTCCTGCCTCAGCCTCCTGAATAGCTGGGATTACGAGTGCCTGC--CACCACACCTGGCTAATTTTTTTTATTTTTAATAGAGACAGGGTTTCACCATGTTGGCCAGGCTGGTTTTGAACTCCTGACCTCAGGTGATCCACCCACCTCGGCCTCCCAAAGTGCTGGGATTACAGGTGTGAGCCACCGTGCC	GACTTTCGCTCTTGTCACCCAGGCTGGAGTGCAGTGGCGCAATCTCGTCTCACTGCAACCTCCGCCTCCGAGGTTCAAGTGATTCTCCTGCCTCAGCCTCCTTAGTAGCTGGGATTAC-AG-GCATGCACCACTATGCCCGGCTAATTTTTGT-ATTTTTAGTAGAGACGGGGTTTCGCCATGTTGGCCAGGCTGGTCTTGAACTCCTGACCTCAGGTGATCCACCCACCACGGCCTCCCAAAGTGTTGGGATTACAGGCGTGAGGCACCGCGCC	chr1:235637857-235638129	chr1:235665336-235665607	NA	NA	B3GALNT2:235659538;B3GALNT2:235659552	2	NA	NA	NA	NA
chr9:137004942:+|chr9:137007841:+	chr9:137004942-137007841	WDR5	circular_RNA|multiple_exon	221	39	188	50	23717.3	21576	22327	27249	4.65837	1.01514	227	89	up	NS	chr9:137004942-137007841	NM_052821	+	chr9:137005081-137005824	744	chr9:137007842-137013409	5568	NM_052821_intron_0_0_chr9_137005081_f(+)	NM_052821_intron_5_0_chr9_137007842_f(+)	93.333	15	1	0	112	126	5299	5285	1.5	22.9	GCTAATTTTTATTTA	GCTAATTTTTATATA	chr9:137005192-137005206	chr9:137013126-137013140	NA	NA	NA	NA	NA	NA	NA	NA
chr9:130294057:-|chr9:130285958:-	chr9:130294057-130285958	FAM129B	circular_RNA|multiple_exon	220	20	187	49	101360	89764	94606	119710	8.87146	1.83712	207	69	up	NS	chr9:130285958-130294057	NM_022833	-	chr9:130280221-130285957	5737	chr9:130294058-130331098	37041	NM_022833_intron_8_0_chr9_130280221_r(-)	NM_022833_intron_12_0_chr9_130294058_r(-)	85.016	307	44	2	3142	3446	30157	29851	1.22e-94	340	GGGCGGGTGCGGTGGCTCAGGCCTGTAATCCCAGTGCTTTGGGAGGCTGAGGTGGGTGGATCTCTTGAGGTCAAGAGTTTGAGACCAACCTGGCCAACATGGTGAAAACCCATCTCTACTAAAAATACAAAAATTAGCTGGACATGGTGGCGGGTGCCTATAGTCCCAGCTACTTGGGAG-CTGAAGCGGGAGAATGGCTTGAACCTGGGAGGCGGAGGCTGCAGTGAGCCAAGATTGCACCACTGAACTCCAGCCTGGGCGACAGAGTAAGACT-CTTCTCAGAAAAAAAAAAAAAAAAAAAAAAA	GGCCGGGCACAGTGGCTCACGCCTGTAATCCCAGCACTTTGGGAGGCCGAGGCAGGCAGATCACTTGAGGTCAGGAGTTTGAGACCAGCCTGGCCAACATGGTGAAACCCCATCTCTACCAAAAATACAAAAATTAGCCAGGCATGGTGGTGGGCGCCTGTAATCCCAGCTACTTGGGAGACTGAGGCAGGATAATTGCTTGAACCTGGGAGATGGAGGCTGCAGTGAGCTGAGATTGCGCCATCGTACTCTAGCCTGGGAGACACAGTGAGACTCCATCTCAAAAAAAAAAAAAAAAAGAAAGAAA	chr9:130282512-130282816	chr9:130300942-130301248	NA	NA	FAM129B:130330660;FAM129B:130330675;FAM129B:130330660;FAM129B:130330675	4	NA	NA	NA	NA
chr9:139982527:+|chr9:139990843:+	chr9:139982527-139990843	MAN1B1	circular_RNA|multiple_exon	639	16	182	0	20110	17992	19214	23124	10.6516	0	198	16	up	NS	chr9:139982527-139990843	NA	NA	NA	NA	NA	NA	NA	NA	NA	NA	NA	NA	NA	NA	NA	NA	NA	NA	NA	NA	NA	NA	NA	NA	NA	NA	NA	NA	NA	NA
chr19:39191240:+|chr19:39200116:+	chr19:39191240-39200116	ACTN4	circular_RNA|multiple_exon	190	5	182	52	155814	137152	150459	179832	33.1807	7.93174	187	57	up	up	chr19:39191240-39200116	NA	NA	NA	NA	NA	NA	NA	NA	NA	NA	NA	NA	NA	NA	NA	NA	NA	NA	NA	NA	NA	NA	NA	NA	NA	NA	NA	NA	NA	NA
chr5:133541822:-|chr5:133534777:-	chr5:133541822-133534777	PPP2CA	circular_RNA|multiple_exon	327	49	177	138	18945	17281	17595	21959	3.54778	2.21635	226	187	up	up	chr5:133534777-133541822	NM_002715	-	chr5:133533536-133534776	1241	chr5:133541823-133561450	19628	NM_002715_intron_0_0_chr5_133533536_r(-)	NM_002715_intron_5_0_chr5_133541823_r(-)	84.543	317	43	3	667	981	7100	6788	9.71e-97	343	TGTTTTTTTGTTGTTTGTTTGTTT--TTTGAGACGGAGTCTCACTCTGTCACCCAGGCTGGAGTGCAGTGGTGCGATCTTGGCTGACTGCAAGCTCTGCCTCCCGGGTTCACACCATTCTCCTGCCTCAGCCTCCCGAGTAGCTGGGATTACAGGCGTCTGCCACCACGCCCGGCTAATTTTTTTGTATTTTTTTAGTAGATATGGGGTTTCACCGTGGTAGCCAGGATGGTCTTGATCTCCTGACCTCGTGATCCGCCCGCCTCAGCCTCCCAAAGTGCTGGGATTACAGGCGTGAGCCACTGCGCCCGGCCAACC	TGTTTCTTTCTTTTTTTTTTTTTTCTTTTAAGATGGAGTCTTGCT--GTCGCTTAGGCTGGAGTGCAGGGGCACGATCTCGGCTCACTGCAACCTCTGCCTGCTGGGTTCAAGCAATTCTCCTGCCTCAGCCTCCCGAGCAGCTGGGACTACAGGCGCCCACCACCATGCCTGGCTAAATTTTTTGTATTTTT--AGTAGAGACGGGGTTTCACCGTGCTAGCCAGGATGGGCTCCATCTCCTGACCTCGTGATCCACCCACCTCAGCCTCCCAAAGTGCTGGGATTCCAGGCGTGAGCCACTGTGCCCCGCCAGCC	chr5:133533796-133534110	chr5:133554351-133554663	NA	NA	NA	NA	NA	NA	NA	NA
chr12:123875177:+|chr12:123880979:+	chr12:123875177-123880979	KMT5A	circular_RNA|multiple_exon	761	22	176	33	NaN				8	1.5	198	55	up	NS	chr12:123875177-123880979	NM_020382	+	chr12:123874102-123875176	1075	chr12:123880980-123888119	7140	NM_020382_intron_1_0_chr12_123874102_f(+)	NM_020382_intron_4_0_chr12_123880980_f(+)	100	12	0	0	119	130	1924	1913	3	22.9	CCTGGCTGGGAG	CCTGGCTGGGAG	chr12:123874220-123874231	chr12:123882892-123882903	NA	NA	NA	NA	NA	NA	NA	NA
chr8:37735069:-|chr8:37727938:-	chr8:37735069-37727938	RAB11FIP1	circular_RNA|multiple_exon	3300	64	158	49	5728.67	5535	5209	6442	2.62325	0.657829	222	113	up	NS	chr8:37727938-37735069	NM_025151	-	chr8:37720632-37727937	7306	chr8:37735070-37756588	21519	NM_025151_intron_0_0_chr8_37720632_r(-)	NM_025151_intron_3_0_chr8_37735070_r(-)	74.474	666	127	11	815	1461	10960	10319	2.75e-120	425	TTTTTCTTTTTTTTGAGATGGCGTCTCACTCTGTCACCCAGGCTGGAGTGCAGTGGTGCAATCTCGGCTCACTGCAACCTCCCCCTCCTGGGTTTAAGCGATTCTCCTGCCTCAGCCTCCCAAGTAGCTGGGACTGTAGGTGCGCGCCACCATGCCCGGCTAATTTTTGTATTTTTAGTAGAGACAGGATTTTGCTATGTTGGCCACGCTCATCTCGAACTCCTGACCTCAGGTGATCCACCTGCCTTGGCCCCTCAAAGTGCTGGGATTACAGGGATGAGCCCCTGCGCCCGGCCTACCTCATGCTCCTTTTACCCCTA---AATACTCCTAA-----------CAGTAAGGACATTCATCAAAATCAGGAATTTTTTTTTTTT--TTTTTTTGATAC…	TTTATCTATTTTTTGAGACGGAGTCTCATTCTGTCGCCCAGGCTGGAGTGCAGTGGCGCAATCACAGCTCACTGCAGCCTCTGCCTCCTGGGTTCAAGTGATTCTCCTGCCTCAGCCTCCTGAGTAGCTGGGATTACAGGCGCCCACCACTACACCCGGCTAATTTTTGTATCTTTAGTAGAGACGGAGTTTCACCATGCTGGCCAGGTTGGTCTCAAACTCCTAACCTCAGGTGATCCGCCCCCTTTGGCCTCCCAAAGTGCTGGGATTACAGGCGTGAGACACCACACCTAG-CTACAT-TTCCAAACTTAAAAGATATATAAAATTTTTAACAAACCATGATCAGTGTGTACTTTCTTTAAAAAAAAAAATGTATTTGTTTTCATTTTTTTCAGAC…	chr8:37726477-37727123	chr8:37745629-37746270	NA	NA	NA	NA	NA	NA	NA	NA
chr20:62654110:+|chr20:62657411:+	chr20:62654110-62657411	PRPF6	circular_RNA|multiple_exon	240	66	153	96	25976	22125	24544	31259	2.08971	1.02952	219	162	up	NS	chr20:62654110-62657411	NM_012469	+	chr20:62648199-62654109	5911	chr20:62657412-62658334	923	NM_012469_intron_11_0_chr20_62648199_f(+)	NM_012469_intron_14_0_chr20_62657412_f(+)	86.842	266	30	3	137	400	426	164	1.42e-86	313	GCCCAGGCTGGAGTGCAGTGGCGCTATCTCAGCTCACTACAACCTCCACCTCCTGGGTTCACGCCATTCTCCTGCCTCAGCCTCCCGAGTAGCTGGGACTACAGGCATGTGCCACCACGCCCAGCTAATTTTTTGTATTTTTAGTAGAGACGGGGTTTCACCGTGTTAGCCAGGATGGTCTTAATCTCCTGACCTC--GTGATCCACCCCGCCTTGGCTTCCCAAAGTGCTGGGATCACAGGCGTGAGCCACCGCGCCCGGCCTCC	GCCCAGGCTGGAGTGCAGTGGCGCGATCTCAGCTCACCGCAACCTCCACCCCCGGGGTTCAAGCGATTCTCCTGCCTCAGCCTCCCGAGCAGCTGGGATTACAGGCACGCACCACCACGCCCGGCTAA--TTTTGTATTTTTAGTAGAGACGGGGTTTCTCCATGTTGGTCAGGCTGGTCTCAAACTCCCACCCTCAGGTGAT-CTGTCCGCCTTGGCCTCCCAAAGTGCTGAGATTACAGGCGTGAGCCACCGCGCCCGGCCACC	chr20:62648335-62648598	chr20:62657575-62657837	NA	NA	NA	NA	NA	NA	NA	NA
chr12:46637097:-|chr12:46622936:-	chr12:46637097-46622936	SLC38A1	circular_RNA|multiple_exon	229	314	152	436	39378	36699	38174	43261	0.465372	1.17792	466	750	down	NS	chr12:46622936-46637097	NM_030674	-	chr12:46602911-46622935	20025	chr12:46637098-46662308	25211	NM_030674_intron_11_0_chr12_46602911_r(-)	NM_030674_intron_15_0_chr12_46637098_r(-)	78.896	308	54	4	12284	12590	9864	9567	1.81e-68	255	TTTTTTTTTTGAAACGGCATCTCACTCTGTCACCCAGGCTGCAGTGCAGTGACATGATCTCAGCTCACTGCAACCTCCGCCTCCCGGGTTCAAGCAATTCTCCTGCCTCAGCCTCCCGAGTAGCTGGGACCACAGGCATACGCCGCTATGCCCAGGTCATTTTTTGTATTTT-AGTAGATAACGTAGATACGGGGTTTCACCATGTTATCCAGGCTGGTCGCGAACTCCTGAGCTCAGGCAATCTGCCCACCTCTGCCTCCCAAAGTGCTGGGATTACAGGTGTGAGCCACCGCGCCTGGCCAGGATT	TTTATTTATTGAGATGAAATCTCACTCTGTCACCCAGGCTGGAGTGTAGTGATGAGATCTCTGCTCACTGCAACCTCCGCCTCCCAGATTCAAGAGAATCTCCTGCTTCGGCCTCCCGAGTACCTGGAATTACAGGCACATGCCACCATGCCCAGCT-AATTTTTATATTTTCAGT-------GGAGAT--GGGGTTTCACTATGTTGGCCAGGCTGGTCTTGAACTCCTAACCTTAGATGATCCACCTAACTCAACCTCCCAAAGTGCTGGGATTACAGGCGTGAGCCACTGTGCCCAGCCAGGGTT	chr12:46610346-46610652	chr12:46652445-46652742	NA	NA	NA	NA	NA	NA	NA	NA
chr20:61490878:-|chr20:61488747:-	chr20:61490878-61488747	TCFL5	circular_RNA|multiple_exon	405	68	150	130	3592.33	3541	3414	3822	2.28794	1.77121	218	198	up	NS	chr20:61488747-61490878	NM_006602	-	chr20:61485510-61488746	3237	chr20:61490879-61491476	598	NM_006602_intron_1_0_chr20_61485510_r(-)	NM_006602_intron_3_0_chr20_61490879_r(-)	76.997	313	53	3	663	972	413	117	1.23e-66	244	TGGTTCTTTTTTTTTTTTTTTTTTTTTGAGACGGAGTCTTGCTCTGTCGCCCAGGCTGGAGTGCAGTGGCGCGATCTCTGCTCACTGGAAGCTCCGCCTCCCGGGTTCATGCCGTTCTCCTGCCTCAGCCTCCTGAGTAGCTGGGACTACAGGCGCCTGCCACCAC-ACCTGGCTAATTTTTTTGTATTTTTTAGTAGAGACGGGGTTTCAGCATGTTAGCCAGGATGGTCTTGATCTCCTGACCTCG--TGATCTGCCCGCCTCGGCCTCCCAAAGTGCTGGGATTACAGGTGTGAGCCACCGCTCCTGGCT	TGTTTTTGTTTTTTTGTTTTTTTTTTTGAGACAGGCTCTCACTCTGTCGCCCAGACTGGAGTGCAGGGTCGCGATGTCAGCCCACCACAACCTCCACCTCCCAGGCTCAAGCGATTCTCCCGCCTCAGCCTCCTGAGCAGCTGGGATTACAGGTGTCCGCCACTACCACCTGGTTAATTTTCGT----------------ACGGGGTTTCACCATGTTGGCCAGGCTAGTCTTGAACTCCTGAACTCAAATGACCCACCCACCTCGGCCTCCCAAAGTGCTGGGATTACAGGTGTCGGCCTTGGCGCCCGGCT	chr20:61487775-61488084	chr20:61491064-61491360	TCFL5:61485608;TCFL5:61485908;TCFL5:61486574;TCFL5:61486658;TCFL5:61486902;TCFL5:61487018;TCFL5:61487490;TCFL5:61487502;TCFL5:61487539;TCFL5:61488276	10	NA	NA	NA	NA	NA	NA
chr7:77394812:+|chr7:77402631:+	chr7:77394812-77402631	RSBN1L	circular_RNA|multiple_exon	304	45	150	59	1985.67	1946	1833	2178	3.53883	1.17145	195	104	up	NS	chr7:77394812-77402631	NM_198467	+	chr7:77379382-77394811	15430	chr7:77402632-77407654	5023	NM_198467_intron_2_0_chr7_77379382_f(+)	NM_198467_intron_5_0_chr7_77402632_f(+)	83.113	302	43	3	14554	14855	473	180	7.47e-85	309	AATTTCTTTCTTTCTTTTTTTTTTTTTGAGACATAGTCTCGCTCTGTCGCCCAGGCTGGAGTGCAGTGGCACAATCTCGGCTCATTGCAAGCTCCGCCACCCAGGTTCACGCCATTCTCCTGCCTCAGCCTCCCAAGTAGCTGGGACTACAGGCGCGCGCCGGCCACCACACTCGGCTGATTTTTTTGTATTATTAGTAGAGACGGGGTTTCACCATGTTGGCCAGGATGGTCTTGATCTCCTGACCTCATGATCCGCCTGCCTTGGCCTCCCAAAGTGCTGGGATTACAGGTGTGAGCCAC	AATTTATTTGTTT--TTGTTTTTGTTCGAGATGGAGTCTTGCTCTGTCACCCAGGCTGGAGTGCAGTGGCGCGATCTCGGCTCACTGCACCCTCAGCCTCCCGGGTTCAAGCAATTCTCCTGCCTCAGGCTCCTGAATAGCTAGGACTACAGGCGTGC----GCCACCACGCCCGGCTAA--CTTTTGTATTTTTAGTACAGACGGGGTTTCCCCATATTGGCTAGGCTGGTCTTGATCTCCTGACCTTGTGATCCACCCACCTCGGCCTCCCAAAGTGCTGCGATTACAGGTGTGAGCCAC	chr7:77393935-77394236	chr7:77402811-77403104	NA	NA	NA	NA	NA	NA	NA	NA
chr10:135209217:+|chr10:135216277:+	chr10:135209217-135216277	MTG1	circular_RNA|multiple_exon	688	34	150	149	5132.67	4644	4849	5905	4.22525	3.44651	184	183	up	up	chr10:135209217-135216277	NM_138384	+	chr10:135207837-135209216	1380	chr10:135216278-135232983	16706	NM_138384_intron_0_0_chr10_135207837_f(+)	NM_138384_intron_8_0_chr10_135216278_f(+)	81.818	297	51	2	782	1075	5096	4800	2.33e-79	286	GGCCCGGCCCGGTGGCTCACGCTTGTAATCCCAGTACTTTGGGAGGCCGAGGTGGGCAGATCAC--GAGGTCAGGACATCGAGACTATCCTGGCCAGCATGGTGAAACCGTGTCTCTACTAAAAATACAAAAAATTAGCCCGGCATGGTGGCGCGTCCCTGTAGTCCCAGCTACTCGGGAGGCTGAGGCAGGAGAATTGCTTGAACCTGGCAGGCGGAGGTTGCAGTGAGCCGAGATCGTGCCACTGCACTCCAGCCTGGGTGAC-AGAGCAAGACTCCGTCTCAGAAAACAAAAAA	GGCCAGGCACGGTGGCTCACGCCTGTAATCCCAGCACTTTGGGAGGTCAAGGCAGGCGGATTACCTGAGGTCAAGAGTTCGAGACCAGCCTGACCAACGTGGAGAAACCCCATCTCTACTAAAATTATAAAAAATGAGCCAGGCGTGGTGGCACACGCCTGTAATCCCAGCTACTTGGGAGGCTGAGGCAGGAGAATCGCTTGAACCCAGGAAGCGGAGGTTGCGGTGAGCCAAGATCATGCCATTGCACTCCAGACTGGGCAACAAGACCGAAACTCCATCTCAAAAAAAAAAAAA	chr10:135208618-135208911	chr10:135221077-135221373	AL360181.3,MTG1:135208135	1	NA	NA	NA	NA	NA	NA
chr3:122496753:-|chr3:122471438:-	chr3:122496753-122471438	HSPBAP1	circular_RNA|multiple_exon	268	26	149	71	855.33	791	855	920	5.3018	2.34787	175	97	up	up	chr3:122471438-122496753	NM_024610	-	chr3:122459961-122471437	11477	chr3:122496754-122512463	15710	NM_024610_intron_1_0_chr3_122459961_r(-)	NM_024610_intron_6_0_chr3_122496754_r(-)	87.946	1261	54	12	4785	5962	13272	12027	0	1624	CCTCACCTCCCGGACGGGGCGGCTGGCCGGGCGGGGGGCTGACCCCCCCACCTCCCTCCGGGACGGGGCGGCTGGCCGGGCAGAGGGGCTCCTCACTTCCCAGTAGGGGCGGCTGGGCAGAGGCGCCCCTCACCTCCCGGACGGGGCGGCTGGCCGGGCGGGGGGCTGACCCCCCCACCTCCCTCCCAGATGGGGCGGCTGGCCGGGCGGGGCGCTGACCCCCCACCTCCCTCCCGGACGGGGCGGCTGGCCGGGCAGGGGGCTGACCCCC--ACCTCCCTCCGAGACGGGGCGGCTGGCCGGGAGGGGGGCTGACCCCCCCGACCTCCCTCCCAGACAGGGCGGCTGGCCGGGCGGAGACGCTCCTCACTTCCCAGACGGTGTGGTTGCCGGGCGGAG…	CCTC-CCTCCCGGACGGGGCGGCTGACCGGGCGGGGGGCTGACCCCCC-ACCTCCCTCCTGGACGGGGCGGCTGGCCGGGCAGAGGGGCTCCTCACTTCCCAGTAGGGGCGGCCGGGCAGAGGCGCCCCTCACCTCCCGGACGGGGCAGCTGGCCGGGCGGGGG-CTGACCCCCCCACCTCCCTCCCGGACGGGGCGGCTGGCCGGACGGGGGGCTGAACCCCCAACTCACTCCCGGACGGGGCGGCTGGCCGGGCGGGGGGCTGACCCCCCCACATCCCTCCCGGACAGGGCGGCTGGCCAGGCGGGGGGCTGACCCCCCC-ACCTCCCTCCCGGACGGGGTGGCTG-CCGGGCGGAGAGGCTCCTCACTTCCCAGACGGGGTGGCTGCCGGGCGGAG…	chr3:122465476-122466653	chr3:122499192-122500437	NA	NA	NA	NA	NA	NA	NA	NA
chr12:133312098:-|chr12:133310971:-	chr12:133312098-133310971	ANKLE2	circular_RNA|multiple_exon	1282	59	142	135	19374.7	17613	19414	21097	2.18351	1.91027	201	194	up	NS	chr12:133310971-133312098	NM_015114	-	chr12:133306857-133310970	4114	chr12:133312099-133313478	1380	NM_015114_intron_2_0_chr12_133306857_r(-)	NM_015114_intron_4_0_chr12_133312099_r(-)	83.682	239	30	2	136	374	928	699	1.51e-69	255	TTTTTGAGACGGAACCTCTCTTTGTTACCCAAGCTGGAGTGCAGTGGCGCAATCTTGGCTCACTGCAACCTCCACCTCCTGGGTTCAAGCGATTCTTCTGCCTCAGCCTCCTGAGTAGCTGGGACTACAGGCGCCCGCCACCACGCCTGGCTAATTTTCGTATTTTTTTTTTTTTTAGTGGAGATGCGGTTTCACCGTATTGACCAGGCTGGTCTCGAACTCCTGACCTCGTGATCCAC	TTTTGGAGACGGAGTCTCGCTCTGTCGCCCAGGCTGGAGTGCAGTGGTACGATCTCGGCTCACTGCAAGCTCCACCTCCGGGGTTCAGGCCATTCTCCTGCCTCAGCCTCCCGAGTAGCTGGGACTATAGGCGCCCACCACCACGCCCGGCTA--------ATTTTTTGTATTTTTAGTAGAGACG-GGTTTCACCGTGTTAGCCAGGATGGTCTCGATCTCCTGACCTCGTGATCCAC	chr12:133310597-133310835	chr12:133312551-133312780	ANKLE2:133307243;ANKLE2:133307266	2	NA	NA	NA	NA	NA	NA
chr19:313643:-|chr19:311845:-	chr19:313643-311845	MIER2	circular_RNA|multiple_exon	245	50	142	56	2892.33	2639	2573	3465	2.91285	0.85301	192	106	up	NS	chr19:311845-313643	NA	NA	NA	NA	NA	NA	NA	NA	NA	NA	NA	NA	NA	NA	NA	NA	NA	NA	NA	NA	NA	NA	NA	NA	NA	NA	NA	NA	NA	NA
chr16:89756961:+|chr16:89759734:+	chr16:89756961-89759734	CDK10	circular_RNA|multiple_exon	56	33	142	25	7773.67	6497	7780	9044	3.59342	0.544225	175	58	up	NS	chr16:89756961-89759734	NA	NA	NA	NA	NA	NA	NA	NA	NA	NA	NA	NA	NA	NA	NA	NA	NA	NA	NA	NA	NA	NA	NA	NA	NA	NA	NA	NA	NA	NA
chr2:26029206:-|chr2:26022254:-	chr2:26029206-26022254	ASXL2	circular_RNA|multiple_exon	258	59	134	117	3896	3735	3833	4120	2.21312	1.79774	193	176	up	NS	chr2:26022254-26029206	NM_018263	-	chr2:25994410-26022253	27844	chr2:26022405-26029097	6693	NM_018263_intron_7_0_chr2_25994410_r(-)	NM_018263_intron_8_0_chr2_26022405_r(-)	86.207	290	35	2	23969	24258	1450	1166	4.57e-93	338	GTGGCTCGTGCCTGTAATCCCAGCACTTTGGGAGGCTGAGGTGGGTGGATCACCTGAGGTCAGGAGTTTGAGACCAGCCTGGCCAACATGGTGAAACCCCGTCTCTACTAAAAATACAAAAATTAGCTGGGCGTGGTGGTGGGCACCTGTAATCCTAGCTACTCAGGAGGCTGAGGCAGGAGAATCACTTGAACCTGAGAAGCAGAGGTTGCAGTGAGCTGAGATTGTGCCATTGCACTCCAGTCTGGGTGACAAGAGCGAAACTCCATCTCAAAAAAACAAAAAAAAGA	GTGGCTCACGCCTGTAATCCCAGCACTTTGGGAGGCCGAGGAGGGTGGATTACCTGAGGTCAGGAGTTTGAGACCAGCCTGGCCAATATGGTGAAACCCCATCTCTACTAAAAATACAAAAATTAGCTGGGCGTGGTGGTGGGCATCTGTAATCCCAGCTTCTTGAGAGGCTGAGACAGGAGAATCGCTTGAACCCAGGAAGCGGAGGTTGTAGCGAACCAAGACTGTGCCACTGCACTCCAGCCTGGGCAAC-AGAGCGAGAC----TGTCAAAAGAAAGAAAGAAAGA	chr2:25997996-25998285	chr2:26027648-26027932	NA	NA	NA	NA	NA	NA	NA	NA
chr7:2262389:-|chr7:2252847:-	chr7:2262389-2252847	MAD1L1	circular_RNA|multiple_exon	201	50	131	57	5426.67	4990	5077	6213	2.5751	0.915596	181	107	up	NS	chr7:2252847-2262389	NA	NA	NA	NA	NA	NA	NA	NA	NA	NA	NA	NA	NA	NA	NA	NA	NA	NA	NA	NA	NA	NA	NA	NA	NA	NA	NA	NA	NA	NA
chr6:155095123:+|chr6:155116273:+	chr6:155095123-155116273	SCAF8	circular_RNA|multiple_exon	213	46	131	84	4650	4179	4658	5113	2.55497	1.49251	177	130	up	NS	chr6:155095123-155116273	NM_014892	+	chr6:155055065-155095122	40058	chr6:155116274-155123104	6831	NM_014892_intron_0_0_chr6_155055065_f(+)	NM_014892_intron_5_0_chr6_155116274_f(+)	74.808	520	106	10	19122	19627	4268	3760	3e-89	325	GGCATGGTGGCTCACTCCTGTAATCCCAGCACTTTGGGAGGCCGAGGTGGGCAGATCACCTGAGGTCAGGAGTTCGAGACCAGCCTGGCCAACATGATGAAACCCTGTCTCTAG-TAAAAATACAAAAATTAAGGCCCGGTGTGGTG-CTCATGCTTATAATCCCAGCACTTTTGGGAGGCCAAAGCAGGTCAGTCACCTGAGGTTGGGAGTTTGGGACCAGCCTAGTCAATACGGTGAAACCCCATCTCTACTAAAAAATACAAAAATTAGCCAAGTGTGGTGGCGCACACCTGTAATCCCAGTTACTCGGGAGGCTGAGTCAGGAGAATCGCTTGAACCTGGGAGGCGGAGGTTGCAGTGAGCCAAGATCGTGCCATTGCACTCCAGCCTGGGCGAC…	GGCACGATGGCTTGTGCCTGTAATTCCATTGACTTGGGAGGCGCAGGTGAAAGGACTGCTTGAGGCCAGGAGTCTGAGACCAGCCTGGGCAACATAGTGACATCCTGTCTCTATATAAAAATA-AAAAATT--GGCCAGGCACGGTGGCTCATGCCTGTAATTCCAGCACTTT-GGGAGGCTGACGTGGGGGGATCGCCTGAGGTCAGGAGTTTGACAACAGCCTGGCAAACAAGGTGAAACCCCGTATCTACTAAAAA-TACAAAAATTAGCTCGGCGTGGTGGCGGGTGCCTGTAATCTCAGCTACTCGGGAGGCTGAGGCAGGAGAATCACT-----CCGGGAGGCGGAGGGTGCAGTGAGCCGAGACAGCGCCATTTCACTCCAGCCTGGGTGAC…	chr6:155074186-155074691	chr6:155120033-155120541	NA	NA	NA	NA	NA	NA	NA	NA
chr6:154771392:-|chr6:154762426:-	chr6:154771392-154762426	CNKSR3	circular_RNA|multiple_exon	250	55	130	71	4827.67	4676	4666	5141	2.3687	1.17415	185	126	up	NS	chr6:154762426-154771392	NM_173515	-	chr6:154754642-154762425	7784	chr6:154771393-154831196	59804	NM_173515_intron_8_0_chr6_154754642_r(-)	NM_173515_intron_11_0_chr6_154771393_r(-)	82.178	303	51	3	3578	3879	33887	33587	3.68e-80	293	GCTGGGAGAGGTGGCTCACGCCTATAATCCCTGAACTTTGGGAGGCCAGGGCGGGTAGATCACCTGAGGTCAGGAGTTCGAGACTAGTCTGGCAAACATGGCGAAACCCCATCTGTACTAAAAATACAAAAATCACCCAGGGCATGGTGGCGGACACCTATATATCCCAGCTACTTGGGAGGCTAAGGCAGGAGAATCACTTGAACCTGGGAGGCGGAGGTTGCAGTCAGCCAAGATCGCGCCACTTCACTCCAGCGTGGGTGA-AAGACTGAAACTCCATCTCAAAAAAAAAAAAAAAAAAA	GCCGGGCGCGGTGGCTCACACCTGTAATTCCAGCACTTTGGGAGGCCAAGGTGGATGGATCACCCGAGGTCAGGAGTTCAAGACCAGCCTGGCGAACATGGCGAGACCCTGTCTCTACTAAAAACACAAAAATTA-GCTGTGCGTGCTGGCAGGTGCCTGTA-ACCCCAGCTACTTGGGAGGCTGAGGCAGGAGAATCACTTGAACCCAGGAGGCGGAGGTTGCGGTGAGCCGAGATCGTGCCATTGCACTCCAGCCTGGGCAACAAGAGCGAAACTATGTCTCAAAAAAAAAAAAAAAAAAA	chr6:154758547-154758848	chr6:154797310-154797610	NA	NA	NA	NA	NA	NA	NA	NA
chr19:15281636:-|chr19:15280897:-	chr19:15281636-15280897	NOTCH3	circular_RNA|multiple_exon	238	45	130	43	36956.3	34678	36231	39960	2.76506	0.829248	175	88	up	NS	chr19:15280897-15281636	NM_000435	-	chr19:15278223-15280896	2674	chr19:15281637-15284878	3242	NM_000435_intron_4_0_chr19_15278223_r(-)	NM_000435_intron_7_0_chr19_15281637_r(-)	86.59	261	28	4	1280	1534	2996	2737	7.79e-84	302	GCTGGAGTGCAGTGGCGTGATCTTGGCTCATTGCAGCCTCCACCTCCCAGGTTCAAGTGATTCCCCTGCCTCAGCCTCCCGAGTAGCTGGGATTATAGGCATGTGCTACCATGCCCGGCTAA--TTTTTGTATTTTTAGTAGAGATGGGGTTTCACCATGTTGGCCAGGCTGGTCTCAAGCTGCAGACCTCAAGTGATCCACCC-GCCTCGGCATCCCAAAGTGCTGGGATTACAGACGTGA---GCCACCGTGCCCGGCC	GCTGGAGTGCAGTGGTGCGATCTCGGCTCACTGCAACTTCC-CCTCCTGGGTTCAAGCGATTCTCCTGCCTCAGCCTCCCAAGTAGCTGGGATTACAGGCGTGTGCCACCATGCCCAGCTAATTTTTTTGTATTTTTAGTAGAGACGGGGTTTCACCACGTTGGCCAGGCTGGTCTTGAACTCCTGACCTCAAGTGATCCTCCCTGCCTTGGCCTCCCAAAGTGCTGGGATTACAGGCGTGAGCCGCCACTGTGCCTGGCC	chr19:15279363-15279617	chr19:15281883-15282142	NA	NA	NA	NA	NA	NA	NA	NA
chr19:3624160:-|chr19:3623686:-	chr19:3624160-3623686	CACTIN	circular_RNA|single_exon	474	48	127	59	7535.33	6562	7089	8955	2.44914	0.900703	175	107	up	NS	chr19:3623686-3624160	NM_021231	-	chr19:3620801-3623685	2885	chr19:3624161-3626593	2433	NM_021231_intron_8_0_chr19_3620801_r(-)	NM_021231_intron_9_0_chr19_3624161_r(-)	78.498	293	52	5	444	732	1692	1407	5.09e-63	232	TTTCTTTTTT-GACTCAGGGTCTCGCTCTGTCACCCAGGCTGGAGTGCAGTGGCGTGATCGTGGCTAACTGCAGCCTTGACCTCCTGGCCTCAAGCGATCCTCCTACCTCAGCGTTTTGACTTGCTGGGACTACAGGCAC-CACCACCATGCCCGGCTAATTTTTTA--TTTTTTTGTAAAGATGGAGTCTCACTATGTTGGCCAGGCTGGTCTCGAACTCCTAAGCTCAAGTGATTTTCCCACCTCGGCCTCCCAGAGTTCTGGGATTACAGGCATGAGCCACTGCGCCCAG	TTTATTTATTAGAGACAGAGTCTCCCTCTGTCACACAGGCTGGAGTGCA------TGATCAGAGCTCACTGCAGCCTTGACCTCCTGGGCTCAAGCCATCCTCTCGCCTCAGCCTCCTGAGTAGCGGGGACTACAGGCACACACCACCACGCCCAGGTAACTCTTTACATTTTTTTGTACAGAGGG-GTCTTGCTATGTTGCCCAGGCTGGTCTTGAACTCCTGGGCTCAGGCAAGCCTCCTGTCTCAGCCTCCCAAAGTGTTGGGATTACAGATGTGAGCCACTGCGCTCAG	chr19:3622954-3623242	chr19:3624902-3625187	NA	NA	NA	NA	NA	NA	NA	NA
chr21:44296877:-|chr21:44279772:-	chr21:44296877-44279772	WDR4	circular_RNA|multiple_exon	125	3	127	11	7411	6178	7046	9009	37.1183	2.51445	130	14	up	NS	chr21:44279772-44296877	NR_048535	-	chr21:44275891-44279771	3881	chr21:44296878-44299630	2753	NR_048535_intron_4_0_chr21_44275891_r(-)	NR_048535_intron_9_0_chr21_44296878_r(-)	77.003	287	54	6	1557	1834	2373	2090	2.02e-54	205	TTCTTATTTTTTTTGAGACAGAGTCTTGCTCTGTCTCCCAGTCTGGAGTGCAGTGGCGTGATCTCGGTTCACTGCAGCCTCTGCCTCCCGGGCTCAAGCAATCCTCCCACCTCAGGCCTCCCGAGTAGCTAGTATTACAGGCACACACCACCATGCCCCGCTAATTTTTTATACTTTTG-TAGTGATGGGGTTTTGCCAGCTTGGCCAGGCTGGTCTCAAACTTTTGACCTCAAGCGATCCACCCACTT---CCGCCCA-----CTGGGATTATAGGCGAGAGCCAC	TTTTTTTTTTTTTTGAGTTGGAGTCTCGCTCTATCACTCAGGCTGGAGTGCAAGGGCATGATCTCAGGTCACTGCAACCTCCCCCTCCTGGATTCAAGCAATTCTCCCGCCTCAGCCTTCCCG-GTAGCTGGAATTACAGGTATCTGCCACCACGCCTGGCTAATTTTTG-TAGTTTTGGTAGAGACGGGGTTTCGCCATGTTGGCCAGGCTGGTCTCAAGCTCCTGACCTCAGATGATCTGCCCGCCTCAGCCTCCCAAAGTGCTGAGATTATAGGC-AGAGCCAC	chr21:44277938-44278215	chr21:44297258-44297541	NA	NA	NA	NA	NA	NA	NA	NA
chr17:79596831:-|chr17:79580344:-	chr17:79596831-79580344	NPLOC4	circular_RNA|multiple_exon	164	42	124	52	23159.7	21855	21283	26341	3.03173	1.02724	166	94	up	NS	chr17:79580344-79596831	NM_017921	-	chr17:79577285-79580343	3059	chr17:79596832-79603941	7110	NM_017921_intron_12_0_chr17_79577285_r(-)	NM_017921_intron_15_0_chr17_79596832_r(-)	76.006	646	106	11	2021	2648	4916	4302	3.48e-131	461	CCCAGGCTGGAGTGCAGTGGCACAATCTCAGCTCA-------------TC---GCAACCTTTGCCTCCCAGGTTCAAGCAATTCTCCTGCCTCAGCCTCCCTGGTTCCTGGCATTACAGGTGCTTGCCACCACGTCCGGCTAATTTTTGTATTTTTAGTAGAGATGGGGTTTCACCATGTTGGCCAGGCTTGTCTTTAACTCCTGACCTCAGGTGATCCACCCATCTCAGCCTCCCAAAGTGTTGGGATTAGAGGTGTGAGCCACTGCCTTTGGCCAATAAACTACTTACATTGACTTTGAGTTCATTCACTTTTATCTTTGGTTTGTGTCATTTTTTTTTTTTTTTTTTTTTTTGAGACGGAGTCTCGCTCTGTCGCCCAGGCCGGACTGCGGACTGC…	CCCAGGGTGGAGTGCAGTGGCGCAATCTCGGCTCACTGCAACCTCCACTCACTGCAACCTCCGCCTCCCAGGTTCAGGCGATTCTCCTGTCTCAGCCTCCTGAGCAGCTGGGATTACAGGCGTGCACCACCAAGCCCAGCTAATTTTTGTATTTTTAGTAGAGACGGGGTTTCAACATGTTAGTCAATCTGGTCTTAAACGCCT-ACCTCAGGTGATCCACCTGCCTCAGCCTCCTAAAGTGCTGGGATTATAGGCATGAGCCACCAACCCTGGCCTAG------CTGATTTT---TTATAGTGAAA-CATTTCAAT---TCCCTTATTTCCTTTTTTATTTCTTTTTTTTTTTTCAGC-----TCT-----TGTTGCCCAGGCTGGAGTGC-------…	chr17:79577696-79578323	chr17:79599026-79599640	NA	NA	NA	NA	NA	NA	NA	NA
chr15:101910728:-|chr15:101906401:-	chr15:101910728-101906401	PCSK6	circular_RNA|multiple_exon	254	283	120	118	18213	17521	17134	19984	0.433606	0.365571	403	401	down	down	chr15:101906401-101910728	NM_138323	-	chr15:101887983-101906400	18418	chr15:101910729-101922296	11568	NM_138323_intron_0_0_chr15_101887983_r(-)	NM_138323_intron_2_0_chr15_101910729_r(-)	83.103	290	41	4	15991	16273	6339	6051	4.18e-79	291	GGCCAGGTGCGTTGTCTCACGCCTATAATCCCAGCACTTTGAGAGGCCAAGGCAGGTGGATCAC--GAGGTCAGGAGTTGGAGACCAGTCTGGCCAACGTGGTGAAACCCTATCTCTA-TAAAAATACAAAAATTAGCCGGGCATGGTGGCGTGCACCTGTAGTCTCAGCTACTCGGGAGGCTGAGGCAGGAGAATTGCTTGAACCAGGGAGGTGGAGGTTGCAGTGAGCCGAGATTGTGCCACTGCACTCCAGCCTGGGCAACA----GAGACTCCGTCTCAGAAAAAA	GGCCAGGTGTGGTGGCTCACGGCTGCAATCCCAGCACTTTGAGAGGCTGAGGTGGGTGAATCACTTGAGGTCAGGAGTTCGAGACCAGCCTGGCCAACATGGTGAAAGCCCGTCTCTACTAAAAATACAAAA-TTAGCCAGGTGTGATGGCATGTGCCTATCATCCCAACTACTCAGGAGGCTGAGGCAAGACCACTGCTTGAACCTGGGAGGTGGAGGTTGCAGTGAGCCGAGATCGCGCCACTGCACTCCAGCCTGGGTAACAGAGTGAGACTCCATCTCAAATAAAA	chr15:101890128-101890410	chr15:101915958-101916246	NA	NA	NA	NA	NA	NA	NA	NA
chr6:87925621:+|chr6:87928449:+	chr6:87925621-87928449	ZNF292	circular_RNA|multiple_exon	194	49	120	59	741.67	814	744	667	2.67939	1.46945	169	108	up	NS	chr6:87925621-87928449	NM_015021	+	chr6:87865478-87925620	60143	chr6:87928450-87943042	14593	NM_015021_intron_0_0_chr6_87865478_f(+)	NM_015021_intron_3_0_chr6_87928450_f(+)	86.824	296	38	1	42450	42744	12016	11721	9.56e-98	354	TTTATTTATTTTTTGAGATGGAGTCTCGATCTGTCACCCAGGCTGGAGTGCAGTGGCGTGACCTCAGCTCACTGCAACCTCCGCCTCCCGGGTTCACACCATTCTCCTGCCTTAGCCTCCCGAGTAGCTGGGACTACAGGCGTCCGCCACCACACCTGGCTAATT-TTTTGTATTTTTAGTAGAGACAGGGTTTCACTGTGTTAGCTAGGATAGTCTTGATCTCCTCACCTCGTGATCCGCCCGCCTGGGCCTCCCAAAGTGCTGGGATTACAGGCCTGAGGAGCCACGCCCGGCC	TTTTTTTTTTTTTTAAGACGGAGTCTCTCTCTGTCACCCAGGTTGGAGTGCAGTGGCGCAATCTCGGCTCACTGCAAGCTCTGCCTCCCGGGTTCATGCCATTCTCCTGCCTCAGCCTCCCAAGTAGCTGGGACTACAGGCGCCCGCCACCACGCCCGGCTAATTTTTTTGTACTTTTAGTAGAGATGGGGTTTCACCGTGTTCGCCAGGATGGTCTTGATATCCTGACCTCGTGATCCGCCCACCTCAGCCTCCCAAAGTGCTGGGATTACAGGTGTGAGCCCCCACGCCGGGCC	chr6:87907927-87908221	chr6:87940170-87940465	NA	NA	NA	NA	NA	NA	NA	NA
chr3:119624699:-|chr3:119582266:-	chr3:119624699-119582266	GSK3B	circular_RNA|multiple_exon	283	37	119	60	8735.33	8138	8213	9855	3.18685	1.33909	156	97	up	NS	chr3:119582266-119624699	NM_002093	-	chr3:119562201-119582265	20065	chr3:119624700-119631550	6851	NM_002093_intron_1_0_chr3_119562201_r(-)	NM_002093_intron_5_0_chr3_119624700_r(-)	75.168	298	61	4	1886	2179	3693	3405	1.46e-50	197	TTTGTTTTGTT--TTTTTTTTTTTTGAGACGGAG--TCTCACTCTGTCACTCAGGCTGGAGTGCAGTGGCATGATACCGGCTCGCTGCAACCTCCACCTCCCAGATTCAAACAATTCTTGTGCCTCAGCCTCCTTAGTAGCTGGGATTACAGGCTCCTGCCACCATACCTGGCTAATTTTTGTATTTTCAGTAGAGACGGGGTTTCGCCATGTTGGCCAGGCTGGTTTTAAACTCCTGACCTCAGGTGATCTGCCTGCCTTGGCCTCCCAAAGTGCTGGGATTACAGGCATGAGCCAC	TTTTTGTTGTTGCTGTTGTTGTTTTGAGAGGGGGGGTCTCATTCTGTCACCGAG-CTGGAGTGCAGTGGTGGAGTCTCAGCTCACTGCAACCTCTGCCTCCTGGCCTCAAGCCATCCTCCCACCTCATCCTCCCAAGTAGCGGGGACTACAGGGGCATGTCACCACGCCCGGCTAATTTTTG--------GTAGTGACAGGTTTTCACCATGTTGCCCAGGCTGGTCTCGAACTCCTGAGTTCAAGTGATCTGCCCACCTCAGCCTCCCAAAGTGCTGGGATTACAGGTGTGAGCCAC	chr3:119580087-119580380	chr3:119627858-119628146	NA	NA	NA	NA	NA	NA	NA	NA
chr16:16101673:+|chr16:16108485:+	chr16:16101673-16108485	ABCC1	circular_RNA|multiple_exon	264	14	116	43	29339	26098	28823	33096	7.50236	2.42199	130	57	up	up	chr16:16101673-16108485	NM_004996	+	chr16:16043657-16101672	58016	chr16:16108486-16110352	1867	NM_004996_intron_0_0_chr16_16043657_f(+)	NM_004996_intron_3_0_chr16_16108486_f(+)	84.848	297	40	3	16335	16626	1824	1528	2.97e-88	324	GCAGGGCGCGGTGGCTCACGACTGTAATCCTAGCACTTTGGGAGGCCGAGGTGGGCGGATCAC--GAGGTCAGGAGTTGGAGACCAGCATGACCAACATGGTGAAACCCCATCTCTACTAAAAATACAAAAATTAGCTGG-CGTGGTGGCAGGCACCTGTAATCTCAGTTACTCGGGAGGCTGAGGCGGGAGAATTGCTTGAACCCAGGAGGCGGAGGTTGCAGTGAACTGAGATTGTGCCACTGCACTCCAGCCTGGGTGACAGAG--AGACTTTATCTTAAAAAAAAAAAAAAAA	GCTGGGTGTGGTGGCTCACGCCTGTAATCCTAGCACTTTTGGAGGCCGAGACAGGCAGAACACCTGAGGTCAAGAGTTGGAGACCATCCTGGTCAACATGGTGAAACCCCGTCTCTACTAAAAATACAAAAATTGGCCAGACGTGGTGGTGGGCAACTGTAATCCCAGCTACTCGGGAGGCTGAGACAGGAGAATCACTTGAACCCAGGAGGCGGAGGCTGCAGTGAGCCGAGATCACGCCACTGCATTCCAGCCTGTGTGACAGAGCAAAACTCCATCTCAAAAAAAAAAAAAAAA	chr16:16059991-16060282	chr16:16110013-16110309	NA	NA	NA	NA	NA	NA	NA	NA
chr5:413459:+|chr5:428121:+	chr5:413459-428121	AHRR	circular_RNA|multiple_exon	288	50	115	60	37759.7	36743	38416	38120	2.19984	1.15665	165	110	up	NS	chr5:413459-428121	NA	NA	NA	NA	NA	NA	NA	NA	NA	NA	NA	NA	NA	NA	NA	NA	NA	NA	NA	NA	NA	NA	NA	NA	NA	NA	NA	NA	NA	NA
chr11:63585277:+|chr11:63586474:+	chr11:63585277-63586474	C11orf84	circular_RNA|multiple_exon	529	3	115	16	6157.33	5446	5716	7310	36.5226	3.97337	118	19	up	NS	chr11:63585277-63586474	NM_138471	+	chr11:63581286-63585276	3991	chr11:63586475-63594399	7925	NM_138471_intron_0_0_chr11_63581286_f(+)	NM_138471_intron_4_0_chr11_63586475_f(+)	83.278	299	45	4	1956	2252	1903	1608	1.52e-83	300	TTTTTTTTTTTTTTTTGAGACGGAGTTTTGCTCTTTTTGCCCAAGCTGTAGTGCAATGGCACAATCTCGGCTCACTGCAACCTTCGCCTCCCGGGTTCAAGTGATTCTTCTGCCTCAACCTCCCGAGTAACTGGGATTATAGGCATGTGCCACCACGCCCAGCTAA-TTTTGTATTTTTAATAGAGATAGGGTTTCCCCATGTTGGTGGGGTTGGTCTTGAACTCTCAACCTCAGGTGATCCGCCCACCTCGGCCTCCCAAAGTGCTAGGATT-CAGGCGTGAGCCACCGCACCTGGCC	TTTTTTTTTTTTTTTTGAGACGGAGTTTCGCTCTGTC-GCCCAGGCTGGAGTGCAGTGGCGCGATCTCGACTCACTGCAAGCTCCGCCTCCCGGGTTCACGCCATTCTCCTGCCTCAGCCTCCCGTGTAGCTGGGACTACAGGCGTGCGCCACCATGCCCGGCTAATTTTTGTATTTTTAGTAGAGACGGGGTTTCACCGTGTTAGCCAGGATGGTCTCGATCTCCTGACCTC--GTGATCCGCCCGTCTCAGCCTCCCAAAGTGCTGGGATTACAGGCGTGAGCCACCGCGCCCGGCC	chr11:63583241-63583537	chr11:63588082-63588377	NA	NA	C11orf84:63586892;C11orf84:63588457;C11orf84:63588466;C11orf84:63588479;C11orf84:63588481;C11orf84:63588753;C11orf84:63589274;C11orf84:63589301;C11orf84:63589307;C11orf84:63589314;C11orf84:63589324;C11orf84:63589338;C11orf84:63589350;C11orf84:63589386;C11orf84:63589387;C11orf84:63589582;C11orf84:63589583;C11orf84:63589589;C11orf84:63589650;C11orf84:63589656;C11orf84:63589710;C11orf84:63589717;C11…	28	NA	NA	NA	NA
chr6:137019820:-|chr6:137015278:-	chr6:137019820-137015278	MAP3K5	circular_RNA|multiple_exon	363	46	114	55	1157.33	1172	1114	1186	2.60729	1.18154	160	101	up	NS	chr6:137015278-137019820	NM_005923	-	chr6:136990534-137015277	24744	chr6:137019821-137026247	6427	NM_005923_intron_22_0_chr6_136990534_r(-)	NM_005923_intron_26_0_chr6_137019821_r(-)	83.904	292	44	2	2517	2807	2410	2121	3.44e-84	309	TTTTTTTTTTTTTTGAGAC-GAATCTTGCTCTGTTGCCCAGGCTGGAGTTCAGTGGTGCAATCTCACCTCACTGCAACCTCTGCCTCCGGGGTTCAAGCGATTCTCGTGCCTCAACCTCCCAAGTAGCTGGGATTACAGGCATGCCCCACCATGCCCAGCTACTTTTTGTATTTTTAGTTGAGTCCGGGTTTCCCCATGTTGTCCAGGCTGGTGTCAAACTCCTGACCTCAAGTGATCCACCTGCCTCGGCCTCCTGAAGTGCTGGGATTACAGGTGTGAGCCACCGTGCCC	TTGTTGTTGTTTTTAAGACAGAATCTTACTCTGTTGCCTAGGCTGGAGCACAGTGACATGATCTCGGCTCACTGCAGCCTCTGCCTCCTGGGTGCAAGTGATTCTCGTGCCTCAGCCTCCCAAGTAACTGGGATTACAGGCATGCGCCACCACACTTGGCTACTTGTTGTATTTTTAGTAGAGACAGGGTTTCACCATGTTGGCCAGACTGGTCTCAAACTCCTGGCCTCAAATGATCCTCCCGCCTCAGCCTCCCAAAGTGCTGGGATTACAGGCATGAGCCAC--TGCCC	chr6:137012471-137012761	chr6:137023838-137024127	NA	NA	NA	NA	NA	NA	NA	NA
chr8:61707545:+|chr8:61714152:+	chr8:61707545-61714152	CHD7	circular_RNA|multiple_exon	206	46	111	102	6888.33	6385	6620	7660	2.32738	1.84831	157	148	up	NS	chr8:61707545-61714152	NM_017780	+	chr8:61693990-61707544	13555	chr8:61714153-61720775	6623	NM_017780_intron_2_0_chr8_61693990_f(+)	NM_017780_intron_5_0_chr8_61714153_f(+)	78.305	295	46	7	6410	6690	4778	4488	3.89e-60	228	TTTTTTTTTGAAACAGACTC--GCTCTGTTGCCCAGGGTGGAGGGCAGTGGCACGATCTCGGCTCACTGCAACCTC--------AGGTTCAAGCGATTCTACTGCCTCAGCCTCCCTAGTAGCTTGGGTCTACAGGCATGCACCACCACGCCCTGCTAATTTTT---GTGTTTTTAGTAGAGTTGGGGTTTCACCATGTTGGCCAGGTTGGTCTCAAACGCCTATCCTCAAGTGATCCGCCTACCTTGGTCTCGCAAAGTGCTGGGATTACAGGTGTG-ATCACTGCACCCAGCC	TTTTTTTTTGAGACGGAGTCTTGCTCTGTCATCCAGGCTGGAGTGCAGTGGCGCAATCTCGGCTCACTGCAAGCTCTGCCTCGCAGGTTCACGCCATTCTCCTGTCTCAGCCTCCTGAGTAGCT-GGGACTACAGGCCC-CGCCACCATGCCCGGCTAATTTTTTTTGTATTTTTAGTAGAGACGGGGTTTCACCGTGTTAGACAGGATGGTCTCAATCTCCTGACCTCA--TCATCTGCCCACCTCGGCTTCCCAAAGTACTGGGATTACAGGCTTGAACCACTGCGCCCAGCC	chr8:61700399-61700679	chr8:61718640-61718930	NA	NA	NA	NA	NA	NA	NA	NA
chr3:17051166:+|chr3:17056403:+	chr3:17051166-17056403	PLCL2	circular_RNA|multiple_exon	2689	52	110	115	3091	3130	2850	3293	2.32321	2.10207	162	167	up	up	chr3:17051166-17056403	NM_015184	+	chr3:16974784-17051165	76382	chr3:17056404-17084365	27962	NM_015184_intron_0_0_chr3_16974784_f(+)	NM_015184_intron_2_0_chr3_17056404_f(+)	79.443	287	48	5	75693	75979	11974	11699	1.05e-62	239	ATTAATTTTTTTTTTTTTTGAGACGGATTCTCACTCTGTTGCCCAGGCTGGAGTGCAGTGACACAATCTCAGCTCACTGCAACCTTTGCCTCACGGATTCAAACGATTCTCCTGCCTCAGCCTCCCGAGTAGGTGGGATTACAGGCACCCGCCACCATGCCCGGCTAATTTTTGTATTTTTAGTAGAGACAGGGTTTCAGCACGTTGGCCAGGCTGGTCTCAAACTTCTGACCTTGGGTGATCTGCCCCTTCTTGGCCTCCCAAAGTGCTGGGATTACAGGCATGAG	ATTTATTTATTTATTTTTTGAGACAGGGTCTCAGTCTGTCACCCAGACTGGAGTGTAGTGGTGTGATCTCAGCTCACTGCAACCTCTGCCTCCTGGGTTCAAGTGATCCTCCCACCTCAGCCTCCTGAGCAGCTGGGACTAAAGGCATGCACCATCATGCCTGGCTAATTTGTG-AATTTTAGTAGAGATGGGGTTTCACCATGTCGGCCAGGCTGGTCTCAAACTCCT-AGATTAAG---TCTGC-----CTCGGCCTCCCAAAGTGCTGGGATTACA-GCATGAG	chr3:17050476-17050762	chr3:17068102-17068377	NA	NA	NA	NA	NA	NA	NA	NA
chr12:109048186:-|chr12:109046048:-	chr12:109048186-109046048	CORO1C	circular_RNA|multiple_exon	177	48	110	138	31250.3	27863	29285	36603	2.18039	2.18851	158	186	up	up	chr12:109046048-109048186	NM_014325	-	chr12:109042797-109046047	3251	chr12:109048187-109051079	2893	NM_014325_intron_2_0_chr12_109042797_r(-)	NM_014325_intron_4_0_chr12_109048187_r(-)	84.672	137	20	1	236	372	2595	2460	3.33e-37	149	TTTTTTTTTTTTGAGACGGAGTCTGGCTCTGTTGCCCAGGCAGGAGTGCAGTGGTGTGATCTCAGCTCACTGCAACCTCCGCCTCCCTGGTTCAAGCAATTCTCCTGCCTTAGCCTTCCAAGTAGCTGGGATTACAG	TTTTTTTTTTTAAAGACTGAGTCTCCCTCTGTCGCCCAGGCTGGAGTGCAGTAGTGCTATCTCGGCTCACTGCAATCTCCGCCTCCCAAGTTCAAGCGATTTTCCTGCCTCAGCCTGGCAAG-AGCTGGGATTATAG	chr12:109045676-109045812	chr12:109048485-109048620	CORO1C:109044764;CORO1C:109044820;CORO1C:109044833;CORO1C:109045469;CORO1C:109045714	5	NA	NA	CORO1C:109045714	1	NA	NA
chr7:74119496:+|chr7:74133260:+	chr7:74119496-74133260	GTF2I	circular_RNA|multiple_exon	116	26	109	17	13143.7	13004	12238	14189	4.45471	0.59924	135	43	up	NS	chr7:74119496-74133260	NM_033001	+	chr7:74114965-74119495	4531	chr7:74131271-74143123	11853	NM_033001_intron_5_0_chr7_74114965_f(+)	NM_033001_intron_10_0_chr7_74131271_f(+)	82.188	320	52	3	3648	3964	11402	11085	7.65e-86	311	TTTATTTATTTATTTATTTTTTTATTTATTTT-GAGATGGAGTCTTGCTCTGTCGCCCAGGCTGGAGTGCAGTGGCATG--ATCTTGGCTCACTACAACATCTGCCTCCCAGGCTCAAGCAAATCTCCTGCCTCAGCCTTCTGAGTAACTGGGATTACAGGCGCCCGCCACCACACCTGGCTAATTTTTATATTTTTTTAGCAGAGACGGGGGTTCACCATGTTGGCCAGGCTGGTCTCAAACCCCTGACCTCAAGCAATCTACCCATCTCAGCCTCCCAAAGTGCTGGGATTACAGGTGTGAGCCTCCACGCCCAGCCT	TTTTTTTTTGTTTTTGTTTTTGTTTTTGTTTTTGAGACAGAGAATTGTTCTGTTGCCCAGGCTGGAGTTCAGTG--ATGCAATCTTGGCTCACTGCAACCTCCACCTCCTGGGCTCAAGCGATTCTCATGCCTCAGCCTCCGAAGTAGCTGGGATTACAGGCACCCGCCACCGCGCCCGGCTAATTTTTGTATTTTTTTGATAGAGATGGGGTTTCGCCATGTTGGCCAGGCTGGTCTCAAACTCCTGGCCTCAAGTGATCCACCCACCTCGGCCACCCAGAGTGCTGGGATTACAGGTGTGAGCCACCGCGCCTGGCCT	chr7:74118612-74118928	chr7:74142355-74142672	NA	NA	NA	NA	NA	NA	NA	NA
chr19:3381710:+|chr19:3382241:+	chr19:3381710-3382241	NFIC	circular_RNA|single_exon	531	47	108	110	26961.3	24346	25144	31394	2.22494	1.815	155	157	up	NS	chr19:3381710-3382241	NM_205843	+	chr19:3359684-3381709	22026	chr19:3382242-3425103	42862	NM_205843_intron_0_0_chr19_3359684_f(+)	NM_205843_intron_1_0_chr19_3382242_f(+)	75.705	745	130	10	20194	20932	17762	17063	7.96e-151	529	GCTATGTCATCCAGGCTGGTCTTGAACTCCTGGGCTCAAGCAGTCCACCCACTGTGGCCTCCCAAAGTGCTGGGATTACAGGTGTGAGCCACCATGCTTGGCCGCCGACCCTAGTTTT-TTTTTGTTTTGTT--TTGTTTTTTGAGATGGAGTCTTGCTCTGTCGCCCAGGCTGGAGTGCAGTGGCGCAATCTCGGCTCACTGCAAGCTCCGCCTCCCGGGTTCATGCCAATCTCCTGCCTCAGCCTCCTGAGTAGCTGGGACTACAGGCGCCCGACACCACGCCCGGCTAATTTTTTTGTTTTTTTTTCAGTAGAGACGGGGTTTCACTGTGTTAGCCAGGATGGTCTCAATCTCCTGACCTC--GTGATCTGCCCGCCTTGGCCTCCCAAAGTGCTG…	GCTATGTTGCCCAGGCTGGTCTCAAACTCCTGGGCTCAAGCGATCCTCCCGCCTCAGCCTCCCAAAGGGCTGGGATTAGAGGTGTGAGTCACTGTGC--------CCAGCCTATTTTTATTTTTATTTACTTATTTATTTTTTGAGATGGAGTCTTGCTCTGTCACCCAGGCTAGAGTGCAGTGGCACGATCTCGGCTCACTACAATCTCCGCCTCCCAGGTTCAAGTGATTCTTCTGCCTCAGCCTCCCCAGTAGCTGGGATTACAGGCTCCC-ACCACACGCCCAGCTAATTTTTGTATTTTT-----AGTAGAGACGGGGTTTCCCCTTGTTGGCCAGGCTGGTCTGGAACTCTTGATCTCAAGTGATCTGTCTTCCTCGGCTTCCCAAAGTGCTG…	chr19:3379877-3380615	chr19:3399304-3400003	NFIC:3359696;NFIC:3360023;NFIC:3360569;NFIC:3361190;NFIC:3361645;NFIC:3362711;NFIC:3362838;NFIC:3363863;NFIC:3364598;NFIC:3364643;NFIC:3364666;NFIC:3359696;NFIC:3360023;NFIC:3360569;NFIC:3361190;NFIC:3361645;NFIC:3362711;NFIC:3362838;NFIC:3363863;NFIC:3364598;NFIC:3364643;NFIC:3364666	22	NA	NA	NA	NA	NA	NA
chr1:12061458:+|chr1:12062160:+	chr1:12061458-12062160	MFN2	circular_RNA|multiple_exon	274	40	108	86	21374	19314	20228	24580	2.578	1.68939	148	126	up	NS	chr1:12061458-12062160	NM_014874	+	chr1:12059153-12061457	2305	chr1:12062161-12064048	1888	NM_014874_intron_7_0_chr1_12059153_f(+)	NM_014874_intron_10_0_chr1_12062161_f(+)	85.948	306	39	2	1100	1402	1576	1272	3.67e-99	352	TTATTTATTTTTTTCGAGATGGAGTTTTGCTCTTGTCACCCAGGCTGGAGTGCAGTGGCACAATCTCGGCTCACTGCAACCTCCACCTCCAGGGTTCAAGCAATTCT---GCCTCAGCCTCCCGAGTAGCTGGGATTACAGGCACCCGCCACCACACCTGGCTAATTTTTGTATTTTTAATAGAGATGGGGTTTCACCATGTTGGCCAGGCTGGTCTTGAACTCCTGACCTTAAGTGATCCGCCCGCCTCGGCCTCCCAAAGTGCTGGGATTACGGGCGTGAGCCACTGTGCCCGCTTGTGACTGA	TTTTTTTTTTTTTTTGAGATGGAGTTTCACTCTTGTTGCCCAGGCTGGAGTGCAATGGCACGATCTCCACTCACTGCAACCTCCACTTCCTGGGTTCAAGCGATTCTCCTGCTTCAGCCTCCCGAGTAGCTGGGATTACAGGCATGCGCCACCACACCCAGCTAATTTT-GTATTTTTAGCAGAGACAGGGTTTCTCCGTGTTGGTCAGGCTGGTCTTGAACTCCTGACCTCAGGTGATCCATCCGCCTTGGCCTCCCAAAGTGTTGGGATTACAGGCGTGAGCCACCATGCCCAGTTGTAAATGA	chr1:12060252-12060554	chr1:12063432-12063736	MFN2:12061207	1	MFN2:12063936	1	NA	NA	NA	NA
chr17:60112969:-|chr17:60106902:-	chr17:60112969-60106902	MED13	circular_RNA|multiple_exon	255	30	108	29	6062.67	6089	5709	6390	3.83962	0.921132	138	59	up	NS	chr17:60106902-60112969	NM_005121	-	chr17:60088595-60106901	18307	chr17:60112970-60129897	16928	NM_005121_intron_21_0_chr17_60088595_r(-)	NM_005121_intron_26_0_chr17_60112970_r(-)	88.525	305	31	4	9504	9807	2881	2580	2.9e-105	378	GCGCAGTGGTTCACACCTGTAATCCCAGCACTTTGGGAGGCCGAGGCGGGCGGATCACAGGGTCAGGAGATCGAGACCATCCTGGCTAACGCAGTGAAACCGTGTTTCTACTAAAAATACAAAAAAATTAGCCAGGCTTGGTGGTGGGCGCCTATAGTCCCAGCTACTCGGGAGGCTAAGGCAGGAGAATGGCGTGAACCTGGCAGGCAGAGCTTGCAGTAAGCCGAGATTGTGCCACTGCACTCCAGCCTGGGTGACAAGAGCGAGGCTCCGTCTCAAAAAAAAAAAAAAGAA-AAAAAGAAAT	GCGCCGTGGCTCACGCCTGTAATCCCAGCACTTGGGGAGGCCGAGGTGGGCGGATCACAAGGTCAGGAGATCGAGACCATCCTGGCTA-CATGGTGAAACCCCATCTCTACTAAAAATACAAAAAA-TTAGCTGGGCGTGGTGGCGGGCACCTGTAGTCCCAGCTACTCGGGAGGCTGAGGCAGGAGAATGGCGTGAACCAGGGAGGCAGAGCTTGCAGTGAGCTGAGATCGCGCCACTGCACTCCAGCCTGGGTGAC-AGAGTGAGGCTCTGTCTCCAAAAAAAAAAAAAGAATGAAATGAAAT	chr17:60097095-60097398	chr17:60127017-60127318	NA	NA	NA	NA	NA	NA	NA	NA
chr7:140058585:-|chr7:140055468:-	chr7:140058585-140055468	SLC37A3	circular_RNA|multiple_exon	241	28	108	80	4453.67	4070	4290	5001	3.65934	2.32525	136	108	up	up	chr7:140055468-140058585	NM_207113	-	chr7:140051947-140055467	3521	chr7:140058586-140064207	5622	NM_207113_intron_7_0_chr7_140051947_r(-)	NM_207113_intron_9_0_chr7_140058586_r(-)	86.411	287	36	2	1669	1952	3946	3660	9.33e-94	336	GGTGGCTCACGCCTGTAATCCCAGCACTTTGGGAGGCTGAGGCAGGTGGATCAC--GAGGTCAGGAGTTCAAGACCAGCCTGGCCAACATGATGAAACCCTGTCTCTACTAAAAATACAAAAATTAGCCGGGCGTGGTCACGGGCACCTGTAATCCCAGCTACTCCAGAGGCTGAGGCA-GAGAATTGCTTGAATCCAAGAGGCGGAGGTTGCAGTGAGCCAAGATCATGCCATTGCACTCCAGCCTGAGTGACAAAGCGAGACTCCGTATCAAAAAAAAAACAAAA	GGTGGCTCACCCCTGTAATCCCAGCACTTTGGGAGGCTGGGGTGGGCAGATCACCTGAGGTCAGGAGTTCAAGACTAGCCTGGCCAACATGGTGAAACCCTGACTCTACTAAAAATACAAAAATTAGCCGGGAATGGTGGTGCACACCTGTAGTCCCAGCTACTCAGGAGGCTAAAACAGGAGAATGGCTTGAATCTGGGAAGTGGAGGTTGCAGTGAGCCAAGATCATGCCACTGCACTCCAGCTTGGGTGACAGAGCAAGACTCCGTTTAAAAAAAAAAAAAAAA	chr7:140053516-140053799	chr7:140060262-140060548	NA	NA	NA	NA	NA	NA	NA	NA
chr2:233612325:+|chr2:233626146:+	chr2:233612325-233626146	GIGYF2	circular_RNA|multiple_exon	128	41	107	27	6820.33	6383	6542	7536	2.54633	0.557781	148	68	up	NS	chr2:233612325-233626146	NM_015575	+	chr2:233599949-233612324	12376	chr2:233626147-233651859	25713	NM_015575_intron_4_0_chr2_233599949_f(+)	NM_015575_intron_9_0_chr2_233626147_f(+)	85.824	261	35	1	3844	4102	19817	19557	1.72e-82	302	GGCGTGGTGGCTCATGCCTGTAATCCCAGCACTTTGGGAGGCCGAGGTGGGCAGATCACCTGAGGTCAGGAGTTTGAGACCAGCCTGGCCAACATGATGAAACCCCACCTCTACTAAAAATAC--AAAGTTAGCCGGGCGTGGTGGATTGTGCCTGTAATTCTAGCTACTCAAGAGGCTGAGACAGGAGAATCGTTTGAACCCAGGAGGCGGAAGTTGCAGTGAGCCGAAATTGTGCCATTGCGCTCCAGTCTGGACAACA	GGCATGTTGGCTCATGCCTATAATCCCAGCACTTTCAGAGGCCGAGGCGGGCAGATCACCTGAGGTCAGGAGTTCGAGACCAGCCTGGCCAACATGACAAAACCCCGTTTCTACTAAAAGTACTAAAAATTAGCCTGGCCTGGTAGTGTGCGCCTGTAGTCCCAGCTACTCAGGAGGCTGAGGCAGGAGAATCACTTGAACCCGGGAGGTGGAGGTTGCAGTGAGCCGAGATTGTGCCACTGCACTCCAGCCTGGGCAACA	chr2:233603792-233604050	chr2:233645703-233645963	NA	NA	NA	NA	NA	NA	NA	NA
chr17:29483001:+|chr17:29509683:+	chr17:29483001-29509683	NF1	circular_RNA|multiple_exon	300	36	107	107	8333	8359	7881	8759	3.15249	2.83649	143	143	up	up	chr17:29483001-29509683	NM_001128147	+	chr17:29422388-29483000	60613	chr17:29509684-29527439	17756	NM_001128147_intron_0_0_chr17_29422388_f(+)	NM_001128147_intron_7_0_chr17_29509684_f(+)	89.375	320	29	3	48435	48753	2018	1703	4.27e-116	416	TTTTTCTTTTCTTTTCTTTTTTTTGTTTTGTTTTTTGAGACAGAGACTCGCTCTGTTGCCCAGGCTGGAGTGCAGTGGCGCAGTCTCGGCTCACTGCAAGCTCTGCCTCCTGGG-TTCATGCCATTCTCCCGCCTCAGCCTCCCAAGTAGCTGGGACTACAGGCGCCTGCCACGACGCCCAGCTAATTTTTGTTGTATTTTTAGTAGAGACAGGGTTTCACCGTATTAGTCAGGATGATCTTGATCTCCTGACCTCGTGATCCGCCCGCCTCGGCCTCCCAAAGTGCTGGGATTACAGGCTTGAGCCACTGCGCCTGGCC	TTATTTTTTTATTTTTTTTTTTTATTTTTTTTTTTTGAGACGGAGTCTCGCT--GTCGCCCAGGCTGGAGTGCAGTGGCGCAATCTCGGCTCACTGCAGGCTCCGCCCCCTGGGGTTCACGCCATTCTCCTGCCTCAGCCTCCGGAGTAGCTGGGACTACAGGCGCCCGCCACCTCGCCCGGCTAATTTTT--TGTATTTTTAGTAGAGACAGGGTTTCACCGTGTTAGCCAGGATGGTCTCGATCTCCTGACCTCGTGATCCGCCCGCCTCGGCCTCCCAAAGTGCTGGGATTACAGGCGTGAGCCACCGCGCCCGGCC	chr17:29470822-29471140	chr17:29511386-29511701	NA	NA	NA	NA	NA	NA	NA	NA
chr3:196846401:-|chr3:196817783:-	chr3:196846401-196817783	DLG1	circular_RNA|multiple_exon	234	278	106	154	5773	5820	5390	6109	0.411714	0.527751	384	432	down	NS	chr3:196817783-196846401	NM_004087	-	chr3:196812628-196817782	5155	chr3:196846402-196857397	10996	NM_004087_intron_9_0_chr3_196812628_r(-)	NM_004087_intron_13_0_chr3_196846402_r(-)	80.573	314	51	5	1367	1678	6249	5944	1.32e-75	279	TGTTTTTTTTTTTTTTTTAAAGACAGGGTCTCACTTTGTCACCCAGGCTGAAGTGCAGTGGCGCGATCTCAGCTCACTGTAGCCTCAACCTCCCGGGTTCAAGGGATCCTTCCGCCTCAGCCCCCCAAGTAGCTGGGACTGTAGGCACATGCCACCATGCCTGGCTAA-TTTTTGTGTTTTTAGTAGAGATGGGGTTTCACCATGTTTGCCAGGCTGGTCTCGATCTCCTGACTTCATGGGCCTCACCCACCTTGGCCTC-CCAAGTGCTGGCATTACAGGCATGAGCCACTGTGCCCAGCTTCTATTTTTTAA	TGTTTTTTTATTTTTCTTACAGA----GTCTTGCTTTGTCGCCCAGGCTGGACTACAGTGGCGCGATCTCAGCTCACTGCAAACTCCGCCTCCTGGGTTCAAGCAATTCTCCTGCCTTAGCCTCCCGAGTAGTGGGGACTGCAGGCACTTGCCACCATGCCCGGGTAATTTTTTGTAGTTTTAGTAGAGATGGGGTTTCACTGGGTTAGCCAGGATGGTCTTGATCTGCTGACCTCAT--GCTCCGCCCGCCTCGGCCTCACAAAGTGCTGGGATTACAGGCGTGAGCCACCGTGCCTGG--TCTCTTTTTTAA	chr3:196816105-196816416	chr3:196851149-196851454	NA	NA	DLG1:196853121;DLG1:196853121	2	NA	NA	NA	NA
chr9:115336337:+|chr9:115337531:+	chr9:115336337-115337531	KIAA1958	circular_RNA|single_exon	1194	48	106	30	537	513	496	602	2.28402	0.5326	154	78	up	NS	chr9:115336337-115337531	NM_133465	+	chr9:115249399-115336336	86938	chr9:115337532-115407929	70398	NM_133465_intron_0_0_chr9_115249399_f(+)	NM_133465_intron_1_0_chr9_115337532_f(+)	88.927	289	31	1	43994	44281	20828	20540	2.57e-103	374	GGCGCTGTGGCTCACGCCTGTAATCCCAGGACTTTGGGAGGCCGAGGCAGGCGTATCACCTGAGGTTGGGAGTTCGAGACCAGCTTGACCAACATGGAGAAACCCCATCTCTACTAAAAATACAAAATTAGCCAGGCGTGGTGGCGCATGCCTGTAATCCCAGCTACTCAGCAGGCTGAGGCAGGAGAATCACTTGAACCCGGGAGGCAGAGGTTGTGGTGAGACGAGATCACGCCATTGCACTCCAGCCTGGGCAACAAGAGT-AAACTCCATCTCAAAAAAATAAAA	GGTGCGGTGGCTCATGCCCGTAATCCCAGCACTTTGGGAGGCGGAGGAAGGCGGATCACCTGAGGTCAAGAGTTCGAGACCAGCCTGACCAACATGGAGAAACCCCGTCTTTACTAAAAATGCAAAATTAGCTGGGCATGGTGACACATGCCTGTAATCCCAGCTACTCGGGAGGCTGAGGCAGGAGAATCACTTGAACCCGGGAGGCGGACGTTGCGGTGAGCCGAGATCGCACCATTGCACTCCAGCCTGGGCAATAAGAGTGAAACTCCGTCTCAAAAAAAAAAAA	chr9:115293392-115293679	chr9:115358071-115358359	NA	NA	NA	NA	NA	NA	NA	NA
chrX:67731691:+|chrX:67742759:+	chrX:67731691-67742759	YIPF6	circular_RNA|multiple_exon	285	36	105	50	4558.33	4367	4476	4832	2.84564	1.25523	141	86	up	NS	chrX:67731691-67742759	NM_173834	+	chrX:67718966-67731690	12725	chrX:67742760-67751722	8963	NM_173834_intron_0_0_chrX_67718966_f(+)	NM_173834_intron_5_0_chrX_67742760_f(+)	83.505	291	44	2	6010	6296	8502	8212	1.05e-83	304	GGCATGGTGCCTCACGCCTGTAATCCCAGCATTTTGTGAGGCCAAGGCGGGCGGATCACTTGAGGTCAGGAGTTTGAGACCAGCCTGGCCAACATGGCAAAACCCTGTCTCTACTAAAAATACAAAAATTACCCGGGCATGGTGGTGGGTGCCTGTAATCCCAACTACTAGGGGGGCTGAGACAGGAGACTCGCTTGAATCCAGGAAACAGAGGTTGCAGTGAGCCGAGATCACGCCACTGCACTCCAGCCTGGGTGACAGAGCAAGA--CTGTCTC--AAAACAAACCAA	GGCACAGTGGCTCATGCCTGTAATTCCAGCACTTTGGGAGGCAAAGGCAGGCGGATCACCAGAGGTCAGGAGTTCGAGACCAGCTTGGCCAACATGGTGAAACCCCATCTCTAATAAAAATACAAAAATTAGCCAGGTGTGGTGGCGGGCACCTGTAATCCCAGCTACTCGGGTGGCTGAGGCAGGATAATTGTTTGAACTCAAGAGGCAGAGGTTGCAGTGAGCCAAGATGGCGCCACTGCACTCCAGCCTGGGTGACAGAGAAAGACCCAGTCTCAAAAAACAAACAAA	chrX:67724975-67725261	chrX:67750971-67751261	NA	NA	NA	NA	NA	NA	NA	NA
chr20:35467844:-|chr20:35457457:-	chr20:35467844-35457457	SOGA1	circular_RNA|multiple_exon	382	214	104	93	8947	8210	8510	10121	0.468849	0.352524	318	307	down	down	chr20:35457457-35467844	NM_199181	-	chr20:35445873-35457456	11584	chr20:35467845-35487976	20132	NM_199181_intron_11_0_chr20_35445873_r(-)	NM_199181_intron_13_0_chr20_35467845_r(-)	86.333	300	40	1	5995	6294	6800	6502	5.14e-98	352	AGGCCGGGCACAGTGGCTCACGCCTGTAATCCCAACACTTTGGGAGGTCAAGGCGGGTGGATCACTTGGGTTCAGGAGTTCGAGACCAGCCTGGGCAACATGGCGAAATCCCATTTCTACAAAAAATACAAAAAATTAGCCAGATATGGTGGTGCACACCTGTAGTCTCGGCTACTCAGGAGGCTGAGGCATGAGAATTGCTTGAACCTGGGAGGCGGAGGTTGCAGTGAGCCGAGATCATGCCACTGCACTCCAGCCTGGGCGACAGAGTGAGACCCTGTCTCAAAAAAAAAAAAAAAA	AGGCCGGGCATGGTGGCTCACACCTGTAATCCCAGCACTTTGGGAGGCTGAGGCGGGTGGATCACCTGAGGTCAGGAGTTCGAGACCAGCCTGGCCAACATGATGAAACCCCGTCTCTACTAAAAATACAAAAA-TTAGCCAGGCATGATGGCACATGCCTGTAGTCCCAGCTACTCGGGAGGCTGAGGCAGGAGAATCACTTGAACCCAGGAGACGGAGGTTGCAGTGAGCCAAGATCACGCCACTGCACTCCAGCTTGGGCGACAGAGTGAGACTTCGTCTCCAAAAAAAAAAAAAAA	chr20:35451163-35451462	chr20:35481177-35481475	NA	NA	NA	NA	NA	NA	NA	NA
chr1:94033408:-|chr1:94032836:-	chr1:94033408-94032836	BCAR3	circular_RNA|multiple_exon	323	32	104	70	10940.3	9062	10922	12837	2.69653	1.54422	136	102	up	NS	chr1:94032836-94033408	NM_003567	-	chr1:94027977-94032835	4859	chr1:94033409-94037226	3818	NM_003567_intron_0_0_chr1_94027977_r(-)	NM_003567_intron_2_0_chr1_94033409_r(-)	84.175	297	46	1	3285	3581	749	454	1.89e-88	320	AGGCCAGGCACGGTGGCTAATGTCTGTAATCCCAGCACTTTGGGAGGTCGAGGCGGGTGGATCACCTGAGGTCAAAAGTTCGAGACCAGCCTGGCCAACATGGCAAAACCCCGTCTCTACTGAAAATACAAAAAATTAGCCAGGCGTGGTAGCACACACCTGTAGTCCCAGCTACTTGGGAGGCTGAGGCAGGAGAATTGCTTGAACCCGAGAGGTAGAGGTTGTGGTGAGCCAGGATCGTGCCACTGCACTCCAGCCTGGGCAACACAGCGAGACTCCTTCTCAAAAAAATAAAAA	AGGCTGGGCGTGGTGCTTCATGCCTGTAATCCCAGCACTTTGGGAGGCCGAGGTGGGCAGATCACCTGAGGTCAGGAGTTCGAGATCAGCCTGGCCAACATGGCAAAACCCCGTCTCTACTAAAAATACA-AAAATTAGCCAGGTGTGGTGGCCCACGCCTGTTATCCCAGCTACTCAGGAGGCTGAGGCAGGAGAATCGCTTGAACCCAGGAGACAGAGGTTGCAATGAGCCAAGATCACACCATTGTACTGCAGCCTGGACAACAGAGCGAGACTTCGTTTAAAAAAAAAAAAAA	chr1:94029255-94029551	chr1:94036478-94036773	NA	NA	NA	NA	NA	NA	NA	NA
chr9:139982527:+|chr9:139983457:+	chr9:139982527-139983457	MAN1B1	circular_RNA|multiple_exon	537	4	104	46	20110	17992	19214	23124	24.3464	8.94776	108	50	up	up	chr9:139982527-139983457	NR_045721	+	chr9:139981671-139982526	856	chr9:139983458-139990688	7231	NR_045721_intron_0_0_chr9_139981671_f(+)	NR_045721_intron_3_0_chr9_139983458_f(+)	83.929	56	7	1	680	735	5069	5016	2.79e-11	59	CCACTACACTCCAGCCTAGGTGTAACAGAATGAGACCCTGTTTCCAAAAAAAAAAA	CCACTGCACTCCAGCCT--GGGCAACAGAGTGAGACTCTGTCTCAAAAAAAAAAAA	chr9:139982350-139982405	chr9:139988473-139988526	NA	NA	NA	NA	NA	NA	NA	NA
chr16:74695349:-|chr16:74694830:-	chr16:74695349-74694830	RFWD3	circular_RNA|single_exon	519	44	100	63	17232.3	16320	16005	19372	2.31746	1.20624	144	107	up	NS	chr16:74694830-74695349	NM_018124	-	chr16:74686021-74694829	8809	chr16:74695350-74700683	5334	NM_018124_intron_10_0_chr16_74686021_r(-)	NM_018124_intron_11_0_chr16_74695350_r(-)	82.143	308	41	5	3163	3465	1477	1179	3.88e-82	298	AGGCGCAGTGGCTCACACCTGTAATCGCAGCATTTTGGGAGGCTGAGGCAGGCGAATCACCTGAGGTCACGAGTTCGAGACCAGCCTGGCCAACATGGTGAAACCCTGTCT--ACTAAAAATACAAAAATTAGTCGGGTGTGGTGGCGGGTGCCCATAATCCCAGCTGCTCAGGAGACTGAGGCAGGAGAATCGCTTGAACCCGGGAGGTGGATGTTGCAGTGAGCCGAGATTGCGCCACTACACTCCAGCCTGGGCCGCAGAGCGAGACTCCGTCTCAAAAA---AAAAAAAAAAGAAAAAGAAAAC	AGGCGCGGTGGCTCACACCTGTAATCCCAGCACTTTGGGAAGCCGAGG---GCAGACCACTTGAGGTCG-GAGTCCCAGAA-----TGGCCAATATGGTGAAACCCCGTCTCCACTAAAAATACAAAAACTACCCGGGTGTGGTGGCGCATGCCTGTAATCCCAGCTACTTGGGAGGCTGAGGCAGGAGAATCGCTTGAACCCGGGAGGCAGAGGTTGCAGTGAGCCGAGATCGCACCACTGCACTCCAGCAGGGGCAACAAAGCGAGACTCTATCTCAAAAAAAGAAAGAAAAAAGAAAAATAAAAC	chr16:74691365-74691667	chr16:74699207-74699505	RFWD3:74692782;RFWD3:74692810;RFWD3:74692885;RFWD3:74692904;RFWD3:74692909;RFWD3:74692947;RFWD3:74693411	7	NA	NA	NA	NA	NA	NA
chr9:86301070:-|chr9:86292642:-	chr9:86301070-86292642	UBQLN1	circular_RNA|multiple_exon	385	47	99	145	32633	29805	30677	37417	2.04651	2.45748	146	192	up	up	chr9:86292642-86301070	NM_053067	-	chr9:86284243-86292641	8399	chr9:86301071-86322414	21344	NM_053067_intron_3_0_chr9_86284243_r(-)	NM_053067_intron_8_0_chr9_86301071_r(-)	81.056	322	57	4	145	463	9766	9446	5.99e-80	291	TTGTTTTGTTTTGTTTTTTTGAGATAGAGCTTCGCTCTTGTTGCACAGGCTGGAGTACAATGGCACGATCTCAGCTCACCGCAACCTCTTCCTCCTGGGTTCAAGTGATTCTTCTGCCTCAGCCTCCCGAGTAGCTGGG-ATTACAGGCACCTGCCACCATGCCCGGCTAATTTTGTATTTTTAGTAGAGACAGGGTTTCTCCATCTTGGTCAGGCTGGTCTTGAACTCCTGACCTCAGGTGATCCGCCTGCCTTGGCCTCCCAAATTGCTGGGATTATAGGTGTGAGCCGCTGCACCTGGTCA-CAT-TTTGTTTTTTAAA	TTTTTTTTTTTTTTTTTTTTGAGACGAAGTCTCACTCTTATCCCACAGGCTGGAGTGCGATGGCACGAT-TCAGCTCACTGCAACCTCCACCTCCCAGGTTCAAGCGATTCTCCCGCCTCAGCCTTCCGAGTAGCTGGGGATTACAGGCATGCACCACCACACCTGGCAAATCTTGTATCTTTAGTAGAGACGGGGTTTCTCCATGTTGGTCAGGCTGGTCTCAAACTCCTGACCTCATGTGATCCACCCGCCTCGGCCTCCCAGAGTGCCGGGATTAGCAGCATGAGCCACCATGCCTGGCCAGCATCTTCATTTTTTAAA	chr9:86292179-86292497	chr9:86312649-86312969	NA	NA	NA	NA	NA	NA	NA	NA
chr16:67644727:+|chr16:67646024:+	chr16:67644727-67646024	CTCF	circular_RNA|multiple_exon	959	45	98	60	6555	6001	6251	7413	2.09068	1.07937	143	105	up	NS	chr16:67644727-67646024	NM_006565	+	chr16:67605168-67644726	39559	chr16:67646025-67650647	4623	NM_006565_intron_1_0_chr16_67605168_f(+)	NM_006565_intron_3_0_chr16_67646025_f(+)	78.664	539	81	6	3089	3593	825	287	5.31e-129	457	TTTATTTTTGAGAC--AATCTCACTGTGTCGCCCAGGCTGGAGTGCAGTGGCGTGATCTCGGCTCACTGCAACTTCCCCCTCCCAGGTT-CAAGCAGTTCTCCTGCCTCAGTCTCCCGAGTAGCTGGGATTACAGGCGTTCACCCCCACGCCTGGCTAATTTTGGTATTTTTAGTAGAGATGG----GGTTTTGCCATGTTGGCCAGGCTGGTCTCAAACTCCTGACCTCAGGTGATCCACCCAGTTCGGCCTCCCAAAGTGCTGGGATTACAGGCATGAACCACCACGCCCAGCCA-----------------AAAG---------CATCTTTTTTTTTTTTTTTTTTTTTTTTTTGAGATGGAGTCTTGCTCTGTTGCCCAGGCTGAAGTGCAGTGG…	TTTGTTTTTGAGATGGAGTCTCACTCTGTCGCCCAGGCTGGAGTGCAGTAGCACTATCTCAGCTCATTGCAGTGTCTGCCTCCCAGGTTTCAAGCGATTCTCCTGCCTGAGCCTCCTGAGTAGCTGGGATTACAGGCACCCGCCACCACACCTGGCTAATTTATGTATTTCTAGTACAGATGGATGTGATTTTGTCACGTTGGCCAGGCTGGTCTCCAACTTCTAATCTCAAGTGATCTGCCCACCTCAGCCTCCCAGAGTGTTAGGATTACAGGCGTGAGCCACTGTACCCGGCCACTTTTTTTTTTTTAAATAAAGGTAGGATTTCACTTCTATTTCTTTTCTTTTCTTTTTTTTTAGACGGAGACTCGCACTGTCGCCCAGGCTGGAGTGCAGTGG…	chr16:67608256-67608760	chr16:67646311-67646849	NA	NA	NA	NA	NA	NA	NA	NA
chr9:137582758:+|chr9:137593179:+	chr9:137582758-137593179	COL5A1	circular_RNA|multiple_exon	329	42	97	56	120763	112364	120055	129869	2.16157	1.15361	139	98	up	NS	chr9:137582758-137593179	NM_000093	+	chr9:137534143-137582757	48615	chr9:137593180-137619111	25932	NM_000093_intron_0_0_chr9_137534143_f(+)	NM_000093_intron_3_0_chr9_137593180_f(+)	85.032	314	41	3	23509	23818	2606	2295	2.26e-95	347	AGGCCAGGCATGGTGGTTCACGCCTCTAATCCCAGCACTTTGGGAGGCCAAGGCAGGTGGATCACCTGAGGTCAGGAGTTCAAGACCAGCCTGACCAATATAGTGAAACCCCGTCTCTACTAAAAATACAAAAAC---TAGCTGG-TGTGGTGGCACATGCCTGTGGTCCCAGCTACTTGGGAGGCTGAGACAGGAGAATCGCTTGAACCCGGGAGGCGGAGGTTGCAGTGAGCCGAGATCGCGCCACTGCACTCCAGCCTGGGTGACAGAGCGAGACTCCATCTCGAAATAAAATAAAATAAAAATAAAAAAA	AGGCCGGGCGCGGTGGCTCACGCCTGCAATCCCAGCACTGTGGGAGGCCGAGGCGGGCGGATCACA--AGGTCAGGAGATCGAGACCATCCTGGCTAACACAGTGAAACCCCATCTCTACTAAAAATACAAAAAAAATTAGCTGGGTGTGGTGGCGGGCGCCTGTAGTCCCAGCTACTCGAGAGGCTGAGGCAGGAGAATGGCGTGAACCCGGGAGGCAGAGCTTGCAGTGAGCCGAGATCGTGCCACTGCACTCCAGCCTGGGCGACGGAGCGAGACTCCGTCTCAAAAAAAAAAAAAAAAAAAAAAAAAAAA	chr9:137557651-137557960	chr9:137595474-137595785	COL5A1:137534313;COL5A1:137534635;COL5A1:137534746;COL5A1:137534762;COL5A1:137534763;COL5A1:137534841;COL5A1:137534846;COL5A1:137534914;COL5A1:137534927;COL5A1:137534930;COL5A1:137535289;COL5A1:137535534;COL5A1:137535660;COL5A1:137536649;COL5A1:137536705;COL5A1:137536886;COL5A1:137536910;COL5A1:137536941;COL5A1:137536945;COL5A1:137536978;COL5A1:137537086;COL5A1:137537118;COL5A1:137537124;COL5A1:1…	46	NA	NA	NA	NA	NA	NA
chr16:11830089:-|chr16:11824501:-	chr16:11830089-11824501	TXNDC11	circular_RNA|multiple_exon	345	28	97	70	11763	11299	11596	12394	3.37556	2.27913	125	98	up	up	chr16:11824501-11830089	NM_015914	-	chr16:11815527-11824500	8974	chr16:11830090-11836332	6243	NM_015914_intron_7_0_chr16_11815527_r(-)	NM_015914_intron_10_0_chr16_11830090_r(-)	82.857	280	44	3	5611	5888	716	439	5.55e-76	279	CGTGGCTCACACCTGTAATCCCAGTACTTTGGGAGGCCGAGGCGGGCAGATCA--TGAGGTCAGGAGTTTAAGACCAGCCTGGCCAACATGGTGAAACCTCGTCTCTACTAAAAATACAAAAAATTAGCCGGATGTGGTGGCGGGCGCCTGTAATCCCAGCTACTCGGGAGGCTGAGGCAGGAGAATTGCTTTAACCTGTGAGTCAGAGGTTGCAGTGAGCGGAGATCACGCCACTGCACGCCAGCCTTGGCGACAGAGAAAGACTCTGTCTCCAAAAAA	CGGGGCTCTCGCCTGTAATCCCAGCACTTTGGGAGGCCGAGACGGGTGGATCACGTGAGGTCAGGAGTTCGAGACCAGCCTGGCCAACGTGGTGAAACTCTGTCTCTACTAAAAATACA-AAAATTAGCCAGGCGTGGTGGCGCGCGCCTGTAATCCGAGCTACTCAGGA-GCTGAGGCAGAAGAACCCCTTGAACCCGGGAGGCGGAGGTTTCAGTGAGCCGAGATCGCGCCACTGCACTCCTGCCTGGGACACAATGCGTGACTCCGTCTCAAAATAA	chr16:11818613-11818890	chr16:11835617-11835894	NA	NA	NA	NA	NA	NA	NA	NA
chr12:922808:+|chr12:939326:+	chr12:922808-939326	WNK1	circular_RNA|multiple_exon	329	37	96	27	32835	31863	31409	35233	2.6321	0.659932	133	64	up	NS	chr12:922808-939326	NM_213655	+	chr12:863491-922807	59317	chr12:939327-966326	27000	NM_213655_intron_0_0_chr12_863491_f(+)	NM_213655_intron_3_0_chr12_939327_f(+)	88.235	306	33	3	3433	3736	15033	14729	3.55e-105	379	GCCGGGTGCGGTGGCTCACGCCTGTAATCCCAGCACTTTGGGAGGCCGAGGCGGGTGGATCACGCGGTCAGGAGTTCGAGAACAGCCTGGCCAACATGGCGAAACCCCATCTCTACTAAAAATACAAAAA-TTAGCTGGGCGTGGTC-CGCACGCCTGTAATCCCAGCTACTCGAGAGGCTGAGGCAGGAGAATTGTTTGAACCCGGGAGGCAGAGGTTGCAGTGAGTCGAGATCGCACCACTGCACTCCAGCCTGGGTGACAGGGTGAGACTCTGTCTCTAAAAAAAAAAAAAAAAAAAGAAAGA	GCCGGGCGCGGTGGCTCACGCCTGTAATCCCAGCACTTTGGGAGGCTGAGGCGGGCGGATCACGAGGTCAGGAGATCGAGACCATCCCGGCTAAAACGGTGAAACCCCGTCTCTACTAAAAATACAAAAAATTAGCCGGGCGTAGTGGCGGGCGCCTGTAGTCCCAGCTACTTGGGAGGCTGAGGCAGGAGAATGGCGTGAACCCGGGAGGCGGAGCTTGCAGTGAGCCGAGATCCCGCCACTGCACTCCAGCCTGGGTGACAGAGCGAGACTCCGTCTC-AAAAAAAAAAAAAAAAAAAAAAAGA	chr12:866923-867226	chr12:954055-954359	NA	NA	NA	NA	NA	NA	NA	NA
chr9:114348445:-|chr9:114332371:-	chr9:114348445-114332371	PTGR1	circular_RNA|multiple_exon	285	42	95	76	11338.7	11320	10638	12058	2.40692	1.69877	137	118	up	NS	chr9:114332371-114348445	NM_012212	-	chr9:114325512-114332370	6859	chr9:114348446-114355205	6760	NM_012212_intron_0_0_chr9_114325512_r(-)	NM_012212_intron_5_0_chr9_114348446_r(-)	84.564	298	44	2	4957	5253	4393	4097	6.59e-90	324	TTTTTTTTTTGAGATG-GAGTTTTGCTCTTGTTGCCCAGGCTGGGGTGCAATGGTGCGATCTCCGTTCACTGCAACCTCCGCCTGCCGGGTTCATGTGATTCTTCTGCCTCAGCCTCCTGACTAGCTGGGATTACAGGTACACGCCACCACGCCTGGCTAATTTTCGTATTTTTAGTAGAGACAGGGTTTCACCATGTTGGCCAGGCTGGTCTCGAACTCCTGACCTCGGGTGATCCACCCGCCTCAGCCTCCCAAAGTGCTGGGATTACAGACATGAGCCACTGCGCCCGGCCTCTT	TTTTTTTTTTGAGACAAGAGTTTCAATCT-GTTGCCCAGGCTGGAGTCCAATGGCGAGATCTCAGCTCACTGCAACCTCCGCCTCCCAGGTTCAAGCAATTCTCGTCCCTTGGCCCCCTGAATAGCTAGGATTACAGGCGCCCACCACCACGCCTGGCTAATTTTTGTATTTTTAGTAGAGACGAGGTTTCACCATGTTGCCCAGGCTAGTCTTGAACTCCTGACCTCAGGTGATCCACCCACCTCAGCCTCCCAAAGTACTGAGATTACAGGCGTGAGCCACTGTGCCCAGACTTTT	chr9:114327118-114327414	chr9:114350813-114351109	PTGR1:114326697;PTGR1:114326710;PTGR1:114326754;PTGR1:114327322	4	PTGR1:114352763;PTGR1:114352776;PTGR1:114352842;PTGR1:114352866;PTGR1:114352888;PTGR1:114352906;PTGR1:114352911;PTGR1:114352912;PTGR1:114353309;PTGR1:114353327;PTGR1:114353328;PTGR1:114353355;PTGR1:114353367;PTGR1:114353415;PTGR1:114353436;PTGR1:114353443;PTGR1:114353447;PTGR1:114353463;PTGR1:114353471;PTGR1:114353917;PTGR1:114352763;PTGR1:114352776;PTGR1:114352842;PTGR1:114352866;PTGR1:114352888…	60	PTGR1:114327322	1	PTGR1:114353415;PTGR1:114353436;PTGR1:114353443;PTGR1:114353447;PTGR1:114353463;PTGR1:114353471;PTGR1:114353917;PTGR1:114353917	8
chr12:1213916:+|chr12:1225199:+	chr12:1213916-1225199	ERC1	circular_RNA|multiple_exon	483	37	93	43	7341.33	7167	6862	7995	2.62523	1.0418	130	80	up	NS	chr12:1213916-1225199	NR_027949	+	chr12:1137739-1250785	113047	chr12:1137739-1250785	113047	NR_027949_intron_1_0_chr12_1137739_f(+)	NR_027949_intron_1_0_chr12_1137739_f(+)	79.305	633	111	10	44122	44744	44744	44122	8.5e-148	524	TTTTTACTTTTATTTTTGAGACAGAGTCTCGCACTGTCACCCTGGCTGGAGTGCAGTGGTGCGATCTCGGCTCACTGCAAGCTCTGCTTCCTGGGTTCAAGCAGTTCTCGTGCCTCAGCTTCCCTAGTAGCTGGGATTACAGGCATGCAC---CACCATGCCCAGCTAATTTTTGTATTTTTAGTAGAGATGGGGTTTTACCATGTTGGCTATGCTGGTCTCTAACTCCTGACCTCACATGATCTGCGTGCCTTGCCCTCCCTAAGTGCTGGGATTACAGGCGTGAGCCACTGTGTCCAGCCAATAAAT--ACTTTAAAAATAAATTTTCAGGCCAGGTGCGGTGGCTCATGCCTGTAATCCCAGCACTTTGGGAGGCTGAAGCGGGTAGATCATG--A…	TTTTTAAATTTTTTTTTGAGAAGGAGTCTTGCTCTGTCGCTA-GGCTGGAGTGCAGTGGCGTGATCTCAGCTCACTGCAACCTCCGTCTTCTGGGTTCAAGCCATTCTCCTGCCTCAGCCTCCCAAGTAGCTGGGACTACAAG--TGCACAGCCACCATGCCTAGCTAATTTTTGTATTTTTAGTAGAGACGAGGTTTCACCATATTGGCCAGGATGGTCTCGATCTCTTGACCTCA--TGATCTACCCGCTTCAGCCTCCCAAAGTGCTGGGATTACAGGCATGAGCCACCGCACCTGGCCTGAAAATTTATTTTTAAAGTATTTATT--GGCTGGACACAGTGGCTCACGCCTGTAATCCCAGCACTTAGGGAGGGCAAGGCACGCAGATCATGTGA…	chr12:1181860-1182482	chr12:1181860-1182482	NA	NA	NA	NA	NA	NA	NA	NA
chr6:160467530:+|chr6:160469575:+	chr6:160467530-160469575	IGF2R	circular_RNA|multiple_exon	315	35	93	49	33530.7	30232	32450	37910	2.47552	1.11645	128	84	up	NS	chr6:160467530-160469575	NM_000876	+	chr6:160466915-160467529	615	chr6:160469576-160471504	1929	NM_000876_intron_13_0_chr6_160466915_f(+)	NM_000876_intron_17_0_chr6_160469576_f(+)	89.362	94	10	0	210	303	1147	1054	1.08e-30	125	GCAAAACCTTCGGAACACAAGGGAATAAATTATGTTTGAAAAGGCTTTCGTGTGAATTCTAGGCAAGAAACCTCTCTGAGGGAGACCTTACAAG	GCTAAACTTTCCGAACACAAGGGAGTAAGTCATGTTTGAAAAGGCTTTAGTGTGAATTCTAGGCAAGAAACTTCTCTTAGGGAGACCTTACCAG	chr6:160467124-160467217	chr6:160470629-160470722	NA	NA	NA	NA	NA	NA	NA	NA
chr3:136699308:+|chr3:136714398:+	chr3:136699308-136714398	IL20RB	circular_RNA|multiple_exon	268	33	93	46	769.33	662	803	843	2.32333	1.09465	126	79	up	NS	chr3:136699308-136714398	NM_144717	+	chr3:136677044-136699307	22264	chr3:136714399-136728954	14556	NM_144717_intron_0_0_chr3_136677044_f(+)	NM_144717_intron_5_0_chr3_136714399_f(+)	81.311	305	50	4	4258	4559	2526	2226	9.56e-77	282	AAATGTCAAGGTCGGCCAGGCGTGGTGGCTCATGCCTGTAATCCCAGCACTTTGGGAGGCCAGGGCAGGTGGATCAC--GAGGTCAGGAGATCGAGACCATCCTGGCCAACATGGTGAAACCCCGTCTTTACTAAAAATACAAAAATTAGCCAAGTATGGTGGTGGGCGCCTGTAGTCCCAGCTACTTGGGAGGCTGAGGCAGGAGAATCGCTTGAACCTGGGAGGCAGAGGTTGCAGCGAGCCGAGATTGCACCACTGCACTCCAGTCT-GGCAACAGAGCAAGACTCCATCTCAAAAAAAAAA	AAATGTTAATGGAGGCCAGGCACAGTGGCTCACACCTGTTATCCCAGCACTTTGGGAGGCCAAGGCGGGTGGATCACCTGAGGTCAGGAATTCAAGACCAGCCTGATCAATATGGTGAAACCCTGTCTCTACT-AAAATACAAAAATTAGCCGGGTGTGGGGGCATGCACCTGTAGTCCCAGCTACTCAGGAGGCTGAGTCAGG---ATTCCTTAAACCCGGGAGGCAGAGGTTGCAGTGAGCCGAGATCATGCCACTGTACTCCAGCCTGGGTGACAGGGTGGGACTCCGTCTCAAAAAAAAAA	chr3:136681301-136681602	chr3:136716624-136716924	NA	NA	NA	NA	NA	NA	NA	NA
chr9:20715321:+|chr9:20740339:+	chr9:20715321-20740339	FOCAD	circular_RNA|multiple_exon	192	9	92	46	4471.67	4457	4196	4762	10.8581	4.78375	101	55	up	up	chr9:20715321-20740339	NM_017794	+	chr9:20694564-20715320	20757	chr9:20740340-20758088	17749	NM_017794_intron_2_0_chr9_20694564_f(+)	NM_017794_intron_6_0_chr9_20740340_f(+)	82.155	297	50	2	15752	16047	16886	16592	1.11e-78	291	CTGGGCACGGTGGCTCACACCTGTAATCGCAGCACTTTGGGAGGCCGAGATGGGCAGATCACCTGAGGTCAGGATTTTGAGACCAGCCTCGCCAACATGGTGAAACCCCTCCTCTACTAAAAATACAAAAAATTAGCCAGGCGTGGTGGCGGGCACCTGTAATCCCAGCTACTCTGGAGGCTGAGGCAGGAGAATTGCTTGAAC-CCAGAGGTGGAGGCTGCAGTGAGCTGGTATCACGCCATTTCACTCTAGCCTGGGCAACAAAAGCGTAACTCTGTCTCAAAAAAAAAAAATAA	CTGGACGCGGTGGCTCACGCCTGTAATCCCAGCACTTTGGGAGGCCAAGATGGGTGGATCACCTGAGGTTGGGAGTTCGAGACCAGCCTGACCAACATGGAGAAACCCTGTCTCTACTAAAAATAC--AAAATTAGCCGGGAATGGTGGCGCATGCCTGTAATCCCAGCTACTCAGGAGGCTGAGGAAGGTGAATCACTTAAACTTGGGAGGCGGAGGTTGCGGTGAACTGATATTATGCTATTGCACTCCAGCCTGGGCAACAAGAGCAAAACTCCATCTCAAAAAAAAACATTAA	chr9:20710315-20710610	chr9:20756931-20757225	NA	NA	NA	NA	NA	NA	NA	NA
chr1:116202262:+|chr1:116206889:+	chr1:116202262-116206889	VANGL1	circular_RNA|multiple_exon	739	42	91	42	7722	7281	7560	8325	2.08671	0.874595	133	84	up	NS	chr1:116202262-116206889	NM_138959	+	chr1:116194106-116202261	8156	chr1:116206890-116224984	18095	NM_138959_intron_1_0_chr1_116194106_f(+)	NM_138959_intron_3_0_chr1_116206890_f(+)	80.723	249	39	5	278	521	14696	14452	3.25e-58	219	TTTTTTTTTTTTTGAGACGGAGTCTCGTTCTGTCACCCAGGCTGGAATGCAGTGGTGCCATCTCGGCTCACTGCAAGCTCCGCCTTGTGGGTTCACGCCACTCTCCTGCCTCAGCCTCCCGAGTAGCTGAGACTACAGGCGCCCACCACCACGCCTGGCTAATTTTTGTATTTTTAGTAGAGACGGGGTTTCACCTTGTTGGCCAGGATGGTCTCGA---TCTGACCT--TGTGATCCGCCCGCCTCGG	TTTTTTTTTTTTTGAGAC--AGTCTCCCGCTGTCACCCAGGCTGGAGTGCAGTGGCGCAATCTCGGCTCACTGCAACCTCCACC-TCCAGGTTCAAGGGATTCTCCTGCCTCAGGCTCCCAAATAGCTGGGACTACA-GCACGTGCCACCACGCCCAGCTAAATTTTGTATTTTTAGTAAGGACGGGGTCTCACCATGTTGCCCAGGCTGGTCTTGAACTCCTGAGCTCAAGTGATCCGCCTACCTTGG	chr1:116194383-116194626	chr1:116221341-116221585	NA	NA	NA	NA	NA	NA	NA	NA
chr2:242573494:-|chr2:242572332:-	chr2:242573494-242572332	THAP4	circular_RNA|single_exon	1162	40	91	42	8325	7126	7813	10036	2.07496	0.745546	131	82	up	NS	chr2:242572332-242573494	NM_015963	-	chr2:242545889-242572331	26443	chr2:242573495-242576355	2861	NM_015963_intron_3_0_chr2_242545889_r(-)	NM_015963_intron_4_0_chr2_242573495_r(-)	81.518	303	40	3	6065	6352	1457	1156	1.78e-80	295	GTGACTCATGCCTGTAATCCCAACACTTTGGGAGGCCGAGGCAGGCAGATCACTTAAGGTCA-------------AGAGTTTGAGACCAGCCTGGCCAACAGGGTGAAGCCCTGTCTCTACTAAAAATACAAAAA--TTAGCTGGGCATGGTGACACGTGCCTGTAATCCCAGCTTCTCAGGAGGCTGAGGCAGGAGGATCACTTGAACCCGGGAGGTGGAGGTTGCAGTGAGTCGAGATCACGCCACTGCACTCCATCCTGGGTGACAGAGCGAGACTCCGTCTAAAAAAAAAAAACAAAAA	GTGGCTTATGCCTGTAATCCCAGCACTTTGGGAGGCCGAGGCGGGTGGATCACTTGAGGTCAGGACTTTGAGGCCAGAGTTCGAGACCAGCCTGGCCAATATGGTGAAACCCTGTCTCTACTAAAAATACAAAAAAATTAGACAGGCGTGGTGGCGCTTGCCTGTAATCCCAGCTACTTGGGAGGCTGAAGCAGGAGAATAGCTTGAACCCAGGAGCGGG-GGTTGCAGTGAGCCGAGATCGCACCAATGCACTCCAGCCTGGGCGACAGAGGGAGACTCCTTCTCAAAAAAAAGAGAAAAAA	chr2:242565980-242566267	chr2:242574899-242575200	NA	NA	THAP4:242575810	1	NA	NA	NA	NA
chr8:103855975:-|chr8:103850972:-	chr8:103855975-103850972	AZIN1	circular_RNA|multiple_exon	365	39	91	47	8231.33	7495	7909	9290	2.21119	0.972275	130	86	up	NS	chr8:103850972-103855975	NM_148174	-	chr8:103848619-103850971	2353	chr8:103855976-103870240	14265	NM_148174_intron_6_0_chr8_103848619_r(-)	NM_148174_intron_9_0_chr8_103855976_r(-)	81.905	315	29	7	1536	1844	5708	5416	5.76e-85	306	GTAGCTCATGCCTGTAATCCCAGCACTTGGGGAGGCCGAGGCGGGTGGATCACTTGAAGTCAGGAGTTTGAGACCAGCCTGGCCAACATGGTGAAACCCTGTCTCCACTAAAAATAAAAAAAATTAGCTGGGCGTGGTGGTGCACCCTTGTATTTCCAGCTACTTTGGGAGGCTGAGGCAGGAGAATTGCTTGAACTCAGGAGGCACTCTCATGAGGCGGAGGTTGCAGTGAG-CTGAAATTGCGCCACTGCACTCCAGCCTGGGCGACAGA-GTGAAACTCCATCTCAGAAAAAAAA----GAAAAAAAAATTT	GTGGCTCACGCCTGTAATCCCAGCACTTTGGGAGGCTGAGGAGGGCAGATCACCTGAGGTCAGGAGTTCGAGACCAGCCTGACCAACATGGCGAAACCTTGTCTCTACTAAAAAT--ACAAAATTAGCTGGGCATGGTGGTGTGTGCCTGTAATTCCAGCTAC-TTGGGAGGCTGAGGCAGGAGAATTGCTTGAACTAAGGAGGCA-------------GAAGTTGCAGTGAGACTGAA------CCACTGCACTCCAGCCTGGGCAACAAAGGTGAAACTCCATCTCAAAAAAATAATAGTAAAAAAAAAATTT	chr8:103849128-103849436	chr8:103864533-103864825	NA	NA	NA	NA	NA	NA	NA	NA
chr11:12696956:+|chr11:12785981:+	chr11:12696956-12785981	TEAD1	circular_RNA|multiple_exon	407	31	91	5	30221.3	29829	29660	31175	2.95221	0.154327	122	36	up	NS	chr11:12696956-12785981	NA	NA	NA	NA	NA	NA	NA	NA	NA	NA	NA	NA	NA	NA	NA	NA	NA	NA	NA	NA	NA	NA	NA	NA	NA	NA	NA	NA	NA	NA
chr11:68115315:+|chr11:68157520:+	chr11:68115315-68157520	LRP5	circular_RNA|multiple_exon	567	27	91	48	26440	23685	25339	30296	3.15037	1.38984	118	75	up	NS	chr11:68115315-68157520	NM_002335	+	chr11:68080274-68115314	35041	chr11:68157521-68170950	13430	NM_002335_intron_0_0_chr11_68080274_f(+)	NM_002335_intron_6_0_chr11_68157521_f(+)	85.67	321	42	4	32463	32780	13232	12913	6.11e-99	358	TGTTTGTTTGTTTTTTTGTT-TTTGTTTTGCTGTT-TTTTGAGACAGAGTCTCGCTGTGTCACCCAGGCTGGAATGCAGTGGCGCAATCTTGGCTCACTGCAACCTCCACCTCCAGGGTTCAAGTGATTCTCCTGCCTCAGACTTGTGAGTAGCTGGGATTACAGGTGCCCGTCACTACGCCCAGCTAATTTTTGTA-TTTTAGTAGAGACGGGGTTTCACCATGTTGGCCAGGCTGGTCTCGAACTCCTGACCTCAGGTGATCCACCCGCCTCAGCCTCCCAAAGTGCTGGGATTACAGGCGTGAGCCACCATGCCTGGC	TGTTTGTTTGTTTTTTGTTTGTTTGTTTGTTTGAGATTTTGAGACAGCGTCTCACTCTGTTGCCCAGGCTGGAGTGCAGTGGCAAGATCTCGGCTCACTGCAAGCTCCACCTCCCAGGTTCAAGCGATTCTCCTGCCTCAGCCTCCCGAGTAGCTCGGATTACAGGTACCCGCCACCACACCTGGCGAATTTTTGTATTTTTAGTAGAGA-TGGGTTTCACCATGTTGACCAGGCTGGTCTCGAACTTCTGACCTCAAGTGATCCACCCTCCTCAGCCTCCCAAAGTGCTGGGATTCCAGGCGTGAGCCACCGCGCCCGGC	chr11:68112736-68113053	chr11:68170433-68170752	NA	NA	NA	NA	NA	NA	NA	NA
chr12:22811948:+|chr12:22826594:+	chr12:22811948-22826594	ETNK1	circular_RNA|multiple_exon	300	31	90	84	2128	2025	1979	2380	2.97071	2.3055	121	115	up	up	chr12:22811948-22826594	NM_018638	+	chr12:22796957-22811947	14991	chr12:22826595-22837416	10822	NM_018638_intron_1_0_chr12_22796957_f(+)	NM_018638_intron_5_0_chr12_22826595_f(+)	76.744	43	8	1	6381	6421	2104	2062	0.74	30.1	TAGCTGTAGTTTTTTT--TGTAGATATTCTTTATCAGATTGAA	TATCTGTTGTTCATTTCATGAAGATATTCTTTTTCATTTTGAA	chr12:22803337-22803377	chr12:22828656-22828698	NA	NA	NA	NA	NA	NA	NA	NA
chr16:2106197:+|chr16:2108874:+	chr16:2106197-2108874	TSC2	circular_RNA|multiple_exon	174	23	90	30	13096	11951	12666	14671	3.69215	1.06252	113	53	up	NS	chr16:2106197-2108874	NM_001114382	+	chr16:2105521-2106196	676	chr16:2108875-2110670	1796	NM_001114382_intron_5_0_chr16_2105521_f(+)	NM_001114382_intron_9_0_chr16_2108875_f(+)	82.895	304	46	4	92	390	945	643	2.04e-84	302	GGCTGGGCACAATGGCTCACGCCTGTAATCTCAGCACTTTGGGAGGCCGAGGCAGGCGGATCAC--GAGGTCAGGAGTTCGAGACCAGCCTGGCCAACATGGTGAAACCCTGTCTCTACTAAAAATACAAAAATTAGCCGGGCATGGTGGTGGGAGCCTGTAATCCCAGCTACTCAGGAGGCTGAGGCAGGAGAATTGCTTGAAACCGGAAGGCAGAGGTTGCAGTGAGCGGAGATCGTGCCACTGCACTCCAGCCTGGGTGA-AAGAGCAAAACTCCATCTCA--AAAAAAAAAAAAAAAAAA	GGCCGGGCACGGTGACTCATACCTATAATTCCAGCACTTTGGGAGGCTGAGGCTGGCGGATCACCTGAGGTCGGGAGTTTGAGACCAGCCTGACCAATGTGGAGAAACCCAGTCTCTACTAAAAATA-AAAAATTAGCTGTGTGTAGTGGCCCATGCCTATAATCCCAGCTACTCAGGAGGCTGAGGCAGGAGAATGGCTTGAACCTGGGAGGCGGAGGTTGCGCTGAGCCAAGATCGCGCCATTGCACTCCAGCCTGGGCAATAAGAGCGAAACTCTGTCCCATTAAAAAAAAAAAAAAAAAA	chr16:2105612-2105910	chr16:2109517-2109819	NA	NA	NA	NA	NA	NA	NA	NA
chr22:50198008:-|chr22:50181038:-	chr22:50198008-50181038	BRD1	circular_RNA|multiple_exon	653	21	90	39	3233.67	2853	3129	3719	3.90768	1.42469	111	60	up	NS	chr22:50181038-50198008	NA	NA	NA	NA	NA	NA	NA	NA	NA	NA	NA	NA	NA	NA	NA	NA	NA	NA	NA	NA	NA	NA	NA	NA	NA	NA	NA	NA	NA	NA
chr5:74137504:-|chr5:74130251:-	chr5:74137504-74130251	FAM169A	circular_RNA|multiple_exon	305	34	89	30	163.33	166	155	169	2.80342	0.86669	123	64	up	NS	chr5:74130251-74137504	NR_046462	-	chr5:74109845-74134789	24945	chr5:74137505-74161989	24485	NR_046462_intron_7_0_chr5_74109845_r(-)	NR_046462_intron_10_0_chr5_74137505_r(-)	83.75	320	46	4	19730	20045	6875	6558	3.81e-91	331	TTTTTTTTTTTTTTCTTTGAGAC-GAGTTTTGCTCTGTCACCCAGGCTGGAGTGCAGTGGTGCAATCTCAGCTCGCTGCAACCTCTGCCTCCTGGGTTCAAGTGATTCTCCTGCCTCAGCCTCTTGAGTAGCTGGGGTTATAGGTGTGTGCCACCACGCCCAGCTAATTTTTGTATTTTTAGTGGAGACGGG-TTTTGCCATGTTGGCCACGCCGGTCTTGAACTCCTGACCACAGGTGATCCGCCCACCTTGGCCTCCCAAAGTGTTGAGGTTACAGGCGTGAGCCTCCGCGCCTAGCCATCGTTT--GTCATTTTTAA	TTTTTTTTTTTTTTTTTTGAGACAGAGTCTTGCTCTGTCACCCAGGCTGGAGTGCCGTGGCACAATCTCAGCTCACTGCAACCTCCACCTCCTGGATTCAAGCAATTCTCCTGCCTCAGCCTCCTGAGTAGCTGGGATTACAGGCACATGCCATCAAGCCTGGCTAATTTTTGTATTTTTAGTAGAGACGGGATTTCACCATGTTGGTCAGGCTGGTCTCAAACTCCTGACCTC--GTGATCCACCCGCCTTGGCCTCCCATAGTGCTGGGATTACAGGCGTGAGCCACCACGCCCGGCGAAGGTTTTCTTAATTTTTAA	chr5:74114745-74115060	chr5:74155115-74155432	NA	NA	NA	NA	NA	NA	NA	NA
chr13:99061592:+|chr13:99064288:+	chr13:99061592-99064288	FARP1	circular_RNA|multiple_exon	320	38	87	55	19171.7	19006	17860	20649	2.43638	1.3322	125	93	up	NS	chr13:99061592-99064288	NM_005766	+	chr13:99047731-99061591	13861	chr13:99064289-99076825	12537	NM_005766_intron_12_0_chr13_99047731_f(+)	NM_005766_intron_15_0_chr13_99064289_f(+)	84.354	294	42	3	12860	13152	7448	7158	2.07e-85	313	TTTTTTTTTTGAGACAGAGTCTCACTTTGTCGCCCAGGCTGGAGTGCAGTGGGGCGATCTCAGTTCACCGCAACCT-TACCTACCTGGTTCAAGCAATTCCCCTGCCTCAGCCTCCCAAGTAGCTGGGATTGCAGGCACCCGCCACCATGCCCAGCTAATGTTTTTGTATTTTTGGTAGAGACGGGGTTTCATCATGTTGGCTAGACTGGTCTCAAACTCCTGACCTCAGGCAATCCGCCTGCCTCGGCCTCCCAAAGTGCTGGGATTACAGGCGCGAGCCACTGCGCCTGGCC	TTTTTTTTTGGAGACAGAGTCTCG-TCTGTCACCCAGGCTGGAGTGCAGTGGTGCAATCTTGGCTCACTGCAACCTCTGCCTCCTGGGTTCAAGTGATTCTCCTGCCTCTGCCTCCCGAGTAGCTGGGATTATAGGTGCCTGCCACCATGCCCAACTAAT--TTTTCTATTTTTAGTAGAGATGGGGTTTCACCATGTTGGCAAGGCTGGTCTTGAACTCCTGACCTCAGGTGATCCACCCACCTCGGCCTCCCAAAGTGCTGGGATTATAGGCGTGAGCCACTGTGCCTGACC	chr13:99060590-99060882	chr13:99071446-99071736	NA	NA	NA	NA	NA	NA	NA	NA
chr20:57014001:+|chr20:57016139:+	chr20:57014001-57016139	VAPB	circular_RNA|multiple_exon	2186	36	87	46	7902.67	7514	7243	8951	2.50709	1.07264	123	82	up	NS	chr20:57014001-57016139	NR_036633	+	chr20:56993420-57015962	22543	chr20:57016140-57019132	2993	NR_036633_intron_1_0_chr20_56993420_f(+)	NR_036633_intron_2_0_chr20_57016140_f(+)	84.642	293	38	5	1633	1920	568	278	7.39e-85	309	TTTTTTTTTTGAGAC--AGTCTCACTTTGTCGCCCAGGCTGGAGTGCAGTGGCGCGATCTCTGCTCACTGCAACCTCCACCTCCCAGATTCAAGCAATTCTCTTGCCTCAGCCTCCCGAGTAGCTAGGATTACAGGTGCGTGCCACCACA-CCTGGTAA-TTTTTGTA-TTTTTAGTAGAGACAGGGTTTCACCATGTTGGCTAGGCTGGTCTCAAACTCCTGACCTCAAGTGATCCGCCTGCCTCGGCCTCCCAAAGTGCTGGGATTACAGGCGTGAGCCACCGCGCCAGGC	TTTTGTTTTTGAGACGAAGTCTAGCTCTGTCACCCAGGCTGGAGGGCAGTGGCACGATCTCAGCTCACTGCAACCTCCGCCTCCTGGGTTCAAGCGATTCTCCTGCCTCAGCCTCCCGAGTGGCTGGAATTACAGGCACCTGCCACCACACCCAACTAATTTTTTGTATTTTTTATTAGAGACGGGGTTTCACTTTGTTGGCCAGGCTGGTCTTGAACGCTTGACCT--TGTGATCGGCCCGCCTTGGCCTCCCAAAGTGCTGGGATTACAGGCGTGAGCCACCGCACCCGGC	chr20:56995052-56995339	chr20:57016417-57016707	NA	NA	NA	NA	NA	NA	NA	NA
chr12:96728643:-|chr12:96717726:-	chr12:96728643-96717726	CDK17	circular_RNA|multiple_exon	310	33	87	13	1942.67	1837	1901	2090	2.54761	0.346252	120	46	up	NS	chr12:96717726-96728643	NM_002595	-	chr12:96707233-96717725	10493	chr12:96728644-96793763	65120	NM_002595_intron_13_0_chr12_96707233_r(-)	NM_002595_intron_15_0_chr12_96728644_r(-)	79.346	765	126	8	1975	2718	55171	54418	0	661	AATTTTTTTTTT-TTATTATACTTTAAGTTTTAGGGTACATGTGCACATTGTGCAGGTTAGTTACATATGTATACATGTGCCATGCTGGTGCGCTGCACCCACTAACTCGTCATCTAG-----------------CCTTAGGTATATCTCCCAATGCTATCCCTCCCCCCTCCCCCCACCCCACCACAGTCCCCAG---AGTGTGATATTCCCCTTCATGTGTCCATGTGATCTCATTGTTCAATTCCCACCTATGAGTGAGAATATGCGGTGTTTGGTTTTTTGTTCTTGCGATAGTTTACTGAGAATGATGATTTCCAATTTCATCCATGTCCCTACAAAGGACATGAACTCATCAATTTTTATGGCTGCATAGTATTCCATGGTGTATATGTGCCA…	AATTATTTTATTGTTGTTGTTTTTGAAGTTCTGGGGTATATGTGCAAGATGAGCAGGCTTGTTACATAGGTAAACATGTGCCATGGTGGTGTGCTGCACT---TAACCCATCACCTAGGTATTAAGGCCAACATGCATTAGCTCTTTTCCCTAATGCTCTCCCTACCCCTGCCCTCCTCCG----ACAGGCCTCAGTTAAGTGT--TGTTTCCCTCCCTGTTTCCATATGTTCTCACTGTTCACCTCCCACTTATAAGTCAGAACATGAGGTGTTTGGTTTTCTGTTTCTGTGTTAGTTTGCTGAGCATAATGGTTTCCAGCCTTAACCATGTCCCTGCAAAGGACATGATCTCATTCCTTTTTGTGGCTGAATAGTATTCCATGGTGTCCATGTACCA…	chr12:96715008-96715751	chr12:96738593-96739346	NA	NA	NA	NA	NA	NA	NA	NA
chr18:42281140:+|chr18:42281797:+	chr18:42281140-42281797	SETBP1	circular_RNA|single_exon	657	25	87	71	759.67	730	731	818	3.47524	2.53447	112	96	up	up	chr18:42281140-42281797	NM_015559	+	chr18:42260987-42281139	20153	chr18:42281798-42449194	167397	NM_015559_intron_0_0_chr18_42260987_f(+)	NM_015559_intron_1_0_chr18_42281798_f(+)	86.572	283	37	1	3637	3919	36947	36666	3.31e-92	336	TTTTTTGTGACAGAGTCTCGCTCTTGTTGCCCAGGCTGGAGTGCAGTGGCGTGATCTTGGCTCACTGCAACCTCTGCCTCCTGGGTTCAAGTGATTCTCCTGCCTCAGCCTCCCAAATAGCTGGGATTACAGGCACCCACCACCATGCCTGGCTAATTTTTGTATTTTTAGTAGAGACGGGGTTTCACCATGTTGGCCAGGCTGCTCTTGAACTCCGGACATCAGGTGATCCACCTGTCTCAGCCTCCCAAAGTGGTGGGATTACAGGTGTGGGCCACCGCGC	TTTTTTGAGATGGAGTCTCGCTCT-GTCACCCAGGCTGGAGTGCAGTGGCATGATCTTGGCTCACTGCAACCTCCGCCTCCTGGGTTCAAGTGATTCTCCTGGCTCAGCCTCCTGAGGAGCTGGCATTCCAGGCATGTGCCACCACACCCAGCTAGTTTTTGTATTTTTAGTAGAGATGGAGTTTCACCATGTTGGGCAGGCTGGTCTTGAACTCCTAACCTCAGGTGATCTGCCTGCCTCGGCCTCCCAAAGTGCTGGGATTACAGGTGTGAGCCACAGCGC	chr18:42264623-42264905	chr18:42318463-42318744	NA	NA	NA	NA	NA	NA	NA	NA
chr3:48587667:-|chr3:48575931:-	chr3:48587667-48575931	PFKFB4	circular_RNA|multiple_exon	237	6	87	0	2852	2290	3115	3151	10.6597	0	93	6	up	NS	chr3:48575931-48587667	NM_004567	-	chr3:48573897-48575930	2034	chr3:48587668-48594113	6446	NM_004567_intron_6_0_chr3_48573897_r(-)	NM_004567_intron_12_0_chr3_48587668_r(-)	79.791	287	55	2	686	972	3477	3194	3.54e-68	250	TGGCTTATGCCTGTAATCCTAGCACTTTGGGAGGCTGAGGCGGGAGGATTGCATGAGCCTAGGATTTTGAGACCAGCCTGGGCAACATGGTGAAACCCCGTCTCTACAAAAAATACAAAAATTAGCCTGGTGTGGTGGCGCATGGCTGTAGTCCCAGCTACTCGGGAGGCTGAGGTGGGAGAATCACCTAAGCCCAGGGAGGTCAAGGCTGTAGTGAGTTGCAGTTGCACCACTGCATTCCAGCCTGGGTGACAGAGTGAGACCCTGTCTCAAAAAAAAAAAAAAAA	TGGCACATGCCTGTAATCCCAGCACTTTGGGAGGCCGAGGCAGGCAGATCACCTGAGGTCAGGAGTTCGAGACCAGCTTGGCCAACATGGTGAAACCCTGTCTCTACTAAAAATACAAAAATTAGCCGGGTGTGGTGGTGCACACCTGTAATCCCAGCTACTCGGGAAGCTGAGACAGGAGAATTGCTTTAACACA-GGAGGCAGAGGTTGCAGTGAGCCAAGATTGTGCCACTGCACTCCAGCCTGGGGGACAAAGCAAGA--CTGTCTCCAAAAAAAAAAAAGAA	chr3:48574959-48575245	chr3:48590637-48590920	NA	NA	NA	NA	NA	NA	NA	NA
chr2:230456604:-|chr2:230450574:-	chr2:230456604-230450574	DNER	circular_RNA|multiple_exon	474	39	85	64	10338.7	9761	10477	10778	2.03054	1.48618	124	103	up	NS	chr2:230450574-230456604	NM_139072	-	chr2:230411809-230450573	38765	chr2:230456605-230578863	122259	NM_139072_intron_8_0_chr2_230411809_r(-)	NM_139072_intron_11_0_chr2_230456605_r(-)	85.117	383	54	3	27479	27861	54012	53633	5.22e-118	423	TTTGAAGTTCTGGGGTACAAGTGCATGTTTGTTGCATAGATAAACTTGGGTTATGGGGGTCTATTGTACAGATTATTTTATCACCCAGGTATGAAGCCTTGTACTCATTAGTTATTCTTCCTGATCCTCTCTCTCCTCCTACCCTCCACCCTCCAAAAGGCGCCAGTGTGTGTTGTTCCCCTCTATATGTCCATGTGTTCCCATCATTTCACTCCCACTTATAAGTGAGAACATGCAGTGTTTGGCTTTCTGTTCTTGTGTTAGTTTGCTAAGGATAATGGCCCCCAGCTCCATCCATGTCCCTGCAAAGGACATGATCTCATTCTTTTTTATGGCTGCATAGTATTCCATGGTGCATATGTACCACATTTTCTTTATCCAGT	TTTTAAGTTCAGGAGGACACGTGCAGGTTTGTTACATAGGTAAACTTGGGTCACGGTGTTTTTTTGTACAGATTATTTCATCATGCAGGTATTAAGACTAGCACCCATTAGTTATTTTTCCTGATCCTCTCCCTCCTCCCACCCTCTACCCTCCAAAAGGCCCCAATGTGTGTCTTTCCCCTTTACGTGTCCATGTGTTCTCATCATTT-GCT-CCACACATAAGTGAGAACACGTGGTATTTGATTTTCTGTTCCTGTGTTAGTTTGCTAAGGATAGTGACCTCCAGCTCCATCCATGTCCCTGC-AAGGACATGATCTCATTCTTTTTTGTGGCTGCAGAGTATTCCATAGTGTATATGTGCCACATTCTCTTTACCCAGT	chr2:230422713-230423095	chr2:230524852-230525231	NA	NA	NA	NA	NA	NA	NA	NA
chr3:126191148:-|chr3:126178496:-	chr3:126191148-126178496	ZXDC	circular_RNA|multiple_exon	236	25	85	13	5360.67	4863	5336	5883	3.09861	0.429842	110	38	up	NS	chr3:126178496-126191148	NM_025112	-	chr3:126160790-126178495	17706	chr3:126191149-126193801	2653	NM_025112_intron_2_0_chr3_126160790_r(-)	NM_025112_intron_8_0_chr3_126191149_r(-)	90.333	300	29	0	15104	15403	894	595	1.48e-115	410	TTATTATTTTTTTTTTTTGAGAGGGAGTCTCGCTCTGTCACCCAGGCTGGAGTGCAGTGGCATGATCTCGGCTCACTGCAAGCTCTGCCTCCTGGGTTCATGCCATTCTCCTGCCTCAGCCTCCCGAGTAGCTGGGACTACAGGCACCCGCCACCACCACTGGCTAATTTTTTGTATTTTTAGTAGAGACGAGGTTTCACCGTGTTAGCCAGGATGGTCTCGATCTCCTGACCTTGTAATCTGCCCGCCTTGGCCTCCCAAAGCGCTGGGATTACAGGCGTGAGCCACTGCGCCCGGCCA	TTTTTTTTTTTTTTTTTTGAGACGGTGTCTCGCTCTGTCGCCCCGGCTGGAATGCAGTGGCGCGATCTCGGCTCACTGCAAGCTCCGTCTCTGGGGTTCACACCATTCTCCTGCCTCAGCCTCCCGAGTAGCTGGGACTACAGGCGCCCGCTACCACGCCCGGCTAATTTTTTGTAGTTTTAATAGAGACGGGGTTTCACCGTGTTAGCCAGGATGGTCTCGATCTCCTGACCTCGTAATCCGCCCGCCTCGGCCTCCCAAAGTGCTGGGATTACAGGCGTGAGCCACCGCGCCCAGCCA	chr3:126163093-126163392	chr3:126192908-126193207	ZXDC:126163208	1	NA	NA	ZXDC:126163208	1	NA	NA
chr2:239103511:-|chr2:239090706:-	chr2:239103511-239090706	ILKAP	circular_RNA|multiple_exon	209	20	85	18	3394	3192	3112	3878	4.35925	0.740794	105	38	up	NS	chr2:239090706-239103511	NM_030768	-	chr2:239082295-239090705	8411	chr2:239103512-239112139	8628	NM_030768_intron_2_0_chr2_239082295_r(-)	NM_030768_intron_10_0_chr2_239103512_r(-)	81.315	289	43	4	5645	5929	1546	1265	1.41e-73	269	GGTGGCTCACGCCTGTAATCCCAGCACTTTGGGGGGCCAAGGCGGGTGGATCAC--GAGGTCAGGAGTTCAAGACCAGCCTGGCCAGGATGGTGAAACCCCATCTCTACTAAAAATAAAAAAATTAG-CTGGCACGGTGGCAGGCACCTGTAATCCCAGCTACTCGGGAGGTTGAGGCAGGAGGATCACTTGAACCCAGGCGGCAGAGGTTGCAGTGAGTCGAGATCATGCCACTGCACTCCAGCCTGGGC-AATAGAGTGAGACTCTGTCTCAAAAAAAAAAAAAAAA	GGTGGCTCACACCTGTAATCCCAGCAATTTGGGAGGCCGAGGCGGGCGGATCACCTGAGGTCAGGAGTTCAAGACCACCCTACCCAACATGGTGAAACCCCGTCTCTACTAAAAATATAAAAATTAGCCGGGTGTGGTGGTCGGCGCCTGTAATCTCAGCTAGTAGGGAGGCCTAGGCAGGAGAATTGTTTGAACC-------CGGAGGTTGCAGTGAGCTCAGATCTCACCATTGCACTCCAGCCTGGGCGACAAGAGTGAGACTCCGTCTCAAAAAGTAAAATAAAA	chr2:239084777-239085061	chr2:239110594-239110875	NA	NA	NA	NA	NA	NA	NA	NA
chr22:38710174:-|chr22:38694791:-	chr22:38710174-38694791	CSNK1E	circular_RNA|multiple_exon	153	16	85	13	15244.3	13251	15041	17441	4.68027	0.617306	101	29	up	NS	chr22:38694791-38710174	NA	NA	NA	NA	NA	NA	NA	NA	NA	NA	NA	NA	NA	NA	NA	NA	NA	NA	NA	NA	NA	NA	NA	NA	NA	NA	NA	NA	NA	NA
chr3:33686395:-|chr3:33633887:-	chr3:33686395-33633887	CLASP2	circular_RNA|multiple_exon	622	15	85	25	4924.33	4786	4662	5325	5.81739	1.49797	100	40	up	NS	chr3:33633887-33686395	NM_015097	-	chr3:33626413-33633886	7474	chr3:33686396-33704936	18541	NM_015097_intron_17_0_chr3_33626413_r(-)	NM_015097_intron_31_0_chr3_33686396_r(-)	89.384	292	28	3	4972	5261	15692	15402	7.92e-105	376	GGCCGGGTGCGGTGGCTCACGCCTGTAATCCCAGCACTTTGGGAGGCCGAGGCAGGCGGATCATGAAGTCAGGAGATCGAGACCATC-TGGCTAACACGATGAAACCCTGTCTCTACTAAAAATACAAAAAATTAGCTGGGCGTGGTGGCGGGTGCCTGTAGTCCCAGCTACACAGGAGGCTGAGGCAGGAGAATGGCGTGAACCTGGGTGGCAGAGCGTGCAGTGAGCCAAGATCACACCACTGCACTCCAGCCTGGGCGACAGAGCAAGACTCCGACT-CAAAAAAAAAA	GGCCGGGCGCGGTGGCTCACGCCTGTAATCCCAGCACTTTGGGAGGCCGAGGCAGGTGGGTGACGAGGTCAGGAGATTGAGACCATCCTGGCTAACACGGTGAAACCCA-TCTCTACTAAAAATACAAAAAATTAGCCAGGCGTGGTGGTGGGCGCCTGTAGCCCCAGCTACTCAGGAGGCTGAGGCAGGAGAATGGCGTGAACCTGGGAGGTGGAGGTTGCAGTGAGCTGAGATCGCACCACTGCATTCCAGCCTGGGCAACAGAGCGAGATTCCGTCTGCAAAAAAAAAA	chr3:33628626-33628915	chr3:33689245-33689535	NA	NA	NA	NA	NA	NA	NA	NA
chr17:11958206:+|chr17:12016677:+	chr17:11958206-12016677	MAP2K4	circular_RNA|multiple_exon	422	31	84	63	2743.67	2720	2509	3002	2.93755	1.84135	115	94	up	NS	chr17:11958206-12016677	NM_003010	+	chr17:11924319-11958205	33887	chr17:12016678-12028610	11933	NM_003010_intron_0_0_chr17_11924319_f(+)	NM_003010_intron_6_0_chr17_12016678_f(+)	89.655	290	30	0	21766	22055	11613	11324	3.17e-108	389	GCCAGGCGCAGTGGCTCACGCCTGTAATCCCAGCACTTTGGGAGGCCGAGGTGGGCGGATCATGAGGTCAGGAGATCGAGACCATCCTGGCTAACACAGTGAAACCCCGCCTCTACTAAAAATACAAAAAATTAGCCGGGCGTAGTGGCGGGGGCCTGTAGTCCCAGCTACTCGGGAGGCTGAGGCAGGAGAATGGCGTGAACCCAGGAAGTGGAGCTTGCAGTGAGCCGAGATTGTGCCACTGCACCCCAGCCTGGGCGACAGAGTGAGACTCCGTCTCAAAAAAAAAA	GCCAGGTGCAGTGGCGCACGCCCGTAATCCCAGCACTTTGGGAGGCCGAAGCGGGTGGATCAGGAGGTCAGCAGATCGAGACCATCCTGGCTAACACGGTGAAACCCCATCTCTACTAAAAATACAAAAAAGTAGCTGGGCCTGGTGGCAGGTGCCTGTAGTCCCAGCTACTCAGGAGGCTGAGGCAGGAGAATGGCGTGAACCCGGGAGGCAGAGCTTGCAGTGAGCCGAGATCATGCCACTGCACTCCAGCCTGGACAACAGAGCGAGGCTCCATCTCAAAAAAAAAA	chr17:11946084-11946373	chr17:12028001-12028290	NA	NA	NA	NA	NA	NA	NA	NA
chr17:43159012:+|chr17:43164020:+	chr17:43159012-43164020	NMT1	circular_RNA|multiple_exon	252	27	84	26	19611.7	17978	18459	22398	3.03004	0.772933	111	53	up	NS	chr17:43159012-43164020	NM_021079	+	chr17:43138829-43159011	20183	chr17:43164021-43171052	7032	NM_021079_intron_0_0_chr17_43138829_f(+)	NM_021079_intron_2_0_chr17_43164021_f(+)	80.5	600	97	9	13741	14325	3286	2692	2.51e-152	533	CAGCCAGGTGCGGTGGCTCACGCCTGTAATCCTAGCATGTTGGGAGGCTGAGGTGAGTGGATCACTTGAGGTCAGGAGTCCAAGACCAGACTGGCCAACATGGTGAAACCCCGTCTCTACTAAAAATATAAAAATTAGCTGGGCCTGATGCTGGGCGCCTGTAATCCCAGCTACTCAGGAGGCCGAGGTGTGAGGATTTGCTTGAACCTGGGAGGTGGAGGTTGCAGTGAGCCGAGATCACACCACTGCACTAGAGGCTGGGCAACAGAGCGAGACTCTTGTCTTAAAAAAAAAAAA---ATGGCTGGGCGTGGTGGCTCACGCCTGTAATCCCAGCACTTTGGGAGGCCAAGGCTGGCAGATCATGAGGTCAGGAGTTCAAGACCAGCCTGGCCAACA…	CAGTCAGGTGCAGTGGCTCACGCCTATAATCCCAGCACTTTGGGAGGCTAAGACAGGAGGACAGCTTGAGCCTAGGAGTTTGAGACCAGCCTGGTCAACATAGTGAAACCATGTCTCCACAAAAAATTTAAAAATTAGCCAGGCATGTGGCAGG-CACCTGTAGTCCCAGCTACTCAGGAGGCTAAGGTGGGAGGATT-GCTTGAGCCCAGGAGATCAAGGCTGCAGTGAGCCATGATCATACCACTGCACTCCAGCCTGGGCAGCAGAGCGAGA-TCCTGTCTCAAGAAAATAAAAGAGAGGGCCGGGTGCGGTAGCTCATGCCTGTAATCCTAGCACTTTGGGAGGCCAAGGCACGTGGATCACGAGGTCAGGAGTTCAAGACCAGCCTGGCCAAGA…	chr17:43152569-43153153	chr17:43166712-43167306	NA	NA	NA	NA	NA	NA	NA	NA
chr13:114138371:-|chr13:114128439:-	chr13:114138371-114128439	DCUN1D2	circular_RNA|multiple_exon	346	20	84	60	1545.67	1450	1472	1715	4.13723	2.53644	104	80	up	up	chr13:114128439-114138371	NM_001014283	-	chr13:114115452-114128438	12987	chr13:114138372-114144981	6610	NM_001014283_intron_2_0_chr13_114115452_r(-)	NM_001014283_intron_5_0_chr13_114138372_r(-)	85.366	287	31	4	7040	7322	5844	5565	1.38e-88	320	TGTAATCCCAGCACTTTGGGAGGCCGAGGCGGGCGGATCAC--GAGGTCAGGAGATCGAGACCACCCTGGCCAACATGGTGAAACCCCATCTCTACTAAAAAAATATAAAAAATTAGCCGGGCGTGGTGGCGGGCGCCTGTAGTCCCAGCTACTCAGGAGGCTGAGGCAGGAGAATGGCGTGAACCCAGGAGGTGGAGCTTGCAGTGAGCCGAGATCGTGCCACTGCACTCCAGCCTGGGCGACAGAGCAGGACTC--TCTCAAAAAAAAAAAAAAAAAAAAAAAAA	TGTAATCCCAGCACTTTGGGAGGCTGAGGCGG----ATCACCTGAGGTCAGGAGTTCAAGACCATCCTGGCCAACATGGAGAAACCCCATCTCTACTAAAAATACA---AAAATTAGCTGGGTGTGGTGGCATGCGCCTATAGTCCCAGCTACTTGGGAGGCTGAGGCAGGAGAATCACTTGAACCTGGGAGGTGGAGATTGCAGCGAGCTGAGATCGTGCCACTGCACTCCAGCCTGGGCGACAGGGCGAGACTCTATCTCAATAAATAAATAAATAAATAAATAA	chr13:114121117-114121399	chr13:114139138-114139417	NA	NA	DCUN1D2:114141820;DCUN1D2:114143159	2	NA	NA	NA	NA
chr15:59323003:+|chr15:59323901:+	chr15:59323003-59323901	RNF111	circular_RNA|single_exon	898	17	84	58	3574	3152	3539	4031	4.40084	2.6678	101	75	up	up	chr15:59323003-59323901	NM_017610	+	chr15:59280268-59323002	42735	chr15:59323902-59344503	20602	NM_017610_intron_0_0_chr15_59280268_f(+)	NM_017610_intron_1_0_chr15_59323902_f(+)	74.88	625	120	8	15043	15633	20091	19470	7.18e-117	417	TTAATTTTCTTTTTTCTTTTTTCGAGACAAGGTCTCACTCAGTTTCGCAGGCTGGAGTGCAGTGGCTCAATGTCAGCTCACTGCAACCTC---TGCCTCCTGGGCTCAAGCGATCCTCCCACCTCAGCCTCCTGAGTAGCTGGGAC---AGGCATGTACCACCACACCCAGCTAAGTTTTT-GTAGAGACATGCTTTTGCCCTGTGGCCCAGGCTGGTCTGGAACTCCTGAGCTCAAGCCATCTGCCCACCTTGACCTCCCAAAGTTATGGGATTACAGGTGTGAGCCGCCACACCCGGCC------------------TTTTTC------TTTTTTGAGACAGAGTCTGGCTCTGTTGCTCAGACTGGAGTGCAGTGGCATGATCCCTGCTTACTGCA…	TTTATTTATTTATTTATTTATT-GAGACAGTTTCTCACTCTGTTGCCCAGGCTGGAGTGCAGTGGGATGATCTCGGCTTACTGCAACCTCCTCTGCCTCCTGGGTTCAAGTGATTCTCATGCCTCAGCCTCTCAAGTAGCTGGGACTACAGGCATGCACCACCACACCAGGCTAATTTTTTAGTAGAGATGGGGTTTCACCATGTTGCCCAGGCTTGTCTTGAAATTCTAACCTTAAGTGATCTGGCTCCCTCAGCCTCCCAAAGTGCTGGGATTATAGGCGTGAGCCACTGCACCCAGCCAAAATTTGTCTTTTTTTTTTTTTCCTTTTTTTTTTTGAGACAGAGTCTCGCTCAATCGCCCAGTCTGGAGTGCAGTGGCGCCATCTCTGCTCACTGCA…	chr15:59295310-59295900	chr15:59343371-59343992	NA	NA	NA	NA	NA	NA	NA	NA
chr9:33351558:+|chr9:33352717:+	chr9:33351558-33352717	NFX1	circular_RNA|multiple_exon	303	13	84	48	7605	6937	7369	8509	6.08274	3.01017	97	61	up	up	chr9:33351558-33352717	NM_002504	+	chr9:33347116-33351557	4442	chr9:33352718-33354083	1366	NM_002504_intron_14_0_chr9_33347116_f(+)	NM_002504_intron_16_0_chr9_33352718_f(+)	83.492	315	49	3	2893	3204	1283	969	9.19e-90	324	AAAAACAAAAC-AGGCCAGGCGTGGTTTCTCATGCCTGTAATCCCAACACTTTGATAGGCTGAGGCAAGTGGATCACCTGAGGTCAGCAGTTGGAGACCAGCCTGGCCAACATAGTGAAACCCTGTCTCTACTAAAAATACA-AAAATTAGCTGGGCATGGTGGCACACACCTGTAGTCCCAGCTACTTGGGAGGCTGAGGTAGGAGAATCGCTTGAACCCAGGAGGTGGAGGTTGCAGTGAGCTGAGATGGCGCCACCGCACTCCAGCCTGGGCGACA-GAGCGAGACTCCATCTCAAAAAAAAAAAAAAAAAA	AAAAGCAAATCTAGGCCAGGTGTGGTGGCTCACGCCTGTAAGCCCAGCACTTTGGGAAACCAAGGCAGGTGGATCACCTGAGGTCAGGAGTTCATGACCAGCCTGGCCAATATGGTGAAACCCCGTCTCTACTAAAAATACAAAAAATTAGCCAGGCATGGTAGCAGGTGCCTGTGATCCCCGCTACTCAGGAGGCTGAAGCAGGAGAATCACTTGAACCTGGGAGGTGCAGGTTGCAGTGAGCCGAGATTGCACCATTGCACTCTAGCCTGGGCAACAGGAGCGAAACTCCATTTCAAAAAAAAAAAAAAAAAA	chr9:33350008-33350319	chr9:33353686-33354000	NFX1:33348504	1	NA	NA	NA	NA	NA	NA
chrY:258428:-|chrY:256251:-	chrY:258428-256251	PPP2R3B	circular_RNA|multiple_exon	192	34	83	37	0	0	0	0	2.44118	1.08824	117	71	up	NS	chrY:256251-258428	NM_013239	-	chrY:252667-256250	3584	chrY:258429-272139	13711	NM_013239_intron_5_0_chrY_252667_r(-)	NM_013239_intron_10_0_chrY_258429_r(-)	89.474	19	2	0	358	376	12608	12590	3.7	26.5	TTCCAGCCCCCAAGGCCTG	TTCCAGCCCCCAAAGGCTG	chrY:255875-255893	chrY:259532-259550	NA	NA	NA	NA	NA	NA	NA	NA
chr10:31661947:+|chr10:31676195:+	chr10:31661947-31676195	ZEB1	circular_RNA|multiple_exon	297	27	83	20	1944	1765	1875	2192	2.89373	0.596445	110	47	up	NS	chr10:31661947-31676195	NM_030751	+	chr10:31608222-31749965	141744	chr10:31608222-31749965	141744	NM_030751_intron_0_0_chr10_31608222_f(+)	NM_030751_intron_0_0_chr10_31608222_f(+)	88.46	2799	284	18	134343	137116	126909	124125	0	3546	GCAAATAAACTAGAAAATCTGGAAGAAATGGATAAATTCCTGGACACATACACCCTCCCAAGTCTAAACCCAGAAGAAGTCGAATCCCTGAATAGACCAATAACAAGTTCTGAAATTGAGGCAGTAATTAATAGCCTCCCAATAAAAAAAAATGTCCAGGACCAGACGGATTCACAGCCGAATTCTACCAGAGGTACAAAGAGGAGCTGGTACCATTCCTTCTGAAACTATTCCAAATAATAGAAAAAGAGGGAATCCTCCCGAACTCATTTTATGAGGCCAGCATCATCCTGATACCAAAACCTGGCAGAGACACAACAAAAAAGGAAAATTTCAGGCCAGTATCCCTGATGAACATCGATGTGAAAATCCTCAATAAAATACTGGCAAACTAAATCT…	GCAAATAAACTAGAAAATCTAGGAGAGATGGATACATTCCTCGACACATACACTCTCCCAAGACTAAACCAGGAAGAAGTTGAATCTCTGAATAGACCAATAACAGGATCTGAAATTGTGGCAATAATCAATAGTTTACCAACCAAAAAGA--GTCCAGGACCAGATGGATTCACAGCCGAATTCTACCAGAGGTACAAGGAGGAACTGGTACCATTCCTTCTGAAACTATTCCAATCAATAGAAAAAGAGGGAATCCTCCCTAACTCATTTTATGAGGCCAGCATCATTCTGATACCAAAGCCTGGCAGAGACACAACCAAAAAAGAGAATTTTAGACCAATATCCTTGATGAACATTGATGCAAAAATCCTCAATAAAATACTGGCAAACCGAATCC…	chr10:31742564-31745337	chr10:31732346-31735130	NA	NA	NA	NA	NA	NA	NA	NA
chr7:65705312:+|chr7:65751696:+	chr7:65705312-65751696	TPST1	circular_RNA|multiple_exon	1143	41	82	50	1301.67	1273	1231	1401	2.06824	1.10809	123	91	up	NS	chr7:65705312-65751696	NM_003596	+	chr7:65670510-65705311	34802	chr7:65751697-65817491	65795	NM_003596_intron_0_0_chr7_65670510_f(+)	NM_003596_intron_2_0_chr7_65751697_f(+)	77.537	601	108	8	9548	10145	6797	6221	6.63e-131	464	TTTTGAGATGGAGTCTCTCTCTGTCACC-AGGTTGGAGTGCAGTGGCGCGATCTTGGCTCACTGCAACCTCCGCCTCCCGGGTTCAAGCCATTCTCCTGCCTCAGCCTCCTGAGTAGCTGGAACTACAGGCACGTGCCACCAAGCCCGGCTAATTTTTGTATTTTTAGTAGAGACGGGGTT-TCACCATGTTGGCCAGGATGGTCTCCATCTCTTGACCTCATGATCTGCCCACCTCAACCTCCCCTCCCAAAGTGTTAGGATTACAGGTGTGAGCCACCATACCTGACCCTAATATTATATATATGTATATATATATATTTTTTGAGATGCAGCCTTGCTCTGTCGCCCAGGCTGGAGTGAAGTGGCGCGATCTCGGCTCGCTGCAAGCTCTGCCTCC…	TTTTGAGACGGGGTCTTGCTCTGTCACCCAGGCTACAGTACAGTGGCATACTCTCAGCTCACTGCAGCCTTGACCTCTCAGGCTCAATCAATCCTCCCACCTCAGCCTCCCAAGTAGCTGGGACTAGAGTCATGTGCCACCATGCCTGGATAATTTTTATATTCTTTGTAGAGATGGGGGTCTCACTATGTTGCCCAGGCTAGTCTTGAAATCCTGGGCTCA----CT-CGCATCTCGGCCTTCC-----AAAGTGCTGAAACTACAGGTGTCAGCC-CTATGCTGGGCCCAAGTTTT-------------TCTTTTTTTTTTTTGAGATGGAGTCTCGCTCTGTCATCCAGGCTGGAGTGCAGTGGCGTGATCTCTACTCACTGCAAGCTCTGCCTCC…	chr7:65680057-65680654	chr7:65757917-65758493	NA	NA	NA	NA	NA	NA	NA	NA
chr15:63824846:+|chr15:63855207:+	chr15:63824846-63855207	USP3	circular_RNA|multiple_exon	173	27	82	63	3508	3161	3434	3929	2.7956	1.87724	109	90	up	NS	chr15:63824846-63855207	NR_046342	+	chr15:63797030-63824845	27816	chr15:63855208-63862631	7424	NR_046342_intron_0_0_chr15_63797030_f(+)	NR_046342_intron_8_0_chr15_63855208_f(+)	84.615	299	38	5	15733	16027	5364	5070	9.53e-87	316	TTTTTTTTTTTTTTTTTTTGAGATGGAGTTTTGCTCTTGTCCCCAGGCCGGAGTGCAATGATGCAATCTCGGCTCACTGCAGCCTCCGCCTCCCAGGTTCAATCGATTCTCCTGCCTCAGCC---TCCCGAGTGGCTGGGATTACAGGCGTGGGCCACCATGTCCGGCCAATTTTTGTATTTTTAGTAGAGACAGGGTTTCACCATGTTG-GCAGGCTGGTCTTGAACTCCTGACCTCAAGTGATCTGCTCACCTTGGCCTCCCAAAGTGCTAGGATTACAGGCATGAGCCACCATGCC	TTTTTTTTTTTTTTTTTTTTAGATGGAGTCTCGCTCT-GTCGTCAGGCTGGAGTGCAACGGTGCTATCTTGGCTCACTGCAACCTCCGACTCCCTGGTTCAAGGGATTCTCCTGCCTCACTCAGCTCCAGAGTAGCTGGGATTACAGGCACGTGCCACCACGCCCAGCTAATTTTTGTATTTTTGGTAGAGACGGGGTTTCACCATGTTGACCAGGATGGTCTCGATCTCCTGA-CTC--GTGATCCGCCCGCCTCGGCCTCCCAAAGTGCTGGGATTACAGGCATGAGCCACCATACC	chr15:63812762-63813056	chr15:63860277-63860571	NA	NA	NA	NA	NA	NA	NA	NA
chr22:45914562:+|chr22:45946495:+	chr22:45914562-45946495	FBLN1	circular_RNA|multiple_exon	227	5	82	6	64476.7	56655	64284	72491	14.4537	0.937854	87	11	up	NS	chr22:45914562-45946495	NM_006487	+	chr22:45898945-45914561	15617	chr22:45946496-45953950	7455	NM_006487_intron_0_0_chr22_45898945_f(+)	NM_006487_intron_13_0_chr22_45946496_f(+)	79.618	314	59	2	14790	15099	5675	5363	3.61e-74	273	GGTGCGGTGGCTTATGCCTGTAATCCCAGCACTTTGGGAGGCCATGGCTGGCCAATCACGCAAGTTCAGGAGTTCCAGACCAGCCTAGCCAACATGGTGAAACCCCATCTCTACTAAAAATACAAAAAAGTAGCCGGGCGTAGTGGTGGGCACCTGTAATCCCAGCTACTCAGGAGGCTGAGGCAGGAGAATCACTCGAACCTGGGAGGTGGAGGTTGCAGTGAGCTCAGATCGCGCCATTGCACTCCAGCCTGGGCGACA----GAGACTCTGTCTCAAAAAAAAAAAAAAAGAAAAAAAAAGAAAATTTTTT	GGTGCTGTGGCTCACGACTGTAATCCCAGCATTTTGGGAGGCCGAGGCGGGAGGATCACTTGAGGTCAGGAGCTCAAGACCAGCCTGACCCACATGGTGAAACCCCATCTCTACTTAAAATAGAAAAAT-TAGCTGGGTATGGTGGTGCACACCTGTAATCTCAGCTACTCAGGAGGCTGAGGCAGGATAATCACTTGAACTCGGGACGTGGAGGTTGCGGTGAGACAAAATCACACCACCACACTTCAGCCTCGGCAACAGAGGGAGACTCTGTCTTAAAAAACACACAAACAAAAAACAATCAAAAATGTTT	chr22:45913734-45914043	chr22:45951858-45952170	NA	NA	FBLN1:45947378	1	NA	NA	NA	NA
chr6:5368783:+|chr6:5369415:+	chr6:5368783-5369415	FARS2	circular_RNA|single_exon	632	31	81	67	1535.67	1338	1472	1797	2.37504	1.60924	112	98	up	NS	chr6:5368783-5369415	NM_006567	+	chr6:5261894-5368782	106889	chr6:5369416-5404774	35359	NM_006567_intron_0_0_chr6_5261894_f(+)	NM_006567_intron_1_0_chr6_5369416_f(+)	86.897	290	34	3	92865	93152	24480	24193	5.57e-93	342	TTTTTTTGAGATGGAGTCTCACTCTGTTGCCCAGGCTGGAGTGCAGTGGCACGATCTCTGCTCGCTGCAAGCTCCGCCTCCCAGGTTCATGCCATTCTCCTGCCTCAGCCTCCCGAGTAGCTGGGACTACAGGCGCCCGCCACCACGCCCAGCTAACTTTTT--GTATTTTTAGTAGAGATGGGGTTTCACCATGTTAGCCAGGATGGTCTCGATCTCCTGACCTCGTGATCCACCTGCCTCGGCCTCCCAAAGTGCTGGGATTACAGGTGTGAGCCACCGCGCCCGGCC	TTTTTTTTAGGTGGAGTCTCGGTCTGTCACC-AGGCTGGAGTGCAATGGCAAGATCTCAGCTCACTGCAACCTCCGCCTCCG-GGTTCAAGTGATTCTCCTGCCTCAGCCTCCCAAGTAGCTGGGACTACAGGCACGCACCACCATGCCCAGCTAATTTTTTTTGTATTTTTAGTAGAGACGGGGTTTCACCATGTTGGCCAGGATGGTCTCGATCTCTTGACCTCGCGATCCGCCCACCTCAGCCTCCCAAAGAGCTGGGATTACAGGCGTTAGCCACCATGCCCGGCC	chr6:5354758-5355045	chr6:5393608-5393895	NA	NA	NA	NA	NA	NA	NA	NA
chr19:4929234:+|chr19:4932968:+	chr19:4929234-4932968	UHRF1	circular_RNA|multiple_exon	469	31	81	27	18187.7	15587	17122	21854	2.37865	0.621203	112	58	up	NS	chr19:4929234-4932968	NM_013282	+	chr19:4911051-4929233	18183	chr19:4932969-4941539	8571	NM_013282_intron_0_0_chr19_4911051_f(+)	NM_013282_intron_3_0_chr19_4932969_f(+)	81.475	610	92	10	9816	10418	8006	7411	4.25e-162	565	GGTGGCTCACACCTGTAATCCCAGCACTTTGGGAGGCCAAGGCGGGTGGATCAC--GAGGTCAAGAGATCGAAACCATCCTGGCCAACATGGTGAAACCCTGTCTCTACTAAAAATACAAACATTAGCTGGGCGTGGTGGCATGCACCTGCAGTCCCAGCTACTCGGGAGGCTGAGGCAGGAGAATCGCTTGAACCCAGGAGGCGGAGGTCACAGTGAGTCAAGATCGTGCCACTGCACTCCAGCCT-GGTGACAGAGGGAGACTCCGTCTCAAAAAAGAAAAAAAAAGAAAGAAAATCGGCCAGGATGCCGGGCACGGTGGCTCAGCCCTATAATTCCAGCACTTCGGGAGGCCAAGGCGGGTGGATCAACTGAGGTGGGGATTTCGAGACCAGCCTG…	GGTAGCTCAGACCTGTAATTCCAACACTTTGGGAGACCGAGGCAGGCCGATCATCTGAGGTCAGGAGTTCGAGACCAGCCTGGCCAACATGGTAAAACCCTGTCTCTACTAAAAATGCAAAAATTAGCTGGGCATGGTAGCGCGCACCTGTAATCCCAGCTACCCAGGAGGCTGAGGCAGGAGAATTGCTTGAACCCAGGAGGCAGACGCTGAAGTGAGCCAAGATCGTGCCACTGCACTCCAGCCTGGGCGACAGAGTGAGACTCCATCTCATCAA--AAAAATATATAAA-TAAATC-------AAGTTGGGCACCGTGGCTCACATCTGTAATTCCAGCACTTTGGGAGGCCAAGGTGGGTGGATC-ACGAGGGTCAGGACTTCGAGACTAGCATG…	chr19:4920866-4921468	chr19:4940379-4940974	NA	NA	NA	NA	NA	NA	NA	NA
chr10:79616650:-|chr10:79613112:-	chr10:79616650-79613112	DLG5	circular_RNA|multiple_exon	345	31	81	59	14899.3	13612	13983	17103	2.54358	1.51475	112	90	up	NS	chr10:79613112-79616650	NM_004747	-	chr10:79603465-79613111	9647	chr10:79616651-79628886	12236	NM_004747_intron_26_0_chr10_79603465_r(-)	NM_004747_intron_29_0_chr10_79616651_r(-)	84.068	295	42	2	7102	7392	8821	8528	5.01e-87	316	TTTTTTTGAGACGAAGTCTCGCGCTTGTCACCCAGGCTGGAGTGCCATGGCGTGATCTCGGCTCACTGCCACCTCCGCATCCTGGGTTCAAGCAATTCTCCTGCCTCAGCCTCCCGAGTAGCTGGGATTACAGGTGCCCGCCACCACGCCCAGCTAATTTTTGTATGTTTAGTAGAGACAAGGTTTCACCATGTTGGTCAGGCTGGTCTCAAACTCCTGACCTCAGGTGATCCGCC----TACCTCGGCTTCCCAAAGTGCTGGGATTACAGGCATGTGCCACTGTGCCTGGCCA	TTTTTTTGAGACAGAGTTTCACTCTTGTTGCCCAGGCTGGAGTGCAGTGGCGCGATCTCGGCTCACCGCAACCTCCACCTCCTGGGTTCAAGCGATTCTCCTGCCTCTGCCTACCAAGTAGCTGGGATTACAGGCATGCGCCACCATGCCCGGCTAATTTTT-TGTATTTAGTAGAGATGGAGTTTCACCATGTTGGCCAGGCTGGTCTCAAACTCCTGACTTCAGGTGATCCACCCACTCACCTTGGCCTCCCAAAGTGCTGGGATTACAGGCGTGAGGCACTGCACCCGGCCA	chr10:79605720-79606010	chr10:79620066-79620359	NA	NA	NA	NA	NA	NA	NA	NA
chr1:235424067:-|chr1:235409735:-	chr1:235424067-235409735	ARID4B	circular_RNA|multiple_exon	201	21	80	18	5022	4812	4880	5374	3.75644	0.767505	101	39	up	NS	chr1:235409735-235424067	NM_031371	-	chr1:235403767-235409734	5968	chr1:235424068-235490228	66161	NM_031371_intron_15_0_chr1_235403767_r(-)	NM_031371_intron_20_0_chr1_235424068_r(-)	83.384	331	42	8	4593	4919	39947	39626	7.26e-90	325	TTTTACTTTTTTGGCCAGGTGGGGTGGCTCACGCCTATAATCCCAGCACTTTGGGAGGC-GAGGTGGGCGGATCAC--GAGGTCAGGAGATCGAGACTATCCTGGCTAACATGGTGAAACCCCTTCTCTACCAAAAATACAAAAATTAGCTGGGCGTGGTGGCAGGCACCTGTAATCCCAGCTACTCAGGAGGCTGAGGCAGGAGAATTGCTTGAACCCAGGAGGCGGAGCTTGCAGTGAGCCAAGGTGGTGCCACTGCACTCCAGCCCGG-CAACAGAGCTAGACTCCGCCTCAAAAAAGAAAAAAATAGTTTTCACTTTGTTTACATTT	TTTTACCTTTT-GGCCAGGCACTGTGGCTCACGCCTGTAATCCCAGCACTTTGGGAGGGTGAGGTGGGTGAATCATTTGAGGTCAGGAGTTAGAGACCAGCCTGGCTAACACGGTGAAACCCTGTCTCTACTAAAAATGCAAAA-TTAGCCGGGCGTGGTGGCAGGTGCCTGTAGTCCCAGACACTCAGGAGGCTGAGGGAGGAGAATTGCTTGAACCCAAGAGGCGGAGGCTGGAGTGAGCCAAGATCGTGCCACTGCACTCCAGCCTGGACGACAGAGTAAGACTCTGTCTCAGAAA--AAATAAAT--TTTT---TTTTTTTACCTTT	chr1:235404816-235405142	chr1:235450282-235450603	NA	NA	NA	NA	NA	NA	NA	NA
chr2:191765290:+|chr2:191789319:+	chr2:191765290-191789319	GLS	circular_RNA|multiple_exon	179	12	80	75	6040.33	5565	5497	7059	6.74914	4.92722	92	87	up	up	chr2:191765290-191789319	NM_014905	+	chr2:191760452-191765289	4838	chr2:191789320-191792031	2712	NM_014905_intron_2_0_chr2_191760452_f(+)	NM_014905_intron_10_0_chr2_191789320_f(+)	82.867	286	41	5	2916	3197	328	47	1.13e-76	280	TTTTTTTTGAGATGGAGTTTTGCTCTTGTTGCCCAGGCTGGAGTGCAATGGCGCGATCTTGGCTCACCGCAACCTCCGCCTCCCAGGTTCAAGCAATTCTCCTGCCTCAGCCTCCCGAGTAGCTGGGATTACAGGCATGCACCACCACGCCCGGCTAA-TTTTGTATTTTTAGTAGAGACAGGGTTTCTCCATGTTG---AGGCTGGTCTCGAACTCCTGACCTCAGGTGATCTGCCTGCCTCAGCCTCCCAAAGTGCTGGGATTATAGGCGTGAGCCACCGTGCC	TTTATTTTGAGACGGAGTCTCACTGT-GTCGCC-AGGCTGGAATGCAGTGGCGTGATCTCGGCTCACTGCAACCTCGGCCTTCCAGGTTCAAGGGATTCTCCTGCCTCAGCCTCACAAGTAACTGGGACTACAGGCACACACTACCACACCCGAATAATTTTTGTATTTTTAGTAGAGATGGGGTTTCACCATGTTGGCCAGGATGACCTCTATCTCTTGACCTCA--TGATCCACCTGCCCTGGCCTCCCAAAGTGCTGGGATTACAGGCGTGAGCCACCGTGCC	chr2:191763367-191763648	chr2:191789366-191789647	NA	NA	NA	NA	NA	NA	NA	NA
chr14:70459134:+|chr14:70490164:+	chr14:70459134-70490164	SMOC1	circular_RNA|multiple_exon	300	8	80	38	42450.7	38987	43089	45276	9.04802	4.09021	88	46	up	NS	chr14:70459134-70490164	NA	NA	NA	NA	NA	NA	NA	NA	NA	NA	NA	NA	NA	NA	NA	NA	NA	NA	NA	NA	NA	NA	NA	NA	NA	NA	NA	NA	NA	NA
chr12:122181535:+|chr12:122199644:+	chr12:122181535-122199644	TMEM120B	circular_RNA|multiple_exon	207	31	79	15	3766	3326	3631	4341	2.33433	0.370734	110	46	up	NS	chr12:122181535-122199644	NM_001080825	+	chr12:122150871-122181534	30664	chr12:122199645-122208812	9168	NM_001080825_intron_0_0_chr12_122150871_f(+)	NM_001080825_intron_5_0_chr12_122199645_f(+)	77.977	613	91	10	17405	18011	2000	1426	1.69e-139	491	GGGCACGGTGGCTCACACCTGTAATCTCAGCACTTTAGGAGGCAGAGGCGGGCAGATCA--TGAGGTCAGGAGATCGAGACCATCCTGGCCAATATGGTGAAACCCCTTCTCTACTAAAAAAAAAAATACAAAAATTAGCTGGGCATGATACTGCATGC--CTGTAGCCCCAACTACTTGGAAGGCTGAGACAGGAGAGTCACTTCAATCCAGGAGGCGGAGGTTTCAGTGAGCCGAGATCACTCCACTGCACTCCAGCCT-GGCGACAGAGCGAGACACAGTCAAAAAAAAAAAAAAAACAAACAAAAAAAAACCGGGCGCGGTGGCTCACACCTGTAATCCCAGCAGTTTGGGAGGCTGAGGCGGGTGGATCACCTGAGGTTGGGAGTTCGAGACCA…	GGGCGCGGTGGCTCACACCTGTAATCCCAACACTTTGGGAGGCCAAGGAGGGCAGATCACTTGAGGTCAAGAGTTTGAGACCAGCCTGGCCAACATGATGAAACCCAGTCTCTACTAAAAA------TACAAAAATTAGCTGGGCGTGGTG--GCACGCACCTGTGATCCTAGCTACTCGGGAGGCTGAGACAGAAGAATCGCTTCAA-CTGGGAGGCAGAGGTTGCAGTGAGCTGAGATGGTGCCACTGCACTCCAGTCTAGGCCACAGAACAAGACTCCATCTCGG--------------------------CCAGGTGCAGTGGCTCACGCCTGTAATCCCAGCACTTTGGGAGGCTGAGGTGGGCGGATCAC--GAGGTCAGGAGATCGAGACCA…	chr12:122168275-122168881	chr12:122201070-122201644	NA	NA	NA	NA	NA	NA	NA	NA
chr15:23339028:-|chr15:23333849:-	chr15:23339028-23333849	HERC2P2	circular_RNA|multiple_exon	325	26	79	14	5995.33	5555	6052	6379	2.78894	0.468906	105	40	up	NS	chr15:23333849-23339028	NR_002824	-	chr15:23331102-23333848	2747	chr15:23339029-23356105	17077	NR_002824_intron_27_0_chr15_23331102_r(-)	NR_002824_intron_31_0_chr15_23339029_r(-)	78.775	457	72	6	236	668	7587	7132	8.14e-108	383	TGTAGTCCCAGATACTCAGGAGGCTGAGGTAGGAGGATTGCTTGAGCCTGGGAGGTTGAGGCTGCAGTGAGTCATGATCATACCACTGCACTCCAGCCTGGGTGACAGAGCAAGACTCTCTCTTTAAAAAAGCA----------------GG--AGATGGCCAGG--CAGTGGCTCATGCCTGTAATCCCAGCACTTTGGGAGGCTGAGGCGGGTGGATCACCTGAGGTCAGGAGTTCAAGACCAGCCTGGCCAATGTGGTGAAACCCCATGTCTACTAAAAATGCAAAAA-TTAGCTGGGTGTGGTGACGGGTGCCTGTAATCCTAGGTACTCGGGAGGCTGAGGTAGGAGAATTGCTTGAACCCAGGAGACGGAGGTTGCAGTGAGCTGAGATCACG…	TGTAGTCCCAGCTACTCGGGAGGCTGAGGCAGGAGAATGGCGTGAACCCGGAAGGTGGAGGTTGCAGTAAGCCAAGATCATGCCACTGTACTCCAGCCTGGGTGACAGAACAAGACTCTGTCTCCAAAAAAAAAAAAAAAAAAAAGAAAGGGCAAAAGGGCCAGGAACAGTGGCTCATACCTGTAATAC-AGCACTTTAGGAGGCCAAGGTGGGTGGATCACCTGAAGTCAGGAGTTCAAGACCAGCCTGGCTAACATAGTGAAACTTCGTCTCTACTAAAAATACAAAAAATTAGCCAGGCACGGTGGCGGACACCTGTAATCCCAGCTACTCGGGAGGATGAGGCAGGAGAATCACTTGAACCTGGGAGGTGGAGGTTGCAATGAGCCAAGATTGCA…	chr15:23333181-23333613	chr15:23348519-23348974	NA	NA	NA	NA	NA	NA	NA	NA
chr17:36614346:+|chr17:36619623:+	chr17:36614346-36619623	ARHGAP23	circular_RNA|multiple_exon	148	25	79	28	28530.3	25985	26760	32846	3.06848	0.88605	104	53	up	NS	chr17:36614346-36619623	NM_001199417	+	chr17:36584793-36614345	29553	chr17:36619624-36622407	2784	NM_001199417_intron_0_0_chr17_36584793_f(+)	NM_001199417_intron_5_0_chr17_36619624_f(+)	90.476	21	2	0	18858	18878	1400	1380	1.9	30.1	CACTCCAGCCTGGGCAACAGA	CACCCCAGCCTGGGCAGCAGA	chr17:36603650-36603670	chr17:36621003-36621023	ARHGAP23:36609973	1	NA	NA	NA	NA	NA	NA
chr4:166910533:+|chr4:166935712:+	chr4:166910533-166935712	TLL1	circular_RNA|multiple_exon	234	38	77	22	2242	2276	2231	2219	2.06719	0.593819	115	60	up	NS	chr4:166910533-166935712	NM_012464	+	chr4:166795226-166910532	115307	chr4:166935713-166946467	10755	NM_012464_intron_0_0_chr4_166795226_f(+)	NM_012464_intron_7_0_chr4_166935713_f(+)	76.706	1099	238	8	83836	84922	4707	3615	0	809	GTCCATGTGTTCTCATTGTTCAATTCCCATCTATGAGTGAGAACATGCGGTGTTTGGTTTTTTGTCCTTGTGATAGTTTACTGAGAACGATGATTTCCAATTTCATCCATGTCCCTACAAAGGACATGAGCTCATCATTTTTTATGGCTGCATAGTATTCCATGGTGTATATGTGCCACATTTTCTTAATCCAGTCTATCATTGTTGGACATTTGGGTTGGTTCCAAGTCTTTGCTATTGTGAATAGTGCCACAATAAACATACGTGTGCATGTGTCTTTATAGCAGCATGATTTATAGTCCTTTGGGTATATACCCAGTAATGGGATGGCTGGGTCAAATGGTATTCCTAGTTCTAGATCCCTGAGGAATCGCCACACTGACTTCCACAATGGTTGAA…	GTTCATGTGTGCTCAATATTTAGCTCCCACTTATAAGTGAGAACATGCAGTATTTGGTTTTCTATGCCTGTGTTAGTTGATTTAGGATTATGGCCTCCAGCTCCATCCATGCGGCTGAAAAGGACATGATTTCATTATTTTTTATGACTGCCTAGTATTCCA-GGTCTATAGGTACCACATTTTAAAAATCCAACCCACCATTGATGGACACCTAGATTGATTCCATGCCTTTGCTATTGGAAATAGTGCAGTGATGAACATGAGAATGCATGTGCCCTTCTGGCAGAACAATTTATTTTGGTTTGGATATATACACAGTAATGGGATTGCTGGGTTGAGTAGTAGTTCTGTTTTAAGTTCTTTGAGAAATCTTCAAATTGCTTTCCAATATGGCTGAA…	chr4:166879061-166880147	chr4:166939327-166940419	NA	NA	NA	NA	NA	NA	NA	NA
chr17:20924539:-|chr17:20921255:-	chr17:20924539-20921255	USP22	circular_RNA|multiple_exon	189	33	77	26	26953.7	24745	25737	30379	2.2434	0.641761	110	59	up	NS	chr17:20921255-20924539	NM_015276	-	chr17:20919213-20921254	2042	chr17:20924540-20931854	7315	NM_015276_intron_7_0_chr17_20919213_r(-)	NM_015276_intron_10_0_chr17_20924540_r(-)	100	12	0	0	926	937	7308	7297	9.6	22.9	GAGAAAGGAGGG	GAGAAAGGAGGG	chr17:20920318-20920329	chr17:20924547-20924558	NA	NA	NA	NA	NA	NA	NA	NA
chr5:14286980:+|chr5:14336836:+	chr5:14286980-14336836	TRIO	circular_RNA|multiple_exon	424	22	77	31	33400	29939	32178	38083	3.25646	1.10776	99	53	up	NS	chr5:14286980-14336836	NM_007118	+	chr5:14280546-14286979	6434	chr5:14336837-14358286	21450	NM_007118_intron_2_0_chr5_14280546_f(+)	NM_007118_intron_10_0_chr5_14336837_f(+)	94.444	18	1	0	4133	4150	8077	8060	6.7	28.3	GCTTTTGGTTTTGTTGTT	GCTTTTGGTTTTGATGTT	chr5:14284678-14284695	chr5:14344896-14344913	NA	NA	NA	NA	NA	NA	NA	NA
chr10:931700:-|chr10:909683:-	chr10:931700-909683	LARP4B	circular_RNA|multiple_exon	259	155	75	94	6954.67	6381	6464	8019	0.477658	0.482575	230	249	down	down	chr10:909683-931700	NM_015155	-	chr10:890996-909682	18687	chr10:931701-977367	45667	NM_015155_intron_12_0_chr10_890996_r(-)	NM_015155_intron_16_0_chr10_931701_r(-)	88.854	314	28	4	213	521	12635	12324	3.29e-111	398	TGGGCCGGGCGCGGGGGCTCACGCCTGTCATCCCAGCACTTCGGGAGGCCGAGGCGGGCAGATCACGAGGTCAGGAGATCAAGACCATCCTGGCTAACACGGTAAAACCCCGTCTCTACTAAAAAAAAAATACAAAAAAAATCAGCTGGGCGTGGTGGCGGGCGCCTGTAGTCCCAGCTATTTGGGAGGCTGAGGCAGGAGAATGGCGTGAACCTG-GAGGCGGAGCTTGCAGTGAGCCGAGATCGTGCCACTGCACTCCAGCCTGGGCGACAGAGCGAGACTCCATCTCAAAAAAAAAAAAA----AATGAAA	TGGGCCAGGTGCGGTGGCTCACGCCTGTAATCCCAGCACTTTGGGAGGCCGAGGTGGGTGGATCACGAGGTCAGGAGATCGCAACCATCCTGGCTAACACGGTGAAACCCCATCTCTAAT-AAAAAAAAATAC-AAAAAAATTAGCTGGGCGTGGTGGCGGGCGCCTGTAGTCCCAGCTACTAGGGAGGCTGAGGCAGGAGAATGGCGTGAACCCGAGAGGCGGAGTTTGCAGTGAGCGGAGATCAAGCCACTGCACTCCAGCCTGGGCAACTGAGTGAGACTCCGTCTCAAAAAAAAGATAACCACAATGAAA	chr10:909162-909470	chr10:964733-965044	NA	NA	NA	NA	NA	NA	NA	NA
chr19:18576728:-|chr19:18572388:-	chr19:18576728-18572388	ELL	circular_RNA|multiple_exon	395	6	75	0	3728.33	3188	3542	4455	11.2507	0	81	6	up	NS	chr19:18572388-18576728	NM_006532	-	chr19:18569140-18572387	3248	chr19:18576729-18583644	6916	NM_006532_intron_6_0_chr19_18569140_r(-)	NM_006532_intron_9_0_chr19_18576729_r(-)	81.509	265	37	3	1753	2015	1447	1193	2.84e-69	255	GGCCGGGCGCGGTGGCTCACGCCTGTAATCCCAGCACTTTGGGAGGCCGAGGCAAGTGGATTAC--GAGGTCAGGAGATCGAGACCATCCTGGCTAACATGGTGAAACCCCATCTCTACTAAAAATACACACACAAAAAAATTAGCCGGGCGTGGTGGCGGGTGCCTGTAGTCCCAGCTACTCCAGAGGCTGAGGCTGGAGAATGGCGTGAACCCGGGAGGCGGAGCTTGCAGTGAGCCAAGATAGCGCCATTGCACTCTAGCCT	GGCTGGGCGTGGTGGCTCAC--CTGTAATCCCAGCACTTTGGGAGGCTGCAGCAGGTGGATCACCTGAGGTCAGGAGTTTGAGACCAGCCTGGCCAACATGGTGAAACCCTATCTCTACTAAAAGTACA--------AAAATTAGCCAGGCATGGTGGCAGGCGTCTGTAATCTCAGCTACTTGGGAGGCTTAGGCAGGAGAATTACTTGAATCCAGGAGGCCGAAGTTGCAGTGAGCCAAGATTGCACCACTGCACTCCAGCCT	chr19:18570373-18570635	chr19:18582198-18582452	NA	NA	NA	NA	NA	NA	NA	NA
chr8:141716304:-|chr8:141710990:-	chr8:141716304-141710990	PTK2	circular_RNA|multiple_exon	179	5	75	20	9364.67	8738	9046	10310	14.4893	3.39011	80	25	up	NS	chr8:141710990-141716304	NM_153831	-	chr8:141696794-141710989	14196	chr8:141716305-141727696	11392	NM_153831_intron_5_0_chr8_141696794_r(-)	NM_153831_intron_8_0_chr8_141716305_r(-)	84.79	309	43	3	6552	6858	3082	2776	2.09e-92	336	GCCGGGTGCGGTGGCTCACACCTGTAATCCCAGCATTTTGGGAGGCCGAGGCAGACGGATCAC--GAGGTCAGGAGATCGAGACCATCCTGGCTAACATGGTGAAACCCCGTCTCTACTAAAAAATACAAAAAATTAGCTGGGCGTAGTGGCAGGTGCCTGTAGTCCCAGCTACTCAGGAGGCTAAGGCAGGAGAATGGCGTGAACCCAGGAGGCGGAGCTTGCAGTGAGCCGAGATCGCGCCACTGCACTCCAGCCTGGGCGACAGAGCGAGACTCCATCTCAAAAAAAAAAAAAAAAGAAAAGAAAA	GCCGGGCGTGGTGGTTCACACCTGAAACCCCAGCACTTTGGGAGGCTGAGGCGGGCAGATCACCTGAGATCAGGAGTTTGAGACCAGCCTGGCCAACATGGTGAAACCCTGTCTGTACTAAAAA-TACAAAAA-TTAGCCAGGCATGGTGGCAGGTGCCTGTAATCCCAGTTACTCAGGGGCCTGAGGCAGGACAATTGCTTGAACCCAGGAGGCAGAGGTTGCAATGAGCCAAGATTGCGCCACTGCACTCCAGCCCGGGCAATAGAGCAAGGCTCTGTCTCAAAAAAAAAAAAAAAAAAAAAAAAAA	chr8:141704132-141704438	chr8:141724615-141724921	NA	NA	NA	NA	NA	NA	NA	NA
chr3:197592294:+|chr3:197602646:+	chr3:197592294-197602646	LRCH3	circular_RNA|multiple_exon	129	160	74	15	1875.67	1742	1791	2094	0.449846	0.0779907	234	175	down	down	chr3:197592294-197602646	NM_032773	+	chr3:197585777-197592293	6517	chr3:197597150-197598195	1046	NM_032773_intron_14_0_chr3_197585777_f(+)	NM_032773_intron_17_0_chr3_197597150_f(+)	79.739	306	59	2	5419	5724	389	87	3.27e-72	266	ACAGCTGGGCGTGGTGGCTCATGCCTGTAATCCCAGCACTTTGGGAGGCCGAGGCAGGCGAATCACCTGAGGTTGGGAGTTCGAGAACGGCCTGACTAACATGGAGAAACCCCGTATCTACTAAAAATACAAAAAAATTAGCTGGGTATGGTGGTGCATGCCTGTAATCCCAGCTACTTGGGAGGCTGAGGCAGGAGAATTGCTTGAACCCGGGAGGCGGAGGTTGTGGTGAGCTGAGATCGTGCCATTGCACTCCAGCCTGGGCAATAAGAGCTAAACTCCATCTCAAAAAAAAAAAAACAAAAA	ACAGCCGGGCGCGGAAGCTCACGCCTGCCATCCCAGCACTGTGGGAGGTCGAGGCCAGTGGATCACCTGAGGTCAGGAGTTCGAGACCAGCCCGGCCAACATGGTGAAACTCCTTCTCTACTAAAAATAC--AAAAACTAGCTGGGTGCAGTGATGGGCGCCTGTAATCCCAGCGACTCAGGAGGCTGAGGCAGAAGAATTGCTTGAACCCACGAGGCATAGGCTGCAGTGAGCCAGGATCATGCCACTGAACTCCAGCCTGGGTGA-CAGAGTGAGACTCCGTCTAAAAAAAAAATAAATAAAAA	chr3:197591195-197591500	chr3:197597236-197597538	NA	NA	NA	NA	NA	NA	NA	NA
chr3:133910818:-|chr3:133894453:-	chr3:133910818-133894453	RYK	circular_RNA|multiple_exon	284	26	74	28	7843	7189	7510	8830	2.7245	0.876784	100	54	up	NS	chr3:133894453-133910818	NM_002958	-	chr3:133878218-133894452	16235	chr3:133910819-133913925	3107	NM_002958_intron_1_0_chr3_133878218_r(-)	NM_002958_intron_7_0_chr3_133910819_r(-)	81.788	302	42	5	252	551	1894	1604	1.01e-77	286	TTTTTTTTTTTTTTAAGACAGAGTTCCACTCTTGTAGCCCAGGCTGGAGTGCAATGGCGCAATCCTGGCTCACTGCAACCTCTGCCTACCAGGTTCAAGCGATTCTCAGGCCTCAGCCTCCCAGGTAGCTGGGATTACAGGCGTGTGCCACCATGGGCACATGCCCAGCTAA--TTTTGTATTTTTAGTAGAGACGGGGTTTCACCATGTTGGCCAGGCTGGTCTTGAACTCCTGACCTCAGTTGATCCACCTGCCTCCGCCTCCCAAAGTCCTGGGATTACAGGTGTGAGCCACCACGCCC	TTTTTTTTTTTTTTGAGACGGAGTCTCACTCT-GTTGCCTAGGCTGGAGTGCAGTGGCGTGATCTCAGCTCACTGCAAGCTCCACCTCCTGGGTTCACGCCATTCTCCTGCCTCAGCCTCCCAAGTAGCTGGGACTACAGGCGCGAGCCACCA----CA----CCCAGCTAATTTTTTGTATTTTTAGTAGAGATGGGGTTTCACCGTGTTAGCCAGGATGGTCTTGATCTCCTGACCTCA--TGATCCGCCCGCCTTGGCCTCCCAAAGTGGTGGGATTACTGGCAAGAGCCACCACACCC	chr3:133893902-133894201	chr3:133912032-133912322	NA	NA	NA	NA	NA	NA	NA	NA
chr12:111993723:-|chr12:111990084:-	chr12:111993723-111990084	ATXN2	circular_RNA|multiple_exon	490	199	73	143	5618	5062	5500	6292	0.337621	0.578118	272	342	down	NS	chr12:111990084-111993723	NM_002973	-	chr12:111963121-111990083	26963	chr12:111993724-112036587	42864	NM_002973_intron_19_0_chr12_111963121_r(-)	NM_002973_intron_23_0_chr12_111993724_r(-)	79.762	672	78	6	16266	16933	16115	15498	2.31e-179	625	TTTTTTTTTTTTTTTGAGACGGAGTCTCGCTCTGTCGCCCAG---GCTGGAGTGCAGTGGCGGGATCTCGGCTCACTGCAAGCTCCGCCTCCTGGGTTCACGCCATTCTCCTGCCTCAGCCTCCCAAGTAGCTGGGACTACAGGCGCCCGCCACTACGCCCGGCTAATTTTTTGTATTTTTAGTAGAGACGGGGTTTCACCGTTTTAGCCGGGATGGTCTCGATCTCCTGACCTCGTGATCCGCCCACCTCGGCCTCCCAAAGTGCTGGGATTACAGGCGTGAGCCACCGCGCCCGGCCTATTTCCCAATGTTAATCTACTTATTGACCTACTAAGCTGGCATGTTCTGTGTGTTAGACATCACCAACTTTGTGCCTTCTTTTTTTGTTTGTTTTTGAG…	TTTGTTTGTTTGTTTGAGACGGAGTCTCGCTCTGTCGCCCAGCAGGCTGGAGTGCAGTGGCACCATCTCCGCTCACTGCAAGCTCTGCCTCCCGGGTTCACGCCATTCTCCTGCCTCAGCCTCCCAAGTAGCTGGGATTACAGGCGCCCGCCACCACGCCTGGCTAATTTTTTGTATTTTTAGTAGAGACAGGGTTTCCCCATGTTAGGCAGGACGGTCTCGATCTCCTGACCTCGTGATCCACCCGCCTCGGCCTTCCAAAGTGCTGGGATTACAGGCACGAGCCACCGCGCCCGGCCAGTATCTCA--GTT-------TTTTT-------------------TTTTGTTTGT--------------------------TTTTTTTTTTTTTTTGGAG…	chr12:111973151-111973818	chr12:112020473-112021090	NA	NA	ATXN2:112035853;ATXN2:112036049;ATXN2:112036055;ATXN2:112036075;ATXN2:112036274	5	NA	NA	NA	NA
chr17:29061915:+|chr17:29096983:+	chr17:29061915-29096983	SUZ12P1	circular_RNA|multiple_exon	139	23	73	41	435.33	422	474	410	2.82572	1.83478	96	64	up	NS	chr17:29061915-29096983	NA	NA	NA	NA	NA	NA	NA	NA	NA	NA	NA	NA	NA	NA	NA	NA	NA	NA	NA	NA	NA	NA	NA	NA	NA	NA	NA	NA	NA	NA
chr5:179228969:-|chr5:179225513:-	chr5:179228969-179225513	MGAT4B	circular_RNA|multiple_exon	484	20	73	0	30688.7	27597	28945	35524	3.48002	0	93	20	up	NS	chr5:179225513-179228969	NA	NA	NA	NA	NA	NA	NA	NA	NA	NA	NA	NA	NA	NA	NA	NA	NA	NA	NA	NA	NA	NA	NA	NA	NA	NA	NA	NA	NA	NA
chr9:137716446:+|chr9:137717750:+	chr9:137716446-137717750	COL5A1	circular_RNA|multiple_exon	367	29	72	71	120763	112364	120055	129869	2.32371	2.11827	101	100	up	up	chr9:137716446-137717750	NA	NA	NA	NA	NA	NA	NA	NA	NA	NA	NA	NA	NA	NA	NA	NA	NA	NA	NA	NA	NA	NA	NA	NA	NA	NA	NA	NA	NA	NA
chr18:18945988:+|chr18:18964364:+	chr18:18945988-18964364	GREB1L	circular_RNA|multiple_exon	306	28	71	36	3438.33	3307	3298	3710	2.54263	1.14605	99	64	up	NS	chr18:18945988-18964364	NM_001142966	+	chr18:18822355-18945987	123633	chr18:18964365-18975345	10981	NM_001142966_intron_0_0_chr18_18822355_f(+)	NM_001142966_intron_3_0_chr18_18964365_f(+)	86.735	294	34	2	116793	117082	6419	6127	6.69e-96	351	TGGCTCACGCCTGTAATCCCAGCACTTTGGGAGGCCAAGGCGG----ATTATGAGGTCAGGAGTTCGAGACCAGCCTGGCCAACATGGTGAAATCCCGTTTCTACTAAAAATACAAAAATTAGCTGGGCGTGGTGGCAGGCGCCTGTAATCCCAGCTACTTGGGAGGCTGAGGCAGGAGAATCATTTGAACCCAGGAGGTGGAGGTTGCAGTGAGCCGAGATTGTGCCATTGCACTCCAGGCTGGGTGACAGGATGAGACTCCATCTCAAAAAAAAATAAATAAATAAAATCAA	TGGCTCACGCCTGTAATCCCAGCACTTTGGGAGGCCAAGGCGGGTGGATCACAAGGTCAAGAGATTGAGACCATCCTGGCCAATATGGTGAAACCCCATCTCTACTAAAAATACAAAAATTAGCTGGGCATGGTGGTGGGCGCCTGTAGTCCCAGCTACTCAGGAGGTGGAGGCAGGAGAATCACTTTAACCCAGGAGGCGGAGGTTGCAGTGAGCCGAGATTGCGCCATTGCACTCCAACCT-GGTGACAGCGCGAGACTCCATCTCAAAAACAAAAACAAAAACAAAAACAA	chr18:18939147-18939436	chr18:18970491-18970783	NA	NA	NA	NA	NA	NA	NA	NA
chr3:27465643:-|chr3:27453133:-	chr3:27465643-27453133	SLC4A7	circular_RNA|multiple_exon	617	21	71	23	1833.67	1709	1802	1990	3.20646	0.940584	92	44	up	NS	chr3:27453133-27465643	NA	NA	NA	NA	NA	NA	NA	NA	NA	NA	NA	NA	NA	NA	NA	NA	NA	NA	NA	NA	NA	NA	NA	NA	NA	NA	NA	NA	NA	NA
chr7:66236870:+|chr7:66248828:+	chr7:66236870-66248828	RABGEF1	circular_RNA|multiple_exon	318	18	71	46	5833.67	5418	5593	6490	3.82103	2.13344	89	64	up	up	chr7:66236870-66248828	NM_014504	+	chr7:66205780-66236869	31090	chr7:66248829-66260497	11669	NM_014504_intron_0_0_chr7_66205780_f(+)	NM_014504_intron_3_0_chr7_66248829_f(+)	87.908	306	33	1	16817	17118	2057	1752	1.99e-107	385	ACTAAAACTTTTTTTCTTTTTG----AGATGGAGTCTCGCTCTGCCGCCCAGGCTGGAGTGCAGTGGCATGATCTCGGCTCACTGCAAGCTCCGCCTGCCAGGTTCATGCCATTCTCCTGCCTCAGCCTCCTGAGTAGCTGGGACTACAGGCGCCTGCCACCATGCCCGGCTAACTTTTTGTATTTTTAGTAGAGACGGGGTTTCACCGTGTTAGCCAGGATGGTCTCGATCTTCTGACCTCGTGATCCGCCCGCCTCGACCTCCCAAAGTGCTGGGATTACAGGCGTGAGCCACTGCGCCCGGCC	ACAAAGACTTTTTTTTTTTCCCCCCCAGATGGAGTCTCGCTCTGTCATCCAGGCTGGAGTGCAGTGGTGCAATCTCCGCTCACTGCAAGCTCCGCCTCCCAGGTTCACGCCATTCTCCTGCCTCAGCCTCCCAAGTAGCTGGGACTACAGGCGCCTGCCACCACGCCCAGCTAATTTTTTGTATTTTTAGTAGAGACAAGGTTTCACCGTGATAGCCAGGATGGTCTCTATCTCCTGACCTTGTGATCCGCCTGCCTCGGCCTCCCAAAATGTTGGGATTACAGGCGTGAGCCACCGCACCCGGCC	chr7:66222596-66222897	chr7:66250580-66250885	NA	NA	NA	NA	NA	NA	NA	NA
chr3:127441409:-|chr3:127429419:-	chr3:127441409-127429419	MGLL	circular_RNA|multiple_exon	105	14	71	37	26791	23980	25630	30763	4.74494	2.06013	85	51	up	up	chr3:127429419-127441409	NM_007283	-	chr3:127414034-127429418	15385	chr3:127441410-127500631	59222	NM_007283_intron_1_0_chr3_127414034_r(-)	NM_007283_intron_4_0_chr3_127441410_r(-)	86.986	292	36	2	7590	7881	12711	12422	1.37e-96	349	GCGGTGGCTCATGCCTGTAATCCCAGCAATTTGGGAGGCCGAGGTGGGCAGATCACCTGAGGTCAGGAGTTCGAGACCAGCCTGGCCAACATGGTGAAACCCCGTCTTTATTAAAAATACAAAAATTAGCAGGGCATGGTGGCGTGTGCCTGTAATCCCAGCTACTCGGGAGGCTGAGGCAGGAGAATCATTTGAACCTGGGAGGCAGAGGTTGCAGTGAGCCAAGATCGCACCACTGCACTCCAGCCTGGGCGACAAGAGCGAGACTCCATCTCAAAAACAAACAAACAAA	GCGGTGGCTTATGCCTGTAATCCCGGCACTTTGGGAGGCTGAGGTGGGCAGATCACCTGATGCCAGGAGTTTGAGGCCAGCTTGGCCAACATGGTGAAACCCCGTCTTTACTAAAAATA-AAAAATTAGCCAGGCGTGGTGGTGTGCACCTGTAATCCCAGCTACTCAGGAGGCTGAGGCAGGAGAATTGCTTGAACCTAGGAGGAGGAGGTTGCAGTGAGCTGAGATCATGCCATTGCACTCCAGCCTGGGCAAC-ACAGCAAGACTCTATCTCAAAAAAAAAGAAAAAAA	chr3:127421538-127421829	chr3:127487921-127488210	NA	NA	NA	NA	NA	NA	NA	NA
chr5:138979957:+|chr5:139003046:+	chr5:138979957-139003046	UBE2D2	circular_RNA|multiple_exon	156	6	71	0	5588.33	5113	5198	6454	11.6398	0	77	6	up	NS	chr5:138979957-139003046	NM_181838	+	chr5:138941993-138979956	37964	chr5:139003047-139006340	3294	NM_181838_intron_1_0_chr5_138941993_f(+)	NM_181838_intron_6_0_chr5_139003047_f(+)	84.536	291	38	3	18763	19050	526	240	3.47e-86	315	TGGGCGTGGTGGCTCACGCCTGTAATCCCAGCACTTTGGGAGGCCGAGGCGGGTGGATCAT--GAGGTCAGGAGTTTGAGACCAGCCTGGCCAAGATGGTGAAACCCCATCTCTACTAAAAATA-ACAAAAAATTAGCCGGGTGCGGTGGTGAGCGCCTGTAATCCCAGCTACTGAGGAGGCTGAGGCAGGATAATCGCTTGAACCCAAGAGGCGGAGGTTGCAGTGAGCCGAGATCACGCCACTGCACTCTAGCCTGGGTGACAGAGCAAGACTCCGTCTCAAAAAAAAA	TGGGTGTGGTGGCTCACACCTGTAATCCCAGCACTTTGGGAGGCCTAGGCAGGCAGATCATTTGAGGTCAGGAGTTCGAAACCAGCCTGGCCAACATGGTAAAAG----TCTCTACTAAAACTACAAAAAAAACGAACCTGGCGTGGTGGCCTGCGCCTGTAATCCCATCTACTCGGGAGGCTGAGGCATGAGAATCACTTGAACCCAGGAGGCGGAGGTTGCAGTGAGCCAAGACTGCACCATTGCACTCTAGCCTGGGTGACAGAGTAAGACCCTGTCTCAAAAAAAAA	chr5:138960755-138961042	chr5:139003286-139003572	NA	NA	NA	NA	NA	NA	NA	NA
chr6:101173579:-|chr6:101163338:-	chr6:101173579-101163338	ASCC3	circular_RNA|multiple_exon	235	32	70	28	7705	7564	7235	8316	2.28697	0.795875	102	60	up	NS	chr6:101163338-101173579	NM_006828	-	chr6:101127629-101163337	35709	chr6:101173580-101214440	40861	NM_006828_intron_28_0_chr6_101127629_r(-)	NM_006828_intron_31_0_chr6_101173580_r(-)	85.563	284	39	1	30366	30649	21508	21227	1.02e-88	325	GGTGGCTCACGCCTGTAATCCCAGCACTTTGGGAGGCCGAGGCTGGCGGATCACGAGGTCAGGAGATCGAGACCATCCTGGCTAATACGGTGAAACCCTGTCTCTACTAAAAATACAAAAAAATTAGCCGGGCGTGGTGGCGGGTGCCTGTAGTCCCAGCTACTCTGGAGGCTGAGGCAGGAGAATGGTGTCAACCCGGGAGGCGGAGTTTGCAGTGAGCCGAGATCGCGCCACTGCATTCCAGCCTGGGTGACAGAGGGAGACTCCATCTCAAAAAAAAAAAA	GGGGGCTCACGCCTGTAATCCCAGCACTTTGGGAGGCCGAGGCAGGCGGATCACAAGGTCAGGAGTTAGAGACCAGCCTGATCAACACGATGAAAACCCATCTCTACTAAAAATACAAAAA--TTAGCTGAGCATGTTGGTGCGCGCCTATAATCCCAGCTACTCAGGAGGTTGAGGCAAGAGAATCGCTTGAACCTGGGATGCAGAGGTTGCAGTGAGCCGAGATTGCACCATTGCACTCCAGCCTGGGTGACAGAGCGAGACTCCATCTCAAAAAAAAAAAA	chr6:101132689-101132972	chr6:101192933-101193214	NA	NA	NA	NA	NA	NA	NA	NA
chr15:101983865:-|chr15:101929669:-	chr15:101983865-101929669	PCSK6	circular_RNA|multiple_exon	204	20	70	33	18213	17521	17134	19984	3.57905	1.44664	90	53	up	NS	chr15:101929669-101983865	NM_138325	-	chr15:101924631-101929668	5038	chr15:101983866-102029578	45713	NM_138325_intron_4_0_chr15_101924631_r(-)	NM_138325_intron_12_0_chr15_101983866_r(-)	80.228	263	46	3	4158	4420	32468	32212	8.21e-62	232	GTGGCTCACACCTGTAATCCTAACACTTTGGGAAGCCAATGCAGGAGGATTGCTTGAACCCAGGAATTCAAGACCAGCCTGGGCAATATAGCAAGACCTCGTCTCTACAAAAAATGTAAAAAATTAGCCGGGTGTGGTGGTGCACACCTGTAGTCTTAGCCACTTGGGAGGCTGAGGTAGGAAGACTGCTTGAGCCCAGGAGGTCGGGGTTGCAGTGAGCCAAGATCACACCACCGCACTCCAGCCTGGGCAACAGGGCGAGA	GTGGCTCATGCCTGTAATCCCAGCACTTTGGGAGGCCAA-GCAG----ATCACCTGGGGTCGGGATTTCGAGACTAGCCTGGCCAACATGGTGAAACCCCGTCTCTACCAAAAATATAAAAAATTAGCTGGGTGTGGTGGTGCACACCTGTAATCCCAGCTACTTGGGAGGCTGAGGCAGGAGAATCACTTGA-ACCAGGAGGCGGAGGTTGCAGTGAGCCAAGATCGTGCCACCGCACTCCAGCCTGAGCAACAGAGTGAGA	chr15:101925249-101925511	chr15:101997111-101997367	NA	NA	NA	NA	NA	NA	NA	NA
chr17:65850056:+|chr17:65850878:+	chr17:65850056-65850878	BPTF	circular_RNA|single_exon	822	18	70	4	8474.67	8361	8199	8864	3.96573	0.209612	88	22	up	NS	chr17:65850056-65850878	NM_182641	+	chr17:65822454-65850055	27602	chr17:65850879-65862579	11701	NM_182641_intron_0_0_chr17_65822454_f(+)	NM_182641_intron_1_0_chr17_65850879_f(+)	85.473	296	39	3	20897	21190	3322	3029	7.52e-91	331	GCCAGGCGTGTTAGCTCACACCTGTAATCCCAGCACTTTGGGAAGCCGAGGTGGGTGGATCACCTGAGGTCAGGAGTTCGAGACCAGCCTGGCCAACATGGTGAAACCCCATCTCTACTAAAAATA-ATAAATTAGCCGGGCGTGGTGGCACATGCCTGTAATTCCAGCTACTCGGGAGGCTGAGGCAGAAGAATAGCGTGAACCGGGGAGGCAGAGCTTGCAGTGAGCAGAGG-TCGCGCCACTGCACTCCAGCGTGGGTGACAGGGTGAGACTCCGTCTAAAAAAAAAAAAAAA	GCCGGGCACGGTGGCTCACGCCTGTAATCCCAGCACTTTGGGAGGCTGAGGTGGGCGGATCACA--AGGTCAGGAGTTCGAGACCAGCCTGGCCAATATGGTGAAACCCCATCTCTACTATAAATACAAAAATTAGCTGGGTGTGGTGGCGCATGCCTGTAGTCCCAGCTACTTGGGAGGCTGAGGCAGGAGAATCGCTTGAACCTGGGAGATGGAGGTTGCAGTGAGCCAAGGATCGCGCCACTGTACTCTAGCCGGGGCAACAGAGTGAGACGCTGTCTCAAAAAAAAAAAAAA	chr17:65843350-65843643	chr17:65853907-65854200	NA	NA	NA	NA	NA	NA	NA	NA
chr9:123222945:-|chr9:123199573:-	chr9:123222945-123199573	CDK5RAP2	circular_RNA|multiple_exon	327	14	70	0	18040	17308	17535	19277	4.93527	0	84	14	up	NS	chr9:123199573-123222945	NR_073558	-	chr9:123185020-123199572	14553	chr9:123220901-123222849	1949	NR_073558_intron_12_0_chr9_123185020_r(-)	NR_073558_intron_18_0_chr9_123220901_r(-)	81.25	32	2	1	5816	5847	933	906	2.3	30.1	CCTAAGAGGAAGTATTATTTATTATCCTCATT	CCTAAAAGGAAGTA----TTACTATCCTCATT	chr9:123193726-123193757	chr9:123221917-123221944	NA	NA	NA	NA	NA	NA	NA	NA
chr2:58459247:-|chr2:58449077:-	chr2:58459247-58449077	FANCL	circular_RNA|multiple_exon	158	168	69	96	2178	2090	2102	2342	0.40837	0.509943	237	264	down	NS	chr2:58449077-58459247	NM_018062	-	chr2:58431362-58449076	17715	chr2:58459248-58468352	9105	NM_018062_intron_8_0_chr2_58431362_r(-)	NM_018062_intron_12_0_chr2_58459248_r(-)	90.476	21	2	0	265	285	1661	1641	1.2	30.1	AACATACAACTGTATTCTAAA	AACATACAACTGTATCATAAA	chr2:58448792-58448812	chr2:58466692-58466712	FANCL:58440774	1	NA	NA	NA	NA	NA	NA
chr2:203329532:+|chr2:203332412:+	chr2:203329532-203332412	BMPR2	circular_RNA|multiple_exon	340	34	69	47	2322	2256	2219	2491	2.06325	1.25194	103	81	up	NS	chr2:203329532-203332412	NM_001204	+	chr2:203242274-203329531	87258	chr2:203332413-203378441	46029	NM_001204_intron_0_0_chr2_203242274_f(+)	NM_001204_intron_2_0_chr2_203332413_f(+)	77.299	1044	152	16	78237	79255	7128	6145	0	820	CAGGGGCGGTGGCTCACGCCTGTAATCCCAGCACTTTGGGAGGCCAAGGTGGGCAGATCATGAGGTCAGGAGATCGAGACCATTCTGGCTAACACAGTGAAACCCCGTCTCTACTAAAAATACAAA---AAATTATCTGGGTGTGGTGGTGGGCGCCTGTAGTCCCAGCTACTTGGGAGGCTGAGGCAGGAGAATGGTGTGAACCGGGGAGGCAGAGCTTGCAGTGAGCCGAGATTGCGCCACTGTACTCCAAACTGGGCAACAGGGTGAGAC-CCGTCTCAAAAAAAAAAAAAAAAAAAAAAAAAAAAAAAAAAAAAAAGTTAAGTAGTATTGCTAATTACCTGTTTCAGATCTCATCACAAAGGACACTATGTTTTTTTGTTTGTTTGTTTGTTTTT…	CAGGCGCGGTGGCTCACGCCTGTAATCCCAGCACTTTGGGAGGCCGAGGCGGGCGGATCATGAGGTCAGGAGATCGAGACCATCCTGGCTAACACGGTGAAACCCCGTCTCTATTAAAAATACAAAAACAAATTAGCCAGGCGTGGTGGCAGGCGCCTGTAGTCCCAGCTACTCAGGAGGCTGAGGCAGGAGAATGGCGTGAACCCGGGAGGCGGAGCTTGCAGTGAGCCGAG--TGAGCCACCGTACTCCAGCCTGGGCGACAGAGCGAGACTCCGCCTCAAAAAAATAAAA-------------------------------------------AATAACCT-TTCCACA-GTCTTCCCACACTACCCACT--TTTTTGTTTTGT---TTTGTTTTT…	chr2:203320510-203321528	chr2:203338557-203339540	NA	NA	NA	NA	NA	NA	NA	NA
chr18:77208782:+|chr18:77211816:+	chr18:77208782-77211816	NFATC1	circular_RNA|multiple_exon	342	30	69	22	704	674	673	765	2.30342	0.6461	99	52	up	NS	chr18:77208782-77211816	NM_172390	+	chr18:77193739-77208781	15043	chr18:77211817-77221310	9494	NM_172390_intron_2_0_chr18_77193739_f(+)	NM_172390_intron_5_0_chr18_77211817_f(+)	95.455	22	1	0	14515	14536	4719	4698	0.021	35.6	CTGCAGGAGGAGAGGGGCAGGG	CTGGAGGAGGAGAGGGGCAGGG	chr18:77208253-77208274	chr18:77216514-77216535	NA	NA	NA	NA	NA	NA	NA	NA
chr10:115636280:+|chr10:115644139:+	chr10:115636280-115644139	NHLRC2	circular_RNA|multiple_exon	584	29	69	17	1360.33	1287	1318	1476	2.32335	0.511144	98	46	up	NS	chr10:115636280-115644139	NM_198514	+	chr10:115618440-115636279	17840	chr10:115644140-115657868	13729	NM_198514_intron_1_0_chr10_115618440_f(+)	NM_198514_intron_4_0_chr10_115644140_f(+)	86.885	305	34	2	6269	6569	12630	12328	2.35e-102	367	TTTTTGGTTTTTTTTTTTTGAGACAGAGTCTTGCTCTGTCGCCCAGGCTGGAGTGCAATGGCGCCATCTCAGCTCACTGCAAGCTCCGCCTCCCGGGTTCAAGCGATTCTCCTACCTCAGCCTCCCGAGTAGCTGGGACTACAGGCGCTCCTCACCACGCCCAGCTAATTTTTTGTATTTTTAGTAGAGACAGGGTTTCACCGTGTTAGCCAGGATGGTCTCGATCTTCTGACCTCGTGATACGCCTGCCTCGGCCTCCCAAAGTGCTGGGATTACAGGTG----TGAGCCACCGCGCCCGGCCA	TTTTT--TTTTTTTTTTTTGAGGCGGAGTCTCACTCCGTCCCCCAGGCTGGAGTGCAGTGGAGCAATCTCGGCTCACTGCAAGCTCCGCCTCCCAGGTTCATGCCATTCTCCTGCCTCAGCCTCCCGAGTAGCTGGGACTACAGGCACCCGCCACCATGCCCGGCTAATTTTTTGTATTTTTAGTAGAGACGGGGTTTCACTGTGTTAGCCAGGATGGTCTCGATCTCCTAACCTCGTGATCTGCCCACCTCAGCCTCCCAAAGTGCTAGGATTACAGGCGCTCATGAGCCACCATGCCCAGCCA	chr10:115624708-115625008	chr10:115656467-115656769	NA	NA	NA	NA	NA	NA	NA	NA
chr9:86297981:-|chr9:86293356:-	chr9:86297981-86293356	UBQLN1	circular_RNA|multiple_exon	273	28	69	96	32633	29805	30677	37417	2.39424	2.73107	97	124	up	up	chr9:86293356-86297981	NM_053067	-	chr9:86292877-86293355	479	chr9:86297982-86300918	2937	NM_053067_intron_4_0_chr9_86292877_r(-)	NM_053067_intron_7_0_chr9_86297982_r(-)	89.037	301	28	2	121	417	2873	2574	4.58e-111	390	GGCCGGGTGCAGTGGCTCACGCCTGTAATCCCAGCACTTTGGGAGGCCGAGGCGGGTGGATCCCGAGGTCAGGAGATCAAGACCATCCTGGCTAATACGGTGAAATCCCGTCTCTACTAAAAATACAAAAAATTAGCTGGGCGTGGTGGTGGGCGCCTGTAGTCCCAGCTACTCGGGAGGCTGAGGCAGGAGAATGGTGTGAACACAGGAGGCGGAGCTTGCAGTGAGCCGAGATCGCGCCACTGCAC----TCCAGCCTGGGTCACAGAGCGAGACTCCGTCTCAAAAAAAAAAAAAAAA	GGCCAGGCACAGTGGCTCACGCCTGTAATCCCAGCACTTTGGGAGGCCGAAGCTGGCTGATCACGAGGTCAAGAGATAGAGAACATCCTGGCTAACACAGTGAAACCCCATCTCTACTAAACATACAAAAAATTAGCCGGGCGTGATGGCGAGTGCCTATAGTCCCAGCTACTTGGGAGGCTGAGGCAGGAGAATGGCGTGAACCCAGGAGGCGGAGCTTGCAGTGAG-CGAGATCGCGCCACTGCACTCCGTCCAGCCTGGGCAACAGAGCGAGACTCCGTCTCAAAAAAAAAAAAAAAA	chr9:86292939-86293235	chr9:86298046-86298345	NA	NA	NA	NA	NA	NA	NA	NA
chr18:21819346:-|chr18:21776089:-	chr18:21819346-21776089	OSBPL1A	circular_RNA|multiple_exon	237	27	69	57	4735	4404	4568	5233	2.46381	1.77667	96	84	up	NS	chr18:21776089-21819346	NM_080597	-	chr18:21761244-21776088	14845	chr18:21819347-21860805	41459	NM_080597_intron_9_0_chr18_21761244_r(-)	NM_080597_intron_12_0_chr18_21819347_r(-)	86.441	295	38	2	2621	2915	5112	4820	2.88e-95	345	TTTTTTTTTTTTTTTTTGAGTCGGAGTCTCACTTTGTTGCCCAGGCTGGAATGCAGTGGTGCAGTCTCGGCTCACTGCAGTCTCCACCTCCCGGGTTCAAGTGATTCTCCTGCCTCAGCCTCCCGAGTAGCTGGGACTACAGGTGCATGCCACCATGCCCAGCTAATTTTTTGTACTTTTAGCAGAGATGGGGTTTCACCATGTTGGCCAGACTGGTCTCGAACTCATGACCTCAGTTGATCCACCCACCCTGGCTTCCAAAAGTGCTGGGATTACAGGCATGAGCCACCGCGCC	TTTTTTTTTTTTTTCTTGAGACGGAGTCTCACTCCGTTGCTCAGGCTGGAGGGCAAGGGTGCAATCTCG-CTTACTGCAATCTCTGCCTCCTGGGTTCAAGCGATTCTCCTGCCTCAGCCTCCCGAGTAGCTGGGATTACAAGTGCCTGCCACCACGCCTGGCTAATTTTTTGTATTTTTAGTAGAGACGAGGTTTCACCATGTTGGACAGATTGGTCTCAAACTCCTAACCTCAGGTGATCCA-CCACCTCAGCCTCCCAAAGTGCTGGGATTACAGGCATGAGCCACCGTGCC	chr18:21773174-21773468	chr18:21855694-21855986	NA	NA	NA	NA	NA	NA	NA	NA
chr1:217787544:-|chr1:217783663:-	chr1:217787544-217783663	GPATCH2	circular_RNA|multiple_exon	119	26	69	66	1212.33	1129	1120	1388	2.67517	2.06479	95	92	up	up	chr1:217783663-217787544	NM_018040	-	chr1:217688232-217783662	95431	chr1:217787545-217793124	5580	NM_018040_intron_4_0_chr1_217688232_r(-)	NM_018040_intron_7_0_chr1_217787545_r(-)	82.594	293	32	5	26731	27021	1561	1286	8.8e-79	293	TTTTTTTTTTTTTTTTTTTTGAGACAGAGTCTTGCTCTGATGCCCAGTCTGGAGTGCAGTGGCTCAATCTTGGCTCACTGCAACCTCTGCCTCCCAGGTTCATGCAACTCTCCTGCCTCAGCCTCCTGAGTAGCTGGGATTACAGGCACGTGCCACCACCACCCGGCTAATTTTTGTATTTTTAGTAGAGACGGGGTTTCACCATGTTTGCCAGGCTGGTCTCAAACTCCTGACCTCA--TGATCCACCCACCTCAGCCTCCCAAAGTGCTGGGAATACAGGCATGAGCCACC	TTTTTTTTTTTTTTTTTTTTGAGATAGAGTCTTGCTCTG--------TC------GCAGTGGCACGATCTTGGATGTCTGTAATCTCCGCCTCCCAGGTTCAAGCAATTCTCCTGCCTCAGCCTCCTGAGTAGCTGGGACTCGGCGCACAT--CACCA-CACTCGGCTAATTTTTCTATTTTTGCTAGAGACGGGGTTTCACCATACTGGTCTGGCTGGTCTCAAACTCCTGACCTCAGGTGATCCACCAGCCTCAGCCTACCAAAGTGCTGGGAGTAAAGGCATGAGCCGCC	chr1:217756642-217756932	chr1:217791564-217791839	GPATCH2:217777103;GPATCH2:217777129;GPATCH2:217777141;GPATCH2:217777142;GPATCH2:217777143;GPATCH2:217777147;GPATCH2:217777178;GPATCH2:217777183;GPATCH2:217777184;GPATCH2:217777192;GPATCH2:217777442;GPATCH2:217777448;GPATCH2:217777463;GPATCH2:217777476;GPATCH2:217777489;GPATCH2:217777495;GPATCH2:217777501;GPATCH2:217777545	18	NA	NA	NA	NA	NA	NA
chr15:49528048:+|chr15:49575915:+	chr15:49528048-49575915	GALK2	circular_RNA|multiple_exon	58	25	69	32	2176.33	2047	2012	2470	2.80801	1.06079	94	57	up	NS	chr15:49528048-49575915	NM_002044	+	chr15:49509511-49528047	18537	chr15:49575916-49584523	8608	NM_002044_intron_2_0_chr15_49509511_f(+)	NM_002044_intron_6_0_chr15_49575916_f(+)	79.279	222	40	5	4166	4387	7442	7227	2.61e-44	176	AACATGATGAAGCCCTGTCTCTATTAAAAATACAAAAAATTAGCTGGGTGTGGTGGTGCGTGCCTATAATCCCAGCTACTCAGGAGGCTGAGGCAGGAGAATTGCTTGAGCCCAGGAGGTGGAGGTTGCAGTGAGCCGAGATCGTGACACTGCACTCCAGCCTGGGCAACAAGAGCAAAATCTCTGTCTTGAAAAAAATAAAAAAATTAAAAAAAAAAGAAA	AAAATGGCGAAACCTTGTCTCTACTAAAAATACAAAAA-TTAGCTGGGCGTGGTGGCATGTGCCTGACATCCCAGCTACTCAGGAGGCTGAGGAATGAAAATTGCTTGAACCCAGGAGGCAGAGGTTGCAGTGAGCGGAAGTCATGCCACTGTGCTCCGGCCTGGGTGATGA-AGTGAGA-CTCGGTC-TCAAAAAAACAAAACAA--AACAAAAAAACAAA	chr15:49513676-49513897	chr15:49583142-49583357	NA	NA	NA	NA	NA	NA	NA	NA
chr1:213251038:+|chr1:213290752:+	chr1:213251038-213290752	RPS6KC1	circular_RNA|multiple_exon	213	25	69	50	3298.67	3377	3074	3445	3.03205	1.96052	94	75	up	NS	chr1:213251038-213290752	NM_012424	+	chr1:213244384-213251037	6654	chr1:213290753-213302869	12117	NM_012424_intron_1_0_chr1_213244384_f(+)	NM_012424_intron_4_0_chr1_213290753_f(+)	82.759	290	49	1	98	387	619	331	1.93e-80	295	TTTTTTTTGAGACGGAGTTTCGCTCCTGTTGCTCAGGCTGGAGTGCAGTGGCGCAATCTCGGCTCACTGCAACCTCTGCCTCCTGGGTTCAAGTGATTCTCCTGCCTCTGCCTCCCGAGTAGCTGGAATTACAGGCATCTGCCACCACACTCAGCTATTTTTGTATTTTTAGTAGAGATGGGGTTTTACCACGTTGGCCAGGCTGGTCTCGAATTCCTGACCTCAGGTGATCCACCTGCCTCAGCCTCCCAAAGTGCTGGGATTACAGACGTGAGCCACTGTGCCTGGCC	TTTTTTTTGAGACAAAGTCTTGCTT-TGTTGTCCAGGCTAGAGTGCAGTGGCACAGTCTCAGCTCACTGCAAACTCCACCTCCCAGGTTCAAGCGATTCTTGTGCCTCAGCCTCCCTAGTAGCTAGGATTACAAATGCCTGCCACCACACCCAGCTAATTTTTCTGTTTTAGTAGAGACAGGGTTTCACCACGTTGGCTCGGCTGGTCTCAAACTCCTGACCTCAGGTGATTCACCCACCTCAGCCTCCCAAAGTGCAGGGATTACAGGCATGAGCCACCATGCCTGGCC	chr1:213244481-213244770	chr1:213291083-213291371	NA	NA	NA	NA	NA	NA	NA	NA
chr9:138942426:-|chr9:138941482:-	chr9:138942426-138941482	NACC2	circular_RNA|single_exon	944	23	69	43	11204	10579	10019	13014	3.16768	1.51976	92	66	up	NS	chr9:138941482-138942426	NM_144653	-	chr9:138908276-138941481	33206	chr9:138942427-138987034	44608	NM_144653_intron_3_0_chr9_138908276_r(-)	NM_144653_intron_4_0_chr9_138942427_r(-)	73.279	610	120	18	11828	12404	23233	22634	7.46e-89	324	GGCCAAGCACAGTAGTTCATGCCTGTAATCCTAGCACTTTGGGAAGCCGAGGTGGGAGGATCACCTGAGGTCAGGAGATCGAGACCAGCCTGGCCAACATGGTGAAACCCCATCTCTACTAAAAATACAAAAAATTAGCCAGATGTGGTGGCGGGTGCCTGTAATCCCAGCTACTTGGGAGGCTGAGACAGGAGAATCGCTTGAACCTAGGAGGCAGAGGTTGCAATGAGCTGAGATTGCACCACTGTACTCCAGCCTGAGTGAC-AGAGCTAGACTCTGTCTCAAAAAAAAAAAAATGAAAATTTA-----AGTGCAT------ACA------AAATCACATATGCACATGTTCATGGCA-GCTTAGTTCATAATTACTAATG--AGTAATTAGTAAT…	GGCCAGGCACGGTGGCTCGAGTCCGTAATCCCAGCACTTCGGGAGGCCCAGGTGGGTGGATCACCTGAGGTCAGGAGTTTGAGACCAGCCTGGCCAACATGGTGAAACCCCGTCTGTACTAGAAATA-TAAAAATTAGCTGGGCATGGTGATGTGCGCCTATAATCCCAGCCACTCGGGAGGCTGAGGCAGGAGAATTACTTGAAACCGGGAGGCGGAGGTTGCAGTTAGCCGAGATCGTGCCATTGCACTCTAGCCTGGGCAACAAGAGTGAAACTCTGTCTCAAAAAGAAAAAAAAAAAAACCCAAAGGCAGGGCATGGTGGCTCATGTCTGTAATCCCA---GCACATTGGGAGGCCACGGTGAGCAGATCACT--TGAGGCCAGGAGTTTGAGAT…	chr9:138929078-138929654	chr9:138963802-138964401	NA	NA	NACC2:138982139;NACC2:138982692;NACC2:138984614;NACC2:138985262;NACC2:138986463	5	NA	NA	NA	NA
chr21:17150223:+|chr21:17177577:+	chr21:17150223-17177577	USP25	circular_RNA|multiple_exon	260	23	69	39	3938	3987	3740	4087	3.19813	1.65416	92	62	up	NS	chr21:17150223-17177577	NM_013396	+	chr21:17138461-17150222	11762	chr21:17177578-17181127	3550	NM_013396_intron_2_0_chr21_17138461_f(+)	NM_013396_intron_6_0_chr21_17177578_f(+)	100	15	0	0	2728	2742	771	757	5	28.3	TAAAGCAGAAACAAA	TAAAGCAGAAACAAA	chr21:17141188-17141202	chr21:17178334-17178348	NA	NA	NA	NA	NA	NA	NA	NA
chr17:49302570:-|chr17:49294695:-	chr17:49302570-49294695	MBTD1	circular_RNA|multiple_exon	108	20	69	30	1263.33	1213	1217	1360	3.43866	1.33787	89	50	up	NS	chr17:49294695-49302570	NM_017643	-	chr17:49284367-49294694	10328	chr17:49302571-49336503	33933	NM_017643_intron_10_0_chr17_49284367_r(-)	NM_017643_intron_14_0_chr17_49302571_r(-)	86.411	287	39	0	6569	6855	33356	33070	8.12e-95	342	TTGTTGTTTTGAGACAGAGTCTTGCTCTGTTGCCCAGGCTGGAGTGCAGTAGCACAATCTTGGCTCACTGCAGCCTCTGCCTCCTGGGTTCAAGTGATTCTCCTGCCTCAGCCTCCCAAGTAGCTAGAACTACAGGCATGTGCCACCATACCCAGCTAATTTTTGTATTTTTAATAGAGACAGGATTTCTCCATATTGGCCAGGCTGCTCTTGAACTCCTGACCTCAGGTGATCCACCTGCCTCAGCCTCCCAAAGTGCTGGGATTACAGGCGTGAGCCACCACACC	TTTTTTTTTTGAGACTCGGTCTCACTCTGTTGCCCAGGCTGGAGTGCAGTGGCACAATCTCGGCTCACTGCAACCTCTGCCTCCTGGGTTCAAGTGATTCTCCTGCCTCAGTCTCCTGAGTAGCTGTGATTACAGGTGCATGCCACCACACCCAGCTAATTTTCGTATTTTTAGTAGAGACAGGGTTTTGCCATGTTGGCCAGGCTGTTCTCAAACTCCTGAACTCAGGTGATCCGCCCACCTCGGCCTCCCAAAGTGCTGAGATTACAGGTGTGAGGCACCACACC	chr17:49287840-49288126	chr17:49303148-49303434	NA	NA	NA	NA	NA	NA	NA	NA
chr15:28508315:-|chr15:28505923:-	chr15:28508315-28505923	HERC2	circular_RNA|multiple_exon	444	13	69	83	13002	12599	12675	13732	5.27587	5.85783	82	96	up	up	chr15:28505923-28508315	NM_004667	-	chr15:28502408-28505922	3515	chr15:28508316-28510763	2448	NM_004667_intron_76_0_chr15_28502408_r(-)	NM_004667_intron_78_0_chr15_28508316_r(-)	74.172	302	59	5	1394	1691	1857	1571	9.66e-49	188	GTGGCTCACGCCTGTAATCCCAGCACGTTGGGAGGCCGAGATGGGTGGATCACCTGAGGTCAGGAGTTTGAGACCAGCCTGGCTAACATGGTGAAA-CCTGTTTCTACTAAAAATACAAAAATTTCGTCGAGCTTGGTGATGTGCGCCTGTAATCCCAGCTACTCAGGAGGCTAAGGCAGGAGAATCGCTTGAATCTGGGAGGCAGAAATTGCAGTGAGCCGGGATGGCGCCATTGCACTCCAGCTTGGGCAACAAGAGCGAAACTCCGTCT---CAAAAAAACAAAAACAAACAAAAAAAA	GTAGCTCACACCTGTAATCCCAGAACTTTGGGAGGCCAAGGCGGGCGGATCACTTGAGCCCAGGAGTTCGAGACCAGCCTGGGCAACATGGCAAAACCCTGTCTGTACTAAAAATACAGAAA-TTAGCCAGGCATGGTGGTGAATATCTATAATCC-------------AGCTGAGGCATGAGAATTGCTTGACCCCGGGAGGTGGAGTTTGCGGCGAGCCGAGATTGCACCACTGCACACCAGCCTGGGTGAC-AGAGCAAAACTTTGTCTTACAAAAAAAAAAAAAAAAAACAAACAAAA	chr15:28504232-28504529	chr15:28508907-28509193	NA	NA	NA	NA	NA	NA	NA	NA
chr20:60937608:-|chr20:60926760:-	chr20:60937608-60926760	LAMA5	circular_RNA|multiple_exon	249	1	69	3	125568	117965	127683	131057	63.7484	2.70031	70	4	up	NS	chr20:60926760-60937608	NM_005560	-	chr20:60922085-60926759	4675	chr20:60937609-60942004	4396	NM_005560_intron_73_0_chr20_60922085_r(-)	NM_005560_intron_78_0_chr20_60937609_r(-)	100	14	0	0	3913	3926	2710	2697	2.2	26.5	GGTCCTGCTCAGGG	GGTCCTGCTCAGGG	chr20:60922834-60922847	chr20:60939295-60939308	NA	NA	LAMA5:60939309;LAMA5:60939322;LAMA5:60939334;LAMA5:60939354;LAMA5:60939467;LAMA5:60939470;LAMA5:60939878;LAMA5:60939900;LAMA5:60940254;LAMA5:60940271;LAMA5:60940277;LAMA5:60940782;LAMA5:60940784;LAMA5:60940819;LAMA5:60939309;LAMA5:60939322;LAMA5:60939334;LAMA5:60939354;LAMA5:60939467;LAMA5:60939470;LAMA5:60939878;LAMA5:60939900;LAMA5:60940254;LAMA5:60940271;LAMA5:60940277;LAMA5:60940782;LAMA5:609…	42	NA	NA	LAMA5:60939309;LAMA5:60939322	2
chr10:70277022:-|chr10:70246901:-	chr10:70277022-70246901	SLC25A16	circular_RNA|multiple_exon	249	151	68	123	1132.33	1109	1089	1199	0.458602	0.753426	219	274	down	NS	chr10:70246901-70277022	NM_152707	-	chr10:70243346-70246900	3555	chr10:70276601-70287002	10402	NM_152707_intron_0_0_chr10_70243346_r(-)	NM_152707_intron_7_0_chr10_70276601_r(-)	80.546	586	92	11	1473	2044	8324	7747	4.15e-147	513	GTGGCTCACGCCTATAATCCCAGCACTTTGGGAGGCAGAGGTGGGTGGATCA--TGAGGTCAGGAGTTCAAGACCAACCTGGCCAAGATGGTGAAACC-TGTCTCTACTAAAAATACAAAAAAAATTAGCTGGGC-TGGTGGCAGGTGCCTGTCATACCAGCTACTCAGGAGGCTGAGGCAGG-GAATTGCTTGAACCTGGGAGGCGGAGGTTGCAGTTAGCCAAGATCATGCCACTGCACTCCAGCCTGGGCGACA-GAGCGAGACTCTGTCTAAAAAAG--AAAAAGGGCTGGGACGCGGTGGCTCACACCTGTAATCCCAGCACTTTGGGAGGCTGACGCGGGAGGATCACAAGGTCAGGAGATCAAGACCATCCTGGTCAACATGGTGAAACCCC…	GTGACTCATACCTGTAATCCCAGCGCTTTGGGAGGCCGAGGTGGGCGGATCACCTGAGGTCGGGAGTTTGAGACCAGCCCGACCAACATGGAGAAACCCTGTCTCTACTAAAAATACAAAA----TTAGCTGGGTGTGATGACGTGTGCCTGTAATCCCAGCTACTTGGGAGGCTGAGGCAGGAGAATCACTTGAACTTGGGAGGCAGAGGTTGTGGTGAGCCGAGATCACACCATTGCACTCTAGCCTGGGCAACAAGAATGAAACTCCGTCTCAAAAAACAAAAAAAGGCTGGG-CGCAGTGGCTCATGCCTGTAATCCCAGCACTTTGGGAGGCCGAGGTGGGTGGATCACGAGGTCAGGAGTTCAAGACCAGCCTGGCCAAGATGGTGAAACCTT…	chr10:70244857-70245428	chr10:70278679-70279256	NA	NA	SLC25A16:70277332;SLC25A16:70277378;SLC25A16:70277386;SLC25A16:70277990;SLC25A16:70278009;SLC25A16:70278123;SLC25A16:70278267;SLC25A16:70278276;SLC25A16:70278351;SLC25A16:70278365;SLC25A16:70278396;SLC25A16:70278409;SLC25A16:70278423;SLC25A16:70278445;SLC25A16:70278471;SLC25A16:70278747;SLC25A16:70278867;SLC25A16:70278918;SLC25A16:70278989;SLC25A16:70279120;SLC25A16:70279122;SLC25A16:70279132;SLC…	111	NA	NA	SLC25A16:70278747;SLC25A16:70278867;SLC25A16:70278918;SLC25A16:70278989;SLC25A16:70279120;SLC25A16:70279122;SLC25A16:70279132;SLC25A16:70279156;SLC25A16:70279157;SLC25A16:70279186	10
chr7:150814182:+|chr7:150815719:+	chr7:150814182-150815719	AGAP3	circular_RNA|multiple_exon	425	32	68	67	15819.3	14380	14652	18426	2.08555	1.634	100	99	up	NS	chr7:150814182-150815719	NM_031946	+	chr7:150813939-150814181	243	chr7:150815720-150817073	1354	NM_031946_intron_1_0_chr7_150813939_f(+)	NM_031946_intron_6_0_chr7_150815720_f(+)	93.333	15	1	0	9	23	1255	1241	1.5	22.9	GGCCCATGGGCAGCA	GGCTCATGGGCAGCA	chr7:150813947-150813961	chr7:150816960-150816974	NA	NA	NA	NA	NA	NA	NA	NA
chr9:140685300:+|chr9:140695436:+	chr9:140685300-140695436	EHMT1	circular_RNA|multiple_exon	226	18	68	51	12821.7	11723	12113	14629	3.65615	2.2705	86	69	up	up	chr9:140685300-140695436	NM_024757	+	chr9:140676850-140685299	8450	chr9:140695437-140705912	10476	NM_024757_intron_14_0_chr9_140676850_f(+)	NM_024757_intron_17_0_chr9_140695437_f(+)	79.835	243	44	4	7336	7574	7954	7713	3.31e-53	205	TTTTGTTTTGTTTTTGTAACAGAGT-TCACTTTTGTTGCCCAGGCTGGAGTGCAGT-GGTGCAATCTGGGCTCACTGCAACCTCTGCCTCCCAGGTTCAAGCAACTCTCCTGCCTCAGCCTCCTGCGTAGCTGGGATTACAGGCGCCAGGCACCACGCCTGGTTAAT--TTTTGTATTTTTAGTAGAGATGGGGTTTCACCATGTTGGCCAGGCTGGTCTCGAACGCCTGACCTCAGGTGATC	TTTTATTTTTTTTTAGAGGCGGAGTCTCACTCC-GTCACCCAGGCTGGAATGCAGTTGGCACGATCTTGGTTCACTGCAACCTCTGCCTCTGGGGTTCAAGCGATTCTCGTGCCTTAGCCTCCCCAGTAGCTGGGATAACAGGCTCATGCTACCAGGCCCAGCTCATCATTTTGTATTTTTAGTAGAGTCGGGGTTTCACCATGTTGCCCAGGCTGGTCTCAAACTCCTGACCTCAAGTGATC	chr9:140684185-140684423	chr9:140703149-140703390	NA	NA	NA	NA	NA	NA	NA	NA
chr3:171830242:+|chr3:171851336:+	chr3:171830242-171851336	FNDC3B	circular_RNA|multiple_exon	213	16	68	0	8062	7319	7673	9194	4.05392	0	84	16	up	NS	chr3:171830242-171851336	NM_022763	+	chr3:171757562-171830241	72680	chr3:171851337-171944660	93324	NM_022763_intron_0_0_chr3_171757562_f(+)	NM_022763_intron_2_0_chr3_171851337_f(+)	89.59	317	33	0	53478	53794	60701	60385	9.8e-118	423	CCACCCAGCTAATTTTTTTTTTTTTTTTGAGACGGAGTCTTGCTCTGTCACCCAGGCTGGAGTGCAGTGGCACTATCTTGGCTCACTGCAAGCTCCGCCTCCCGGGTTCACGCCATTCTCCTGCCTCAGCCTCCCGAGTAGCTGGGACTACAGGCGCCCGCCACCGCACCCGGCTAATTTTTTGTATTTTTAGTAGAGAAGGGGTTTCATCGTGTTAGCCAGGATGGTCTCGATCTCCTGACCTCGTGATCCGCCCGCCTTGGCCTCCCAAAATGCTGGGATTACAGGCGTGAGTCACCGCGCCCGGCCCCATCTAA	CCACTAAGATAATTTTTCTTTTTTTTTTGAGATGGAGTCTTGCTCTGTTGCCCAGGCTGGAGTGCAGTGGCGTGATCTCGGCTCACTGCAGGCTCCGCCCCCCGGGTTCACGCCGTTCTCCTGCCTCAGCCTCCCAAGTAGCTGGGACTACAGGCGCCCGCCACCTCGCCCAGCTAATTTTTTGTATTTTTAGTAGAGACGGGGTTTCACTGTGTTAGCCAGGATGGTCTCAATCTCCTGACCTTGTGATCCGCCCGCCTCAGCCTCCCAAAGTGCTGGGATTACAGACGTGAGCCACCACGCCCGACCACCACTAA	chr3:171811039-171811355	chr3:171911721-171912037	NA	NA	NA	NA	NA	NA	NA	NA
chr15:65275931:-|chr15:65266940:-	chr15:65275931-65266940	SPG21	circular_RNA|multiple_exon	231	13	68	19	10260.3	10217	9488	11076	5.63267	1.34819	81	32	up	NS	chr15:65266940-65275931	NM_016630	-	chr15:65262561-65266939	4379	chr15:65275932-65282002	6071	NM_016630_intron_3_0_chr15_65262561_r(-)	NM_016630_intron_7_0_chr15_65275932_r(-)	88.71	310	32	2	851	1157	1915	1606	5.76e-112	396	TGAGGCTGGGTGCGGTGGCTCACACCTGTAATCCCAGCACTTTGGGAGGCCGAGGCGGCCGGATCACCTGAGGTCGGGAGTTCGAGACCAGCCTGACCAACGTGGAGAAACCCTGTCT--ACTAAAAATACAAAATTAGCTGGGCAAGGTGGCACATGCCTATAATCCCAGCTACTCAGGAGGCTGAGGCAGGAGAATCACTTGAACCCAGGATGCGGAGGTTGTGGTGAGCCGAGATCACGCCATTGCACTCCAGCCTAGGCAACAGGAGCGAAACTCCATCTCAAAAAAA-AAACAAACCAAAAACAA	TGTGGCTGGGTGCAGTGGCTCACGCCTATAATCCCAGCACTTTGGGAGGCTGAGGCAGGTGGATCACCTGAGGTCAGGAGTTCGAGACCAGCCTGGCCAACATGGTGCAGCCCCGTCTCTACTAAAAATACAAAATTAGCTAGGCGTGGTGGCACATGCCTGTAATCCCAGCTACGCAGGAAGCTGAGGCAGAAGAATCACTTGAACCCGGGAGGCAGAGGTTGCGGTGAGCCGAGATCACGCCATTGCACTCCAGCCTGGGCAACGAGAGCGAAACTCCATCTCAAAAAAACAAACAAAACAGCAACAA	chr15:65265783-65266089	chr15:65280088-65280397	NA	NA	SPG21:65276743;SPG21:65276860;SPG21:65281062;SPG21:65281064;SPG21:65281077;SPG21:65281461	6	NA	NA	NA	NA
chr17:64728806:+|chr17:64770185:+	chr17:64728806-64770185	PRKCA	circular_RNA|multiple_exon	217	9	68	0	8510.33	7458	8154	9919	6.91064	0	77	9	up	NS	chr17:64728806-64770185	NM_002737	+	chr17:64685166-64728805	43640	chr17:64770186-64782984	12799	NM_002737_intron_7_0_chr17_64685166_f(+)	NM_002737_intron_13_0_chr17_64770186_f(+)	89.632	299	29	2	32068	32365	12060	11763	1.41e-108	392	GGCCGGGTGCAGTGGCTCACACCTGTAATCCCAGCACTTTGGGAGGCCGAGGCGGGCGGATCATGAGGTCAGGAGATCGAGACCATCCTGGCTAACATGGTGAAACCCCGTCTCTACTAAAAATACAAAAAAATTAGCCAGGCATGGTGGTGGGCACCTGTAGTCCCAGCTACTCAGGAGGCTGAGGCAGGAGAATGGCGTGTATC-CGGAGGTGGAGCTTGCAGTGAGCCGAGATCGGGCCACTGCACTCCAGCCTGGGCAACAGAGCAAGATTCCGTCTCAAAAAAAAAAAAAAAAA	GGCCGGGCGCGGTGGCTCACGCCTGTAATCCCAGCACTTTGGGAGGCCGAGGCGGGCGGATCACAAGGGCAGGTGATCGAGACCATCCTGGCTAACATGGTGAAACCCCGTCTCTACTAAAAATAC-AAAAAATTAGCCGGGCATGGTGGCGAGCGCCTGTAGTCCCAGCTACTGGGGAGGCTGAGGCAGGAGAATGGCCTGAACCTGGGAGGCGGGGCTTGCAGTGAGCTGAGATTGCACCACTGCACTCCAGCCTGGGTGACAGAGCGAGACTCCGTCTCAAAAACAAAAACAAAAA	chr17:64717233-64717530	chr17:64781948-64782245	NA	NA	NA	NA	NA	NA	NA	NA
chr2:109388157:+|chr2:109389502:+	chr2:109388157-109389502	RANBP2	circular_RNA|multiple_exon	348	173	67	110	16047.7	16558	15643	15942	0.409936	0.660407	240	283	down	NS	chr2:109388157-109389502	NM_006267	+	chr2:109384845-109388156	3312	chr2:109389503-109392187	2685	NM_006267_intron_19_0_chr2_109384845_f(+)	NM_006267_intron_22_0_chr2_109389503_f(+)	78.523	298	54	5	368	659	895	602	1.95e-63	235	GGCACGGTGGCTCACTCCTAGAATGCCAGCACTTTGGGAGGTTGAGGTGGGCAGATCACTTGAGCTCAAGAGTTCGAGACCAGCCTGGCCAGCATGGTGAAACCCTGTTTCTACTGAAAA--TACAAAAATGAGCCGGGCGTCGTGGTGCGTGCCTATAATTAGCAGCTACTTAGGAGGCTGAGGCAGGAGGATCACTTGAGCACAGGAGATGGAGGTAGCAGTGAGCTGAAATCATGCCACTGCACTCCAGCCTGACTGAGTGACTGAGACTTTGT----CTCCAAAAAAAAAAAAA	GGCGCGGTGGCTCACGCCTGTAATCCCAGCACTTTGGGAGGCCAAGGTGGGTGGATCAC--GAGGTCAAGAGATTGAGACCATCCTGGTCAACATGGTGAAACCCTGTCTCTACTAAAAAAATACAAAAATTAGCTGGGCGTGGTGGCGCATGCCTGTAGTCC-CAGCTGCTTGGGAGGCTGAGGCAGGAGAATCACTTGAACCTGGGAGGCAGAGGTTGCAGCGAGCAGAGATCGCCCCACTGCACTCCAGCCTGGC-GACAGAGCGAAACTCCATCCCCCCCCAAAAAAAAAAAAA	chr2:109385212-109385503	chr2:109390104-109390397	NA	NA	RANBP2:109390821	1	NA	NA	NA	NA
chr1:21100103:-|chr1:21076216:-	chr1:21100103-21076216	HP1BP3	circular_RNA|multiple_exon	318	30	67	88	13779.3	13045	13432	14861	2.16899	2.57488	97	118	up	up	chr1:21076216-21100103	NM_016287	-	chr1:21074149-21076215	2067	chr1:21100104-21103089	2986	NM_016287_intron_2_0_chr1_21074149_r(-)	NM_016287_intron_8_0_chr1_21100104_r(-)	82.731	249	40	2	70	317	1889	1643	4.06e-68	250	GGCACTGTGGCTCACGCCTGTAATCCCAGCACTTTGGGAGGCTGAGGCGGGTGGATCACGAGGTCGGGAGTTTGAGACCAGTCTGGCCAACATAGTGAAACCCCA-TCTCTACTACAAATACAAAAAAATTAGCAGGGTGTAGTGGTGTGCATCTGTAGTCCCAGCTACTCGGGAGGCTGAGGCAGGAGAAACGCATGAACCCAGGAGGTGGAGGTTGCAGTGAGCCGAGATTGCACCATTGTACTCCA	GGCGCGGTGACTCATGCCTGTAATCCCAGCACTTTGGGAGGCCAAGGTGGGCGGATCACAAGGTCAAAAGATTGAGACCATCCTGGCCAACATGGTGAAACCCCCGTCTCTCCTGAAAATACAAAAA--TTAGCTAGGTGTGGAGGTGCACGCCTGTAGTCCCAGCTACTTGGCAGGTTGAGGCAGGAGAATCGCTTGAACCTGGGAGGTGGAGGTTGCAGTGAGCCCAGATCGCGCCACTGCACTCCA	chr1:21075899-21076146	chr1:21101201-21101447	NA	NA	HP1BP3:21101368;HP1BP3:21101369;HP1BP3:21101899;HP1BP3:21101903	4	NA	NA	HP1BP3:21101368;HP1BP3:21101369	2
chr2:135010666:+|chr2:135012215:+	chr2:135010666-135012215	MGAT5	circular_RNA|multiple_exon	508	29	67	75	4858	4515	4598	5461	2.26864	2.1382	96	104	up	up	chr2:135010666-135012215	NM_002410	+	chr2:135012216-135027956	15741	chr2:135012216-135027956	15741	NM_002410_intron_0_0_chr2_135012216_f(+)	NM_002410_intron_0_0_chr2_135012216_f(+)	79.062	640	100	10	11249	11871	11871	11249	7.25e-153	536	GGCGCGGTGGCTCATGCCTGTAATCCGAGCATTTTGGGAGGCTGAGGCTGGTGGATCACA--AGGTCAGGAGTTTGAGACCAGCCTGACCAAGATGGTGAAACCCCATCTCTACTAAAAATACAAAAATTAGCTGGGTGTGGTGGCA----CCTGTAATCCCAGCTACTCAGGAGGCTGAGGCAGGAGAACTGCTTGAACCCAGGAGGCAGA---TGCAGTGAGCTGAAATCGTGCCACTGCACTCCAGCCTTGGCCACAGAGCAAGA------CTCCATCTCAAAAAAAAAAAAAAAAAGATTAAAACACAAAAATACTGTTATTTCTTTATTTTATT--TTATTTTTGTTTATTTGAGATGGAGTATTGCTCTGGCTCTGTTACCCAGGCTGGAGTG…	GGCGCGGCGGCTCACGCCTGTAATCCTAGCACTTTGGGAGGCCGAGGCAGGCGGATCACCTGAGGTCAGGAGTTAGAGACCGGCCTGACCAACATGGTGAAACTCCGTCTCTCCAAAAAATACAAAAAATAGCTGGGCATGGTGGCGTGTGCCTGTAGTCCCAACTACTCGGAAAGCTGAGGCAGGAGAATCGCTTGAACCTGGGAGGTGGAGGTTGCAGTGAGCCAAGATTGCACCGCTGCACTCCAGCCTGGGTAACAGAGCCAGAGCAATACTCCATCTCAAATAAACAAAAATAAAA--TAAAATAAAGAAATAACAGTATTTTTGTGTTTTAATCTTTTTTTTTTTTTTTTTGAGATGGAGTCTTGCTCTG------TGGCCAAGGCTGGAGTG…	chr2:135023464-135024086	chr2:135023464-135024086	NA	NA	NA	NA	NA	NA	NA	NA
chr17:35771356:+|chr17:35804870:+	chr17:35771356-35804870	TADA2A	circular_RNA|multiple_exon	193	28	67	51	1252	1175	1203	1378	2.33716	1.5531	95	79	up	NS	chr17:35771356-35804870	NM_133439	+	chr17:35767584-35771355	3772	chr17:35804871-35818625	13755	NM_133439_intron_0_0_chr17_35767584_f(+)	NM_133439_intron_7_0_chr17_35804871_f(+)	74.687	719	140	20	1591	2299	7231	6545	2.33e-120	425	ATTTATTATTTATTTTTGAGACAGGATCTTGCACT-GTTGCCCAGGCTGGAGTGCAGTGGCACAATCTCGGCTCACTGCAACCTCCACCTGCCTGGTTCAAGCAACTCTCATGCCTCAGCCTCCCGAGTAGCTGGGATTATAGGCGCCCGCCACCACGCCAAGCAAATTTTTTTGTATTTTTGGTAGAGACGGGGTTCTCACTATGTTGCCCAGGCTGGTCTGAAACTCCTGACCTCTGGAGATTCATCTGCCTCAGTCTCCCAAAGTGCTGGAGTTACAGACATGAGCTACCACACCCAGCCTGCTTTCACTTAATTTAGAAGTGGGGGAAAATAGACATTCAGAAGTAATACTCACA---AAGTAGAATGTGA-AAAATGCCAGATAAAAAGCTGTG…	ATTTATTTTTTATTTTTGAGACAG--TTTTGCTCTTGTCGCCCAGGCTGGAGTGCAACAGCGCAGTCTTGGCTCACTGCAACCTCTGTCTCCCAGGCTCAAGCAATTCTCCTGCCCCTGCCTCCCAAGTAGCTGGGATTACAGGTGCCCACCACCATGTCTGGCTAA--TTTTTGTATTTTTAGTAGAGACGGGGTT-TCACCGTGTTGGCCAGGCTGATCTCAAACTCCTGACCTCAGGTGATCTGCCCGTCTCGGCCTCCCAAAGTGCTGGGATTACAGGCATGAGCCACTGC-GCCAGGCCCATTTCTGCGATTTTTGTA-AGATACAAGAT-GCCAT---GTTGT-TTCCTGAGATTTGTGTAGGA-GTGATTTAAT---TTTTAAAAA------…	chr17:35769174-35769882	chr17:35811415-35812101	NA	NA	NA	NA	NA	NA	NA	NA
chr3:120469370:+|chr3:120469847:+	chr3:120469370-120469847	GTF2E1	circular_RNA|single_exon	477	24	67	64	2079.33	1983	1941	2314	2.85207	2.28522	91	88	up	up	chr3:120469370-120469847	NM_005513	+	chr3:120461642-120469369	7728	chr3:120469848-120489574	19727	NM_005513_intron_0_0_chr3_120461642_f(+)	NM_005513_intron_1_0_chr3_120469848_f(+)	81.905	210	37	1	3501	3709	11003	10794	5.33e-54	205	CCTGGCTAAGATGGTGAAACCCTGTCTCTACTAAAAATTCAAAAA-TTAGACAGGCGTGGTGGTGCATGCCTATAGTCCCAGCAACTCAGGAGGCTGAGGCAGGAGGATTGCTTGAACCTGTGAGGCAGAAGTTGCAGTGAGCCGAGCTTGCGCCACTGCACTCCAGCCTAGGTGACAGATCGAGACCCTGTCTCCAAAAAAAAAAAAAA	CCTGGCTAACACGGTGAAATCCCGTCTCTACTAAAAATACAAAAAATTAGCCGGGCGTGGTAGTGGGCACCTGTAGTCCCAGCTTCTTGGGAGGCTGAGGCAGGAGAATGGCATGAACCCGGGAGGCAGAGTTTGCAGTGAGCCGAGATCACGCCACTGCACTCCAGCCTGGGCAGAAGAGCGAGACTACGTCTCAAAAAAAAAAAAAAA	chr3:120465142-120465350	chr3:120480641-120480850	NA	NA	NA	NA	NA	NA	NA	NA
chr6:150174296:-|chr6:150157221:-	chr6:150174296-150157221	LRP11	circular_RNA|multiple_exon	369	17	67	21	6494.67	6049	6357	7078	3.75022	1.05571	84	38	up	NS	chr6:150157221-150174296	NM_032832	-	chr6:150147496-150157220	9725	chr6:150174297-150184543	10247	NM_032832_intron_1_0_chr6_150147496_r(-)	NM_032832_intron_5_0_chr6_150174297_r(-)	81.737	334	57	3	6495	6825	841	509	4.75e-88	318	TTTTATTTTATTTTATTTTATTTATTTTTTTAGATGGAGTCTCGTTCTC-TTACCCAGGCTGGAATGCAGTGGCGCTGTCTGGGGTCACTGCAACCTCCACCTCCCAAATTCAAGCGATTCACCTGCCTCAGCCTCCCAAGTAGCTGAGATCACAAGCGTGTGCCGTCATTCCCAGCTAATTTTTGTATTTTTAGTAGAGATGGGGTTTCACCATGTTGGCTAGGCTGGTCTCGAACTCCTGACCTCAAGTGATCCACCTGCCTTGGCCTCCTAAAGTGCTGGGATTACAGGCGTGAGCCACCATGCCCAGGCCCT--GGCTTATTATTTTTAA	TTTTCTTTTCCTTTTTTTTTTTTTTTTTTTAAGATGGAGTTTCGCTCTTGTTGCCCAGGCTGGAGTGCAATGGCGCGATCTCGGCTCACTGCAACCTCCGCCTCCTAGGTTCAAGCGATTCTCCTGCCTCAGCCTCCCGAATAGCTGGGATTACAGGCGCATGCCACCAGCTCTGGCTAATTTTTGTATTTTTAGTAGAGATGGGGTTTCATCACATTGGTCAGGCAGGTCTCAAACTCCTGACCTCAGGTGATCCGCCCTCCTCGGCCTCCCAAAGTGCTGGGATTACAGGCATAAGCCACCACGCCC-GGCCTTAAAGTTTCTTATTTTCAA	chr6:150150396-150150726	chr6:150183703-150184035	NA	NA	NA	NA	NA	NA	NA	NA
chr22:28310335:-|chr22:28290543:-	chr22:28310335-28290543	PITPNB	circular_RNA|multiple_exon	113	17	67	47	7875.33	7291	7463	8872	3.85034	2.27203	84	64	up	up	chr22:28290543-28310335	NM_012399	-	chr22:28269804-28290542	20739	chr22:28310336-28315159	4824	NM_012399_intron_4_0_chr22_28269804_r(-)	NM_012399_intron_10_0_chr22_28310336_r(-)	79.817	327	47	5	957	1279	2658	2347	2.64e-78	288	AAAAAAAAAAAAAAAAGGCTAGACATGGTGGCTCAAGCCTGTAATCCCAGCACTTTGGGAGGCTGAGGCAGGAAGATCAC--GAGGTCAGGAGATCGAGACCATCCTGGCTAACATGGTGAAACCCCTTCTCTACTAAAAATACAAAAAATT-AGCCGGT-ATGGTGGTGGGCGCCTATAGTCCCAGCTACTCGGGAGGCTGAGGCAGGAGAGTGGCATGAGCCCGGGAGGCGGAGCTTGCAGTGAGCCGAGATCGCGCCACTGCACTCCAGCCTGGACAACAGAGCGAGACTCCGTCTCAAAAAAAAAAAAAAAGGAAAAAACAGA	AAAAAAATAAATAGAGGGCCAGGTGCGGTGACTCACACCTGTAATCCCAGCACTTAGTG-----------GGCGGATCACCTGAGGTCATGAGTTCCAGACCAGCCTGGCCAGCAGGGTGAAACCCTGTCTCTACTAAAAATACAAAAAATTTAGCCGGTCATGGTGGCGTGCGCCTGTAGTCCCAGCTACTTGGGAGGCTGAGGCAGGAAAATCGCTTGAACCTGGGAGGCGGAGGTTGCAGTGAGCAGAGATCATGCCACTGCACTCCAGCCTGGGCAACA----GAGACTCCGCCTCAAAAAAAAAACATAAAAATAAAAAAGA	chr22:28289264-28289586	chr22:28312502-28312813	NA	NA	NA	NA	NA	NA	NA	NA
chr2:10585390:-|chr2:10581635:-	chr2:10585390-10581635	ODC1	circular_RNA|multiple_exon	323	6	67	41	44258.7	37160	41754	53862	9.93805	4.71439	73	47	up	NS	chr2:10581635-10585390	NA	NA	NA	NA	NA	NA	NA	NA	NA	NA	NA	NA	NA	NA	NA	NA	NA	NA	NA	NA	NA	NA	NA	NA	NA	NA	NA	NA	NA	NA
chr8:120810086:-|chr8:120800578:-	chr8:120810086-120800578	TAF2	circular_RNA|multiple_exon	293	18	66	56	4594	4415	4403	4964	3.67666	2.76703	84	74	up	up	chr8:120800578-120810086	NM_003184	-	chr8:120797507-120800577	3071	chr8:120810087-120814033	3947	NM_003184_intron_11_0_chr8_120797507_r(-)	NM_003184_intron_19_0_chr8_120810087_r(-)	87.85	856	90	7	93	946	2626	1783	0	1056	TTTTTTAAATTATACTTTAAGTTGTGGGATACATGTGCAGAACATGCAGGTTTGTTACATAGGTGTACACGTGCCATGGTGGTTTGCTGCACCCATCAACCTGTCATCTACATTAGGTATTTCTCCTAATGCTCTCCTTCCCCTAGCCCCCCACCTCCTGACAGGCCCCGGTGTGTGATGTTCCCCTCCCTGTGTCTGTGTGTTCTCATTGTTCAACTCCCACTTATGAGTGAGAACATGCAGTGTTTGGTTTTCTGTTCCTGTGTTCGTTTGCTGAGAATGATGGTTTCCAGCTTCGTCCATGTCCCTGCAAAGGACATGAACTCATTCTTTTTTATGGCTGCATAGTGTTCTATGGTGTATATGTGCCACATTTTCTTTATCCAGTTTATCATTGAT…	TTTTTTA--TTATACTTTAAGTTCTACGGTACATGCGTACAATGTGCAGGTT----AAATATGTATACATGTGCCATGTTGGTGTGCTGCACCCATCAACTCATCATTTATATTAGGTATATCTCCTAATGCTATCCCTCCCCCATCCCCCCACCCCACGACAGGCCCCGGTGTGTGATGTTCCCCTTCCTGTGTCCAAGTGTTCTCATTGTTCAGTTCCCACCTATGAGTGAGAACATGTGGTGTTTGGTTTTTTGTCCTTGCGA--GTTTGCTGAGAATAATGGTTTCCAGCTTCATCCATGTCCCTGCAAAGGACATGAACTCATCCTTTTTTATGGCTGCATAGTATTCCATGATGCATATGTGCCACATTTTCTTAATCCAGCCTATCACTGAT…	chr8:120799632-120800485	chr8:120811408-120812251	NA	NA	NA	NA	NA	NA	NA	NA
chr17:41576230:+|chr17:41582193:+	chr17:41576230-41582193	DHX8	circular_RNA|multiple_exon	278	14	66	12	9131.67	8268	8734	10393	4.46276	0.681888	80	26	up	NS	chr17:41576230-41582193	NM_004941	+	chr17:41573637-41576229	2593	chr17:41582194-41584370	2177	NM_004941_intron_8_0_chr17_41573637_f(+)	NM_004941_intron_11_0_chr17_41582194_f(+)	81.627	332	51	4	1877	2203	1808	1482	1.31e-87	315	TTTTTTTTTTTTAATTTGAGACGGGGTTTCGTTCTTGTTGCCCAGGCTGGAGTGCAGTGGCACGGTCTTGGCTCACTGAAACCTCTGCCTCCCGGGTTCAAGCGATCCTCCTGCCTCAGCCTCCCAAGTAGCTGGGATTACAGGTCTGTACCACCAAGCCCAGCTAATTTTTTTGTATTTTTAGTAAAGATGGGGTTTCACCATGTTGACCAGGCTGGTCTGGAACTCTTGACCTCAGGTGATCAGCCCGCCTTAGCCTCCCAAAGTGCTGGGATTACAGGTAAGAGCCACTGCACCCGGCCT-----TTTTTTTCTTTTTTTTTTTTAAGA	TTTTTTTTTTTT--TTTGAGATGAAGTCTCACTCT-GTCGCCCATGCTGGAGTGCAGTGGCATGATCTCAGCTCATTGCAACCTCCACCTTCCGGATTCAAGTGATTCTCCTGCCTCAGCCTCCCAAGTAGCTGGGACTGCAAGTGCCCGCCAGCACGCCCGGCTAATTTTT--GTACTTTTAGTAGAGACAGGGTTTCACCATGTTGGCCAGGCTGGTCTCGAACTCCTGACCTCAGGTGATCCGCCCGCCTTGGCCTCCCAAAGTATTGGGATTACAGGTGTGAGCCACTGTGCCTGGCCTGGCAATTTTTTTTGTTTGTTTGTTTAAGA	chr17:41575513-41575839	chr17:41583675-41584001	NA	NA	NA	NA	NA	NA	NA	NA
chr12:107236367:+|chr12:107245372:+	chr12:107236367-107245372	RIC8B	circular_RNA|multiple_exon	372	12	66	0	1527.33	1475	1421	1686	5.70901	0	78	12	up	NS	chr12:107236367-107245372	NM_018157	+	chr12:107219599-107236366	16768	chr12:107245373-107254045	8673	NM_018157_intron_3_0_chr12_107219599_f(+)	NM_018157_intron_6_0_chr12_107245373_f(+)	86.068	323	42	2	8868	9189	2187	1867	3.18e-104	374	AATAAAACTATT-TCGGCCGGGTGTAGTGGCTCACGCCTGTAATCCCAGCACTTTGGGAGGCCGAGGCAGGCAGATCACGAGGTCAAGAGATCGAGACCATCCTGGCTAACACGGTGAAACCCCGTCTCTATTAAAAATACAAAAAAATCAGCCAGGTGTGGTGGCGGGTGCCTGTAGTCCCAGGTACTTGGGAGGCTGAGGCAGGAGAATGGCGTGAACCTGGGAGGCAGAGCTTGCAGTGAGCTGAGATTGCGCCAGTGCACTCCAGCCTGGGCGACAGAGCGAGACTCTGTCTCAAAAAAAAAAAAAAAAAAAAAAAAAA	AAAAAAATGATTATAGGTCAGGTGCGGTGGCTCATGCCTGTAATACCAGCACTTTGGGAGGCCGAGGTGGGCAGATCACAAGGACAGGAGTTCGAGACCATCCTGGCCAATATGGTGAAACCCCATCTCTACTAAAAATACAAAAA--TTAGCCAGGCATGTTGGCATGTGCCTGTAGTCCCAGCTACTCAGACGGCTGAGGCAGGAGAATCGCTTCAACCTGGGAGGCGGAGGTTGCAGTGAGCCGAGATTGCACCACTGCACTCCAGCCTGGGCGACGGAGTGAGACTCTGTCTCAAAAAAAAAAAAAAAAAAAAAAAAAA	chr12:107228466-107228787	chr12:107247239-107247559	NA	NA	NA	NA	NA	NA	NA	NA
chr1:234608557:-|chr1:234593413:-	chr1:234608557-234593413	TARBP1	circular_RNA|multiple_exon	186	9	66	55	10871.3	10680	10188	11746	7.68748	5.5565	75	64	up	up	chr1:234593413-234608557	NM_005646	-	chr1:234586313-234593412	7100	chr1:234608558-234613918	5361	NM_005646_intron_20_0_chr1_234586313_r(-)	NM_005646_intron_28_0_chr1_234608558_r(-)	83.556	225	36	1	1200	1424	1236	1013	6.36e-63	235	GCACTTTGGGAGGCTGAGGCGGGCAGATCACTTGAGGCCAGGAGTTCGAGACCAGCCTGGCCAGCATGGCGAAACCCCGTCTCTACTAAAAGTACAAAAATTATCGGGGCATGGTGGTGTGTGCCTGTAGTCTCAGCTACTTGGGAGGCTGAGACAGGAGAATTGCTTGAATCCGGGAGGCGGAGGTTGCAGTGAGCTGAGATCGTGCCACTGCACTCCAGCGTG	GCGCTTTGGGAGGCCAAGGCGGGCAGATCACCTGAGGTGAGGAGTTTGAGGCCAGCCTGACCAACACGGTGAAACCCCGTCTCTATTAAAAATACAAAA-TTAGTGGGGCATGGTGGCGCATGCCTGTAATCCCAGCTACTCTGGAGGCTGAGGCAGGAGAACCGCTTGAACCCGGGAAGTGCAGGTTGCGGTGAGCGGAGATTGTGCCATTGCATTCCAGCCTG	chr1:234591989-234592213	chr1:234612683-234612906	NA	NA	NA	NA	NA	NA	NA	NA
chr15:101514009:+|chr15:101529603:+	chr15:101514009-101529603	LRRK1	circular_RNA|multiple_exon	492	1	66	5	3403	3120	3238	3851	63.5948	4.0509	67	6	up	NS	chr15:101514009-101529603	NM_024652	+	chr15:101464935-101514008	49074	chr15:101529604-101549041	19438	NM_024652_intron_1_0_chr15_101464935_f(+)	NM_024652_intron_5_0_chr15_101529604_f(+)	83.175	315	43	7	45144	45453	8816	8507	1.48e-83	307	ATATTTTCTCTGCTTTT--TTCTTCTTTTTTTTTTGAGACAGAGTTTTGCTCTTGTTGACTAGGCTGAAGTGCAGTGGTGCTACCTCAGCTCACTGCAACCTCTGCCTCCCAGGTTCAAGCGATTCTCCTGCCTCAGCCTTCATAATAGCTGAGATTACAGGTGCCCACCACCACGCTGGGCTAATTTTTTGTATTTTTAGTAGAGACGGGG---TTTCACCATGTTGGCCTGGCTGGTCTCGTACTCCTGGCCTCAGGTGATCCACCTGCCTTGGCCTCCCAAAGTGCTGGGATTATAGGCATGGGCCACCGCA	ATATTTTGGCTTCCTTTCTTTTTTTTTTTTTTTTTGAGACAGAGTCTTGTTCT-GTCGTCCAGGCTGAAGTGCAATGGCACTATCTCGGCTCACTGCAACCT-TGCCTCCCAGTTTCAAGCGATTCTCCTGTCTCAGCCC-CACAGTAGCTGGGATTATAGGCATGCACCACCACACCCAACTCATGTTT-GTATTTTTAGTAGAGACGGGGGGGTTTCACCATGTTGGCCAGGCTGGTCTCGAACTCCTAACCTCAGATGATCCACC-ACCTTGGCCTCCCAATGTGCTGGGATTATAGGCGTGAGCCACCGCA	chr15:101510078-101510387	chr15:101538110-101538419	NA	NA	NA	NA	NA	NA	NA	NA
chr5:109103236:+|chr5:109110666:+	chr5:109103236-109110666	MAN2A1	circular_RNA|multiple_exon	350	18	65	17	4271.33	4212	4136	4466	3.67747	0.89073	83	35	up	NS	chr5:109103236-109110666	NA	NA	NA	NA	NA	NA	NA	NA	NA	NA	NA	NA	NA	NA	NA	NA	NA	NA	NA	NA	NA	NA	NA	NA	NA	NA	NA	NA	NA	NA
chr21:17135210:+|chr21:17177577:+	chr21:17135210-17177577	USP25	circular_RNA|multiple_exon	214	14	65	17	3938	3987	3740	4087	4.94948	1.18457	79	31	up	NS	chr21:17135210-17177577	NM_013396	+	chr21:17102758-17135209	32452	chr21:17177578-17181127	3550	NM_013396_intron_0_0_chr21_17102758_f(+)	NM_013396_intron_6_0_chr21_17177578_f(+)	73.267	303	68	6	3122	3416	1968	1671	2.18e-41	167	GCCAGGAGTGGTGTCTCAAGCCTGTAATCCCAGTACTTTGGGAAGGTGAGGCAGGCGGATCAC--GAGGTCAGGAGTTCGAGACCAGCCTGACCAACATGGTGAAACCCAGTCTCTACTACTAAAAATACAA--AAATTA---GCCAGGCGTGGTGGCACATGCCTGTAATCCCAGCTACTCAGGAGACTGAGG-CAGGAGAATCGCTTGAACTCGGGAGGCGGAGGTTGCAGTGAGCCGAGATCGCGCCATTGCACTCCAGCCTGGGCGACAGAGCAAGACTCCATGTCAAAAAAACAAAAA	GCCAAGTGTGGTGGCTCATGTCTATAATCCTAGCACTTTGGGAGGCCAAACCAGGAGGATAGCTTGAGCCCAGGAGTTCGAGACCAGGCTTGGCAACATAGGGAGATCCTGTCTCTA----TAAAAATAAAATAAAATTATTTGCCAGGCGCGGTGGCATGTGCCTGTGGTCTCAGCTACTTGGGAGACTGAGGTCTGGGGAAGGG-TTGAGCCCAGGAGGCTGATGCTGCAGTGAGCCATTGTCATACCACTGTACTCTAGCCTAGGTGACAAAACAAAACTGTGTCTCAAAAAAAAACAAA	chr21:17105879-17106173	chr21:17179248-17179545	USP25:17102788	1	NA	NA	NA	NA	NA	NA
chr2:233599865:+|chr2:233626146:+	chr2:233599865-233626146	GIGYF2	circular_RNA|multiple_exon	122	12	65	13	6820.33	6383	6542	7536	5.28502	0.917584	77	25	up	NS	chr2:233599865-233626146	NM_015575	+	chr2:233599197-233599864	668	chr2:233626147-233651859	25713	NM_015575_intron_3_0_chr2_233599197_f(+)	NM_015575_intron_9_0_chr2_233626147_f(+)	79.688	64	8	1	70	133	19781	19723	6.1e-10	57.2	AGAGGCTGAGACAGGAAGATCACTTGAGGTCAGGCCAAGAGTTCGAGACCAGCTTGAGCAACAT	AGAGGCCGAGGCGGGCAGATCACCTGAGGTCAGG-----AGTTCGAGACCAGCCTGGCCAACAT	chr2:233599266-233599329	chr2:233645869-233645927	NA	NA	NA	NA	NA	NA	NA	NA
chr17:79652635:+|chr17:79655857:+	chr17:79652635-79655857	HGS	circular_RNA|multiple_exon	159	9	65	11	25844.7	22028	25056	30450	6.34942	0.884174	74	20	up	NS	chr17:79652635-79655857	NA	NA	NA	NA	NA	NA	NA	NA	NA	NA	NA	NA	NA	NA	NA	NA	NA	NA	NA	NA	NA	NA	NA	NA	NA	NA	NA	NA	NA	NA
chr12:57066849:-|chr12:57064059:-	chr12:57066849-57064059	PTGES3	circular_RNA|multiple_exon	202	30	64	46	34696.7	33764	31711	38615	2.27145	1.34071	94	76	up	NS	chr12:57064059-57066849	NM_006601	-	chr12:57060051-57064058	4008	chr12:57066850-57081781	14932	NM_006601_intron_2_0_chr12_57060051_r(-)	NM_006601_intron_6_0_chr12_57066850_r(-)	72.755	969	154	28	367	1264	5261	4332	9.34e-153	531	GGCCGGGCACGGTG-CTCACACCTGTAATCCCAGCACTTTGGGAGGCCAAGGCTGGCAGATCACGAGGTCAGGAGATCTAGATCATACGGGCCAACTTGGTGAAACCTCATCTCTACTAAAATACAAAAAAAATTAGCTGGGCATGGTGGCGCGCACCTGTGGTCCCACCTACTCCTGAGGCTGAAACGGGA--ATTGCTTGAACGCTGGAGGCAGAGGATGCAGTGAGCCGAGATCGTGCCACTGGACTCCAGCCTGGCGAA-AGAGCGGGACTCGGTC-------AAATAAATAAAT----AAATGCAGAACGATAAA-CTGTTAAACA--------CAAGAATC----ATAG---GCTGGGCGCGGTGGCTCACGCCTGTAATCCCAGCACTTTGG…	GGCCGGGCGTGGTGGCTCACACCTGTAATCCTAGCACTTTGGAAGGCCAAGGTGGGATGATTGC-------------CT-GAGCAAAACGGC---------GAAACCCCATTTCTACTAAAATACAAAAAA--TTAGCTGGGCATAGCGGCACATGCCTGTAGTCCCAGCTACTTGGGAGTCTGAGAGAGGAGAATCGCTTGAACCTAGGAGGCAGAGGTTGCAGTGAGCCAAGATCGCGCCACTGCACTGCAGTCTGGGCAACAGAATGAGACTCCGCCTCAAGAAAAAAAAAAAAATTTACAAAGGTATACCGAGGAAGCAGGGAAGCAGCCTCATTCTAGAATCTATCATTGCCGGCTGCG-GCAGTAGCTCACGCCTGTAATCCCAGCACTCTAG…	chr12:57062795-57063692	chr12:57076521-57077450	PTGES3:57060526;PTGES3:57060548;PTGES3:57060578;PTGES3:57060582;PTGES3:57060683;PTGES3:57061648;PTGES3:57062288	7	NA	NA	NA	NA	NA	NA
chr9:74810420:+|chr9:74834422:+	chr9:74810420-74834422	GDA	circular_RNA|multiple_exon	111	20	64	41	41151.7	39057	40312	44086	3.10038	1.81615	84	61	up	NS	chr9:74810420-74834422	NM_004293	+	chr9:74810505-74817486	6982	chr9:74834423-74838035	3613	NM_004293_intron_1_0_chr9_74810505_f(+)	NM_004293_intron_5_0_chr9_74834423_f(+)	79.868	303	46	5	2669	2958	3502	3202	5.33e-71	262	GGGCCGGGTGCGGTGGCTCACACCTGTAATCCCAGCACTTTGGGAGGCCGAGGCAGGCGCATCAC--GAGGTCAGG-AGATCGAGACTGTCCTGGCTAACACGGTGAAACCCCATCTCTACTAAAAA-TACAAAACATTAGCCGGGCATGGTGGTGGGCCCCTGTAGTCCCAGCTACTCGGGAGGCTGATGCAGGAGAATGGCTTGAACCTGGGAGGCAGAGGTTGCAGTGAGCCGAGATCGCACCACTGCACTACAGCCT---------GAGTGAGACTCCATCTCAAAAAAAAAAAAAAAA	GGGCCAGGTGTGGTGGCTCACACCTGTAATCCCAGCACTTTGAGAGGCCAAGGCAGGTGGATCACCTGAGGGCCGGGAGTTCGAGACCAGCCTGACCAACATGGAGAAACCCTGTCTCTGCTAAAAAATACAAAA--TTAGCTGGGCGTGGTGGCGCATGCCTGTAATCCCAGCTACTCGGGAGGCTGAGGCAAGGGAACTGCTTGAACCTAGGAGGCGGAGGTTGTGGTGAGCCGAGATCTCACCATTGCACTCCAGTCTAGACAACAAAAGAGAAACTCAGTCTCAAAAAAAAACAAAAAA	chr9:74813173-74813462	chr9:74837624-74837924	NA	NA	NA	NA	NA	NA	NA	NA
chr7:24681335:+|chr7:24690331:+	chr7:24681335-24690331	MPP6	circular_RNA|multiple_exon	323	17	64	9	2367.67	2218	2219	2666	3.76301	0.440448	81	26	up	NS	chr7:24681335-24690331	NM_016447	+	chr7:24663404-24681334	17931	chr7:24690332-24703208	12877	NM_016447_intron_2_0_chr7_24663404_f(+)	NM_016447_intron_5_0_chr7_24690332_f(+)	84.858	317	37	3	16943	17250	8142	7828	1.14e-97	352	GGCCGAGGGCGGTGGCTCATGCCTGTAATCCCAGCACTTTGGGAGGCCGAGGCGGGTGGATCACGAGGTCAGGAGATCAAGACCATCCTGGCTAACATGGTGAAACCCTGTCTCTACTAAAAATACAAAAAATTAGCCAGGCTTGGTGGCGGGTACCTGTAGTCCCAGCTACTTGGGAGGCTGAGGCAGGAGAATGGCGTGAACCCGGGAGGCGGAGCTTGCAGTGAGCTGAGGTCGCGCCACTGCACTCCAGCCTGGGCAACAGTGCGAGACTCCATCTCAAAAAAAAAAAAAA---------AAAAAAAAAGAAT	GGCCGGGTGCAGTGGCTCACACCTGCAATCCCAGCACTTTGGGAGGCTGACGCAGATGGATCACGAGATCAAGAGATCGAGACCATCCTGGCCAACGTGATGAAACCCTGTCTCTACTAAAAAAA-AAAAAATTAGCTTGGCCTGGTGGCACGTGCCTGTAGTCCCAGCTACTTGGGAGGCTCAGGCAGGAGAATCACTTGAACCCAGGAGGTGGGGGTTGCAGTGAGCCGAGATCGTGCCACTGCACTCCAGCCT-GGCAACAGAGCGAGACTCTGTCTCAAAAAAAAAAAAAAAGTTGGAAGAAAAAAAAAGAAT	chr7:24680346-24680653	chr7:24698159-24698473	NA	NA	NA	NA	NA	NA	NA	NA
chr19:34289576:+|chr19:34302457:+	chr19:34289576-34302457	KCTD15	circular_RNA|multiple_exon	400	4	64	7	6325.33	5763	5952	7261	15.4919	1.38896	68	11	up	NS	chr19:34289576-34302457	NA	NA	NA	NA	NA	NA	NA	NA	NA	NA	NA	NA	NA	NA	NA	NA	NA	NA	NA	NA	NA	NA	NA	NA	NA	NA	NA	NA	NA	NA
chr5:138614016:+|chr5:138614818:+	chr5:138614016-138614818	MATR3	circular_RNA|multiple_exon	159	28	63	16	32481	31608	30731	35104	2.31421	0.51452	91	44	up	NS	chr5:138614016-138614818	NM_199189	+	chr5:138611840-138614015	2176	chr5:138614819-138642927	28109	NM_199189_intron_1_0_chr5_138611840_f(+)	NM_199189_intron_3_0_chr5_138614819_f(+)	77.083	288	56	6	1803	2083	22487	22203	2.08e-54	205	GGCACGGTGGCTCGCACCTGTATTCCCAGCACTTTGGGAGGCTGAGGTGGGAGGATCATTTGAACC-CAGGAGTTTGAGACAAGCCTGGGCAACAGAAAGAGATCTCATCTCTA-TAAAAAACAAAAAAGAAATTAGGTGGGTGTGTTGGCATGCACCTGTAGTCCCAGCTGCTTGGGAGGCTAAGCTGGGAGGATCACTTG-ACCCAGGAGATTGAGACTACAGTGAACCATGGTCATGCCACTGCACT-CAGTCT---AGACAGAGTGAGACCCTATCTCAAAAAA	GGCGCGGTGGCTTATACCTGTAATCCCAGCCCTTTGGGAGGCCGAGGCGAGAGGATCACTTTAAGGTCAGGAGTCCGAGACCAGCCTGGCCAATACGCTGAAACCCCATCTCTACTAAAAAATACAAAA---ATTAGCCGGGTGTGGTGGCACACGCCTGTAGTCCCAGCTACTTGGGAGGCTGAGGCAGGAGAATCTCTTGAACCCGGGAGGTGGAGGCTGCAGTGAGCCAAGATTGTGCCACTGTACTCCAGCCTGGGTGACAGAGTGAGACTCTGTCTCAAATAA	chr5:138613642-138613922	chr5:138637021-138637305	NA	NA	MATR3,SNHG4:138617135;MATR3,SNHG4:138618538;MATR3,SNHG4:138618619;MATR3,SNHG4:138618620;MATR3:138620224;MATR3:138620225;MATR3:138620229	7	NA	NA	NA	NA
chr3:49547852:+|chr3:49548252:+	chr3:49547852-49548252	DAG1	circular_RNA|single_exon	400	26	63	12	83363.7	76438	80511	93142	2.3005	0.378767	89	38	up	NS	chr3:49547852-49548252	NM_004393	+	chr3:49507867-49547851	39985	chr3:49548253-49568229	19977	NM_004393_intron_0_0_chr3_49507867_f(+)	NM_004393_intron_1_0_chr3_49548253_f(+)	82.068	619	64	6	2404	3003	15332	14742	0	632	AGGCAGGGCGTGGTGGCTCACGCCTGTAATCCCAGCACTTTGGGATTCTGAGGCAGGTGGATTACCTGAGGTCAGGAGTTCAGGACCAGCCTGGCCGACATGGTGAAACCCCGTCTCTACTAAAAAATACAAAAATTAGCCAGGCATGGTGGCGGGCGCCTTTAATCGCAGCTACTCGGGAGGCTGAGACAGGAGAATCGCTTGAACCCGGGAGGCGGAGGTTGCAGTGAGCTGAAA------------------GCCTGGGTGACAAGAGCAAAACTCGGTCTCAAAAAAAATAAAAAATAAAACAAAACAACTGGCCAGGCGCGGTGGCTCACGCCCGTAATCCCAGCACTTTGGGAGGCTGAGGCGGGTGGATCACGAGGTCAGGAGATCAAGACC…	AGGCCGGGAGCAGAGGCTCACGCCTATAATCCTAGTACTTTGGGAGGCTGAGGTGGGTGGATCACTTGAGTTCAGGAGTTCAAGACCAGCCTGGTCAACATGGTGAAACCCTGTCTCTACTAAAAA-TACGAAAATTAGCTGGGCATGCTGGCAGGCGCCTATAATCCCAGCTACTCGAGAGGCTGAGGCAGGAGAGTCGCTTGAACCCAGAGGGCGGAGGTTGAAGTGAGCCGAGATTGCACCACTTCACTCCAGCCTGGGC-AGAAGAGCGAAACTCCATCTCAAAAAAAAAAA-------------------GGCCGAGCGCGGTGGCTCACGCCTGTAATCCCAGCACTTTGGGAGGCTGAGGCAGGCGGATCACGAGGTCAGGAGATCAAGACC…	chr3:49510270-49510869	chr3:49562994-49563584	NA	NA	NA	NA	NA	NA	NA	NA
chr2:48573340:+|chr2:48573890:+	chr2:48573340-48573890	FOXN2	circular_RNA|single_exon	550	26	63	38	776.67	760	791	779	2.32811	1.42589	89	64	up	NS	chr2:48573340-48573890	NM_002158	+	chr2:48555842-48573339	17498	chr2:48573891-48586185	12295	NM_002158_intron_1_0_chr2_48555842_f(+)	NM_002158_intron_2_0_chr2_48573891_f(+)	81.818	297	42	4	9697	9991	7860	7574	7.13e-78	286	TTTTTTTTTTTTTGAGACGGAATCTCGGAATCTTGCTCTGTCGCCCAGGCTGGAGTGCAGTGGCGCGATCTCAGCTCACTACAAGCTCCGCCTCCTGGGTTCACGCCATTCTCCTGCCTCAGCCTCCCCAGCAGCCGGGACCACAGCCGCTCGCCACCAGGCCCAGCTAATTTTCTGTATTTTTAGTAGAG--GGGGTTTCACCGTGCTAGTCAGGATGGTCTCAATCTCCTGACCTCATGATCCGCCCGCCTCTGCCTCCCAAAGTGCTGAGATTACAGGCATGAGCCACCGCGCC	TTTTTTTGTTTTTGAGACGAAGTCTCG--------CTCTGTTGCC-AGGCTGGAGTGCAGTGGCACAGTCTCGGCTCACTGCAACCTCTGCCTCCTGGGTTCAAGTGATTCTCCTGCCTCAGCCTCCCAAGTAGCTGGGATTACAGGCACACGCCACCACACCCAGCTAATTTT-TGTATTTTTAGTAGAGATGGGGTTTCACTCTGTTGGCCAGGCTGGACTTGACCTCTTGACCTCGTGATCCGCCCACCTCAGCCTCCAAAAGTGCTGGGATTACAGGTGTGAGCCACCGCGCC	chr2:48565538-48565832	chr2:48581464-48581750	NA	NA	NA	NA	NA	NA	NA	NA
chr14:81366373:-|chr14:81329101:-	chr14:81366373-81329101	CEP128	circular_RNA|multiple_exon	207	25	63	20	1364.33	1228	1377	1488	2.24732	0.660215	88	45	up	NS	chr14:81329101-81366373	NM_152446	-	chr14:81307113-81329100	21988	chr14:81366374-81371156	4783	NM_152446_intron_15_0_chr14_81307113_r(-)	NM_152446_intron_18_0_chr14_81366374_r(-)	78.125	320	52	3	5709	6028	3889	3588	2.18e-70	264	TGGCTGGGCATGGTGACTCATGCCTGTAATTCCAGCACTTTGGGAGGCTGAGGTGGGCGGGTCACTCGAGATCAGGAGTTTGAGACCAGCCTGGCCAACATGGTGAAACCCCGTCTCTACTAAAAATACAAAAAACAAACAACAGCAACAAAAAAATTAGTGTGGTGGTGCACACCTGTAATCCCAGCCACCTGGGAGTCTGAGGCACGAGAATAGCTTTAACTCGGGAGGCAGAGGTTGTAGGGAGCTGGAATTGTACCACTGCACTCCAGCCTGGGTGACAGATTGAGACCCTGTCTCAAAAAAAAAAAAAAAAAAAA	TGGCCGGGCGCGGTGGCTCACGCCTGTAATCCCAGCACTTTGGGAGGCCGAGGCGGGCGGATCAC--GAGGTCAGGAGATCGAGACCATCCTGGCTAACACGGTGAAACCCCGTCTCTACTAAAAATACAAAAAATTAGC--CGG--------------GCGTGGTAGCGGGCGCCTGTAGTCCCAGCTACTCGGGAGGCTGAGGCAGGAGAATGGCGTGAACCCGGGAGGCGGAGCTTGCAGTGAGCCGAGATCGCGCCACTGCACTCCAGCCTGGGCGACAGAGCGAGACTCCGTCTCAAAAAAAAAAATAAATAAAA	chr14:81323073-81323392	chr14:81367268-81367569	NA	NA	NA	NA	NA	NA	NA	NA
chr11:117109317:+|chr11:117110576:+	chr11:117109317-117110576	RNF214	circular_RNA|multiple_exon	569	19	63	20	2302	2070	2227	2609	3.08203	0.835166	82	39	up	NS	chr11:117109317-117110576	NM_207343	+	chr11:117105096-117109316	4221	chr11:117110577-117115160	4584	NM_207343_intron_1_0_chr11_117105096_f(+)	NM_207343_intron_3_0_chr11_117110577_f(+)	77.256	554	92	14	817	1342	842	295	9.15e-113	399	TTTCACTTTTCTTTTTTTGAGATGGAGTCTCACTCTGTTGGCCCAGGCTGGAGTGCAGTGGCGCGATCTCGGCTCACTGCAAGCTCTGCCTCCCGGGTTTATGCCGTTCTCCTGCCTCAGCCTCCCCAGTAGCTGGGACTACAGGCGCCCGCCACTACGCCCGGCTAATTTTTTGTATTTTTAGTAGAAACGGGGTTTCACTGTGTTAGCCAGGATGGTCTCGATCTCCTGACCTC--GTGATCCGCCTGCCTCGGCCTCCCAAAGTGCTGGGATTACAGGCGTGAGTCACCACGCCCAGCCTTTTTTTTTTTTT----------TTTTTTTTGAGATGGAGTCTCGCTCTGTCGCCCAGACTGGAGTGCAATGGCGTGAACCCAGCTCACTGCAACCT…	TTTCATTTTTGTTTTTT-GAGATGGAGCTTC--TCTGTTGTCC-AGGCTGGGGTGCAGTGGTGCAATCTTGGCTCACTGCAACCTCTGCCTCCTGGGTTCAAGCCATTCTCCTGCCTCAGCCTCCCGAGTAGCTGGGATTACAGGCACACACCACCACGCCCGGCTAAT-TTTTGTATTTTTAGTAGAGATGGGGTTTCACCACGTTGGCCAGCTTGGTCTCAAACTCTCAACCTCAGGTGATCCACCTGCCTTGGCCTCCCAAAGTGCTGGGATTACAGGCGTGAGCCACTGTGCCCGGCCTTTTTTTTTTTTTTTTTTTTTAATTTTTTTTGAGACAGGGTCTCACTCTGTCACCCAGGCTGCAGTACAATCGCACAATCACGGCTCAC-ACAGCCT…	chr11:117105912-117106437	chr11:117110871-117111418	NA	NA	NA	NA	NA	NA	NA	NA
chr8:141900868:-|chr8:141810558:-	chr8:141900868-141810558	PTK2	circular_RNA|multiple_exon	543	17	63	37	9364.67	8738	9046	10310	3.5797	1.84462	80	54	up	NS	chr8:141810558-141900868	NM_153831	-	chr8:141803484-141810557	7074	chr8:141900869-141935759	34891	NM_153831_intron_19_0_chr8_141803484_r(-)	NM_153831_intron_29_0_chr8_141900869_r(-)	67.769	121	23	3	2521	2625	32608	32488	9.13e-05	44.6	CATAGTGGCTCATGTCTGTAATTCCAGC-------------TACACAGGA-GAATCCCTGAGGCCAGGAATCTGAGACCATCCTGGGCCACATAGC--AAGACTGTATCTAAAAAAAATAA	CATAGTGGCTCATGCCTGTAATCCCAGCACTTTGGGAGACTGAGGCAGGAGGACTGCTTGAGGTCAGGAGTTCAAGACCAGCCTGGGCAACATGGCGAAACCCCATCTCTATAAAAATTAA	chr8:141807933-141808037	chr8:141903152-141903272	NA	NA	NA	NA	NA	NA	NA	NA
chr10:72604230:+|chr10:72619256:+	chr10:72604230-72619256	SGPL1	circular_RNA|multiple_exon	293	26	62	2	6561	6152	6544	6987	2.24177	0.0677302	88	28	up	NS	chr10:72604230-72619256	NM_003901	+	chr10:72576637-72604229	27593	chr10:72619257-72628101	8845	NM_003901_intron_1_0_chr10_72576637_f(+)	NM_003901_intron_6_0_chr10_72619257_f(+)	84.228	298	45	2	142	438	8078	7782	1.91e-87	318	TTGTTTTGTTTTTTTGGAGACGGAGTCTCACTCTGTTGCCCAGACTGGGGTGCAGTGGCATGATCTCGGCTCACCGCCACCTCTGCCTCCTGGGTTCAAGCGATTCTCCTGCCTCAGCCTCCTGAGTAGCTGGGATTACAGGCGCACGCCACCACGCCCGGCTAATTTTTGTATTTTTAGTAGAGACGGGG-TTCTCCATGTTGGCCAGGCTGGCCTTGAACTCCTGACCTGTGGTGATCCACCCGCCTTGGCCTCCCGAAGTGCTGGGATTCCAGGCGTGAGCCACCGCGCCTGGCC	TTTTTTTTTTTTTTTTGAGACAGAGTCTCACTCTGTTGCCCAGGCTGGAGTGCCATGGCATGATCTCGGCTCACTGCAGCCTTTGCCTCCTGG-TTCAAGCGATTCTCCTGCCATAGTTACCCGAGTAGCTCGGATTACAGGCGCCCACCACCATGCCCACCTAATTTTTGTATTTTTAGCAGAGACGGGGTTTCACCATGTTGGCCAGGCTGGTCTCAAGCTCCTGGCCTCAAGTGATCTGCCCACCTCAGCCTCCCAAAGAGCTGGGATTACAGGTGTGAGCCACTGCACCTGGCC	chr10:72576778-72577074	chr10:72627038-72627334	NA	NA	NA	NA	NA	NA	NA	NA
chrX:1401571:+|chrX:1409402:+	chrX:1401571-1409402	CSF2RA	circular_RNA|multiple_exon	157	22	62	37	0	0	0	0	2.81818	1.68182	84	59	up	NS	chrX:1401571-1409402	NR_027760	+	chrX:1393736-1401570	7835	chrX:1409403-1413220	3818	NR_027760_intron_1_0_chrX_1393736_f(+)	NR_027760_intron_6_0_chrX_1409403_f(+)	85.312	320	34	2	7071	7386	3010	2700	4.51e-103	369	GGGCCGGGCACGGTGGCTCACGCCTGTAATCCCAGCACTTTGGGAGGCCGAGGCAGGTGGATCACGAGGTCAGGAGATGGAGACCATCCTGGCTAACACGGTGAAAGCCTGTTTCTACTAAAAAAAAAAAAAAAAAAAAAAAATTAGCTGGGTGTGGTGGCAGGCGCCTGTAGTCCCAGCTACTTGGGAAGCTGAGGCAGGAGAATGGTGTGAACCTGGGATGTGGAGGTTGCAGTGAGCCGAGATCGCGCCACTGCACTCCAGCCTGGGT----GACAGAGCGTGACTTTGTCTCAAAAAAGAAAAAAAAAGTACAAAA	GGGCTGGGCGCGGTGGCTCACGCCTGTAATCCCAGCACTTTGGGAGGCCGAGGCGGGAGGATCACGAGGTCAGGAGGTCGAGACCATCCTGGCTAACACGGTGAAACCCCGTCTCTACTAAAAATCCAAAAAAA---------TTAGCCGGGCGTGGTGGCGGGTGCCTGTAGTCCCAGCTACTCGGGAGGCTGAGGCAGGAGAATGGCGTGAACCCGGGAGGCGGAGGTTGCAGTGAGCCGAGATCCCGCCACTGCCCTCCAGCCTGGGTGGGCGACAGAGTGAGACTCTGTCTCAGAAAAACAAACAAACAAACAAAA	chrX:1400806-1401121	chrX:1412102-1412412	NA	NA	NA	NA	NA	NA	NA	NA
chr11:47823482:-|chr11:47819331:-	chr11:47823482-47819331	NUP160	circular_RNA|multiple_exon	224	21	62	4	38134.3	35660	36858	41885	2.85642	0.162167	83	25	up	NS	chr11:47819331-47823482	NM_015231	-	chr11:47814499-47819330	4832	chr11:47823483-47824989	1507	NM_015231_intron_8_0_chr11_47814499_r(-)	NM_015231_intron_13_0_chr11_47823483_r(-)	80.769	312	32	5	4495	4789	1287	987	4.13e-81	295	GGCTGGGTGTGGTGGCTCACACCTGTAATCCCAGCACTTTGGGAGGCTGAGGTGGGCGGATCACGAGGCCACAAATTCGAGACCA---------ACATGGTGAAACTCTCTACTAAACTCTCTACCAAAAATACAAAAATTAGCCGGGCGTGGTGGTCGTGTGCCTATAATCCCAGCTACTCAGGAGGCTGAGGCAGGAGAATCGCTTGAACCAGGGAGGCGGAGGTTGCAGTGAGCTGAGATCAAGCCATTGCA--------CTCCAGCCTGGGCGACAGAGCAAGACTCTGTCTCCAAAAAAAAGAAAAA	GGCCGGGTGGGGTGGCTCACGCCTGTAATCCCAGCACTTCGGGAGGCTGAGGCGGGTGGATCACGAGGTGAGGAGTTTGAGACCAGCCTGACCAACACGGTGAAACTCCATA--------TCTACTAAAAACACAAAAATTAGCCGGGCGTGGTGG-CGTGCACCTGTAATCCCAGCTACTCAGGAGGCTGAGGCAGCAGAATCGCCTGAACCTGGTGGGCGGAGGTTGCAGTGAGCTAAGATCATGCCACTGCAGTCTAGCCTTCCAGCCTGGGTGACAGAGCAAGA--CTGTCTCCAAAAAAAAAAGAAA	chr11:47814542-47814836	chr11:47823703-47824003	NA	NA	NA	NA	NA	NA	NA	NA
chr2:170728746:+|chr2:170735084:+	chr2:170728746-170735084	UBR3	circular_RNA|multiple_exon	188	18	62	28	2516	2481	2339	2728	3.65356	1.41471	80	46	up	NS	chr2:170728746-170735084	NM_172070	+	chr2:170684563-170728745	44183	chr2:170735085-170747674	12590	NM_172070_intron_0_0_chr2_170684563_f(+)	NM_172070_intron_4_0_chr2_170735085_f(+)	78.832	685	101	10	4222	4894	9859	9207	3e-164	576	GGCGCGGTGGCTCACGCCTGCAATCCCAGCACTTTGGGAGGCCGAGGTGGGCAGATCAC--GAAGTCAGGAGATTGAGATCATCCTGGCTAACATGGTGAAACCCCGTCTCTACTAAAAATACAAAAAATTAGTCAGGCGTGGTGGTGGGTGCCTGTAGTCCCAGCTACTCGGGAGGCTGAGGCAGGAGAATGGCGTGAACCCGGGAGGCGGAGCTTGGAGTGAGCTTGGAGTGAGCTTGGAGTGAGATCCCGCCACTGCACTCCAGCCTGGGCGACAGAGCGTGACTCTGTCTCAGGAAAAAAAACAAAAAAACTGTATGTATAACTACAGTTTTGCCACTAGTGAGTAAGTGCAGTCATTGT-CAGA--------AATGCTTTATGGGGGCCGGGCG…	GGCGCGGTGGCTCACGCCTGTAATCCCAGCACTTTGGGAGGCTGAGGTGGGTGGATCACCTGAGGTCAGGAGTTCGAGATCAGCCTGACCTGTATGTTGAAACCCCGTCTCCACTAAAAATACAAAAA-TTAGCTGGGCGTAGTGGCAGGCACCTATAATCCCAGCTACTCGGCAGGCTGAGGCTGGAGAATTGCTTGAACCCGGGAGGCGGAGGTTGCAGTGAGCC-----------------GAGATCGTGCCACTGCACTCCAGCCTGGGCGACAAAGAG--ACTCCATCTCA--AAAATAAATAAATAAA-TAAATAAATAAATAAATA---------AATAAATAAATAAAGTCATAACACAGATGAAAAAGAAAAAGAAAAAACTGCCGGGCG…	chr2:170688784-170689456	chr2:170744291-170744943	NA	NA	NA	NA	NA	NA	NA	NA
chr3:38224494:+|chr3:38240354:+	chr3:38224494-38240354	OXSR1	circular_RNA|multiple_exon	253	13	62	32	10463.7	9565	10047	11779	4.54043	1.99886	75	45	up	NS	chr3:38224494-38240354	NM_005109	+	chr3:38207438-38224493	17056	chr3:38240355-38257586	17232	NM_005109_intron_0_0_chr3_38207438_f(+)	NM_005109_intron_3_0_chr3_38240355_f(+)	85.342	307	43	1	4094	4400	10061	9757	1e-96	349	TTTTATTATTATTATTTTTTTTTGAGTTGGAGTCTTACTCTGTCGCCCAGGCTGGAGTGCAGTGGCATGATCTTGGCTCACTGCAACCTCCGCTTCCTGGGTTCAAGCAATTCTCCTGTCTCAGCCTCCCAAGTAGGTGGGATTACACATGCGTGCCACCACACCAGGCTAAGTTTTTGTATTTTTAGTAGAGACTGGGTTTCACCATGTTGGCCAGGCTGGTCTCGAACTCCTTACCTCAGATGATCTGCCTGCCTCGGCCTCCCAAAGTGTTGGGGTTACAGGTGTGAGCCCCCGCGCCTGGCCT	TTTTATTTTTATTTTTATTTTTTGAGATGGAGTCTTGCTCTGTCGCCCAGGCTGGAGTGCAGTGACGCAATCTCAGCTCACTGCAACCTCCGCCTCCCACGTTCAGGCCATTCTCCTGCCTTAGCCTCCCAAGTAGCTGGGACTACAGGTGCGTGCCACCACACCCAGCTAACTTTTTGTATTTTTAGTAGAGACAGGGTTTCACCATGTTAGCCAGGATGGTCTCGATCTCCTGACCTC--ATGATCCACCAACCTCAACCTCCCAAAGTGCTGGGATTACAGGCGTGAGCCACTGCGCCCGGCCT	chr3:38211531-38211837	chr3:38250111-38250415	NA	NA	NA	NA	NA	NA	NA	NA
chr19:10368898:+|chr19:10369361:+	chr19:10368898-10369361	MRPL4	circular_RNA|multiple_exon	88	10	62	71	12868.7	11337	11831	15438	5.94112	5.21393	72	81	up	up	chr19:10368898-10369361	NM_146387	+	chr19:10367502-10368897	1396	chr19:10369362-10370292	931	NM_146387_intron_5_0_chr19_10367502_f(+)	NM_146387_intron_8_0_chr19_10369362_f(+)	78.788	132	26	2	1015	1145	438	308	1.22e-25	105	TTTGTTTTTTTTATTGTTTGCTTTTGAGACAAGA-TCTCGCTCTGTTGCCCAGGCTGTAGTGCAGTGGTGCAATCATAGCTCACTGCAGCCTTGAGCTCCTGGGCTCAAGTGATCCTCCATCCTCAGCCTCC	TTTTTTTTTTTTTTTTTTTTTTTTTGAGACAAGAGTCTAGCTCTCTC-CCCAGGTTTGGGTGCAGTGGTGCGATCATGACTCACTGCAGCCTTGGCCCCCTGAGCTCAAGCTATCCGCCTGGCTCAGCCCCC	chr19:10368516-10368646	chr19:10369669-10369799	NA	NA	NA	NA	NA	NA	NA	NA
chr10:25011208:-|chr10:24918925:-	chr10:25011208-24918925	ARHGAP21	circular_RNA|multiple_exon	321	4	62	14	8659.33	8590	8689	8699	15.3234	3.45614	66	18	up	NS	chr10:24918925-25011208	NA	NA	NA	NA	NA	NA	NA	NA	NA	NA	NA	NA	NA	NA	NA	NA	NA	NA	NA	NA	NA	NA	NA	NA	NA	NA	NA	NA	NA	NA
chr17:43553092:-|chr17:43552466:-	chr17:43553092-43552466	PLEKHM1	circular_RNA|multiple_exon	1141	186	61	105	2263.67	2079	2181	2531	0.312619	0.463702	247	291	down	down	chr17:43552466-43553092	NR_027782	-	chr17:43535806-43552465	16660	chr17:43553093-43555265	2173	NR_027782_intron_6_0_chr17_43535806_r(-)	NR_027782_intron_7_0_chr17_43553093_r(-)	83.271	269	42	2	16355	16623	720	455	2.96e-75	277	TAATCCCAACACTTTGGGAGGCCGAGGTGGGTGGCTCACCTGAAGTCAGGAGTTCTAGACCAGCCTGGCCAACATGGTGAAACCCCGCCTCTACTAAAAATACAAAAATTAGCTGGGCATGGTGGTGGGCGCCTGTAATCCCAGCTACTCAGGAGACTGGGGCAGGAGAATCGCTTGAACCCAGGAGTCAGAGGTTGCAGTGAGCCGAGGTTGCGCGATTGCACTCCAGCCTGGGCAACAGAGCGAGACTCCGTCTCAAAACAAAAAAA	TAATCCCAGCACTTTGGGAGGCGGAGGTAGGCAGATCACAAG--GTCAGGAGTTTGAGAGCAGCCTGACCAACATAGCAAAACCCCTC-TCTACTAAAAATACAAAAATTAGCTGGGCGTGATGGTGCGCGCCTGTTGTCCCAGTTACTCAGGAGGCTGAGGCAGGAGAATTGCTTGAACCTGGGAAGCAGAGGTGCCAGTGAACCGAGATCGCGCCATTGCACTCCAGCCTGAGTGACAGAGCGAAACTCCATCCCAAAAAAAAAAAA	chr17:43535843-43536111	chr17:43554546-43554811	NA	NA	NA	NA	NA	NA	NA	NA
chr1:180974599:-|chr1:180953813:-	chr1:180974599-180953813	STX6	circular_RNA|multiple_exon	263	135	61	106	6525	6084	6063	7428	0.453417	0.643116	196	241	down	NS	chr1:180953813-180974599	NM_005819	-	chr1:180945783-180953812	8030	chr1:180974600-180991774	17175	NM_005819_intron_0_0_chr1_180945783_r(-)	NM_005819_intron_6_0_chr1_180974600_r(-)	83.557	298	41	1	599	896	6968	6679	1.21e-88	320	TTTTTTTTTTTTTTTGAGATGGAGCCTCACTCTGTTGCCCAGGCTGGAGTGCAGTGGCGTAATCTCGGCTCACTGCAAGCTCTACCTCCCAGGTTCACGCCATTCTCCTGCCTCAGCCTCCCAAGTAGCTGGGACTACAGGCGCCCGCCACCATGCCCAGCTAATTTTTTGTATTTTTAGTAGAGATGGAGTTTCACCGTGTTAGCCAGGATGGTCTCGATCTCCTGACCTCGTGATCTGCCCGCCTCGGCCTCCCAAAGTGCTGGGATTACAGGCGTGAGCCACCGCGCCCAGCCCA	TTTTTTTTTTTTTTTGAGAGGGAGTTTTGCACTGTCACCAGGGCTGGAGTGCAGTGGCGTGATCTCAGCTCACTGCAA--------AAGAGGGTTCAAGCAATTCTCCTGCCTCAGCCTCCCAAGTAGCTGGGACTACAGGTGCCCACCACCACACCCAGCTAATTTTTTGTATCTTTGGTAGAGATGGGGTTTCACCATGTTGGCCAGGCTGGTCTCGAATTCCTGACCTCATGATTCGCCTGCCTTGGCCTCCCAAAGTGCTGGGATTACAGGCATGAGCCATCGCACCTGGCCCA	chr1:180952917-180953214	chr1:180984807-180985096	NA	NA	NA	NA	NA	NA	NA	NA
chr11:68350511:+|chr11:68363686:+	chr11:68350511-68363686	PPP6R3	circular_RNA|multiple_exon	207	26	61	19	10920.3	10267	10141	12353	2.3753	0.607367	87	45	up	NS	chr11:68350511-68363686	NM_018312	+	chr11:68343512-68355394	11883	chr11:68363687-68367808	4122	NM_018312_intron_13_0_chr11_68343512_f(+)	NM_018312_intron_17_0_chr11_68363687_f(+)	90.164	305	29	1	4724	5028	3926	3623	1.22e-115	412	TTTTTTTTTTTTTTTTTTTTTTTGAGACAGAGTCTTGCTCTGTCACCCAGGCTGGAGTGCAGTGGCACGATCTCGGCTCACTGCAAGCTCCGCCTCCTGGGTTCACACCATTCTCCTGCCTCAGCCTCCTGAGTAGCTGGGACTACAGGCACCCGCCACCGTGCCCGGCTAATTTTTTGTATTTTTAGTAGAGACGGGGTTTCACCATGTTAGCCAGGATGGTCTCGATCTCCTGACCTCGTGATCCGCCCGCCTCGGCCTCCCAAAGTGCTGGGATTGCAGGCGTGAGCCACTGCGCCCAGCCT	TTTCTTTTTATTATTATTTTTTTGAGATGGAGTCTCGCTCTGTCGCCCAGGCTGGAGTGCAGTGGCACGATCTCCGCTCACTGCAAGCTCCGCCTCCCGGGTTCACGCCATTCTCCTGCCTCAGCCTCCTGAGTAGCTGGGATTACTGGCACCCGCCATCACGCCTGGCTAATTTTTTGTATTTTTAGTAGAGAC-AGGTTTCACTGTGTTAGCCAGGATGGTCTCAATATCCCGACCTCGTGAACCGCCCGCCTTGGCCTCCCAAAGTGCTGGGATTACAGGCGTGAGCCACCGCGCCTGGCCT	chr11:68348235-68348539	chr11:68367309-68367612	NA	NA	NA	NA	NA	NA	NA	NA
chr2:43755127:-|chr2:43725972:-	chr2:43755127-43725972	THADA	circular_RNA|multiple_exon	231	25	61	48	4440.33	4129	4224	4968	2.38512	1.59575	86	73	up	NS	chr2:43725972-43755127	NR_073394	-	chr2:43655371-43725971	70601	chr2:43755128-43768297	13170	NR_073394_intron_10_0_chr2_43655371_r(-)	NR_073394_intron_14_0_chr2_43755128_r(-)	87.541	305	34	3	31630	31932	13032	12730	1.86e-101	369	TTTTTTTTTTTTTTTTTTTTTTGAGACGGAGTCTCGCTCTGTCGCCCAGGCTGGAGTGCAGTGGCGCGATCTCGGCTCACTGCAAGCTCCGCCTCCCGGGTTCACGCCATTCTCCTGCCTCAGCCTCCCGAGTAGCTGGGACTACAGGCGCCCGCTACCACGCCTGGCTAATTTTTTGTATTTTTAGTAGAGACGGGGTTTCACCGTGTTAGCCAGGATGGTCTCGATCTCCTGACCTC--GTGATCCGCCCGCCTCGGCCTCCCAAAGTGCTGGGATTACAGGCGTGAGCCACCGTGCCCGGCC	TTTTTTTTTTTTTTTTTTTTTTGAGATGGATTTTTGCTCTGTTGTCCAGGCTGGAGTGCAGTGGCACAGTCTCAGCTCACTGCAACCTCCACCTCCTGGGTTCAAGTGATTCTCCTGCCTCAGCCTCCCAAGTAGCTGGGATTACAGGCACCTGCCACCACGCCTGGCTAAT-TTTTGTATTTTTAGTAGAGA-TGGGTTTCACCATGTTGGCCAGGCTGGTCTCTAACTCCTGACCTCAGGTGATCTGCCCACCTTGGTCTCCCAAAGTGCTGGGATTACATGCGTGAGCCACTGTGCCCAGCC	chr2:43694040-43694342	chr2:43755266-43755568	NA	NA	NA	NA	NA	NA	NA	NA
chr16:89862426:-|chr16:89857811:-	chr16:89862426-89857811	FANCA	circular_RNA|multiple_exon	245	24	61	16	13610.7	12627	13584	14621	2.3626	0.575747	85	40	up	NS	chr16:89857811-89862426	NM_000135	-	chr16:89851373-89857810	6438	chr16:89862427-89865573	3147	NM_000135_intron_28_0_chr16_89851373_r(-)	NM_000135_intron_32_0_chr16_89862427_r(-)	77.833	600	111	8	4803	5387	2409	1817	1.67e-132	466	TCATGCCTGTAATCCCAGCACTTTGGAAGGCCGAGGCAGGTGGATCACTTGAGGTCAGGAGTTTGAGACCAGCCTGGCCAACATGGCAAAACCTCATCTCTACTAAAAAGACAAAAATTAGCTAGGTCAGACGTGGTGGCTCATGTCTGTAATCCCAGCACTTTGGGAGGCCAAGGTAT-CACCTGA---GGTCAGGAGTTCAAGAGTAGCCTGGCCAACACGATGAAACCCTGTCTCTACTAAAAACACA----AAATTAGCCAGGCATGGTGGTGCACACCTGTAATCCCAGCTACTCAGGAGGCTGAGGCAGGAGAATCGTTTGAACCTGGGAGGCGGAGGTTACGGTAAGCCGAGATTACGCCACTGCGCTCCAGCCTGGGTGACAGAGTGAGGC…	TCATGCCTGTAATCCCAGCACTCTGGGAGGCTGAGGCGGGCAGATCACA--AGGTCAGGAGATCAAGACTACCCTGGCTAACATGGTGAAACCCCATCTACACTAAAAATACCAAAATAT--TAGGCCAGGCGCATTGGCTCACACCTGTAATCCCAGCACTTTGGGAGGCCAAGGGGGGCAGATGACAAGGTCAGGAGCTCGAGACCATCCCGGCCAACCCAACGAAACCCCATCTCTACTAAAAAAATAGAAAAAATTAGCCGGGCATGGTGGTGGGCACCTGTAGTTCCAGCTACTCGGGAGACTGAGGCAGGAGAATGGTGTGAACCCAGGGAGCGGAGCTTGCAGTGAGCAGAGATCGCACCACTGCACTCCAGCATGGGCGACAGAGCGAAAT…	chr16:89852424-89853008	chr16:89863165-89863757	NA	NA	NA	NA	NA	NA	NA	NA
chr7:131060183:+|chr7:131130662:+	chr7:131060183-131130662	MKLN1	circular_RNA|multiple_exon	198	24	61	68	11150.7	10555	10575	12322	2.53686	2.42703	85	92	up	up	chr7:131060183-131130662	NM_013255	+	chr7:131012757-131060182	47426	chr7:131130663-131147975	17313	NM_013255_intron_0_0_chr7_131012757_f(+)	NM_013255_intron_11_0_chr7_131130663_f(+)	87.455	279	33	1	5544	5822	11387	11111	2.19e-94	343	TTTTTTTTTTTTTGAAACGGAGTTTCGCTCTTATTGCCCAGGCTGGAGTGCAATGGCGCAGTCTCGGCTCACCGCAACCTCTGCCTCCCGGGTCCAAGCGATTCTCCTACCTCAGCCTCCCAAGTAGCTGGGATTACAGGCATGTGCCACCATACCCAGCTAATTTTTTGTATTTTTAGTAGAGACGGGGTTTCTCCGTGTTGGTCAGGCTGGTCCCGAACTCCTGACCTCAGGTGATCCGCCCACCTCGGCCTTCCAAAGTGTTGGGATTACAGCCAC	TTTTTTTTTTTTTGAGATGGAGTTTCGCTCTTGTTGCCCAGGCTGGAGTGCAATGGCACAGTTTCAGCTGACTGCAATCTCCGCCTCCCGGGTTCAAGCGATTCTCCTGTCTCAGCCTCCCGAGTAGCTGGGACTACAGGCACGTGCCACCATGCCTGGCTAA--TTTTGTATTTTTAGTGGAGACGGGGTTTCTCCATGTTGGTCAGGCTGGTCTCAAACTCCCGACCTCAGGTTATCTGCCTGCCTCAGCCTCCAAAAGTGCTGGGATTACAGGCAC	chr7:131018300-131018578	chr7:131141773-131142049	NA	NA	NA	NA	NA	NA	NA	NA
chr15:94899366:+|chr15:94928754:+	chr15:94899366-94928754	MCTP2	circular_RNA|multiple_exon	266	23	61	42	3239.33	3163	3222	3333	2.60361	1.73295	84	65	up	NS	chr15:94899366-94928754	NM_018349	+	chr15:94888394-94899365	10972	chr15:94928755-94942189	13435	NM_018349_intron_6_0_chr15_94888394_f(+)	NM_018349_intron_12_0_chr15_94928755_f(+)	83.012	259	41	2	4416	4672	5463	5206	1.53e-70	262	GGAGGCTGAGGCGGGCGGATCAC--GAGGTCAGGAGATCGAGACCATCCTGGTTAACATGGTGAAACCCCGTCTCTACTAAAAATACAAAAAATTAGCCGGGCGTGGTGGCATGCGCCTGTAGTCCCAGCTACTCTGGAGGCTGAGGCAGGAGAATGGTGTGAACCTGGGAGGTGGAGCTTGCAGTGAGCCGAGATCGCAGCACTGCACTCCAGCCTGGGCAACACAGCGGGACTCTGTCTGAAAAAAAAAAAAAAAAA	GGAGGCTGAGGTGGGCAGAACACCTGAGGTCAGTAGTTTGAGACCAGCCTGGCCAACATGGTGAAACCTTGTCTCTACTAAAAATACAAAAA-TTAGCCAGGCATGGTGGTGGGTGCCTGTAATCCCAGTTATTCAGGAGACTGAGGCAGGAGAATTGCTTGAGCCTGGGAGGTGGAGGTTGCAGTGAGCCAAGATCAAGCCACTGCACTCCAGCCCAGGCAACAGAGCAAGACTCCATCCCAAAAAAAAAAAAAAAAA	chr15:94892809-94893065	chr15:94933960-94934217	NA	NA	NA	NA	NA	NA	NA	NA
chr17:30498062:+|chr17:30503232:+	chr17:30498062-30503232	RHOT1	circular_RNA|multiple_exon	110	21	61	4	2472.67	2531	2279	2608	3.22596	0.184852	82	25	up	NS	chr17:30498062-30503232	NM_018307	+	chr17:30469749-30498061	28313	chr17:30503233-30509775	6543	NM_018307_intron_0_0_chr17_30469749_f(+)	NM_018307_intron_5_0_chr17_30503233_f(+)	77.542	659	100	12	21156	21793	1901	1270	2.16e-145	511	GGTGGCTCACCCCTGTAATCCCAGCACTTTGGGAGGCCGAGGCAGGTGGATCAC--GAGGTCAAGAGATCGAGACCATCCTGGCCAACATGGTGAAACCCTGTCTCTAATAAAAATACAAAAATTAGCCAGACGTGGTGGTGTGCACCTGTAGTCCCAGCTACTAGGGAGGCTGAGGCAGGAGAATTGCTTGAATCCAGGAGGCGGAGGTTGCAGTGAACCAAGATCGCGCCACTGCGCGAAAAGAATAGTGCCTGGCTTATAGAATTG---------CTTAAAAAATATTTATCAAAGGATGAAAGAATGCATTTAACCTGTCAACTTTTGGGTAAATTTTAGTTGTCATCTTTAACATCC------CAATTTTTTTCTTTTTTT-AGACGGAGTGTC…	GGTGGCTCATGCCTGTAATTCCAGCACTTTGAGAAGCCAAGGCAGGTGGATCACTTGAGGTCAGGAGTTTAAGACCAGCCTAGCCAACATGGTGAAACCCCGTCTCTACTAAAAATACAAAAATTAGCTGGGTGTGGTGGTGGGTACCTGTAATCCCAGCTACTCGGGAGGCTGAGGCAGGAGAATTGCATGAACCTGGGAGACAGAGGTTGCAGTGAGCCAAGATCGCACCACTGCACTCCA--------GCCTGGGCAACAGAGTGGAAACTCCATCTCAAAAAAAAA-----AAAAGAAGAAAGAAAGAA----AGATGTCA-CTGGGGGCTGCA--------GCCATCTGCAGGCTCGATGGGGCTCTTTTTTTTTTTTTTTGAGACGGAGTCTC…	chr17:30490904-30491541	chr17:30504502-30505133	NA	NA	RHOT1:30504519;RHOT1:30504525;RHOT1:30504528;RHOT1:30504536;RHOT1:30505087;RHOT1:30505105;RHOT1:30505106;RHOT1:30505114;RHOT1:30505115;RHOT1:30505118;RHOT1:30505120;RHOT1:30505124;RHOT1:30507901;RHOT1:30507904;RHOT1:30507913;RHOT1:30507980;RHOT1:30509382;RHOT1:30509384;RHOT1:30509397;RHOT1:30509420	20	NA	NA	RHOT1:30504519;RHOT1:30504525;RHOT1:30504528;RHOT1:30504536;RHOT1:30505087;RHOT1:30505105;RHOT1:30505106;RHOT1:30505114;RHOT1:30505115;RHOT1:30505118;RHOT1:30505120;RHOT1:30505124	12
chr3:58062773:+|chr3:58067503:+	chr3:58062773-58067503	FLNB	circular_RNA|multiple_exon	395	18	61	30	42895.3	44435	51474	32777	2.92546	2.25946	79	48	up	NS	chr3:58062773-58067503	NM_001457	+	chr3:57994584-58062772	68189	chr3:58067504-58080562	13059	NM_001457_intron_0_0_chr3_57994584_f(+)	NM_001457_intron_3_0_chr3_58067504_f(+)	86.711	301	36	3	22387	22687	2433	2137	5.92e-97	352	TTATTTATTTATCTTTTTCACATGGAGTCTCACTCTGTCGCCCAGGCTGGAGTGCAGTGTTGCGATCTCGGCTCACTGCAAGCTCCGCCTCCCGGGTTCGCGCCATTCTCCTGCCTCAGCCTCCCGAGTAGCTGGGACTACAGGCGCCCGCCACCACGCCTGGCTAATTTTTTGTATTTTTAGCAGAGACGGGGTTTCACTGTGTTAGCCAGGATGGTCTCAATCTGCTGACCTTGTGATCTGCCTGCCTCGGCCTCCCAAAGTGCTAGGGGATTACAGACGTGAGCCACCGTGCCCTGCC	TTTTTTTTTTTTTTTTTTGAGACAGAGTCTCGTTCTGTCACCCAGGCTGGAGTGCAGTGGCGCGATCTCGGCTCACTGCAACCTCCGCCTCCCAGGTTCAAGCAATTCTCCTGCCTCAGCCTCCCGAGTAGCTGGGACTACAGGCTTGTACCACCACGCCAAGCTAA-TTTTTGTATTTTTAGTAGAGATGGGGTTTCACCTTGTTAGCCAGGATGGTCTCAATCTTCTGACCTTGTGATCTGCCTGCCTCAGCCT-CCAAAGTGCTA--GGATTACAGGTGTGAGCCACCAAGCCCGGCC	chr3:58016970-58017270	chr3:58069640-58069936	NA	NA	NA	NA	NA	NA	NA	NA
chr3:195615477:-|chr3:195605124:-	chr3:195615477-195605124	TNK2	circular_RNA|multiple_exon	274	7	61	30	5747	5055	5553	6633	7.93278	3.26614	68	37	up	NS	chr3:195605124-195615477	NM_005781	-	chr3:195599342-195605123	5782	chr3:195615478-195635355	19878	NM_005781_intron_5_0_chr3_195599342_r(-)	NM_005781_intron_13_0_chr3_195615478_r(-)	90.909	22	0	1	4216	4237	12859	12840	0.69	28.3	GAGCCGGGGCTCTGCTCCTTCG	GAGCCGGGGCTCTG--CCTTCG	chr3:195600887-195600908	chr3:195622497-195622516	TNK2:195602843	1	NA	NA	NA	NA	NA	NA
chr19:34289573:+|chr19:34302457:+	chr19:34289573-34302457	KCTD15	circular_RNA|multiple_exon	403	3	61	15	6325.33	5763	5952	7261	19.6877	3.96846	64	18	up	NS	chr19:34289573-34302457	NA	NA	NA	NA	NA	NA	NA	NA	NA	NA	NA	NA	NA	NA	NA	NA	NA	NA	NA	NA	NA	NA	NA	NA	NA	NA	NA	NA	NA	NA
chr2:58459247:-|chr2:58425729:-	chr2:58459247-58425729	FANCL	circular_RNA|multiple_exon	126	140	60	130	2178	2090	2102	2342	0.426125	0.828657	200	270	down	NS	chr2:58425729-58459247	NM_001114636	-	chr2:58425798-58431264	5467	chr2:58459248-58468352	9105	NM_001114636_intron_7_0_chr2_58425798_r(-)	NM_001114636_intron_12_0_chr2_58459248_r(-)	100	14	0	0	4363	4376	6920	6907	4.5	26.5	AATGAAAAGAAATG	AATGAAAAGAAATG	chr2:58426889-58426902	chr2:58461433-58461446	NA	NA	NA	NA	NA	NA	NA	NA
chr16:47497810:+|chr16:47549512:+	chr16:47497810-47549512	PHKB	circular_RNA|multiple_exon	174	127	60	94	7094.33	6918	6718	7647	0.486506	0.669597	187	221	down	NS	chr16:47497810-47549512	NM_001031835	+	chr16:47497905-47531309	33405	chr16:47549513-47581343	31831	NM_001031835_intron_1_0_chr16_47497905_f(+)	NM_001031835_intron_6_0_chr16_47549513_f(+)	84.932	292	39	3	4390	4681	20736	20450	2.62e-87	320	GGCTCACGCCTATAATCCCAGCACTGTGGGAGGCCAAGGTGGGTGGGTTACCTGAGGTCAGAAGTTCGAGATCAGCCTGGCCAACATGGTGAAACCCTGTCTCTACTAATAATACAAAAAATTAGCCAGGTATGGTGGCATGCGCCTGTAATCTCAGCTACTCGGGAAGCTGAGACAGAAGAATCGCTTGAACCCAGGAGGTGGAGGTTGCAGTGAGCTGAGATCGTGCCATTGCACTCCAGCCTGGGCAACAAGATCGAAACTGTGTCTCACAAAATAAAATAAATAAATA	GGCTCACGCCTGTAATCCCAGCACTTTGGGAGGCTGAGGTGGGCGGATCACCTGAGGTCAGAAGTTCGAGACCAGCCTGACCAACATGGAGAAACTCTGTCTCTACTAAAAATACAAAA--TTAGCTGGGTGTGATGGCACATGACTGTAATCCCAGCTACTTGGGAGGCTGAGACAGGAGAATCGCTTGAACACGGGAGCCGGAGGTTGCTATGAGCCGAGATCGCGCCACTGCACTCCAGCCTGGGCAACAAGAGTGAAACTCCATCTC-CAAA--TAAATAAATAAATA	chr16:47502294-47502585	chr16:47569962-47570248	NA	NA	NA	NA	NA	NA	NA	NA
chr5:150838349:+|chr5:150859050:+	chr5:150838349-150859050	SLC36A1	circular_RNA|multiple_exon	316	19	60	46	2614.33	2481	2418	2944	3.24017	2.0403	79	65	up	up	chr5:150838349-150859050	NM_078483	+	chr5:150827375-150838348	10974	chr5:150859051-150867543	8493	NM_078483_intron_0_0_chr5_150827375_f(+)	NM_078483_intron_9_0_chr5_150859051_f(+)	88.889	198	18	1	6898	7091	3567	3370	1.42e-69	257	TTTTTTTTTTTTTTTTTTTTGAGACGGAGTCTCGCTCTGTCGCCCAGGCTGGAGTGCAGTGGCGCGATCTCGGCTCACTGCAAGCTCCGCCTCCCGGGTTCACACCATTCTCCTGCCTCAGCCTCCCGAGTAGCTGGGACTACAGGCGCCCGCTACCACGCCCGGCTAAT----TTTTTGTATTTTTAGTAGAGACGG	TTTTTATTTTTATTGTTTTTGAGATGGAGTCTCGCCCTGTCACCTAGGCTGGAGTGCAGTGGCGCGATCTTGGCTCACTGCAAGCTCTGCCTCCTGGGTTCATGCCATTCTCCTGCCTCAGCCTCCCAAGTAGCTGGGACTACAGGCACCTGCCACCACACCAGGCTAATTTTGTTTTTGTATTTTTAGTAGAGACGG	chr5:150834272-150834465	chr5:150862420-150862617	NA	NA	NA	NA	NA	NA	NA	NA
chr2:96861287:-|chr2:96858107:-	chr2:96861287-96858107	STARD7	circular_RNA|multiple_exon	445	17	60	0	22296.7	21105	20127	25658	3.70091	0	77	17	up	NS	chr2:96858107-96861287	NM_020151	-	chr2:96853040-96858106	5067	chr2:96861288-96873882	12595	NM_020151_intron_1_0_chr2_96853040_r(-)	NM_020151_intron_6_0_chr2_96861288_r(-)	72.829	979	184	14	3127	4100	11956	11055	8.11e-167	578	GCACGGTAGCTCATGCCTGTAATCGCAGCACTTTGGGAGGCTGAGGCAGGAGGATCTCTTTAGCCAAGGAGTTTGAGATCAGCCTGGGCAACACAGGGAAGACCCAGTCTCTGCAAAAAA---TAAAAAATTAGTTGTGG-TGGTAGTGCATGCCTGTAGTCCCTGCTACACAGGAGGTTGAGGTGGGATGACTGCTTGAGCCCAGGAGGTGGAGGCTGTACTGAGTCGAGATTGCATCACTGCACTCCAGACTGTGCAACAGAGTGAGACCTTGTCTCAAAAAAAAGAAAAAAAAAACACCCAAAGTGTTTTTTTTGTTTTTTTGTTTTTGTTTGTTTTGTTTTGTTTTTCTGAGAT-GAGTTTCGCTCTTGTTGCCCAGGCTGGAGTGCGATGGCGT…	GCACAGAGGCTCACTCCTGTAGTCCCAGCACTTTGGGAGGCCAAGGCAGGAGGACTCCTTGAGGCCAGG--TTCAAGACTAACCTGGGAAACACAGTGA-GACCCTACCTCTAAGAAAAAATTTAAAAAATTAGCCAGGCATAGTGGCACATGCCTGTACTCCAAGCTATA-----GGCTGAGATGGGAACATCACTTGAGCCCAGGAGTTGGAGGCTGTAGTGAGCTACAATTCTGCCACTGTACTCCAGTCTGGGCAATACAGTAAGACTCTGTCTC------------------------------TTTTTTTTGTTT------------------------GTTTTTTTGAAACAGAGTCTCACTCT-GTCACCCAGGCTAGAATAGAGTGCCAT…	chr2:96854007-96854980	chr2:96861927-96862828	NA	NA	NA	NA	NA	NA	NA	NA
chr10:86177527:+|chr10:86237420:+	chr10:86177527-86237420	CCSER2	circular_RNA|multiple_exon	179	7	60	11	1267.67	1222	1189	1392	8.80932	1.37952	67	18	up	NS	chr10:86177527-86237420	NM_018999	+	chr10:86133572-86177526	43955	chr10:86237421-86259630	22210	NM_018999_intron_2_0_chr10_86133572_f(+)	NM_018999_intron_8_0_chr10_86237421_f(+)	72.358	2735	628	39	9964	12613	11100	8409	0	1463	AATAACAAAGATCAGAGCAGAACTAAATGAAATTGAAATTAAAAAATCATAAAAATGATCAATGAAATGAAAACTTGGTTCTTTGTAAGGATAAACAAAATTGACAGGCTGCCAGCTAGATTAGCCAAGAAAAAAAGAGGAAAGATTCAAATAAGCATGATCAGAAGTGATAAAGGTGATTTTACAACTGATGCCATGGAAATACAAAGGATCATCAGAGACTGCTATGAACATCTCTATGTGCACAAACTAGAAAACCTAGAGGAAGTGGATAAATTCCTGCAAACATAA--CATCCCAAGATTGATCCAGTAAGAAATAAAAATAATGAATAA---------------TGAAATTGAATTAGTCATTAAAAAAACTACCAACTAAAAAAAGCCCAGG…	AATAACTAAGATCAGAGCAGAACTGAAGGAAATAGACACAAAAAATCCTTCAAAAGAATCAATGAATCCAGGAGCTGGTTTTTTGAAAATGTCAACAAAATTGATATACTGCTAGCAAGACTAATAAAGAAGAAAAGAGAGAAGAATCAAATAGACGCAATTAAAA-TGATACAGGGGATATCACCACTGATCCCACAGAAATACAAACTACCATCAGAGAATACCATAAACACCTCTATGCAAATAAACTAGAAAATCTAAAAGAAATGGATAAATTCCTCGACACATATACCCTCCCAAGACTAAACCAGGAAGAACTTGAATCCCTGAATAGACCAACAACAGGCTCTGAAATTGAGGCAATAATTAAGAGC-CTACCAAACAAAAAAAGTCCAGG…	chr10:86143535-86146184	chr10:86245829-86248520	NA	NA	NA	NA	NA	NA	NA	NA
chr12:96728643:-|chr12:96704830:-	chr12:96728643-96704830	CDK17	circular_RNA|multiple_exon	271	4	60	40	1942.67	1837	1901	2090	14.495	8.78947	64	44	up	NS	chr12:96704830-96728643	NM_002595	-	chr12:96694139-96704829	10691	chr12:96728644-96793763	65120	NM_002595_intron_11_0_chr12_96694139_r(-)	NM_002595_intron_15_0_chr12_96728644_r(-)	87.129	303	36	3	6497	6796	22295	21993	4.8e-100	360	TTTC-TTTTTTGTTGTTTTTTGAGACAGAGTCTTGCTCTGTCGCC-AGGCTGGAGTGCAGTGGCACGATCTTGGCTCACTGCAATCTCCGCCTCCTGGGTTCAAGCGATTCTTCTGCCTCAGCCTCCCGAGTAGCTGGGATTATAGGTATGCACCACCACACCCAGCTAATTTTT-GTATTTTTAGTAGAGACAGGGTTTCACTATGTTGGCCAGGATGGTCTTGATCTCCTGACCTCATGATCCGCCCTTCTCGGCCTCCGAAAGTGCTGGGATTACAGGCATGAGCCACCGTGCCCGGCCC	TTTCGTTTTTTTTTTTTTTTTGAGATGGAGTCTCGCTCTGTCGCCCAGGCTGGAGTGCAGTGGTGCGATCTCGGCTCACTGCAAGCTCCCCCTCCCGGGTTCACGCCATTCTCCTGCCTCAGCCTCCCAAGTAGCTGAGACTACAGGCGCCCGCCACTACGCCCAGCTAATTTTTTGTATTTTTAGTAGAGACAGGGTTTCACCGTGTTAGCCAGGATGGTCTTGATCTCCTGACCTCGTGATCCGCCCACCTTGGCCTCCCAAAGTGCTGGGATTACAGGCGTGAGCCACTGCGCCCGGCCC	chr12:96698034-96698333	chr12:96771469-96771771	NA	NA	NA	NA	NA	NA	NA	NA
chr15:72810408:+|chr15:72848248:+	chr15:72810408-72848248	ARIH1	circular_RNA|multiple_exon	122	29	59	72	6241.33	5928	5864	6932	2.05669	2.12317	88	101	up	up	chr15:72810408-72848248	NM_005744	+	chr15:72767356-72810407	43052	chr15:72848249-72853823	5575	NM_005744_intron_0_0_chr15_72767356_f(+)	NM_005744_intron_4_0_chr15_72848249_f(+)	84.718	301	40	4	8886	9182	3653	3355	1.26e-88	324	GGTGGCTCACGCCTGTAATCCCAGCACTTTGGGAGGCCGAGGCAGGCGGATCACCTGAAGTCAGGAGTTCGAGACCAGCCTGGCCAA-ATGGCGAAACCCCGTCTCTACTAAAAAAATACAAAAATTAGCCGGGCATGGTGGTGGGCGCCTGTAATCCCAGCTACTCGGGAGGCTGAGGCAGGAGAATCACTTGAACCCAGGAGACAGAGGTTGCAGTGAGCCAAGATTATGCC---ATTGCACTCCAGCCTGGGCAACAAGAGTGAAACTCCATCAAAAAAAAAAAAAAAAAAGAAGAAA	GGTTGCTCACGCCCGTAATCTTAGCACTTTGGGAGGCAGAGGTGGGTG-ATCACTTGGGGTCAGGAGTTCAAAACCAGCCTGGCCAACATGGTGAAACCTCGTCTCTACTAAAAATACAAAAAAATTAGCCGAGCATGGTGGCAGGCACCTGTAATCCCAGCTACTCAGGAGGCTGAGGCAGGAGAATCACTTGAACCTAGGAGGTAGAGGTTGCAGTGAGCCGAGATCATGCCACTACTGCACTCCACTCTGGGCAAC-AGAGAGAGATTCCATCTTAAAAAAACAAAAAACAAAAAAAA	chr15:72776241-72776537	chr15:72851603-72851901	NA	NA	NA	NA	NA	NA	NA	NA
chr3:47787483:-|chr3:47747899:-	chr3:47787483-47747899	SMARCC1	circular_RNA|multiple_exon	206	23	59	6	28496.7	26960	26449	32081	2.61478	0.219228	82	29	up	NS	chr3:47747899-47787483	NM_003074	-	chr3:47742893-47747898	5006	chr3:47787484-47814306	26823	NM_003074_intron_17_0_chr3_47742893_r(-)	NM_003074_intron_25_0_chr3_47787484_r(-)	91.246	297	24	1	2312	2608	10032	9738	5.35e-117	416	GGCCGGGTGCAGTGGCTCATGCCTGTAATCCCAGCACTTTGGGAGGCCGAGACGGGCGGATCACGAGGTCAGGAGATTGAGACCATGCTGGCTAACACGGTGAAACGCTGTCTCTACTAAAAATACAAAAAAAATTAGCCGGGTGTGGTGGCAGGCGCCTGTAGTCCCAGCTACTCAAGAGGCTGAGGCAGGAGAATGGCATGAACCCAGGAGGCGGAGCTTGCAGTGAGCTGAGATCGCGCCACTGCACTCTAGCCTGGGTGACAGAGGAAGACTCTATCTCAAAAACAAAAACAA	GGCTGGGTGCAGTAGCTCACGCCTGTAATCCCAGCACTTTGGGAGGCCGAGGCGGGCAGATCACGAGGTCAGGAGATCGAGACCATCCTGGCTAACACGGTGAAACCCTGTCTCTACTAAAAATACAAAAAA--TTAGCCAGGTGTGGTGGCAGGCACCTGTAGTCCCAGCTACTCGGGAGGCTGAGGCAGGAGAATTGCTTGAACCCAGGAGGCGGAGGTTGCAGTGAGCCGAGATCACGCCACTACACTCTAGCCTGGGCGACAGAGCGAGACTCCATCTCAAAAAAAAAAAAAA	chr3:47745291-47745587	chr3:47804275-47804569	NA	NA	NA	NA	NA	NA	NA	NA
chr12:133617864:+|chr12:133625434:+	chr12:133617864-133625434	ZNF84	circular_RNA|multiple_exon	1431	18	59	11	1583	1488	1580	1681	3.08692	0.540948	77	29	up	NS	chr12:133617864-133625434	NM_003428	+	chr12:133614132-133617870	3739	chr12:133625435-133633539	8105	NM_003428_intron_0_0_chr12_133614132_f(+)	NM_003428_intron_3_0_chr12_133625435_f(+)	71.672	293	64	7	2756	3045	909	633	4.56e-35	140	CCTATAATCCTAGCACTCTGGGAGGCTGAGGTGGGAGAATTGCTTGAGCCCAGGAGTTTGAGACTATCCTGGGCAGCATAGCGAGATCCTGTCTCTACAAAGAAAAAAAATACAAAAACAGTTAGCTGGGCATGGAGGCACACAAACCTGTAGTTCCAGCTACGTGGGAGGCTGAGGCAGGAGGATCCCTTGAGCCT-GGAGTTCAAAGTTGCAGTGAGCTCTGATTGTGCCACTGCATGCCAGCCTGGGTTAGGGAGCAAGACCGTA--CCAAAAAAAAAAAAAAAAAAAAA	CCTGTAATCCCAGCACTTTGGGAGACCAAAGCGGGA--ATCACA--AGGTCAGGAGTTTGAGACCAGCCTGGCCAACATGGTGAAACCCTGTCTCCAC------TAAAAATACAAAAAAAATTAGCCGGGCATGGTGG--CATGTGCCTGTAGTCCCAGCTGCTCAGAAAGCTGAGGCAGGAGAATCGCCTGAACCTAGGAGGT----GGAGTAGTGAGCCAAGATCGCACCACTGCACTCCAGTCTGGGTGACAGAACAAGACTCTATCTCAAAACAAAAAAAACAAAAAAA	chr12:133616887-133617176	chr12:133626067-133626343	ZNF84:133616998	1	NA	NA	ZNF84:133616998	1	NA	NA
chr15:63845914:+|chr15:63855207:+	chr15:63845914-63855207	USP3	circular_RNA|multiple_exon	131	26	58	88	3508	3161	3434	3929	2.05343	2.72303	84	114	up	up	chr15:63845914-63855207	NR_046342	+	chr15:63829356-63845913	16558	chr15:63855208-63862631	7424	NR_046342_intron_3_0_chr15_63829356_f(+)	NR_046342_intron_8_0_chr15_63855208_f(+)	81.29	310	54	2	8529	8837	4640	4334	6.47e-80	293	TTAGGCCAGGCACGGTAGCTCACAACTGTAATCCCAGCACATTGGGAGGCTAAGGCGGGCGGATGGCTTTGAGCCCAAGAGTTCGAGACTAGCCTGAGCAACATGGCGAAAACCCATCTCTACTAAAAATACAAAAACT-AGCTGGGCATGGTGGCACGTGTCTGTAGTCTCAGCTACTCGGGAGGCTGAGGTAGGAGTATGGCTTGAGCCCAGGAGACGGAGGTTACAGTGAGTTGAGATCACGCCATTGCACTCCAGCCTGGGTGACAGAGCCAGACCTTGTCTCAAAAAAAAAAAAAAAAAAAAAAA	TTAGGCCAGGCACGGTGGCTCACGCCTGTAATCCCAGCACTTTGGGAGGCTGAGGCAGGCAGATCA---TGAGGTCAGGAGATCGAGACCATCCTGGCTAACACGGTGAAACCCCGTCTCCACTAAAAATACAAAAAATTAGCCGGGCGTGGTTGCAGGCGCCTGTAGTCCCAGCTACTCGGGAGGCTGAGGCAGGAGAATGGTGTGAACCTGGGAGGTGGAGCTTGCAGTGAGCCGAGATCGTGCCACTGCACTCCAGCCCGGGCAACAGAGCGAGACTCCGTCTCAAAAAAAAAAAAAAAAAAAAAAA	chr15:63837884-63838192	chr15:63859541-63859847	NA	NA	NA	NA	NA	NA	NA	NA
chr11:129034322:-|chr11:128963516:-	chr11:129034322-128963516	ARHGAP32	circular_RNA|multiple_exon	194	26	58	37	2912.67	2988	2818	2932	2.36534	1.45026	84	63	up	NS	chr11:128963516-129034322	NM_001142685	-	chr11:128936764-128963515	26752	chr11:129034323-129061977	27655	NM_001142685_intron_16_0_chr11_128936764_r(-)	NM_001142685_intron_20_0_chr11_129034323_r(-)	68.852	2074	522	22	10127	12126	21663	19640	0	841	AACATACAATGTTGGGTTTTCCATTCCTGAGTTATTTCACTTAGAATAATGGTCTTCAACTCCATCCAGGTTGCTGTGAATGCCATTATTTTGTTCCATTTTATGGCTGAGTAGTATTGCATGGTA------TACCACATTTTCTTTATCTACTCATTGATAAATGGGCATTTGGGCTGCTTCCATTTTT-TGCAGTTGCAAATTGTGCTGCTATAAACATGTGTGGGCAAGTGTCCT------ATAATGACTTACTTTCTTCTGAGTAGATACCCAGTAGTGGGATTGTTGGATCAAAAGGTAGATCTACTTTTAATTCTTCAAGGAATGTCCACACTGTTTTCCATAGTGGTTGTACTAGTTTACATTCTCACCA-----------GTTTTCCCTTT…	AACATGCAGTGTTTGGTTTTCTGTTCCTGTGTTAGCTTGCTGAGGATGATGGCTTCCAGCTCTGTCCATGTCCCTGAAAAGGACATGATCTCATTCCTTTTTATGGCTTCATAGTATTCCATGGTGCATATGTACCACATTTTCTTTATCCAGTCTGTCACTGATGGCCATTTGGGTTGGTTCCATGTCTCTGCTGTTGTAAACAGTGCTGCAATAAACATATGTGTGCAAGTGCCTTTATAGTAGAATGATTTATATTCCTTTGGGTAA-----------TGGAATTGCTAGGTCAAATGGTATTTCTGGTTCCAGATCGTTGAGGAATTGCCATAGTGTCTTCCACAAGGGTTGAACTAATTTACATTCCCACCAACAGTGTAAAAGTGTTTGTATT…	chr11:128951390-128953389	chr11:129040315-129042338	NA	NA	NA	NA	NA	NA	NA	NA
chr2:242082489:-|chr2:242079936:-	chr2:242082489-242079936	PASK	circular_RNA|multiple_exon	469	23	58	6	2432.67	2309	2377	2612	2.4496	0.230608	81	29	up	NS	chr2:242079936-242082489	NM_015148	-	chr2:242079471-242079935	465	chr2:242082490-242088828	6339	NM_015148_intron_14_0_chr2_242079471_r(-)	NM_015148_intron_16_0_chr2_242082490_r(-)	71.642	268	41	4	105	361	2038	1795	5.07e-40	154	ACTTCGGGAGGTG-GGAAGTTTGCTTGAGCCCAGGAGTTCAAGACCAGCCTGGGCAACATAGCAAGATCCCATCTCTACAA----------AGAAATTAGCCAGGTGCGGTGGCACACACCTGTAGTCCCAGCTACCAGGGAGGCTGAGGCAGGAGGATCACTTGAACCCAGGAGTTCAAGGTTGCAGTGAGCTCTGATTGCGCCGCTGCAGTGAGCTCTGATTGCGCCACTGCACTCCAGCCTGGGCAACAGAGTGAGACCCTGTCT	ACTTTGGGAGGCCAGGCAGATTACTTGAGCCCAGGAGTTCGAGATCAGCCTGGGCAACATAGGGAGACCCCATCTCTACAAAAAAAAAATTAAAAATTAGCAAGGTGTGGTGGCACATGCTGGTAGTCCCAGCTGCTTGGGAGGTTGAGGTGGGAGAATCGCTTCAGCCCAGGAG---------GCGGAG---------------GCTGCAGTGAGAGGACACAGCACCACTGCACTCCAGCCTGGGCCACAGAGCAAGACCCTGTCT	chr2:242079575-242079831	chr2:242086791-242087034	NA	NA	NA	NA	NA	NA	NA	NA
chr17:30207773:-|chr17:30205269:-	chr17:30207773-30205269	UTP6	circular_RNA|multiple_exon	650	15	58	21	7719	6623	7473	9061	3.42686	1.02331	73	36	up	NS	chr17:30205269-30207773	NM_018428	-	chr17:30202433-30205268	2836	chr17:30207774-30211442	3669	NM_018428_intron_5_0_chr17_30202433_r(-)	NM_018428_intron_8_0_chr17_30207774_r(-)	74.807	647	115	9	1231	1876	737	138	6.15e-124	435	TTTTTTTGGAGACAGAGTCTTGCTCTGTCACCCAGCCTGGAGTGTAGTGGCATGATCTTGGCCCACTGCAACTTCCTCCTCCCAGGTTTAAGTGATTCTCCCAACTCATCCTCCCGAGTAGCTGGGATTACAGGCGTGCACCAACACACCTAGCTAATTTTTGTATTTTTAGTAGAAACAAGGTTTCACCATGTTGGCTAAGCTGGTCTTGAGCTCTTGACCTCAGGTGATCTGCCTGCCTTGGCCTCCCAAAGTGCTGGGATTACAG-GCGTGAGCCACTGAGCGCAGCCTATTTGTTAATTTTCATCCTCTGTTTGGTGAGCATGTGTTCTGGCATAGTGAACTGTTTTGTTTTTATTTATTTATTATTTTTTTGAGACGGAGTTTCGCTCTTGTTG…	TTTTTTCTGAGACACGGTCTCACTCTGTGACCCAGACAGGAGTGGAGTGGCAGGATCACAGTTCACTCCAGCCTCAACCTCCCAGACTCAGGTGATCTTCCCACCTCAGCCTCCAGAGTAGGTAGGACCACAGGCATGCACCACCACACCTAGCT--------TATTTTTTGTAGAGACAGGGTTTCACCGTGTTGCCTAGGGTGGTCTCAAACCCCTGAGCTCAAGGGATCCACCTGCCTTGGCCTCCCAAAGTACTGGGATCCCAAAGTGTGAGCTACTACACTGGGCCA----GGAAATTTT---------TTT------------TT-----AACGTAA-----TATGATATTAATTTTTTTTT--TTTTTTGAGATGGAGTTTTGCT--TGTCA…	chr17:30203393-30204038	chr17:30210706-30211305	UTP6:30202693;UTP6:30202707	2	NA	NA	NA	NA	NA	NA
chr2:63631792:-|chr2:63631183:-	chr2:63631792-63631183	WDPCP	circular_RNA|multiple_exon	1557	13	58	32	334.67	289	309	406	4.17277	1.75218	71	45	up	NS	chr2:63631183-63631792	NM_015910	-	chr2:63609230-63631182	21953	chr2:63631793-63660878	29086	NM_015910_intron_7_0_chr2_63609230_r(-)	NM_015910_intron_8_0_chr2_63631793_r(-)	81.188	303	47	2	8020	8312	13503	13201	5.77e-78	289	GGCCAGGCACGGTGGCTAATACCTGTAATCCCAGCACTTTAGGAGGCCGAGGTGGGCGGATCACCTGAGGTCAGGAGTTTGAGACCAGCCTGACCAACATGGTGAAACCTG-TCTGTACT---------AAAAATACAAAAAAATTACCTGGGTATGGTGGCACATACCTGTAATCCCAGCTACTCAGAAGGCTGAGACAGGAGAACCGTTTGAACTTGGGAGGCGGAGGATGCAGTGAGCCGAAATCGCGCCATTGCACTCCAGCCTGGGCAGCAAGAGCAAAACTCCTTCTCAAAAAAAAA	GGCCAGGCATGGTGGCTCACGCCTGTAATCCCAACACTTGGGGAGGCCAAGGTGGGCAGATCACCTGAGGTCAGGAGTTTGGGACCAGCCTGACCAACATAGAGACACCCCATCTTTACTTAAAAAAAAAAAAAAACAGAAAAATTAGCCGGCTATGGTGGCACATGCCTGTAATCCCAGCTATTCGGGAGGCTGAGGCAGCAAAATCACTTGAACCCGGGAGGTGGAGGTTGTGGTGAGCCGACACGGCACCATTGCACTCCAGCCTGGGCAACAGAAGTGAAACTCCATCTCAAAAAAAAA	chr2:63622871-63623163	chr2:63647376-63647678	NA	NA	NA	NA	NA	NA	NA	NA
chr15:94983405:+|chr15:95001475:+	chr15:94983405-95001475	MCTP2	circular_RNA|multiple_exon	231	12	58	12	3239.33	3163	3222	3333	4.74483	0.948995	70	24	up	NS	chr15:94983405-95001475	NM_018349	+	chr15:94945249-94983404	38156	chr15:95001476-95013561	12086	NM_018349_intron_15_0_chr15_94945249_f(+)	NM_018349_intron_18_0_chr15_95001476_f(+)	85.897	312	40	3	33613	33921	3231	2921	1.1e-97	354	TTTTTTTTTTTTTTTTTTGAGACGGAGTCTCGCTCTGTCGCCCAGGCTGGAGTGCAGTGGCGCGATCTCGGCTCACTGCAAGCTCCGCCTCCCGGGTTCACGCCATTCTCCTGCCTCAGCCTCCCGAGTAGCTGGGATTACAGGCGCCCGCCACTACACCCGGCTAATTTTTTGTATTTTTAGTAGAGACGGGGTTTCACCGTTTTAGCCGGGATGGTCTCGATCTCCTGACCTC--GTGATCCGCCCGCCTCGGCCTCCCAAAGTGCTGGGATTACAGGCGTGAGCCACCGCGCCCGGCC-TATGCTATAT	TTTTTTGTTTGCTTTTTTGAGCTGGAGTCTCACTCTGTTGCCCAGGCTGTAGTGTGGTGGTGCCATCTCGGCTCACTGCAACCTCCGCCTCCCAGGTTCAAGCGATTCTCCTGCCTCAGCCTCTGGAGTAGCTGGGATTACAGGCATGTGCCACCATGCTCGGCTAAT-TTTTGTATTTTTAGTAGAGACGGGGTTTCACCATGTTGGCCAGGCTGGTCTCGAACTCCTGACCTCAGGTGATCCGCCCACCTCAGCCTCCCAAAGTGCTGGGATTACAGATGTGAGCCACCGTGCCCAGCCAAATGCTACAT	chr15:94978861-94979169	chr15:95004396-95004706	NA	NA	NA	NA	NA	NA	NA	NA
chr5:40771965:-|chr5:40764616:-	chr5:40771965-40764616	PRKAA1	circular_RNA|multiple_exon	270	12	58	21	8739.33	8221	8217	9780	4.83569	1.47104	70	33	up	NS	chr5:40764616-40771965	NA	NA	NA	NA	NA	NA	NA	NA	NA	NA	NA	NA	NA	NA	NA	NA	NA	NA	NA	NA	NA	NA	NA	NA	NA	NA	NA	NA	NA	NA
chr20:42302446:+|chr20:42315712:+	chr20:42302446-42315712	MYBL2	circular_RNA|multiple_exon	313	10	58	0	46080.7	42962	42832	52448	5.8176	0	68	10	up	NS	chr20:42302446-42315712	NM_002466	+	chr20:42295944-42302445	6502	chr20:42315713-42320796	5084	NM_002466_intron_0_0_chr20_42295944_f(+)	NM_002466_intron_4_0_chr20_42315713_f(+)	84.746	295	38	4	5643	5936	955	667	3.52e-88	318	TTTTCCTTTTCTTTTTTTGAGACAGTCTTGCTTTGTCACCCAGGCTGGAGTGCAGTGACATGATCTCGGCTCATTGCAACCTTCACCTCCCGGGTTCAAGCAATTCTTCTGCCTCAGCCTCCTGAGTAGCTGAGATTACAGGCATGCGCCACCGCACCCAGCTAA-TATTTGTATTTTTAGTAGAGATGGGGTTTCACTGTGTTTGATCAGGCTGGTCTTGAACTCCTGACCTCAAGCAATCCACCCACCTCGGCCTCCCAAAGTGCTGGGATTACAGGTTTGAGCCACTGTGCC	TTTTTTTTTTTTTTTTTGGAGACAGTCTCGCTCTGTCGCCCAGGCTGGAGTGCAGTGATATGATCTCGGCTCACTGCAACCTCTGCCTCCTGGGTTCAAGCAA---TTCTGCCTCAGCCTCCCAAGTAGCTGGGATTACAGGC--TCACCAACACATCCCGCTAATTTTTTGTATTTTTAGTAGAGATGAGGCTTCACTGTG-TTGGCCAGGCTGGTCTCGAACTCCTGACCTCAAGTGATCCACCCACCTCAGCCACCCAACGTGCTAGGATTACAGGCATGAGCCACCATGCC	chr20:42301586-42301879	chr20:42316379-42316667	NA	NA	NA	NA	NA	NA	NA	NA
chr2:15470889:-|chr2:15467874:-	chr2:15470889-15467874	NBAS	circular_RNA|multiple_exon	287	8	58	13	4584.33	4585	4403	4765	7.54968	1.56361	66	21	up	NS	chr2:15467874-15470889	NR_052013	-	chr2:15449372-15467873	18502	chr2:15470890-15492115	21226	NR_052013_intron_12_0_chr2_15449372_r(-)	NR_052013_intron_15_0_chr2_15470890_r(-)	78.644	295	54	3	13379	13673	17795	17510	5.27e-64	242	TTGTTTGTTTTGTGATGGAGTCTCTCTCTGTTGCCCAGGCTGGAGTGCAGCGGTGTGATCTTGTCTTGGCGCACTGCAGTCTCTGCCTCCCAGGTTCAAGCAATTCTCATGCGTCAGCCTCCTGAGTAGCTGGGACTACCGGTGCATGCCATCATGTCTGGATAGTTTTTTTGTATTTTTAGTAGAGATGGGGTTTCACCATCTTGACCAGGCTGGTCTCAAACTCCTAGCTTCAAGTGATCCACCTGCCTCGGCCTCCCAAAGTGCTGGGATTACAGGCATGAGCCACCATGCC	TTTTTTTTTTTGAGACAGAGTCTCGCTCTGTCACCCAGGTTGGAGTGCAGTGGCACAATCTCGGCT-----CACTGCAATCTCCGCCTCCCAGGTTCATGCCATTCTCCTGCCTCAGCCTCCCAAGTAGCTGGGACTACAGGTGCCCACCACCACGCCCAGCTA--ATTTTTGTATTTTTCGTAGAGATGGAGTTTCACCGTGTTAGCCAGGATGGTCTTGATCTCCTGACCTCA--TGATCCGCCCGCCTCGGCCTCCCAAAGTGCTGGGATTACAGGTGTCAGCCACCACGCC	chr2:15454201-15454495	chr2:15474321-15474606	NA	NA	NA	NA	NA	NA	NA	NA
chr9:130863375:+|chr9:130869458:+	chr9:130863375-130869458	SLC25A25	circular_RNA|multiple_exon	276	3	58	9	7647.67	6449	7627	8867	16.3473	2.18191	61	12	up	NS	chr9:130863375-130869458	NA	NA	NA	NA	NA	NA	NA	NA	NA	NA	NA	NA	NA	NA	NA	NA	NA	NA	NA	NA	NA	NA	NA	NA	NA	NA	NA	NA	NA	NA
chr17:18768782:+|chr17:18814564:+	chr17:18768782-18814564	PRPSAP2	circular_RNA|multiple_exon	192	19	57	21	3068.67	2804	2950	3452	2.85153	0.897786	76	40	up	NS	chr17:18768782-18814564	NM_002767	+	chr17:18761575-18768781	7207	chr17:18814565-18827226	12662	NM_002767_intron_0_0_chr17_18761575_f(+)	NM_002767_intron_8_0_chr17_18814565_f(+)	84.868	304	39	2	2921	3217	5431	5128	6.37e-94	338	TGGCCGGGCGCAGTGGCTCATGCCTGTAATCCCAGCACTTTAGGAGGCTGAGGCGGGTGGATTACCTGAGCTTGGGAGTTTGAGACCAGCCTGACCAACATGGAGAAACCCTGTCTCTACTAAAAATAC-AAAATTAGACGGGTGTGGTGGCGCATGCCTGTAATCCCAGCTACTCAGGAGGCTGAGGCAGGAGAATCGCTTGAACCGGGGAGGCGGAG------GTTATAGTGAGCCGCAATCGCGCCATTGCTCTCCAGCCTGGGCAACAAGAGTGAAACTCCATCTTAAAAAAAAAAAAAA	TGGCCGGGTGCAGTGGCTCATGCCTGTAATTCCAGTACTTTGGGAGGCTGAGGTGGACGGATCACCTGAAGTCAGGGGTTCGCGACCAGCCTGACCATCATGGAGAAACTCTGTCTCTACTAAAAATACAAAAATTAGCCAGTCGTGGTGGTGCGCGCCTGTAATCCCAGCTACTCAGGAGGCTGAGGCAGGAGAATCGCTTGAACCCGGGAGGTGGAGGTGGAAGTTGCGGTGAGCCAAGATCGTGTCATTGCACTCCAGCCTGGGCAACAAGAGCGAAATTCCGTCTCAAAAAAAAAAAAAA	chr17:18764495-18764791	chr17:18819692-18819995	NA	NA	NA	NA	NA	NA	NA	NA
chr10:76598441:+|chr10:76603236:+	chr10:76598441-76603236	KAT6B	circular_RNA|multiple_exon	947	17	57	36	2542.33	2117	2577	2933	2.75443	1.52849	74	53	up	NS	chr10:76598441-76603236	NM_012330	+	chr10:76586544-76598440	11897	chr10:76603237-76719727	116491	NM_012330_intron_0_0_chr10_76586544_f(+)	NM_012330_intron_2_0_chr10_76603237_f(+)	92.763	304	21	1	1778	2081	101353	101051	7.84e-126	446	TTTTTTTTTTTTTTTTTTTTTTTGAGACGGAGTCTCAGTCTGTCGCCCAGGCTGGAGTGCAGTGGCGCCATCTCGGCTCACTGCAAGCTCCGCCTCCCGGGTTCACGCCATTGTCCTGCCTCAGCCTCCGGAGTAGCTGGGACTACAGGCGCCTGCCACCACGCCCCGCTAATTTTTTGTATATTTAGTAGAGACGGGGTTTCACCGTGTTAGCCAGGATGGTCTCGAACTCTTGACCTTGTGATCTGCCCGCCTCGGCCTCCCAAAGTGCTGGGATTACAGGCGTGAGCCACCGCGCCCGGCC	TTTTTTTTTTTTTTTTTTTTTTTGAGACGGAGTCTCGCTCTGTCGCCCGGGCTGGAGTGCAGTGGCGCGATCTCGGCTCACTGCAAGCTCCGCCCCCTGGGCTCACGCCATTCTCCTGCCTCAGCTTCCCGAGTAGCTGGGAACACAGGCGCCTGCCACTACGCCCGGCTAATTTTTTGTATATTTAGTAGAGACGGGGTTTCACCGTTTTAGCCAGGATGGTCTCGATCTCTTGACCTCGTGATCCACCCGCCTTGACCTCCCAAAGTGCT-GGATTACAGGCGTGAGCCACCGCGCCCGGCC	chr10:76588321-76588624	chr10:76704287-76704589	NA	NA	NA	NA	NA	NA	NA	NA
chr16:70296427:-|chr16:70294947:-	chr16:70296427-70294947	AARS	circular_RNA|multiple_exon	547	16	57	52	29456.3	26668	27270	34431	3.48386	2.51724	73	68	up	up	chr16:70294947-70296427	NM_001605	-	chr16:70293090-70294946	1857	chr16:70296428-70298860	2433	NM_001605_intron_7_0_chr16_70293090_r(-)	NM_001605_intron_9_0_chr16_70296428_r(-)	86.598	291	38	1	83	373	2270	1981	5.16e-97	345	GGCCGGGTGTGGTGGCTCACACTTGTAATCCCAGCACTTTGGGAGGCCGAGGCGGGTGGATCATGAGGTCAGGAGATCGAGACCATCCTGGCTAACACGGTGAAACCCCGTCTCTACTAAAAATATAAAAAATGAGCTGGGCGTGGTGGCAGGCGCCTATAGTCCCAGCTACTCGGGAGGCTGAGGCAGGAGAATGGCGTGAACCCGGGAGGGGGAGCTTGCAGTGAGCCAAGATCCCGCCACTGCACACCAGCCTGGGCAACAGAGCGAGACTCCGCCTCAAAAAAAAAA	GGCCGGGCGCGGTGGCTCCCCCTA-TAATCCCAGCACTTTGGGAGGTCGAGGCAGGCGGATCACGGGGTCAAGAGATCGAGACCATCCTGGCTAACACGCTGAAACCCTGTCTCTACCAAAAATACAAAACATTAGCCGGGTGTGGTGGCGGGCACCTGTAGTCCCAGCTACTCAGGAGGCTGAGGCAGAAGAATGGCGTGAACCCAGGAGGCGGAGCTTGCAGTGAGCCGAGATTGTGCCACTCCACTCCAGCCTGGGTGACAAAGCAAGACTCGGTCTCAAAAAAAAAA	chr16:70294574-70294864	chr16:70296591-70296880	NA	NA	NA	NA	NA	NA	NA	NA
chr1:155491409:-|chr1:155490891:-	chr1:155491409-155490891	ASH1L	circular_RNA|single_exon	518	4	57	36	10012.3	9738	9488	10811	14.6255	8.10674	61	40	up	NS	chr1:155490891-155491409	NM_018489	-	chr1:155452241-155490890	38650	chr1:155491410-155531943	40534	NM_018489_intron_25_0_chr1_155452241_r(-)	NM_018489_intron_26_0_chr1_155491410_r(-)	82.935	586	84	5	8980	9552	10784	10202	6.96e-171	598	AACAATCTT-GGCTGGGCACAGTGGCTCACACCTGTAATCCCAGCACTTTGGGAGACCCAGGCGGGTGGATCACCTGAGGTCGGGAGTTCGAGACCAGCCTGACCAACATGGAGAAACCCTGTCTCTACTAAAAATACAAAAAATTAGCCGGGCGTGGTGGTGCATGCCTGTAATCCCAGCTACTTGGGAGGCTGAGACAGGAGAATCGCTTGAACCCAGGAGGAAGAGGTTGTGGTGAGCCGAGATCCCGGCATTGCACTCCAGCCTGGGCAACAAGAGCAAAACTCCATCTCAAAAAGAAAAGAAAGAAACAATCTT----GCCGGGCGTGGTGGCTCACCCCTGTAATCCCAGCAGTTTAGGAGGCCAAGGTGGGTGGATCACAAGGTCAAGAGAT…	AAGAATCTACGGCCGGGCGCAGTGGCTCACGCCTGTAATCCCAGCACTTTGGGAGGCCGAGGCGGGCGGATCAC--GAGGTCAGGAGATCGAGACCATCCCGGCTAAAACGGTGAAACCCCGTCTCTACTAAAAATACAAAAAATTAGCCGGGCGTAGTGGCGGGCGCCTGTAGTCCCAGCTACTTGGGAGGCTGAGGCAGGAGAATGGCGTGAACCCGGGAGGCGGAGCTTGCAGTGAGCCGAGATCCCGCCACTGCACTCCAGCCTGGGCGAC-AGAGCGAGACTCCGTCTCAAAAAAAAAAAAAAAAAAGAATCTTGCAGGCCAGGAGTGTTGGCTCACACCTGTAATCCCAGCACTTTGGGAGGCTAAGACAGGTGGATCACAAGGTCAAGAATT…	chr1:155481339-155481911	chr1:155521160-155521742	NA	NA	NA	NA	NA	NA	NA	NA
chr17:44172067:-|chr17:44127899:-	chr17:44172067-44127899	KANSL1	circular_RNA|multiple_exon	302	24	56	75	4393.67	3935	4387	4859	2.09293	2.53074	80	99	up	up	chr17:44127899-44172067	NM_015443	-	chr17:44117251-44127898	10648	chr17:44172068-44248220	76153	NM_015443_intron_7_0_chr17_44117251_r(-)	NM_015443_intron_12_0_chr17_44172068_r(-)	76.499	617	100	8	3674	4276	5635	5050	2.09e-131	464	TTTTTTTTTTTTTTTTTTTACTT------TTGAGAC--AGTTTTGCTCTGTCACCCAGGCTGGAGTGCAGTCGTGCAATCTCGGGTCACTGCAACCTCCGCCTCCCAAGTTCAAGCAATTCTCCTGCCTCAGCCTCCTGAGTAGCTGGGACTACAGGCACGCGCCACCACGCCCGGCTAAT-TTTTGTACTTTTAGTAGAGATGGGGGTTTCACCATATTGGCCAGGAGGGTCTTGAACTCCTGACCTCGTGATCCACCCGTCTTGGCCTCCCAAAGTGCTGGGATTACAAGCATGAGCCACCGCACCTGGCTTTTTTTTTTTTTTTTTTTTTTTTTTTTGACAGAGTCTCACTCTGTCACTCAGGCTAGAATGCAGTGGTGTGGTTTTTGGCTCATTG…	TTTTTTTATTTTTATTTTTACTTATTTATTTGAAATGGAGTCTCGCTCTGTCGCCCAGGCTGGAGTGCAGTGGTGCGATCTCGGCTCACTGCAAGCTCCACCTCCTGGGTTCTGGCCATTCTCCTGCCTCAGCCTCCCGAGTAGCTGGGACTACAGGGGACCGCCACCACGCCCGGCTAATTTTTTGAATTTTTAGTAGAGA-CGGCGTTTCACCGTGTTAGCCAGGATGGTCTCAATCTCCTGAACTCGTGATCCACCCACCTCAGCCTCCCAAAGTGCTGGGATTACAGG----------------------------TATTTTTATTTTTTTTTTGAGACACAGTTTCACTCTGCCACCCAGGATGGAGTGCAGAGCTG-AGATTTCAGCTCACTG…	chr17:44123623-44124225	chr17:44242586-44243171	NA	NA	KANSL1:44247293;KANSL1:44247294	2	NA	NA	NA	NA
chr20:47708583:+|chr20:47711500:+	chr20:47708583-47711500	CSE1L	circular_RNA|multiple_exon	312	23	56	47	36014.7	35525	33308	39211	2.59684	1.85138	79	70	up	NS	chr20:47708583-47711500	NR_045796	+	chr20:47707560-47708582	1023	chr20:47711501-47712885	1385	NR_045796_intron_17_0_chr20_47707560_f(+)	NR_045796_intron_20_0_chr20_47711501_f(+)	72.852	291	60	5	125	413	645	372	2.69e-42	163	GTGTGGAGGTTCATGCCTGTAATCGCAGCACTTTGGGTGGCCAAGGGAGGCCGATCGCTTGAGCTCAGGAGTTCAAGACCAGCCTGGGCAACATGGCGAAACCCTGTCCCTACGAAAAGTACAACAAAATTAGCCAGGCATGGTGGCATGTGCCTGTAGTCGCAGCTGCTTGGGAGGCTG--AAGTAGGAGCATCACCTAAGTCCCAGAGGTTGAGGCTGCAGTGAGCCAAGATTACACCCACTGCACTCCATCCTAGGTGACAGAGTGAGACCCTGTCTCAAAAAAAAAA	GTGTCCAGGCTCACACTTGTAATCCCAGCACTTTGGGAGGCTGAGGGAGGAGGATGGCTTGAGCCCAGGAGGTTGAGACCAACCTGAACAACATAGGGAGACCCTGTCTCCACAAAAA--AATAAAAAATTAGCTGGGCATAGTGG------------GTCCTAGCTACTTGGAAGGCTGACAGGCAGTAGGATCACTTGAACCTGGGAGGTTGAGGCTGCAGTGAGCCATAATCGTA-CTACTGCATTCCAGCCTGGAT--AAGAGTGAGACCCTGTCTAAAAAAATAAA	chr20:47707684-47707972	chr20:47711872-47712145	NA	NA	CSE1L:47711929;CSE1L:47712037;CSE1L:47712309	3	NA	NA	CSE1L:47711929;CSE1L:47712037	2
chr9:114348445:-|chr9:114341076:-	chr9:114348445-114341076	PTGR1	circular_RNA|multiple_exon	271	22	56	44	11338.7	11320	10638	12058	2.70864	1.87759	78	66	up	NS	chr9:114341076-114348445	NM_012212	-	chr9:114337123-114341075	3953	chr9:114348446-114355205	6760	NM_012212_intron_2_0_chr9_114337123_r(-)	NM_012212_intron_5_0_chr9_114348446_r(-)	85.915	284	38	1	1693	1976	1549	1268	8.91e-92	329	TTTTTTTTTTTTTGAGACAGTTTTTTGCTCTGTCATCCAGGCTGGAGTGCAGTGGCGCGATCTTGGCTCACTGCAACCTCCACCTCCCGAGTTCAAGTGATTCTCCTGCCTCAGCCTCCCGAGTAGCTGGGATTACAGGCATGCACCACCATGCCCAGCTAATTTTTGTATTTTAAATAGAGACGGAGTTTCGTCATGTTGGCCAGGTTGGTCTCGAACTCCTGACCTCAGGTGATCCACCTGCCTTGGCCTCCCAAAGTGCTGGGATTATAGGCATGAGCCAC	TTTTTTTTTTTTTGAGATGGAGTCTCACTCTGTCGCCCAGGCTGGAGGGCAGTGGTGCAATC--GGCTCACTGCAACCTCCACCTCCCAAGTTCAAGCAATTCTCCTGCCTCAGCCTCCCGAGTAGCTGGGATTACAGGCATGCACTACCACACCCAGTTAATTTTTGTTTTTTTAGTAGAGACGGGGTTTCACCATGTTGGCCAGGCTGGTCTCGAACTCCTGACCTCAAGTGAACTGCCCACCTCAGCTTCCCAAAGTGCTGGGATCACAGGCGTGAGCCAC	chr9:114339100-114339383	chr9:114353657-114353938	NA	NA	PTGR1:114352763;PTGR1:114352776;PTGR1:114352842;PTGR1:114352866;PTGR1:114352888;PTGR1:114352906;PTGR1:114352911;PTGR1:114352912;PTGR1:114353309;PTGR1:114353327;PTGR1:114353328;PTGR1:114353355;PTGR1:114353367;PTGR1:114353415;PTGR1:114353436;PTGR1:114353443;PTGR1:114353447;PTGR1:114353463;PTGR1:114353471;PTGR1:114353917;PTGR1:114352763;PTGR1:114352776;PTGR1:114352842;PTGR1:114352866;PTGR1:114352888…	60	NA	NA	PTGR1:114353415;PTGR1:114353436;PTGR1:114353443;PTGR1:114353447;PTGR1:114353463;PTGR1:114353471;PTGR1:114353917;PTGR1:114353917	8
chr11:581492:+|chr11:592674:+	chr11:581492-592674	PHRF1	circular_RNA|multiple_exon	229	18	56	9	14337.3	12834	13588	16590	2.93848	0.386799	74	27	up	NS	chr11:581492-592674	NM_020901	+	chr11:576593-581491	4899	chr11:592675-596922	4248	NM_020901_intron_0_0_chr11_576593_f(+)	NM_020901_intron_5_0_chr11_592675_f(+)	86.256	211	29	0	4143	4353	2620	2410	7.26e-68	250	CTGGAGTGCAGTGGCGCGATCTCGGCTCACTGCAACCTCCGCCTCTCAGGTGCAAGCGATTCTCCTGCCTCAGCTTCCCGAGTAGCTGGGATTACAGGCGCCCGCCACCACGCCTGGCTAATTTTTGTATTTTTAGTAGAGACGGGGTTTCATCATGCTGGCCAGGCTGGTCTCAAACTCCCGACCTCAGGTGATCCGCCTGCCTCGGCCT	CTGGAGTGCAGTGGCGCAATCTCGGCTCACTGCAACCTCCGCCTCCCAGGTTCAAGGTATTCGCGTGCCTCAGCCTCCCAAGGATCGGGGGTTACAGGTGTGAACCACCACGCCCGGCCAATTTTTTTATTTTTAGTAGAGACGGGGTTTCGCCATGTTGGCCAGGCTGGTCTCGAACTCCTGAGCTCAGGTGATCCACCCGCCTCGGCCT	chr11:580735-580945	chr11:595084-595294	NA	NA	NA	NA	NA	NA	NA	NA
chr7:65592691:+|chr7:65599361:+	chr7:65592691-65599361	CRCP	circular_RNA|multiple_exon	130	17	56	15	4878.33	4344	4708	5583	3.03943	0.686538	73	32	up	NS	chr7:65592691-65599361	NR_024548	+	chr7:65579958-65592690	12733	chr7:65599362-65610429	11068	NR_024548_intron_0_0_chr7_65579958_f(+)	NR_024548_intron_4_0_chr7_65599362_f(+)	86.667	300	30	2	7988	8278	4433	4135	5.1e-101	361	TTTTTTTTTTTTTTTGAGATGGAGTCTCGCTCTGTCGCCCAGGCTGGAGTGCAGTAGCCCCATCTCGGCACACTGTAAGCTCCGCCTCCCGGGTTCACGCCATTCTCCTGCCTCAGCCTCCTGAGTAGCTGGGATTACAGGCGCCCGCCACTACGCCCGGCTAATTTTTTGTATTTTT---------AGTAGAGACGGGGTTTCACCGTGTTAGCCAGGATGGTCTTGATCTCCTGATCTCGTGATGCGCCCGACTTGGCCTCCCAAAGTGCCGGGATTACAGGTGTGAGCCACTGCGCC	TTTTTTTTTTTTTTTGAGACGGAGTCTCGCTCTGTCCCCCAGGCCGGAGTGCAGTGGCGC-ATCTTGGCTCACTGCAAGCTCTGCCTCCCGGGTTCACGCCATTCTCCTATCTCAGCCTCCCGAGTAGCTGGGACTACAGGCGCCCGCCACCATGCCCAGCTGATTTTTTTTTTTTTTTTTTTTTTTAGTAGAGACGAGGTTTCACCGTGTTAGCCAGGATGGTCTCGATCTCCTGACCTCGTGATCTGCCAGCCTCGGCCTCCCAAAGTGCTGGGATTACAGGCGTGAGCCACCGCGCC	chr7:65587945-65588235	chr7:65603496-65603794	NA	NA	NA	NA	NA	NA	NA	NA
chr7:6476164:-|chr7:6465619:-	chr7:6476164-6465619	DAGLB	circular_RNA|multiple_exon	297	6	56	0	8656.67	7665	8920	9385	8.02018	0	62	6	up	NS	chr7:6465619-6476164	NM_139179	-	chr7:6464467-6465618	1152	chr7:6476165-6485583	9419	NM_139179_intron_7_0_chr7_6464467_r(-)	NM_139179_intron_12_0_chr7_6476165_r(-)	83.607	305	40	4	413	708	9093	8790	1.65e-88	316	GCTGTGGGCCGGGCACAGTGGCTCACGCCTGTAATCCCAGCACTTTGAGAGG---CCGAGGCGGGTGGATCA--TAAGGTCAGGAGTTCGAGACCAGCCTGGCCAATATGGTGAAACCCCATCTCTACTAAAAATACAAAAATTAGCTGGGCGTGGTGGCAGGCGCCTGTAGTCTCTGCTGGTCG----GGAGGCTGAGGCATGAGAATCACTTGAATCCGGGAGGCGGAGGTTACAGTGAGTTGAGATTGCGCCATTGCACTCCAGCCTAGGTGACAGAGCAAGATGCCATCTCAAAAAAAAAA	GCTG-GGGCCGGGCACGGTGACTCACACCTGTACTCCCAGCACTTTGGGAGGAGGCCAAGGCAGGTAGATCACCTGAGGTCAGGAGTTCGAGACCAGCCTGGCCAACATGGTGAAACCTCATCTCTACTAAAAATTAAAAAATTAGCGAGGCGTGGTGGCGGGCGTCTGTAATCCTAGCTACTTGCGAGGGAGGCTGAGACAGGAGAATCGCTTGAACCCAGGAGGCGGAGGTTGCAGTGAGCTGAGATTGCGCCACTGCACTCTAGTCTGGGTGACAGAGCAAGACTCCGTCTCAAAATAATAA	chr7:6464911-6465206	chr7:6476491-6476794	NA	NA	NA	NA	NA	NA	NA	NA
chr7:872142:+|chr7:883157:+	chr7:872142-883157	SUN1	circular_RNA|multiple_exon	246	5	56	41	23696.7	21022	23335	26733	10.0898	6.44823	61	46	up	NS	chr7:872142-883157	NM_025154	+	chr7:856311-878434	22124	chr7:883158-891586	8429	NM_025154_intron_0_0_chr7_856311_f(+)	NM_025154_intron_4_0_chr7_883158_f(+)	83.509	285	45	1	18132	18416	2875	2593	3.75e-82	300	GTGGCTCACGCCTGTAATCCCAGCACTTTGGGAGGCTGAGGCGGGTGGATCACTTGAGGTAAAGAGTTCGAGAGTAGCCTGGCCAACATGGTGAAACCCCGTCTCTACTAAAAATACAAAAATTAGCTGGGTGTGGTGGTAGGCTCCTGTAATCCCAGCTACTTGGTAGGCTGAGGCAGGAGAATCGCTTGAACCCAAGAGGTGGAGGTTGCAGTGAGCTGAGATCGCGCCACTGCAGTCCAGCCTGGGAGACGGTGTGAGGCTCTGTCTCAAAAAGTAAACAAA	GTGACTCATCCCTGTAATCCCAGCACTTTGGGAGGCCAAGGTGGGCGGATCACA--AGGTCAGGAGTTCAAGACCAGCCTGGCCAACATGGTGGAACCCCGTCTCTACGAAAAATACAAAAATTAGCCGGGCATGGTAGTGGGCGCCTGTAGTCCCAGCTACTCAGGAGGCTGAGGCAGGAGAATCGCTTGAGCCCGGGAGGTGGAGGTTGCAGTGAGCTGAGATCACATCACTGTACTCCAGCCTGGGCAACAGAGCAAGACTGCATCTCAAAAAACAAACAAA	chr7:874442-874726	chr7:885750-886032	NA	NA	SUN1:889817;SUN1:889818	2	NA	NA	NA	NA
chr1:178252699:+|chr1:178269253:+	chr1:178252699-178269253	RASAL2	circular_RNA|multiple_exon	253	4	56	61	5538	4958	5354	6302	12.9645	11.9977	60	65	up	up	chr1:178252699-178269253	NM_170692	+	chr1:178063830-178252698	188869	chr1:178269254-178359234	89981	NM_170692_intron_0_0_chr1_178063830_f(+)	NM_170692_intron_2_0_chr1_178269254_f(+)	93.113	363	16	2	17877	18239	15015	14662	4e-153	542	CATGAAAAATGATGAGTTCATGTCCTTTGTAGGGACGTGGATGAAATTGGAAATCATCATTCTCAGTAAACTATCGCAAGAACAAAAAACCAAACACTGCATATTCTCACTCATAGGTGGGAATTGAACAATGAGATCACATGGACACAGGAAGGGGAACATCACACTCTGGGGACTGTTGTGGGGTGGGGGGAGGGAGGAGGGGGGAGGGATAGCTTTGGGAGATATACCTAATGCTAGATGACGAGTTAGTGGGTGCAGCACACCAGCATGGCACATGTATACATATGTAACTAACCTGCACAATGTGCACATGTACCCTAAAACTTAAAGTATAATAGTAAAAGAAAAAAAAGAAAAAAA	CATAAAAAATGATGAGTTCATGTCCTTTGTAGGGACATGGATGAAATTGGAAATCATCATTCTCAGTAAACTATCGCAAGATCAAAAAACCAAACACCACATATTCTCACTCACAGGTGGGAACTGAACAATGAGATCACATGGACACAGGAAGGGGAATATCACACTCTGGGGACTGTGGTGGGGTGGGG-------GGAGGGGGGAGGGATAGCATTGGGAGATATACCTAATGCTAGATGACGAGTTAGTGGGTGCAGCGCACCAGCATGGCACATGTATACATATGTAACTAACCTGCACAATGTGCACATGTACCCTAAAACTTAAAGTATAATA--AAAAATAAATAAATAAATAAA	chr1:178081706-178082068	chr1:178283915-178284268	NA	NA	NA	NA	NA	NA	NA	NA
chr15:51839605:-|chr15:51827860:-	chr15:51839605-51827860	DMXL2	circular_RNA|multiple_exon	299	1	56	9	2146	2262	2087	2089	60.6957	9.74533	57	10	up	NS	chr15:51827860-51839605	NM_015263	-	chr15:51809365-51827859	18495	chr15:51839606-51855577	15972	NM_015263_intron_29_0_chr15_51809365_r(-)	NM_015263_intron_36_0_chr15_51839606_r(-)	82.258	310	47	5	15725	16029	7319	7013	1.15e-80	297	GGCTGGGTGCGGTGA---AC-CCTGTAATCCTAGCATTTTGGGAGGCCGAGGCAGGTGGATCACGTGAGGTCAGGAGTTCAAGACCAGCCTGGCCAACATGGTGAAACCCTGTCTCTACTAAAAATACAAAAA-TTAGCCAGGTGTGGTGGCGTGCACCTGTAGTCCCAGCTACTCGGGAGGCTAAGACAGGAGAATCACTTGAACTCGGGAGGCGCAGGTTGCAATGAGCCAAGACCATGCCATTGCATTTCAGCCTGGGCAGCAAGAGTGAAACTCCATCTCAAAAAAAAAAAAAAAAAAAAAAACAA	GGCCGGGCGCGGTGGCTCACGCCTGTAATCCCAGCACTTTGGGAGGCCAAGGCAGGTGGATCACG--AGGTCAGGAGATCGAGACCATCCTGGCTAACACGGTGAAACCCCGTCTCTACTAAAAATACAAAAAATTAGCTGGGCGTGGTGGCGGGCGCCTGTAGTCCCAGCTACTTGGGAGGCTGAGGCAGGAGAATGGCGTGAACCCAGGAGGCAGAGCTTGCAGTGAGCCGAGATCGCGCCACTGCACTCCACCCTGGG-TGACAGAGCGAGACACTGTCTCAAAAAAAAAAAAGAAAAAAAAAAAAA	chr15:51811831-51812135	chr15:51848259-51848565	NA	NA	NA	NA	NA	NA	NA	NA
chr10:1130343:+|chr10:1151207:+	chr10:1130343-1151207	WDR37	circular_RNA|multiple_exon	276	158	55	110	1007	970	975	1076	0.346316	0.627618	213	268	down	NS	chr10:1130343-1151207	NM_014023	+	chr10:1126417-1130342	3926	chr10:1151208-1170157	18950	NM_014023_intron_4_0_chr10_1126417_f(+)	NM_014023_intron_10_0_chr10_1151208_f(+)	85.135	296	43	1	153	447	8984	8689	1.46e-92	333	GGCATGGTGGCTCATGCTTGTAATCCCAGCACTTTGGGAGGCTGAGGTGGATGGATCACTTGAGGTCAGGAGTTTGAGACCAGCTTGGACAACATGGTGAAACCCTGTCTCTACTAAAAATACAAAAATTAGCTGGGTGTGGTGGCGGGTGCCTGTAATCCCAGCTACTTGAGAGGCTGAGGCATGAGAATTGCTTAAGCCTGGGAGGTGGAGGTTGCAGTGAGCCGAGCTTACACCACCGCACTCTAGCCTGGGCAACAGAGCGAGATTCCGA-CTCCAAAAAAAAAAAAAAGAA	GGCATGGTGGCTCACGCCTGTAATCCCAGCACTTTGGGAGGCCAAGGCAGGTGGATCATTTGAGGTTAGCAGTTTGAGACCAGCTTGGCCGATGTGGTGAAACCCTGTCTCTACTAAAAATGTAAAAATTAGCCAGGCATGGTGGCAGGTGCCTGTAATCCCAGCTACTCGGGAGGCTGAGGCAGAAGAATTGTTTGAACCTGGGAGGCGGAGGTTGCAGTGAGCCAAGATAGCACCACTGCACTATAGCCTAGGCAACAGGGCAAGACTCCCATCTTAAAAAAAAAAAAAAAAAA	chr10:1126569-1126863	chr10:1159896-1160191	NA	NA	NA	NA	NA	NA	NA	NA
chr17:37880979:+|chr17:37882106:+	chr17:37880979-37882106	ERBB2	circular_RNA|multiple_exon	331	25	55	11	14769	13406	14474	16427	2.03767	0.359082	80	36	up	NS	chr17:37880979-37882106	NM_004448	+	chr17:37880264-37880978	715	chr17:37882107-37882814	708	NM_004448_intron_18_0_chr17_37880264_f(+)	NM_004448_intron_22_0_chr17_37882107_f(+)	77.124	306	57	5	265	558	493	189	9.33e-62	226	TTTTTTTTTTTTTTGAGACAGAGTCTCGCTCTGTCACCCAGGCTAGAGTGAAATGGTGCGGTCTCAGCT-----CAGCCTC---CCAGGTTAAAGCGATTCTTCTCCCTCAG--TCTCCTGAGTAGCTGGGATTACAGGCGCGAGCCACCACGCCCGGCTAATTTTTGTATTTTTAGTAGAGATGGGATTTCACCATGTTGGCCAGGTTGGTGTCAAACTCCTGACCTCA--TGATCCGCCCGCCTCGGCCTCCCAAAGTGCTGGGATTACAGGTGTGAGCCACCGTGCCCGGCCTAATCTTTGTA	TTTTTTATTTTTTTGAGATGAGGTTTCGCTCTGTCACCCAGGCTGGATTTCAGTGGTGCAATCATAGCTTACTGCAACCTTAAACTAGGCTCAAGTGATCTTCCTGCCTCAGCCTCTCCTGAGTAGCTGGGACTACTGGCACACACCACCACACCCAGATAATTTTTTTATTTTTTGTAGAGATAGGATCTCACTATGTTGCCCAGGCTGGTCTTGAACTCCTGGCTTCAAGGGATCCTCCCACCTCAGCCTCCAAAAGTACTGGGATTACAGGCATGAGCCACTGTGCCCAGCTTAAT-TTTGTA	chr17:37880528-37880821	chr17:37882295-37882599	NA	NA	NA	NA	NA	NA	NA	NA
chr1:27269151:+|chr1:27269556:+	chr1:27269151-27269556	NUDC	circular_RNA|multiple_exon	310	25	55	74	35295	30889	32655	42341	2.08102	2.15941	80	99	up	up	chr1:27269151-27269556	NM_006600	+	chr1:27268310-27269150	841	chr1:27269557-27271880	2324	NM_006600_intron_3_0_chr1_27268310_f(+)	NM_006600_intron_5_0_chr1_27269557_f(+)	80.505	277	35	2	205	462	1117	841	4.31e-73	264	GTGGCTCACACCTGTAATCCCAGCACTTTGGGAGGCCGAGGTGGGTAAATCACGAGGTCTGGAGTTCAAGACCAACTTGGCCAAGATGGTGAAACCCCATCTCTACTAAAAAT------------------ACAAAAATTAGCCAGGCATGGTGGTGGGCGCCCGTAATCCCAGCTACTCGGGAGGCTGAGGCAG-AGAATTGCTTGAACCCGGGAGGCGGAGGTTGCCATGAGCCGAGATCACGCCACTGCACTCCAGCCTGGGCGACAGAGCAAG	GTGGCTCACACCTGTAATCCCAGCACTTTGGGAGGCCGAGGTGGGCGGATCACAAGGTCAGGAGATCGAGACCATCCTGGCTAACACGGTGAAACCCTGTCTCTACTAAAAAATAGAAAACAAAACAGACAAAAAAAAAAATACAGGCATGGTGGCGGGCGCCTGTAGTCCCAGCTACACTGGAGGCTGAAGCAGGAGAATGGCATGAACCCAGGAGGCGGAGCTCGCAGTGAGCCGAGATCGCGCCACTGCACTCCAGCCTGGGCGACAAAGCAAG	chr1:27268514-27268771	chr1:27270397-27270673	NA	NA	NUDC:27270801;NUDC:27270963;NUDC:27271026;NUDC:27271248;NUDC:27271270;NUDC:27271283;NUDC:27271303;NUDC:27271307;NUDC:27271317;NUDC:27271322;NUDC:27271346;NUDC:27271410;NUDC:27271413;NUDC:27271454;NUDC:27271461;NUDC:27271465	16	NA	NA	NA	NA
chr22:24509533:+|chr22:24530382:+	chr22:24509533-24530382	CABIN1	circular_RNA|multiple_exon	295	22	55	45	11594.3	10658	10995	13130	2.42337	1.66035	77	67	up	NS	chr22:24509533-24530382	NM_012295	+	chr22:24494156-24509532	15377	chr22:24530383-24560367	29985	NM_012295_intron_25_0_chr22_24494156_f(+)	NM_012295_intron_28_0_chr22_24530383_f(+)	76.066	305	52	3	11697	11983	2249	1948	1.38e-59	226	GCCGGGCGTGGTGGCTCACGCCTGTAATCCCAGCACTTCGGGAGGCTGAGGTGGGTGGATCACCTGAGGTCAGGAGTTTGAGACCAGCCTGTCTAACATGGTGAAATCCCATCTTTACTAAAAATAAAAAAGA---------------TTAGCTGGGTGTGGTGGGGCACGCCTGTAGTCCCAGCTACTCAGGAGGCTGAGGCAGGAGGATTGCTTGAACCTGGGAGGTAGAGGTTGCAGTGAGCCAAGATCGTGCAATTGCACTCCAGCCTGGGCAACA---CAAGACCCTGTCTCAAAAAAAA	GCCGGGCACAGTGACTCACGCCTGTAATCCCAGCACTTTGGGAGGCCAAGGAGGGCGGATCACTTGAGGCCAGGAGTTCGAGACCATCCTGGCCAACATGGTGAAACCTTGTCTCTAAAAAAAAAAAAAAAAAAAAAAAATACAAAAATTAGCTGGGCGTGGCAGTGTGGACCCGTAGTCCCAGCTACTTGTGAGGCTGAAGCAGAA---TTGCTTGAACCCAGGAGGCGGAGGTTGCAGTGACCCAAGATTACGCCACTGCACTCAAGCCTGGGTGACAGAGCAAGACTCTGTCTCAAAAAAAA	chr22:24505852-24506138	chr22:24532330-24532631	NA	NA	NA	NA	NA	NA	NA	NA
chr11:68575106:-|chr11:68571468:-	chr11:68575106-68571468	CPT1A	circular_RNA|multiple_exon	272	16	55	38	25953.7	23064	24987	29810	3.17295	1.83754	71	54	up	NS	chr11:68571468-68575106	NM_001876	-	chr11:68566824-68571467	4644	chr11:68575107-68579904	4798	NM_001876_intron_13_0_chr11_68566824_r(-)	NM_001876_intron_15_0_chr11_68575107_r(-)	80.333	300	55	2	275	573	4063	3767	2e-73	269	TTTATTTTATTTTTTGTGATG-GACTCTCCCTCTGTCACCCAGGCTAGAATGCAGTGGTGCAATCTCAGCTCACTGCAACCTCCGCCTCCCAGGTTCAAGTGATTCTCCTGCCCCAGCCTCCCGAGTAGCTGGGATTACAGGCACCTGCCACCACGCCCGGCTAATTTTTGTATTTTTAGTAGAGACAGGGTTTCACCATGTTGGCCAGGCTGGTCTCGAACTCCTGACCTCAAGTGATCCACCCGCCTCAGCCTCCCAAAGTTCTGGGATTACAGGCATGAGCCACTGCACCAGGCCAG	TTTTTTTTTTTTTTCGAGACAAGAGTCTCGCTCTGCTGCCCAGGCTGGAGTGCAATGGTGTGACCTTGGTTCACTGCAACCTCCGCCTCCCAGGTTTAAATGATTCTCCCATCTCAGCCTCCTGAGTAGCTGGGATTACAGGTGCGCACCACCACATCCAACTAATTTTTGTATTTTTTGTAGAGATGGGGTCTTGCCATGTTGCCCAGGCTGGTTTCAAACTCCTG---TCAGGTGATCCACCCGCCTCGGCCTCCCAAAGTGCTGGGATTATAGGTGTGTGCCACTGTGCCTGGCCAG	chr11:68570895-68571193	chr11:68575842-68576138	NA	NA	NA	NA	NA	NA	NA	NA
chr7:102769239:-|chr7:102755507:-	chr7:102769239-102755507	NAPEPLD	circular_RNA|multiple_exon	146	14	55	26	620	585	589	686	3.90189	1.58372	69	40	up	NS	chr7:102755507-102769239	NM_198990	-	chr7:102744002-102755506	11505	chr7:102769240-102789257	20018	NM_198990_intron_1_0_chr7_102744002_r(-)	NM_198990_intron_4_0_chr7_102769240_r(-)	72.033	615	91	9	875	1432	12796	12206	1.31e-102	367	GTGGCTCACACCTGTAATCCCAGCACTTTGGGAGGCTGAGGCAGGTGGATCACTTGAGGTCAGGAGTTCGAGACCAGCCTGGCCAACATGGCGAAACCCCGTCTCTACTAAAAATACAAAA----TAGCCAGGCGTGGTGGTGCGTGCCTGTAATCCCAGCTACTCGGGAGGCTGAGGCAGGAGAATCGCCTGAACCCAGGAAGTAGAGGTTGCAGTAAGTCGAGATTGTGCCACTATACTCCAGCCTGGGCAAAAGAGTGAGA-----------------------------TTTGGCTGGGCACCTGTGGCTCACACCTGTAATCCCAGCACTTTGGGAGTCTGAGGCGGGTGGATCACCTGAGGTCAGGAGTTCGAGACCAGCCTGGCCAACATGA…	GTGCCTCATGCCTGTAATCCCAATACTTTGGGAGGC--------------CA----AGGACAGGAATTCGAGACCAGCCTGGCCAACATGGCAAAACCCTAT---TAAAAAAAAAACAAAAAACTTAGCCAAGAGTGGTGGTGCATGCCTGTAATCCCAGCTACTCGGGAGGTTGAGGCAGGAGAATCACTTAAACCCAGGCGGTGGACGTTGCAGTGGGCTGAGATCATGCCACCGCACTCCAGCCTGGGTGACAGAGTGAGACCCCACCTCAAAAAAAAAATGCAAATTGTTGAGGCTGGG-AGCAGTGGCTCACACCTGTAATCCTAGCACTTTGGAAGGACGAGGTGGGCAGACTGCCTGAGCTCAGGAGTTCGAGAACAGCCTGGCTAACATGG…	chr7:102754075-102754632	chr7:102776462-102777052	NA	NA	NA	NA	NA	NA	NA	NA
chr20:35467844:-|chr20:35421652:-	chr20:35467844-35421652	SOGA1	circular_RNA|multiple_exon	1574	9	55	15	8947	8210	8510	10121	5.89568	1.35197	64	24	up	NS	chr20:35421652-35467844	NM_199181	-	chr20:35406235-35422777	16543	chr20:35467845-35487976	20132	NM_199181_intron_0_0_chr20_35406235_r(-)	NM_199181_intron_13_0_chr20_35467845_r(-)	76.749	1015	185	17	6159	7142	19710	18716	0	737	TTTTTTTTTTTTTTTTGAGATGGAGTCTCACTCTGTCCCCCAGGCTGGAGTGCAGTGATGTGATCTCGGCTCACTGCAACCTCCGCCTCCTGAGTTCAAGCCGTTCTGC-TGCTTCGGTCTCCCAAGTAGCTGGGACTGCAGGAATGTGCCACCATGCCCGGGTAATTTTTG-TATTTTGAGTAGAGATGGGGTTTCACCATGTTGGCCAGCCTGGTCTTGAACTCCTGACCTCAGGTGATCCACCTGCCATAGCCTCCCAAAGTGCTGGCATTACAGGTGTGAGCCACCATGGCCAGCTGTCCAGCAGCACTTTTTTTTTTTTTTTTTTTTTCAGATGGAGTCTTGCTCTTTCACCCAGGCTGGAGTGCAGTGGCACAATCTCAGCTCACTGCAACCT…	TTTTTTTGTTGTTTTTGAGACGGAGTCTCACTCTGTTGCCCAGGCTGGAGTGTAGTGGCACAATCTCAGCTCACTGCAACCTCCTCCTCCCTACTTCAAGCGATTCTCCCTGCCTTAGCCTCCCAAGTAGTTGGGATTACAGGTGCCCACCACCACACCCAGCTGATTTTTTATATTTTTAGTGGAGACGGGGTTTCACCATGTTGGCCAGGTTGGTCTTGAACTCCTGACCTCAAGCGATCTGCCCGCCTTGGCCTCCCAAAGTGCTGGGA--ACAGGTATGAGCCACCCTGCCCAGC------------CTGGTGTTTTTTTTTTTTTTTTGAGACGGAGTCTCGCTCTGTCGCCCAGGCTGGAGTGCAGTGGCGCTATCTCGGCTCACTGCAAACT…	chr20:35415636-35416619	chr20:35468267-35469261	SOGA1:35409691;SOGA1:35409709;SOGA1:35409722;SOGA1:35409773;SOGA1:35409776;SOGA1:35409791;SOGA1:35409817;SOGA1:35409826;SOGA1:35409838;SOGA1:35409839;SOGA1:35409853;SOGA1:35409856;SOGA1:35409992;SOGA1:35410085;SOGA1:35410369;SOGA1:35410378;SOGA1:35410379;SOGA1:35410401;SOGA1:35410405;SOGA1:35410409;SOGA1:35410411;SOGA1:35410418;SOGA1:35410423;SOGA1:35410492;SOGA1:35410515;SOGA1:35410517	26	NA	NA	NA	NA	NA	NA
chr12:104208899:-|chr12:104200100:-	chr12:104208899-104200100	NT5DC3	circular_RNA|multiple_exon	239	9	55	0	514	477	440	625	6.625	0	64	9	up	NS	chr12:104200100-104208899	NM_001031701	-	chr12:104192456-104200099	7644	chr12:104208900-104234726	25827	NM_001031701_intron_9_0_chr12_104192456_r(-)	NM_001031701_intron_12_0_chr12_104208900_r(-)	84.106	302	45	3	1252	1551	12252	11952	5.47e-88	318	TTTTTTTTTTTTTGTTATTGAGATGGAGTCTCCCTCTTGTTGCCCAGGCTGGAGTGCAGTGGCGAGATCTCGGCTCACTGCAAC-CTCTGCCTCCCAGGTTCAAGTGATTCTCCTGCTTTAGCCTCCCAAAGAGCTGGGATTACAGGCATGTGCCGCCACGCCCGGCTAGTTTT-GTATTTTTAAAAGAGACAGGGTTTCACCATGTTGGCCAGGCTGGTCTTGAACTCCTGATTTCAGGTGATCTGCCCGCCTCAGTCTCCCAAAGTGCTGGGATTATAGGCGTGAGCCACTGCATCCAGC	TTTTTATTTTTTTTTTTTGGAGACGGAGTCTCACTCT-GTTGCCCAGGCTGGAGTGCAGTGGTGTGATCTCAGCTCACTGCAACACTCTGCCACACAGTTTCAAGTGATCCTCCTGCCTCGGCCTCCCAAGTAGCTGGGATTACAGGTATGCACCACCATGCCCAGTTAATTTTCGTATTTTTAGTAGAGACAGGGTTTCACCATGTTGGCCAGGCTGGTCTTGAACTCCTGGCCTCAAGTGATCTGCCCACTTTGGCCTTCCCAAGTGCTGGGATTACAAGCGTAAGCCACTGAACCCGGC	chr12:104198549-104198848	chr12:104222475-104222775	NA	NA	NA	NA	NA	NA	NA	NA
chr6:159001972:+|chr6:159010814:+	chr6:159001972-159010814	TMEM181	circular_RNA|multiple_exon	165	128	54	109	3417	3104	3441	3706	0.380558	0.713235	182	237	down	NS	chr6:159001972-159010814	NM_020823	+	chr6:158994556-159001971	7416	chr6:159010815-159026298	15484	NM_020823_intron_1_0_chr6_158994556_f(+)	NM_020823_intron_5_0_chr6_159010815_f(+)	85.397	315	34	2	3258	3572	9178	8876	2.16e-101	363	GGCCGGGCGTGGTGGCTCATGCCTGTAATCCCAGCACTTTGGGAGGCCGAGGTGGGTGGATCACGACGTCAGGAGATCGAGACCATCCTGGCTAACATGGTGAAACCCCATCTCTGCTAAAAATACAAAAAATTAGCCAGGCATGGTGGTGGGCACCTGTAGCCCCAGCTACTTGGGAGGCTGAGGCAGGAGAATGGTGTGAACCCGGGAGGTAGAGCTTGCAGTGAGCCGAGATTGCGCCACTGCACTCCAGCCTGGGCAATAGAGCAAGACTCCATCTCAAAAAAAAAAAAAAAAAAAAAGTCACAAGGCAAA	GGCCGGGTGCGGTGGCTCACGCCTGTAATCCCAGCACTTTGGGAGGCCGAGGCAGGCGGATCACGAGGTCAGGAGATCAAGACCA----------CA--GTGAAACCCCATCTCTACTAAAAATACAAAAAATTATCTGGGCGTGATGGCGGGCGCCTGTAGTCCCAGCTACTCGGGAAGCTGAGGCAGGAGAATGGCCTGAACCCGGGAGGCAGAGCTTGCAGTGAGCCGAGATTGTGCCACTGCACTCCAGCCTACGCAACAGAGCAAGACTCCATCTCAAAAAAAAATAAATAAATAAAATAAAAATGAAAA	chr6:158997813-158998127	chr6:159019690-159019992	NA	NA	NA	NA	NA	NA	NA	NA
chr7:33185854:+|chr7:33217203:+	chr7:33185854-33217203	BBS9	circular_RNA|multiple_exon	235	123	54	58	887	861	827	973	0.457074	0.417266	177	181	down	down	chr7:33185854-33217203	NM_198428	+	chr7:33169654-33185853	16200	chr7:33217204-33296847	79644	NM_198428_intron_0_0_chr7_33169654_f(+)	NM_198428_intron_4_0_chr7_33217204_f(+)	88.562	306	27	4	9989	10287	4508	4204	2.56e-106	383	TTTTCTTTTTTTTGGAGATGGAGTCTCACTCTGTCACCCAGGCTGAAGTGCAGTGGCGTGATCTTGGCTCACTGCAAGCTCCACCTCCTGG-TTCATGCCGTTCTCCTGCCTCAGCCTCCCGAGTAGCTGGGACTACAGGCACCCGCCACCACACCCGGCTAATTTT----TTGTATTTTTAGTAGAGATGGGGTTTCACCGTGTTAGCCAGGATGGTCTCGATCTCCTGACCTCGTGATCTGCCTGCCTCGGCCTCCCAAAGTGCTGGGATTACAGGCATGAGCCACCGCACCCAGCC--GGATT	TTTTGTTTTGTTTG-AGACGGAGTCTCGCTCTGTCACCCAGGCTGGAGTGCAGTGGTGCGATCTCGGCTCACTGCAAGCTCCGCCTCCTGGGTTCACGCCATTCTGCCACCTCAGCCTCCCGGGTAGCTGAGATTACAGGCACCCACCACCATGCCCAGCTAATTTTGTTTTTGTATTTTTAGTAGAGACGGGGTTTCACCGTGTTAGCCAGGATGGTCTCGATCTCCTGACCTCGTGATCCGCCTGCCTCGGCCTCCCAAAGTGCTGGGATTACAGGCGTGAGCCACCACGCCCGGCCAAGGATT	chr7:33179642-33179940	chr7:33221407-33221711	NA	NA	NA	NA	NA	NA	NA	NA
chr6:159004986:+|chr6:159010814:+	chr6:159004986-159010814	TMEM181	circular_RNA|multiple_exon	200	24	54	26	3417	3104	3441	3706	2.02964	0.907357	78	50	up	NS	chr6:159004986-159010814	NM_020823	+	chr6:159002028-159004985	2958	chr6:159010815-159026298	15484	NM_020823_intron_2_0_chr6_159002028_f(+)	NM_020823_intron_5_0_chr6_159010815_f(+)	83.607	305	35	3	2523	2824	9180	8888	2.16e-90	325	ATGGCCGGGCGCAGTGGCTAATGCCTGTAA-CCTAGCGCTTTAGGAGGCCGAGGTGGGCGGATCACCAGGTCAGGAGATCGAGACCATCCTGGCTAACACGGTGAAACTCCGTCTGTACTAGAAATACAAAAAATTAGCTGGACGTGGTGGCGGGCGCCTGTAGTCCCAGCTACTCGGGAGGCTGAGGCAGGAGAATGGCGTGAACCCAGGAGGCAGAGCTTGTAGTGAGCCGAGATCGCGCCACTGCACTCTAGCCTAGGCGACAGAGTGAGACTCCA--TCAAAATAAAAAAAAGAAGGAAAA	ATGGCCGGGTGCGGTGGCTCACGCCTGTAATCCCAGCACTTTGGGAGGCCGAGGCAGGCGGATCACGAGGTCAGGAGATCAAGACCA------------CAGTGAAACCCCATCTCTACTAAAAATACAAAAAATTATCTGGGCGTGATGGCGGGCGCCTGTAGTCCCAGCTACTCGGGAAGCTGAGGCAGGAGAATGGCCTGAACCCGGGAGGCAGAGCTTGCAGTGAGCCGAGATTGTGCCACTGCACTCCAGCCTACGCAACAGAGCAAGACTCCATCTCAAAAAAAAATAAATAAATAAAA	chr6:159004550-159004851	chr6:159019702-159019994	NA	NA	NA	NA	NA	NA	NA	NA
chr11:74000175:-|chr11:73996854:-	chr11:74000175-73996854	P4HA3	circular_RNA|multiple_exon	227	24	54	28	4965.33	4785	5027	5084	2.14168	1.09805	78	52	up	NS	chr11:73996854-74000175	NM_182904	-	chr11:73990498-73996853	6356	chr11:74000176-74009256	9081	NM_182904_intron_5_0_chr11_73990498_r(-)	NM_182904_intron_8_0_chr11_74000176_r(-)	94.058	993	53	2	3921	4909	8768	7778	0	1521	TTATTATTATTATTATTATACTTTAAGTTTTAGGGTACATGTGCACATTGTGCAGGTTAGTTACATACGTATACATGTGCCATGCTGGTGCGCTGCACCCACTAACTCGTCATCTAGCATTAGGTATATCTCCCAATGCTATCCCTCCCACCTCCCTCCACCCCACAACAGTCCCCAGAGTATGATGTTCCCCTTCCTGTGTCCATGTGATCTCATTGTTCAATTCCCACCTATGAGTGAGAATATGTGGTGTTTGGTTTTTTGTTCTTGTGATAGCTTACTGAGAATGATGATTTCCAATTTCATCCATGTCCCTACAAAGGACATGAACTCATCATTTTTTATGGCTGCATAGTATTCCATGGTGTATATGTGCCACATTTTCTTAATCCAGTCTAT…	TTAATTTTATTATTATTATACTTTAAGTTTTAGGGTACATGTGCACAACGTGCAGGTTTGTTACATATGTATACATGTGCCATGTTGGTGTGCTGCACCCATTAACTCGTCATTTAGCATTAGGTATATCTCCTAAAGCTATCCCTCCCCCCTCCCCCCACCCCACAACAGTCCCTGGTGTGTGATGTTCCCCTTCCTGTGTCCATGTGTTCTCATTGTTCAATTCCCACCTATGAGTGAGAACATGGGGTGTTTGGTTTTTTGTCCTTGAGATATTTTTCTGAGAATGACGGTTTCCAGTTTCATCCATGTCCCTACAAAGGACATGAACTCATCATTTTTTATGGCTGCATAGTATTCCCTGGTGTAT--GTGCCATATTTTATTAATCCAGTCTAT…	chr11:73991945-73992933	chr11:74000489-74001479	NA	NA	NA	NA	NA	NA	NA	NA
chr5:138117612:+|chr5:138147991:+	chr5:138117612-138147991	CTNNA1	circular_RNA|multiple_exon	449	21	54	23	72185.7	66181	69670	80706	2.44265	0.898123	75	44	up	NS	chr5:138117612-138147991	NM_001903	+	chr5:138089200-138117611	28412	chr5:138147992-138160218	12227	NM_001903_intron_0_0_chr5_138089200_f(+)	NM_001903_intron_4_0_chr5_138147992_f(+)	90.972	288	14	1	21119	21394	11665	11378	4.23e-114	408	TTTTTTTTTTTGAGGCGGAGTCTCGCTCTGTCGCCCAGGCTGGAGTGCAGTGGCGCGATCTCGGCTCACTGCAAGCTCTGCCTCCCGGGTTCACGCCATTCTCCTGCCTCAGCCTCCTGAGTAGCTGGGACTACAGGCGCCCACCACCGCACCCAGCTAATTTTTTGTATTTTTAGTAGAGACGGGGTTTCACCG------------TGGTCTTGATCTCCTGACCTCGTGATCCGCCCACCTCGGCCTCCCAAAGTGCTGGGATTACAGGCATGAGCCACCGCGCCC	TTTTTTTTTTTGAGACGGAGTCTCGCTCTGTCGCCCAGGCTGGAGTGCAGTGGCGGGATCTCGGCTCACTGCAAGCTCCGCCTCCCGGGTTCACGCCATTCTCCTGCCTCAGCCTCCCAAGTAGCTGGGACTACAGGCGCCCGCCACTACGCCCGGCTAATTTTTTGTATTTTTAGTAGAGACGGGGTTTCACCGTTTTAGCCGGGATGGCCTCGATCTCCTGACCTCGTGATCCGCCCGCCTCGGCCTCCCAAAGTGCTGGGATTACAGGCGTGAGCCACCGCGCCC	chr5:138110318-138110593	chr5:138159369-138159656	CTNNA1:138090657;CTNNA1:138097584	2	NA	NA	NA	NA	NA	NA
chr7:1976533:-|chr7:1937836:-	chr7:1976533-1937836	MAD1L1	circular_RNA|multiple_exon	400	19	54	14	5426.67	4990	5077	6213	2.7934	0.591798	73	33	up	NS	chr7:1937836-1976533	NM_003550	-	chr7:1855865-1937835	81971	chr7:1976534-1997263	20730	NM_003550_intron_0_0_chr7_1855865_r(-)	NM_003550_intron_2_0_chr7_1976534_r(-)	86.081	273	37	1	57476	57747	2316	2044	3.97e-86	318	TGGAGTCTCATTCTGTTGCCCAGGCTGGAGTGCAGTGGCGCGATCTTGGCTCACTGCAACCTCTGCCTCCCGGGCTCAAGCGATTCTCCTGCCTCAGCCTCCCGAGTAGCTGGGATTACAGGCGCCCGCCACCATGCCTGGC-TTTTTTTGTATTTTTAGTAGAGACGGGGTTTTGCCATGTTGGCCAGGCTGGTCTGGAACTCCTGAGCTCAGGTGATCCATCTGCCTTGGCCTCCCAAAGTGCTGGGATTACAGGTGTGAGCCACCACGCC	TGGGGCCTCGCTCTGTCACCCAGGCTGGAGTGCAGTGGCGTGATCTCGGCTCACTGCAATCTCTGCCTCCTGGGTTCAAGCGATTCTCCTGCCTCAGCCTCCTGAGTAGCTGAGACTACAGGTGCCCACCACCATGCCCAGCGAATTTTTGTATTTTTAGTAGAGGCAGGGTTTCACCATGTTGGCCAGGCTGGCCTTGAGCTCCTGACCTCAGGCAATCCACCCGCCTCAGCCTCCCAAAGTACTGGGATTACAGGCGTGAGCCACCATGCC	chr7:1880089-1880360	chr7:1994948-1995220	NA	NA	NA	NA	NA	NA	NA	NA
chr9:115166275:+|chr9:115181238:+	chr9:115166275-115181238	HSDL2	circular_RNA|multiple_exon	261	18	54	34	9345.33	9070	8727	10239	3.11791	1.67323	72	52	up	NS	chr9:115166275-115181238	NR_036651	+	chr9:115142461-115167903	25443	chr9:115181239-115200710	19472	NR_036651_intron_0_0_chr9_115142461_f(+)	NR_036651_intron_4_0_chr9_115181239_f(+)	86.254	291	32	1	1186	1468	5376	5086	5.46e-96	347	TTTTTTTTTCTTTTGAGATGGAGTCTCGCTCTGTCTTCCAGTCTGGAGTGCAGTGGCATGATCTCGGCTCACTGCAGCCTCCGCCTCCC--------GCAATTCTCCTGCCTCAGCCTCCCGAGTAGCTGGGACTTCAGGCGCGTGCCACCACGCCCTGTTGATTTTTTTGTATTTTTAGTACAGACGGGGTTTCACCATGTTAGCCAGGATGGTCTCAATCTCATGACCTCGTGATCCGTCTGCCTCGGCCTCCCAAAGTGCTGGGATTACAGGCGTAAGCCACTGCGCC	TTTTTTTTTTTTTTGAGATGGAATCTCGCTCTGTCGCCCCGGCTGGAGTGCAGTGGCACGATCTCGGCTCACTGCAAGCTCTGCCTCCCAGGTTCATGCCATTCTCCTGCCTCAGCCTCCCAAGTAGCTGGGATTACAGGCGCCCGCCACTATGCCCGGCTAATTTTTCTGTATTTTTAGTAGAGACAGGGTTTCACCATGTTAGCCAGGACGGTCTCAATCTCCTGACCTCGTGATCCGCCCACCTCAGCCTCCTAAAGTGCTGGGATTACAGGCGTGAGCCACTGCGCC	chr9:115143646-115143928	chr9:115186324-115186614	NA	NA	NA	NA	NA	NA	NA	NA
chr3:37336470:+|chr3:37343823:+	chr3:37336470-37343823	GOLGA4	circular_RNA|multiple_exon	245	10	54	9	11412.7	11627	10731	11880	5.85088	0.880833	64	19	up	NS	chr3:37336470-37343823	NM_002078	+	chr3:37330783-37336469	5687	chr3:37343824-37356910	13087	NM_002078_intron_4_0_chr3_37330783_f(+)	NM_002078_intron_9_0_chr3_37343824_f(+)	85.099	302	33	6	3102	3399	6588	6295	5.15e-90	325	TAGTTGTGGCCGGGCACAGTGGCTCATGCCTACGCCTGTAATCCCAGCACTTTGGGAGGCTGAGGCAGGCAGATCACGAGGTCAAGAGATCGAGACCATCCTGGCCAACATGGTGAAACCCCGTCTCTAGTAAAAATACAAAAA-TTAGCTGGGTGTGGTGGCACGCACCTGTAGTCCCAGCTACTCGGTAGGCTGAGGCAGGAGAATCACTTGAACCCGGGAGGTGGAGTTTGGCAGTGAGCCTAGATCGCACCACTGCACTTCAGCCT-GGTGAC--AGCGAGACTCCGTCTCAAAAAAA	TACTTTTAGCCAGGCGCAGTGGCTCA------CGCCTGAAATCCCAGCCCTTTGGGAGGCCGAGGCGGGCAGATCACGAGGTCA-GAGTTTGAGACCATCCTGGCTAACACGGTGAAACTCCGTCTCTACTAAAAATACAAAAAATTAGCTGGGCGTAGTGGCACACGCCTGTAGTCCCAGCTACTTGGCAGGCTGAGGCAGGAGAATTGCTTGAACCCAGGAGGCGGACGTT-GCAGTGAGCCGAGATCACACCACTGCACTCCAGCCTGGGCGACAGAGTGAGACTCTGTCTCAAAAAAA	chr3:37333884-37334181	chr3:37350118-37350411	NA	NA	NA	NA	NA	NA	NA	NA
chr1:33415375:-|chr1:33409620:-	chr1:33415375-33409620	RNF19B	circular_RNA|multiple_exon	345	7	54	51	5291	4761	5197	5915	7.0671	5.86429	61	58	up	up	chr1:33409620-33415375	NM_153341	-	chr1:33408061-33409619	1559	chr1:33415376-33429651	14276	NM_153341_intron_2_0_chr1_33408061_r(-)	NM_153341_intron_7_0_chr1_33415376_r(-)	85.161	310	42	2	855	1160	10149	9840	9.48e-98	347	TTTTTCTTTTCTTTTTTTTTTTTTGAGACGGAGTCTTGCTCT-GTTGCCCAGGCTGGAGTGCAGTGGCATGGTCCTGGCTCACTGCAGGCTCCGGCTCCTGGGTTCGCGTCATTCTCCTGCCTCAGCCTCCCGAGTAGCTGGGACTACAGGCACCCGCCACCACGCCCGGCTAAATTTTTTGTATTTTTAGTAGAGATGGGGTTTCACCGTGTTAGCCAGGATGGTCTCCATCTCCTGACCT---CGTGATCCGCCCGCCTCGGCCTCCCAAAGTGCTGGAAGTACAGGCGTGAGCCACCGCGCCCGGCC	TTTTTTTTTTTTTTTTTTTTTTTTGAGACGGAGTTTCACTCTTGTTGCCCAGGCTGGAGTGCAATGGCGTGCTCTCGGCTTACTGCAACCTCTGCCTCCTGGGTTCAAGCGATTCTCCTGCCTCAGCCTCCCAAGTAGCTGGGCTTACAGGCGCCCGCCACCATGCCCAGCTACATTTTTTGTATTTTTAGTAGAGATGGGGTTTCACCATGTTGGCCAGGCTGGTCTCGAACTCCTGGCCTTCAAGTGATCCTCCTGCCTCAGCCTCCCAAAGTGCTGGGATTACAAGTGTGAGCCACCGTGCCCAGCC	chr1:33408460-33408765	chr1:33419503-33419812	NA	NA	NA	NA	NA	NA	NA	NA
chr22:44322815:+|chr22:44336005:+	chr22:44322815-44336005	PNPLA3	circular_RNA|multiple_exon	364	4	54	18	1395.67	1289	1304	1594	13.3447	3.63896	58	22	up	NS	chr22:44322815-44336005	NM_025225	+	chr22:44319979-44322814	2836	chr22:44336006-44340570	4565	NM_025225_intron_0_0_chr22_44319979_f(+)	NM_025225_intron_6_0_chr22_44336006_f(+)	83.113	302	39	4	547	838	1044	745	1.24e-85	307	TTTTTTTCTTTTTTTTTTTTTGAGACGGAGTTTCGCTCAGTCGCCCAGGCTGGAGTGCAGTGGCGTGATCTCAACTCACTGCAAGC----TCCACCTCCCAGGT------TCACGCCATTCTCCTGCCTCAGCCTCCCGAGTAGCTGGGACTACAGGCGCCAGCCACCAAGCCCGGCTAATTTTTTGTATTTTTTAGTAGAGACGGGGTTTCACCGTGTTAGCCAGGATGGTCTCGATCTCCTGACCTCGTGATCTGCCCACCTCGGCCTCCCAGAATGCTGGGGTTACAGGCGTGAGCCAC	TTTTTTTTTTTTTTTTTTTTTGAGTCGGAGTTTCGCTCTGTAGCCCAGGCTAGAGTGCAGTGGCATGATCTCGGCTCACTGCAACCAACCTCCGCCTCCTAGGTCCTGCTTCAAGCAATTCTCCTGCCTTAGCCTCCGGAGTAGCTGGGATTACAGGCATGCACCACCATGCCCAGCTAATTTTT-GTATTTTT-AGTAGAGACATGGTTTCACCATGTTGGCCAGGCTGGTCTTGAACTCCTGACCTCATTATCCACCCACCTCGGCCTCCCAAAGCGCTGGGATTACAGGTGTGAGCCAC	chr22:44320525-44320816	chr22:44336750-44337049	PNPLA3:44321910;PNPLA3:44321918	2	NA	NA	NA	NA	NA	NA
chr17:34884033:-|chr17:34881059:-	chr17:34884033-34881059	MYO19	circular_RNA|multiple_exon	234	24	53	5	16529.7	15271	15593	18725	2.16273	0.169904	77	29	up	NS	chr17:34881059-34884033	NM_025109	-	chr17:34871834-34881058	9225	chr17:34884034-34888356	4323	NM_025109_intron_15_0_chr17_34871834_r(-)	NM_025109_intron_18_0_chr17_34884034_r(-)	77.664	488	84	7	2022	2502	2074	1605	1.33e-106	379	TTTTGTTTTTTTTTTTTTTTTTTGAGACAGGGTTTC----TGTTGCCCAGGCTGGAGTGCAGTGGCACAATCTCAGCCCACTGCAGCCTCCGCCTCCCCAGTTCCAATAATTCTCATGCCTCAGCCTCCCGAGTAGCTGGGATTACAGATGCATACCACCACACTCAGCAAAGTTTTTTTTTTTTGTTTTTTGTTTTTTTTTTTGAGACGGAGTCTTGCTCTGTTGCCCAGGCTGGAGTGCAGTGGCACAATCTTGGCTCACTGCAACTTCTGCCTCCCGGGTTCACACCATTCTCCTGCCTCAGCCTCCCGAGTAGCTGGGACTACAGGCGCCCGCCACTACGCCTGGCTAATTTTTTGTATTTTTAGTAGAGA-CGGGTTTCACTGTGTTAGCCAGG…	TTTTTTTTTTTTTTTTTTTTTTTGAGACGGAGTTTCGCTCTGTCGCCCAGGCTGGAGTGCAGTGGCGCGATCTCGACTCACTGCAAGCTCCGCCTCCCGGGTTCACGCCATTCTCCTGCCTCAGCCTCCTGTGTAGCTGGGACTACAGG------------CACGCGTAAAAGTGGCTTTT----GTATTTT-TTTTTTTTTTTGACACAGAGTCTCGCTCTATCGCCCAGGCTGGAGTGCAGTGGCACAATCTCGGCTCACTGCAACCACTGTCTCCCAGGTTCAAGTGATTCTCATGCCTCAGCCACCCAAGTAACTGGGATCACAGGCATGCACCACCATACCTGGCT-AGTTTTTGTATTTTTAGTAGAAATGGGGTTTTGCCATGTTGGCCAGA…	chr17:34878557-34879037	chr17:34886283-34886752	MYO19:34872393;MYO19:34872450;MYO19:34872455;MYO19:34874045;MYO19:34874110;MYO19:34874111;MYO19:34875900;MYO19:34877602	8	MYO19:34886862;MYO19:34886863	2	NA	NA	NA	NA
chr2:122287901:-|chr2:122273241:-	chr2:122287901-122273241	CLASP1	circular_RNA|multiple_exon	175	24	53	23	10709	10142	10131	11854	2.21073	0.819927	77	47	up	NS	chr2:122273241-122287901	NM_015282	-	chr2:122260811-122273240	12430	chr2:122287902-122363276	75375	NM_015282_intron_31_0_chr2_122260811_r(-)	NM_015282_intron_36_0_chr2_122287902_r(-)	86.207	290	36	3	11416	11705	14832	14547	1.99e-91	333	TTTCTTTTTTTTTTTTTGAGACGGAGTTTCGCTCTTGTTGCCCAGGCTGGAGTGCAGTGGCACGGTCTCGGCTCATTGCAGCCTCTGTCTCCCGGGTTCAAGCAATTCTCCTGCCTCAGCCTCCCTAGCAGCTGGGATTACAGGCACCCACCACCACACCCAGCTAATTTTTTGTATTTTTAGTAGAGATGGGATTTCACTATGTTGGCCAGGCTGGTCTCAAACTCCTGACCTCAGGCGATCCACCTGCTTCAGCCTCCCAAAGTGCTGGGATTACAGTAATGAGCCAC	TTTTTTTTTTTTTTTTTGAGATGGAGTCTCGCTCT-GTTGCCCAGGCTGGAGAGCAATGGTGCAATCTCGGCTCACTGCAACCTCCGCCTCCCGGGTTCAAGCGATTCTCCTGCCTCAGCCTGCCAAGCAGCTGGGACTACAGGCGTGCACCACCACGCCCAGCTAAT-TTTTGTATTTTTAGTGGAGACGGGGTTTCACCATGTTGGCCAGGGTGGTCTCCATCTCCTGACCTC--GTGATCCGCCCGCTTCGGCCTCCCAAACTGCTGGGATTACAGGTGTGAGCCAC	chr2:122261536-122261825	chr2:122348445-122348730	NA	NA	NA	NA	NA	NA	NA	NA
chrX:150780136:+|chrX:150794002:+	chrX:150780136-150794002	PASD1	circular_RNA|multiple_exon	171	15	53	38	6496	6157	5915	7416	3.67789	2.10325	68	53	up	up	chrX:150780136-150794002	NM_173493	+	chrX:150773207-150780135	6929	chrX:150794003-150817086	23084	NM_173493_intron_2_0_chrX_150773207_f(+)	NM_173493_intron_7_0_chrX_150794003_f(+)	67.606	284	72	3	875	1140	424	143	1.23e-22	102	TTTTTTGTGACACAGGGTCTCACTGTGTCATCCAGGTTGGAGTGCAGTTGTGTGATTGTGGCTCACTGCAGCCTCAAACTTCTGGGCCCAAGCAATTCCCCCAACTCAGCCCCCAAAGTAGCTGGGACCAGAGGTGCACACTACTATGTTCAGCTCATTATGTTTC--------------ATTACATCTCACTCTGTCACCCAGGCTGGTCTCCCAAGCTCCTGGGCTCAAGCGATCCACCTTG----GCCTCCCAAAGTGCTGGGATTACATGCGTGAGCCAC	TTTATTTAGAGACAGGGTCTCACTCTGTTGCCCAGGCTGGAGTGCAGTGGCATGATCACTGCTCACTGCAGACTTGATATCCCGGGCTCAACTGATCCTCCCACATCAGTATCCCAAATAGCTAGGACTACAAGCACATGCCACCATGCTTGGCTAATTTTTTTTGTATTTTTTGTAGAAATAGGATCTCACTATGTTGCTCAAGCTGGTCTC--AAACTCTTGGGCTCAGGGGATCCTCCTGCCTCAGCCTCCCAAAGTTCTGGGACTACAGGCATGAGCCAC	chrX:150774081-150774346	chrX:150794145-150794426	NA	NA	NA	NA	NA	NA	NA	NA
chr2:20527139:-|chr2:20507739:-	chr2:20527139-20507739	PUM2	circular_RNA|multiple_exon	161	15	53	58	6880.33	6743	6293	7605	3.786	3.42839	68	73	up	up	chr2:20507739-20527139	NM_015317	-	chr2:20497440-20507738	10299	chr2:20527140-20550357	23218	NM_015317_intron_13_0_chr2_20497440_r(-)	NM_015317_intron_19_0_chr2_20527140_r(-)	84.892	278	39	2	7542	7818	4993	4718	7.23e-84	306	TGGCTCACGCCTGTAATCCCAGCACTTTGGGAGGCCAAGGCGGGCGGATCACCTGAGGTCGGGAGTTCACAACCAGCCTGACCAACATGGAGAAACCCCGTCTCTACTAAAAATACAAAA-TTAGCCAGGCGTGGCGGCGCATGCCTGTAATCCCAGCTACTCGGGAGGCTGAGGCAGGAGAATCACTGGAACCCGGGAGGCGGAGGTTGTGGTGAGCCAAGATCGTGCTACTGCACTCCAACCTGGGCAACAAGAGCGAAACTCTGTCTCAAAAAAA	TGGCTCACGCCTGTAATCCCAGCATTTTGGGAGGATGAAGCAGGTGGATCACTTGAGGTCAGGAGTTCAAGACCAGCCTGGCCAACA--GTGAAACCCCATCTCTTCCAAAAATACAAAAATTAGCCGGGCATGGTGGTGGGCGCCTGTAATCCCAGCTTCTTGGGAGGCTGAGGCAGGAGAATCGGTTGAACCTGGGAGGCGGAGGTTGCAGTGAGCCGAGATCACGCCATTGTACTCCAGCCTGGGCAACAAGAGCGAAACTCTGTCTCCAAAAAA	chr2:20499921-20500197	chr2:20545365-20545640	NA	NA	NA	NA	NA	NA	NA	NA
chr10:69833443:-|chr10:69832640:-	chr10:69833443-69832640	HERC4	circular_RNA|multiple_exon	243	12	53	12	11514.7	10334	11391	12819	4.00683	0.806147	65	24	up	NS	chr10:69832640-69833443	NA	NA	NA	NA	NA	NA	NA	NA	NA	NA	NA	NA	NA	NA	NA	NA	NA	NA	NA	NA	NA	NA	NA	NA	NA	NA	NA	NA	NA	NA
chr13:33306238:+|chr13:33309467:+	chr13:33306238-33309467	PDS5B	circular_RNA|multiple_exon	281	9	53	34	2935	2857	2859	3089	5.88477	3.49405	62	43	up	NS	chr13:33306238-33309467	NM_015032	+	chr13:33284244-33306237	21994	chr13:33309468-33315217	5750	NM_015032_intron_18_0_chr13_33284244_f(+)	NM_015032_intron_20_0_chr13_33309468_f(+)	75.099	253	51	3	11989	12230	3620	3369	1.54e-42	170	CTGCAATCCCGGCACCTTGGGAGGCCGAGGCGGGCAGATCACTTGAGGTCAGGAGCTGGAGACCAGCCCAGCCAACACGGCGAAACCCCGTCTCCACCAAAAAATACAAAAACCAGTCAGGCGTGGCGGCGCACGCCTGCAATCCCAGGCACTGGGCAGGCTGAGGCAGGAGAAT----------CAGGCAG-GGAGGTTGCAGTGAGCCGAGATCGCGGCAGTACAGTCCAGCCTCGGCAACAGAGGGAGAC	CTGTAATCCCAGCACTTTGGGAGGCTGAACTGGGTGGATCACGTGAGTTCAGGAGTTGGAGACCAGCCTGGCCAACATGGTGAAACCCCATCTCTA-CTAAAAATACAAAAACTAGGTGGACATGGTGGTGGGCGCCTGTAGTCCCAGCTACTCGGGAGGCTGAGACAGGAGAATGGCTTGAATGTGGGAAGTGGAGGTTGCAGGGAGCCGAGATGGCGCCACTGCACTCCAGTGTGGGTGACAGAGTGAGAC	chr13:33296232-33296473	chr13:33312836-33313087	NA	NA	NA	NA	NA	NA	NA	NA
chr1:214638300:-|chr1:214625148:-	chr1:214638300-214625148	PTPN14	circular_RNA|multiple_exon	496	3	53	37	10924.7	10835	10198	11741	18.7702	11.3816	56	40	up	NS	chr1:214625148-214638300	NM_005401	-	chr1:214588070-214625147	37078	chr1:214638301-214724525	86225	NM_005401_intron_15_0_chr1_214588070_r(-)	NM_005401_intron_17_0_chr1_214638301_r(-)	89.542	306	26	1	2500	2799	17633	17328	5.89e-114	408	GGCCGGGCGCGGTGGCTCACGCCTGTAATCCCAGCACTTTGGGAGGCCGAGGCGGGCGGATCACGAGGTCAGGAGATCGAGACCATCCTGGCTAACACCGTGAAACCCCGTCTCTACTAAAAATACAAAAA------ATTAGCCGGGCGTGGTGGTGGGCGCCTGTAGTCCCAGCTACTCGGGAGGCTGAGGCAGGAGAATGGCATGAACCCAAGAGGCGGAGCTTGCAGTGAGCCGGGATAGCGCCACTGCAGTCCAGCTTGGGCGAAAGAGTGAGACTCCGTCTCAAAAAAAAAAAAAGAAAAA	GGCTGGGTGCGGTGGCTCACGCCTGTAATCCCAGCACTTTGGGAGGCCGAGGCGGGCAGATCACGAGGTCAGGAAATCAAGACCATCCTGGCTAACACGGTGAAACCCCATCTCTACTAAAAATACAAAAACAAAAAATTAGCCGGGCGTGGTGGCGGGCGCCTGTAGTCCCAAATAATCTGGAGACTGAGGCGGGAGAATGGCGTGAACCCGGGAGGCGGAGCTTGCAGTGAGCCGAGATTGTCCCACTGCACTCCAGCCTGGGCGACAGAGTGAGACTCCGTCTCAAAAAACAAAAAAAAAAAA	chr1:214622349-214622648	chr1:214706893-214707198	NA	NA	NA	NA	NA	NA	NA	NA
chr2:228356263:+|chr2:228389631:+	chr2:228356263-228389631	AGFG1	circular_RNA|multiple_exon	246	17	52	34	5452.33	5243	5368	5746	2.9876	1.82492	69	51	up	NS	chr2:228356263-228389631	NM_004504	+	chr2:228337305-228356262	18958	chr2:228389632-228395806	6175	NM_004504_intron_0_0_chr2_228337305_f(+)	NM_004504_intron_4_0_chr2_228389632_f(+)	82.392	301	49	3	17709	18006	1928	1629	2.02e-80	295	GGCCGGGCGTGGTCGCTCACGCCTGTAATCCCAGCACTTTGGGAGGCCGAGGCAGGTGGATCAC--GAGGTCAGGAGATTGAGAACATCCTGGCTAACACGGTGAAACCCTGTCTCTACTAAAAAT-ACAAAAAATTAGCCGGACGTGGTGGCGGGTACCTGTAGTCCCAGCTACTCAGGAGACTGAGGCAGGAGAATGGCGTGAACCCGGGAGGTGGAGCTTGCAGTGAGCCGAGACTGCGCCACTGCACTCCAGCCTGGGCGACAGAGCGAGACTCCGTCTCAAAAAAAAAAAAAAAAA	GGCCGGGCAGAGTGGCTCACACCTGTAATCCCAGTACTTTGGGAGGCCAAGGCAGGTGGAACACCTGAGGTCAGGAGTTCGAGACCAGCCTGGTCAACATGGTGAAACCCCATCTTTACTAAAAAACACAAAAAAC-AGCCGGGAGTGGTGGCGGGCGCCTGTGATCCCAGTTACTCAGGAGGCTGAGGCAGGAGAATTGGCTGAACCCGGGAGGCAGAGGTTGCGGTAAGCCAAGATTGTGCCACTGCACACCAGTGTGAACAAGGGAGTGAGACTCCATCTCAAAAAAAAAAAAAAAAA	chr2:228355013-228355310	chr2:228391260-228391559	NA	NA	NA	NA	NA	NA	NA	NA
chr11:68529155:-|chr11:68527037:-	chr11:68529155-68527037	CPT1A	circular_RNA|multiple_exon	244	14	52	19	25953.7	23064	24987	29810	3.42843	1.05002	66	33	up	NS	chr11:68527037-68529155	NM_001876	-	chr11:68525199-68527036	1838	chr11:68529156-68530094	939	NM_001876_intron_0_0_chr11_68525199_r(-)	NM_001876_intron_3_0_chr11_68529156_r(-)	83.673	147	22	2	314	458	862	716	5.31e-38	150	CCCGGCTAAT-TTTTTTGT-ATTTTTAGTAGAGACAGGGTTTCACCATGTTGGGCAGGCTGGTCTCAAACTCCTGACCTCAGATGATCCACCTGCCTCGACCTCCCAAAGTGCTGAGATTACAGGCATGAGCCACCGCGCCTGGCCT	CCCGGCTAATATTTTTTGTTATTTTTAGTAGAGACGGGGTTTCAACATGTTGCCCAGGGTGGTTTCGAACTCCTGAGCTCAGGCAATCCGCCCACCTCATCCTCCCAAAGTACTGGGATTACAGGCGTGAGTCACCGCGCCCGGTCT	chr11:68526579-68526723	chr11:68529233-68529379	NA	NA	NA	NA	NA	NA	NA	NA
chr1:156715165:-|chr1:156713444:-	chr1:156715165-156713444	HDGF	circular_RNA|multiple_exon	591	13	52	53	133636	118913	124593	157403	3.81765	3.07999	65	66	up	up	chr1:156713444-156715165	NM_004494	-	chr1:156713248-156713443	196	chr1:156715166-156721134	5969	NM_004494_intron_0_0_chr1_156713248_r(-)	NM_004494_intron_4_0_chr1_156715166_r(-)	100	11	0	0	8	18	5703	5693	0.57	21.1	AGCCCCCTGAC	AGCCCCCTGAC	chr1:156713426-156713436	chr1:156715432-156715442	NA	NA	HDGF:156716157;HDGF:156716301;HDGF:156717459;HDGF:156717471;HDGF:156717486;HDGF:156717995;HDGF:156719675;HDGF:156719774;HDGF:156719778;HDGF:156719829	10	NA	NA	NA	NA
chr6:152653025:-|chr6:152650865:-	chr6:152653025-152650865	SYNE1	circular_RNA|multiple_exon	1805	6	52	8	8535.33	8024	8857	8725	7.85157	1.22621	58	14	up	NS	chr6:152650865-152653025	NM_182961	-	chr6:152647769-152650864	3096	chr6:152653026-152655142	2117	NM_182961_intron_67_0_chr6_152647769_r(-)	NM_182961_intron_68_0_chr6_152653026_r(-)	85.385	260	30	3	2466	2718	1994	1736	2.42e-79	291	AGTCTGGGGTGCAGTGAAAC----GATCTCAGCTCACTGCAACCTCTGCCTCTCAGGTTCAAGCAATTCTTGTGCCTCAACCTCCCAAGTAGCTG---TTACAGGCATGTGCCACCACACTCAGCTAATTTTCGTATTTTTAGTAGAGACACGGTTTCACCATGTTAGCCAGGCTGGTCTCAAACTCCTGGCCTCAAGTGATCTGCCTCCCTCAGCCTCCCAAAGTGCTGAGATTACAGTCATGAGCCAGCACGCCTGGC	AGGCTGGAGTGCAATGAATGCTCTGATCTCAGCTCACGGCAACCTCCGCCTCCCAGGTTCAAGCGATTCTCCTGCCTCAGCCTCCCAAGTAGCTGAGATTACAGGCATGTGCCACCATGCTCGGCTAATTTTC-TATTTTTAGTAGAGACAGGGTTTCACCATGTTGGTCAGGCTGGTCTCTAACTCCTGACCTCAGGTGATCCACCTGCCTCAGCCTCCCAAAGTGCTAGGATTACAGGCATGAGCCACTACTCCTGGC	chr6:152648147-152648399	chr6:152653149-152653407	NA	NA	NA	NA	NA	NA	NA	NA
chr15:80412670:+|chr15:80415142:+	chr15:80412670-80415142	ZFAND6	circular_RNA|multiple_exon	176	156	51	110	2871.67	2693	2740	3182	0.321315	0.596766	207	266	down	NS	chr15:80412670-80415142	NM_019006	+	chr15:80390921-80412669	21749	chr15:80415143-80423521	8379	NM_019006_intron_1_0_chr15_80390921_f(+)	NM_019006_intron_4_0_chr15_80415143_f(+)	86.78	295	39	0	18650	18944	1645	1351	7.77e-99	356	TTTTTTTTTTTTTGAGACGGAGTCTCGCTCTGTTGCCCAGGCTGGAGTGCAGTGGCACGATCTTGGCTCACTGCAAGCTCCGCCCCCTGGCTTCATGCCATTCTCCTGCCTCAGCCTCCTGAGGAGCTGGGATTACAGGCTCCTGCCGCTATGCCTGGCTGATTTTTTGTATTTTTAGTAGAGACGGGGTTTCAATGTCTTAGCCAGGATGGCCTCTATCTCCAGACCTCGTGATCCTCCTGACTTGGCCTCCCAAAGTGCTGGGATTACAGGCATGAGCCACCGTGCCCAGCCT	TTTTTTTTTTTTTGAGACGGAGTCTCGCTCTGTTGCCCAGGCTGGAGTGCAGTGGCGCCATCTCGGCTCACCGCAAGCTCCGCCTCCCAGGTTCATGCCATTCTCCTGCCTCAGCCTCCCCAGTAGCTAGGACTACAGATGCCCGCCACCACGCCCAGCTAATTTTTTGTATTTTTAGTAGAGACAGGGTTTCACCGTGTTAGCCAGGATGGTCTCGATCTCCTGACCTCGTGATCCACCCGCTTCAGCCTCCCAAAGTGCTGGGATTACAGGCGTGAGCCACCGCGCCCAGTCT	chr15:80409570-80409864	chr15:80416493-80416787	NA	NA	NA	NA	NA	NA	NA	NA
chr9:140685300:+|chr9:140712590:+	chr9:140685300-140712590	EHMT1	circular_RNA|multiple_exon	200	24	51	66	12821.7	11723	12113	14629	2.05658	2.20372	75	90	up	up	chr9:140685300-140712590	NM_024757	+	chr9:140676850-140685299	8450	chr9:140712591-140728800	16210	NM_024757_intron_14_0_chr9_140676850_f(+)	NM_024757_intron_24_0_chr9_140712591_f(+)	85.185	270	37	2	7364	7632	4742	4475	5.59e-82	300	CTTTTGTTGCCCAGGC-TGGAGTGCAGTGGTGCAATCTGGGCTCACTGCAACCTCTGCCTCCCAGGTTCAAGCAACTCTCCTGCCTCAGCCTCCTGCGTAGCTGGGATTACAGGCGCCAGGCACCACGCCTGGTTAATTTTTGTATTTTTAGTAGAGATGGGGTTTCACCATGTTGGCCAGGCTGGTCTCGAACGCCTGACCTCAGGTGATCCACCTGCCTTGGCCTCCCAAAGTGCTGGGATGACAGGCGTGAGCTGCCGTGCCCGGCC	CTCTTGTTGCCCAGGCCTACAGTGCAATGGCATGATCTTGGCTCACTGCAACCTCCACCTCCCAAGTTCAAGCAAGTCTCCTGCCTCAGCCTCCCGAGTAACTGGGATTACAGGCATGCGCCACCACACCCGGCTAATTTTTGTATTTTTAGTAGAGACGGGGTTTCACCATGTTGGTCAGGCTGGTCTCGAACTACTGACCTC--GTGATCCGCCCGCCTCGGCCTTCCAAAGTGCTGGGATTACAGGCGTGAGCCACTGCGCCCGGCC	chr9:140684213-140684481	chr9:140717065-140717332	NA	NA	NA	NA	NA	NA	NA	NA
chr1:184681011:-|chr1:184675777:-	chr1:184681011-184675777	EDEM3	circular_RNA|multiple_exon	319	23	51	14	3671.67	3503	3581	3931	2.16909	0.542422	74	37	up	NS	chr1:184675777-184681011	NM_025191	-	chr1:184672131-184675776	3646	chr1:184681012-184681566	555	NM_025191_intron_1_0_chr1_184672131_r(-)	NM_025191_intron_5_0_chr1_184681012_r(-)	78.896	308	51	4	1560	1867	501	208	6.98e-70	257	TTTTGTTTGTTTTGAGATGGTGTCTTGCTCTGTCACCCAGGTTGGAATGCAGTGGCGTGATCTTGGCTCACTGCAACCTCCATCTCTCAGGTTCAAGCAATTCTCCCTGCCTCAGTCTCCCGAGTAGCTGGGATTACAGGTGCCTGCCACCACGCCTGGCTAATTTTTATATATATTTTTTTCTTTTTAGTAGAGATGGGGTTTCTCCATGTTGGCCAGGCTGGTCTTGAACGCCTGACCTCAGGTGTTCTGCCTGCCTTGGCCTCCCACAGTGCTGGGATTACAGTCATGAGCCACCAAGCCTGGCC	TTTTTTTTTTTTTGAAATGGAGTCTCACTCTGTTGCCCAGGCTGCAGTGCAGTGGCGTAATCTCTGCTCACTGTAAGCTCCATCTCCTGGGTTCATGCCATTCT-CCTGCCTCAGCCTTCCGAGTAGCTGGGACTACAGGCGCCCACTACCACGCCCAGCTAATTTTT-TGTATA----------TTTAGTAGAGACGGGGTTTCACCATGTTAGCCAGGATGGTCTCAATCTCCTGACCT--TGTGATCCACCTACCTGGGCCTCCCAGAGTGCTGGGACTACAGGCATGAGCCACCGCACCTGGCC	chr1:184673910-184674217	chr1:184681066-184681359	NA	NA	NA	NA	NA	NA	NA	NA
chr19:4405909:+|chr19:4409756:+	chr19:4405909-4409756	CHAF1A	circular_RNA|multiple_exon	906	23	51	16	14090	12894	13009	16367	2.19779	0.548038	74	39	up	NS	chr19:4405909-4409756	NM_005483	+	chr19:4402812-4405908	3097	chr19:4409757-4418016	8260	NM_005483_intron_0_0_chr19_4402812_f(+)	NM_005483_intron_2_0_chr19_4409757_f(+)	85.185	270	38	1	2544	2811	1740	1471	2.94e-84	304	CCAGCACTTTGGGAGGCTGAGGCGGGTGGATCAC--GAGGTCAGGAGTTCGAGACCATTCTGGCTAACATGGTGAAACCCCGTCTCTGCTAAAAATACAAAAATTAGCCGAGAGTGGTGGCATGCGCCTGTAGTCCCAGCTACTTGAGAGAGTGAGGCAGGAGAATCGCTTGAACCCAGGAGGCGGAGGTTGCAGTGAGCTGAGACTGTGCCATTGCACTCCAGCCTGGGCGACAGAGTGAGACTCTGTCTCCAAAAAAAAAAAAAAAAT	CCAGAAACTTGGGAGGCCAAGGCGGGTGGATTACCTGAGGTCAGGAGTTTGAAATCAGTCTGGCCATCATGGCAAAACCCCGTCTCTACTAAAAATACAAAAATTAGCTGGGCATGGTGGCGGGTGCCTCTAATCCCAGCTACTTGAGAGGGTGAGGCAGGAGAATTGCTTGAACCCAAGAGGCGGAGGTTGCAGTGAGCTGAGATGGCGCCATTGTACTCCAGCCTGGGTGACAGAGCAAGACTCTGTCTCAAAAATAAATAAATAAAT	chr19:4405355-4405622	chr19:4411227-4411496	NA	NA	NA	NA	NA	NA	NA	NA
chr3:125050082:-|chr3:125006947:-	chr3:125050082-125006947	ZNF148	circular_RNA|multiple_exon	205	21	51	12	3550	3358	3438	3854	2.37206	0.497887	72	33	up	NS	chr3:125006947-125050082	NM_021964	-	chr3:124998092-125006946	8855	chr3:125050083-125093945	43863	NM_021964_intron_3_0_chr3_124998092_r(-)	NM_021964_intron_7_0_chr3_125050083_r(-)	79.452	292	53	6	7408	7695	14813	14525	1.36e-62	235	ATTTTTTTTTTTTTTTGAGAT-GGGTTTTACTGTATTGCCCAGGCTGGAGTGCAGTGGCATGATGATGGCTCATTGCAGCCTTGACCTCCTGGCC-CAAGTGATCCTCCCATCCTCAGCCTCCCAAGTAGCTGAGAGTACAGGTGTGTGCCACCACACCTGGCTAATTTTTGTATTTTAGTG--GAGACGGGGTTTCCTCATTTTGCCCAGGCTGGTCTCGAACTCCTGAACTGAAGTGAGCCACCCACCTCAGCCACCCAAAGTGCTGGGATTACAGGCTTGAGCCACCAT	ATTTTTTTGATTTTTTTAGACAGGGTCTCACTCTGTGGCCCAGGCTG-AGCGCAGTGGTGCAATCATGGCTCACTGCAGCCTTGACTTCCAGGGCTCAAGTGATTCTCCCA-CCTCAGCCTCCTGAGTAACTGGAACTATAGGTGTGCACCACCATGCCCAGCTAATTTTT-TATTTTTGTGTAGAGACAGGGTTTCCCTATGTTGCCCAGGCTGGTCTCGAACTCCTGAGCTCAAGTGATCCTCCTGCCCCTGCCTCCCAAATCACTGGGATTACAGGTGTGAGCCATCAT	chr3:124999252-124999539	chr3:125079133-125079421	NA	NA	NA	NA	NA	NA	NA	NA
chr14:103336522:+|chr14:103369766:+	chr14:103336522-103369766	TRAF3	circular_RNA|multiple_exon	435	19	51	42	5053	4839	4721	5599	2.7513	1.91047	70	61	up	NS	chr14:103336522-103369766	NM_145726	+	chr14:103296810-103336521	39712	chr14:103369767-103371549	1783	NM_145726_intron_1_0_chr14_103296810_f(+)	NM_145726_intron_9_0_chr14_103369767_f(+)	84.202	614	80	5	14733	15343	1699	1100	0	663	TTTTGTTTT-TTTTTTTGAGATGGAGTCTCACTTTGTTGCCCAGGCTGGAGTACAGTGGTGCAATCTTGGCTCACTGCAAGCTCTGCCTCCCGGGTTCAAGTGGTTCTCCTGCCTCAGCCTCCCGGTTAGTTGGGATTACAGGCGCACGCCACTAGCTCTGGCTAATTTTTTTATTTTTAGTAGAGATGGGGTTTCACCATGTTGGTCAGGCTGGTCTCGAACTCCTGACCTCAGGTGATCTGCCCACCTCAGTCTTCCAAAGTGCTGAGATTACAGGCATGAGC-ACCGTGCCCAGC-CTAAAAATAAAAAAAAAATTTTTTTTTTTTTTCAAGACGGAGTCTCCCTCTGTCACCCAGGCTGGAGTGCAGTGGCGCCATCTCGGCTCACTGCAAGCTC…	TTTTATTTCATTTTTTTGAGACGGAGTCTCGCTCTGTTGCCCAGACTGGAGTGCAGTGGCACCATCTCAGCTGACTGCAACCTCTGCCTCCCAGGTTCAAGCGATTCTCCTGTCTCAGCCTCCTGAGCAGCTGGGATTAGAGGTGCCTGCCACCACGCCTGGCTAATTTTTGTATTTTTAGTAGGGACAGGGTTTCGCCATGTTGGCCAGGCTGGTCTCGAACTTCTGACCTCAGGTGATCCACCTGCCTCGATCTCCCAAAGTGCTGGGATTACAGGCGTGAGCCACCGTGCCTGGCTCTTTT-------------TTTTTTTTTTTTTTTGAGATGGAGTCTCGCTCTGTCGCCCAGGCTGGAGTGCAGTGGCACAATCTCGGCTCACTGCAAGCTC…	chr14:103311542-103312152	chr14:103370866-103371465	NA	NA	NA	NA	NA	NA	NA	NA
chr22:32134897:-|chr22:32121524:-	chr22:32134897-32121524	PRR14L	circular_RNA|multiple_exon	596	18	51	0	3365.33	3282	3157	3657	2.94552	0	69	18	up	NS	chr22:32121524-32134897	NM_173566	-	chr22:32113278-32121523	8246	chr22:32134898-32145978	11081	NM_173566_intron_5_0_chr22_32113278_r(-)	NM_173566_intron_7_0_chr22_32134898_r(-)	74.884	649	124	9	6106	6746	3197	2580	1.22e-121	430	TTTTTTTTTTCTTTTTTTTGAGACAAGGTCGCTTACTCTGTTACCCAGGCTGGAGTGCAGTAGTGCAATCACAGCTTATTGCAGCCTTGACGTCCTGGGCTCAAGC-ATCCTCCTGCCTCAGCCTCCCAAGTAGCTGGGATTAAAGGCACACACCACCATGCTCAGCTGATTTTTTTTTTTCTTTTAAATTTTTTGTAGAGACAGAGTCTCCTTGTGTTGCCCAGGCTGGT-TCAAACTTCTGGGCTCAAGCATTCCTTCTGCCTCAGCCTCCCAAAGTGCTGGGGTCACCATTGTGAGGTACTGCATCAAAC--TCAGGAATTAGATTGTTTTGTTTTGTTTTGTTTTGTTCTTTGTTTTTTGAGACAGAGTCTTGCTCT-GTCACCCAGGCTAGAGT…	TTTTTTTTTTTTTTTTTTTGAGACGGAGTCTC--ACTCTGTTGCTCAGGCTGGAGCGCAGTGGCGCGATCTTGGCTCACTGCAAGCTCTGCCTCCCGGGTTCATGCCATTCTCCTGCCTCAGCCTCCCAAGTAGCTGGGACTACAGGTGCCCGCCACCACGCCTGGCTAATTTTTTTATTTTTTTTA--TTTTTAGTAGAGACGGGGTTTCACTGAGTTAGCCAGGATGGTCTTGATCTCCTGACCTTGTGA--TCCGCCCGCCTCGGCCTCCCAAAGTGCTGGGATTACAGGTGTGAGCCACCGCGCCTGACCCTCTCCCAGGAG-------------------------TCTTTTTTTTTTGAGACAGAGTTTCACTCTTGTTTCCCAGGCTGGAGT…	chr22:32114778-32115418	chr22:32142782-32143399	NA	NA	PRR14L:32145451	1	NA	NA	NA	NA
chr15:41319934:-|chr15:41297791:-	chr15:41319934-41297791	INO80	circular_RNA|multiple_exon	234	14	51	33	6572.67	6003	6324	7391	3.45795	1.91448	65	47	up	NS	chr15:41297791-41319934	NM_017553	-	chr15:41289800-41297790	7991	chr15:41319935-41337101	17167	NM_017553_intron_7_0_chr15_41289800_r(-)	NM_017553_intron_11_0_chr15_41319935_r(-)	84.539	304	45	2	7279	7580	9358	9055	6.71e-91	329	GCACGGTGGCTCGCGTCTATAATCCCAGCACTTTGGGAGGCCGAGGCGGGCGGATCACGAGGTCAGGAGTTCAAGACCAGCCTGGCCAATATGATGAAACCCCGTCTCTACTAAAAA-TATTAAAAATTAGGCAGGTGTGGTGGCGAGCGCCTATAGTCCCAGCTACTTGGGAGGCTGAGGCAGGAGAATTGCTTGAACCCAGGAGGCAGAGGTTGCAGTGAGCTGAGATCGCGCCTCTACACTCCAGCCTGGGCGACAGAACAAGACTACGTCT-AAAAAAAAAAAAAAAAAAAAAAAAGAGT	GCGCGGTGGCTCACGCCTGTAATCCCAGCACTTTGAGAGGCCGAGGCAGATGGATCACGAGGTCGGGAGATCAAGACCATCCTGGCCAACATGGTGAAACCCCGTTTCTATTAAAAAATATAAAAAATTAGCTGGGTGTGGTGGCGGGCACCTGTAGGCCCAGCTACTCGGGAGGCTGACGCAGGAGAATGGCGTGAAACTGGGAGGCGGAGGTTGCAGTGAGCCGAGATCACACCACTGCACTCCAATCTGGGGGACAGAGTGAGACTCTGTCTCAAAAAAAAAAAAAAAAAAAAAAAAAAGT	chr15:41290211-41290512	chr15:41327744-41328047	NA	NA	NA	NA	NA	NA	NA	NA
chr15:65111422:-|chr15:65110145:-	chr15:65111422-65110145	PIF1	circular_RNA|multiple_exon	331	10	51	66	3159.33	2752	3223	3503	4.3547	5.18504	61	76	up	up	chr15:65110145-65111422	NM_025049	-	chr15:65108965-65110144	1180	chr15:65111423-65112045	623	NM_025049_intron_1_0_chr15_65108965_r(-)	NM_025049_intron_4_0_chr15_65111423_r(-)	80.178	338	43	8	372	689	556	223	3.87e-82	293	CTTTTTTTA--TTTTATTTTAGTTTAGTTT-AGTTTTTGAGACAGAGTCTTGCTCTGTCGCCCAGGCTGGAGTGCA-----GTGATCTCGGCTCACTGCAAGCTCCGCCTCCCAGGTTCACACCATTCTCCTGCCTCAGCCTCCCGAGTAGCTGGGCT-ACAGGCGGCCGCCACCACGCCTGGCTAATTTTTTG-TATTTTTAGTAGAGATGGGGTTTTGCCATGTTGGCCAGGCTGGTCTCGAAC--------TCAGGTCATCTGCCCGCCTCGGCCTCCCAAAGTGCCGAGATTATAGGCGTGAGCCACCACACCCAGC--CCAGAATAAACTTTT	CTTTTTTTAAATTTTAATTTAATTTAATTTTATTTTTTGAGAAGGAGTTTCGCTCTGTTGCCCAGACTGGAGTGCAAAGGCGTGATCTCGGCTCACTGCAACCTCTGCCTCCTGGGTTCAAGCAATTCTCCT----CAGCCTCCCGAATAGCTGGGATTACAGGTGCCCACTACCACATCTGGCTAATTTTTTTCTATTTTTAGTAGAGATGGGGTTTTGCCATGTTGGGCAGGCTGGTCTCGAACTGCTGGCTTCAGGTGATCTGCCTGTCTCGGCTTCCCAAAGTGCTGGAATTACAGGTATGACCCACCGCTCCCAGCCTCCAAAAAAAACTATT	chr15:65109456-65109773	chr15:65111490-65111823	PIF1:65109125	1	NA	NA	NA	NA	NA	NA
chr21:45153950:+|chr21:45166006:+	chr21:45153950-45166006	PDXK	circular_RNA|multiple_exon	476	5	51	0	43521	40476	40555	49532	10.1801	0	56	5	up	NS	chr21:45153950-45166006	NM_003681	+	chr21:45139263-45153949	14687	chr21:45166007-45168875	2869	NM_003681_intron_0_0_chr21_45139263_f(+)	NM_003681_intron_4_0_chr21_45166007_f(+)	82	300	36	5	10749	11039	2380	2090	8.49e-80	291	TTTGGTTTGATTTGAATTTTTTTGAGGCAGAGTCTCTCTCTGTCACCCAGGCTAGT-TGCA--------GTCTTGGCTCACTGCAACCTCCGCCTCCCAGGTTCAAGTGATTCTCCTGCCTTAGCCTCCTGAGTAGCTGGGACTACAGGCACGAGCCACTACACCCGGCCAATTTTTGTATTTTTAGTAGAGACGGGGTTTTGCCATGTTGTCCAGGCTGGTCTCGAACTCCTGACCTCAGGTGATCCTCCCACCTCGGCCTCCCAAAGTGCTGGGATTACAGGCGTGAGCCACTGTGCC	TTTGTTTTGTTTTG---TTTTTTGAGACAGTTTCGCTC-CTGTTGCCCAGGTTGGAGTGCAATGGCGTGGTCTTGGCTCACTGCGACCTCCACCTCCTGGGTTCAAGCGATTCTCCTGCCCCAGCCTCCCGAGCAGCTAGGATTACAGGCGCCTGCCCCCACGCCCGGCTAATTTTT-----TTTAGTAGAGACGGGGTTTCGCCATGTTGGCCAGGCTGGTCTCGAACTCCTGACCTCAGGTGGTCCACCCGCCTCAGCCTCCCAAAGTGCTGGAATTACAGGCGTGAGCCACTGTGCC	chr21:45150011-45150301	chr21:45168096-45168386	PDXK:45140765;PDXK:45140881;PDXK:45140890;PDXK:45141495;PDXK:45142406;PDXK:45143472;PDXK:45144106;PDXK:45144303;PDXK:45144468;PDXK:45148465;PDXK:45148469;PDXK:45148573;PDXK:45148765;PDXK:45148772;PDXK:45148782;PDXK:45149155;PDXK:45149221;PDXK:45149236;PDXK:45150246;PDXK:45150281;PDXK:45150283;PDXK:45150290;PDXK:45150978;PDXK:45151490	24	PDXK:45166742;PDXK:45166780;PDXK:45166812;PDXK:45168247;PDXK:45168248	5	PDXK:45150246;PDXK:45150281;PDXK:45150283;PDXK:45150290	4	PDXK:45168247;PDXK:45168248	2
chr2:211421443:+|chr2:211460306:+	chr2:211421443-211460306	CPS1	circular_RNA|multiple_exon	235	119	50	44	139988	133504	140980	145481	0.397887	0.339308	169	163	down	down	chr2:211421443-211460306	NM_001122634	+	chr2:211458399-211459231	833	chr2:211460307-211464095	3789	NM_001122634_intron_0_0_chr2_211458399_f(+)	NM_001122634_intron_2_0_chr2_211460307_f(+)	93.333	15	1	0	452	466	3433	3419	8.2	22.9	AAATTTAAATTAGTA	AATTTTAAATTAGTA	chr2:211458850-211458864	chr2:211463725-211463739	NA	NA	NA	NA	NA	NA	NA	NA
chr11:120343759:+|chr11:120348235:+	chr11:120343759-120348235	ARHGEF12	circular_RNA|multiple_exon	156	21	50	30	10223.3	10322	9442	10906	2.60286	1.35207	71	51	up	NS	chr11:120343759-120348235	NM_015313	+	chr11:120340098-120343758	3661	chr11:120348236-120348864	629	NM_015313_intron_29_0_chr11_120340098_f(+)	NM_015313_intron_35_0_chr11_120348236_f(+)	78.523	298	55	5	3274	3567	348	56	5.68e-63	235	TTTTTTTTTTTGAGATGGAGTCTTGCTGT-GTCGCCCAGGCTGGAGTGCAGTGGCGTGATCTCGGCTCACTGCAAGCTCCGCCTCCCAGGTTTGCACCATTC-CCCTGCCTCAGCCTCCCAAGTAGCTGGGACCACAGGCGCCCGCCACCATGCCCGGCTAATTTTTTTTTATTTTTAGTAGAGACGGGGTTTCACTGTGTTAGCCAGGATGGTCTTGATCTCCTAACCTC--GTGATCCACCTGCCTCAGCCTCCCAAAGTGCTGAGATTACAGGTGTGAGCCACCACGCCTGGCCA	TTTTTTTTTTT----TGGTGTTTCGGTCTTGTTGCCCAGGCTGGAGTGCAATGGCACGATCTCGGCTCACCGTAACCTCCGCCTCCTGGGTTCAAGCAATTCTCCCTGCCTCAGCCTCCCAAGTAGCTGGGATTACAGGCACCTACCACCATGCCCGGCTAATTTTTGTAT-TTTTTAGTAGAGACAGGGTTTTGTCATGTTGGTCAGGTTGGCCTCTAACTCCTGGCCTCAGGTGATACGCCTATCTCGACCTCCCAAAGCACTGGGATTACAGGCATGAGCCACCACATCCGGCCA	chr11:120343371-120343664	chr11:120348291-120348583	NA	NA	NA	NA	NA	NA	NA	NA
chr2:234343026:+|chr2:234346125:+	chr2:234343026-234346125	DGKD	circular_RNA|multiple_exon	206	18	50	7	10621.7	10094	10450	11321	2.68315	0.34674	68	25	up	NS	chr2:234343026-234346125	NA	NA	NA	NA	NA	NA	NA	NA	NA	NA	NA	NA	NA	NA	NA	NA	NA	NA	NA	NA	NA	NA	NA	NA	NA	NA	NA	NA	NA	NA
chr11:122646927:+|chr11:122647918:+	chr11:122646927-122647918	UBASH3B	circular_RNA|multiple_exon	239	16	50	47	7627.67	6374	7174	9335	2.77652	2.00574	66	63	up	up	chr11:122646927-122647918	NM_032873	+	chr11:122526919-122646926	120008	chr11:122647919-122650204	2286	NM_032873_intron_0_0_chr11_122526919_f(+)	NM_032873_intron_2_0_chr11_122647919_f(+)	87.459	303	35	2	37381	37681	819	518	1.34e-101	369	GGCCGAGCGTGGTGGCTCATGCCTGTAATCCTGGCACTTTGGGAGGCTGAGGTGGGCGGATCACTTGAGGTCAGGAGTTGGAGACCAGCCTGCCCAACATGGTGAAACCCCGTCTCTACTAAAAATACAAAAATTAGCCAGGCGTGGTGGCACATGCCTGTAATCCTAACTACTGAGGAGGCTGAGGCAAGAGAAT--CTTGAACCCGGGAGGCGGAGGTTGCAGTGAGCCGAGATGGTGCCACTGCACTCCAGCCTGGGTGACAGAGTGAGACTCTGTCTCGAAAAAAATAAAAATAAGAAA	GGCCAGGCATGGTGGCTCATGCCTATAATCCCAGCACTTTGGGAGGCTGAGGTGGGCGGATCACTTGAGGTGAAGAGTTCAAGACCAGCCTGGCCAACATGGTGAAACCCCGTCTCTACTAAAAATACAAAAATTAGCCGGGCATGGTGGCATATGCCTGTAATCACAGCCACTTGGGAGGCTGAGGCAGGAGAATCGCTTGAATTCGAGAGGTGGAGGTTGCAGTGAGCCGAGATCATGCTGCTGCACTCCAGCCTGTGTGACAGAGTGAGACTCTGTCTC-AAAACAACAACAACAACAAA	chr11:122564299-122564599	chr11:122648436-122648737	NA	NA	NA	NA	NA	NA	NA	NA
chr16:74671868:-|chr16:74666421:-	chr16:74671868-74666421	RFWD3	circular_RNA|multiple_exon	264	16	50	15	17232.3	16320	16005	19372	3.1865	0.7898	66	31	up	NS	chr16:74666421-74671868	NM_018124	-	chr16:74664856-74666420	1565	chr16:74671869-74678259	6391	NM_018124_intron_3_0_chr16_74664856_r(-)	NM_018124_intron_6_0_chr16_74671869_r(-)	85.531	311	42	3	105	414	694	386	1.5e-97	347	TGTTGTTTTGTTTTGTTTTGTTTTTTTGAGATGGAGTCTCGCTCTGTCACCCAGGCTGGAGTGCACTGGTGGGATCTCGGCTCACTGCAAGCTCCACCTTCCGGGTTCAGGCCATTCTCCTGCCTCAGCCTCCCGAGTAGCTAGGACTACAGGCGCCTGCAACCATGCCTGGCTAATATTTTC-TATTTTTGTAGTAGAGACGGGGTTTCACTGTGTTAGCCAGGATGGGCTCAATCTCCTGACCTCATGATCCGCCCGCCTCGGCCTCCTGAAGTGCTGGGATTACAGGCGTGAGCCACTGCGCCCAGCC	TGTTTTTTTTTTTTTTTTT-TTTTTTTGAGACGGAGTCTTGCTCTGTCGCCCAGGCTGGAGTGCAGTGGTGCAATTTCGGCTCACTGCAAGCTCTGCCTCACGGGTTCACGCCATTCTCCTGTCTCAGCCTCCTCAGTAGCTGGGATTACAGGCGTCCGCCACTATGCCCGGCTAATTTTTTTGTATTTTT-TAGTAGAGACGGGGTTTCACCGTGTTAGCCAGGATGGTCTTGATCTCCTGACCTTGTGATCTGCCCACCTTGGCCTCCCAAAGTGCTGGGATTACAGGCGTGAGCCACCATGCCCGGCC	chr16:74666007-74666316	chr16:74677566-74677874	RFWD3:74665723;RFWD3:74665732;RFWD3:74665751;RFWD3:74665764;RFWD3:74665785;RFWD3:74666095;RFWD3:74665723;RFWD3:74665732;RFWD3:74665751;RFWD3:74665764;RFWD3:74665785;RFWD3:74666095	12	NA	NA	RFWD3:74666095;RFWD3:74666095	2	NA	NA
chr17:60140662:-|chr17:60106902:-	chr17:60140662-60106902	MED13	circular_RNA|multiple_exon	344	16	50	17	6062.67	6089	5709	6390	3.333	1.01245	66	33	up	NS	chr17:60106902-60140662	NA	NA	NA	NA	NA	NA	NA	NA	NA	NA	NA	NA	NA	NA	NA	NA	NA	NA	NA	NA	NA	NA	NA	NA	NA	NA	NA	NA	NA	NA
chr5:179136874:+|chr5:179143295:+	chr5:179136874-179143295	CANX	circular_RNA|multiple_exon	378	14	50	34	126443	114574	124358	140397	3.29044	1.98189	64	48	up	NS	chr5:179136874-179143295	NM_001746	+	chr5:179136061-179136873	813	chr5:179143296-179146668	3373	NM_001746_intron_5_0_chr5_179136061_f(+)	NM_001746_intron_7_0_chr5_179143296_f(+)	81.935	310	43	5	63	368	2538	2238	8.36e-83	297	AATTGGGCCGGGTGCAGTGGCTCACGCCTGTAATCCTAGCTCCCAGCACTTTGGGAAGCCAAGGCAGGCGGATCAC--GAGGTCAGGAGATTGAGACTATC-TGGCTAACATGGTGAAACCCCATCTCTACTAAAAATACAAAAAATTAGCCAGGCGTGGTGGCAGGCGCCTGTAGTCCCAGCCACTTGGGAGGCTGAGGCAGGAGAATGGCATGAACCTGGGAGGCGGAACTTGCAGTGAGCCGAGATTGCGCCACTGCACTCCAGCCTGGGCGAC-AGAGCGAGACTCCATCTCAAAAAAAAAAAAAA	AATTAAGCCAGGTGTAGTGGCTCATGCCTGTAATCCTAGC-------ACTTTGGGAGGCCAAGGTGGGCAGATCACCTGAGGTCGGGAGTTTGAGACCAGCCTGACCAACATGGAGAAACCCCATCTCTACTAAAAATACAAAA--TTAGCTGGGCGTGGTGGCACATGCCTGTAATCCCAGCTACTCAGGAGGCTGAGGCAGGAGAATCACTTGAAACCGGGAGGCAGAGGTTGTGGTGAGCCAAGATCACGCCACTACACTCCAGCCTGGGCGACAAGAGCGAAGCTCCGTCTCAAAAAAAAAGAAAA	chr5:179136123-179136428	chr5:179145533-179145833	NA	NA	NA	NA	NA	NA	NA	NA
chr3:53276258:-|chr3:53260772:-	chr3:53276258-53260772	TKT	circular_RNA|multiple_exon	469	14	50	9	139087	124396	127707	165159	3.47883	0.484193	64	23	up	NS	chr3:53260772-53276258	NR_047580	-	chr3:53259948-53260771	824	chr3:53276259-53289851	13593	NR_047580_intron_0_0_chr3_53259948_r(-)	NR_047580_intron_12_0_chr3_53276259_r(-)	79.562	137	22	3	537	671	9850	9718	2.05e-27	113	GGCCGTGCATGGTGGCTCACACCTGCAATCCCAGCACTTTGGGAGGCTGAGGACAGCGGATTTCTTGAGCTCAGGAGTTGGGAGACCAGCCTGGGCAACATGGTGATACCTGTCTGTCTCT--TTAAAATAAAAAAA	GGCCGGGCACAGTGGCTCACACCTGTAATCCCAGCACTCTGGGAGGCTGAGGTGGGTGGATCAACTGAGGTCAGGAGTT-CGAGACCAACCTGGCCAACATGGTGAAACC---CTGTATCTACTACAAATACAAAAA	chr3:53260101-53260235	chr3:53280002-53280134	NA	NA	NA	NA	NA	NA	NA	NA
chr13:28830429:+|chr13:28855516:+	chr13:28830429-28855516	PAN3	circular_RNA|multiple_exon	311	14	50	7	1217.33	1185	1103	1364	3.83694	0.434384	64	21	up	NS	chr13:28830429-28855516	NM_175854	+	chr13:28794516-28830428	35913	chr13:28855517-28862120	6604	NM_175854_intron_5_0_chr13_28794516_f(+)	NM_175854_intron_16_0_chr13_28855517_f(+)	72.012	343	78	6	20596	20932	700	370	4.87e-44	176	TTTCGGCCGGATGTGGTGGCCCATGCCTGTTATCCCAACACTTTGCTGGGAACCGAGGTGGCAAGGTTGCTTGA-GTCCAGAGTTCAAGACCAG-----CCTGGGCAACATGTTGAGACCCTGTCTCTACAAAAAATACACAAATGAGCCAGGGGTGGTGGCATGTGCTGGTGATCCAAGCTACTAGGGAGGCTGAGGCAGTATATGATTGCTTGAGCCTGGGAAGTTGAGGCTTCAGTGAACCATGTTGGCGCCACTGCACTCCAGCCTGGGCAACAGAGTGAAACGCTGTTTCAAAAAAAGGACAAAAGAAAGAAAAAAGAAAGTTCTCTTCAACAGAAGG	TTTAGGCCAGGCGTGGTGGCTCATGCCTGTAATCCCAGCACTTTGGGAGG--CCAAGGCAGGTGGATCACCTGAAGTCAGGAGTTCAAGACCAGACCACCCTGGCCAACATGGTGAAACCCTATCTCCACTAAAAATACAAAAATTAGCTGGGTATGGTGGTGCACACCTGTAGTCCCAGCTACTTGGGAGGCTGAAGCAGGAGA--ATCGCTTGAACCTGGGAGGCAGAGGTTGCAGTCAGCCGAGATTGTGCCACTGCACTCCAGCCT-GGCGACAGAGGGAGACTCCGTCTCAAGA-------AAAAAAAAAAAAAAAAAAAGTGTGCTTTAATAGAAGG	chr13:28815111-28815447	chr13:28855886-28856216	NA	NA	NA	NA	NA	NA	NA	NA
chr17:72995599:+|chr17:72998323:+	chr17:72995599-72998323	CDR2L	circular_RNA|multiple_exon	276	13	50	11	21925.3	19998	20131	25647	3.82074	0.65978	63	24	up	NS	chr17:72995599-72998323	NA	NA	NA	NA	NA	NA	NA	NA	NA	NA	NA	NA	NA	NA	NA	NA	NA	NA	NA	NA	NA	NA	NA	NA	NA	NA	NA	NA	NA	NA
chr8:42743014:-|chr8:42716888:-	chr8:42743014-42716888	RNF170	circular_RNA|multiple_exon	132	11	50	41	1176.33	1127	1094	1308	4.68257	3.2115	61	52	up	up	chr8:42716888-42743014	NR_027669	-	chr8:42711572-42716887	5316	chr8:42743015-42751626	8612	NR_027669_intron_0_0_chr8_42711572_r(-)	NR_027669_intron_4_0_chr8_42743015_r(-)	81.164	292	49	2	1006	1296	8020	7734	2.61e-75	275	AAAAAATTCCAGGTTTAGGCCGGGCACAGTGGCTCACACCTGTAATCCCAGCACTTTGGGAGGCTGAGGTGGGCAGATCATTTGAGTTCGGGAGTTTGAGACCAGCCTGATCAACATGGTGAAACCCTGTCTCTACTAAAAATACAAAAATTAGCTGGGTATGGTGGTTTGTGCCTGTAGTCCCAGCTACTTGGAAGGCTGAGGCAGGAGAATCACTTGAACCCGGGAGGCAGAGGTTGCAGTGA-GCTGAGATCACGCCACTGCACTCCAGCCTGGGCAACAGAGTGAGAC	AAAAAAAGCCATTCTTGGGCCAGATGCAGTGGCTCACGCCTGTAATCCCAGCATTATGGGAGGCTGAGGCAGGCGGATCACCTGAGGTCAGAAGTTCGAGACCAGCCTGGTCAACATGGTGAAACCCCGTCTCTACTAAAAATACAAAATTTAGCCG-----GGTGACGTGTGCCTGTAATGTCAGCTACTCTGGAGGCTAAGGCAGGAGAATCGCTTGAACCTGGGAGGCAGAGGTTGTAGTGAGGCCCAGAGAGCGCCACTGTACTCCAGCCTGGGAGACAGAGCAAGAC	chr8:42715592-42715882	chr8:42743607-42743893	NA	NA	NA	NA	NA	NA	NA	NA
chr1:6022009:-|chr1:6007164:-	chr1:6022009-6007164	NPHP4	circular_RNA|multiple_exon	281	10	50	5	3354	3208	3212	3642	4.99377	0.440417	60	15	up	NS	chr1:6007164-6022009	NM_015102	-	chr1:5993390-6007163	13774	chr1:6022010-6027358	5349	NM_015102_intron_20_0_chr1_5993390_r(-)	NM_015102_intron_24_0_chr1_6022010_r(-)	83.553	304	45	3	4553	4854	3612	3312	2.43e-86	315	TTTTTTTTTTTTTTTTTTTTTGAGATGGAGTCTCGCTCTGTTGCCCAGGCTGGAGTGCAGTGGCGCGACCTCGGCTCACTGCAACCTCCGCCTCCTGAGTTCAAGCGATTCTCCTGCCTCAGCCTCCTGAGTAGCTGGGACTACAGGTGCCTGCCACCACGCCCGGCTAATTTTTTGTATTTTTAGTAGAGATGGGGTTTTACCATGTTAGCCAGGATGGTCTCGATATCCTGACCT--TGTGATCCACCCGCCTTGGCCTTCCAAAGTGCTGGGATTACAGGCATGAGCCACTGTGCATGGCC	TTCTTTTTTTTTTTTTTTTTTGAGACAGAATCTTGCT--GTCACCCAGGCTGCAGTGCAGTGGCATGATCTCGGCTCACTGCAACCTCCGCCTCCCGAGTTCAAGCAATTCTCCTGCCTCAGCCTCCCCAGTTGCTAGGATTACAGGCACCTGCCCTCACACCTGGCTAAT-TTTTGTGTTTTTAGTAGAGACAGGGTTTCACCATGTTGACCAGGCTGGTCTCGAACTCCTGATCTCAGGTGATCTGCCTGCCTTGGCCTCCCAAAGTGCTGGGATTACAGGCGTGAACCACCGCTCCTGGCC	chr1:6002310-6002611	chr1:6023747-6024047	NA	NA	NA	NA	NA	NA	NA	NA
chr16:16126966:+|chr16:16150152:+	chr16:16126966-16150152	ABCC1	circular_RNA|multiple_exon	264	9	50	0	29339	26098	28823	33096	5.03032	0	59	9	up	NS	chr16:16126966-16150152	NM_004996	+	chr16:16110479-16126965	16487	chr16:16150153-16162012	11860	NM_004996_intron_4_0_chr16_16110479_f(+)	NM_004996_intron_11_0_chr16_16150153_f(+)	86.667	285	38	0	10015	10299	7110	6826	9e-95	343	CTGGGCGCGGTGGGTCATGCCTGTAATCCCAGCGCTTTGTGAGGCCGAGATAGGCGGATCAGTTGAGGTCAGGAGTTCGAGACCAGCCTAGCCAACATGGTGAAACCCCATCTCTATCAAAAAATCCAAAAATTAGCCAGGTGTGGTGGCAGATGCCTATAATCCCAGCTACTCAGGAGGCTGAGGCAGGAGAATTGCTTGAACCTGGGAGGTGGAGGTTGCAGTGAGCCGAGATCGGGCCACTGCACTCCAGCCTGGGCGACAGAGTGAGACTCAGTCTCAAAA	CTGGGCATGGTAGCTCACACCTGCAATCCCAGCACTTTGGGAGGCCGAGGTGGGCGGATCACTTGAGGTCAGGAGTTTGAGACCAGCCTGGCCAACATGGTGAAACCCCATCTCTACTAAAAAGACAAAAAATTAGCCAGGTGTGGTGGCGCACACCTGTAATCCCAGCTCTTCGGGAGGCTGAGGCAGGAGAATCAGCTGAACCTGGGAGGTGGAGGTTGCAGTGAGCTGTGATTGTGCCACTGCACTCCAGCCTGGGCGGCAGAATGAGACTCCGTCTCAAAA	chr16:16120493-16120777	chr16:16156978-16157262	NA	NA	NA	NA	NA	NA	NA	NA
chr14:103478525:-|chr14:103465902:-	chr14:103478525-103465902	CDC42BPB	circular_RNA|multiple_exon	239	9	50	22	19462.7	18613	18598	21177	5.56004	2.14848	59	31	up	NS	chr14:103465902-103478525	NM_006035	-	chr14:103452918-103465901	12984	chr14:103478526-103523335	44810	NM_006035_intron_31_0_chr14_103452918_r(-)	NM_006035_intron_35_0_chr14_103478526_r(-)	92.199	282	20	2	3215	3495	14682	14402	5.44e-113	403	TTTTCTTTTTTGAGACGGAGTCTTGCTCTGTCACCCAGGCTGGAGTGCAGTGGCATCATCTCAGCTCACTGCAAG-CTCCGCCTCCCGGGTTCACGCCATTCTCCTGCCTCAGCCTCCCGAGTAGCTGGGACTACAGGTGCCCACCACCACGCCCAGCTAATTTTTTTGTATTTTTAGTAGAGATGGGGTTTCACCGTGTTAGCCAGAATGGTCTTGATCTCCTGACCTCGTGATCCGCCCGCCTCGGCCTCCCAAAGTGCTGGGATTACAGGCGTGAGCCA	TTTTTTTTTTTGAGACGGAGTCTCACTCTGTCACCCAGGCTGGAGTTCAGTGGCGTGATCTCAGCTCACTGCAAGGCTCCGCCTCCCGGGTTCACGCCGTTCTCCTGCCTCAGCCTCCCGAGTAGCTGGGACTACAGGCGCCTGCCACCATGCCTGGATAATTTTTT-GTATTTTTAGTAGAGATGGGGTTTCACCATGTTAGCCAGGATGGTCTCCATCTCCTGACCTCGTGATCTGCCCGCCTCGGCCTCCCAAAGTGCTAGGATTACAGGCGTGAGCCA	chr14:103462407-103462687	chr14:103508654-103508934	NA	NA	NA	NA	NA	NA	NA	NA
chr1:26566253:+|chr1:26586293:+	chr1:26566253-26586293	CEP85	circular_RNA|multiple_exon	261	8	50	30	7024.67	6346	6684	8044	5.93395	2.95842	58	38	up	NS	chr1:26566253-26586293	NM_022778	+	chr1:26560802-26566252	5451	chr1:26586294-26594973	8680	NM_022778_intron_0_0_chr1_26560802_f(+)	NM_022778_intron_6_0_chr1_26586294_f(+)	85.484	310	42	2	1253	1561	4756	4449	4.34e-98	351	AATTCTTTTTTTTTTTTTTTTTTTTGTGAGACGGAGTTTTGCTCTTGTTGCCCAGGCTGGAGTGCCGTGGCGCGATGTCGGCTCACCGCAACCTCCGCCTCCCAGGTTCAAGCGATTCTCCTGCCTCAGCCTCCCGAGTAGCTGGGATTACAGGCATGCGCCACCATGCACGGATAA-TTTTGTATTTTTAGTAGAGACGGCGTTTCTCCATGTTGGTCAGGCTGGTCTCAAACTCCCGACCTCAGGTGATCCGCCCGCCTCGGCCTCCCAAAATGCTGGGATTACAGGCGTGAGCCACCACGCCCGGCC	AATGCTTCCTTTTTATTTTATTTTTTTGAA--GGAGTCTCACTCTCATTGCCAAGGCTGGAATGCAGTGGCGTGATCTCAGCTCACTGCAACCTCCACCTCCCAGGTTCAAGCGATTCTCCTGCCTCAGCCTCCCGAGTAGCTGGGATTACAGGCACCCACCACCATGCCCAGCTAATTTTTGTATTTTTAGTTGAGACAGGATTTCACCATGTTGGCCAGGCTGGTCTTGAACTCCCGACCTCAGGTGATCCACTTGCCTCAGCCTCCCAAAGTGCTGGGATCACAGGCGTGAGCCACCGCGCCCAGCC	chr1:26562054-26562362	chr1:26590742-26591049	NA	NA	NA	NA	NA	NA	NA	NA
chr3:52238709:+|chr3:52240767:+	chr3:52238709-52240767	ALAS1	circular_RNA|multiple_exon	341	3	50	2	14252	12747	13521	16488	15.7126	0.515405	53	5	up	NS	chr3:52238709-52240767	NM_199166	+	chr3:52238029-52238708	680	chr3:52240768-52242098	1331	NM_199166_intron_3_0_chr3_52238029_f(+)	NM_199166_intron_6_0_chr3_52240768_f(+)	74.403	293	68	4	96	387	540	254	6.76e-48	179	GTAGCTCATACCTGTAATCCCAGCACTTTGGGAGGCTGAAGCGGGAGAAGATCACTTGAGGCCAGGAGTTTGAGGCCAGCCTTGGCAACATAGCAAGACACTATCTCTACCAAAACAGTTTTTTTAATTAGCCAGGCATGATGGCTTGCATCTATAGTCCCAGCTACTCAGGAGGCTAAGGTAGGAAGATTGCTTAAGCCCAAGACTTCAAGGTT-CAGTGAGCTATGATCACGCTATTGCACTCCAGCCTGAATGACAGACAGAGACTCAGTTTCTAGGAAAAACAAAAAAA	GTGGCTCACACCTGTAATTCCAGCTCTTTGGGAGGCTGAGGCGGGC--AGATCACA--AGGTCAGTAGATCGAGACCATCCTAGCTAACATGGTGAAACCCTGTCTCTACTAAAAA--TACAAAAAATTAGCTGGGCGTGGTGGCAGGCGCCTGTAGTCCCAGCTACTCAGGAGGCTGAGGCAGGAGAATGGCGTGAACCCAGGAAGTGGAGCTTGCAGTGAGCCGAGATCACGCCACTGCACTCCAGCCTGGGTGACAGAGGGAGACTCCGTCTCAAAAAAAAAAAAAAAAA	chr3:52238124-52238415	chr3:52241021-52241307	NA	NA	NA	NA	NA	NA	NA	NA
chr13:111335481:-|chr13:111303381:-	chr13:111335481-111303381	CARS2	circular_RNA|multiple_exon	256	3	50	10	17827	16477	17243	19761	15.9263	2.77938	53	13	up	NS	chr13:111303381-111335481	NM_024537	-	chr13:111299587-111303380	3794	chr13:111335482-111340067	4586	NM_024537_intron_4_0_chr13_111299587_r(-)	NM_024537_intron_9_0_chr13_111335482_r(-)	79.672	305	49	4	642	935	328	26	5.33e-72	264	GGCACGATGGCTCACACCTGTAATCTCAACACTTTGGGAGGCTGAGGCAGGTGGATCACTTGAGGTCAGGAGTTCGAGACCAGTTTGGCCAACGTGGTAAAACCCCATCTCTCCTAAAAATAC---------AAAAAT-TAGCCAGGCATGGCGATGTGTGCCT-GTAATCCCAGCTACTCAGGAGGGTGAAGCAGGAGAATTGCTTGAACCTGGGAGGCAGAGGCTGCAGTGAGCCATGATCATGCCACTGCTCTCTAGCCTGGGTGGCTGAGCAAGACTCCATCTGAAAAAAATACAAAAAAA	GGCACAGTGGCTCACGCCTGTAATCCCAGCACTTTGGGAGGCTGAGGCAGGTGGATCACA--AGGTCAGGAGTTTGAGACCAGCTTGGCCAACATGGTGAAACCTTATCTCTACTAAAAATACCAAAACAAAAAAAATGTAGCCGGGCATGGTGGCACGCACCTTGTAGTCCCAGCTATTCAGGAGGCTGAGACGGGAGAATCGCTTGAACCAGGGAGGCAGAGGTTGCAGTGAGCTGAGATAGCACCACTGCACTCCAGCCTGGGTGACAGAGTAAAACTCTGTCTCAAAAAAAAAAAAAGAAA	chr13:111302446-111302739	chr13:111339740-111340042	NA	NA	NA	NA	NA	NA	NA	NA
chr5:31424578:-|chr5:31421379:-	chr5:31424578-31421379	DROSHA	circular_RNA|multiple_exon	149	167	49	87	26556.7	24503	25313	29854	0.284024	0.427582	216	254	down	down	chr5:31421379-31424578	NA	NA	NA	NA	NA	NA	NA	NA	NA	NA	NA	NA	NA	NA	NA	NA	NA	NA	NA	NA	NA	NA	NA	NA	NA	NA	NA	NA	NA	NA
chr19:47856011:+|chr19:47865950:+	chr19:47856011-47865950	DHX34	circular_RNA|multiple_exon	1198	103	49	63	7306.33	6147	7012	8760	0.417042	0.429203	152	166	down	down	chr19:47856011-47865950	NM_014681	+	chr19:47852610-47856010	3401	chr19:47865951-47870237	4287	NM_014681_intron_0_0_chr19_47852610_f(+)	NM_014681_intron_5_0_chr19_47865951_f(+)	83.721	301	44	4	1069	1366	1142	844	5.89e-86	309	TTTTTTTTTTTTTTTTTTGAGATGGAGTTTCGCTCTTGTTGCCCAGGCTGGAGTGCAGTGGTGCGATCTTGGCTCACTGCAACCTCTGCCTCCTGGGTTCAAGCGAGTCTCCTGCCTCAGCCTCCAGAGTAGCTGGGATTACAGGCAGGTGCCACCAC-CCTGGCTAA--TTTTGTATTTTTAGTAGAGACGGGATTTTTCCATGTTCGTCAGGCTGGTCTCGCACTCCCGACCTCAGGTGATCTGCCTGCCTCAGCCTCCCAAAGTGCTGGGATTATAGGCGTGAGCCACCATGCCCGGC	TTTTTTTTTTTTTTTTTTGAGATGGAGTCTTGTTCTA-TCGCCCAGGCTGGAGTGCAGTGGTGTGATCTCGGCTCACCGCAACCTCCACCTCCTGGGTTCAAGCAATTCTCCTGCCTCAGCCTCCCAAATAGCCGGGCTTACAGGTGCACACCACCACACCCGGCTAATTTTTTGTATTTTTAATAGAGACTGG-TTTCACCATGTTGGTCATGCTGGTCTCAAACTCCTGGTATCAAGTGATCCACCTGCCTTGGCCTCCCAAAGTGCTGGGATTACAGGTGTGAGCCACCATGCCCAGC	chr19:47853678-47853975	chr19:47866794-47867092	DHX34:47852950;DHX34:47853527;DHX34:47853549;DHX34:47853570;DHX34:47853576;DHX34:47853581;DHX34:47853605;DHX34:47853796;DHX34:47853818;DHX34:47853820;DHX34:47853834;DHX34:47853844;DHX34:47853857;DHX34:47853862;DHX34:47853911;DHX34:47853929;DHX34:47853938;DHX34:47853939;DHX34:47853951;DHX34:47854516;DHX34:47854528;DHX34:47854625;DHX34:47854642;DHX34:47854643;DHX34:47854650;DHX34:47855834;DHX34:478…	32	DHX34:47866622;DHX34:47866628;DHX34:47867808;DHX34:47867812	4	DHX34:47853796;DHX34:47853818;DHX34:47853820;DHX34:47853834;DHX34:47853844;DHX34:47853857;DHX34:47853862;DHX34:47853911;DHX34:47853929;DHX34:47853938;DHX34:47853939;DHX34:47853951	12	NA	NA
chr1:223946972:+|chr1:223959941:+	chr1:223946972-223959941	CAPN2	circular_RNA|multiple_exon	269	20	49	31	58947.7	52303	55003	69537	2.32973	1.16585	69	51	up	NS	chr1:223946972-223959941	NM_001748	+	chr1:223945083-223946971	1889	chr1:223959942-223962535	2594	NM_001748_intron_10_0_chr1_223945083_f(+)	NM_001748_intron_19_0_chr1_223959942_f(+)	79.365	252	49	3	525	774	1428	1178	4.87e-56	210	GGATGAAGTGCAGTGGCATGATCTCGACTCACTGCAACCTCTACCTCCTGGGTTCAAGTGATTCTCCTGCTTCAGCCTCCCCAGTAGCTGGGACTA-CAGGCACGCACCAGGATGCCAGGCCAATTTTTGTATTTTTAGTAGAGACGGGGTTTCACCATGGTGGCCAGGCTGGTCTTGAACTCCTGACCTCAGGTGATCCACCCCCTTCAGCCTCCCAAAGTGCTAGGATTACAGGTGT-AGCCACCGTGCC	GGATGGAGTACAATGGTGCAATCTCAGCTCGCCGCAACCTCCGCCTCCCGGGTTCAAGCAATCCTTTCGCTTCAGCCTCCCGAGTAGCTGGGATTAACAGGCATGTGTCACCACGCCTGGCTAATTTT-GTATTTTTAGTAGAGATGGGGTTTCTCCATGTTACTCAGGCTGGTCTCGAACTCCCAACCTCAGGTGATTCGCCCGCCTTGGCCTCCCAAAGTGCTAGGATTATAGATGTGAGCCACCGCGCC	chr1:223945607-223945856	chr1:223961119-223961369	NA	NA	NA	NA	NA	NA	NA	NA
chr2:113258783:+|chr2:113260758:+	chr2:113258783-113260758	TTL	circular_RNA|multiple_exon	404	20	49	39	13560	12935	12518	15227	2.53161	1.65648	69	59	up	NS	chr2:113258783-113260758	NM_153712	+	chr2:113251953-113258782	6830	chr2:113260759-113277858	17100	NM_153712_intron_2_0_chr2_113251953_f(+)	NM_153712_intron_4_0_chr2_113260759_f(+)	83.553	304	49	1	5914	6216	9382	9079	1.03e-88	320	TAGGCCGGGCATGGTGGCTCACACCTGTAATCCCAGCACTTTGGGAGGCCAAGGCAGGCAGATCACGAGGTCAGAAGACCAAGACCATCCTGGCCAACATGGTGAAACCCCATATGTACTAAAAATACAAAAA-TTAGCCAGGCATGGTGGTGCACGCCTGTAATCCCAGCTACTTGGGAGGCTGAGGCAGGAGAATTGCTTGAACCCAGGAGGCGAAGGTTACAGTGAGCTGAGATTGCGCCACTGCACTCCATCCTGGGCGACAGAGTGAGACTCCATCTCAAAAACAAACAAACAAACAAA	TAGGCCAGGCGTGGTGGCTCATGCCCGAAATCCCAGCACTTTGGGAGGCCGAGGTGGACGGATCACGAGGTCAGGAGATCGAGACCATCCTGGCTAACACGGTGAAACCCTGTCTCTACTAAAAATGCAAAAAATTAGCCGGGCATGGTGGCGGGCGCCTGTAGTCCCAGCTATTCGGGAGGCTGAGGCAGGAGAATGGCGTGAACCTGCAAGGCGGAGCTTGCAGTGAGCCGAGATCACGCCACTGCACTCCAGCCTGAGCGACAGAGTGAGACACTGTCTCAAAAAAAAAAAAAAATACAAA	chr2:113257866-113258168	chr2:113269837-113270140	NA	NA	NA	NA	NA	NA	NA	NA
chr19:45872405:-|chr19:45871888:-	chr19:45872405-45871888	ERCC2	circular_RNA|multiple_exon	193	19	49	20	7679	6539	7327	9171	2.30159	0.750535	68	39	up	NS	chr19:45871888-45872405	NM_001130867	-	chr19:45868417-45871887	3471	chr19:45872406-45873390	985	NM_001130867_intron_7_0_chr19_45868417_r(-)	NM_001130867_intron_10_0_chr19_45872406_r(-)	84.674	261	34	2	3041	3295	418	158	6.75e-80	288	GCCCAGGCTGGAGTGCTATGGCACGATCTCTGCTCACTGCAACCTCCACCTCCCGGATACAAGCGATTCTCCTGCCTCAGCCTCCCGAGTAACTGGGATTACAGGCATGTGCCACCACGCCTGGCTAA----TGTATTTTTAGTGGAGACAGGGTTTCACCATGTTGGCCAGGCTGGTCTCGAACTCCTGACCTC--GTGATCTGCCCACCTCAGCCTCACAAAGTGCTGGGATTACAGGCGTGAGCCACCGCGCCCAGCC	GCCCAGGCTGGAATGCAGTGGCACAATCATGGCTCACTGCAGCCTCCAACTCCTGGCCTCAAGCGATCCTCCTGCCTCAGCCTCCCGAGTAGGTGGGATTACAGGCGCCCGCCACCACACCTGGCTAATTTTTGTATTTTTAGTACAGACGGGGTTTCACCGTGTTGGCCAGGCTGGTCTCCAACTCCTGACCTCAAGTGATCCGCCCGCCTCGTCCTCCCAAAGCTCTGGGATTACAGGCGCGAGCCACCGCGCCCAGCC	chr19:45868593-45868847	chr19:45872973-45873233	NA	NA	NA	NA	NA	NA	NA	NA
chr2:109463194:+|chr2:109473426:+	chr2:109463194-109473426	CCDC138	circular_RNA|multiple_exon	218	17	49	40	1486.33	1470	1333	1656	3.17859	2.08866	66	57	up	up	chr2:109463194-109473426	NM_144978	+	chr2:109455758-109463193	7436	chr2:109473427-109489906	16480	NM_144978_intron_10_0_chr2_109455758_f(+)	NM_144978_intron_12_0_chr2_109473427_f(+)	85.668	307	40	2	6270	6576	7842	7540	1.28e-97	351	ATTTTTTTTTTTTTTTTTTGAGATGGAGTCTCGCTCTGTCACCCAGGCTGGAGTGCAGTGGTGCGACCTCGGCTCACTGCAAGCTCCGCCTCCCGTGTTCACACCATTCTCCTGTCTCAGCCTCCCAAGTAGCTGGGACTATGGGCACCCGCCACCACGCCTGGCTATTTTTTTGTATTTTTAGTAGAGATGGGGTTTCACCATGTTAGCCAGGATGGTCTCGATCTCCTGACCTCATGATCTGCCTGCCTCGGCGTCCCAAAGTGTTGGGATTACAGGCGTGAGCCACCGCGCCCAGCCTCATTTT	ATTTTTTTTTTTTTTTTTTGAGATGGAGTCTCGCTCTGTCGCCCAGGCTGGAGTGCAGAGGCACACTCTCAACTCACTGCAACCTCCGCCTCCTGGGTGCAAGTGATTCTCCTGCCTCAGCCTCCCGAGTAGCTGGGACTACAGGCGTGGGCCACCACGCCTGGC---TTTTTTGTTTTTTTAGTAGAGACAGGGTTTCACCATGTTAGCCAGGCTGCTCTCGATCTCCTAACCTCGTGATCTGCCCGCCTTGGCCTCCCAAAGTGCTGGGATTACAGGTGTGAGCCACCGTGCCC-GGCTAATTTT	chr2:109462027-109462333	chr2:109480966-109481268	NA	NA	CCDC138:109473735;CCDC138:109473744	2	NA	NA	NA	NA
chr6:90463341:-|chr6:90461150:-	chr6:90463341-90461150	MDN1	circular_RNA|multiple_exon	261	16	49	59	7485	7022	7222	8211	2.97769	3.15353	65	75	up	up	chr6:90461150-90463341	NM_014611	-	chr6:90460252-90461149	898	chr6:90463342-90463801	460	NM_014611_intron_78_0_chr6_90460252_r(-)	NM_014611_intron_80_0_chr6_90463342_r(-)	79.487	117	23	1	529	645	316	201	7.83e-23	100	GGCCAGGTGCAGTGGCTCATGCCTGTAATCCCAGCACTGTGGGAGGCCAAGGCGGTCGGATCACTTGAGCCCAGGGTTTTGAGAACAGCCTGGGCAACACGGCAAGACTCTGTCTCT	GGCCAGGCACGGTGGTTCATGCCTGTAATCTCAGCACTTTGGGAGGCCAAGGCAGGAGGACAGCTTGAGCCCAGGAGTTCGAGACCAGAGTGGG-AACACAGTGACACCCTGTCTCT	chr6:90460505-90460621	chr6:90463486-90463601	NA	NA	NA	NA	NA	NA	NA	NA
chr2:61258554:+|chr2:61259248:+	chr2:61258554-61259248	PEX13	circular_RNA|single_exon	694	16	49	27	1275.33	1212	1223	1391	3.03496	1.47035	65	43	up	NS	chr2:61258554-61259248	NM_002618	+	chr2:61244987-61258553	13567	chr2:61259249-61272860	13612	NM_002618_intron_0_0_chr2_61244987_f(+)	NM_002618_intron_1_0_chr2_61259249_f(+)	83.108	296	45	3	10542	10833	3885	3591	1.26e-82	300	TTTTTTTTTTTTTTTGAAACAGAGTCTCACTGT-GTCACCCAGACTGGAGGGCAGTGGCATGATCTCAGCTCACTGCAACAGCCGCCTCTGGGGTTCAAGCGATTCTCC---CTCAGCCTCCCGAGTAGCTGGGACTACAGGCACCCACCACCACGTCCGGCTAATTTTTGTATTTTTAGTAGAGACGGGGTTTCACCATGTTGGCCAGGCTGGTCTCGAACTCCTAACCTGAGGGGACCCGCCTGCCTCAGCCTCCCAAAGTGCTGGGATTACAGGCATGAGCCACCATGCCTGG	TTTTTTTTTTTTTTTAAGATGGAGTTTCGCTCTTGTTGCCCAGGCTGGAGTGCAATGGTGTGATCTTGGCTCCCTGCAACCTCCGCCTCCTGGGTTCAAGCAATTCTCCTGCCTCAGCCTCCCTAGTAGCTGGGATTACAGGCATGTGCCAACACGCCCGGCTAATTTT-GTATTTTTAGTAGAGATGGGGTTTCTCCATGTTGGTCAGGCTGGTCTCGAACTCTCGACCTCAGGTGATCCGCCCGCCTTGGCCTCACAAAGTGCTGGGATTACAGGCGTGTGCCACCATGCCTGG	chr2:61255528-61255819	chr2:61262839-61263133	NA	NA	NA	NA	NA	NA	NA	NA
chr21:27354790:-|chr21:27347383:-	chr21:27354790-27347383	APP	circular_RNA|multiple_exon	291	15	49	10	86643.7	74088	84756	101087	2.8555	0.488609	64	25	up	NS	chr21:27347383-27354790	NM_201414	-	chr21:27328070-27347382	19313	chr21:27354791-27394155	39365	NM_201414_intron_6_0_chr21_27328070_r(-)	NM_201414_intron_9_0_chr21_27354791_r(-)	85.714	301	39	2	15618	15916	791	493	1.62e-94	343	TTTTTGTTTGTTTGTTTTTGAGACGGAGTCTCGTCCTGTCGCCCAGGCTGTAGTGCAGTGGTGGAATCTCAGGTCACTGCAAGCTCCGCCTCCCAGGTTCAAACAATTCTCCTGCCTCAGCCTCCCGAGTAGCTGGGACTACAGGCGCCCACCACCATGCCTTGCTAATTTTTGTATTTTTAGTAGAGATGGGGTTTCACCATGTTGGCCAGGCTGGTCTGGAACTCCTGACCTC--GTGACCTGCCCGCCTCGGCCTCCCAAAGTGCTGGGATTACAGGCGTGAGCCACGGCGCCTGGCC	TTTTTTTTTTTTTTTTTTTGAGAC--AATCTTGCTCTGTCACCCAGGCTGGAGTGCAATGGTGTGATCTCAGCTCACTGCAACCTCCGCCTCCTGGGTTCAAGCAATTCTCCTGTCTCAGCCTCCCAAATAGCTGGGATTACAGGTGCGTGCCACCACGCCTGGCTCATTTTTGTATTTTTAGTAGAGATGGGTTTTCACCATGTTGGCCAGACTGGTCTTGAACTCCTGGCCTCAGGTGATCCGCCTGCCTCGGCCTCCCAAAGTGCTGGGATTACAGGTGTGAGGCACTGTGCCTGGCC	chr21:27331467-27331765	chr21:27393365-27393663	NA	NA	NA	NA	NA	NA	NA	NA
chr10:34806087:-|chr10:34739245:-	chr10:34806087-34739245	PARD3	circular_RNA|multiple_exon	311	15	49	2	6984.67	6286	6548	8120	3.13596	0.103218	64	17	up	NS	chr10:34739245-34806087	NM_019619	-	chr10:34690846-34739244	48399	chr10:34806088-34985245	179158	NM_019619_intron_19_0_chr10_34690846_r(-)	NM_019619_intron_22_0_chr10_34806088_r(-)	78.62	594	94	6	18259	18844	32114	31546	1.68e-141	502	TTTTTTTTTTTTTTTTTGAGACAGAGTCTCACTCTGTAGCCCAGGCTAGAGTGCAGTGGCGTGATCTCGGCTCACTGCAAGCTCTGCCTCTCAGGTTCACGCCATTCTCCTGCCTCAGCCTCCCGAGTAGCTGGGACTACAGGTGCCCGCCACCACGCCCAGCTAATT------TTTTTAGTAGATACGGGGTTTCACCGTGTTAGCCAGGATGGTCTCGATCTTCTGACCTAATGATCCACCCGCCTCGGCCTCCCAAACTGCTGGGATTACAGGCATGAGCCACCATACCCGGCATTTTTTTTTTTTTTTTTTTTTTTTTTTGAGACAGAGTTTTGCTCCTGTCACCCAAGCTGGAGTGCAGTGGTGTGATCTTGGCTCACTGCAACTTCTGCCTCC…	TTTTTCTTTTTTCTTTTGAGACAGAGTCTCGAACTGTTGCCCAGGCTGGAGTGCAGTAGCGTGATCTCGGCTCACTGCAACCTCCACCTCCCAGGTTCAAGCGATTCTCCTGCCTCAGCCTACCAAGTAGCTGGGATTACAGGTGTGCACCCCCAGGCCCGGCTCATTTTTGTATTTTTAGTAGAGGTGGGGTTTCACCATGTTGGTCAGGCTGGTCTCAAAATCCTGACCTTGTGATCCGCCCACCTCAGCCTCCCAAAGTGCTGGGATTATAGGCGTAAGCCACTGCACCTGGC---------------------CTTTTTTGAGAAGGTGTCTCCCT-GTGTTGCCCGGGCTGGAGTGCGGTGGT---ATCTCAGCTCACAGCAGCCTCTGCCTCC…	chr10:34720401-34720986	chr10:34953132-34953700	NA	NA	NA	NA	NA	NA	NA	NA
chr10:93756126:+|chr10:93768032:+	chr10:93756126-93768032	BTAF1	circular_RNA|multiple_exon	353	13	49	7	5738.67	5806	5630	5780	3.88706	0.540884	62	20	up	NS	chr10:93756126-93768032	NM_003972	+	chr10:93754402-93756125	1724	chr10:93768033-93768585	553	NM_003972_intron_22_0_chr10_93754402_f(+)	NM_003972_intron_25_0_chr10_93768033_f(+)	75.667	300	63	4	750	1041	374	77	1.09e-53	203	AGGCCGGGCGTGGTGGCTTACACCTGTAATCCCAGCACTTTGGGAGGCCGAGGTGGGTGAATCAC--GAGGTCAGGAGTTCAAGACCAGCCTGGCCAATATGGTGAAACCCCCATCTCTACTAAAAATACAAAAAT----TAGCCGGGCGTGATGGG--ACATGCCTGTAGTCCCAGGTACTTGGGAGGCTGAGGCAGGAGAATCACTGGAACCCGGGAGGCAGAGGTTGCAGTGAGCCAAGATCGCGCCACTGCACTCTAGCCTAGGCGACAGAGCGAGACTCAGTCTCAAAAAAAAAA	AGGCCAGGTATGGTGGCTCACATCTCTAATCCCAGCACTTTGGGGGGCCAAGGTGGGAGGATCACTTGAAGCCAGGAGTTCAAGACCAGCATGGGCAACAAAATGAGAACGCTGCCTCTACCAAAAAAAAAAAAAAAAACTAGCTGGCCATAGTGGTGCACATG--TATAGTCCCAGCTACTTGGGAGGCTGAGGTGGGAAGATGGCCTGAGTCCAGGAGTTTGAGGCTGCAGTGAACCATGATTCTGCCACTGCACCCCAGCCTGGGCAACAGAGCAAGACTCTGTCTCAAAAAAGAAA	chr10:93755151-93755442	chr10:93768109-93768406	NA	NA	NA	NA	NA	NA	NA	NA
chr8:71496028:-|chr8:71495399:-	chr8:71496028-71495399	TRAM1	circular_RNA|multiple_exon	303	10	49	10	7380.33	7113	7204	7824	4.8381	0.909126	59	20	up	NS	chr8:71495399-71496028	NM_014294	-	chr8:71487241-71495398	8158	chr8:71496029-71499129	3101	NM_014294_intron_0_0_chr8_71487241_r(-)	NM_014294_intron_2_0_chr8_71496029_r(-)	70.879	182	38	6	7582	7758	3024	2853	1.69e-15	77	GGTGTGGTGGCACATGCCTGTAGTCCCAGCTATTTGGGAGGCTGAGGTCCCCGGGAGCATCACTGGTCCCCGGGAGTTCAAGACTGCATTGAGCCATGATCGTGCCACTACA---CAGCCTTGGTGAC-AGAGTGAGACCCTGTCTCAAAAAACAACAGTAACATAAATAAATAAA-AAGAA	GGCGTGGTGGCAGACGCCTGTAATCCCAGCTACTTGGGAGGCTGAGG----CAGGAGAATTGCTTGAAACCAGAAGGTGGAGGTCACAGTGAGCAGAGATTGCGCCACTGCACTCCAGCCTGGGCAACAAGAGCGAAACTCCATCTCAAAAA-----AATAA-ATAAATAAATAAAGAAGAA	chr8:71487641-71487817	chr8:71496106-71496277	TRAM1:71490743	1	NA	NA	NA	NA	NA	NA
chr13:114149817:+|chr13:114157903:+	chr13:114149817-114157903	TMCO3	circular_RNA|multiple_exon	615	23	48	46	6162	6006	5775	6705	2.17043	1.7915	71	69	up	NS	chr13:114149817-114157903	NM_017905	+	chr13:114145589-114149816	4228	chr13:114157904-114164552	6649	NM_017905_intron_0_0_chr13_114145589_f(+)	NM_017905_intron_5_0_chr13_114157904_f(+)	90.476	21	2	0	1665	1685	391	371	0.2	30.1	CAAAGTGTCTTTTTAATAACT	CAAAGTGTCTTTTAATTAACT	chr13:114147253-114147273	chr13:114158274-114158294	NA	NA	NA	NA	NA	NA	NA	NA
chr14:37754523:+|chr14:37838829:+	chr14:37754523-37838829	MIPOL1	circular_RNA|multiple_exon	236	21	48	6	414.67	391	400	453	2.23429	0.24661	69	27	up	NS	chr14:37754523-37838829	NM_138731	+	chr14:37739731-37754522	14792	chr14:37838830-37892059	53230	NM_138731_intron_6_0_chr14_37739731_f(+)	NM_138731_intron_10_0_chr14_37838830_f(+)	86.288	299	34	2	13826	14117	46015	45717	2.9e-97	352	TTTATATTTTTGAGACTGAGTCTCACACTGTTGCCCAGGCTGGAGTGCAGTGGTACAATCTTTGTTCATTGCAACCTCCGCCTCCTGAGTTAATGCCATTCTCCTGCCTCAGCCTCCTGAGTAGCTGGGATTACAGGTGCCCACCACCATGCCTGGCTAATTTTTTGTAT------TTTTAGTAGAGAC-GGGGTTTCACCATGTTAGCCGGGATGGTCTCGATCTCCTGACCTGGTGATCCACCTGCCTCGGCCTCCCAAAGTGCTGGGATTACAGGCGTGAGCCATTGTGCCTGGCC	TTTTTTTTTTTGAGACAGAGTCTCGCTCTGTCGCCCAGGCTGGAGTGCAGTGACGCAATCTCGGCTCACTGCAAGCTCCGCCTCCCAGGTTCACGCCATTCTCCGGCCTCAGCCTCCCGAGTAGCTGGGACTACAGGCGCCCGCCACCACGCCTGGCTAATTTTTTGTATTTTTTTTTTTAGTAGAGACAGGGGTTTCACCGTGTTAGCCAGGATGGTCTCGATCTCCTGACCTCGTGATCCGCCTGCCTCGGCCTCCCAAAGTGCTGGGATTATAGGCGTGAGCCACCATGCCCGGCC	chr14:37753556-37753847	chr14:37884546-37884844	NA	NA	NA	NA	NA	NA	NA	NA
chr6:150174296:-|chr6:150147400:-	chr6:150174296-150147400	LRP11	circular_RNA|multiple_exon	252	19	48	4	6494.67	6049	6357	7078	2.40391	0.17992	67	23	up	NS	chr6:150147400-150174296	NM_032832	-	chr6:150141840-150147399	5560	chr6:150174297-150184543	10247	NM_032832_intron_0_0_chr6_150141840_r(-)	NM_032832_intron_5_0_chr6_150174297_r(-)	80.923	325	54	4	1384	1703	830	509	8.86e-82	297	TTTGTTTTGTTTTGTTTTTGAGACATCGAGTCTCACTCT-GTTGTCCAGGTTGGAGTACAGCGGCGCGATCTCAGCTCACTGCAGCCTCTGCTTCCCGGGTTCAAACGATTCCCCTGCCTCAGCCTCCCTAGTAGCTGGGATTACAGGTGCATGCCACCACACCTGGCTAATTTTTGTATTTTTAGCAGAGATGGGGTTTTGCCATGTTGGCCAGGCTGGTCTCAAAACTTCTGACCTCAAGTGATCCTCCTGCCTCAGCCTCCCACCATGCTGGGATTACAGGTGTGAACCACTGTGCCCAGCCT----GTTACATATTTTAAA	TTTTTTTTTTTTTTTTTTTAAGA--TGGAGTTTCGCTCTTGTTGCCCAGGCTGGAGTGCAATGGCGCGATCTCGGCTCACTGCAACCTCCGCCTCCTAGGTTCAAGCGATTCTCCTGCCTCAGCCTCCCGAATAGCTGGGATTACAGGCGCATGCCACCAGCTCTGGCTAATTTTTGTATTTTTAGTAGAGATGGGGTTTCATCACATTGGTCAGGCAGGTCTC-AAACTCCTGACCTCAGGTGATCCGCCCTCCTCGGCCTCCCAAAGTGCTGGGATTACAGGCATAAGCCACCACGCCCGGCCTTAAAGTTTCTTATTTTCAA	chr6:150145697-150146016	chr6:150183714-150184035	AL355312.2,LRP11:150142152;AL355312.2,LRP11:150142172;AL355312.2,LRP11:150142195;AL355312.2,LRP11:150142204;AL355312.2,LRP11:150142205;AL355312.2,LRP11:150142244;AL355312.2,LRP11:150142260;AL355312.2,LRP11:150142261;AL355312.2,LRP11:150142311;AL355312.2,LRP11:150142337;AL355312.2,LRP11:150142338;AL355312.2,LRP11:150143364;AL355312.2,LRP11:150143376;AL355312.2,LRP11:150143394;AL355312.2,LRP11:1501…	55	NA	NA	AL355312.2,LRP11:150145738;AL355312.2,LRP11:150145760;AL355312.2,LRP11:150145791;AL355312.2,LRP11:150145828;AL355312.2,LRP11:150145839;AL355312.2,LRP11:150145856;AL355312.2,LRP11:150145872;AL355312.2,LRP11:150145874;AL355312.2,LRP11:150145896;AL355312.2,LRP11:150145912;AL355312.2,LRP11:150145939;AL355312.2,LRP11:150145944;AL355312.2,LRP11:150145982	13	NA	NA
chr22:46085592:+|chr22:46125470:+	chr22:46085592-46125470	ATXN10	circular_RNA|multiple_exon	340	18	48	10	10547.3	10551	9684	11407	2.90541	0.513866	66	28	up	NS	chr22:46085592-46125470	NM_013236	+	chr22:46068060-46085591	17532	chr22:46125471-46134610	9140	NM_013236_intron_0_0_chr22_46068060_f(+)	NM_013236_intron_6_0_chr22_46125471_f(+)	82.517	286	44	1	10858	11143	5588	5309	4.84e-79	291	GGCCGGGCACGGTGGCTCACGCCTGTCATCCCAGCACTTTGGGAGGCCAAGGCAGGTGGATCACCTGAGGCCAGGAGTTTGAGACCAGCCTGGCCAACATGGTGAAACCCCATCTCTACTAAAAATACAAAAATTTGTTGGGCATGGTGGCACATGCCTGAAATTCTACCTACTTGGGAGGCTGAGGCATGAGAATTGCTTGAACTTGGGAGGCGGGGGTTGCAGTGAGCTGAGATCCTGCCTCTGCACTCCAGCCTGGGCAACAGAGCAAAACTCTGTCTCAAAA	GGCCGGGCACGGTGGCCCATGCCTATAATCCTAGCACTTTGGGAGCCCGAGGCGGGTGGATCACCCAAAGTCGGGAGTTCAAGACCAGCCTGGCCAACAAGGCGAAACCCCATCTCTACTAAAAATACAAAAATTAGCCGGACATGGTGGTGGGTGCCTG------CAGCTACACAGGAGGCTGAGGCAGGAGAATCGCTTGAACCTGGGAGACGGAGGTTGCAGTGAGCCAAGACCACACCTCTGCATTCCAGCCTGGGCAACAGAGCAAGACTCTATCTCAAAA	chr22:46078917-46079202	chr22:46130779-46131058	ATXN10,Z95331.1:46068220;ATXN10,Z95331.1:46068506	2	NA	NA	NA	NA	NA	NA
chr8:27156076:-|chr8:27151597:-	chr8:27156076-27151597	TRIM35	circular_RNA|multiple_exon	325	17	48	10	2665	2415	2479	3101	2.75063	0.458106	65	27	up	NS	chr8:27151597-27156076	NM_171982	-	chr8:27147696-27151596	3901	chr8:27156077-27168317	12241	NM_171982_intron_2_0_chr8_27147696_r(-)	NM_171982_intron_4_0_chr8_27156077_r(-)	71.777	287	62	7	199	483	4486	4217	1.94e-34	138	TTATTTCTTCCTCGCTCTTCTTTTTTTTAGAGACAGGGTCTTGCTGTATCACCCAGGCTGGAGTACAGTGGGT-GATTATAGCTCAGTGTAACCTCAAACTCATGGGCTCAAGTGATCCTCTCTCCTTAGCCTCCTGAGTAGCTGGGACTACAGGCACGAGCCACCATGCCCAACTAATTTTTTTCATTTTTTACCAGTCAGGTAGGGGTGAGGGGGGTCTCACTATGTTGCCCAAGCTGGTCTTGAATCCCTGGCCTCAAGTGATGCTTCC-ACCTTGGCCTCCCA	TTCTTTTTTTCTTTCTTTTTTTTTTTTTTGAGACAGTGTCTTGCTCTGTCGTACAGGCTGGAGGGCAGTGGCACGATCTCGGCTCACTGCAACCTCCATCTCCCGGGTTTAAGCGATTCTCCTGCCTCAGCCTCCCAAGTAGCTGGGACTACAGGTACCTGCCACCATGCCTGGTTAA-TTTTTGCATTTTT---------AGTAGAGAT----GGGGTTTCACCATACTGGCCAGGCTGGTCTCGAACTCCTGACCTC--GTGAT-CTGCCTGCCTCGGCCTCCCA	chr8:27151114-27151398	chr8:27163832-27164101	NA	NA	NA	NA	NA	NA	NA	NA
chr5:633884:+|chr5:644540:+	chr5:633884-644540	CEP72	circular_RNA|multiple_exon	465	13	48	10	6635.67	5838	6858	7211	3.14315	0.622766	61	23	up	NS	chr5:633884-644540	NA	NA	NA	NA	NA	NA	NA	NA	NA	NA	NA	NA	NA	NA	NA	NA	NA	NA	NA	NA	NA	NA	NA	NA	NA	NA	NA	NA	NA	NA
chr7:2608588:+|chr7:2613122:+	chr7:2608588-2613122	IQCE	circular_RNA|multiple_exon	115	12	48	24	6821	6602	6432	7429	4.10572	1.77736	60	36	up	NS	chr7:2608588-2613122	NA	NA	NA	NA	NA	NA	NA	NA	NA	NA	NA	NA	NA	NA	NA	NA	NA	NA	NA	NA	NA	NA	NA	NA	NA	NA	NA	NA	NA	NA
chr10:22002701:+|chr10:22016857:+	chr10:22002701-22016857	MLLT10	circular_RNA|multiple_exon	222	4	48	3	2526	2371	2406	2801	11.8254	0.634863	52	7	up	NS	chr10:22002701-22016857	NM_004641	+	chr10:21977468-22002700	25233	chr10:22016858-22019828	2971	NM_004641_intron_13_0_chr10_21977468_f(+)	NM_004641_intron_16_0_chr10_22016858_f(+)	79.091	110	23	0	15650	15759	938	829	1.24e-19	95.1	TTGTAGAGATGAGGTTTTGCCGTGTTGGCCAGGCTGATGTTGCAGTCCTGTACTCAAGTGATCTGCCAGCCTTGGCCTCCCAAAGTGCTGGGATTACAGGCATGAGCCAC	TTGTAGACATGGAGTCTTGGCATGTTGCCCAGGCTGGTCTTGAACTCCAGGCCTCAAGCAATCCTCCAAACTTGGCCTCCCAAAGCGCTGGGATTATAGACATGAGCCAC	chr10:21993117-21993226	chr10:22017686-22017795	NA	NA	NA	NA	NA	NA	NA	NA
chr2:36605500:+|chr2:36669878:+	chr2:36605500-36669878	CRIM1	circular_RNA|multiple_exon	666	19	47	18	27225	25502	27039	29134	2.33307	0.829264	66	37	up	NS	chr2:36605500-36669878	NM_016441	+	chr2:36583767-36623756	39990	chr2:36669879-36691676	21798	NM_016441_intron_0_0_chr2_36583767_f(+)	NM_016441_intron_3_0_chr2_36669879_f(+)	85.714	35	3	2	23485	23517	19316	19282	0.52	33.7	CCCCAGCAC-TGTGTTCT-GTTTCCTTCCCTGCAA	CCCCAGCTCCTGTCTCCTTGTTTCCTTCCCTGCAA	chr2:36607251-36607283	chr2:36689160-36689194	CRIM1:36584132;CRIM1:36605597;CRIM1:36584132;CRIM1:36605597	4	NA	NA	NA	NA	NA	NA
chr8:27995215:+|chr8:28019595:+	chr8:27995215-28019595	ELP3	circular_RNA|multiple_exon	250	15	47	2	5241	4701	5081	5941	2.899	0.105504	62	17	up	NS	chr8:27995215-28019595	NM_018091	+	chr8:27989922-27995214	5293	chr8:28019596-28047165	27570	NM_018091_intron_8_0_chr8_27989922_f(+)	NM_018091_intron_13_0_chr8_28019596_f(+)	85.05	301	41	3	2526	2823	20500	20201	9.24e-92	331	TTTTTTTTTTTTTCCTTGAGACGGAGTCTCGCACT-GTCATTCAGGCTGGAGTGCAATGGCACGATCTTGGCTCACTGCAACCTCTGCCTCCCGGGTTCAAGCAATTCTCCTGCCTCAGCCTTCTGAGTAGCTGGGATTACAGGTGCCCACCACCACACCTGGCTAATTTTTTGTATTTTTAGTAGAGACGGGGTTTCACCATGTTGACCAGGCTGGTCTCGAACTTCTGACCTC--GTGATCCGCCCGCCTCTGCCTCCCAAAGTGCTGGGATTACAGGCGTGAGCCACTGCGCCTGGCC	TTTTTTTGTTTGTTTTTGAGACGAAGTCTCTCTCTTGTCACCCAGGCTGGAGTGCAATGGCGTGATCTCGGCTCACTGCAACCTCTGCCGCCCAGCTTCAAACGATTCTCCTGCCTCAGCCTCCAGAGTACCTGGGATTACAGGTGCATGCCACCACACCCAGCTAATTTTTTGTATTTTTAGTGGAGACAGGGTTTCAACATGTTGGCCAGGCTGGTCTCGAACTCCTGACCTCAGGCAATCCATGTGCCTCAGCCTCCCAACGTGCTGGGATTACAGGTGT-AGCCACTGTGCCCGGCC	chr8:27992447-27992744	chr8:28039796-28040095	NA	NA	NA	NA	NA	NA	NA	NA
chr17:6503778:-|chr17:6493099:-	chr17:6503778-6493099	KIAA0753	circular_RNA|multiple_exon	302	13	47	17	3019.67	2605	2926	3528	3.21875	0.965572	60	30	up	NS	chr17:6493099-6503778	NM_014804	-	chr17:6483185-6493098	9914	chr17:6503779-6510192	6414	NM_014804_intron_0_0_chr17_6483185_r(-)	NM_014804_intron_6_0_chr17_6503779_r(-)	81.356	118	22	0	9582	9699	2625	2508	1.47e-26	114	TTTATTTATTTTGAGACGGAATCTCACTCTGTTGCCCAGGCTGGAGTGCAGTGGTGTGATCTCTGCTCACTGCAATCTCCACCTCCCAGGTTCAAGCGATTCTCCTGCCTCAGCCTCC	TTTTTTTTTTTTGAGACAGGGTCTTGCTCTGTTGTCCAGGCTGGAGTGCAGTGACATGATCATGGCTCACTGCAGCCTCGACTTCCCAGGCTCAAGTGATTCTCCTACTTCAGCCTCC	chr17:6483400-6483517	chr17:6507568-6507685	NA	NA	NA	NA	NA	NA	NA	NA
chr19:19308916:+|chr19:19310043:+	chr19:19308916-19310043	RFXANK	circular_RNA|multiple_exon	134	11	47	17	7195.33	6501	6663	8422	4.16884	1.19295	58	28	up	NS	chr19:19308916-19310043	NM_134440	+	chr19:19308431-19308915	485	chr19:19310044-19312457	2414	NM_134440_intron_4_0_chr19_19308431_f(+)	NM_134440_intron_7_0_chr19_19310044_f(+)	84.718	301	42	4	107	406	1863	1566	3.68e-91	322	GCTGGGTGCAGTGGCTCATGCCTGTAATCCCAGCACTTTGGGAGGCCGAGGCGGGTGGATCACTTGAGGTCAGGAGTTCAAGACCAGCCCGGCCAACATGGGTGAAACCCTGTCTCTACTAAAAAAATACAAAAATTAGCCAGGCGTCGTGGTGGGTGCCTGTAATCCCAGGTACTCTGGAGGCTGAGGTGGGAGAACTGTGTGAACCTGGGAGGCGGAGGTAGCAGTGAGCCGAGATTGCGCCACTGCACTCCAGCCTGGGCAAC-AGAGCAAGACTCTATCTCCAAAAAAAAAAAAAAA	GCCGGGTGTGGTGGCTCATGCCTGTAATCCCAGCACTTTGGGAAGCTGAGGCGGGTGGATCACCTGAGGTCGGGAGTTTGAGATCA-CCTGACCAACATGGA-GAAACCCTGACTCTACTAAAAATGCA-AAAAATTAGTTGGGCATGGTGGTGCATGCCTGTAATCCCAGCTACTTGGGAGGCTGAGGCAGGAGAATTGCTTGAACCTGGGAGGCGGAAGTTGCAGTGAGCCGAGATCACGCCATAGCACTCCAGCCTGGGCAACAAGAGCGAAACTCCATCTCAAAAAAAAAAAAAAAA	chr19:19308537-19308836	chr19:19311609-19311906	NA	NA	NA	NA	NA	NA	NA	NA
chr2:128100770:-|chr2:128087497:-	chr2:128100770-128087497	MAP3K2	circular_RNA|multiple_exon	155	9	47	8	3676.67	3544	3539	3947	5.2296	0.798131	56	17	up	NS	chr2:128087497-128100770	NM_006609	-	chr2:128084394-128087496	3103	chr2:128096627-128100701	4075	NM_006609_intron_9_0_chr2_128084394_r(-)	NM_006609_intron_14_0_chr2_128096627_r(-)	85.223	291	40	2	1628	1917	1594	1306	8.11e-91	325	TTTATTTTATTTATTTTTTGAGACAGAGTCTCACTCCGTCACCCAGGCTGGAGTACAGTGGCGCGGTCTCAGCTAACTGTAACCGCTGCCTCCTGGGTTCAAGTGATTCTCCTGCCTCAGCCTCCTGAATAACTGAGATTACAGGCGCCCGCCACCATGCCTGGCTAAT-TTTTATATTTTTAGTAGAGATGGGGTTTCAGCCTGTTAGCCAGATTGGTCTCGAACTCCTGACCTCATGTGATCCACCCACCTTGGCCTCCCAGAGTGCTGGGATTACAGGCGTGAGCCAC	TTTTTTTTTTTTTTTTTTTGAGACAGAGTCTTGCTCTGTCGCCCAGGCTGGAGTGCAGTGGCGTGATCTCGGCTCACTACAAGATCCGCCTCCTGGGTTCACGCCATTCTCCTGGCTCAGCCTCCTGAGTAGCTGGGACTACAGGCGCACGCCACCATGCCTGGCTAATTTTTTGTATTTTTAGTAGAGATGGGGTTTCACTGTGTTAGCCAGGATGGTCTCAATCTCCTGACCTC--GTGATCCACCCGACTCGGCCTCCCAAAGTGCTGGGATTACAGGCATGAGCCAC	chr2:128085580-128085869	chr2:128099108-128099396	NA	NA	NA	NA	NA	NA	NA	NA
chr2:32145979:-|chr2:32117061:-	chr2:32145979-32117061	MEMO1	circular_RNA|multiple_exon	254	7	47	44	3085.33	2898	2884	3474	6.74688	5.24352	54	51	up	up	chr2:32117061-32145979	NM_015955	-	chr2:32108532-32117060	8529	chr2:32145980-32157135	11156	NM_015955_intron_2_0_chr2_32108532_r(-)	NM_015955_intron_5_0_chr2_32145980_r(-)	85.246	305	41	3	6573	6876	6871	6570	1.5e-93	338	GGCTGGGTGTGGTGGCTCACGCCTGTAATCCCAGCACTTTGGGAGGCCAAGGCAGGTGGATCACTTTAGGTCAGGAGTTTGAGACCAGCCTGGCCAACATGGTGAAACCCCATCTTTACTAAAGATACAAAAAGT-AGCTGGATGTGGTGGCACATGCCTGTAGTCCCAGCTACTCGGGAGGTTGAGGCAGGAGAATCACTTGAACCCGGGAGGCAGAGGTTGCAGTGAGCTGAGATTGCACCACTGCACTCTAGCCTGGGCAACAGGGTGAGACTCCATCTTAAAAAAAAGAAAAAAAGAAAAA	GGTTGGGTGCAGTGCCTCATGCCTGAAATGCCAGCACTTTGGGAGGCTGAAGCAGGCGGATCACG--AGGTCAGGAGATCGAGACCATC-TGGCTAACATGGTGAAACCCCATCTCTACTAAAAATACAAAAAATTAGCCAGGCGTGGTGGCACACGCCTGTAATCCCAGCTACTCAGGAGGCTGAGGCAGGAGAATCGTTTGAACCCGGGAGGCAGAGGTTGCAGTGAGCTGAGATTGTGCCACTGCACTCCAGCCTGGGGGACAGAGCAAGACTCCGTCTCAAAAAAAAAAAAAAAAAAAAAA	chr2:32110185-32110488	chr2:32150265-32150566	NA	NA	NA	NA	NA	NA	NA	NA
chr1:213037067:+|chr1:213058738:+	chr1:213037067-213058738	FLVCR1	circular_RNA|multiple_exon	247	161	46	185	5550	5336	5268	6046	0.289402	1.01413	207	346	down	NS	chr1:213037067-213058738	NM_014053	+	chr1:213032533-213037066	4534	chr1:213058739-213061232	2494	NM_014053_intron_0_0_chr1_213032533_f(+)	NM_014053_intron_4_0_chr1_213058739_f(+)	84.899	298	36	2	4121	4409	453	156	2.4e-93	334	GCTGGGTGCAGTGGCTCACGCCTGTAATCCCAGCACTTTGGGAGGCCGAGGCGGGCGGATCATGAGGTCAGGAGTTCGACACCAGCCTGACCAACATGGTGAAACCCCGTCTGTACTAAAA---TACAAAAATTAGCTGGGCGTTGTGGCGCGCGCCTGTAATCCCAGCTACTCAGGAGGCTGAGGCAGGAGAATTGCTTGAACCTGGGAGGGAGAGGTTGCAGTGAGCCAAGATTGCGTCACTGCACTCCAGCCTGGGAGAC------AGACTTTGTCTCAAAAAAAAAAAAAAGAA	GCTGGGCGCGGTGGCTCACGCCTGTAATCCCAGCACTTTGGGAGGTCGAGGCGGGTGGATCACAAGGTCAGGAGATCGAGACCATCCTGGCTAACAAGGTGAAACCCCGTCTCTACTAAAAATATAAAAAAATTAGCCGGACATGGTGGCGGGTGCCTGTAGTCCCAGCTACTCGGGAGGCTGAGGCAGGAAAATGGCGTGAAGCCGGGAGACAGAGGTTGCAGTGAGCCGAGATTGCGCCACTGCACTCTAGCCTGGGCGACAGAACGAGACTCCGTCTCAAAAAAAAAAAAAAAAA	chr1:213036653-213036941	chr1:213058894-213059191	NA	NA	FLVCR1:213059887;FLVCR1:213059932;FLVCR1:213059971	3	NA	NA	NA	NA
chr2:69267176:+|chr2:69271945:+	chr2:69267176-69271945	ANTXR1	circular_RNA|multiple_exon	142	150	46	82	26261.7	23979	26901	27905	0.273356	0.469755	196	232	down	down	chr2:69267176-69271945	NM_053034	+	chr2:69240784-69267175	26392	chr2:69271946-69297778	25833	NM_053034_intron_0_0_chr2_69240784_f(+)	NM_053034_intron_2_0_chr2_69271946_f(+)	85.324	293	39	3	23819	24110	20628	20339	3.27e-89	325	TTGTTTTTTTGTTTTTTGAGATGGAGTTTCCCTCTTGTTGCCTAGGCTGGAGTGCAAGGGTGCAATCTCAGCTCACTGCAACCTCAGCCTCCCGGGTTCAAGTGATTGTCCTGCCTCAGCCTCCTGAGTAGCTGGGATTACAGGCATACGCCACCATGCCCGGCTAAT-TTTTGTATTTTTAGTAGAGACGGGGTTTCGCCATGTTAGCCAGGCTGGTCTGGAACTCCTGACCTCAGGTGATCCACCTGCCTTGGCCTCCCAAAGTGCTGGGATTACAGGCATGAGCCACTGC	TTTTTTTTTTTTTTTTTGAGACGGAGTCTTGCT-TTGTCACCCAGGCTGGAGTGCAGTGGCACAATCTCAGCTCACTGCAACCTCTGCCTCCCAGGTTCACGTAGTTCTCCTGCCTCAGCCTCCTGAGTAGCTGGGACTACAGGTGCGTGCCACCACACCTGGCTAATTTTTTGTATTTTTAGTAGAGATGGGCTTTCACCATGTTAGCCAGGATGGTCTCGATCTCCTGACCT--TGTGATCCGCCCGCCTCGGCCTCCCAAAGTGCTGGGATTACAGGCGTGAGCCACTGC	chr2:69264602-69264893	chr2:69292284-69292573	NA	NA	NA	NA	NA	NA	NA	NA
chr12:46637097:-|chr12:46633462:-	chr12:46637097-46633462	SLC38A1	circular_RNA|multiple_exon	328	105	46	124	39378	36699	38174	43261	0.421168	1.00182	151	229	down	NS	chr12:46633462-46637097	NM_030674	-	chr12:46623423-46633461	10039	chr12:46637098-46662308	25211	NM_030674_intron_13_0_chr12_46623423_r(-)	NM_030674_intron_15_0_chr12_46637098_r(-)	87.823	271	32	1	4967	5236	19617	19347	3.38e-93	336	CACTTTGGGAGGCCGAGGCGGGCGGATCACGAGGTCAGGAGATCGATACCATCCTGGCTAACACGGTGAAACCCCGTCTCTACTAAAAATACAAAAAATTAGCCGGGTACGGTGGCGGGCGCCTGTGGTCCCAGCTACTCGGGAGGCTGAGGCAGGAGAATGGCGTGAACCCAGGAGGCGGAGCTTGCAGTGAGCCGAGATAGCGCCACTGCAGTCCGGCCTGGGCGAAAGACAGAGACTCCGTCTC-AACAAAAAAAAAAAAAAAAGAAA	CACTTTGGGAGGCCGAGGCGGGCAGATCACGAGTTCAGGAGATCAAGACCATCCTGGCTAACACATTGAAACCCCGTCTCTACTAAAAATACAAAAAATTAACCAGGTGCGGTGGCGGGTGCCTGTAGTCCCAGCTACTTGGGAGGCTCAGGCAGGAGAATCGCTTGAACCTGGGAGGCAGAGTTTGCAGTGAGCCAAGATCGTGCCACTGCACTCCAGACAGGGTGATAGAGTGAGACTCCGCCTCAAAAAAAAAAAAAAAAAAAAGAAA	chr12:46628226-46628495	chr12:46642692-46642962	NA	NA	NA	NA	NA	NA	NA	NA
chr17:49340635:+|chr17:49346265:+	chr17:49340635-49346265	UTP18	circular_RNA|multiple_exon	179	20	46	51	12216	10707	11453	14488	2.15019	1.88451	66	71	up	NS	chr17:49340635-49346265	NM_016001	+	chr17:49338288-49340634	2347	chr17:49346266-49350722	4457	NM_016001_intron_0_0_chr17_49338288_f(+)	NM_016001_intron_3_0_chr17_49346266_f(+)	71.336	307	68	4	1166	1456	404	102	1.98e-40	158	TTTTTTTTTTTTTTTAGAC------TCGCCCTGTCGCCCAGGCTGGAGTGCAGTGGCGC--------CATCTCGGCTCACTGCAACCTCCACTTCCTGGGTTCAAGCGATTCTCCTGCCTCAGCCTCTGGAGTAGCTGGCATTACAGGCGTGCGCCACCACGCCTGGCTAATTTTTTTTTGTATCTTTAGTAGAAACGGGGTTTCACCATCTTCGCCAGGCTGGTCTCAAACTCCTGACCTC--GTGATCCGCCCGCCTCGGCCTCCCAAAGTGCTGAGACTACAAGTGTGAGCCACCGCACCCGGC	TTTTTTTTTTTTTTGAGACAGAGTCTCACTCTGTCACCCAGGCTGGAGTACGGTGGCACTTATCACTTATCACAGGTTATTGCACCCTAGTCTTCCCTAGCTCAAGCAATCCTCCCACCTCAGCCCCCCAAGTAGTCGGGACTACAGGAACATACCACCAGGCCTGGCTAA----TTTTTGTATTTTTTGTAGAGATGGGGTTTCGCCATGTCACCCGGTCTGGTCTTAAACTCCTGGACTCAAGCGATCCACCCGCCTCGGGCTCCCAAAGCACTGGGATGACAGGCGTGAGCTACCGAGCCAGGC	chr17:49339453-49339743	chr17:49346367-49346669	NA	NA	NA	NA	NA	NA	NA	NA
chr20:2097312:+|chr20:2098061:+	chr20:2097312-2098061	STK35	circular_RNA|single_exon	749	19	46	47	2973.67	2769	2813	3339	2.38318	2.0514	65	66	up	up	chr20:2097312-2098061	NM_080836	+	chr20:2084012-2097311	13300	chr20:2098062-2124429	26368	NM_080836_intron_1_0_chr20_2084012_f(+)	NM_080836_intron_2_0_chr20_2098062_f(+)	80.066	301	48	4	4872	5161	319	20	3.46e-72	266	GGTGGCTCACACCTGTAATCCCAACACTTTGGGAGGCCGAGGTGGACGGATCACCTCAGGTCAGGAGGTGGAGACCAGCCTGGCCAAAGTGGTGAAACCCTGTCTCTACTAAAAATACAAAAAATCAGCTGGGCGTGGTGGCGGGCGCCTGTAATCCCAGCTACTCAAGAGGCTGAAGCAGGAGAATCACTTGAACCCGGGAGGCAGAGGCTGCAGTGAGCTGAGATC--------GCATCAG-TGCACTCCAGCCTGGGCGACAGAGCAAGA--CTGTCTCCAAAAAAAAAGAAAGAAAC	GGTGGCTCACAACTGTAATCCCAGCACTTTGGGAGGCTGAGACCAGCAGATCGCTTGAGGTCAGAAGTTTGAGACCAGCCTAGCCAACATGGTGAAACTCCGTCTCTACTAAAAATACA-AAAATTAGCCGGGCATGATGGCAGGTGCCTGTAATCCCAGCTACCCAGGTGGCTGAGGCACGAGAATCACTTGAACTCGGGAGGTGGAGGTTGCAGTGAGCTGAGATCCTGCCACTGCACCCGCTGCACCCCAGCCTGACCAACAGAGTGAGACCCTGTCTCAAAACAAAAAACAAAAAAC	chr20:2088883-2089172	chr20:2098081-2098380	NA	NA	NA	NA	NA	NA	NA	NA
chr2:135010666:+|chr2:135028121:+	chr2:135010666-135028121	MGAT5	circular_RNA|multiple_exon	287	17	46	26	4858	4515	4598	5461	2.65704	1.26447	63	43	up	NS	chr2:135010666-135028121	NM_002410	+	chr2:135012216-135027956	15741	chr2:135028122-135075099	46978	NM_002410_intron_0_0_chr2_135012216_f(+)	NM_002410_intron_1_0_chr2_135028122_f(+)	83.333	294	34	4	11247	11535	16164	15881	2.23e-83	306	TGGGCGCGGTGGCTCATGCCTGTAATCCGAGCATTTTGGGAGGCTGAGGCTGGTGGATCACA--AGGTCAGGAGTTTGAGACCAGCCTGACCAAGATGGTGAAACCCCATCTCTACTAAAAATACAAAAATTAGCTGGGTGTGGTGGCACCTGTAATCCCAGCTACTCAGGAGGCTGAGGCAGGAGAACTGCTTGAACCCAGGAGGCAGA---TGCAGTGAGCTGAAATCGTGCCACTGCACTCCAGCCTTGGCCACAGAGCAAGACTCCATCTCAAAAAAAAAAAAAAAAAGA	TGGGCGCGGTGGCTCA--CCTATAATCTCAGCACTTTGGGAGGGCGAGGCAGGCAGATCACCTGAGGTCAGGAGTTCAAGACTAGCCTGGCCAACATGGTAAAACCCCGTCTCTACTAAAAATACAAAAATTAGCTGGGTG--------CCTGTAATCTCAGCTACTTGGGAGGCTGAGGCAGGAAAACTGCTTGAACCCAGGAGGCAGAAGTTGCAGTGAGCAGAGACTGCGCCACTATACTCCAGCCTAGGCAATAGAGCGAGACTCCATCTTAAAAAAAAAAAGAAAAAGA	chr2:135023462-135023750	chr2:135044002-135044285	NA	NA	NA	NA	NA	NA	NA	NA
chr5:32724804:+|chr5:32739136:+	chr5:32724804-32739136	NPR3	circular_RNA|multiple_exon	288	14	46	11	6688.33	5968	6850	7247	2.86265	0.647046	60	25	up	NS	chr5:32724804-32739136	NM_001204376	+	chr5:32710890-32724803	13914	chr5:32739137-32774813	35677	NM_001204376_intron_0_0_chr5_32710890_f(+)	NM_001204376_intron_2_0_chr5_32739137_f(+)	71.575	292	61	4	10596	10869	5261	4974	3.05e-38	154	AGGCTGGGCGTGGTGGCTCATGCCTGTAATCTCAGCACTTTGGGAGGCCCACGGTGGGCCGATCACTTAGCC------------------TGGCCAACATGACAAAACTCTATCTATACAAAAAGAACGAAAATTAGCCGGGTGTGGTAACATGCACCTGTAGTCTCAGTTACTTGGGAGGTGCTGAGGTGGGAGGATCGCTTGAGCCCAGGAGATGGAGGTTGCAGTGAGCTAAGACTGAGCCACTGCACTCTTGTCCGGGTGACAGAGTGAGAGTCTGTCTCCAAACAAA	AGGCTGGGCGAGATGGCTCACGCCTGTAATCCCAGCACTTTGGGAGGCTGA-GGCAGGCAGATGACAAGGTCAAGAGATCGAGACCATCTTGGCCAACATAGTGAAACCCCATCTCTACTAAAAATACAAAAATTAGCCAGGCGTGGCGGCACGTGCCTGTAATCTCAGCTACTTGGGAG--GCTGAGGCAGGAGAATCACCTGAACCCGGGAGGCAGGGGTTGCAGTGAGCCAGGATTATGCCACTGCATTCCAG-CCTGGCGACAGAGCAAGACTCTGTCTCAAAAAAAA	chr5:32721485-32721758	chr5:32744110-32744397	NPR3:32711215;NPR3:32712273	2	NA	NA	NA	NA	NA	NA
chr2:172305191:+|chr2:172333460:+	chr2:172305191-172333460	DCAF17	circular_RNA|multiple_exon	226	11	46	13	773.67	740	738	843	4.19315	1.03742	57	24	up	NS	chr2:172305191-172333460	NR_028482	+	chr2:172300124-172305190	5067	chr2:172333461-172334496	1036	NR_028482_intron_2_0_chr2_172300124_f(+)	NR_028482_intron_9_0_chr2_172333461_f(+)	79.92	249	48	2	1561	1809	810	564	6.65e-58	217	CAGTGCAGTGGCGTGATCTCCACTCACTGCAACCTCTGCCTCCCAGGCTCAAGCAATTCTCCTGCCTCAGCCTCCCAAGTAGCTGGGACTACAGGCACCCAGCACCATGCCCCACTAATTTTTGTATTTTTAGTAGACACGGGGTTTCACCATGTTGGCCAGGCTGGTCTCGAACTCTTGACCTCAAGTGATCCACCCTCCTTGGACTCCCAAAGTGCTGGGATTACAGGCATAAGCCACCATGCCCGG	CACTGTAGTGGCACAATCTTGGCTCACTGCATCCTCTGCCTCCCAGGCTCAAGTGATCCTCCCAGCTCAGCCTCCCCAGTAGCTGGGGCTACAGGCATACACCACCATGCCTGGCTAA-TTTTCTACTTTTTGTAGAGACAGGGTTT-ACCATGTCACCCAGGGTGATCTCGAACTCCTGAACTCAAGCAATCTGTCTGCCTTGGCCTTCCAAAGTGCTGAGATTACAGGTGTGAGCCACCATGCCCGG	chr2:172301684-172301932	chr2:172334024-172334270	NA	NA	NA	NA	NA	NA	NA	NA
chr3:125033897:-|chr3:125032152:-	chr3:125033897-125032152	ZNF148	circular_RNA|multiple_exon	464	9	46	18	3550	3358	3438	3854	4.99218	1.74261	55	27	up	NS	chr3:125032152-125033897	NM_021964	-	chr3:125007073-125032151	25079	chr3:125032501-125042152	9652	NM_021964_intron_4_0_chr3_125007073_r(-)	NM_021964_intron_5_0_chr3_125032501_r(-)	84.663	326	42	3	14357	14682	7902	7585	1.63e-98	356	TTTTGGATATATAATACATACATTTGGCTGGGTGCAGTGGCTCACGCCTGTAATCCCAGCACTTTGGGAGGCCGAGGCGGACGGATCACGAGGTCAGGAGATTGAGACCATCCTGGCTAACATGGTGAAACCCTGTCTCTACTAAAAATACAAAAAAAAATTAGCTGGGCATGGTGGCACGCGCCTGTAGTCCCAGCTACTTGGGAGGCTGAGGCAGGAGAATGGCATGAACCTGGGAGGTGGGGCTTGCAGTGAGCTGAGATCACGCCACTGCACTCCAGCCTGGGCGACAGAGTGAGACTCTGTCTCAAAAAAAAAAAAAAAAA	TTTTAAATATATAAAACAT-----TGGCCGGGTGCAGTGGCTCACGTCTGTCATCCCAACACTTTGGGAGGCCGAGGCGGGCAGATCAGCAGGTCAGGAGATCGAGACCATCCTGGCCAACATGGTGAAACCCTGTCTCTACTAAAAATAC--AAAAAAATTAGCTGGGCATGATGGTGCATGCCTGTAGTCCCAGCTACTCAGGAGGCTGAGGCAGGACAATCATTTGAACCCAGGAGGGGAAGGGTGCAGTGAGCCGAGATCGAGCCACTGCACTCCAACCT-GGTGACAGAGCAGGACTCCATCTCAAAAAAAAAAAAAAAAA	chr3:125017470-125017795	chr3:125034251-125034568	NA	NA	NA	NA	NA	NA	NA	NA
chr12:110922883:+|chr12:110925748:+	chr12:110922883-110925748	FAM216A	circular_RNA|multiple_exon	1173	8	46	26	1964	1740	1790	2362	5.58939	2.39416	54	34	up	NS	chr12:110922883-110925748	NM_013300	+	chr12:110910924-110922882	11959	chr12:110925749-110927823	2075	NM_013300_intron_1_0_chr12_110910924_f(+)	NM_013300_intron_5_0_chr12_110925749_f(+)	85.424	295	42	1	87	380	492	198	3.69e-93	334	TTTTTTTCTTTTTTCTTTTTTTTTTGAGATGGAGTCTCACTCTGTTGCCTGGGCTGGAGTGCAGTAGTGCGATCTGGGCTCACTGCAACCTCTGCCTCCTGGGTTCAAGCGATTCTCCTGCCTCAGCCTCCTGAGTAGCTGGGACTACAGATGCGTGCCACCATGCCTGGCTAATTTTTCTATTTTTAGTAGAGACAGG-GTTTCGCCATGTTGGCCAGGCTGGTCTGGAGCTCCTGACCTCAGGTGATCCACCTGCCTCCGCCTCCCAAAGTGCTGGGATTACAGGCATGAGCC	TTCTTTTCTTTTTTTTTTTTTTTTTGAGATGGAGTCTCACTCTGTCACCCAGGCTGGAGTACAGTGGCGCAATCTCAGCTCACTCCAACCTCCGCCTCCCAGGTTCAATCGATTCTCCTGCCTCAGTCTCCCAAGTAGCTGGGATTACAGGCGCCTGCCATCACGCCCAGCTAAGTTTTGTATTTTTAATAGAGATGGGAGTTTCGCCATGTTGGCCAGGCGGGTCTCGAACTCTTGACCTCAGGTGATCTGCCTGACTCGGCCTCCCAAAGTGCTGGGATTACAGGCGTGAGCC	chr12:110911010-110911303	chr12:110925946-110926240	NA	NA	NA	NA	NA	NA	NA	NA
chr8:11666303:+|chr8:11689179:+	chr8:11666303-11689179	FDFT1	circular_RNA|multiple_exon	249	8	46	21	15446.7	15139	14119	17082	6.1654	2.32642	54	29	up	NS	chr8:11666303-11689179	NM_004462	+	chr8:11660441-11666302	5862	chr8:11689180-11695896	6717	NM_004462_intron_0_0_chr8_11660441_f(+)	NM_004462_intron_6_0_chr8_11689180_f(+)	76.623	308	52	2	1676	1966	4497	4193	5.18e-65	241	TTTTTTTTTTTTTTTGAGATGGAGTCTTGCTCTGTTACCCAGGCTGGAGTGCAGTGGTGGCGGGACCTCAGCTAGATGCAGCCTCCGCCTCCTGGGTTCAAGCAATTCTCCTGCCTCAGCCTGCTGAGTAGCTGGGATTACAGGCACCTGCCACTACGCCCGGCTGA-----------------TTTTTTGGTATTTTTAGTAGAGACGGGGTTTCACCATGTTGGTGAGGCTGGTTTTGAACTCTTGACCTCAAGTGATCTGCTCGCCTTGGTCTCCCAAAGTGCTAGGATTACAGGCGTGAGCCAC	TTTTTTTTTTTTTTTAAGATGGTGTCTCGCTCTGTCACCCAGGCTAGAGTGCAGTGGTGCA---ATCTTGGCTCACTGCAGCCTCCACTTCCCAGGTTCATGCGATTCTCCTGCCTCAGCCTCCCAAGTAGGTGGGATTACAGGCACCTGCCACCATGCCCAACTAACTTTTGTATTTTTTTTTTTTTTTTTTTTTTTTAGTAGAGACAGGGTTTCATCACATAAGTCAGGCTGGTTTCGCACTCCTGACCTCAAGTGATCCGCCTGCCTCAGCCTCCCAAAGTGCTGAGATTAGAGGCATCAGCCAC	chr8:11662116-11662406	chr8:11693372-11693676	FDFT1:11661044	1	NA	NA	NA	NA	NA	NA
chr9:140605419:+|chr9:140611634:+	chr9:140605419-140611634	EHMT1	circular_RNA|multiple_exon	619	5	46	7	12821.7	11723	12113	14629	8.90379	1.12189	51	12	up	NS	chr9:140605419-140611634	NM_024757	+	chr9:140513502-140605418	91917	chr9:140611635-140622800	11166	NM_024757_intron_0_0_chr9_140513502_f(+)	NM_024757_intron_2_0_chr9_140611635_f(+)	83.388	307	47	2	37049	37354	1870	1567	2.27e-86	318	GGCTGGGCGCAGTGGCTCACACCTATAATCCCAGCACTTTGAGAGGCCGAGGTGGGCGGATCACCTGAGGTCAGGAGTTAGAGACCAGCCTGGCCAACATGGTGAGACCTCATCTCTACTAAAATTATAAAAATTAGCTGGGCATGGCAGCGTGCGCGTGTAATCCCAGCTACTCAGGAGGCTGAGGCAGGAGAATCACTTGAACCTGGGAGGTGGAAGTTGCAGTGAGCTGAGTTGGCACCATTGCACTCCAGCCTGGGTGACAGAGCGAGACTCCATCTCAAAAACAAAAACA-AAAAACAAAAA	GGCCGGGCGCGGTGGCTCACACCTGTAATCCCAGCACTCTGGGAGGCCGAGGCGCATGGATCACCTGAGGTCAG---TTCAAGAACAGCCTGGCCAACATGGTGAAACCTCATCTCTACTAAAAATACAAAAATTAGCCAGGTGTGGTGGTAGGCGCCTGTAGTCCCAGCTACTTGGGAGGCTGAAGCATGAGAATCACTTAAACCTGGGAGGCGGGGGTTATAGTGAGCTGAGATCGCGCCATTTCACTCTAACCTGGGTGACAGAGCAAGACTCCGTCTCAAAAAAAAAAAAAGAAAAAGAAAAA	chr9:140550550-140550855	chr9:140613201-140613504	NA	NA	NA	NA	NA	NA	NA	NA
chr21:40601362:-|chr21:40578034:-	chr21:40601362-40578034	BRWD1	circular_RNA|multiple_exon	290	5	46	0	3091.67	3088	2892	3295	9.82351	0	51	5	up	NS	chr21:40578034-40601362	NM_033656	-	chr21:40574472-40578033	3562	chr21:40601363-40604102	2740	NM_033656_intron_3_0_chr21_40574472_r(-)	NM_033656_intron_15_0_chr21_40601363_r(-)	74.007	277	62	5	333	601	2430	2156	7.69e-41	161	TTTTGGAGACGGAGTCTCTCTCTGTTACCTAGGTTGGAGTGCAGTGGCATGATCTTGGCTGACTGCAACCTCTGCCTCCCGGG-TCAAGCAGTTCTCCTGCCTCAGCCTCCTGAGTAGTTGGGACT----ACAGGTACA---TGCTGCCATGCCTGGCTAATTTTTTGTATTTTAGTAGAGACAGGGTTTCACCGTGTTGCCCAGGCTGGTCTCGAACTCCTGAGCTCAGGCAATCCGCCTGCCTCAGCCTCCTAAAGTGCTAGGATTGCAGGTGTG	TTTTGGAAACAGGATCTCACCATGTTGCCTAGGCTGGAGGGCAGTAGCACAATCATGGCTCACTGCAATCTCAAACTCCTGAGCTCAATCAATCCTCCCACATCAGCTTCCCGAGTACCTGGGACTGACTACAGGTACAACATGCCACCACACCAAGCTAATTTTTTATTATTT-GTAGAGACAGG-TCTCCCTATGTTGTCCAGACTAGTCTCGAACTCCTGGGCTCAAGTGATGCTCCCACAACAGCTTCCCAAAGTGCTGGGATTATAGGTGTG	chr21:40577433-40577701	chr21:40601673-40601947	NA	NA	NA	NA	NA	NA	NA	NA
chr2:29129326:+|chr2:29140861:+	chr2:29129326-29140861	WDR43	circular_RNA|multiple_exon	223	4	46	48	10688.3	9722	10224	12119	10.9353	9.62654	50	52	up	up	chr2:29129326-29140861	NM_015131	+	chr2:29124991-29129325	4335	chr2:29140862-29145784	4923	NM_015131_intron_1_0_chr2_29124991_f(+)	NM_015131_intron_5_0_chr2_29140862_f(+)	80.139	287	48	6	3544	3829	1675	1397	1.58e-65	242	TTTTTTTTTTTTTTTGATATGGAGTTTCACTGTTGTTGCCCAGGCTGGAG-GCAATGGCGCAATCTTGGCTCACTGCAACCTCTGCCTCTCAGGTTCACATGATTCTCCTGCCTCAGCCTCTCAGGTAGCTGGGATTACAGGCATGTGCTACCACACCCGGCTAATTTTGTATTTTTTTAGTAAAGATGGGAGTTTTGCCATGTTGGTCAGGCTGGTCCTGACCTCAGGTGATCCGCCTGCCTCAGCCTCCCAAAGTGCTGGGATTACAGGCGTGAGCCACCACGCC	TTTGTTTTTTTTTTTGAGACGGAGTCTCGCTCT-GTCACCCAGGCTGGAGTGCAGTGGCACTATCTCGGCTCACTGCAAGCTCCACCTCCCAGGTTCACGGCATTCTCCTGCCTCAGCCTCCCGAGTAGCTGGGACTACAGGCGCCCGCCACCAGCCCCGGCTAATTTTTTGTATTTTTAGTAGAGACAGG-GTTT---CACCGTGGTCTCGAT-CTCCTGACCTCA--TGATCCACCTGCCTCGGCCTCCCAAAGTGCTGGGATTACAGGTGTGAGCCACAGCGCC	chr2:29128534-29128819	chr2:29142258-29142536	NA	NA	NA	NA	NA	NA	NA	NA
chr6:165957056:-|chr6:165862416:-	chr6:165957056-165862416	PDE10A	circular_RNA|multiple_exon	177	12	45	26	1026.67	997	942	1141	3.96895	1.89322	57	38	up	NS	chr6:165862416-165957056	NM_001130690	-	chr6:165848866-165862415	13550	chr6:165957057-166075434	118378	NM_001130690_intron_16_0_chr6_165848866_r(-)	NM_001130690_intron_20_0_chr6_165957057_r(-)	86.275	306	42	0	10439	10744	30030	29725	1.38e-100	363	TAGGCCAGGCACAGTGGCTCACGCCTGTAATCCCAGCACTTTGGGAGGCTGAGGCGGGTGGATCACCTGAGGTCGGGAGTCCGAGACCAGCCTGACCAACATGGAGAAATCCCATCTCTACTAAAAATACAAAATTAGCTGGGCGTGGTGGCACATGCCTGTAATCCCAGCTACTCGGGAGGCTGAGGCAGGAGAATCGCTTGAACCTGGGAGGCGGAGGTTGCAGTGAGCCAAGATTGCACCATTGCACTCCAGCCTGGGCAACAAGAGTGAAACTCCGTCTCAAAAAAAAATTAAAAATTAAAA	TAGGCCAGGCATGGTGGCTCATGCCTGTAATCCCAGCACTTTGGGAGGCCAAGGTGGGTGGATCACCTGAGGTCAGGAGTTTGAGACCAGCCTGACCAACATGGTGAAACTCTGCCTTTACTAAATACAAAAAATTAGCCAGGCATGGTGGCACATGCCTGTAATTTCAGCTACTTGGGAGGCTGAGGCAGGAGAATCACTTGAACCCAGGAGGCGGAGGTTGCAGTGAGCCAAGATTGCGCCACTGCACTCCAGCCTGAGTGATAAGAGGGAGAGTCCATCTCAAAAAAAAAAAAAAAAAAAAAA	chr6:165851672-165851977	chr6:166045405-166045710	NA	NA	NA	NA	NA	NA	NA	NA
chr4:140468203:-|chr4:140439039:-	chr4:140468203-140439039	SETD7	circular_RNA|multiple_exon	286	11	45	12	9395.67	9164	8720	10303	4.29921	0.970309	56	23	up	NS	chr4:140439039-140468203	NM_030648	-	chr4:140432998-140439038	6041	chr4:140468204-140477251	9048	NM_030648_intron_0_0_chr4_140432998_r(-)	NM_030648_intron_6_0_chr4_140468204_r(-)	83.333	264	39	4	1411	1670	6312	6050	5.88e-72	264	TTTTTTTTTGAGACAGAGTCTCGCTCAGTCTCCCAAG-CTGGAGTGCAATGGTGAGATCTCGGCTCACTGCAACCTCTGCCTCCCAGGTTCAAGCAATTCTCCCACCTCAGCCTCCCGAATAGCTGGGATTACAGGCACCTGCCATTATGCATGGCTAA--TTGTTGTATTTTT-GTAGAGATGGGGGTTTCACCATGTTGGCCAGGCTGGTCTTGAACTCCTGACCTCAGGGGATCCACCCGCCTCAGCCTCCCAAAGTGCTA	TTTTTTTTTGAGACAGAGTTTTACTCTTTTTGTCCAGACTGGAGTGCAATGGTGCGATCTTGGCTCACTGCAACCTCCGCCTCCCGGGTGCAAGCAATTGTCCTGCCTCAGCCTCCCTAGTAGCTGGGATTACAGGCACCTGCCACCAAGCCCAGCTTATTTTTTTGTATTTTTAGTAGAGAT-GAGGTTTCACTATATTGGCCAGGCTGGTCTCGAACTTCTGACCTCAGGCAATCTACCCACCTCAGCCTCCAAAACGGCTA	chr4:140437369-140437628	chr4:140470940-140471202	NA	NA	NA	NA	NA	NA	NA	NA
chr13:114149817:+|chr13:114188555:+	chr13:114149817-114188555	TMCO3	circular_RNA|multiple_exon	718	10	45	45	6162	6006	5775	6705	4.68	4.03087	55	55	up	up	chr13:114149817-114188555	NM_017905	+	chr13:114145589-114149816	4228	chr13:114188556-114193671	5116	NM_017905_intron_0_0_chr13_114145589_f(+)	NM_017905_intron_8_0_chr13_114188556_f(+)	71.672	293	44	6	3613	3872	855	569	1.34e-41	163	TTTTGTTTTTTTTTTGAGACAGAGTTTTGCTGTTGTTGCCCAAGCTGGAGTACAATGGCGTGATCTGGGCTCCCTGCAACGTCCGCCTCCCGGGTTCTAGCGATT-------------------AGTAGCTGGGATTACAGGCGTGCGCCACCAGGCCCA--------------TATTTTTAGTAGAAACAGGGTTTCACCATGTTAACCAGGCTGGTCTTGAACTCCTGACCTCAGGTGATCTGCCTGCCTTGGTCTCCCAAAGTGCTTGGGATTACAGGCATAAGCCACCA	TTTTGTTTGTTTT--GATATGGGGTCTTGCTCT-GTCGCCCAGGCTGGAGTGCAGTGGCACGATCTTGGCTCACTGCAAGCTCCGCCTCCCGCGTTCACGCCATTCTCCTGCCTCAGCCTCCTGAGTAGCTGGGACTACAGGCGCCCGCCACCACACCCAGCTAATTTTTTTTGTACTTTTAGTAGAGACGGGGTTTCATCATGTTAGCCAGGATGGTCTCGATCTCCTGACCT--TGTGATCCACCCGCCTCAGCCTCCCAAAGTGC-TGGGATGACAGGCGTGAGCCACCA	chr13:114149201-114149460	chr13:114189124-114189410	NA	NA	NA	NA	NA	NA	NA	NA
chr1:150923841:+|chr1:150935195:+	chr1:150923841-150935195	SETDB1	circular_RNA|multiple_exon	248	6	45	13	5576	4994	5711	6023	6.5584	1.7965	51	19	up	NS	chr1:150923841-150935195	NM_012432	+	chr1:150923567-150923840	274	chr1:150935196-150935449	254	NM_012432_intron_12_0_chr1_150923567_f(+)	NM_012432_intron_17_0_chr1_150935196_f(+)	84.211	19	3	0	248	266	40	22	3.8	21.1	TTTCCTTTATTTCCCTCTG	TTTCCTTTATTAGACTCTG	chr1:150923814-150923832	chr1:150935217-150935235	NA	NA	NA	NA	NA	NA	NA	NA
chr12:109095099:-|chr12:109051080:-	chr12:109095099-109051080	CORO1C	circular_RNA|multiple_exon	502	5	45	0	31250.3	27863	29285	36603	8.56298	0	50	5	up	NS	chr12:109051080-109095099	NM_014325	-	chr12:109048187-109051079	2893	chr12:109095100-109125204	30105	NM_014325_intron_4_0_chr12_109048187_r(-)	NM_014325_intron_9_0_chr12_109095100_r(-)	80.13	307	49	7	2305	2609	15572	15276	2.27e-70	259	GGCGCAGTGGC-CATTCCTGTAATCCCAGCACTTTGGGAGGCTGAGGTGGCTGGATCACTTGAGGCTGGGAGTTGGAGACCAGCCTGGCCAACATGGTGAAACTCTGTGTCTACTAAAAATACAAAAATTAGCCACGGGTGGTGGCATGTGCCTATCTATAATCCCAGCT-CTTGCCAGGCTGAGGCAGGAAAATCGCTTGAACTTGGGAGGCGGAGATTGCAGTGAGCCGAGATAGCACTACTGCACTCCAGCCTGGGCGACAGAGGGAGACTCAGTCTTTAAAAAAAAAAAAAAGAAAAAGAAAA	GGCGGGGTGGCTCACACCTGTAATCCCAGCACTTTGGGAGGCCGAGGCGGGTGGATCACAAG-GTCAGGAAAT--GAGACCATCCTGGCTAACACGGTGAAACCCCGTCTCTACTAAAAATGCAAAAATTGGCCAGGCGTGGTGGCACGCGC----CTGTAATCCCAGCTACTCGGGAGGCTGAGGCAGGAGAATCGCTTGAACCCGGAAGTCGGAGGTTGCAGTGAGCCAAGAT--CGCCACTGCACTCCAG-CTTGGCAATAGAACGAGACTCTGTCGCAAAAAAAAAAAAAAAAAAAAAAAAAA	chr12:109048471-109048775	chr12:109109633-109109929	NA	NA	NA	NA	NA	NA	NA	NA
chr7:140069482:-|chr7:140055468:-	chr7:140069482-140055468	SLC37A3	circular_RNA|multiple_exon	188	107	44	92	4453.67	4070	4290	5001	0.390127	0.699748	151	199	down	NS	chr7:140055468-140069482	NM_207113	-	chr7:140051947-140055467	3521	chr7:140069483-140080081	10599	NM_207113_intron_7_0_chr7_140051947_r(-)	NM_207113_intron_11_0_chr7_140069483_r(-)	86.913	298	36	3	1657	1952	1828	1532	4.24e-98	351	TGGGCCAGGTGTGGTGGCTCACGCCTGTAATCCCAGCACTTTGGGAGGCTGAGGCAGGTGGATCACGAGGTCAGGAGTTCAAGACCAGCCTGGCCAACATGATGAAACCCTGTCTCTA-CTAAAAATACAAAAATTAGCCGGGCGTGGTCACGGGCACCTGTAATCCCAGCTACTCCAGAGGCTGAGGCA-GAGAATTGCTTGAATCCAAGAGGCGGAGGTTGCAGTGAGCCAAGATCATGCCATTGCACTCCAGCCTGAGTGACAAAGCGAGACTCCGTATCAAAAAAAAAACAAAA	TGGGCCGGGAGCGGTGGCTCACACCTGTAATCCCAGCACTTTGGGAAGCCGAGGCAGGAGGATCACGAGGTCAAGAGATCAAGACCATCCTGGCCAACATGGTGAAACCCTGTCTCTACCTAAAAATACAAAAATTAGCTGGGCGTGGTGGCATGCGCCTGTAGTCCCAGCTACTCAGGAGGCTGAGGCAGGAGAATCGCTTGAACCCGGGAGGCGGATGTTGCAGTGAGCCGAGATCATGCCACCGCACTCCAGCCTG-GCGATAGAGCAAGACTCCATCTCACAAAAAAAAAAAAA	chr7:140053516-140053811	chr7:140078254-140078550	NA	NA	SLC37A3:140076604;SLC37A3:140076646;SLC37A3:140076676;SLC37A3:140076682;SLC37A3:140076702;SLC37A3:140076706;SLC37A3:140077064;SLC37A3:140077068;SLC37A3:140077097;SLC37A3:140077111;SLC37A3:140077115;SLC37A3:140077121;SLC37A3:140077137;SLC37A3:140077138;SLC37A3:140077146;SLC37A3:140077160;SLC37A3:140078281;SLC37A3:140078650;SLC37A3:140078654;SLC37A3:140078676;SLC37A3:140078677;SLC37A3:140078699;SLC…	30	NA	NA	SLC37A3:140078281	1
chr2:26486248:+|chr2:26500028:+	chr2:26486248-26500028	HADHB	circular_RNA|multiple_exon	186	19	44	27	10940.7	10111	10265	12446	2.28105	1.15445	63	46	up	NS	chr2:26486248-26500028	NM_000183	+	chr2:26477343-26486247	8905	chr2:26500029-26501481	1453	NM_000183_intron_2_0_chr2_26477343_f(+)	NM_000183_intron_6_0_chr2_26500029_f(+)	79.452	292	56	3	754	1044	364	76	2.33e-66	246	GGGGGCTCACGCCTGTAATCCCAGCACTTTGGGAGGCTGAGGCAGGTGGATGGCCTGAGGTCAGGAGTTTGAGACCAGCTTGGTCAACATGGCGAAACCCCATCTCTACTAAAAATACAAAAATTAGCTGGGCATGGTGGCATACGCCTGTAGTCCCAGCTACTTGGGAGGCTGAGACACGAGAATCT-TTGAACCCAGGAGGCGGAGCTTGCAGTGAGCCGAGGTCACACCACTGCACTCCAGCCTGGGTGACAGAGCGAGACTCCGGCTCAAAAAAAAAAAAAAAAGAAA	GGTGGCTCACGCCTGTAATCCCAGCACTTTGG-AGGCTGAGGTAGAAGGATCACTTGAGGCCAGAGGTTTAAGACCAGCCTGGGCAACATGGCGAGATCCCGTCTCCACAAAAAATTTAAAAATTAGCTGGGTGTGGTGG--AGCACCTGTAGACCCAGCTACTTGGGATCCTAAGGCAGGATGATCTCTTGAGCTCAAGAGTTTGAGCCTGCAGTGAGCTATGATGGTACCACTGCACTCCAGCCTGAGTGACAGAGTGAGGTTCTGTGTTAAAAAAAAAAAAAAAAAAAA	chr2:26478096-26478386	chr2:26500104-26500392	NA	NA	NA	NA	NA	NA	NA	NA
chr19:1632404:-|chr19:1625575:-	chr19:1632404-1625575	TCF3	circular_RNA|multiple_exon	205	9	44	39	23114.7	20189	21810	27345	4.52553	3.19933	53	48	up	NS	chr19:1625575-1632404	NM_003200	-	chr19:1624000-1625574	1575	chr19:1632405-1646353	13949	NM_003200_intron_11_0_chr19_1624000_r(-)	NM_003200_intron_15_0_chr19_1632405_r(-)	83.624	287	42	4	1178	1460	7297	7012	2.77e-81	293	TTTTGAGACGGAGTCTTTCTCTGTC-CCCAGGCTGGAGTGCAGTGACACGATCTCGGCTCACTGCAGCCTCTGCCTCCCGGGTTCAAGTGATTCTCCTGCCTCGGCCTCCCGAGTAGCTGGAATTATAGGCACCCGCCACCACGCCCGGCTACTTTTTGTAT-TTTCAGTAGAGACGGGGTTTCACTGTGTTGGCCAGGATGGTCTTGATCTCTTGACCTC--GTGATCTGCCTGCCTTGGCCTCCCAAAGTCCTGGTATTACAGGCATGAGGCACCGCACCCAGCC	TTCTGAGACAGAGTCTCGCTGTGTCGCCCAGGGTGGAGTGCGGTGGCGCGATCTCAGCTCACTGCAACCTCTGCCTCCCAGGTTCAAGTGATTCTCCTGCCTCAGCCTCCCGAGCAGCTGGGATTGCAGGCACCTGCTACCATGCCTGGCTAATTTTT-TATATTTTAGTAGAGATGGAGTTTCGCCCTGTGGGCCAGGCTGGTCTTGAACTCCTGACCTCAGAAGATCCACCTGCCTTGGCCTCCCAAAGTGCTGGGATTACAGGCATGAGCCACCACCACCAGCC	chr19:1624115-1624397	chr19:1639057-1639342	NA	NA	NA	NA	NA	NA	NA	NA
chr8:74601048:-|chr8:74585342:-	chr8:74601048-74585342	STAU2	circular_RNA|multiple_exon	297	8	44	2	1613	1611	1570	1658	5.64363	0.242913	52	10	up	NS	chr8:74585342-74601048	NM_014393	-	chr8:74529687-74585341	55655	chr8:74601049-74650518	49470	NM_014393_intron_6_0_chr8_74529687_r(-)	NM_014393_intron_8_0_chr8_74601049_r(-)	74.012	658	113	9	14717	15371	1420	818	9.63e-120	428	CAAGATAATTTTTTTTTTTAATTGAGATGGAGTGTTGCTCTGTTGCCCAGGCTGGAATGCAATAGCACGATCTTCGCTCACTGTAACTTCCCCTACCTGGGTTCAAGAGATTCTCATGCCTCACCCTCCCAAGTAGCTGGGACTACAGGCGTGGGCCACCACGCCCGGCTAATTTTTTAATTTTTTTTTAGTAGAGATGGGGTTTCACCATGTTGGTCAGGCTGGTCTTGAACTCCTGACCTCAGGTGATTCGCCCACCTCAGCCTCTCAGAGTGCTGGGATTACAGGCGTGAGCCACCGTGCCCAGTCCCCCAAGATAGTTCTTAAAACCCCGTGTTACTGAGTGTGACTATTGTGCCTTTTAAATATTTTTTTTTTTTAATGGAGTGTTGCTCTGTC…	CAAGATTACTTTCTTTTTT---TGGAACGCA-TCTCGCTCTGTAGCCCAGGCTGGAGTGCAGTGGTGTGATCTCAGCTCACTGCAACCTCCGTCTGCTGGGTTCAAGCAACTCTTCTGCCTCAGCCTCCCAAGTAGCTGGGACTACAGGTGTGCACCACCATGACTGGCTGATTTTTT--TGTATTTTTAGTAAAGATGGGGTTTCACCATGTTGGCCATGCTGGTCTTGATCTCCTGATCTCAGGTGATCTACCTGCCTTCGTCTCCCAAAGTGCTGGGATTACAGGCGTGAGCGACCACGCCTGG----CCAAGATT-----------------------------ACTTTTGT---------------TTTTTTTTTGAGACAGTCTCACTCTTTT…	chr8:74569971-74570625	chr8:74649099-74649701	NA	NA	NA	NA	NA	NA	NA	NA
chr12:122242630:+|chr12:122244011:+	chr12:122242630-122244011	SETD1B	circular_RNA|multiple_exon	457	7	44	3	12574	10802	12898	14022	5.26425	0.330155	51	10	up	NS	chr12:122242630-122244011	NA	NA	NA	NA	NA	NA	NA	NA	NA	NA	NA	NA	NA	NA	NA	NA	NA	NA	NA	NA	NA	NA	NA	NA	NA	NA	NA	NA	NA	NA
chr15:86076815:+|chr15:86087186:+	chr15:86076815-86087186	AKAP13	circular_RNA|multiple_exon	479	6	44	4	8732.67	8398	8449	9351	7.28907	0.598724	50	10	up	NS	chr15:86076815-86087186	NM_007200	+	chr15:86064807-86076814	12008	chr15:86087187-86118361	31175	NM_007200_intron_2_0_chr15_86064807_f(+)	NM_007200_intron_4_0_chr15_86087187_f(+)	88.462	312	26	3	5380	5691	26138	25837	2.25e-110	396	TTTTTTTTTTTTTTTTTTGAGAGGGTGTCTCGCTCTGTCGCCCAGGCTGGAGTGCAGTGGCGCGATCTCTGCTCACTGCAAGCTCCGCCTCCTGGGTTCAGGCCATTCTCCTGCCTCAGCCTCCCGAGTTCCCGAGTAGCTGGGACTACAGGCGCCCGCCACCACGCCCGGCTAAGTTTTTGTGTTTTTTAGTAGAGACGGGGTTTCACCGTGTTAGCCAGGATGGTCTTGATCTCCTGACCTCGTGATCCGCCCGCCTTGGCCTCCCACAGTGCTGGGATTACAAGCGTGAGCCACCGCACCCGGCCCTGT	TTTTTTTTTTTTTTTTTTGAGACGGAGTCTCGCTCTGTCGCCCAG-CTGGAGTGCAGTGGCACAATCTCGGCTCACCGCAAGCTCCGCCTCCCAGGTTCACGCCATTCTCCTGCCTCAGCCTCCCAAGT--------AGCTGGGACTACAGGCGCCCGCCACCATGCCCGGCTAATTTTTGGTATTTTT-AGTAGCAACGGGGTTTCACCATGTTAGCCAGGATGGTCTTGATCTCCTGACCTTGTGATCCACCTGCCTTGGCCTCCCAATGTGCTGGGATTACACGAGTGAGCCACCACACCCGGCCCAGT	chr15:86070186-86070497	chr15:86113023-86113324	NA	NA	NA	NA	NA	NA	NA	NA
chr11:62650380:+|chr11:62653080:+	chr11:62650380-62653080	SLC3A2	circular_RNA|multiple_exon	522	109	43	42	102890	85488	101069	122112	0.333679	0.269755	152	151	down	down	chr11:62650380-62653080	NR_037193	+	chr11:62649539-62650379	841	chr11:62653081-62655606	2526	NR_037193_intron_0_0_chr11_62649539_f(+)	NR_037193_intron_6_0_chr11_62653081_f(+)	82.353	221	36	3	424	643	692	474	5.56e-58	212	TTTTTTTTTTTTGAGATGGAGTCTCACTCTTGTCACCCAGGCTGCAGTGCAGTGGAACGATCTCAGCTTACTGCAGCCTCCTCCCCCAGGGTTCAAGCGATTCTCGTGCCTCAGCCTCCTGAGTAGCTGGTACTACAGCCGTGTGCCACCACACCCAGATAATTTTTTTATTTTTAGTAGAGAC-AATTTTCAACATGTTGACCGGTCTGGTTTTGAACTC	TTTTTTTTTTTGGAGAAGGAGTCTCCCTCT-GCCGCCCAGGCTAAAGTGCAGTGGCACAATCTCAGTTCACTGCAACCTCTGCCTCCAGG-TTCAAGCGATTCTCTTGCCTCAGCCTCCCCAGTAGCTGGGACTACAGGCGTGCACCACCACACCTGGCTAATTTTTGTATTTTTAGTAGAGACTGGGTTTCACCCTGTTGGCTAGGCTGGTTTCGAACTC	chr11:62649962-62650181	chr11:62653554-62653772	NA	NA	SLC3A2:62653512;SLC3A2:62653571;SLC3A2:62653669;SLC3A2:62654259;SLC3A2:62654920;SLC3A2:62655060;SLC3A2:62655160;SLC3A2:62655288;SLC3A2:62655296;SLC3A2:62655308;SLC3A2:62655404;SLC3A2:62655406;SLC3A2:62655410;SLC3A2:62655451;SLC3A2:62655468;SLC3A2:62655522	16	NA	NA	SLC3A2:62653571;SLC3A2:62653669	2
chr11:94528177:+|chr11:94533477:+	chr11:94528177-94533477	AMOTL1	circular_RNA|multiple_exon	1070	93	43	6	12174.3	11789	12052	12682	0.452276	0.0599732	136	99	down	down	chr11:94528177-94533477	NM_130847	+	chr11:94501727-94528176	26450	chr11:94533478-94554695	21218	NM_130847_intron_0_0_chr11_94501727_f(+)	NM_130847_intron_2_0_chr11_94533478_f(+)	86.306	314	34	6	12997	13303	8958	8647	4.25e-98	354	GCCGGGTGCGGTGGCTCACGCCTGTAATCCCAGCACTTTGGGAGGCCGAGGTGG-TGGATCAC--GAGGTCAGGAGATCGAGACCATCCTGGCCAACATGGTGAAACCCCGTCTCTACTAAAAATACAAAAATTACCTGGGTGTGGTGGTGCATGC--CTGTAATCCTAGCTACTCAGGAGACTGAGGCAGGAGAATCGCTTGAACCTGGGAGGCAGAGGTTGCAGTGAGCCGAGATCGTGCCACTGCACTCCAGCCT-GGTGACATAGCGAGACTCCGTCTC-AAAAAGAAGAAAAAAAAAAAAAGAAAAAAA	GCCAGGCGCAGTGGCTCATGCTTGTAATCCCAACACTTTGGGAGGCCGAGGTGGGTGGATCACTTGAGGTCAGGAGTTCGAGACCAGCCTGATCAACATGGTAAAACTCCATCTCTACTAAAAATACAAAAATTAGCCAGGTGTGGTGG--CATGCACCTGTAGTCCCAGCTACTTGGGAGGCTGAGGTAGGAGAATCACTTGAACCCGGGAGGCAGAGGTTGCAGTGAGCTGAGATCGAGCCACTGCACTCCAGCCTGGGCAACAAAGTGAGACTCCATCTCAAAAAAAAAAAAAAAAAAAAAAAGAAAGAAA	chr11:94514723-94515029	chr11:94542124-94542435	NA	NA	NA	NA	NA	NA	NA	NA
chr17:47390207:-|chr17:47388674:-	chr17:47390207-47388674	ZNF652	circular_RNA|multiple_exon	291	93	43	91	1457.33	1349	1332	1691	0.468267	0.780597	136	184	down	NS	chr17:47388674-47390207	NM_014897	-	chr17:47376287-47388673	12387	chr17:47390208-47394187	3980	NM_014897_intron_0_0_chr17_47376287_r(-)	NM_014897_intron_3_0_chr17_47390208_r(-)	82.955	352	48	3	3807	4146	1850	1499	8.36e-101	361	CCTCCCAAAGTGCTGGGATTACAAGCTTGAGCCACTGTGCCTGGCCTTT--------TTTTTTTTTTTTTTTTTTTTTCTTTTGAGACAGAGTCTCACTCTG-TTGCCCAGGCCAGAGTGCAATGGCCCGATCTCGGTTCACTGCAACCTCCACCTCCCAGGTTCAAGTGATTCTCCTGCCTCAGCCTCTCAAGTAGCTGGGATTACAGGCATGTGCCACCACGCCTAGCTAAATTTTTATTTTTAGTAGAAACGGGGTTTCACCGTGTTGGCCAGGC---TCTAAAACTCCTGACCTCAGGTGATCCACCCGCCTCAGCCTCCCAAACTGCTGGGATTACAGACATGAGCC	CCTCCCAAAGTGCTGAGATTACAGGTGTGAGCCACTGCACCCGGCCTTAGGGGAGGGTTTTAGTTTGTTTTTTTTTTTTTTTTGAGACGGAGCTTCACTCTTCTTGCCCAGGCTGGAGTGCAATGGCACAATCTCGGCTCACTGCAACCTCCGCCTCCCAGGTTCAAGCGATTCTCCTGCCTCAGCCTCCTGAGTAGCTGGGATTACAGGCATGTGCCACCACACCTGGCTAATTTTGTATTTTTAATAGAGATGGGGTTTCTCCATGTTCGTCAGGCTGGTCTCGAACTCCTGACCTCACGTGATCCACCTGCCTTGGCCTCCCAAAGTGCTAGGATTACAGGTGTGAGCC	chr17:47384528-47384867	chr17:47392338-47392689	NA	NA	NA	NA	NA	NA	NA	NA
chr5:32390543:-|chr5:32379221:-	chr5:32390543-32379221	ZFR	circular_RNA|multiple_exon	1471	21	43	41	17850	13621	13334	26595	2.09169	0.999939	64	62	up	NS	chr5:32379221-32390543	NM_016107	-	chr5:32364382-32379220	14839	chr5:32390544-32395264	4721	NM_016107_intron_2_0_chr5_32364382_r(-)	NM_016107_intron_8_0_chr5_32390544_r(-)	84.155	284	41	3	2983	3263	2437	2155	3.96e-82	300	TGGTGGCTCATGCCTGTAATCCCAGCACTTTAGGAGGCCGAGGCGGGTGGATCACAAG-GTCAAGGAGTTCAAGACCAGCCTGGCCAAGGTGGTGAAACCCCATCTCTACTAAAAACACAAAAAATTAGCCAGGCTTGGTGGCAGACGCCTATAATCCCAGCTACTCGGGAGGCTGAGGCAGGAGAATCACTTGAACTCAG--GGCGGAGGTTGCAGTGAGCCGAGATCGTGCCACTGTACTCCAGCCTGGGCGACATAGTGAGACTCCGTCTCAAAAAAAAAA	TGGTGGCTCATACATGTAATTCCAGCACTTTGGGAGACCGAGGCGGGCAGATCACTTGAGGCCAGGAGTTTGAGACCAGCCTGGTCAACCTGGTGAAAGCCCATCCCTACTAAAAATGCAAAAA-TTAGCCAGGCGTGATGGCAGGTGCCTGTAATCCCAACTACTTGGGAGGCTGAGGCAAGAGAATCACTTAAACTCAGGAGGTGGAGAGTGCAGTGAGCCAAGATCGTGCCATTGCACTCCAGCCTCGGCAACACAGTGAGACTCTGTTTAAAAAAAAAAA	chr5:32375958-32376238	chr5:32392828-32393110	NA	NA	ZFR:32392077;ZFR:32393625	2	NA	NA	NA	NA
chr9:139793165:+|chr9:139802683:+	chr9:139793165-139802683	TRAF2	circular_RNA|multiple_exon	310	20	43	14	14075.7	12551	13125	16551	2.05597	0.530826	63	34	up	NS	chr9:139793165-139802683	NM_021138	+	chr9:139780994-139793164	12171	chr9:139802684-139804371	1688	NM_021138_intron_0_0_chr9_139780994_f(+)	NM_021138_intron_4_0_chr9_139802684_f(+)	77.655	452	83	4	4566	5001	660	211	6.09e-100	358	TTTTTATGTGTGTTTTGTTTTTGAGACAGATGGTTGCTCTTGCTCA--GGCTGGAGTGCAGTGGCATGATCTCAGCTCACTGCAACCTCCGCCTCTCAGGTTTGAGCGATTCTTCTGCCTCAGCCTCTGGAGTAGCTGGGCTTACAGGCTTGCACCACCATGCCTGGCTAATTTT----TTGTATTTTTAGTGGAGACGGGGTCTCACCATGTTGGCCAGCCTGGTCTTGAACTCCTGACCTCATGATCCGCCCGCCTCGGCCTCCCAAAGTGCTGGGATTACAAGTGTGAGCCACCGCGCCCAGCCATT----------TTTTTGTGTTTTTGGTAGAGACAGGGTTTCATCATGTTCCCCAGGCTGGTCTTGAACTCCTGAGCTCAAGCAATCTGCC…	TTTTTTTTTTTTTTTTTTTTCCGAGACGGAATCTCGCTCTGTCGCCTGGGCTGGAGTGCAGTGGCGCAATCTCGGCTCACTGCAAGCTCCGCCTCCTGGGTTCACGCCATTCTCCCGCCTTAGCCTCCTGAGTAGCTGGGACTGCAGGCGCCCGCCACCATGCCCAGCTAATTTTGTTTTTGTATTTTTAGTAGAGACAGGGTTTCACCATGTTAGCCAGGATGGTCTCGAGCTCCTGACCTCGTGATCTGCCCGCCTCGGCCTCCCAAAGTGCTGGGATTACAGGCATGAACCGCCGCACCTGGCCACTCCTGGCTAACTTTTTGCATTTTTAGTAGAGACGGGGTTTCACCATGTTGGCCAGGCTGGTCTTCAACTCCGGACCTC--GTGATCCGCC…	chr9:139785559-139785994	chr9:139802894-139803343	TRAF2:139781626;TRAF2:139782372;TRAF2:139782377;TRAF2:139782396;TRAF2:139782401;TRAF2:139782421;TRAF2:139782422;TRAF2:139782426;TRAF2:139782451;TRAF2:139782461;TRAF2:139782506;TRAF2:139783499;TRAF2:139785386;TRAF2:139785423;TRAF2:139785436;TRAF2:139785441;TRAF2:139785482;TRAF2:139785499;TRAF2:139785509;TRAF2:139785527;TRAF2:139785665;TRAF2:139785678;TRAF2:139785727;TRAF2:139785759;TRAF2:139785762…	80	NA	NA	TRAF2:139785665;TRAF2:139785678;TRAF2:139785727;TRAF2:139785759;TRAF2:139785762;TRAF2:139785837;TRAF2:139785896;TRAF2:139785905;TRAF2:139785925;TRAF2:139785930;TRAF2:139785931;TRAF2:139785958;TRAF2:139785970;TRAF2:139785972;TRAF2:139785986	15	NA	NA
chr16:397106:-|chr16:364543:-	chr16:397106-364543	AXIN1	circular_RNA|multiple_exon	1098	17	43	28	12128	10497	11381	14506	2.33294	1.19186	60	45	up	NS	chr16:364543-397106	NM_181050	-	chr16:360070-364542	4473	chr16:397107-402368	5262	NM_181050_intron_6_0_chr16_360070_r(-)	NM_181050_intron_8_0_chr16_397107_r(-)	84.79	309	38	4	3214	3515	3552	3246	1.19e-93	336	GGCTGGGCGCGGTGGCGCATGCCTGTAATCCCAGCAGTTTGGGAGGCCGAGGCAGGCGGATCACGGGGTCAGGAGATTGAGACCATCGTGGTTAACACAGTGAAACCCCGTCTCTACTAAATAATACAAAAAATTAGCCGGGCGTGGTGGCGGGCACCTGTAGTCCCAGCTACTCGGGAGGCTGAGGCAGGAGAATGGCGTGAACCCGGGAG---CGGCTTGCAGTGATCCGAGATCGC----GCCACTACACTCCAGCCTGGGCGACAGAGCAAGACTCCGTCTCAAAAAGAAAAAAATAAAAGAAAA	GGCCGGGCACAGTGGCTCACACCTGTAATCCCAGCACTTTGGGAAGCCAAGGCGGGCGGATCACGAGGTCAAGAGATCGAGACCATCCTGGCTAACACGGTGAAACCCCATCTCTACTAAA-AATACAAAAAATTAGCCAGGCATGGTGGTGGGCACCTGCAGTCCCAGCTACTCGGGAGACTGACGTGGGAGAATGGCATGAACCCGGGAGGCAGAGCTTGCAGTGAGCCGACACCGCGCCGGCCACTGCACTCCAGCTTGGGCGACAGAGTGAGACTCTGTCTCAAAAA-AATAAAATAAAATAAAA	chr16:361028-361329	chr16:398817-399123	NA	NA	NA	NA	NA	NA	NA	NA
chr22:41677086:-|chr22:41670604:-	chr22:41677086-41670604	RANGAP1	circular_RNA|multiple_exon	276	15	43	30	24781.3	22099	23031	29214	2.75066	1.5129	58	45	up	NS	chr22:41670604-41677086	NM_002883	-	chr22:41664161-41670603	6443	chr22:41677087-41681989	4903	NM_002883_intron_12_0_chr22_41664161_r(-)	NM_002883_intron_14_0_chr22_41677087_r(-)	78.99	614	102	12	4171	4767	2004	1401	5.05e-142	497	CTCATGCCTATAATCCCAGCACTTTGGGAGGCTGAGGCAGGTGGATCACCTGAGGTCAGGAGTTCAAGACCAGCCTGGCCAACATGGTGAAACCCCATCTCTACTTAAAAAATATATAAAAATTAGCTGGGCGCGGTGGCGGGTGCCTGTAATCCCATCTACTCTGGAGACTGAGACAGGAGAATCACTTGAACTTGGGAGGTGGAGGTTGCAGGGAGCCCACATCAGGCCATTGCACTCTAGCCTGGGCGAT-GAGTGAAACTC-CGTCTTAAAAAATAAATAAAT--AGATAAAATA-----------GGCCGGGCACGGTGGCTCACGCCTGTAATCCCAGCACTTTTGGAGGCTGAGGTGGGTGGATCACCTGAGGTCGAGAGTTCAAGACCAGC…	CTCACACCTATAATCCTAGTACTTTGGGAGGCTGAGGTGGGCGGATCAC--GAGGTCAGGAGATCGAGACCATCCTGGCTAACACGGTGAAACCCG-TCTCCACT--AAAAATACA-AAAAATTAGCCGGGCCTGGTGGCGGGGGCCTGTAGTCCCAGCTACTCGGGAGGCTGAGGCAAGAGAATGGCATGAACCCGGTAGGTGGAGCTTGCAGTGAGCTGAGATTGCGCCACTGCACTCCAGCCTGGGCAACAGAGCGAGACTCACCTCAAAAAAATAAAATAAAATAAAATAAAATAAAAATTAACCAGGCCGGGTGCGGTAGCTCACGCCTATAATCTCAGCACTTTGGGAGGCTGAGGTGGGTGGATTACCTGAGGTCGGGAGTTCGAGACCACC…	chr22:41665837-41666433	chr22:41679986-41680589	NA	NA	RANGAP1:41678009;RANGAP1:41678033;RANGAP1:41678071;RANGAP1:41679350;RANGAP1:41679430;RANGAP1:41680342;RANGAP1:41680351;RANGAP1:41680415;RANGAP1:41680459;RANGAP1:41680532;RANGAP1:41680728;RANGAP1:41680764;RANGAP1:41680806;RANGAP1:41680813;RANGAP1:41680919;RANGAP1:41681065;RANGAP1:41678009;RANGAP1:41678033;RANGAP1:41678071;RANGAP1:41679350;RANGAP1:41679430;RANGAP1:41680342;RANGAP1:41680351;RANGAP1:…	32	NA	NA	RANGAP1:41680342;RANGAP1:41680351;RANGAP1:41680415;RANGAP1:41680459;RANGAP1:41680532;RANGAP1:41680342;RANGAP1:41680351;RANGAP1:41680415;RANGAP1:41680459;RANGAP1:41680532	10
chr9:131271155:+|chr9:131277918:+	chr9:131271155-131277918	GLE1	circular_RNA|multiple_exon	331	15	43	26	12213.3	11394	11373	13873	2.87196	1.4236	58	41	up	NS	chr9:131271155-131277918	NM_001499	+	chr9:131267184-131271154	3971	chr9:131277919-131284946	7028	NM_001499_intron_0_0_chr9_131267184_f(+)	NM_001499_intron_2_0_chr9_131277919_f(+)	82.428	626	78	12	2692	3293	1299	682	5.99e-176	609	AAAAAAAAATA---GTCGGGCGTGGTGGCTCACGCCTGTAATCCCAACACTTTGGGAGGCTGAGGTGGGTGGATCACCTGAGGTCAGGAGTTTGAGACCAGCCTGGCCAACATGGTGAAACCCTGTCTCTAGT-AATAATACAAAAATTAGCCGGGTGTGGTGGTCGACACCTGTAATCCCAGCTGCTCGGGAGGCTGAAGCAGGAGAATTGCTTGAACCCGGGAGGTGGAGGTTGCAGTGAGCTGAGATCGTGCCACTGCACTCCAGCCTGGG-TGAC-AGAGCAAGACTCCATCTCAAAAAAA--------------AGGCTGGGCACACAGTGGCTCACGCCTGTAATCCCAGCACTTTGGGAGGCTGAGGCGGGTGGATCGCCTGAGGTCAGGAG…	AAAAAAAAATACATGCTGGGCGCAGTGGCTTATGCCTGTAATCCCAGCACTTTGGGAGGCTGAGGTGGGTGGATCACCTGAGGTCAGGAGTTTGAGACCAGCCTGGCCAACACGGTGAAACCCCGTCTCTACTAAAAAATACAAAAATTAGCCAGGCGTGGTGGCAGGCGCCTGTAATCTCAGCTACTTGGGAGGCTCAGGCAGGAGAATTGCTGGAACCCAGGAGGCGGAGGTTGCAGTGAGCCAAGATTGCACCACTGCACTCCAGCCCGGGCTGACAACAGCAAGACTCTGTCTCAAAAAAACAAAAACAAAAAACAGGCCGGG--CACGGTGGCTCATGCCTGTAATCCCAGCACTCTGGGAGGCCGAGGCGGGCAGATCAC--GAGGTCAGAAG…	chr9:131269875-131270476	chr9:131278600-131279217	GLE1:131268347;GLE1:131268416	2	NA	NA	NA	NA	NA	NA
chr14:50141145:-|chr14:50130033:-	chr14:50141145-50130033	POLE2	circular_RNA|multiple_exon	149	14	43	47	1162.67	1128	1138	1222	3.04444	3.0989	57	61	up	up	chr14:50130033-50141145	NM_002692	-	chr14:50122562-50130032	7471	chr14:50141146-50146442	5297	NM_002692_intron_8_0_chr14_50122562_r(-)	NM_002692_intron_15_0_chr14_50141146_r(-)	84.589	292	42	1	2417	2708	4630	4342	3.05e-89	322	TTTTTTTAAGACGGAGTTTTGCTCTTGTTGCCCAGGCTGGAGTGCAATGGCACCATCTTGGCTCACCACAACCTCTACTTCCCGGTTTCAAGTGATTCTCCTGCCTTAGCCTCCCAAGTAGCTGGGATTACAGGCATGTGCCACCACACTCAGCTAATTTTGTATTTTTAGTAGAGACAGGGTTTCGCTATGTTGGTCAGGCTGGTCTTGAACTCCCGACCTCAGGTGATCCACTGGCCTCGGCCTCCCAGAGGGAGGCTGGGATTATAGGTGTGAGCCACTGTGCCTGGCC	TTTTTTTGAGACAGAGTTTCACTCTTGTTGCCCAGGCTGGAGTGCAATGGCTCGATCGTGGCTCACCACAACCTCCGCCTCCAGGGTTCAAGAGATTCTCCTGCCTCAGCCTCCCGAGTAGGTGGGATTACAGGCATGCACCACCACGCCCAGCTAATTTTGTATTTTTAACAAAGACGGGGTTTCTTTATGTTGGTCAGGCTGGTCACTAACTCCCAACCTCAGGTGATCCACCCACCTCAGCCTCCCAAAG---TGCAGGGATTACAGGCATGAGCCACTGCGCCCGGCC	chr14:50127325-50127616	chr14:50141813-50142101	POLE2:50124287;POLE2:50124336;POLE2:50126532	3	NA	NA	NA	NA	NA	NA
chr17:17122523:-|chr17:17118299:-	chr17:17122523-17118299	FLCN	circular_RNA|multiple_exon	295	13	43	3	3172	2856	3003	3657	3.14578	0.180223	56	16	up	NS	chr17:17118299-17122523	NM_144997	-	chr17:17117171-17118298	1128	chr17:17122524-17124850	2327	NM_144997_intron_0_0_chr17_17117171_r(-)	NM_144997_intron_5_0_chr17_17122524_r(-)	82.022	267	42	3	370	631	1970	1705	7.84e-71	257	TTTTTATTTTTTATTTTTTTTGAGTCAGAGTTTGGCTCTTGTTGCCCAGGCTGGAGTGCAATGGCATGATCTTGGCTCACCACAACCTCCGCCTCCCGGGTTCAAGCGATTCTTCTGCCTCAGCCTCTGGAGTAGCTGGGATTACAGGCACCCACCACCATGCCTGGCTAA----TATTTGTATTTTTAGTAGAGACAGGGTTTTAGC-ATGTTGGCCAGGCTGGTCTTGAACTCCTGACTTCGTGATCCGCCCACCTTGGCCTCCC	TTTTTTTTTTTTTTTTTTTTTGAGACGGAGTCTCACTCT-GTCGCACAGGCTGGAGTGCAGTGGCGCAATCTCGGCTCACTGCAACCTCCGCCTCCTGGGTTCAAGCGATTCTTCTGCCCCAGCCTCCCAAGTAGCTGGGACTACAGGCACCTGCCACCATGTCCGGCTAACTTTTTTTGGTATTTTTAGTAGAGACGGGGTTTCACCGTTATCTGCCAGGCTGGTCTCAAACTCCTGACCTCATGATCCCCCGACCTCGGCCTCCC	chr17:17117668-17117929	chr17:17122881-17123146	NA	NA	NA	NA	NA	NA	NA	NA
chr19:47646751:+|chr19:47673180:+	chr19:47646751-47673180	SAE1	circular_RNA|multiple_exon	216	13	43	34	22409	21221	20424	25582	3.43677	2.16954	56	47	up	NS	chr19:47646751-47673180	NR_027280	+	chr19:47634370-47646750	12381	chr19:47673181-47700489	27309	NR_027280_intron_0_0_chr19_47634370_f(+)	NR_027280_intron_5_0_chr19_47673181_f(+)	80.031	636	112	7	6616	7248	9594	8971	2.44e-159	556	TTGTTTTTTTTTTTTTTTTGTGATGGACTCTCACTCTGTCGCCCAGGCTGGAGTGCAGTGGCACAATCTTGGCTCACTGCAACCTCCGCCTCCTGAGTTCAAGCGATTCTCCTGCCTTAGCCTCTGGAGTAGCTCGGATTACAGGCGCGTGCCACCACACCTGGCTGATTTTTATATT-TTTAGTAGAGACGGGGTTTTACCATGTTGGCCAGGCTGGTCTCAAACTCCTCACTTCAAGTGATCTGCCCACCTCGGCCTCCCAAAGTGCTGGGATTACAGGCGTGAGCCACTACACCCGGCCTATGTGTGTGTATTTTATTTTTTTATTTTTTTG-AGACGGAATTTCTCTCTTGTTGCCCAGGCTGGAGTGCAATGGCGTGATCTAGACTCACTGCAA…	TTCTTTTTTTTTTTTTCTTAAGATG--------CTCTGTCACCCAGGCTGGAGTGCAATGGAGCAACCTCGGCTCACTGCAACCTCTGCCTCCAGGGTTCAAGCAATTCTCCTGCCTCAGCCTCCCAAGTAGCTAGGATTATAGGAGTGTGCCACCATGTCTGGCTAATTTTTTTGTACTTTAGTAGAGACAGGGTTTCACCATGTTGCCCAGGCTGGTCTCAAACTTCTGAGCTCAGGCAATCCACCTGCTTCAGCCTCCCAAAGTGCTAGGATTACAGGCGTGAGCCATCGCGACCGGC-TAGAGATTTTTCTTTCTTTTTTTTTTTTTTTTGGAGACAGAGCCTTGTTCT-GTCGCCCATGCTGGAGTGCAGTGGTGAGATCTCGGCTCACTGCAA…	chr19:47640985-47641617	chr19:47682151-47682774	NA	NA	NA	NA	NA	NA	NA	NA
chrX:2876476:-|chrX:2871184:-	chrX:2876476-2871184	ARSE	circular_RNA|multiple_exon	283	11	43	26	3707.67	3259	3518	4346	3.6213	1.77246	54	37	up	NS	chrX:2871184-2876476	NM_000047	-	chrX:2867769-2871183	3415	chrX:2876477-2878418	1942	NM_000047_intron_5_0_chrX_2867769_r(-)	NM_000047_intron_8_0_chrX_2876477_r(-)	79.739	153	26	2	677	824	604	452	8.95e-33	132	GGTCAGGCGCGGTGGCTCATGCCTGTAATCCCAGCACTTTGGGAGGCCAAGGTGGGTGGATCGCTTGAGGCCAGGACTTTGAGACCAGCCTGGGCAGCATGGCGAAACCCTGTCTC--TACGAAAAAGAAAAAGAAAGAAAGAA---AAGGAA	GGTCAGGCGTGGTGGCTCATGCCCATTATCTGAGCACGTTGGGAGGCCAAGGTGGGAGCATTGCCTGAGCCCAGGTGTTTAAGACCAGCTTGAGCAACATGGTGAGACCCTGTCTCTATATAAGAAAGGAAAAAAAATAAAGAAGGGAAGGAA	chrX:2870360-2870507	chrX:2877815-2877967	NA	NA	NA	NA	NA	NA	NA	NA
chr13:114164553:+|chr13:114188555:+	chr13:114164553-114188555	TMCO3	circular_RNA|multiple_exon	381	10	43	6	6162	6006	5775	6705	4.472	0.53745	53	16	up	NS	chr13:114164553-114188555	NM_017905	+	chr13:114157904-114164552	6649	chr13:114188556-114193671	5116	NM_017905_intron_5_0_chr13_114157904_f(+)	NM_017905_intron_8_0_chr13_114188556_f(+)	100	14	0	0	1826	1839	2954	2941	3.8	26.5	TAAATTTTTAAGAA	TAAATTTTTAAGAA	chr13:114159729-114159742	chr13:114191496-114191509	NA	NA	NA	NA	NA	NA	NA	NA
chr8:30472232:-|chr8:30464574:-	chr8:30472232-30464574	GTF2E2	circular_RNA|multiple_exon	200	8	43	19	5478	5026	5090	6318	5.30742	1.88932	51	27	up	NS	chr8:30464574-30472232	NM_002095	-	chr8:30437914-30464573	26660	chr8:30472233-30492548	20316	NM_002095_intron_1_0_chr8_30437914_r(-)	NM_002095_intron_4_0_chr8_30472233_r(-)	90.572	297	26	2	22960	23254	5619	5323	7.43e-113	403	ACGGTGGCTCACGCCTGTAATCCCAGCACTTTGGGAGGCTGAGGCGGGCAGATCACAAGATCAGGAGATCGAGACCATCCTGGATAACACGGTGAAACCCTGTCTCTACTAAAAAA-TACAAAAAG-TTAACTGGGCGTGGTGGCTGGCGCCTGTAGTCCCAGCTACTCGGGAGGCTGAGACAGGAGAATGGCGTGAACCCGGGAGGTGGAGCTTGCAGTGAGCCGAGATCGCACCACTGCACTCCAGCCTGGGTGACAGTGCGAGACTCCATCTCAAAATAAATAAAATAAATAAA	ACTGTTGCTCACGCCTGTAATCCCAGCACTTTGGGAGGCTGAGACGGGCAGATCACAAGGTCAGGAGATCCAGACCATCCTGGCTAACACGGTGAAACCCCGTCTCTACTAAAAAAATACAAAAAAATTAGCCAGGCGTGGTGGCAGGCGCCTGTAGTCCCAGCTCCTCGGGAGGCTAAGGCAGGAGAATGGCGTGAACCCAGGAGGTAGAGCTTGCAATGAGCCAAGATCGCACCACTGCACTCCAGCCTGGGTGACAGAGCAAGATTCCATCTCAAAAAAAAAAAAAAAAAAAAA	chr8:30441320-30441614	chr8:30486930-30487226	NA	NA	NA	NA	NA	NA	NA	NA
chr19:55560131:-|chr19:55558755:-	chr19:55560131-55558755	RDH13	circular_RNA|multiple_exon	207	7	43	0	3518.67	3127	3450	3979	5.56774	0	50	7	up	NS	chr19:55558755-55560131	NR_027382	-	chr19:55558857-55559413	557	chr19:55560132-55568020	7889	NR_027382_intron_1_0_chr19_55558857_r(-)	NR_027382_intron_4_0_chr19_55560132_r(-)	100	11	0	0	503	513	6450	6440	3.9	21.1	GCCTCCCAGGT	GCCTCCCAGGT	chr19:55558901-55558911	chr19:55561571-55561581	NA	NA	NA	NA	NA	NA	NA	NA
chr18:12999420:+|chr18:13008630:+	chr18:12999420-13008630	CEP192	circular_RNA|multiple_exon	298	20	42	67	2703	2736	2507	2866	2.29182	3.19805	62	87	up	up	chr18:12999420-13008630	NM_032142	+	chr18:12991437-12999419	7983	chr18:13008631-13012971	4341	NM_032142_intron_0_0_chr18_12991437_f(+)	NM_032142_intron_3_0_chr18_13008631_f(+)	83.912	317	43	3	3617	3930	2621	2310	4.33e-93	336	TTTTTTTTTTTTTTTTTTTTTTTTTTGAGACGGAGTCTCGCTCTGTCGCCCAGGCTGGAGTACAGTGGCGCGATCTCGGCTCCCTGCAAGCTCTGCCTCCCGGATTCACGCCATTCTCCTGCCTCAGCCTCCTGAGTAGCTGGGACTACAGGCGCCCGCCACCTCGCCCGGCTAATTTTTTTTTTGTA-TTTTAGTAGAGACGGGGTTTCACCGTGTTAGCCAGGATGGTCTTGATCTCCTGACCTC--GTGATCCGCCCGCCTCGGCCTCCCAAAGTGCTGGGATTACAGGCGTGAGCCACCACGCCCGGCCTCAT	TTTTATTGTTTCTTTTTTTTTTTTTTGAGACAGAGTCTCTCTCTGTCACCCAGGCTGGAATGCAGTGGCACAATCTCGGCTCACTGCAACCTCCACCTCCCAGGTTCAAGTGATTCTCCCGCCTCAGCCCCCCAAGTAGCTGGGACTACAGGCGCCCGCCACCACGCCCAGCTAA-----TTTTTGTAGTTTTAGTAGAGGCAGGGGTTCACCATGTTGGCCAGGCTGGTCTCGAACTCCTGACCTCAAATGATCCGCTCACCTCGGCCTCCCAAAGTGCTGGGATTACAGGCATGAACCATTGTGCCCAGCCTCAT	chr18:12995053-12995366	chr18:13010940-13011251	NA	NA	NA	NA	NA	NA	NA	NA
chr1:2100957:+|chr1:2106752:+	chr1:2100957-2106752	PRKCZ	circular_RNA|multiple_exon	175	18	42	20	4809.67	4668	4447	5314	2.44929	0.976038	60	38	up	NS	chr1:2100957-2106752	NM_002744	+	chr1:2087532-2100956	13425	chr1:2106753-2116021	9269	NM_002744_intron_9_0_chr1_2087532_f(+)	NM_002744_intron_15_0_chr1_2106753_f(+)	78.125	320	52	6	11506	11820	7933	7627	2.53e-67	251	TTTTGTATTTTTATTTTATTCTTTGAGACAGAGTCTTGCTCTGTCGCCCAGGCTGGAGTGCAGTGGCGCAATCTCAGCTCACTGCAGCCTGTGCCTCCTGGGTTCAGGCGATTCTCCTGCCCTCAGCCTCCCGAGTAGCTGAGATTACAGGTGCACACCACCAGCCCTGGGTCATTTT-----TGTATCTTTAGTAGAGATGAGGTTTCACCATGTTGGCCAGGATGGTCTCGAACTCCTGACCTCAGGTGATCTGCTTGCCTTGGCCTCCCAGAATGCTGGGATTACAGGCCTCGTGAGCCACCACGCCCAGGCACTCT	TTTTGTTTTTTGTTTTTGTT--TTGAGAC------TCGCTCTGTCTCCCAGGCTGAAGTGCAGTGGCACGATCTCGGCTCACTGCAAGCTCCACCTCCCAGGTTCACACCATTCTCCCGCC-TCAGCCTTCTGAGTAGCTGGGAGTACAGGCGCCCGCCACCACGCCTGGCTAATTTTGTTTTTGTATTTTTAGTAGAGGCAGGGTTTCACCATGTTGACCAGGCTGCTCCCGAACTGCTGACCTCAGATCATCTGCCCTCCTCGGCCTCCCAAAGTGCTGGGATTACAGG---CGTGAGCCACCGCGCCC-GGCCCTCT	chr1:2099037-2099351	chr1:2114379-2114685	NA	NA	PRKCZ:2113092;PRKCZ:2113110;PRKCZ:2113112;PRKCZ:2115074;PRKCZ:2115148;PRKCZ:2115532;PRKCZ:2115535;PRKCZ:2115543;PRKCZ:2115557;PRKCZ:2115567;PRKCZ:2115571;PRKCZ:2115585;PRKCZ:2115814	13	NA	NA	NA	NA
chr16:89611056:+|chr16:89617017:+	chr16:89611056-89617017	SPG7	circular_RNA|multiple_exon	805	17	42	11	11145.7	9991	11134	12312	2.21696	0.525078	59	28	up	NS	chr16:89611056-89617017	NM_003119	+	chr16:89599045-89611055	12011	chr16:89617018-89619386	2369	NM_003119_intron_8_0_chr16_89599045_f(+)	NM_003119_intron_12_0_chr16_89617018_f(+)	81.203	266	45	3	535	795	1298	1033	3.34e-66	246	TCTTTCCTTTTCTTTTTTAGATA--GTCTTGCTCTCTCTCCCAGGCTGGAGCGCAGTGGCACAATCTTGGCTCACTGCAGGCTCTGTCTCCCGGGTTCTCGCCATTCTCCTGCCTCAGCCTCTCGAGTAGCTGAGACTACAGGCGCCTGTCACCACGCCTGGCTAATT-TTTTGTATTTTTAGTAGAGACGGGGTTTCACCGTGTTAGCCAGGATGGTCTCGATCTCCTGACCTC--GTGATCCGCCTGCCTCGGCCTCCCAAAGT	TCTTTTTTTTTCCCTTTGAGAGACAGTCTTGCTCTGTCACCCAGGCTGGAGTACAGTGGCACAGTCTTGGCTCACTGCAGACTCTGCCTCCCGGGTTTAAGCGATTCTTGTGCCTCTACCTCTCAAGTGGCTAGGGTTACAGGTACGCACCACCACGCCCAGCTAATTCTTTTGTATTTTTGGTAGAGATGGGGTTTCACCAGGTTGGCCAGGCTGGTCTCGAACTCCTGACCTCAAGTGATCTGCCCGCCTTGGCCTCCCAAAGT	chr16:89599579-89599839	chr16:89618050-89618315	SPG7:89599143;SPG7:89599253;SPG7:89599306;SPG7:89599330;SPG7:89599335;SPG7:89599337;SPG7:89599338;SPG7:89599339;SPG7:89599340;SPG7:89599344;SPG7:89599368;SPG7:89599631;SPG7:89599650;SPG7:89599693;SPG7:89599717;SPG7:89608397;SPG7:89608690;SPG7:89609078	18	SPG7:89618571;SPG7:89618579;SPG7:89618584	3	SPG7:89599631;SPG7:89599650;SPG7:89599693;SPG7:89599717	4	NA	NA
chr12:514677:+|chr12:527802:+	chr12:514677-527802	CCDC77	circular_RNA|multiple_exon	195	16	42	48	2340.33	2261	2205	2555	2.69167	2.65479	58	64	up	up	chr12:514677-527802	NM_032358	+	chr12:510851-514676	3826	chr12:527803-537934	10132	NM_032358_intron_0_0_chr12_510851_f(+)	NM_032358_intron_4_0_chr12_527803_f(+)	83.66	306	46	3	3038	3342	9892	9590	5.97e-88	316	TTTTTTTTTTTTTTTTTTGAGACGGAGTTTCGCTCTTGTTGCCCAGGCTGGAGTGTAATGGCGCGATCTTGGCTCACCACAACCTCCGCCTCCCAGGTTCAAGCAATTCTCCTGCCTCAGTCTCCTGAGTAGGTGGGATTATAGGGATGCACCACCATGCCCAGCTAA-CTTTGTATTTTTAGTAGAGATGGGGTTTCTCCAGGTTGGTCAGGCTGGTCTTGAATTCCTGACCTCAGGTGATCCGCCTTCCTCGGCCTCCCAAAGTGCTGGGATTACAGGCAGGAGCCACTGTGCCCAGCCGCTTC	TTTTTTTTTTTTTTTTTTGAGACAGAGTCTCGCTCT-GTTGTCCAGGCTGGAGTGCAATGGTGCGGTCTTGGCTCACTGCAACCTCCGCCTGCCGGGTTCACGCCATTCTCCTGCCTCAGCCTCCCGAGCACCTGGGACTACAGGCGCCCGCCACTATGCCCGGCTAATTTTTGTATTTTTAGTAGAGACAGGGTTTCACTGTGTTAGCCAGGAAGGTCCTGATCTCCTGACCTC--GTGATCTGCCTGCCTCGGCCTCCCAAAGTGCTGGGATTACAGGCGGGAGCCACTGCGCCCGGCCACTTC	chr12:513888-514192	chr12:537392-537694	NA	NA	NA	NA	NA	NA	NA	NA
chr11:126142864:+|chr11:126143349:+	chr11:126142864-126143349	FOXRED1	circular_RNA|multiple_exon	703	14	42	22	10887	9990	10204	12467	2.93708	1.25921	56	36	up	NS	chr11:126142864-126143349	NR_037648	+	chr11:126141553-126142863	1311	chr11:126143350-126144821	1472	NR_037648_intron_1_0_chr11_126141553_f(+)	NR_037648_intron_3_0_chr11_126143350_f(+)	81.879	298	51	2	307	604	1207	913	1.72e-80	288	TTTTTTTTTTTTTTTTGAGACAGAGTCTTGCTCTGTCACCCAGGCTGGAGTGCAATGGCACAATCTCAGCTCACTGCAACCTCCACCTCCCAGGTTCAAGTGATTATCCCACCTCCGCCCCCTGAGTAGCTGAGATTACAGGGACACACCCTGATGCCCAGCTATTTTTTGTATTTTTAGTAGAGATGAGGTTTCACCATGTTGCCTAGGCTGGTCTTGAACTCCGAACCTCAAGTGATCTGCCCGCCTTGGCTTCTCAAAGTGCTGGGATTACAGGCATGAGCCACCATTCCCAGCC	TTCTTTTTTTTTTTTTCAAT--GAGTCTGGCTCTGTCACCCAGGCTGGAGTGCAGTGGCGCGATCTTGGCTCACTGCAACCTCCTCCTCCCGGGTTCAAGCGATTCTCCTGCTTCAGCCTCTGGAGTAGCTGGGACTACAGGCACACGCCACCACACCCAGCTAATTTTTGTATTTTTAGTAGAGATGAGGTTTCACCA-GTTGGCCAGGCTGGTCTCGAACTCCTGACCTCAGGTGTTCCATCTGCCGTGGCCTCCCAAAATGCTGGGATTACAGGCATGAGACACTGCACCCAGCC	chr11:126141859-126142156	chr11:126144262-126144556	NA	NA	NA	NA	NA	NA	NA	NA
chr8:30657271:-|chr8:30643727:-	chr8:30657271-30643727	PPP2CB	circular_RNA|multiple_exon	270	13	42	18	5287.67	4892	4932	6039	3.20457	1.12163	55	31	up	NS	chr8:30643727-30657271	NM_001009552	-	chr8:30643824-30648712	4889	chr8:30657272-30669835	12564	NM_001009552_intron_0_0_chr8_30643824_r(-)	NM_001009552_intron_5_0_chr8_30657272_r(-)	87.459	303	32	3	4233	4532	11069	10770	3.15e-103	367	GGCCTGGCGCGGTGGCTCACGCCTGTAATCCCAGCACTTTGGGAGGCCGAAGCGGGTGGATCATGAGGTCAGGAGAT-GAGACCATCCTGGCTAACACGGTGAAACCCCGTCTCTACTAAAAAAAAATAAGAAAATTAGCCGGGCATGGTAATGGGTTCCTGTAGTCCCAGCTACTCAGGAGGCTGAGGCAGGAGAAT--GGTATGAACCCAGGAGGCGGAGCTTGCAATAAGCCGAGATCGTGCCAGTGCACTCCAGCCTGGGCGACAGAGCAAGACTCTGCCTCAAAAAAAAAAAAAAAAA	GGCCGGGCACGGTGGCTCATGCCTGTAATCCCAGCACTTTGGGAGGCTGAGGCAGGTGGATCACGAGGTCAGGAGATTGAGACCATCCTGGCTAACACAGTGAAACCCCATCTCTACTAAAAATACAAAA---AATTAGCCCGGCATGGTGGCGGGCGCCTGTAGCCCCAGCTACTCAGGAGGCTGAGGCAGGAGAATATGACATGAACCTGGGAGGCGGAGCTTGCAGTGAGCCAAGATCGTGCCACTGCACTCCAGCCTGGGCGACAGAGCAAAACTCAGTCACAGAAAAAAAAAAAAAAA	chr8:30644181-30644480	chr8:30658767-30659066	NA	NA	NA	NA	NA	NA	NA	NA
chr8:30657271:-|chr8:30648713:-	chr8:30657271-30648713	PPP2CB	circular_RNA|multiple_exon	292	13	42	17	5287.67	4892	4932	6039	3.20457	1.05932	55	30	up	NS	chr8:30648713-30657271	NM_001009552	-	chr8:30643824-30648712	4889	chr8:30657272-30669835	12564	NM_001009552_intron_0_0_chr8_30643824_r(-)	NM_001009552_intron_5_0_chr8_30657272_r(-)	87.459	303	32	3	4233	4532	11069	10770	3.15e-103	367	GGCCTGGCGCGGTGGCTCACGCCTGTAATCCCAGCACTTTGGGAGGCCGAAGCGGGTGGATCATGAGGTCAGGAGAT-GAGACCATCCTGGCTAACACGGTGAAACCCCGTCTCTACTAAAAAAAAATAAGAAAATTAGCCGGGCATGGTAATGGGTTCCTGTAGTCCCAGCTACTCAGGAGGCTGAGGCAGGAGAAT--GGTATGAACCCAGGAGGCGGAGCTTGCAATAAGCCGAGATCGTGCCAGTGCACTCCAGCCTGGGCGACAGAGCAAGACTCTGCCTCAAAAAAAAAAAAAAAAA	GGCCGGGCACGGTGGCTCATGCCTGTAATCCCAGCACTTTGGGAGGCTGAGGCAGGTGGATCACGAGGTCAGGAGATTGAGACCATCCTGGCTAACACAGTGAAACCCCATCTCTACTAAAAATACAAAA---AATTAGCCCGGCATGGTGGCGGGCGCCTGTAGCCCCAGCTACTCAGGAGGCTGAGGCAGGAGAATATGACATGAACCTGGGAGGCGGAGCTTGCAGTGAGCCAAGATCGTGCCACTGCACTCCAGCCTGGGCGACAGAGCAAAACTCAGTCACAGAAAAAAAAAAAAAAA	chr8:30644181-30644480	chr8:30658767-30659066	NA	NA	NA	NA	NA	NA	NA	NA
chr4:2492064:+|chr4:2502465:+	chr4:2492064-2502465	RNF4	circular_RNA|multiple_exon	540	9	42	22	9599	9024	8863	10910	4.75144	2.02188	51	31	up	NS	chr4:2492064-2502465	NM_002938	+	chr4:2470986-2492063	21078	chr4:2502466-2513682	11217	NM_002938_intron_0_0_chr4_2470986_f(+)	NM_002938_intron_3_0_chr4_2502466_f(+)	73.077	936	159	21	4273	5142	8779	7871	5.2e-155	542	GGCCGGGCCTGGTGGCTCACGCCTGTAATCTCAGCACTTTGGGAGGCCTAGGCGGGTGGATTAC--GAGGTCAGGAGTTCACAACCAGCCTGGCCAG-ATGGTGAAACCCCGTCTCTACTAAAAATACAAAAAATTAGCAGGGCGTGGTGGCGCACGCCTGTAATCCTAGCTACTCTGGAAGCTGAGGCAG-AGAATTGCTTAAACCT-GGAGGGGCAGAGGTTGTGGTGAGCCGAGATCACACTACTGCACTCCAGCCTGGGCGACAG-AGCGAGACTCTGTCTAGAAAAAAAAAAGTAGAGC--------------------CTGAAGGC---------TGGGC--CTGATG------GATCACCTGAGGTCAGGAGTTGGAGACCAGCCTGGCCAA…	GGCTGGGCGCGGTGGCTCACACCTGGAATCTCAGCACTTTGGGAGGCCGAGATGGGCGGATCACTCGAGGTCAGGAGTTCGAGACCAGCCTGACCAACATGGTGAAACCCTGTCTCTACTAAAACTACAAAAA-TTAGCTGGGTGTGGTGGCGCGTGGCTGTAGTCCCAACTACTTGGGAGGCTGAAGCAGGAGAATCACTTGAACCCAGGAGGTGGAGGGG--GCAGTGAGCCGAGGTCACGCCATTGCACTCCAGCCTAGACAACAATAGCGAAACTGTCTCAAAAAGAAAAAAAGAAAAGCACAGGCCCGGTGGCTCATGCCTGCAATCCCAGCATTTTGGGAGGCAGAGGCGGGCAGAAAACCTGAGGTCGGGAGTTTGAGACCAGCCTGGCCAA…	chr4:2475258-2476127	chr4:2510336-2511244	RNF4:2472774	1	NA	NA	NA	NA	NA	NA
chr5:137290065:-|chr5:137288317:-	chr5:137290065-137288317	FAM13B	circular_RNA|multiple_exon	291	8	42	7	2294	2159	2248	2475	5.04215	0.763283	50	15	up	NS	chr5:137288317-137290065	NM_016603	-	chr5:137284874-137288316	3443	chr5:137290066-137295304	5239	NM_016603_intron_6_0_chr5_137284874_r(-)	NM_016603_intron_9_0_chr5_137290066_r(-)	80.808	297	57	0	626	922	3992	3696	3.13e-76	279	TTTTTATTTTTATTTCTAATTTTTTCGAGACAGAGTCTCACTCTGTTGTCCAGGCTGGAATTCAGTGACGCCATCTCAGCTCACTGCAACCTCTGCCTCCTGGGTTCAAGTGATTCTTGTGCCTTAGCCTCCCGAGTAGCTGGGATTACAGGTGCACGCCACCAAGCCCAGCTAATTTTTGTAATTTTAGTAGGGATGGGGTTTTGCCATGTTGCCCAGGCTGGTCTCGAACTCTTGGGCTCAAGCGATCCCCCTGCCTCAGCCTCCCAAAGTGCTGGGATTATAGGTGTGAGCCAC	TTTTTATTTATTTATTTATTTTTTTAGAGATGGAGTCTTGCTCTGTCACCCAGGCTGGAGTGCAGTGGCACGATCTTGACTCACTGCAACCTCTGCCTCCTGGGTTCAAGCGATTCTCCTGCCTCAGCCTCCCAAGGAGCTGGTGTTACAGGCGCCTGCTACCATGTTTGGCTAATATTTGTATTTTTAGTTGAGATGGGGTTTCACCATGTTGGCCAGGCTGGTTACGAACTCCTGACCTCAAGTGATCCGCCTGCCTCGGCCTCCCAAAGTGCTAGGATTACAAGCGTGAGCCAC	chr5:137287395-137287691	chr5:137291313-137291609	NA	NA	NA	NA	NA	NA	NA	NA
chr19:34981281:+|chr19:34986676:+	chr19:34981281-34986676	WTIP	circular_RNA|multiple_exon	169	8	42	12	871.33	818	845	951	5.08225	1.29022	50	20	up	NS	chr19:34981281-34986676	NM_001080436	+	chr19:34973547-34981280	7734	chr19:34986677-34991033	4357	NM_001080436_intron_0_0_chr19_34973547_f(+)	NM_001080436_intron_6_0_chr19_34986677_f(+)	75.622	603	122	12	5440	6025	3749	3155	2.41e-111	394	TTTTTTTTTCTTTGAGACGGAGTCTTACTCTGTCGGCCAGGCTGGAGTGCAGTGGCGGGATCTTAGCTCACTGCAACCTCCGCCCCCCAGGTTCAAGTGATTCTGCTGCCTCAGCCTCCCAAGTAGCTGGAATTACAGGTGC---CTGCCACCTCGCCTGGCTAATTTT-TGTATCTTTAGTAGAGATGGTGTTTCACTATCATGGCCAGGCTGGTCTTGAACTCCTGACCTCC--TGATCCACCCACCTCGGCCTCCCAAAGTGCTGAGATTACAGGCGTGAGCCATTGTGCCTGGCCTCTTCTTTTTTTGG-AGACA---TCTCACTCTGTTACCCAGGCCGGAGTGCAGTGACATGATCATAGCTCATTGCAGCCTCAAACTCCCAGGCTTAAGTG…	TTTGTTGTTGTTTGAGACAGGGTCTCTCACTGTCACCCAGGCTGGAATGCAGTGTCTGGATCCCAGTTCACTGCAGCCTCGACCTCCAGGGCTCAAGTGATCCTCCCACCTCAGCCTCCTGAGTAGCTGGGACCACTGGCGCACCCTGCCAC---GCCCTGTGAATTTTGTTTATTTTTTGTAGTGATGGGGTTTCA---TGTTGCTCAGGCTGGTCTAGAACTCCTGACCTCAAGTGATCCTTC-ACCTCGGCCTCCCAAAATGCTGGGATTACAGGCATGAGCCACCGTGCCTGGCCTGTTTTTTGTTTATTAGACAGGGTCTCACTCTGTCGCCCAGGCTGGAATGCAGTGGTGCGATCTCAGCTCACTGCAGCCTCAAACTCCTGGGCTCAAGCA…	chr19:34978986-34979571	chr19:34989831-34990425	NA	NA	WTIP:34989855;WTIP:34989858	2	NA	NA	WTIP:34989855;WTIP:34989858	2
chr1:94367225:-|chr1:94360170:-	chr1:94367225-94360170	GCLM	circular_RNA|multiple_exon	198	124	41	116	4731	4518	4438	5237	0.336605	0.807049	165	240	down	NS	chr1:94360170-94367225	NM_002061	-	chr1:94354716-94360169	5454	chr1:94367226-94370078	2853	NM_002061_intron_0_0_chr1_94354716_r(-)	NM_002061_intron_4_0_chr1_94367226_r(-)	79.798	297	55	5	339	633	2344	2051	1.82e-67	248	TTGATTTTTTTAGTTTTGAGATGGAGTCTTGTTCTGTCGCCCAGGCTGGAGTGCAGTAGCATGATCTCAACCTGACTGCAGTCTCCACCTCCCGGACTCAAG-CTCTCCTCCTGCCTCAGCCTTCCGAGTAGCTGGGACTACAGGCGCATACCACCACACTTAGCTAA-TTTTTCTATTTTTTGCAGAGACAGGGTTTCACCATGTCACCCAGGCTGGGCTTGAATTTCTGGACTCAAGCAATTCCCCCACCTCGGCCTCCCAAGGTGCTGGGATTTTAGGCATGAGCCACTGTGCC	TTGTTTTGTTTTGTTTTGAGACAGAGTCTCGCTCTGTCGCCCAGGCTGGAGTGCAGTGGCACGATCTC-GGCTCACTGCAAGCTCTGCCTCCCGGGTTCACGCCATTCCTCCTGCCTCAGTGTCCCGAGTAGCTGGGACTACAGGTGCACGCCGCCACGCCTGACTAATTTTTTGTATTTTTAGTAGAGACAGGGTTTCACCGTGTTAGCCAGGATGGTCTCG-ATCTCCTGAC-CTTGTGATCCGCCCACCTCGGCCTCCCAAAGTGCTGGGATTACAGGCATGAGCCACCGCGCC	chr1:94359537-94359831	chr1:94367735-94368028	GCLM:94356722;GCLM:94359570;GCLM:94359584;GCLM:94359596	4	NA	NA	GCLM:94359570;GCLM:94359584;GCLM:94359596	3	NA	NA
chr17:15586471:-|chr17:15562116:-	chr17:15586471-15562116	TRIM16	circular_RNA|multiple_exon	195	102	41	54	13965.7	13024	12846	16027	0.407531	0.430215	143	156	down	down	chr17:15562116-15586471	NA	NA	NA	NA	NA	NA	NA	NA	NA	NA	NA	NA	NA	NA	NA	NA	NA	NA	NA	NA	NA	NA	NA	NA	NA	NA	NA	NA	NA	NA
chr22:50810449:+|chr22:50832564:+	chr22:50810449-50832564	PPP6R2	circular_RNA|multiple_exon	372	97	41	101	5744.67	5193	5507	6534	0.39858	0.82754	138	198	down	NS	chr22:50810449-50832564	NM_014678	+	chr22:50781980-50810448	28469	chr22:50832565-50845117	12553	NM_014678_intron_0_0_chr22_50781980_f(+)	NM_014678_intron_2_0_chr22_50832565_f(+)	80.031	641	76	5	26740	27375	2375	1782	5.45e-173	603	TTGTTTGTTTGTTTTTGAGATGGAGTCTTGCACTGTCACCAGGGCTGGAGTGCAATGGCGCGATCTCGGCTCACTGCAACCTCTGCCTCCCAGGTTCAAGCAATTCTCCTGCCTCAGCCTCCCGAGGAGATGGGATTACAGGCGCCTGCCACCACGCCCAGCTAATTTTTTGTGTTTTTAGTAGAGATGGGGTTTCACTATGTTGGCCAGACTGGTCTCGAATGCCTGACCTCGTGATCCACCCGCCTTGGCCTCCCAAAGTGCTGGGATTACAGGCGTGAGCCACCACGCCTGGCCACGCTATGTTTTAAAGAAAAAAGTTTAAAAGTAGGACCTATTTCTTTTTTTCTTTTCATTTTTTTGAGACGGAGTCTCACTCTGTTGCCCAGGCTGGAGTGC…	TTTTTTTTTTTTTTTTGAGACGGAGTCTCACTCTGTCGCCCAGGCTGGAGTGCAGTGGAGCGATCTTGGCTCACTGAAACCTCTACCTCCCAGGTTCAAGCAATTCTCCTGCCTCAGCCTTCTGAGTAGCTGGGATTATAGGCACATGCCACCACACCCAGC-AAATTTTTGTATTTTTAGTAGAGACGGGGTTTCACCATGTTGGTCAGGCTGGTCTCGAACTCCTGACCTCGTGATCTGCCCGCCTTGGCCTCCCAAAGTGTTGGGATTACAGGTGTGAGCCACCACACCCGGC----------------------------------------------TTTTTTTTTTTTTTTTTTTTGAGCCAGAGTCTTGCTCTGTTGCCCAGGCTGGAGTGC…	chr22:50808719-50809354	chr22:50834346-50834939	NA	NA	NA	NA	NA	NA	NA	NA
chr15:76146727:+|chr15:76165909:+	chr15:76146727-76165909	UBE2Q2	circular_RNA|multiple_exon	241	17	41	20	1172	1161	1109	1246	2.52485	1.09621	58	37	up	NS	chr15:76146727-76165909	NM_173469	+	chr15:76136188-76146726	10539	chr15:76165910-76168527	2618	NM_173469_intron_0_0_chr15_76136188_f(+)	NM_173469_intron_4_0_chr15_76165910_f(+)	79.276	304	56	4	8031	8331	2510	2211	2.34e-68	253	TTCTTTTTATTTTTGAGACAGGGCCTTGTTCTGTCACCCAGGCTGGAGTGCAGTAGCGTGATCACAGCTCAGTGGAGACTCGACCTTCTGGGCTCAATCAATCCTTCTGCCTCAGCCTCCCTAGTAGCTGGGACTACAGGCGTGCAACCACCATGCTTAGCTAATTTTTTTATTTTTTTTT---GTAGAGATGGGGTTTCACCCTGTTGGCCAGGCTGGTCTTGAACTCCTGGGCTCAAGTGATCCTCCTGCCTCGGCCTCCCAAAGTGCTGGGATTACAGGCATGAGCCACCATTCCCAGCCT	TTTTTTTTTTTTTGGAGATGGAGTCTAGCCCTGTTACCCAGGCTGGAGTGCAGTGGCGCAATCTCAGTTCACTGCAACCTCCGCCTCCCTG-CTCAAGAGATTCTCCTGCCTCAGCCTCCCAAGTAGCTGAGACTACAGGTGCGCA-CCACCACGCCCAGCTAAATTTTGTATTTTTTTTTTTGGTAGAGACGGGATTTCACCATGTTGGCCAGGATGGTCTCAATCTCTTGACCTC--GTGGTCTGCCTGCCTCGGCCTCCCAAAGTGCTGGGATTACAGGCATGAGCCACTGTGCCCAACCT	chr15:76144218-76144518	chr15:76168120-76168419	NA	NA	NA	NA	NA	NA	NA	NA
chr17:80417868:+|chr17:80430574:+	chr17:80417868-80430574	NARF	circular_RNA|multiple_exon	465	15	41	42	3159	2936	2909	3632	2.7587	2.26344	56	57	up	up	chr17:80417868-80430574	NM_031968	+	chr17:80416707-80417867	1161	chr17:80430575-80436675	6101	NM_031968_intron_0_0_chr17_80416707_f(+)	NM_031968_intron_4_0_chr17_80430575_f(+)	83.548	310	43	3	758	1064	537	233	8.69e-91	324	GGCACGGTGGCTCAAGCCTGTTATCCCAGCACCTTGGGAGGGGAGGCCGAGGCGGGTGGATCACCTGAGGTCAGCAGTTCAAGACCATCGTGGCCAACATGGCGAAACCCAGTCTCTACTAAAAATATAA-AATTAGCTGGGTGTGGTGGCGCACACCTGTAATCCCAGCTACTCAGAAGGCCGAGGCAGGAGAATCGCTTGAACCCGGGAGGTGGAGGCTGCAGTGAGCCGAGATTGCGCCCCTGCACTCCAGCCTGGGTG--AGAGCGAGACTCCGTCTAAAAAAATAAATAAATAAACTAAAAGAAA	GGCACAGTGGCTCACGCCTGTAATCCCAGCACTTTGGGAGC-----CCGAGGCAGGCAGATCACCTGAGATCAGGAGTTCAAGACCAGCCTGGCCAATATGGCAAAACCCCATCTCCACTAATAATACAATAATTAGTTGGGTGCAGTGGCGTGCACCTGTAGTCCCAGCTACTTGGCAGGCTAAGGCAGGAGAATCGCTTGAACCCGGGAGGTGGAGCTTGCAGTGAGCCGAGATCGTGCCACTGCACTCCAGCCTGAGTGACAGAGCGAGACTCTGTCTCAAAAAAAAAATAATAAAAATAAAATAAA	chr17:80417464-80417770	chr17:80430807-80431111	NA	NA	NA	NA	NA	NA	NA	NA
chr10:75632841:-|chr10:75597226:-	chr10:75632841-75597226	CAMK2G	circular_RNA|multiple_exon	137	14	41	9	9590	8864	8924	10982	2.90888	0.518875	55	23	up	NS	chr10:75597226-75632841	NA	NA	NA	NA	NA	NA	NA	NA	NA	NA	NA	NA	NA	NA	NA	NA	NA	NA	NA	NA	NA	NA	NA	NA	NA	NA	NA	NA	NA	NA
chr11:34097783:+|chr11:34098189:+	chr11:34097783-34098189	CAPRIN1	circular_RNA|multiple_exon	219	13	41	13	46416.3	44556	43941	50752	3.19799	0.877916	54	26	up	NS	chr11:34097783-34098189	NM_203364	+	chr11:34093535-34097782	4248	chr11:34098190-34101174	2985	NM_203364_intron_3_0_chr11_34093535_f(+)	NM_203364_intron_5_0_chr11_34098190_f(+)	76.042	288	55	4	2625	2899	381	95	1.19e-53	203	GTTGCTCACGCCTGTAACCCCAGCACTTTGGAAGGCCGAGGTGGGTGGATCACCTGAGGTCAGAAGTTCGAGACCAGCCTGGCCAACATAGTGAAACCCTGTCTCTGCTAAAAATACAAAAATTAGCCGGGCTTGGCAGCACACACCTGTAATCCCA--------GGAGGCTGAGGCAGCAG-AATTACTTGAATTCGAGAAGTAGAGGTGTCAGTGAGCCAAGATCGTGCCACTGCACT----CCTGGGCAACAGAGTGAGACTCCATCTCAAAAAACAAACAAAAA	GTGGCTCACACCTGTAATCCCAGCACTCTGGGAGGCCCAGGCAGGTGAATCATTTGTGGTAAGGAGTTCGAGACCAGCCTGGCCTACATGGCGAAACCCTGTCTCTACTAAAAATACAAAAAATAGCCAGGCGTGGTGGCGCATGCCTGTAATCCCAGCTACTTGGGAGGATGAGGTGATAGAAATCACTTAAACCTGGGAGGCGGAGGTTGCTGTGAGCTGAGATCACACTACTACACTCCAACCTGGGCAACAGAGT-AGACTCTGTCTCCAAAAAAAAAAAAAAA	chr11:34096159-34096433	chr11:34098284-34098570	NA	NA	NA	NA	NA	NA	NA	NA
chr1:155695173:+|chr1:155695810:+	chr1:155695173-155695810	DAP3	circular_RNA|multiple_exon	56	12	41	16	19908.7	18266	18905	22555	3.30118	1.07979	53	28	up	NS	chr1:155695173-155695810	NM_033657	+	chr1:155691410-155695172	3763	chr1:155695811-155697398	1588	NM_033657_intron_3_0_chr1_155691410_f(+)	NM_033657_intron_5_0_chr1_155695811_f(+)	85.58	319	40	3	2723	3035	585	267	6.8e-101	360	AAAATAAATTTTAGGCCAGGTGCGGTGGCTCACGCCTATAATCCCAGCACCTTGGGAGGCTGAGACGGGTGGATCA--TGAGGTCAGGAGTTCGAGACCAGCCTGACCAACATGGTGAAAGCCTGTCTCTACTAAAATTACAAAAA---TCAGCCTGGCATGGTGGTGG-CACCTGTAATCCCAGCTACTGAGGAGACTGAGGCAGAAGAATTGCTTGAACCCCGGAGGCGGAGGTTGCAGTGAGCCGAGATCACACCACTGCACTCTAGCCTGGGTGACAGAGTGAGACTCTGTCTCAAAAAAAGAAAAAAAAAAAAA	AAAGTAAAGCTGAGGCCGGGTGCAATGGCTCATGCCTGTAATCCCAGCACTTTGGGAGGCCAAGGCAGGTGGATCACCTGAAGTCAGGAGTTCGAGACCAGCCTGGCCAACATGGTGAAACCCTGTCTCTACTAAAAATACAAAAAAAATTAGCCGGGCATGGTGGCGGGCGCCTGTAGTCCCAGCTACTCAGGAGGCTGAGGCAGAAGAATGGTGTGAACCCGGGAGGCGGAGCTTGCAGTGAGCTGAGATCGTGCCACTGCACTCCAGCCTGGGCGACAGAGCAAGACTCCGTCTCAAAAAAAAAAAAAAAAAAAAA	chr1:155694132-155694444	chr1:155696077-155696395	NA	NA	DAP3:155695960;DAP3:155695968;DAP3:155695969;DAP3:155695974;DAP3:155695984;DAP3:155695985;DAP3:155695998;DAP3:155696005;DAP3:155696197;DAP3:155696209;DAP3:155696219;DAP3:155696266;DAP3:155696280;DAP3:155696312;DAP3:155696317;DAP3:155696345;DAP3:155696357;DAP3:155696363;DAP3:155696449;DAP3:155696450;DAP3:155696451;DAP3:155696455;DAP3:155696457;DAP3:155696458;DAP3:155696463;DAP3:155696504;DAP3:1556…	40	NA	NA	DAP3:155696197;DAP3:155696209;DAP3:155696219;DAP3:155696266;DAP3:155696280;DAP3:155696312;DAP3:155696317;DAP3:155696345;DAP3:155696357;DAP3:155696363	10
chr1:220275471:+|chr1:220276119:+	chr1:220275471-220276119	IARS2	circular_RNA|multiple_exon	238	11	41	5	35259.7	33764	32837	39178	3.83249	0.391732	52	16	up	NS	chr1:220275471-220276119	NM_018060	+	chr1:220273992-220275470	1479	chr1:220276120-220276788	669	NM_018060_intron_2_0_chr1_220273992_f(+)	NM_018060_intron_6_0_chr1_220276120_f(+)	77.592	299	49	5	776	1063	559	268	9.73e-63	232	GTGGCTCATGCCTGTAATCCTAGCACTTTGGGAGGCTGAGGGAGGTGGATCGATCACCTAAGGTCAGGAGTTTGAGACCAGCCTGGCCAACATGGCAAAACCCCGTATCTACTAAAAATACCAAATAATTAGCCAGGTATGGTGGCTCACGCCTG--------TAGTCCCAGATACTTGGGAGGCTGAGGCACGAGAATTGCTTGAACCTGTGTGGCAGAGGTTACAGTGAGCTGAGATC-CGCCACTGCATGCCAACCTGGGCAACAGA--GCAAGACTCCATCTCAAAAAAAAAAAA	GTGGCTCATGTCTATAATCCCAGCACTTTGGGAGGCCAAGGCAGGTGGATC----ACCTGAGGTTGGGAGTTTGCAACCAGCCTCACCAACATAGAGAAACCCCATCTCTACTAAAAATAC---AAAATTAGCCTGGCGTGGTGGCGCATGCCTGTAATCCCATAATCCCAGCTACTCGGGAGGCTGAGGCAGGAAAATTGCTTGAACCCGGGAGGTGGAGGTTGTGGTGAGCCAAGATCATGCCACTGTACTCCAGCCTGGGCAACAAAAGGCAAAACTCGGTCTCCAAAAAAAAAAA	chr1:220274767-220275054	chr1:220276387-220276678	NA	NA	NA	NA	NA	NA	NA	NA
chr1:78191447:-|chr1:78183552:-	chr1:78191447-78183552	USP33	circular_RNA|multiple_exon	320	11	41	20	4447	4562	4274	4505	3.97843	1.84119	52	31	up	NS	chr1:78183552-78191447	NM_201626	-	chr1:78181554-78183551	1998	chr1:78191448-78193979	2532	NM_201626_intron_3_0_chr1_78181554_r(-)	NM_201626_intron_10_0_chr1_78191448_r(-)	82.007	289	48	2	368	654	2337	2051	7.47e-78	282	TTTTTTTTTGGAGACAGAGTCTCACTCTGTTGCCCAGGCTGGAGTGCAGTGGCGCGATCTTGGCTCACTGCAACCACCGCCTCCCAGGTTCACGCCATTCTCCTGCCTCAGCCTCCCAAGTAGCTGGGACTACAGGCGCCTGCCACCACGCCCAGCTAATTTTTTTGTATTTTTAGTGGAGACGGGGTTTCACCGTGTTAGCCAGGATGGTCTCGATCTCCTGACCTC--GTGATCTGCCCGCCTCGGCCTCCCGAAGTGGTGGGATTACAGGTGTGAGCCACCATGCC	TTGTTTTTTTGAGACAGAGTCTCCCTCTGTCCCCCAGGCTGCAGTGCAGAGGTGCGATCTCAGCTCACTGCAACCTCCGCATCCTGGATTCAAGCGATTCTTCTGCCTCAGCCTCCCAAGTAGCTGAGATTACAGGCATGTGCCACCAGGCCCACCTCA--TTTTTGTATTTTTAGTAGAGATGGGGTTTCACCATTTTGGCCAGGCTGGTCTCAAAGTCCTGGCCTCAAGTGATCCACCCACTTTGGCCTCCCAAAGTGTTGGGATTATAGGCATGAACCACCGTGCC	chr1:78182898-78183184	chr1:78191643-78191929	NA	NA	NA	NA	NA	NA	NA	NA
chr10:88598622:+|chr10:88635842:+	chr10:88598622-88635842	BMPR1A	circular_RNA|multiple_exon	332	10	41	17	2324.67	2171	2230	2573	3.99152	1.4344	51	27	up	NS	chr10:88598622-88635842	NM_004329	+	chr10:88516677-88598621	81945	chr10:88635843-88649818	13976	NM_004329_intron_0_0_chr10_88516677_f(+)	NM_004329_intron_2_0_chr10_88635843_f(+)	80.244	491	76	5	9699	10172	7700	7214	1.57e-124	444	TTTTTTTTTTTTTTTTGAGACGGAGTCTCGCTCTTTCACCCAGGCGGGAGTGCAGTGGCGCTATCTCTGCTCACAGCAAGCTCCGCCTCCTGGGTTCATGCCATTCTCCTGCCTCAGCCTCCCGAGTA---------CAGGCGCCCGCCATCACACCTGGCTAATTTTTTTTTGTATTTTTAGTGGAGACGGGGTTTCACCGTGTTAGCCAGGATGGT------TTTTTTTTTTTTTTTGGAGACCGAGTCTTGCTCTGCTGCC-AGGCTGGAGTGCAGTGGTGCCATCCTGGCTCACTGCAGCCTCTGCCTCCCGGATTCAAGTGATTCTCCTGACTCAGCCTCCGGAGTAGCTCAGACAACAGGTGCACGTCACCATGTCCAGCTAATTTTT-GTAT…	TTGTTTTTTTTGTTTTGAAATGGAGTCTCACTCTGTTGCCCAGGCTGGAGTACAATGGCACGATCTCCACTCGCTGCAACCTCTGCCTCCTGGGTTGAAGCAGTTATCCTGCCTCAGCCTCCCAAGTAGCTGGGATACAGGCGCCTGCCACCACGCCCGGCTAATTTTT----GTATTTTTAGTAGAGACGGTGTTTCACCATGTTGGCCAGGCTGGTCTTTTTTTTTTTTTTTTTTTTTGAGACGGAGTCTCGCTCTGTCGCCCAGGCTAGAGTGCAGTGGCGTGATCTCGGCTCACTACAAGCTCCGCCTCCCGGGTTCACACCATTCTCCTGCCTCAGCCTCCTGAGTAGCTGGGACTACAGGCGCCCGCCACCACGCCCGGCTAATTTTTTGTAT…	chr10:88526375-88526848	chr10:88643056-88643542	NA	NA	NA	NA	NA	NA	NA	NA
chr7:156619438:-|chr7:156516806:-	chr7:156619438-156516806	LMBR1	circular_RNA|multiple_exon	176	10	41	22	4560.33	4411	4344	4926	4.16324	1.97	51	32	up	NS	chr7:156516806-156619438	NM_022458	-	chr7:156480886-156516805	35920	chr7:156619439-156626446	7008	NM_022458_intron_1_0_chr7_156480886_r(-)	NM_022458_intron_13_0_chr7_156619439_r(-)	80	105	18	3	28369	28472	4472	4370	3.25e-16	84.2	GTGATATGGTTTGGATCTATGTCCTCACCCAGATCTCATGTTCAGTTGTGATTCCC-AGTGTTGGAGGTGGGGTCTGGTGGGAGGTGACTGGATTTTGGGGGCAG	GTGATATGGTTTGGATATCTGTCCCCTCCAA-ATATCATGCTGAAATGTGATCCCCCAGTGTTGGAGGTGGGGCCTCATGGGAGGT-ACTGGATCGTAGGAGCAG	chr7:156488334-156488437	chr7:156621975-156622077	NA	NA	NA	NA	NA	NA	NA	NA
chr3:196846401:-|chr3:196807922:-	chr3:196846401-196807922	DLG1	circular_RNA|multiple_exon	186	88	40	114	5773	5820	5390	6109	0.490808	1.23417	128	202	down	NS	chr3:196807922-196846401	NM_004087	-	chr3:196803557-196807921	4365	chr3:196846402-196857397	10996	NM_004087_intron_7_0_chr3_196803557_r(-)	NM_004087_intron_13_0_chr3_196846402_r(-)	85.621	306	44	0	300	605	3376	3071	1.77e-98	354	GGTGGCTCACGCCTGTAATCCCAGCACTTTGGGAGGCCAAGTCAGGCAGATCACCTGAGGTTAGGAGTTAGAGACCGGCCTGGCCAACATGGCGAAACCCCGTCTCTACCAAAAATATAAAAGTTAGCCAGGCATGGTGGCGGGCATTTGTAATCCCAGCTACTCGGGAGGCTGAGGCACAAGAATCACTTGAACCTGGTAGGCGGAGGTTGCATTGAGCCCAGATCGCACCTCTGTGCTCCAGACTGGGCAACAGAGCGAGACCCAATCTCTTAAAAAAAAAAAAAAAAAAAAAAAGGTAAAAAA	GGTGGCTCACGCCTGTAATCCCAGCACTTTGAGAGGCCGAGGCAGGTGGATCACCTGAGGCCAGGAGTTTGAGACCAGCCTGGCCAACATGGCGAAACCCCGTCTCTACTAAAAATACAAAAGTTAGCCAGTCATGGTGTCGCAAGCCTGTAATCCCTGCTACTAGGGGGGCTGAGGCAGGAGGATCGCTTGAACCTGGGAGGCGGAGGTTGCAGTGAGCTGAGATTGCACCACTGCACTCCAGCCTGGGCAACAGAGCGAGATTCTGTCTCCAAAAAAAAAAAAAAAAAAAAAAAAAAAAAAAAA	chr3:196807317-196807622	chr3:196854022-196854327	NA	NA	DLG1:196853121;DLG1:196853121	2	NA	NA	NA	NA
chr9:20414423:-|chr9:20413719:-	chr9:20414423-20413719	MLLT3	circular_RNA|single_exon	704	19	40	16	2196.67	2130	2038	2422	2.2003	0.74058	59	35	up	NS	chr9:20413719-20414423	NM_004529	-	chr9:20365743-20413718	47976	chr9:20414424-20448120	33697	NM_004529_intron_5_0_chr9_20365743_r(-)	NM_004529_intron_6_0_chr9_20414424_r(-)	79.268	328	42	4	41014	41331	14290	13979	2.13e-78	291	GGCCAGGCGTGGTGGCTCATGCCTGTAATCCCAGCACTTTGGGAGGCCAAGGCGGGTGGATCACGAGGTCAGGAGATCGAGACCATCCTGGCTAACACAGTGAAACCCCGTCTCTACTAAAAATACAAAAAAAAAAAAAAAAAAAAAAAAAAATTAGCCGGGCGTGGTGGCGGGTGCCTGTAGTCCCAGCTACTCAGGAGGCTGAGGCAGGAGAATGGCGTGAA----------CGAACTTGCAGTGAGCCGAGATGGTGCCACTGCACTCCAGCCTTTGTGACAGAGTGAGACTCCGTCTAAAAGAGAAAAGAAAGAAAGAAAATAA	GGCCAGGCATGGTGGCTCACACCTGTAATCCCAGCACTTTGGAAGGCCGAGGTGAGCAGATCATGAGGTCAAGAGATCGAGACCATACTGGCCAACATGATGAAACCCTGTCTCTACTAAAAATAC--------------AAAAAAAAAAAAATTAGCTGGGTATGGTGGCACGCACCTGTAGTCCCAGCTACTCAGGAGGATGAGGCAGCAGAATCGCTTGAATCTGGGAAGCGGAGGTTGCAGTGAGCCAAGACGGTGCCACTGCACTCCAGCC-TGGTGACAGAGTGAGACTTCATCTCAAAAAAATAAAAAATAAA-AAAATAA	chr9:20372388-20372705	chr9:20433831-20434142	NA	NA	NA	NA	NA	NA	NA	NA
chr10:7269899:-|chr10:7230586:-	chr10:7269899-7230586	SFMBT2	circular_RNA|multiple_exon	191	18	40	21	6130	5617	5886	6887	2.12066	0.951527	58	39	up	NS	chr10:7230586-7269899	NM_001029880	-	chr10:7218128-7230585	12458	chr10:7269900-7285519	15620	NM_001029880_intron_4_0_chr10_7218128_r(-)	NM_001029880_intron_11_0_chr10_7269900_r(-)	82.845	239	39	1	7369	7607	13836	13600	6.43e-65	244	TTTTTTTTTTTTTTTTTGAAATGGAGTCTCACTTTGTCACCCAGGCTGGAATGCAGTGGCACAATCTCGGCTAACTGCAACCCCCGCCTCCTGGGTTCCAGCGATTCTCCTGCCTCAGCCTCCTGAGTAGCTGAGACTACAGGCGTGCACCACCATGCCCAGCTGTTTTTTGTATTTTTAGGAGAGATGGGGTTTCACCATGTTGGCCAGGATGGTCCCAATCTCTTGACCTCGTGATC	TTGTTGTTTTTTTTTTTGTGATGGAGTCTCACTCTGTTACCCAGGCTGAAGTGCAGTGGCATGATCTCGGCTCACTGCAACCTGTGCCTCCTGGGTTCAAGCAATTCTCCTGCCTCAGCCTCCTGAGTAGCTGGGACTACAGGCGCCCGCCACCATGCCTGGCTAATTTT--TATTTTTCATAGAGACGAGGTTGCACCATATTGGCCGGGCTGGTCTCGAACTCCTGACCTTATGATC	chr10:7222979-7223217	chr10:7271684-7271920	NA	NA	NA	NA	NA	NA	NA	NA
chr2:32168452:-|chr2:32142995:-	chr2:32168452-32142995	MEMO1	circular_RNA|multiple_exon	192	15	40	53	3085.33	2898	2884	3474	2.67961	2.9475	55	68	up	up	chr2:32142995-32168452	NM_015955	-	chr2:32117204-32142994	25791	chr2:32168453-32235255	66803	NM_015955_intron_3_0_chr2_32117204_r(-)	NM_015955_intron_7_0_chr2_32168453_r(-)	75.334	673	130	14	11305	11967	60087	59441	2.19e-122	435	GCTGGGTGCGATGGCTAACACCTGTAATCTCAGCACTTTGGGAGGCCAAGGTGGGCGGATCA--TGAGGTCAGGAGTTCAAGACCATCCTGGCCAACATGGTGAAACCCCATCTGTACTAAAGATACAAAAAATTAGCCAGGCTTGGTGGCGTGTGCCTGTAATCCAAGCTACTTGGGAGGTTGAGAAAGGAGAATCGCTTGAACTTGGGAGGCGGAGGTTGCAGTGAGCCAAGATTGCGCCATTGCACTCCAGCCTGGGCGACAGGGCGAGACTCTATCTCAAAAAAAACAAAAACAAAAACAAACAAACAAACAAAAAAAACAAAAACAAAAACAAAAGAATAGCACTCCTTGGCCGGGTGCGGTGGCTCACGCCGGTAATCCCAGCACTTTGGGAG…	GCCGGGCGCAGTGGCTCACGCCTGTAATCCCAACACTTTGGGAAGCCACGGCAGATGGATCACCTGAGGTCAGGAGTTTGAGACCAGCCTGGCCAACATGGCAAAACCCTGTCTCTACCAAAAATACAAAAAGC-AGCTGAGCATGATGACAGGTGCCTGTAATTCCAGCTACTCAGGAGGCTGAGGCAGGAGAATCTCTTGAACCTGGAAGGCAGAGGTTGCAGTGAGCAGAGATCACAGCACTGAACTCCAGCCTGGGCAGCAGAGCAAGACTCCGTC----AAAAAAAAAAAACAAAAAAAAACCTATTAATGAACAAG-------CAATTA-AAAGGTATT----TCTTTGGCTGGGCACAGTGGCTCACACCTGTAATCCCAGCACTTTAGGAT…	chr2:32131028-32131690	chr2:32175169-32175815	NA	NA	NA	NA	NA	NA	NA	NA
chr20:48561919:+|chr20:48565892:+	chr20:48561919-48565892	RNF114	circular_RNA|multiple_exon	213	13	40	28	13022.7	12453	12026	14589	3.18617	1.8385	53	41	up	NS	chr20:48561919-48565892	NM_018683	+	chr20:48558249-48561918	3670	chr20:48565893-48568612	2720	NM_018683_intron_1_0_chr20_48558249_f(+)	NM_018683_intron_4_0_chr20_48565893_f(+)	84.502	271	40	1	2885	3155	590	322	2.09e-82	297	CTGGGCCGGGCGTGGTAGCTCACGCCTGTAAACCCAGCACTTTGGCAGGCTGAGGCAGGCAGATCACTTGAGGTCAGGAGTTCGAGACCAGCCTGGCTAACGTGGTGAAACTCCATCTCTACTAAAAATATGAAAATTAGCTGGGCCTGATGGCACACACCTGTAATCCCAGCTACTCAGGAGGCTGAGGTGGGAGAATCACTTGAACCCGGGAGGCGGAGGTTGCAGTGAGCCGAGATGGTGCCACTGCACTTCAGTCTGGGCGACAGAG	CTGGGCCGGGCGTGGTGGCTCACGCCTGTAATCCCAACACTTTGGGAGGCCAAGGTGGGCAGATCAC--GAGGTCAGGAGTTCGAGACCAGCCTGGCCAACATAGTGAAAGCCTGTCTCTACTGAAAGTACAAAAAGTAATGGGGCATGGTGGCATGCGCCTGTAGTCCCAGCTACTCAGGAGGCTGAGGCAGGAGAATCACTTGAACCCGGGAGGTGGAGGCTGCAGTGAGCTGAGATCACGCCACTGCATTCCAGCCTGGGCGACAGAG	chr20:48561133-48561403	chr20:48566214-48566482	RNF114:48558721;RNF114:48558735;RNF114:48559111;RNF114:48559113;RNF114:48559240;RNF114:48559286;RNF114:48559293;RNF114:48559832;RNF114:48559919;RNF114:48559936;RNF114:48560313;RNF114:48560325;RNF114:48560335;RNF114:48560517;RNF114:48560527;RNF114:48560528;RNF114:48560545;RNF114:48560675;RNF114:48560684;RNF114:48560699;RNF114:48560706;RNF114:48560707;RNF114:48560732;RNF114:48560735;RNF114:48560745…	42	NA	NA	RNF114:48561149;RNF114:48561163;RNF114:48561164;RNF114:48561189;RNF114:48561232;RNF114:48561242;RNF114:48561247;RNF114:48561256;RNF114:48561271;RNF114:48561297;RNF114:48561298;RNF114:48561303;RNF114:48561307;RNF114:48561338	14	NA	NA
chr16:89484776:-|chr16:89371614:-	chr16:89484776-89371614	ANKRD11	circular_RNA|multiple_exon	222	12	40	0	22004	20063	21404	24545	3.12449	0	52	12	up	NS	chr16:89371614-89484776	NR_045839	-	chr16:89358186-89371613	13428	chr16:89484777-89556652	71876	NR_045839_intron_4_0_chr16_89358186_r(-)	NR_045839_intron_8_0_chr16_89484777_r(-)	88.364	275	29	3	2657	2929	2750	2477	2.77e-94	342	GCCAGGCGCGGTGGCTCACGGCTGTAATCCCAGTACTTTGGGAGGCCGAGGCGGGCAGATCACAAGGTCAGGAGTTCGAGACCAGCCTGACCAACATGAAGAAACCCTGTCGCTACTAAAAATACAAAAATTAGCCAGGTGTGGCGGCGGGTGCCTGTAATCCCAGCTACTCGGGAGGCTGAGGCAGGAGAATTGCGTGAA-CCCAATAGGTGGAGGTTGCAGTGAGCCAAGATTGCGCCATTGCACTCCAGCCT-GGCAACAGAGCAAGACTCC	GCCGGGCGCGGTGGCTCACGCCTGTAATCCCAGCACTTTGGGAGGCCAAGGCAGGTGGATCACAAGGTTAGGAGTTCAAGACCAGCGTGGCCAACATGGTGAAACCCCATCTCTACTAAAAATACAAAAATTAGCCAGGCGTGGCGGTGGGCGCCTGTAATCCCAGCTACTCGGGAGGCTGAGGCA-GAGAACTGCTTGAACCCCAGGAGACGGAGGTTGCAATGAGCCAAGATTGCGCCACTGCACTCCAGCCTGGGCGACAGAGCGAGACTCC	chr16:89368685-89368957	chr16:89553903-89554176	ANKRD11:89365560;ANKRD11:89368487;ANKRD11:89370114	3	NA	NA	NA	NA	NA	NA
chr2:97531666:-|chr2:97527316:-	chr2:97531666-97527316	SEMA4C	circular_RNA|multiple_exon	132	10	40	6	1447	1385	1381	1575	4.01159	0.527619	50	16	up	NS	chr2:97527316-97531666	NA	NA	NA	NA	NA	NA	NA	NA	NA	NA	NA	NA	NA	NA	NA	NA	NA	NA	NA	NA	NA	NA	NA	NA	NA	NA	NA	NA	NA	NA
chr5:14758707:-|chr5:14741936:-	chr5:14758707-14741936	ANKH	circular_RNA|multiple_exon	213	103	39	32	18750.3	16757	18374	21120	0.345319	0.246499	142	135	down	down	chr5:14741936-14758707	NM_054027	-	chr5:14716945-14741935	24991	chr5:14758708-14769083	10376	NM_054027_intron_3_0_chr5_14716945_r(-)	NM_054027_intron_9_0_chr5_14758708_r(-)	83.067	313	46	4	19869	20176	7222	6912	5.64e-86	315	CCACTTTTTTTTTTTTTTTTTTTTTTTTTGAGACGGAGTCTCGCTCTGTC--GCCCAGGCTGGAGTGCAGTGGCATGATCTCAGCTCACTGCAAGCTCCGCCTCCCCGATTCACGCCATTCTCCTGCCTCAGCCTCACGAGTAGCTGGGACTACAGGCGCCTGCCACCATGCCTGGCTAATTTTTTGTATTTTTAGTAGAGATGGGGTTTCACCGTGTTAGCCAGGATGGTCTCGATCTCCTGACCT--TGTGATCCTCCCACCTTGGCCTCCCAAAGTGCT-GGATTACAGGCATGAGCCACCACGCCCAGC	CCCCTTTTGCCTTTTTTTTTTTTTCCTTTGAGACAGAGTCTCGCTCTGTCTCGCCCAGGGTGGAATGCAGTGGCGCAATCTCAGCTCACTGCAACCTCCACCTCCTGGGTTCAAGCAATTCTCCTGTCTCAGCCTCCCAAGTAGCTGGGACTACAGACGTGTGCCACCACACCTAGCTAA--TTTTGTATTTTTAGTAGAGATGGGGTTTCACCATGTTGGCCAGGCTGGTCTTGAACTCCTGTCCTCAGGTGATCCACCTGCCTCAGCCTCCCAAAGTGCTGGGATTATAGGCGTTAGTCACCGCACCCAGC	chr5:14721760-14722067	chr5:14761862-14762172	NA	NA	NA	NA	NA	NA	NA	NA
chr1:52975384:-|chr1:52959283:-	chr1:52975384-52959283	ZCCHC11	circular_RNA|multiple_exon	167	96	39	36	4770.67	4668	4725	4919	0.401349	0.355865	135	132	down	down	chr1:52959283-52975384	NM_015269	-	chr1:52956474-52959282	2809	chr1:52975385-52981562	6178	NM_015269_intron_22_0_chr1_52956474_r(-)	NM_015269_intron_26_0_chr1_52975385_r(-)	82.085	307	49	4	1902	2203	1119	814	1.6e-80	293	TTGTTATTTTTGTTTTGTTTATTTTGAGATGGAGTCTCGCTCAG--GCTGAAGTGGGAATGTAGTGGCACGATCTCGGCTCACTTCAACCTCTGCCTCCTGGGTTCAAGCAGTTCTC-TGCCTCAGCCTCCCGAGTAGCTGGGATTACAGGCGCGTGCCACCATGCCCGGATAATTTTTGTATTTTTAGTAGAGACGAGGTTTCACCATCTTGGCCAGGCTGGTCTTGAACTCCTGACCTC--GTGATCCACCCACCTCGGCCTCCCAAAGTGCTGGGATTACAGGTGTGAGCCACCATGCCCGGCC	TTGTGATTTTTTTTTTTTTT-TTTTGAGATGGAGTCTTGCTCTGTCGCCCAGGCTGGTGTGCAGTGGCACAATCTTGGCTCACCGCAACCTCTGCCCCCTGGGTTCAAGCAATTCTCCTGCCTCAGCCTCCCAAGTAGCTGGGACTACAGGTACCGACTACCACACCTCGCTAATTTTTGTATTTTTAGTAGAGACGGGGTTTCACCATGTTGGTCAGGCTGGTCTCGAATTCCTGACCTCAAGCAACCTGCCCACCTCGGCTTCCCAAAATGCTGGGATTACAGGCGTGAGCCACTGGGCCTGGCC	chr1:52957080-52957381	chr1:52980444-52980749	NA	NA	NA	NA	NA	NA	NA	NA
chr3:47147610:-|chr3:47139445:-	chr3:47147610-47139445	SETD2	circular_RNA|multiple_exon	619	82	39	73	10993.3	10559	10525	11896	0.477146	0.790189	121	155	down	NS	chr3:47139445-47147610	NM_014159	-	chr3:47129738-47139444	9707	chr3:47147611-47155365	7755	NM_014159_intron_11_0_chr3_47129738_r(-)	NM_014159_intron_15_0_chr3_47147611_r(-)	78.8	500	86	4	5993	6490	1760	1279	1.47e-119	425	TTTTTTTTGTTTGTTTTTAAGAGAGTATTTTGCTCTGTCACCCAGGCTGGAGTGCTGTGGCATGATCTTAGCTCATTGCAACCTCCGCCTCCCAAGTTCAAGTGA-TTCTCCTGCCTCAGCCATCAGAGTAGCTGGGATTACAGATGTGCATCACCACACCTGGCTAATTTTTATTTTATTTTATTTATTTATTTATTTTTGAGACAGAGTCTTGCTCT-GTCGCCCAGGCTAGAGTACAGTGGCACGATCTTGGCTCACTGTAACCTCCGCCTCCCGCGCTGAAGTGATTCTCCTGCCACAGCCTCCTGAGTAGCTGTGATTTTAGGCACCTGCCATCATGCCCGGCTAATTTTTGTATTTTTAGTAGAGACTGGGTTTCACCGTGTTGGCCAGGCTG…	TTTTTTTTTTTTTTTTTGGAGACAGTCTC--GCTCTGTCCCCCAGGCTGGAATGCAGTGCCATGATCTCGGCTCACTGCAACCTCCTCCTCGTGGGTTCAAGCAAATTCTTCTGCCTCAGCCTCCCGAGTAGCTGGGATTACAGCTGTGCGCCATCATGCCTGGCTAATTTTTGTTTTGTTTT----------------TTGAGACAGAGTTTCACTCTTGTCACCCAGGATGGAGTACAATGGCGCAATCTCGGCTCACTGCAACCTTCGCTTCCCCGGTTCAAGAGATTCTCCTGCCTCAGCCCCTCAAGTAACTGGGATTATTGGTGCCTGCCACCACATCCAGCTAATTTTTGTATTTTTAGTAGTGACAGGGTTTCACCACATTGGCCAGGCTG…	chr3:47132955-47133452	chr3:47153606-47154087	NA	NA	NA	NA	NA	NA	NA	NA
chr22:38494489:-|chr22:38493039:-	chr22:38494489-38493039	BAIAP2L2	circular_RNA|multiple_exon	217	18	39	3	3693.67	3434	3669	3978	2.02789	0.143875	57	21	up	NS	chr22:38493039-38494489	NM_025045	-	chr22:38485682-38493038	7357	chr22:38494490-38503858	9369	NM_025045_intron_6_0_chr22_38485682_r(-)	NM_025045_intron_9_0_chr22_38494490_r(-)	89.423	312	31	2	6622	6932	1614	1304	5.03e-115	407	GCCAGGCTCGGTGGCTCACGCCTGTAATCCCAGCACTTTGGGAGTCCGAGGGCAGGCAGATCACCTGAGGTCAGGAGTTTGAGACCAGCCTGGCCAACATGGTGAAACCCCGTCTCTACTAAAAA-TACAAAAATTAGCTGGGCATGGTGGCAGGCGCCTGTAATCCCAGCTACTCGGGAGGCTGAGGAAGGAGAATGGCATGAACCCGGGAGGCGGAGCTTGCAGTGAGCCGAGATCGCGCCATTGCACTCCAGCCTGGGCGACAGAGCCAGACTCCGTCTAAAAAAAAAAAAAAAAAAAAAAAAAAAAAA	GCCAGGCGCGGTGGCTCACGGCTGTAATCCCAGCACTTTGGGAGGCCGAGG-CGGGCAGATCACTTGAGGTCAGGAGTTCAAGACCAGCCTGGCCAACATGGTGAAACCCCGTCTCTGCAAAAAAATAAAAAAATTAGCCAGGCATGATGACAGGTGCCTGTAATCCCAGCCGCTCGGGAGGCTGAGGCAGGGGAATGGCATGAACCCAGGAGGCGGAGGTTGCAGTGAGCTGAGATTGTGACACTGCACTCCAGCCTGGACGACAGAGCAAGACTCCGTCTCAAAAAAATTAAAAAAAAAAAAAAAAAAAA	chr22:38486107-38486417	chr22:38502245-38502555	BAIAP2L2:38488313;BAIAP2L2:38488627;BAIAP2L2:38488913	3	NA	NA	NA	NA	NA	NA
chr15:72810408:+|chr15:72853890:+	chr15:72810408-72853890	ARIH1	circular_RNA|multiple_exon	133	17	39	45	6241.33	5928	5864	6932	2.31916	2.26367	56	62	up	up	chr15:72810408-72853890	NM_005744	+	chr15:72767356-72810407	43052	chr15:72853891-72855734	1844	NM_005744_intron_0_0_chr15_72767356_f(+)	NM_005744_intron_5_0_chr15_72853891_f(+)	82.222	315	43	4	6813	7124	452	148	2.78e-84	309	TTTTCTTTTCTTTTCTTTTCTTTTTTGG--AGACAGAGTCTTTTCTCTCTTGCCCAGGCTGGGGTGCAGTGGCGCCATCTCGGCTCACTGCAACCTTCGCCTGCTGGGTTCAAGCGATTCTCCTCCTTCAGCCTCCCGAGTAGCTGGGATTACAGGCGCCCACCACTACGCCCGGCTAA-TTTTGTATTTTTGGTAGAGACGGGGTTTCACCATGTTGGCCAGGCTGATCTCGAACTCCTGACCTCAGGTGATCCACCCGACTTGGCCTCCCAAAGTGCTGGGATTACAGGCATGAGCCACTGCACCCGGCCAGT	TTTTATTTTATTTTATTTTATTTTTTATTAAGAGGGAGTCTCG-CTCTGTCACCCAGGCTGGAGTGCAGTGGCGCCATCTCGGCTCACTGCAACCTCTGCCTCCAGGGTTCAAGCGATTCTCCTGCCTCAGCCTCCCGAGTAGCTCGGATTACAGGCTTGTGCCACTGTGCCCAGCTAATTTTTGTATTTTTAGAAGAGACAGGGTTTCGCCATGTTGG---------TCTTGAACTCCTGATCTCAGGTGATCCACCCGCCTCGGCCTCCCTTAGTGCTGGGATTACAGGCATGAGCCACCACACCTGGCCTGT	chr15:72774168-72774479	chr15:72854038-72854342	NA	NA	ARIH1:72855509;ARIH1:72855531	2	NA	NA	NA	NA
chr2:36668401:+|chr2:36749456:+	chr2:36668401-36749456	CRIM1	circular_RNA|multiple_exon	463	16	39	0	27225	25502	27039	29134	2.29894	0	55	16	up	NS	chr2:36668401-36749456	NM_016441	+	chr2:36623931-36668400	44470	chr2:36749457-36764494	15038	NM_016441_intron_1_0_chr2_36623931_f(+)	NM_016441_intron_12_0_chr2_36749457_f(+)	83.246	191	31	1	30239	30429	833	644	2.31e-50	197	CCCCATCTCTGCTAAAAATACAAAAATTAGCCGGGTGTAGTGGTGTGCGCCTATAATCCCAACTACTCAGGAGGCTAAGGAAGGAGAATTGCTTGAACCTGGGAGGCAGATGTTGCAGTGAGCCGAGATCGCACCACTGCACTCCAGCCTGGGTGACAGAGTGAAACTCTGTCTCAAAAAAAAAAAAGAAA	CCCCATCTCTACTAAAA-TACAAAAATTAGCTAGGCGAGGTGGCAGGCACCTGTAATTCCAGCTACTAGGGAGGCTGAGGCAGGAGAATTACTTGAACCCAGGAGGCGGAGGTTGCAGCAAGCTGAGATTGCACCACTGCACTCCAGCCTGGGTGACAGAGTGAGAATCTGTCTAAAAAAAGAAAAAAAAA	chr2:36654169-36654359	chr2:36750100-36750289	NA	NA	CRIM1:36749787;CRIM1:36749789;CRIM1:36749795;CRIM1:36749798;CRIM1:36749816;CRIM1:36750579	6	NA	NA	NA	NA
chr16:74497377:-|chr16:74493580:-	chr16:74497377-74493580	GLG1	circular_RNA|multiple_exon	1098	14	39	3	29429.3	25654	29013	33621	2.4632	0.163508	53	17	up	NS	chr16:74493580-74497377	NR_027265	-	chr16:74491893-74493579	1687	chr16:74497378-74499573	2196	NR_027265_intron_2_0_chr16_74491893_r(-)	NR_027265_intron_6_0_chr16_74497378_r(-)	80.795	302	44	5	194	488	829	535	1.1e-74	273	TTCTTTTCTTTTCTTTGAGACGGAGTCTCGCTCTGTTGCCCAGGCTGGAGCGCAGTGGCGTGATCT-----CACTGCAACCTCTGCCTCCCGGGTTCACGCCATTCTCCTGCCTCAGCCTCCCAAGTAGCTGGGACTATAGGCGCCCGCCACCACGCCTGACTAATTTTCTGTATTTTTAGTAGAGACGGGGGTTCACTGTGTTAGCCAGAATGGTCTTGATCTCCTGACCTC--GTGATCCACCCGCCTCGGCCTTCCAAAGTGCTGGGATTACAGGTGTGAGCCACCGCGCCCAGCCAAA	TTTTTTTCTTTT--TTGAGACAGAGTCTTACTCTGTCGCTCAGGCTGGAGTGCAGTGGCATGACCTTGGCTCACTGCAGCCTGCGCCTCCCAGGA----GCGATTCTCTTGCCTCAGCCTCCTGAATAGCTGGGACTACAGGCATGTGCCACCACACCCGGCTAATTTT-TGTATTTTTAGTAGAGACGGGGTTTCACCATGTTGGCCAGGCTGGTCTCGAACTCCTGACCTCAGGTGATCCTCCCGCCTTGGCCTCTGAAAGTGCTGGGATTACAGGCGTGAGCCACCGTGCCCTGCCGAA	chr16:74493092-74493386	chr16:74498745-74499039	NA	NA	NA	NA	NA	NA	NA	NA
chr15:93540187:+|chr15:93541851:+	chr15:93540187-93541851	CHD2	circular_RNA|multiple_exon	260	14	39	5	11650.7	10550	11310	13092	2.59852	0.287798	53	19	up	NS	chr15:93540187-93541851	NM_001271	+	chr15:93536229-93540186	3958	chr15:93541852-93543741	1890	NM_001271_intron_27_0_chr15_93536229_f(+)	NM_001271_intron_30_0_chr15_93541852_f(+)	86.577	298	40	0	3159	3456	483	186	6.17e-100	358	TTTCTTTTTTTTTTTTTTTTTGAGATGGAGTCTCGCTCCATCTCCAAGGCTGGAGCACAGTGGTGTGATCTCGGCTCACTGCAAGCTCTGCCTCCTGGGTTCACACCATTCTCCTGCCTCAGCCTCACGAGTGGCTGGGACTACAGGCGCCCACCACCACACCTGGCTAATTTTTTTGTATTTTTAGTAGAGAAGGGGTTTCACTGTGTTAGCCAGTATGGTCTCGATCTCCTGACCTCGTGATCTGCCTGCCTCAGCCTCCCAAAGTGCTAGGATTACAGGTGTGAGCCACCGCGCC	TTTTTTTTTTTTTTTTTTTTTGAGACGGAGTCTCGCTCTGTTGCCCAGGCCGGAGTGCAGTGGCCCGAACTCGGCTCACTGCAAGCTCCGCCTCCCGGGTTCACACCATTCTCCTGCCTCAGCCTCCTAAGTAGCTGGGATTACAGGCGTGTGCCACCACGCCCGGCTAATTTTTTTGTATTTTTAGTAGAGACGGGGTTTCACCATATTAGCCAGGATGGTCTCAATCTCCTGACCTTGTGATCCGCCCGCCTCAGCCTCCCAAAGTGCTGGGATTACAGGCATGAGCCACTGCGCC	chr15:93539387-93539684	chr15:93542037-93542334	NA	NA	NA	NA	NA	NA	NA	NA
chr3:48587667:-|chr3:48572945:-	chr3:48587667-48572945	PFKFB4	circular_RNA|multiple_exon	262	12	39	0	2852	2290	3115	3151	2.38925	0	51	12	up	NS	chr3:48572945-48587667	NM_004567	-	chr3:48563103-48572944	9842	chr3:48587668-48594113	6446	NM_004567_intron_4_0_chr3_48563103_r(-)	NM_004567_intron_12_0_chr3_48587668_r(-)	75.826	575	105	6	5236	5778	5471	4899	6.86e-117	414	TTTTTATTTATTTATTTATTTTTTGAGACCAAATCTCACTCTGTTTCCCAGGCTGGAGTGTAGTGGTGCAATCTCAGCTCACTGTAACCTCTACCTCCCGGGTTTAAGTGATTCTCGTGCCTCAGCCTCCCGAGTAGCTGGGACTACAGTTGTGAGACACCATGCCTGGCTAATTTTTGTATTTTTAGTAGAGACAGGGTTTCACCATGTTGGCCAGGCTGGTCT-TGAACTCTTGACCTCAGGTGATCCACCCGCCTTGGCCTCCCAAAGTGCTGGGATTACAGGTATGAGCCACTATGCCTGGCC-------------------TATTTTATTTTATTTTTGAAACAGGGTCTGGCTCTGTC------ACCCAGGCTGGAGCGCAGTAGCACCAT--…	TTTTCTTTTTTTTTTTTTTTTTTTGAGACGGAGTCTCACTCTGTTGCCCAGGCTGGAGGGCAGTGGTGCGATCTTGGCTCACTGCAACCTCTGCCTCCCAGGTTCAAGCGATTCTCCTGCCTCAGCCTCCCAAGTATCTAGGATTACAGACACCTGCCACCACACCTGGCTAATTTTTGTATTTTCAGTAGAGACGGGGTTTCGGCATGTTGGTCAGGCTGGTCTCAAAACTCCTGACCTCAGGTGATCCGACTGCCTGGGCCTCCCAAAGTGCTGGGATTACAGGTGTGAGCCATCACCTCCAGCCTTCTTTTTTTTTTTTTTTTTTTTTTTTTTTTTTTTTGAGAGGGAGTCTCGCTCTGTCGCCCTTGCCCAGGCTGGAGTGCTGGAGGACACTGG…	chr3:48567167-48567709	chr3:48588643-48589215	NA	NA	NA	NA	NA	NA	NA	NA
chr1:115007010:-|chr1:115005726:-	chr1:115007010-115005726	TRIM33	circular_RNA|multiple_exon	250	154	38	216	6038.33	5603	5914	6598	0.233777	1.19108	192	370	down	NS	chr1:115005726-115007010	NM_033020	-	chr1:114976356-115005725	29370	chr1:115007011-115053171	46161	NM_033020_intron_14_0_chr1_114976356_r(-)	NM_033020_intron_17_0_chr1_115007011_r(-)	86.622	299	36	3	26341	26637	9640	9344	2.22e-96	349	GCCAGGAGTGGTGGCTCACGCCTGTAATCCCAGCACTTTGGGAGGTCGAGGTGGGCGGATCATCTGAGGTCAGGAGTTTGAGATCAGCCCGGCCAACATGGCAAAACCCCATCTCTACTAAACATACAAAAA-TTAGCCAGGCATGGTGGTGTATGTCTGTAGTCCCAGCTACTCGGGAGGCTGAGG-AGGAGAACTGCTTGAACCTGGGAGGTGGAGGTTGCAGTGAGCTGAGATTGCGCCACTGCACTCCAGCCTGGACGACAGAGCGAGACTCCGTCTCAAAAACAAACAAAAAAA	GCCGGGCGCGGTGGCTCACGCCTGTAATCCCAGCACTTTGGGAGGCCGAGGCGGGCGGATCAC--GAGGTCAGGAGATCGAGACCATCCCGGCTAACACGGTAAAACCCCGTCTCTACTAAAAATACAAAAAATTAGCCGGGCGTAGTGGCGGGCGCCTGTAGTCCCAGCTACTTGGGAGGCTGAGGCAGGAGAATGGCGTGAACCCGGGAGGCGGAGCTTGCAGTGAGCCGAGATCCCGCCACTGCACTCCAGCCTGGGCGACAGAGCGAGACTCCGTCTCAAAAAAAAAAAAAAAAA	chr1:114979089-114979385	chr1:115043532-115043828	NA	NA	NA	NA	NA	NA	NA	NA
chr21:46536848:+|chr21:46548488:+	chr21:46536848-46548488	ADARB1	circular_RNA|multiple_exon	276	113	38	57	208875	16258	17190	593178	0.318051	0.0138254	151	170	down	down	chr21:46536848-46548488	NR_073200	+	chr21:46494709-46548316	53608	chr21:46548489-46591524	43036	NR_073200_intron_0_0_chr21_46494709_f(+)	NR_073200_intron_1_0_chr21_46548489_f(+)	83.667	300	36	6	30310	30609	39182	38896	5.8e-83	306	TTTTGTTTTGTTTTTTTAGATGGAGTCTGGCACTGTCACCCAGGCTGGAGAGCAGTGGCATGATCTTGGCTCACCAAAACCTCTACCTCCTGGGGTCAAGCAATTCTCCTGCCTCAGCCTCCCAAGTAGCTGGGATTACAGGTGCCCGCCACCACACCTGGCTAATTTTTGTATTTTTAGTAGAGATGAGGTTTCACCATGTTGGCTAGGCTGGTCTTGAACTCCAGACCCTCAGATGATCTGCCTGCCTTGGCCTCTTAAAGTGCTGGGATTATAGGCATGAGCCACTGCACCCGGCCT	TTTTATTTTTTATTTTT-GA--GAATCTCGC----TCACCCAGGCTGGAGTGCAGTGGCGCTATCTCGGCTCACTGCAACCTCTACCTCCCAGGTTCAAGCTG----CCTGCCTCAGCCTCCCGAGTAGCTGGGATTACAGGGATGTGCCACCATGCCTGGCTAATTTTTGTATTTTTAGTAGAGATGGGGTTTCACCATGTTGGCCAGGCTGGTCTTGAACTCCTGA-CCTCAGGTGATCTGCCTGCCTTGACCTC-CAAAGTGCTGGGATTACAGGCATGAGTCACCGCACCCAGCCT	chr21:46525018-46525317	chr21:46587384-46587670	NA	NA	NA	NA	NA	NA	NA	NA
chr2:63798760:-|chr2:63711738:-	chr2:63798760-63711738	WDPCP	circular_RNA|multiple_exon	336	87	38	56	334.67	289	309	406	0.408511	0.458185	125	143	down	down	chr2:63711738-63798760	NM_015910	-	chr2:63667006-63711737	44732	chr2:63720075-63815330	95256	NM_015910_intron_11_0_chr2_63667006_r(-)	NM_015910_intron_16_0_chr2_63720075_r(-)	91.371	2793	198	9	30494	33281	60968	58214	0	3948	TTTTTATTATACTTTAAGTTCTAGGGTACATGTGCACAACGTGCAGGTTTGTTACATATGTATCCATGTGCCATATTGGTGTGCTGCACCCATTAACTCATCATTTACATTAGGTATATCTCCTAATGCTATCCCTACCCCCTCCTCCCTCCCCCCACCCCACAACAGGCCCCAGTGTGTGATGTTCCGTTCCTTACCCTGTGTCCAAGTGTTCTCATTGTTCAATTCCCACCTATGAGTGAGAACATGCAGTGTTTGGTTTTTTGTCCTTGCGATAGTTTGCTGAGAATGATGGTTTCCTGCTTCATCCGTGTCCCTACAAAGGACATGCACCCATCCTTTTTTATGGCTGCATAGTATTCCTTGGTGTGTATGTGCCACATTTTCTTAATCCAGTAT…	TTTTTTTTTTACTTTAAGTTCTAGGGTACATGTGCACAACGTGCAGGTTTGTTACATATGTATACCTGTGCCATGTTGGTGTGCTACACCCATTATCTCGTCATTTACATTAGGTATACGTCCTAATGCTCTCCCTCCCCCCACC--------CCCAACCAACGACAGGCCCTGGTGTCTGATGTTCC---CCTT--CCAGTATCCAAGTGTTCTCACTGTTCAATTCCCAGCTATGAGTGAGAACATGCAGTGTTTGGTTTTCTGTCCTTGCGATAGTTTGCTCAGAATGATGGTTTCCAGCTTCATCCATGTTCCTACAAAGGACATGACCTCATCCTTTTTTATGGCTGCATAGTATTCCATGGTGTATATGTGCCACATTTTCTTAATCCAGTCT…	chr2:63678457-63681244	chr2:63754363-63757117	NA	NA	NA	NA	NA	NA	NA	NA
chr7:16720926:+|chr7:16736686:+	chr7:16720926-16736686	BZW2	circular_RNA|multiple_exon	249	18	38	5	22784.3	22254	21122	24977	2.22425	0.247494	56	23	up	NS	chr7:16720926-16736686	NM_014038	+	chr7:16714214-16720925	6712	chr7:16736687-16737672	986	NM_014038_intron_2_0_chr7_16714214_f(+)	NM_014038_intron_8_0_chr7_16736687_f(+)	74.297	249	63	1	1211	1459	327	80	9.43e-40	158	GCCGGGCGTGGTGGCTCACGCCTGTAATCCCAACACTTTGGGAGGCTGAGGCGGGCGGATCACCTGAGGTCAGGAGTTCGAGACCAGCTTGGCCAACATGGTGAAACCCCGTGTCTATAAAAAAATACAAAATTTAACAGGATGTGGTGGCGGCTGCCTGTAATCCCAGCTACTAGAGATGCTGAGGCAGGAGAATCACTTGAACCTAGAAGGCAGAGGTTACAGTGAGCTGAGATCGAGCCTCTGCAC	GCCCGGCGTGGTGGCTCATGCCTGCAATCC-AACACTTTGGGAGGCCAAGGCAGGAGGATAGCTTGAATGCAGGAGTTCAAGACCAGCCTGGGCAACACAGCGAGACTACATCTCTACCAAAAAATGAAGAAATTAGCCAGACGTGGTGGCACGCGCCTGTAGTCCTAGCTACCTGGGAGGCTGAGGAGGGAGGGTGGCTTGAGCCCAGGAGTTCAAAGTTGCAGTGAGCGCAGATCGTGCCACTGCAC	chr7:16715424-16715672	chr7:16736766-16737013	NA	NA	NA	NA	NA	NA	NA	NA
chr19:1031070:+|chr19:1032695:+	chr19:1031070-1032695	CNN2	circular_RNA|multiple_exon	258	17	38	41	23946.7	20895	22223	28722	2.10172	1.75454	55	58	up	NS	chr19:1031070-1032695	NM_201277	+	chr19:1026724-1031069	4346	chr19:1032696-1036414	3719	NM_201277_intron_0_0_chr19_1026724_f(+)	NM_201277_intron_3_0_chr19_1032696_f(+)	81.788	302	52	2	3621	3920	382	82	7.27e-81	291	GGCCGGGCGCGGTGGCTCACACCTGTAATCCCAGCACTTTGGAGGGCTGAGACGGGCAGATCAC--GAGGTCAGGAGATGGAGACCATCTTGGCTAACACGGTGAAACCCCGTCTCTATTAAAAATACAAAAAATGAGCTGGGCCTGGTGGCGGGCGCCTGCAGTCCCAGCTACTCGGGAGGCTGAGGCAGGAGAATGGCCTGAACCGGGGAGGCGGAGCTTGCAGTGAGCCGAGATCGCACCACTGCACTCCAGCCTGGGCGACAGAGTGAGACTCTGTCTCAAAAAAAATAAAAAAGAAA	GGCCGGGCACAGGGGCTCATGCCTGTAATCCCAGCACTTGGGGAGGCCGAGGCGGGCGGATCACCTGAAGTCAAGAGTTCAAGACCAGCCTGGCCAGCATGGTGAAACCCAGTCTCCACTAAAAATACAAAAATT-AGCCAGGCGTGGTGGCAGGTGCCTGTAATCCCAGCTACTCGGGAGACTGAGGCAGAAGAATCGCTTGAACCTGGGAGTTGGAGGTTGCAGTGAGCTGAGATCACGCCATTGCACTCCAGCCTGAGTGACAGAGTGAGACTCCGACTCAAAAATAAACAAACAGAAA	chr19:1030344-1030643	chr19:1032777-1033077	CNN2:1028403;CNN2:1028427;CNN2:1028559;CNN2:1029958;CNN2:1029960;CNN2:1029985;CNN2:1029990;CNN2:1029994;CNN2:1030006;CNN2:1030129	10	CNN2:1032809;CNN2:1032834;CNN2:1032847;CNN2:1032917;CNN2:1033054;CNN2:1033058;CNN2:1033262;CNN2:1033431;CNN2:1033432;CNN2:1033449;CNN2:1033455;CNN2:1033457;CNN2:1033479;CNN2:1033487;CNN2:1033488	15	NA	NA	CNN2:1032809;CNN2:1032834;CNN2:1032847;CNN2:1032917;CNN2:1033054;CNN2:1033058	6
chr9:33956144:-|chr9:33953283:-	chr9:33956144-33953283	UBAP2	circular_RNA|multiple_exon	256	17	38	0	6033.33	5688	5840	6572	2.17712	0	55	17	up	NS	chr9:33953283-33956144	NM_018449	-	chr9:33948586-33953282	4697	chr9:33956145-33960823	4679	NM_018449_intron_16_0_chr9_33948586_r(-)	NM_018449_intron_18_0_chr9_33956145_r(-)	80.399	301	53	2	1644	1938	327	27	2.5e-74	273	GGCGCGGTGGCTCACACCTGTTATTCCAGCACTTTGGGAGGCCGAGGTGGGTGGATCACCTGAGGTCAGGAGTTTGAGACCAGCCTGGCCAATGTGGTAAAACCCCATCTCTACTAAAAATACA----AAAATTAGCCAGGCGTAGTGGTGGGCGCCTATAATCCCAGCTTCTTGGGAGGCTGAGTCAAGAGAATCACTTGAACCCGGGAGGTGGAGGTTGCAGCGAGCCGTGATCATGCCATTGCACTCCAGCCTGGGCGAC--GAGAGAAACTCTATCTCAAAAAAAAAAAAAAAAAAA	GGCGCAGTGTCTCACGCCTATAATCCCAGCACTTTGGGAGGTTGAGGCGGGTGTATCACCTGAGGTCAGGAGTTTGAGACCACCCTGACCAAAATGGTGAAACATCGTCTCTACTAAAAAAAAAATACAAAATTAGCCAGGCATGGTGGCGCACATCTGTAATCCCAGCTATTTGGGAGGCTGAGGCAGAAGAACTGCTTGAATCTGGGAGGCAGAGGTTGCAATGAGCCAAGATCACGCCATTGCATTCCAGCCTGGGCAACAAAAGTGAAATTCCATTTCAAAAAAAAAAAAAAAGAAA	chr9:33951345-33951639	chr9:33960497-33960797	NA	NA	NA	NA	NA	NA	NA	NA
chr19:36556860:+|chr19:36558912:+	chr19:36556860-36558912	WDR62	circular_RNA|multiple_exon	239	16	38	0	9285.67	8184	9111	10562	2.13336	0	54	16	up	NS	chr19:36556860-36558912	NM_173636	+	chr19:36550933-36556859	5927	chr19:36558913-36562457	3545	NM_173636_intron_2_0_chr19_36550933_f(+)	NM_173636_intron_6_0_chr19_36558913_f(+)	84.211	266	37	3	2396	2661	2390	2130	2.23e-77	282	GATCATTTGAGGTCAGGAGTTTGAGACCAGCCTGGGGAACATGGCAAAACCCTGTCTCTACTAAAAATACAAAAATTAGCCAGGCCTGGTGGCAGGCGCCTGTAATCCCAGCTACTCGGGAGGCTGAGGCAGGAGAATCGCTTGAACCCGGGAGGCAGAGGTTGCAGTGAGCCAAGATCATGCCACTGCACTCCAGCCTGGGTGACAGAGCAAGAGTCCGTCTCAAAAAAAAAAAAAAAAAAAAAAAAAACTTAATCAAATAAATA	GATCACTAAAGGTCAGGAGTTCGAGACCAGCCAGGCCAACATGGTAAAACCCTGTCTCTACTAAAAATACAAAAATTAGCTGTGCGTGGTGGCAGGCACCTGTAATCCCAGCTACTTGGGAGGCTGAGGCAGGAGAATTGCTTGAACCTGGGAGGTGGAACTTGTAGTGAGCTGAGATTGCGCCACTGCACTCCAGCCTTGGCAACA-AGTGAGACGCCATCTCAAAAAAAAAAAAAAAGTAAAAATAAA--TAA--AAATAAATA	chr19:36553328-36553593	chr19:36561042-36561302	NA	NA	NA	NA	NA	NA	NA	NA
chr15:94910834:+|chr15:94945248:+	chr15:94910834-94945248	MCTP2	circular_RNA|multiple_exon	305	16	38	24	3239.33	3163	3222	3333	2.33151	1.42349	54	40	up	NS	chr15:94910834-94945248	NM_018349	+	chr15:94901842-94910833	8992	chr15:94945249-94983404	38156	NM_018349_intron_8_0_chr15_94901842_f(+)	NM_018349_intron_15_0_chr15_94945249_f(+)	83.333	36	6	0	2242	2277	11085	11050	0.003	39.2	TTTTTTTTTTTGGTATCCTTTTCCTTTTTCCTCTCC	TTTGTTATTTTTCTTTCCTTTTCCTTTTTTCTCTCC	chr15:94904083-94904118	chr15:94956298-94956333	NA	NA	NA	NA	NA	NA	NA	NA
chr22:29121355:-|chr22:29095826:-	chr22:29121355-29095826	CHEK2	circular_RNA|multiple_exon	223	16	38	46	4782.67	4587	4605	5156	2.36572	2.55772	54	62	up	up	chr22:29095826-29121355	NM_145862	-	chr22:29091862-29095825	3964	chr22:29121356-29130390	9035	NM_145862_intron_4_0_chr22_29091862_r(-)	NM_145862_intron_11_0_chr22_29121356_r(-)	74.125	657	138	11	177	823	3827	3193	3.12e-112	398	GGCGAGGCGCGGTGGTTCATGCCCATAATCCCAGCATTTTGGGAGGCCAAG-CGGGCGGATCAC--GAGGTCAAGAGATCAAAACCATCCTGACCAACATAGTGAAACCCCATCTCTACTAAAAATACAAAAATTAGCTGGGTGTAGTGTTGCGT--GCCTGTAGTCCCAGCTACTCGGGAGGCTGAGGCAGGAGAATCACTTG-AACTGGGAGGTGGAGGTTGCAGTGTGCTGAGATCATGCCACTGTGCTCCAGCCTGGGGACAGAGTGAGACTCCATCTCAAAAAAAAAAAAAAAAAAAAAAGAAAAAGCTCTCACTGTGTAGCTTAAGAGAAAGTAAGAAAGGGAATTAAAGAAATAAATAGACCAGGCATAGTGGCTCACGCCTGTAGTCCCAG…	GGCCAGCCACGGTGGCTCATGCCTGTAATCCCAGCACTTTGGGAGGCCGAGGCGGGTGGATCACCCGAGGGCAGGAGTTCGAGACCAGCCTGGCCAACATGGTGAAACCCCATCTCTACTAAAAATACAAAAATTAGCCAGGCATGGTG--GCATAAGCATGTAATCCCAGCTACTTGGGAGGCTGAGGCAGGAGAATCGCTTGAAACCGGGAGGAGGAGGTTGCGGTGAGCCGAGATCATGACATTGCAATCCAGCCTGGTGACAGAGCAAGGCTCCGTCTCAATAAATAAATAAATAAAA------------CTTAAAATGAA---TAAAGGACCTTAATTAA--ACATAAGAGCTAAAACTAGGCCAGGCACTGTGGCTTATGCCTGTAATCCTAA…	chr22:29095003-29095649	chr22:29126564-29127198	CHEK2:29092499;CHEK2:29094666;CHEK2:29095114;CHEK2:29095121;CHEK2:29095189;CHEK2:29095241;CHEK2:29095242;CHEK2:29095247;CHEK2:29095520;CHEK2:29092499;CHEK2:29094666;CHEK2:29095114;CHEK2:29095121;CHEK2:29095189;CHEK2:29095241;CHEK2:29095242;CHEK2:29095247;CHEK2:29095520	18	CHEK2:29126532	1	CHEK2:29095114;CHEK2:29095121;CHEK2:29095189;CHEK2:29095241;CHEK2:29095242;CHEK2:29095247;CHEK2:29095520;CHEK2:29095520	8	NA	NA
chr8:10692285:-|chr8:10683662:-	chr8:10692285-10683662	PINX1	circular_RNA|multiple_exon	440	14	38	10	2603.33	2219	2448	3143	2.46038	0.504295	52	24	up	NS	chr8:10683662-10692285	NA	NA	NA	NA	NA	NA	NA	NA	NA	NA	NA	NA	NA	NA	NA	NA	NA	NA	NA	NA	NA	NA	NA	NA	NA	NA	NA	NA	NA	NA
chr1:118035769:+|chr1:118045592:+	chr1:118035769-118045592	MAN1A2	circular_RNA|multiple_exon	230	13	38	8	4049.67	4001	3833	4315	3.0512	0.570603	51	21	up	NS	chr1:118035769-118045592	NM_006699	+	chr1:118009050-118035768	26719	chr1:118045593-118065446	19854	NM_006699_intron_7_0_chr1_118009050_f(+)	NM_006699_intron_11_0_chr1_118045593_f(+)	74.113	1240	288	18	16245	17472	18420	17202	0	738	TTCTCTCATTCTGTAGGTTGCCTGTTCACTCTGATGGTAGTTTCTTTTGCCATGCAGAACTTCTTTAGTTTAATTAGATCCCATTTGTCTATTTTGGCTTTTGTTGCCATTGCTTTTGGTGTTTTAGTCATGAAGTCCTTCCC-ATGCCTATATCCTGAATGGTACTGCCTAGGTTTTCTTCTAGGGTTTTTATGGTTTTAGGTCTTAGGTTTAAGTCTTTAATCTATCTTGAATTAATTTTTGTATGAGATGTAAGGAAGGCATCCAGTTTTAGCTTTCTACATATGGCTAGCCAGTTTTCCCAGCACCATTTATTAAATAGGGAATCCTTTCTCCATTTCTTGTTTTTGTCAGGTTTGTCAAAGGTCAGATGGTTGTAGATGTGTGGTGTTATTTCT…	TTCTCCCACTCTGTGGGTTGTCTGTTCACTCTGCTGACTCTTCCTTTTGCCATGCAAAAGCTCTTTGGTTTAATTAAGTCCCAGCTATTTATCTTTGTTTTTGTTGCATTTGCTTTTGGGTTCTTGGTCATGAAATCCTTGCCTAAGCCAATGTCTAGAAGGGTTTTTCCAATGTTATCTTCTAGAATTTTTATAGTTTCAGGTCTGA-----AAGTCCTTAATCCATCTTATGTTGATTTTCGTGTAAGATGAAAGATGAGGATCCAGTTTCATTCTTCTACATGTGGCTAGCCAATTATCACAGCACCGTTTGTTGAAAAGGGTGTCTTTACCCCACTT----TGTTTGTTTGCTTTGTCGAAGATCAGTTGGCTGTAACTATTTGGCTTTATTTCT…	chr1:118025294-118026521	chr1:118062794-118064012	NA	NA	NA	NA	NA	NA	NA	NA
chr5:109049221:+|chr5:109051965:+	chr5:109049221-109051965	MAN2A1	circular_RNA|multiple_exon	398	144	37	78	4271.33	4212	4136	4466	0.261666	0.51086	181	222	down	NS	chr5:109049221-109051965	NM_002372	+	chr5:109026254-109049220	22967	chr5:109051966-109065042	13077	NM_002372_intron_0_0_chr5_109026254_f(+)	NM_002372_intron_2_0_chr5_109051966_f(+)	80.488	41	5	2	3291	3329	4830	4791	0.96	31.9	TTTCAGGGTTAATAAATCTCAGCTAAG--AAAATTAATAAA	TTTCAGGGTTAAAAAATCACA-CAAAGTAAAAAATAACAAA	chr5:109029544-109029582	chr5:109056756-109056795	NA	NA	NA	NA	NA	NA	NA	NA
chr12:62877950:+|chr12:62895478:+	chr12:62877950-62895478	MON2	circular_RNA|multiple_exon	188	18	37	27	3469.33	3617	3338	3453	2.22737	1.57124	55	45	up	NS	chr12:62877950-62895478	NM_015026	+	chr12:62861099-62877949	16851	chr12:62895479-62902065	6587	NM_015026_intron_0_0_chr12_62861099_f(+)	NM_015026_intron_6_0_chr12_62895479_f(+)	84.868	304	33	3	13927	14217	2848	2545	7.2e-94	340	GGCCAGGCGTGGTGGCTCACGCCTGTAATCCCAGCACTTTGGGAGGCTGAGGCGGGCGGATCACGAGGTCAGGTGATGGAGACCATCCTGGCTAACATGGTGAAACCTCGTCTCTACTA---AAAATACAAAAAATTAGCTGGGTGTGGTGGCGGGTGCCTGTAGTCCCAGCTGCTCAGGAGGCTGAGGCAGGAGAATGGCGTGAACCCGGGAGGCGGAGCTTGCAGTGAGCAGAGAT----GGA------GCCAGCCTGGGCAACAGAGCGAGACTCCGTCTCAAAAAAAAAAAAAAAAAAAA	GGCCGGGTGCGGTGGCCCACGCCTGTAATCTCAGCACTTTGGGAGGCTGAGGTGGGCAGATCACGAGGTCAGGAGATCGAGACCATCCTGGCCAACACGGTGAAACCCCATCTCTACTAAAAAAAATACAAAAAATTAGCCGGGCGTGGTGGCGGGCACCTGTGGTCCCAACTACTCGGGAGGCTGAGGCAGGAGAATGGCGTGAACATGGGAGGCGGAGCTTGCAGTGAGCCGAGATCATGCGACTGCACTCCAACCTGGGCGACAGAGCAAGATGCTGTCTCAAAAAAAAAAAAAAAAAGAA	chr12:62875025-62875315	chr12:62898023-62898326	NA	NA	NA	NA	NA	NA	NA	NA
chr19:34945165:+|chr19:34955036:+	chr19:34945165-34955036	UBA2	circular_RNA|multiple_exon	198	15	37	11	16848.7	15310	15970	19266	2.36473	0.582754	52	26	up	NS	chr19:34945165-34955036	NM_005499	+	chr19:34943053-34945164	2112	chr19:34955037-34957782	2746	NM_005499_intron_9_0_chr19_34943053_f(+)	NM_005499_intron_14_0_chr19_34955037_f(+)	75.984	254	53	3	1372	1625	445	200	2.08e-46	178	TTTTTTTTTTTTTTTTTTTAATTGAGACAGGGTCTCACTCTGTCACCAAGGCTGGAGTGCAGTGGCATGATCTTGGCTTACTGCAGCCTCTGCGTCCCGGGTTCAAGTGATCCCGCCACCTCAGGCTCCCGAGTACCTGGGACGACTTTAGGTGTGCGCCACCATGCCTGGCTAATTTTTTGTGTTTTTGGTGGAGATGGGGTTTTGCCACGTTGCCCGGGCTGGTCACAAACTCCTGAGCTCAGGCAATCTGC	TTTTCTTTTTTTTTTTTTTAAGTTGGA----GTCTCACTCTGTCTCCCAGGTTGGAGTGCAATGGCGCGATCCCGGCTGACTGCAACCTCCACCTCTCGGGTTCAAGGGATTCTCCTACCTTAGCCTCCCAAGTAGCTGGGACTAC---AGGCGCCTGCCACTATGCCCGGCTAA-TTTTTGCATTTTTAGCAGAGACGGGGTTTCACCGTGTTGGCCAGGTTGGTCTCGAACTCCTGACCTCAGGTGATCCGC	chr19:34944424-34944677	chr19:34955236-34955481	NA	NA	NA	NA	NA	NA	NA	NA
chr9:22046750:+|chr9:22056386:+	chr9:22046750-22056386	CDKN2B_AS1	circular_RNA|multiple_exon	284	14	37	10	240.33	247	246	228	2.6536	0.77381	51	24	up	NS	chr9:22046750-22056386	NR_047543	+	chr9:21995161-22046749	51589	chr9:22056387-22112318	55932	NR_047543_intron_0_0_chr9_21995161_f(+)	NR_047543_intron_3_0_chr9_22056387_f(+)	95.147	577	28	0	21076	21652	35163	34587	0	915	CAAGGGACGTGAAGGACCTCTTCAAGGAGAACTACAAACCACTGCTCAATGAAATAAAAGAGGATACAAACAAATGGAAGAACATTCCATGCTTATGGATAGGAAGAATCAATATCGTGAAAATGGCCATACTGCCCAAGGTAATTTATAGATTCAATGTCATCCCCATCAAGCTGCCAATGACTTTCTTCACAGAATTGGAAAAAACTACTTTAAAGTTCATATGGAACCAAAAAGGAGCCCGCATTGCCAAGTCAATCCTAAGCCAAAAGAACAAAGCTGGAGGCATCATGCAACCTGACTTCAAACTATACTACAAGGCTACAGTAACCAAAACAGCATGGTACTGGTACCAAAACAGAGATATAGATCAATGGAACAGAACAGAGCCCTCAGAAA…	CAAGGGATGTGAAGGACCTCTTCAAGGAGAACTACAAACCACTGCTCAATGAAATAAAAGAGGATACAAACAAATGGAAGAACATTCCATGCTCATGGGTAGGAAGAATCAATAACATGAAAATGGCCATACTGCCCAAAGTAATTTATAGATTCAATGCAATCCCCATCAAGCTACCAATGACTTTCTTCACAGAACTGGAAAAAACTACTTTAAAGTTCATATGGAACCAAAAAAGAGCCTGCATTGCCAAGTCAATCCTAAGCCAAAAGAACAAAGCTGGAGGCATCACGCTACCTGACTTCAAACTATACTACAAGACTACAGTAACCAAAACAGCATGGTACTGGTACCAAAACAGAGATATAGACCAATGGAACAGAACAAAGCGCTCAGAAA…	chr9:22016236-22016812	chr9:22090973-22091549	CDKN2B:22003782;AL359922.1,CDKN2B-AS1:22032916	2	NA	NA	NA	NA	NA	NA
chr3:16336363:+|chr3:16345099:+	chr3:16336363-16345099	OXNAD1	circular_RNA|multiple_exon	325	13	37	31	1961	1824	1859	2200	2.79257	1.97706	50	44	up	NS	chr3:16336363-16345099	NA	NA	NA	NA	NA	NA	NA	NA	NA	NA	NA	NA	NA	NA	NA	NA	NA	NA	NA	NA	NA	NA	NA	NA	NA	NA	NA	NA	NA	NA
chr3:63884075:+|chr3:63938159:+	chr3:63884075-63938159	ATXN7	circular_RNA|multiple_exon	202	94	36	79	1789.67	1616	1850	1903	0.334537	0.713677	130	173	down	NS	chr3:63884075-63938159	NM_001177387	+	chr3:63884174-63898263	14090	chr3:63938160-63965590	27431	NM_001177387_intron_0_0_chr3_63884174_f(+)	NM_001177387_intron_3_0_chr3_63938160_f(+)	80.782	307	47	3	4616	4912	2525	2221	9.52e-78	286	GGCCGGGCACGGTGGCTCACGCCTGTAATTCCGGCACTTTGGGAGGCCGAGGCGGGAGGATCAC--GAGGTCAGGAGATTGAGACTATCCTGGCTAACATGGTGAAACCCCGTCTCTATTAAAAATACAAAAAAATTAGCCGAGCTTGGG--------CCTGTAGTCCCACCTACCCCGGAGGCTGAGGCAGGAGAATGGCGTGAACTCAGGAGGTGGAGCTTGCAGTGAGCCAAGATTGCGCCACTGCACTCCAGCCTGGGCAACAGAGCAAGACTCCGTCTCAAAAAAAAAAAAAAAAAAAAAAA	GGCCGGGCTTGGTGGCTCATGCCTATATTCCCTGTACTTTGGGAAGGGGAGGCAGGCAAATCACTTGAGGTCAGGAGTTCCAGACCAGCCTGGCCAACATGGTGAAACGCCATTTCTAATAAAAATACAAAAA--TTAGCCGGGCATAGTGGCATGCACCTGTAATCCCAGCTACTCGGGAGGCTGAGGCAGGAGAATTGCTTGAACCCAGGAGGCAGAGGTTGCAGTGAGCCGAGATGGCGCCACTACACTCCAGCTTGGGTGACAGAGCGAGACTCCGTCTCAAAAAAAAAAAAAAACAAAAAAA	chr3:63888789-63889085	chr3:63940380-63940684	NA	NA	NA	NA	NA	NA	NA	NA
chr11:36415396:+|chr11:36440853:+	chr11:36415396-36440853	PRR5L	circular_RNA|multiple_exon	213	83	36	50	4010.33	3762	3954	4315	0.412673	0.525206	119	133	down	NS	chr11:36415396-36440853	NM_024841	+	chr11:36398255-36422546	24292	chr11:36440854-36453402	12549	NM_024841_intron_1_0_chr11_36398255_f(+)	NM_024841_intron_4_0_chr11_36440854_f(+)	85.424	295	39	3	5174	5465	5817	5524	1.34e-90	329	GCCGGGCGCGGTGGCTCACATCTGTAATCCCAGCACTTTGGGAGGCCGAGGCGGGTGGATCA--TGAGGTCAGGAGATCGAGACCATCCTGACCAGCATGGTGAAACCCCATCTCTACTAAAAATACAAAAAATGAGCCGGGCATGGTGGCGTGTGCCTGTAGTCCCAGCTACTCGGGAGGCTGAGGCAGGAGAATTGCTTGAAGCCGGGAGGCAGAGGCTGCAGTGAGCGGAGATCGCGCCACTTCACTCCAGCCTGGGTGAC-AGAGTGAGACTCCGTCTCAAACAAAAGAAA	GCTGGGGGCGGTGGCTCACACCTGTAATCCCAGCACTTTGGGAGGCCGAGGCGGGTGGATCACCTGAGGTCAGGAGTTCGAGACCAGCCTGACCAATATGGTGAAACTCTGTCTCTACTAAAATTACAAAAATT-AGCTAGGCATGGTGGGGTGCGCCTGTAATCCCAACTACTCAGGAAGCTGAGCCAGGAGAATCACTTGAATCCGGGAGGCGGAGGTTGCATTGAGCCAAGATCGTGCCATTGCACTCCAGCCTGGGTGACAAGAGCAAGACTTTGTCTAAAAAAAAAAAAA	chr11:36403428-36403719	chr11:36446377-36446670	NA	NA	NA	NA	NA	NA	NA	NA
[truncated: 720 more rows]

## Sheet: header
intron1	Left/upstream intron flanking the circRNA junction
intron2	Right/downstream intron flanking the circRNA junction
qseqid	Query Seq-id
sseqid	Subject Seq-id
pident	Percentage of identical matches
alength	Alignment length
mismatch	Number of mismatches
gapopen	Number of gap openings
qstart	Start of alignment in query
qend	End of alignment in query
sstart	Start of alignment in subject
send	End of alignment in subject
evalue	Expect value
bitscore	Bit score
qseq	Aligned part of query sequence
[truncated: 6 more rows]
