# Supplementary material for: ADARs act as potent regulators of circular transcriptome in cancer
Source: Nat Commun. 2022 Mar 21;13:1508. doi: 10.1038/s41467-022-29138-2 (PMC8938519; doi:10.1038/s41467-022-29138-2)
Supplement: Supplementary file 9 — Supplementary Software 1 [file 41467_2022_29138_MOESM9_ESM.zip › circRNA_paper/data/circRNA-Seq.xlsx]

## Sheet: circRNA-Seq
location	location2	gene	type	length	EC109_plenti6_circRNA_count	EC109_plenti_ADAR1_circRNA_count	EC109_plenti_ADAR2_circRNA_count	gene_counts_average	gene_counts_EV	gene_counts_ADAR1	gene_counts_ADAR2
chr7:155465561:+|chr7:155473602:+	chr7:155465561-155473602	RBM33	circular_RNA|multiple_exon	366	3232	2418	3005	7872.33	7139	7715	8763
chr9:138774924:-|chr9:138773479:-	chr9:138774924-138773479	CAMSAP1	circular_RNA|multiple_exon	347	3219	3282	2065	14127.3	12787	13362	16233
chrX:130928494:-|chrX:130883334:-	chrX:130928494-130883334	FIRRE	circular_RNA|multiple_exon	294	2397	2235	2534	NaN	NaN	NaN	NaN
chr6:4891947:+|chr6:4892613:+	chr6:4891947-4892613	CDYL	circular_RNA|multiple_exon	1065	2125	2277	2302	5957.67	5385	5632	6856
chr20:62422143:-|chr20:62407031:-	chr20:62422143-62407031	ZBTB46	circular_RNA|multiple_exon	1253	1939	2106	1609	1446.67	1444	1303	1593
chr7:99621042:+|chr7:99621930:+	chr7:99621042-99621930	ZKSCAN1	circular_RNA|multiple_exon	616	1651	1461	1478	3786.33	3632	3658	4069
chr14:99932150:-|chr14:99924616:-	chr14:99932150-99924616	SETD3	circular_RNA|multiple_exon	366	1474	1524	1932	9288	8750	8624	10490
chr8:128902835:+|chr8:128903244:+	chr8:128902835-128903244	PVT1	circular_RNA|single_exon	409	1388	1006	750	1723.33	1518	1700	1952
chr10:32199491:-|chr10:32197100:-	chr10:32199491-32197100	ARHGAP12	circular_RNA|multiple_exon	740	1213	1119	1015	2342.67	2137	2273	2618
chr8:128186609:-|chr8:128152989:-	chr8:128186609-128152989	CASC19	circular_RNA|multiple_exon	288	1194	1160	733	NaN	NaN	NaN	NaN
chr19:6270770:-|chr19:6230581:-	chr19:6270770-6230581	MLLT1	circular_RNA|multiple_exon	323	1047	1124	959	19788.3	18092	18635	22638
chr1:117944808:+|chr1:117963271:+	chr1:117944808-117963271	MAN1A2	circular_RNA|multiple_exon	335	1034	944	1674	4049.67	4001	3833	4315
chr11:130131824:-|chr11:130130751:-	chr11:130131824-130130751	ZBTB44	circular_RNA|single_exon	1073	988	1013	1154	6332	6311	5897	6788
chr18:45423180:-|chr18:45391430:-	chr18:45423180-45391430	SMAD2	circular_RNA|multiple_exon	362	983	892	1058	9721.33	9222	9387	10555
chr7:80440017:-|chr7:80418622:-	chr7:80440017-80418622	SEMA3C	circular_RNA|multiple_exon	312	981	979	569	7010	6175	7067	7788
chrX:47705504:+|chrX:47755339:+	chrX:47705504-47755339	ZNF81	circular_RNA|multiple_exon	311	979	1028	852	879.67	847	827	965
chr7:128658211:-|chr7:128655033:-	chr7:128658211-128655033	TNPO3	circular_RNA|multiple_exon	356	967	913	723	17339.7	15948	16274	19797
chr16:80719026:-|chr16:80718435:-	chr16:80719026-80718435	CDYL2	circular_RNA|single_exon	591	929	997	842	1892.33	1798	1782	2097
chr7:158557544:-|chr7:158552177:-	chr7:158557544-158552177	ESYT2	circular_RNA|multiple_exon	271	897	813	793	24293.7	22894	24618	25369
chr4:186168448:+|chr4:186188309:+	chr4:186168448-186188309	SNX25	circular_RNA|multiple_exon	270	871	794	569	2098.67	1989	1964	2343
chr10:7327916:-|chr10:7285520:-	chr10:7327916-7285520	SFMBT2	circular_RNA|multiple_exon	235	849	851	958	6130	5617	5886	6887
chr8:142264728:-|chr8:142264088:-	chr8:142264728-142264088	SLC45A4	circular_RNA|multiple_exon	768	806	573	552	3046.67	2910	2995	3235
chr18:8718422:+|chr18:8720494:+	chr18:8718422-8720494	MTCL1	circular_RNA|multiple_exon	326	799	684	483	NaN	NaN	NaN	NaN
chr5:619105:+|chr5:620376:+	chr5:619105-620376	CEP72	circular_RNA|multiple_exon	319	769	927	601	6635.67	5838	6858	7211
chr7:152012423:-|chr7:152007051:-	chr7:152012423-152007051	KMT2C	circular_RNA|multiple_exon	182	760	742	676	NaN	NaN	NaN	NaN
chr3:63898264:+|chr3:63898901:+	chr3:63898264-63898901	ATXN7	circular_RNA|multiple_exon	155	746	873	589	1789.67	1616	1850	1903
chr3:149563798:+|chr3:149639014:+	chr3:149563798-149639014	RNF13	circular_RNA|multiple_exon	222	700	658	735	2663	2504	2582	2903
chr1:180962561:-|chr1:180953813:-	chr1:180962561-180953813	STX6	circular_RNA|multiple_exon	156	693	485	506	6525	6084	6063	7428
chr8:128161917:-|chr8:128152989:-	chr8:128161917-128152989	CASC19	circular_RNA|multiple_exon	170	675	723	472	NaN	NaN	NaN	NaN
chr20:34313077:-|chr20:34302107:-	chr20:34313077-34302107	RBM39	circular_RNA|multiple_exon	156	669	665	650	22258.3	20274	21585	24916
chr9:4286523:-|chr9:4286038:-	chr9:4286523-4286038	GLIS3	circular_RNA|single_exon	485	650	579	427	2578.67	2566	2581	2589
chrX:24190832:+|chrX:24197887:+	chrX:24190832-24197887	ZFX	circular_RNA|multiple_exon	786	639	604	434	3523.33	3374	3510	3686
chr5:179707608:-|chr5:179688684:-	chr5:179707608-179688684	MAPK9	circular_RNA|multiple_exon	306	637	546	584	6116	5881	5898	6569
chr3:125050082:-|chr3:125032152:-	chr3:125050082-125032152	ZNF148	circular_RNA|multiple_exon	428	619	625	362	3550	3358	3438	3854
chr1:155429689:-|chr1:155408118:-	chr1:155429689-155408118	ASH1L	circular_RNA|multiple_exon	842	615	707	542	10012.3	9738	9488	10811
chr15:25657118:-|chr15:25650608:-	chr15:25657118-25650608	UBE3A	circular_RNA|multiple_exon	104	613	577	536	7267.67	6885	6844	8074
chr7:27689252:-|chr7:27668990:-	chr7:27689252-27668990	HIBADH	circular_RNA|multiple_exon	281	609	531	561	8894.33	8580	8340	9763
chr8:141900868:-|chr8:141856359:-	chr8:141900868-141856359	PTK2	circular_RNA|multiple_exon	483	601	532	509	9364.67	8738	9046	10310
chr21:42598193:+|chr21:42629253:+	chr21:42598193-42629253	BACE2	circular_RNA|multiple_exon	256	598	400	415	48821.3	45256	48828	52380
chr22:28693840:-|chr22:28692186:-	chr22:28693840-28692186	TTC28	circular_RNA|multiple_exon	402	595	499	416	3992.67	3855	3910	4213
chr15:64791492:+|chr15:64792365:+	chr15:64791492-64792365	ZNF609	circular_RNA|multiple_exon	4639	581	599	482	7730.67	7170	7324	8698
chr9:114154104:-|chr9:114148657:-	chr9:114154104-114148657	KIAA0368	circular_RNA|multiple_exon	147	569	564	509	16112.7	15489	15308	17541
chr10:7327916:-|chr10:7318854:-	chr10:7327916-7318854	SFMBT2	circular_RNA|multiple_exon	185	559	407	443	6130	5617	5886	6887
chr15:99250791:+|chr15:99251336:+	chr15:99250791-99251336	IGF1R	circular_RNA|multiple_exon	821	559	489	230	20250.7	18151	20020	22581
chr6:160819011:+|chr6:160831878:+	chr6:160819011-160831878	SLC22A3	circular_RNA|multiple_exon	220	551	653	465	3613	3124	3561	4154
chr16:3901010:-|chr16:3900298:-	chr16:3901010-3900298	CREBBP	circular_RNA|single_exon	712	549	608	359	16505.7	14247	16292	18978
chr9:140705913:+|chr9:140712590:+	chr9:140705913-140712590	EHMT1	circular_RNA|multiple_exon	232	537	599	502	12821.7	11723	12113	14629
chr12:56956201:+|chr12:56965639:+	chr12:56956201-56965639	RBMS2	circular_RNA|multiple_exon	323	523	487	283	5384.67	4635	5194	6325
chr16:47531310:+|chr16:47549512:+	chr16:47531310-47549512	PHKB	circular_RNA|multiple_exon	169	523	598	752	7094.33	6918	6718	7647
chr2:72960247:-|chr2:72945232:-	chr2:72960247-72945232	EXOC6B	circular_RNA|multiple_exon	251	513	321	242	1861.67	1806	1786	1993
chr15:41988273:+|chr15:41991357:+	chr15:41988273-41991357	MGA	circular_RNA|multiple_exon	1043	509	411	420	9802.67	9531	9404	10473
chr1:117944808:+|chr1:117984947:+	chr1:117944808-117984947	MAN1A2	circular_RNA|multiple_exon	349	509	612	749	4049.67	4001	3833	4315
chr10:69804320:-|chr10:69785303:-	chr10:69804320-69785303	HERC4	circular_RNA|multiple_exon	289	506	463	327	11514.7	10334	11391	12819
chr15:41961026:+|chr15:41962156:+	chr15:41961026-41962156	MGA	circular_RNA|single_exon	1130	504	570	798	9802.67	9531	9404	10473
chr5:167915607:+|chr5:167921655:+	chr5:167915607-167921655	RARS	circular_RNA|multiple_exon	234	497	478	810	12325.3	11563	11392	14021
chr7:131060183:+|chr7:131084192:+	chr7:131060183-131084192	MKLN1	circular_RNA|multiple_exon	264	489	594	587	11150.7	10555	10575	12322
chr13:113181798:-|chr13:113170754:-	chr13:113181798-113170754	TUBGCP3	circular_RNA|multiple_exon	245	480	572	553	8838.33	8099	8347	10069
chr16:4382216:+|chr16:4383520:+	chr16:4382216-4383520	GLIS2	circular_RNA|multiple_exon	409	475	383	323	10333.3	9624	9737	11639
chr9:96233423:+|chr9:96261168:+	chr9:96233423-96261168	FAM120A	circular_RNA|multiple_exon	342	465	577	493	30160.7	27741	28313	34428
chrX:13684436:+|chrX:13698717:+	chrX:13684436-13698717	TCEANC	circular_RNA|multiple_exon	262	462	505	292	135.33	119	105	182
chr9:128099297:+|chr9:128099870:+	chr9:128099297-128099870	GAPVD1	circular_RNA|multiple_exon	447	460	321	486	11626	10943	11144	12791
chr16:89961446:+|chr16:89967202:+	chr16:89961446-89967202	TCF25	circular_RNA|multiple_exon	258	450	374	261	11853.7	10758	11740	13063
chr5:6737623:+|chr5:6746540:+	chr5:6737623-6746540	PAPD7	circular_RNA|multiple_exon	635	440	420	477	12942.7	11603	13076	14149
chr15:94841430:+|chr15:94841959:+	chr15:94841430-94841959	MCTP2	circular_RNA|multiple_exon	993	439	515	397	3239.33	3163	3222	3333
chr22:46125305:+|chr22:46136418:+	chr22:46125305-46136418	ATXN10	circular_RNA|multiple_exon	193	428	352	386	10547.3	10551	9684	11407
chr10:70229920:-|chr10:70227880:-	chr10:70229920-70227880	DNA2	circular_RNA|multiple_exon	365	418	279	267	2938.33	2940	2669	3206
chrX:53681075:-|chrX:53672263:-	chrX:53681075-53672263	HUWE1	circular_RNA|multiple_exon	220	415	586	502	67580.7	63685	65858	73199
chr16:4519466:-|chr16:4516154:-	chr16:4519466-4516154	NMRAL1	circular_RNA|multiple_exon	43	409	449	283	12098	10927	11231	14136
chr5:10415600:+|chr5:10417516:+	chr5:10415600-10417516	MARCH6	circular_RNA|multiple_exon	315	409	352	380	26487.3	24625	26385	28452
chr17:7402358:+|chr17:7402810:+	chr17:7402358-7402810	POLR2A	circular_RNA|multiple_exon	334	389	370	430	53110.3	47033	52024	60274
chr10:103436193:-|chr10:103427643:-	chr10:103436193-103427643	FBXW4	circular_RNA|multiple_exon	189	386	323	262	1809.33	1661	1756	2011
chr21:46548317:+|chr21:46554747:+	chr21:46548317-46554747	ADARB1	circular_RNA|multiple_exon	277	381	350	298	208875	16258	17190	593178
chr21:46538479:+|chr21:46554747:+	chr21:46538479-46554747	ADARB1	circular_RNA|multiple_exon	161	377	427	244	208875	16258	17190	593178
chr1:1159348:-|chr1:1158624:-	chr1:1159348-1158624	SDF4	circular_RNA|multiple_exon	249	366	686	266	36716.3	32039	35502	42608
chr12:70671912:+|chr12:70704797:+	chr12:70671912-70704797	CNOT2	circular_RNA|multiple_exon	372	355	262	248	4491	4138	4277	5058
chr8:98817581:+|chr8:98837381:+	chr8:98817581-98837381	LAPTM4B	circular_RNA|multiple_exon	206	354	346	179	43476	39837	42787	47804
chr16:50321823:+|chr16:50322261:+	chr16:50321823-50322261	ADCY7	circular_RNA|multiple_exon	631	353	291	371	23350.3	21222	22986	25843
chr2:36668401:+|chr2:36669878:+	chr2:36668401-36669878	CRIM1	circular_RNA|multiple_exon	362	353	360	271	27225	25502	27039	29134
chr7:111161505:-|chr7:111127294:-	chr7:111161505-111127294	IMMP2L	circular_RNA|multiple_exon	239	353	394	315	1718.67	1599	1539	2018
chr10:70229920:-|chr10:70218861:-	chr10:70229920-70218861	DNA2	circular_RNA|multiple_exon	313	351	315	291	2938.33	2940	2669	3206
chr2:45789895:-|chr2:45773871:-	chr2:45789895-45773871	SRBD1	circular_RNA|multiple_exon	210	351	321	306	1542.33	1522	1375	1730
chr19:17212470:+|chr19:17213367:+	chr19:17212470-17213367	MYO9B	circular_RNA|multiple_exon	1798	350	419	396	17623	16779	16363	19727
chr8:128231211:-|chr8:128231055:-	chr8:128231211-128231055	CASC19	circular_RNA|multiple_exon	220	349	435	302	NaN	NaN	NaN	NaN
chr11:85714494:-|chr11:85707869:-	chr11:85714494-85707869	PICALM	circular_RNA|multiple_exon	188	347	311	270	15595.7	14714	14880	17193
chr20:62559688:+|chr20:62562375:+	chr20:62559688-62562375	DNAJC5	circular_RNA|multiple_exon	288	346	353	301	12808.3	11756	11590	15079
chr3:133914026:-|chr3:133894453:-	chr3:133914026-133894453	RYK	circular_RNA|multiple_exon	259	345	327	336	7843	7189	7510	8830
chr19:3661999:-|chr19:3660964:-	chr19:3661999-3660964	PIP5K1C	circular_RNA|multiple_exon	247	340	406	254	9504	8984	8859	10669
chr15:67529158:-|chr15:67524152:-	chr15:67529158-67524152	AAGAB	circular_RNA|multiple_exon	185	337	646	387	5933	5579	5426	6794
chr8:141900868:-|chr8:141828376:-	chr8:141900868-141828376	PTK2	circular_RNA|multiple_exon	530	337	529	297	9364.67	8738	9046	10310
chr13:61013822:+|chr13:61041513:+	chr13:61013822-61041513	TDRD3	circular_RNA|multiple_exon	225	330	363	245	1470.33	1481	1325	1605
chr6:7176888:+|chr6:7189555:+	chr6:7176888-7189555	RREB1	circular_RNA|multiple_exon	281	327	239	233	6330.67	5681	6287	7024
chr2:122287901:-|chr2:122260743:-	chr2:122287901-122260743	CLASP1	circular_RNA|multiple_exon	131	326	204	156	10709	10142	10131	11854
chr5:16783578:-|chr5:16779654:-	chr5:16783578-16779654	MYO10	circular_RNA|multiple_exon	237	318	354	370	69070	65754	64254	77202
chr13:33101669:-|chr13:33091994:-	chr13:33101669-33091994	N4BP2L2	circular_RNA|multiple_exon	720	317	220	218	2088.67	2019	2028	2219
chr12:46637097:-|chr12:46622936:-	chr12:46637097-46622936	SLC38A1	circular_RNA|multiple_exon	229	314	152	436	39378	36699	38174	43261
chr16:364683:-|chr16:354304:-	chr16:364683-354304	AXIN1	circular_RNA|multiple_exon	277	313	270	190	12128	10497	11381	14506
chr9:33963789:-|chr9:33953283:-	chr9:33963789-33953283	UBAP2	circular_RNA|multiple_exon	254	310	382	205	6033.33	5688	5840	6572
chr4:1235307:-|chr4:1219148:-	chr4:1235307-1219148	CTBP1	circular_RNA|multiple_exon	223	308	265	193	13017.7	11720	12066	15267
chr21:38792601:+|chr21:38802702:+	chr21:38792601-38802702	DYRK1A	circular_RNA|multiple_exon	216	306	255	169	3686.33	3376	3750	3933
chr5:619105:+|chr5:624694:+	chr5:619105-624694	CEP72	circular_RNA|multiple_exon	235	305	727	339	6635.67	5838	6858	7211
chr8:145245687:+|chr8:145255444:+	chr8:145245687-145255444	MROH1	circular_RNA|multiple_exon	264	303	363	379	3476.67	3308	3420	3702
chr7:155457869:+|chr7:155473602:+	chr7:155457869-155473602	RBM33	circular_RNA|multiple_exon	396	302	299	217	7872.33	7139	7715	8763
chr11:18314523:-|chr11:18312989:-	chr11:18314523-18312989	HPS5	circular_RNA|multiple_exon	577	299	196	211	6894.33	6709	6598	7376
chr2:191523884:+|chr2:191537878:+	chr2:191523884-191537878	NAB1	circular_RNA|multiple_exon	888	298	308	253	2798	2482	2718	3194
chr4:129925031:-|chr4:129913322:-	chr4:129925031-129913322	SCLT1	circular_RNA|multiple_exon	205	293	204	156	1342.67	1255	1202	1571
chr2:61761038:-|chr2:61749746:-	chr2:61761038-61749746	XPO1	circular_RNA|multiple_exon	203	289	218	249	28227.7	26779	27021	30883
chr9:88248289:-|chr9:88233898:-	chr9:88248289-88233898	AGTPBP1	circular_RNA|multiple_exon	860	288	313	261	1787.33	1939	1685	1738
chr14:97299804:+|chr14:97327072:+	chr14:97299804-97327072	VRK1	circular_RNA|multiple_exon	342	286	242	301	2873.33	2779	2662	3179
chr22:25777545:-|chr22:25771780:-	chr22:25777545-25771780	LRP5L	circular_RNA|multiple_exon	392	286	400	170	612.67	551	629	658
chr17:20107646:+|chr17:20109225:+	chr17:20107646-20109225	SPECC1	circular_RNA|single_exon	1579	285	337	376	9486.33	8927	9243	10289
chr8:131193126:-|chr8:131164982:-	chr8:131193126-131164982	ASAP1	circular_RNA|multiple_exon	82	285	224	155	9327.33	8447	8821	10714
chr15:101910728:-|chr15:101906401:-	chr15:101910728-101906401	PCSK6	circular_RNA|multiple_exon	254	283	120	118	18213	17521	17134	19984
chr17:44249598:-|chr17:44248221:-	chr17:44249598-44248221	KANSL1	circular_RNA|multiple_exon	1443	280	344	408	4393.67	3935	4387	4859
chr19:13039661:-|chr19:13039156:-	chr19:13039661-13039156	FARSA	circular_RNA|multiple_exon	189	278	222	228	26784	22824	24833	32695
chr3:196846401:-|chr3:196817783:-	chr3:196846401-196817783	DLG1	circular_RNA|multiple_exon	234	278	106	154	5773	5820	5390	6109
chr7:2259091:-|chr7:2252847:-	chr7:2259091-2252847	MAD1L1	circular_RNA|multiple_exon	146	278	370	247	5426.67	4990	5077	6213
chr10:7839010:+|chr10:7844817:+	chr10:7839010-7844817	ATP5C1	circular_RNA|multiple_exon	227	275	282	253	11896.7	11772	10999	12919
chr5:176385155:-|chr5:176370336:-	chr5:176385155-176370336	UIMC1	circular_RNA|multiple_exon	214	274	223	163	4037.33	3780	3806	4526
chr1:44804994:-|chr1:44773982:-	chr1:44804994-44773982	ERI3	circular_RNA|multiple_exon	368	271	221	281	11088.7	10283	10284	12699
chr9:20819795:+|chr9:20823114:+	chr9:20819795-20823114	FOCAD	circular_RNA|multiple_exon	226	269	168	158	4471.67	4457	4196	4762
chr14:21972024:-|chr14:21971316:-	chr14:21972024-21971316	METTL3	circular_RNA|multiple_exon	335	267	213	186	5911.67	5086	5509	7140
chr10:12056183:-|chr10:12039671:-	chr10:12056183-12039671	UPF2	circular_RNA|multiple_exon	245	265	180	210	3842	3840	3614	4072
chr10:126370948:-|chr10:126370176:-	chr10:126370948-126370176	FAM53B	circular_RNA|single_exon	772	265	237	250	3795	3483	3496	4406
chr5:38530768:-|chr5:38523521:-	chr5:38530768-38523521	LIFR	circular_RNA|multiple_exon	323	263	263	538	25200	24273	25030	26297
chr5:647920:+|chr5:655699:+	chr5:647920-655699	CEP72	circular_RNA|multiple_exon	240	263	313	233	6635.67	5838	6858	7211
chr16:2607704:+|chr16:2616454:+	chr16:2607704-2616454	PDPK1	circular_RNA|multiple_exon	357	261	281	246	7245.33	6805	6776	8155
chr11:62407203:-|chr11:62406455:-	chr11:62407203-62406455	GANAB	circular_RNA|multiple_exon	227	255	271	246	116369	102010	116780	130318
chr2:122363756:-|chr2:122363277:-	chr2:122363756-122363277	CLASP1	circular_RNA|single_exon	479	250	212	155	10709	10142	10131	11854
chr9:86293514:-|chr9:86292642:-	chr9:86293514-86292642	UBQLN1	circular_RNA|multiple_exon	392	250	313	387	32633	29805	30677	37417
chr12:12674397:-|chr12:12672796:-	chr12:12674397-12672796	DUSP16	circular_RNA|multiple_exon	730	248	146	160	8609	8952	8280	8595
chr15:59209198:-|chr15:59204762:-	chr15:59209198-59204762	SLTM	circular_RNA|multiple_exon	663	247	252	206	11711	10753	11162	13218
chr2:240946787:-|chr2:240929491:-	chr2:240946787-240929491	NDUFA10	circular_RNA|multiple_exon	162	246	145	138	6246	5696	6034	7008
chr6:79770535:-|chr6:79752560:-	chr6:79770535-79752560	PHIP	circular_RNA|multiple_exon	310	246	253	176	4212.33	4384	3978	4275
chr2:55214834:-|chr2:55209651:-	chr2:55214834-55209651	RTN4	circular_RNA|multiple_exon	345	244	284	232	38849.3	34567	37166	44815
chr2:85097909:-|chr2:85097349:-	chr2:85097909-85097349	TRABD2A	circular_RNA|single_exon	560	244	161	188	3103.67	2959	3142	3210
chr5:68470704:+|chr5:68471364:+	chr5:68470704-68471364	CCNB1	circular_RNA|multiple_exon	376	243	207	222	28245.3	26308	26510	31918
chr21:30693542:+|chr21:30702014:+	chr21:30693542-30702014	BACH1	circular_RNA|multiple_exon	499	241	257	306	3780.67	3463	3620	4259
chr4:153333681:-|chr4:153332455:-	chr4:153333681-153332455	FBXW7	circular_RNA|multiple_exon	618	241	286	318	752	701	711	844
chr2:215646233:-|chr2:215632206:-	chr2:215646233-215632206	BARD1	circular_RNA|multiple_exon	784	238	159	253	882.67	879	822	947
chr6:158994452:+|chr6:159010814:+	chr6:158994452-159010814	TMEM181	circular_RNA|multiple_exon	213	238	230	186	3417	3104	3441	3706
chr11:85695016:-|chr11:85685751:-	chr11:85695016-85685751	PICALM	circular_RNA|multiple_exon	211	237	181	165	15595.7	14714	14880	17193
chr6:47254331:-|chr6:47251674:-	chr6:47254331-47251674	TNFRSF21	circular_RNA|multiple_exon	1145	235	288	295	4562.67	3246	4574	5868
chr11:117023157:+|chr11:117034608:+	chr11:117023157-117034608	PAFAH1B2	circular_RNA|multiple_exon	209	234	301	215	8042.67	7671	7437	9020
chr9:95032265:-|chr9:95018962:-	chr9:95032265-95018962	IARS	circular_RNA|multiple_exon	218	234	169	178	32926	31271	31280	36227
chr4:37640126:-|chr4:37633007:-	chr4:37640126-37633007	RELL1	circular_RNA|multiple_exon	195	233	290	189	321.33	290	311	363
chr11:36248635:+|chr11:36248980:+	chr11:36248635-36248980	LDLRAD3	circular_RNA|multiple_exon	689	232	396	266	3263.33	3037	3135	3618
chrX:13684436:+|chrX:13686502:+	chrX:13684436-13686502	TCEANC	circular_RNA|multiple_exon	852	231	159	208	135.33	119	105	182
chr21:38792601:+|chr21:38845182:+	chr21:38792601-38845182	DYRK1A	circular_RNA|multiple_exon	281	230	128	226	3686.33	3376	3750	3933
chr2:45780869:-|chr2:45773871:-	chr2:45780869-45773871	SRBD1	circular_RNA|multiple_exon	214	230	239	238	1542.33	1522	1375	1730
chr3:31617888:+|chr3:31621588:+	chr3:31617888-31621588	STT3B	circular_RNA|multiple_exon	395	230	136	182	17153	16084	16765	18610
chr5:179132680:+|chr5:179137066:+	chr5:179132680-179137066	CANX	circular_RNA|multiple_exon	496	230	268	215	126443	114574	124358	140397
chr12:1136914:+|chr12:1137738:+	chr12:1136914-1137738	ERC1	circular_RNA|single_exon	824	229	191	257	7341.33	7167	6862	7995
chr15:25660989:-|chr15:25650608:-	chr15:25660989-25650608	UBE3A	circular_RNA|multiple_exon	173	228	249	129	7267.67	6885	6844	8074
chr1:21100103:-|chr1:21083659:-	chr1:21100103-21083659	HP1BP3	circular_RNA|multiple_exon	249	228	241	165	13779.3	13045	13432	14861
chr8:141900868:-|chr8:141889570:-	chr8:141900868-141889570	PTK2	circular_RNA|multiple_exon	619	228	253	210	9364.67	8738	9046	10310
chr14:24737825:-|chr14:24735636:-	chr14:24737825-24735636	RABGGTA	circular_RNA|multiple_exon	564	227	141	231	2667.67	2384	2519	3100
chr17:44172067:-|chr17:44143903:-	chr17:44172067-44143903	KANSL1	circular_RNA|multiple_exon	336	227	162	217	4393.67	3935	4387	4859
chr2:191520703:+|chr2:191537878:+	chr2:191520703-191537878	NAB1	circular_RNA|multiple_exon	227	226	238	229	2798	2482	2718	3194
chr15:94841430:+|chr15:94858866:+	chr15:94841430-94858866	MCTP2	circular_RNA|multiple_exon	637	225	226	173	3239.33	3163	3222	3333
chr21:46281186:-|chr21:46275125:-	chr21:46281186-46275125	PTTG1IP	circular_RNA|multiple_exon	143	223	293	222	26859.3	23919	26077	30582
chr15:101775782:-|chr15:101775287:-	chr15:101775782-101775287	CHSY1	circular_RNA|single_exon	495	220	311	182	3195.67	2893	3194	3500
chr14:21702388:-|chr14:21698478:-	chr14:21702388-21698478	HNRNPC	circular_RNA|multiple_exon	351	219	234	224	77234.3	69381	72041	90281
chr1:155408859:-|chr1:155408118:-	chr1:155408859-155408118	ASH1L	circular_RNA|single_exon	741	219	220	129	10012.3	9738	9488	10811
chr4:1902353:+|chr4:1936989:+	chr4:1902353-1936989	NSD2	circular_RNA|multiple_exon	258	219	285	229	NaN	NaN	NaN	NaN
chr4:6925100:+|chr4:6925838:+	chr4:6925100-6925838	TBC1D14	circular_RNA|multiple_exon	1136	219	280	149	8781.67	7632	8253	10460
chr7:43680248:-|chr7:43679048:-	chr7:43680248-43679048	COA1	circular_RNA|multiple_exon	308	219	233	130	5313.33	4755	4936	6249
chr12:124071294:+|chr12:124074996:+	chr12:124071294-124074996	TMED2	circular_RNA|multiple_exon	320	218	237	191	21948.7	20046	21335	24465
chr4:186168448:+|chr4:186209236:+	chr4:186168448-186209236	SNX25	circular_RNA|multiple_exon	154	218	225	173	2098.67	1989	1964	2343
chr7:100410830:-|chr7:100410369:-	chr7:100410830-100410369	EPHB4	circular_RNA|multiple_exon	360	218	343	369	19535.7	16753	18808	23046
chr7:24663285:+|chr7:24690331:+	chr7:24663285-24690331	MPP6	circular_RNA|multiple_exon	345	218	239	259	2367.67	2218	2219	2666
chr15:74967483:-|chr15:74963796:-	chr15:74967483-74963796	EDC3	circular_RNA|multiple_exon	430	217	212	187	7691	6875	7213	8985
chr5:39021238:-|chr5:38991051:-	chr5:39021238-38991051	RICTOR	circular_RNA|multiple_exon	223	217	269	286	3910.67	3745	3842	4145
chr22:46835308:-|chr22:46829290:-	chr22:46835308-46829290	CELSR1	circular_RNA|multiple_exon	310	216	197	155	14934.7	14024	14501	16279
chr7:158591763:-|chr7:158580695:-	chr7:158591763-158580695	ESYT2	circular_RNA|multiple_exon	130	216	155	219	24293.7	22894	24618	25369
chr10:5842668:-|chr10:5815805:-	chr10:5842668-5815805	GDI2	circular_RNA|multiple_exon	206	215	170	296	20949.3	20126	19212	23510
chr20:35467844:-|chr20:35457457:-	chr20:35467844-35457457	SOGA1	circular_RNA|multiple_exon	382	214	104	93	8947	8210	8510	10121
chr5:39003724:-|chr5:38991051:-	chr5:39003724-38991051	RICTOR	circular_RNA|multiple_exon	190	214	132	120	3910.67	3745	3842	4145
chr5:170305101:+|chr5:170323119:+	chr5:170305101-170323119	RANBP17	circular_RNA|multiple_exon	211	213	219	185	617	585	578	688
chr10:93185038:+|chr10:93221941:+	chr10:93185038-93221941	HECTD2	circular_RNA|multiple_exon	218	212	265	246	1414	1453	1334	1455
chr1:155823597:-|chr1:155823067:-	chr1:155823597-155823067	GON4L	circular_RNA|multiple_exon	1063	211	191	352	6480.33	5921	6490	7030
chr8:128186609:-|chr8:128174167:-	chr8:128186609-128174167	CASC19	circular_RNA|multiple_exon	336	211	317	202	NaN	NaN	NaN	NaN
chr16:11830089:-|chr16:11815433:-	chr16:11830089-11815433	TXNDC11	circular_RNA|multiple_exon	309	210	284	178	11763	11299	11596	12394
chr17:79258695:-|chr17:79254409:-	chr17:79258695-79254409	SLC38A10	circular_RNA|multiple_exon	169	209	236	196	28377	24751	27135	33245
chr4:1902353:+|chr4:1906105:+	chr4:1902353-1906105	NSD2	circular_RNA|multiple_exon	302	209	162	103	NaN	NaN	NaN	NaN
chr5:41807540:-|chr5:41794105:-	chr5:41807540-41794105	OXCT1	circular_RNA|multiple_exon	239	209	272	186	24840.7	23784	23130	27608
chr18:9595151:-|chr18:9583115:-	chr18:9595151-9583115	PPP4R1	circular_RNA|multiple_exon	486	208	108	146	5962	5971	5557	6358
chr8:28013459:+|chr8:28019595:+	chr8:28013459-28019595	ELP3	circular_RNA|multiple_exon	147	207	230	235	5241	4701	5081	5941
chr10:51620382:-|chr10:51606988:-	chr10:51620382-51606988	TIMM23	circular_RNA|multiple_exon	168	206	243	219	13544	12433	12614	15585
chr1:70781249:-|chr1:70758071:-	chr1:70781249-70758071	ANKRD13C	circular_RNA|multiple_exon	246	205	174	208	2986.33	2855	2923	3181
chr2:32602656:+|chr2:32620661:+	chr2:32602656-32620661	BIRC6	circular_RNA|multiple_exon	263	205	167	78	9294.67	9483	8955	9446
chr9:136278041:-|chr9:136277419:-	chr9:136278041-136277419	REXO4	circular_RNA|multiple_exon	336	205	268	138	11279	9800	10067	13970
chr3:149563798:+|chr3:149629870:+	chr3:149563798-149629870	RNF13	circular_RNA|multiple_exon	219	204	284	214	2663	2504	2582	2903
chr3:169867032:-|chr3:169854207:-	chr3:169867032-169854207	PHC3	circular_RNA|multiple_exon	2247	202	227	163	2573.33	2437	2484	2799
chr12:12397589:-|chr12:12397196:-	chr12:12397589-12397196	LRP6	circular_RNA|single_exon	393	200	263	118	6108	5675	6005	6644
chr12:111993723:-|chr12:111990084:-	chr12:111993723-111990084	ATXN2	circular_RNA|multiple_exon	490	199	73	143	5618	5062	5500	6292
chr13:114164553:+|chr13:114175048:+	chr13:114164553-114175048	TMCO3	circular_RNA|multiple_exon	373	197	184	129	6162	6006	5775	6705
chr15:85234875:-|chr15:85223944:-	chr15:85234875-85223944	SEC11A	circular_RNA|multiple_exon	228	196	125	186	15476.7	14306	14665	17459
chr21:17135210:+|chr21:17138460:+	chr21:17135210-17138460	USP25	circular_RNA|multiple_exon	221	196	203	262	3938	3987	3740	4087
chr7:148851037:+|chr7:148851432:+	chr7:148851037-148851432	ZNF398	circular_RNA|multiple_exon	767	196	221	152	3186.67	3057	3072	3431
chr7:152480272:+|chr7:152498816:+	chr7:152480272-152498816	ACTR3B	circular_RNA|multiple_exon	165	194	206	111	3213.67	3007	2899	3735
chr15:49528048:+|chr15:49584734:+	chr15:49528048-49584734	GALK2	circular_RNA|multiple_exon	112	193	113	124	2176.33	2047	2012	2470
chr7:131071879:+|chr7:131084192:+	chr7:131071879-131084192	MKLN1	circular_RNA|multiple_exon	337	193	236	191	11150.7	10555	10575	12322
chr7:157174940:+|chr7:157178305:+	chr7:157174940-157178305	DNAJB6	circular_RNA|multiple_exon	99	193	184	191	10467.3	9137	9826	12439
chr10:70253327:-|chr10:70246901:-	chr10:70253327-70246901	SLC25A16	circular_RNA|multiple_exon	189	191	246	136	1132.33	1109	1089	1199
chr5:167915607:+|chr5:167924353:+	chr5:167915607-167924353	RARS	circular_RNA|multiple_exon	264	190	124	168	12325.3	11563	11392	14021
chr7:751164:-|chr7:716866:-	chr7:751164-716866	PRKAR1B	circular_RNA|multiple_exon	289	189	210	135	8612	7818	7647	10371
chr11:36415396:+|chr11:36424928:+	chr11:36415396-36424928	PRR5L	circular_RNA|multiple_exon	245	188	149	105	4010.33	3762	3954	4315
chr19:18649246:-|chr19:18648411:-	chr19:18649246-18648411	FKBP8	circular_RNA|multiple_exon	532	188	218	171	27851.3	25461	25560	32533
chr19:39409453:-|chr19:39408364:-	chr19:39409453-39408364	SARS2	circular_RNA|multiple_exon	247	187	156	147	5133.67	4387	4947	6067
chr1:59787208:+|chr1:59844509:+	chr1:59787208-59844509	FGGY	circular_RNA|multiple_exon	264	187	175	192	296.33	254	290	345
chr17:43553092:-|chr17:43552466:-	chr17:43553092-43552466	PLEKHM1	circular_RNA|multiple_exon	1141	186	61	105	2263.67	2079	2181	2531
chr16:1675974:+|chr16:1691188:+	chr16:1675974-1691188	CRAMP1	circular_RNA|multiple_exon	241	185	202	100	NaN	NaN	NaN	NaN
chr5:14673751:+|chr5:14681716:+	chr5:14673751-14681716	OTULIN	circular_RNA|multiple_exon	133	184	104	96	NaN	NaN	NaN	NaN
chr17:34867294:-|chr17:34864901:-	chr17:34867294-34864901	MYO19	circular_RNA|multiple_exon	163	183	156	277	16529.7	15271	15593	18725
chr22:46085592:+|chr22:46098727:+	chr22:46085592-46098727	ATXN10	circular_RNA|multiple_exon	349	183	219	194	10547.3	10551	9684	11407
chr2:58311224:+|chr2:58316858:+	chr2:58311224-58316858	VRK2	circular_RNA|multiple_exon	141	183	134	465	2134.67	2053	2038	2313
chr15:49517402:+|chr15:49584734:+	chr15:49517402-49584734	GALK2	circular_RNA|multiple_exon	210	182	133	91	2176.33	2047	2012	2470
chr19:55614936:-|chr19:55610152:-	chr19:55614936-55610152	PPP1R12C	circular_RNA|multiple_exon	233	181	202	155	5621	5054	5488	6321
chr2:211421443:+|chr2:211481265:+	chr2:211421443-211481265	CPS1	circular_RNA|multiple_exon	258	181	137	116	139988	133504	140980	145481
chr11:66407171:+|chr11:66407594:+	chr11:66407171-66407594	RBM4	circular_RNA|multiple_exon	2680	180	212	109	6013	5476	5747	6816
chr1:10155519:+|chr1:10165802:+	chr1:10155519-10165802	UBE4B	circular_RNA|multiple_exon	363	180	228	110	14231.7	13637	13296	15762
chr3:157839892:+|chr3:157841780:+	chr3:157839892-157841780	RSRC1	circular_RNA|multiple_exon	320	180	120	177	2604	2448	2377	2987
chr4:3088666:+|chr4:3109150:+	chr4:3088666-3109150	HTT	circular_RNA|multiple_exon	221	180	187	150	9652.67	9217	9249	10492
chr5:14316622:+|chr5:14336836:+	chr5:14316622-14336836	TRIO	circular_RNA|multiple_exon	421	180	170	178	33400	29939	32178	38083
chr6:637861:-|chr6:629835:-	chr6:637861-629835	EXOC2	circular_RNA|multiple_exon	286	180	132	132	4478.33	4371	4182	4882
chr16:89383483:-|chr16:89371614:-	chr16:89383483-89371614	ANKRD11	circular_RNA|multiple_exon	280	178	233	236	22004	20063	21404	24545
chr1:32385259:-|chr1:32381496:-	chr1:32385259-32381496	PTP4A2	circular_RNA|multiple_exon	620	177	195	177	20695.7	19553	19096	23438
chr2:106782539:-|chr2:106761646:-	chr2:106782539-106761646	UXS1	circular_RNA|multiple_exon	207	177	154	117	6342.33	5795	6087	7145
chr2:72968598:-|chr2:72945232:-	chr2:72968598-72945232	EXOC6B	circular_RNA|multiple_exon	369	176	221	134	1861.67	1806	1786	1993
chr15:76588078:-|chr15:76566753:-	chr15:76588078-76566753	ETFA	circular_RNA|multiple_exon	228	175	195	70	16412	15121	15277	18838
chr19:47920607:-|chr19:47919909:-	chr19:47920607-47919909	MEIS3	circular_RNA|multiple_exon	245	175	211	158	1792	1756	1655	1965
chr22:42204879:+|chr22:42209826:+	chr22:42204879-42209826	CCDC134	circular_RNA|multiple_exon	189	175	189	110	589.67	494	550	725
chr15:92459223:+|chr15:92459688:+	chr15:92459223-92459688	SLCO3A1	circular_RNA|multiple_exon	850	173	159	44	26786.3	25929	26205	28225
chr18:9595100:-|chr18:9583115:-	chr18:9595100-9583115	PPP4R1	circular_RNA|multiple_exon	557	173	92	88	5962	5971	5557	6358
chr2:109388157:+|chr2:109389502:+	chr2:109388157-109389502	RANBP2	circular_RNA|multiple_exon	348	173	67	110	16047.7	16558	15643	15942
chr9:74838036:+|chr9:74846097:+	chr9:74838036-74846097	GDA	circular_RNA|multiple_exon	174	173	171	217	41151.7	39057	40312	44086
chr2:148653870:+|chr2:148657467:+	chr2:148653870-148657467	ACVR2A	circular_RNA|multiple_exon	967	172	125	106	261	222	244	317
chr11:61133517:+|chr11:61135470:+	chr11:61133517-61135470	TMEM138	circular_RNA|multiple_exon	605	171	190	157	8044.33	6822	7920	9391
chr2:61406116:+|chr2:61413632:+	chr2:61406116-61413632	AHSA2	circular_RNA|multiple_exon	1185	171	193	155	6489.67	5795	6699	6975
chr9:88327481:-|chr9:88284400:-	chr9:88327481-88284400	AGTPBP1	circular_RNA|multiple_exon	157	171	211	337	1787.33	1939	1685	1738
chr20:33057853:+|chr20:33080402:+	chr20:33057853-33080402	ITCH	circular_RNA|multiple_exon	168	170	201	149	6108.33	5492	5926	6907
chr22:28559587:-|chr22:28559080:-	chr22:28559587-28559080	TTC28	circular_RNA|single_exon	507	170	127	94	3992.67	3855	3910	4213
chr2:110350696:-|chr2:110321943:-	chr2:110350696-110321943	SEPT10	circular_RNA|multiple_exon	240	170	127	141	6670.33	6648	6331	7032
chr17:60002460:-|chr17:59996761:-	chr17:60002460-59996761	INTS2	circular_RNA|multiple_exon	251	169	139	89	1314.33	1266	1272	1405
chr18:12999420:+|chr18:13019205:+	chr18:12999420-13019205	CEP192	circular_RNA|multiple_exon	291	169	269	273	2703	2736	2507	2866
chr5:58289292:-|chr5:58285582:-	chr5:58289292-58285582	PDE4D	circular_RNA|multiple_exon	204	169	175	92	5490	5538	5433	5499
chr9:96277949:+|chr9:96278551:+	chr9:96277949-96278551	FAM120A	circular_RNA|multiple_exon	386	169	123	87	30160.7	27741	28313	34428
chr16:397106:-|chr16:396148:-	chr16:397106-396148	AXIN1	circular_RNA|single_exon	958	168	284	165	12128	10497	11381	14506
chr2:58459247:-|chr2:58449077:-	chr2:58459247-58449077	FANCL	circular_RNA|multiple_exon	158	168	69	96	2178	2090	2102	2342
chr7:111201979:-|chr7:111127294:-	chr7:111201979-111127294	IMMP2L	circular_RNA|multiple_exon	175	168	231	181	1718.67	1599	1539	2018
chr1:23376880:+|chr1:23385660:+	chr1:23376880-23385660	KDM1A	circular_RNA|multiple_exon	227	167	157	98	26074.7	24132	24489	29603
chr5:31424578:-|chr5:31421379:-	chr5:31424578-31421379	DROSHA	circular_RNA|multiple_exon	149	167	49	87	26556.7	24503	25313	29854
chr5:6605521:-|chr5:6604251:-	chr5:6605521-6604251	NSUN2	circular_RNA|multiple_exon	745	167	131	172	52684.3	45971	49906	62176
chr9:138908275:-|chr9:138905045:-	chr9:138908275-138905045	NACC2	circular_RNA|multiple_exon	261	167	205	177	11204	10579	10019	13014
chr10:128768966:+|chr10:128798571:+	chr10:128768966-128798571	DOCK1	circular_RNA|multiple_exon	218	166	147	159	6954.33	6897	6370	7596
chr11:46529920:-|chr11:46515158:-	chr11:46529920-46515158	AMBRA1	circular_RNA|multiple_exon	464	166	295	215	6252.67	5694	5805	7259
chr12:19615444:+|chr12:19626289:+	chr12:19615444-19626289	AEBP2	circular_RNA|multiple_exon	314	166	112	42	3099.33	2971	2899	3428
chr22:46085592:+|chr22:46114373:+	chr22:46085592-46114373	ATXN10	circular_RNA|multiple_exon	261	166	164	106	10547.3	10551	9684	11407
chr12:117423011:+|chr12:117426674:+	chr12:117423011-117426674	FBXW8	circular_RNA|multiple_exon	402	164	116	119	1968.33	1906	1765	2234
chr12:27867713:+|chr12:27877119:+	chr12:27867713-27877119	MRPS35	circular_RNA|multiple_exon	179	164	165	125	7374.33	6654	6847	8622
chr3:126366139:-|chr3:126340585:-	chr3:126366139-126340585	TXNRD3	circular_RNA|multiple_exon	216	164	107	116	1025	1139	875	1061
chr17:57808782:+|chr17:57816308:+	chr17:57808782-57816308	VMP1	circular_RNA|multiple_exon	211	163	128	188	14211.7	12436	14575	15624
chr1:153641033:-|chr1:153637696:-	chr1:153641033-153637696	ILF2	circular_RNA|multiple_exon	220	163	120	149	44102.7	40256	41643	50409
chr6:73005640:+|chr6:73043538:+	chr6:73005640-73043538	RIMS1	circular_RNA|multiple_exon	237	163	163	167	154.67	137	131	196
chr9:125042722:+|chr9:125054119:+	chr9:125042722-125054119	MRRF	circular_RNA|multiple_exon	246	163	279	184	10354	9145	9839	12078
chr4:166910533:+|chr4:166946583:+	chr4:166910533-166946583	TLL1	circular_RNA|multiple_exon	225	162	140	251	2242	2276	2231	2219
chr6:13644961:-|chr6:13632602:-	chr6:13644961-13632602	RANBP9	circular_RNA|multiple_exon	335	162	93	260	5865.33	5561	5617	6418
chrX:1404671:+|chrX:1409402:+	chrX:1404671-1409402	CSF2RA	circular_RNA|multiple_exon	198	162	140	116	0	0	0	0
chr1:213037067:+|chr1:213058738:+	chr1:213037067-213058738	FLVCR1	circular_RNA|multiple_exon	247	161	46	185	5550	5336	5268	6046
chr20:34313077:-|chr20:34304662:-	chr20:34313077-34304662	RBM39	circular_RNA|multiple_exon	137	161	151	241	22258.3	20274	21585	24916
chr1:51061888:-|chr1:51032749:-	chr1:51061888-51032749	FAF1	circular_RNA|multiple_exon	249	160	149	108	10800.7	9903	10111	12388
chr3:113225452:-|chr3:113207792:-	chr3:113225452-113207792	SPICE1	circular_RNA|multiple_exon	101	160	104	164	1782.33	1700	1755	1892
chr3:197592294:+|chr3:197602646:+	chr3:197592294-197602646	LRCH3	circular_RNA|multiple_exon	129	160	74	15	1875.67	1742	1791	2094
chr3:47470160:-|chr3:47466975:-	chr3:47470160-47466975	SCAP	circular_RNA|multiple_exon	235	160	127	139	16295.3	15127	15854	17905
chr8:128239786:-|chr8:128231055:-	chr8:128239786-128231055	CASC19	circular_RNA|multiple_exon	327	160	155	163	NaN	NaN	NaN	NaN
chr9:33973235:-|chr9:33953283:-	chr9:33973235-33953283	UBAP2	circular_RNA|multiple_exon	243	160	193	89	6033.33	5688	5840	6572
chr15:101970268:-|chr15:101929669:-	chr15:101970268-101929669	PCSK6	circular_RNA|multiple_exon	176	159	146	162	18213	17521	17134	19984
chr10:1130343:+|chr10:1151207:+	chr10:1130343-1151207	WDR37	circular_RNA|multiple_exon	276	158	55	110	1007	970	975	1076
chr1:26584088:+|chr1:26586293:+	chr1:26584088-26586293	CEP85	circular_RNA|multiple_exon	318	158	199	112	7024.67	6346	6684	8044
chr15:80412670:+|chr15:80415142:+	chr15:80412670-80415142	ZFAND6	circular_RNA|multiple_exon	176	156	51	110	2871.67	2693	2740	3182
chr5:60768508:+|chr5:60790237:+	chr5:60768508-60790237	ZSWIM6	circular_RNA|multiple_exon	506	156	175	85	1965.67	1767	1905	2225
chr10:931700:-|chr10:909683:-	chr10:931700-909683	LARP4B	circular_RNA|multiple_exon	259	155	75	94	6954.67	6381	6464	8019
chr14:66028055:+|chr14:66028484:+	chr14:66028055-66028484	FUT8	circular_RNA|single_exon	429	155	76	110	1437.67	1372	1408	1533
chr5:128440649:+|chr5:128442755:+	chr5:128440649-128442755	ISOC1	circular_RNA|multiple_exon	235	155	74	54	3063	3041	2833	3315
chr8:128200360:-|chr8:128152989:-	chr8:128200360-128152989	CASC19	circular_RNA|multiple_exon	184	155	182	120	NaN	NaN	NaN	NaN
chr1:115007010:-|chr1:115005726:-	chr1:115007010-115005726	TRIM33	circular_RNA|multiple_exon	250	154	38	216	6038.33	5603	5914	6598
chr5:353845:+|chr5:376831:+	chr5:353845-376831	AHRR	circular_RNA|multiple_exon	287	154	107	221	37759.7	36743	38416	38120
chr7:131113792:+|chr7:131130662:+	chr7:131113792-131130662	MKLN1	circular_RNA|multiple_exon	241	153	162	127	11150.7	10555	10575	12322
chr19:17387304:+|chr19:17387718:+	chr19:17387304-17387718	BABAM1	circular_RNA|multiple_exon	155	152	111	237	11993.7	11065	11079	13837
chr10:70277022:-|chr10:70246901:-	chr10:70277022-70246901	SLC25A16	circular_RNA|multiple_exon	249	151	68	123	1132.33	1109	1089	1199
chr15:41648237:+|chr15:41669502:+	chr15:41648237-41669502	NUSAP1	circular_RNA|multiple_exon	209	151	145	214	16237	16169	15118	17424
chr22:46096162:+|chr22:46136418:+	chr22:46096162-46136418	ATXN10	circular_RNA|multiple_exon	68	151	174	86	10547.3	10551	9684	11407
chr11:120345269:+|chr11:120348235:+	chr11:120345269-120348235	ARHGEF12	circular_RNA|multiple_exon	154	150	106	77	10223.3	10322	9442	10906
chr12:46648719:-|chr12:46633462:-	chr12:46648719-46633462	SLC38A1	circular_RNA|multiple_exon	336	150	110	124	39378	36699	38174	43261
chr16:89383486:-|chr16:89371614:-	chr16:89383486-89371614	ANKRD11	circular_RNA|multiple_exon	283	150	159	95	22004	20063	21404	24545
chr1:92798948:+|chr1:92846430:+	chr1:92798948-92846430	RPAP2	circular_RNA|multiple_exon	231	150	191	103	1521.33	1582	1418	1564
chr2:69267176:+|chr2:69271945:+	chr2:69267176-69271945	ANTXR1	circular_RNA|multiple_exon	142	150	46	82	26261.7	23979	26901	27905
chr14:104624092:+|chr14:104633385:+	chr14:104624092-104633385	KIF26A	circular_RNA|multiple_exon	376	147	114	146	47640.3	44444	45396	53081
chr2:32602656:+|chr2:32631625:+	chr2:32602656-32631625	BIRC6	circular_RNA|multiple_exon	239	147	172	149	9294.67	9483	8955	9446
chr7:23030758:-|chr7:22999875:-	chr7:23030758-22999875	FAM126A	circular_RNA|multiple_exon	237	147	156	139	2126.33	2058	2003	2318
chr10:95148911:-|chr10:95140976:-	chr10:95148911-95140976	MYOF	circular_RNA|multiple_exon	301	146	154	134	68277.7	61896	66585	76352
chr12:28378728:+|chr12:28412375:+	chr12:28378728-28412375	CCDC91	circular_RNA|multiple_exon	144	146	122	95	749.67	801	687	761
chr12:28458582:+|chr12:28460682:+	chr12:28458582-28460682	CCDC91	circular_RNA|multiple_exon	249	146	236	225	749.67	801	687	761
chr1:176153828:-|chr1:176118142:-	chr1:176153828-176118142	RFWD2	circular_RNA|multiple_exon	127	146	158	138	4081	4039	3758	4446
chr2:61717911:-|chr2:61712903:-	chr2:61717911-61712903	XPO1	circular_RNA|multiple_exon	324	146	218	202	28227.7	26779	27021	30883
chr16:47165936:-|chr16:47143394:-	chr16:47165936-47143394	NETO2	circular_RNA|multiple_exon	284	145	193	217	5525	5306	5196	6073
chr19:5047487:+|chr19:5082515:+	chr19:5047487-5082515	KDM4B	circular_RNA|multiple_exon	245	145	148	96	5332.67	5069	4870	6059
chr20:37612342:+|chr20:37623523:+	chr20:37612342-37623523	DHX35	circular_RNA|multiple_exon	136	145	207	141	3099.33	2750	2805	3743
chr3:111632166:+|chr3:111639266:+	chr3:111632166-111639266	PHLDB2	circular_RNA|multiple_exon	520	145	172	197	7752.67	6884	7841	8533
chr8:48192450:+|chr8:48206619:+	chr8:48192450-48206619	SPIDR	circular_RNA|multiple_exon	281	145	141	148	NaN	NaN	NaN	NaN
chr5:109049221:+|chr5:109051965:+	chr5:109049221-109051965	MAN2A1	circular_RNA|multiple_exon	398	144	37	78	4271.33	4212	4136	4466
chr11:34093273:+|chr11:34098189:+	chr11:34093273-34098189	CAPRIN1	circular_RNA|multiple_exon	144	143	81	305	46416.3	44556	43941	50752
chr11:46113774:-|chr11:46098305:-	chr11:46113774-46098305	PHF21A	circular_RNA|multiple_exon	126	143	116	53	2568	2458	2473	2773
chr17:81006661:-|chr17:80962991:-	chr17:81006661-80962991	B3GNTL1	circular_RNA|multiple_exon	173	143	77	76	2002	1877	1863	2266
chr1:151611364:+|chr1:151641111:+	chr1:151611364-151641111	SNX27	circular_RNA|multiple_exon	394	143	126	86	1798	1622	1741	2031
chr20:54961589:-|chr20:54956489:-	chr20:54961589-54956489	AURKA	circular_RNA|multiple_exon	334	143	105	132	18074.3	16361	17247	20615
chr2:36623757:+|chr2:36669878:+	chr2:36623757-36669878	CRIM1	circular_RNA|multiple_exon	293	143	172	120	27225	25502	27039	29134
chr2:44209573:-|chr2:44200746:-	chr2:44209573-44200746	LRPPRC	circular_RNA|multiple_exon	303	143	144	135	34611	31972	32636	39225
chr12:105385490:+|chr12:105389804:+	chr12:105385490-105389804	C12orf45	circular_RNA|multiple_exon	290	142	155	55	1711.33	1509	1571	2054
chr12:22796697:+|chr12:22826594:+	chr12:22796697-22826594	ETNK1	circular_RNA|multiple_exon	419	142	85	91	2128	2025	1979	2380
chr8:141762415:-|chr8:141749117:-	chr8:141762415-141749117	PTK2	circular_RNA|multiple_exon	173	142	158	76	9364.67	8738	9046	10310
chr9:115060196:-|chr9:115030329:-	chr9:115060196-115030329	PTBP3	circular_RNA|multiple_exon	221	142	133	93	8067	8258	7563	8380
chr17:74898637:+|chr17:74902269:+	chr17:74898637-74902269	MGAT5B	circular_RNA|multiple_exon	284	141	157	141	6834.67	6201	6721	7582
chr7:138597206:-|chr7:138579088:-	chr7:138597206-138579088	KIAA1549	circular_RNA|multiple_exon	272	141	122	95	13846.7	12916	13495	15129
chr7:151935911:-|chr7:151917608:-	chr7:151935911-151917608	KMT2C	circular_RNA|multiple_exon	331	141	101	88	NaN	NaN	NaN	NaN
chr16:89497734:-|chr16:89484692:-	chr16:89497734-89484692	ANKRD11	circular_RNA|multiple_exon	154	140	121	137	22004	20063	21404	24545
chr2:58459247:-|chr2:58425729:-	chr2:58459247-58425729	FANCL	circular_RNA|multiple_exon	126	140	60	130	2178	2090	2102	2342
chr17:1746097:+|chr17:1756483:+	chr17:1746097-1756483	RPA1	circular_RNA|multiple_exon	138	139	143	80	26907	25346	24850	30525
chr1:41541123:-|chr1:41536267:-	chr1:41541123-41536267	SCMH1	circular_RNA|multiple_exon	358	139	103	36	3076	2866	2860	3502
chr17:75398141:+|chr17:75398785:+	chr17:75398141-75398785	SEPT9	circular_RNA|multiple_exon	571	138	237	82	61843	54229	57520	73780
chr20:34320057:-|chr20:34317234:-	chr20:34320057-34317234	RBM39	circular_RNA|multiple_exon	122	138	169	143	22258.3	20274	21585	24916
chr7:151935911:-|chr7:151927008:-	chr7:151935911-151927008	KMT2C	circular_RNA|multiple_exon	223	138	193	107	NaN	NaN	NaN	NaN
chr14:102506573:+|chr14:102507010:+	chr14:102506573-102507010	DYNC1H1	circular_RNA|multiple_exon	249	137	72	144	88762.3	87025	86771	92491
chr1:65830318:+|chr1:65831879:+	chr1:65830318-65831879	DNAJC6	circular_RNA|multiple_exon	257	137	92	77	1830.33	1708	1764	2019
chr17:29483001:+|chr17:29497015:+	chr17:29483001-29497015	NF1	circular_RNA|multiple_exon	249	136	117	47	8333	8359	7881	8759
chr2:32157204:-|chr2:32117061:-	chr2:32157204-32117061	MEMO1	circular_RNA|multiple_exon	210	136	158	117	3085.33	2898	2884	3474
chr17:37864574:+|chr17:37866734:+	chr17:37864574-37866734	ERBB2	circular_RNA|multiple_exon	296	135	281	159	14769	13406	14474	16427
chr1:180974599:-|chr1:180953813:-	chr1:180974599-180953813	STX6	circular_RNA|multiple_exon	263	135	61	106	6525	6084	6063	7428
chr2:128528578:-|chr2:128520636:-	chr2:128528578-128520636	WDR33	circular_RNA|multiple_exon	323	135	99	109	16552	15307	15526	18823
chr3:47088111:-|chr3:47079156:-	chr3:47088111-47079156	SETD2	circular_RNA|multiple_exon	245	135	142	66	10993.3	10559	10525	11896
chr7:101801840:+|chr7:101821937:+	chr7:101801840-101821937	CUX1	circular_RNA|multiple_exon	230	135	117	102	25456	23572	24355	28441
chr9:88924932:-|chr9:88920107:-	chr9:88924932-88920107	ZCCHC6	circular_RNA|multiple_exon	136	135	189	120	2777	2664	2605	3062
chr14:67736418:+|chr14:67770316:+	chr14:67736418-67770316	MPP5	circular_RNA|multiple_exon	159	134	100	192	12651.7	12206	11668	14081
chr16:11114050:+|chr16:11154879:+	chr16:11114050-11154879	CLEC16A	circular_RNA|multiple_exon	252	134	128	129	4922.67	4666	4748	5354
chr16:68300496:+|chr16:68309152:+	chr16:68300496-68309152	SLC7A6	circular_RNA|multiple_exon	686	134	125	62	13573.7	12603	13691	14427
chr17:80521230:+|chr17:80526077:+	chr17:80521230-80526077	FOXK2	circular_RNA|multiple_exon	341	134	98	82	10905	10239	10204	12272
chr5:36227667:-|chr5:36211946:-	chr5:36227667-36211946	NADK2	circular_RNA|multiple_exon	166	134	121	151	NaN	NaN	NaN	NaN
chr11:68115315:+|chr11:68133170:+	chr11:68115315-68133170	LRP5	circular_RNA|multiple_exon	527	133	171	131	26440	23685	25339	30296
chr3:48219478:-|chr3:48209336:-	chr3:48219478-48209336	CDC25A	circular_RNA|multiple_exon	232	133	35	149	7215.33	6496	6593	8557
chr11:123988204:+|chr11:123989796:+	chr11:123988204-123989796	VWA5A	circular_RNA|multiple_exon	171	132	123	57	35254	34476	33198	38088
chr19:41758256:+|chr19:41762516:+	chr19:41758256-41762516	AXL	circular_RNA|multiple_exon	251	132	82	61	24962.7	19267	25427	30194
chr2:206994966:-|chr2:206992521:-	chr2:206994966-206992521	NDUFS1	circular_RNA|multiple_exon	329	131	109	24	9753.67	9185	9337	10739
chr3:107429299:+|chr3:107435696:+	chr3:107429299-107435696	BBX	circular_RNA|multiple_exon	437	131	66	116	7824.67	7761	7488	8225
chr5:58289292:-|chr5:58284320:-	chr5:58289292-58284320	PDE4D	circular_RNA|multiple_exon	139	131	133	125	5490	5538	5433	5499
chr11:70200407:+|chr11:70202360:+	chr11:70200407-70202360	PPFIA1	circular_RNA|multiple_exon	244	130	179	123	9907	9490	9710	10521
chr13:76134889:+|chr13:76143643:+	chr13:76134889-76143643	UCHL3	circular_RNA|multiple_exon	175	130	146	109	3162.67	3009	2912	3567
chr1:44804994:-|chr1:44750507:-	chr1:44804994-44750507	ERI3	circular_RNA|multiple_exon	349	130	103	89	11088.7	10283	10284	12699
chr5:43122141:+|chr5:43139411:+	chr5:43122141-43139411	ZNF131	circular_RNA|multiple_exon	252	130	184	111	7645.67	7149	7229	8559
chr10:12123471:+|chr10:12133683:+	chr10:12123471-12133683	DHTKD1	circular_RNA|multiple_exon	326	129	106	54	6507	6439	6248	6834
chr10:70266475:-|chr10:70246901:-	chr10:70266475-70246901	SLC25A16	circular_RNA|multiple_exon	159	129	177	102	1132.33	1109	1089	1199
chr3:149563798:+|chr3:149613347:+	chr3:149563798-149613347	RNF13	circular_RNA|multiple_exon	216	129	102	101	2663	2504	2582	2903
chr7:40027198:+|chr7:40027857:+	chr7:40027198-40027857	CDK13	circular_RNA|single_exon	659	129	131	85	7255	6401	7154	8210
chr7:72361166:+|chr7:72361649:+	chr7:72361166-72361649	POM121	circular_RNA|multiple_exon	303	129	74	51	14918.7	13166	13954	17636
chr22:46085592:+|chr22:46136418:+	chr22:46085592-46136418	ATXN10	circular_RNA|multiple_exon	219	128	131	100	10547.3	10551	9684	11407
chr2:207144264:+|chr2:207162097:+	chr2:207144264-207162097	ZDBF2	circular_RNA|multiple_exon	179	128	92	73	452.33	499	423	435
chr6:13644961:-|chr6:13639795:-	chr6:13644961-13639795	RANBP9	circular_RNA|multiple_exon	374	128	133	53	5865.33	5561	5617	6418
chr6:159001972:+|chr6:159010814:+	chr6:159001972-159010814	TMEM181	circular_RNA|multiple_exon	165	128	54	109	3417	3104	3441	3706
chr16:47497810:+|chr16:47549512:+	chr16:47497810-47549512	PHKB	circular_RNA|multiple_exon	174	127	60	94	7094.33	6918	6718	7647
chr8:97318672:+|chr8:97343323:+	chr8:97318672-97343323	PTDSS1	circular_RNA|multiple_exon	890	127	84	77	21671.7	19030	20579	25406
chr9:96233423:+|chr9:96238620:+	chr9:96233423-96238620	FAM120A	circular_RNA|multiple_exon	328	127	179	217	30160.7	27741	28313	34428
chr2:208842310:-|chr2:208841375:-	chr2:208842310-208841375	PLEKHM3	circular_RNA|multiple_exon	1734	126	117	134	564.33	541	549	603
chr3:138291774:-|chr3:138289160:-	chr3:138291774-138289160	CEP70	circular_RNA|multiple_exon	253	126	48	24	1212.67	1331	1095	1212
chr7:135262544:+|chr7:135277940:+	chr7:135262544-135277940	NUP205	circular_RNA|multiple_exon	433	126	103	118	27238.7	25693	26072	29951
chr7:17937069:-|chr7:17908030:-	chr7:17937069-17908030	SNX13	circular_RNA|multiple_exon	195	126	113	161	2121.33	2155	1977	2232
chr7:24789412:-|chr7:24784181:-	chr7:24789412-24784181	DFNA5	circular_RNA|multiple_exon	401	126	171	76	7624	7827	7165	7880
chrX:308428:-|chrX:299339:-	chrX:308428-299339	PPP2R3B	circular_RNA|multiple_exon	188	126	109	145	0	0	0	0
chr1:28907741:-|chr1:28907072:-	chr1:28907741-28907072	SNHG12	circular_RNA|multiple_exon	1429	125	219	156	3595.67	3091	3614	4082
chr7:44684926:+|chr7:44687358:+	chr7:44684926-44687358	OGDH	circular_RNA|multiple_exon	293	125	124	44	63341.3	60042	59886	70096
chr1:94367225:-|chr1:94360170:-	chr1:94367225-94360170	GCLM	circular_RNA|multiple_exon	198	124	41	116	4731	4518	4438	5237
chr2:232879545:+|chr2:232894790:+	chr2:232879545-232894790	DIS3L2	circular_RNA|multiple_exon	245	124	81	110	2207	2034	2168	2419
chrX:133607389:+|chrX:133627620:+	chrX:133607389-133627620	HPRT1	circular_RNA|multiple_exon	188	124	98	123	5587.33	5380	5189	6193
chr7:141336760:+|chr7:141349133:+	chr7:141336760-141349133	AGK	circular_RNA|multiple_exon	259	123	25	59	5436	4865	5107	6336
chr7:33185854:+|chr7:33217203:+	chr7:33185854-33217203	BBS9	circular_RNA|multiple_exon	235	123	54	58	887	861	827	973
chr7:35712888:-|chr7:35707044:-	chr7:35712888-35707044	HERPUD2	circular_RNA|multiple_exon	231	123	119	136	2841.33	2649	2702	3173
chr12:28458582:+|chr12:28544344:+	chr12:28458582-28544344	CCDC91	circular_RNA|multiple_exon	252	122	159	81	749.67	801	687	761
chr12:46648719:-|chr12:46622936:-	chr12:46648719-46622936	SLC38A1	circular_RNA|multiple_exon	237	122	153	299	39378	36699	38174	43261
chr12:72022817:-|chr12:72020040:-	chr12:72022817-72020040	ZFC3H1	circular_RNA|multiple_exon	305	122	64	45	7730.67	8012	7551	7629
chr15:90982564:+|chr15:90986710:+	chr15:90982564-90986710	IQGAP1	circular_RNA|multiple_exon	151	122	126	119	93013.3	87179	93248	98613
chr11:13443385:-|chr11:13435077:-	chr11:13443385-13435077	BTBD10	circular_RNA|multiple_exon	211	121	93	121	2569.33	2300	2325	3083
chr17:58700882:+|chr17:58711338:+	chr17:58700882-58711338	PPM1D	circular_RNA|multiple_exon	352	121	111	46	2241.67	2141	2071	2513
chr3:119219542:+|chr3:119236162:+	chr3:119219542-119236162	TIMMDC1	circular_RNA|multiple_exon	275	121	181	74	12046	11058	10976	14104
chr8:128174329:-|chr8:128152989:-	chr8:128174329-128152989	CASC19	circular_RNA|multiple_exon	276	121	251	125	NaN	NaN	NaN	NaN
chr9:99220661:+|chr9:99233376:+	chr9:99220661-99233376	HABP4	circular_RNA|multiple_exon	245	121	101	70	1862.33	1636	1750	2201
chrX:153996577:+|chrX:153997585:+	chrX:153996577-153997585	DKC1	circular_RNA|multiple_exon	153	121	78	61	29340.7	25376	28192	34454
chr16:85667520:+|chr16:85667738:+	chr16:85667520-85667738	GSE1	circular_RNA|single_exon	218	120	62	77	15414.3	13905	14611	17727
chr11:2591858:+|chr11:2594216:+	chr11:2591858-2594216	KCNQ1	circular_RNA|multiple_exon	266	119	91	38	8478.33	8067	8215	9153
chr14:76633006:+|chr14:76662315:+	chr14:76633006-76662315	GPATCH2L	circular_RNA|multiple_exon	128	119	264	144	1321.33	1243	1343	1378
chr1:167734820:+|chr1:167745403:+	chr1:167734820-167745403	MPZL1	circular_RNA|multiple_exon	415	119	160	103	20279.3	18433	19605	22800
chr2:211421443:+|chr2:211460306:+	chr2:211421443-211460306	CPS1	circular_RNA|multiple_exon	235	119	50	44	139988	133504	140980	145481
chr2:240961757:-|chr2:240929491:-	chr2:240961757-240929491	NDUFA10	circular_RNA|multiple_exon	276	119	102	47	6246	5696	6034	7008
chr2:61717911:-|chr2:61709515:-	chr2:61717911-61709515	XPO1	circular_RNA|multiple_exon	293	119	17	164	28227.7	26779	27021	30883
chr5:77806221:-|chr5:77805607:-	chr5:77806221-77805607	LHFPL2	circular_RNA|single_exon	614	119	84	102	3466.33	3330	3374	3695
chr7:156629579:-|chr7:156619299:-	chr7:156629579-156619299	LMBR1	circular_RNA|multiple_exon	215	119	74	86	4560.33	4411	4344	4926
chr10:5842668:-|chr10:5827105:-	chr10:5842668-5827105	GDI2	circular_RNA|multiple_exon	238	118	146	91	20949.3	20126	19212	23510
chr12:19615444:+|chr12:19653155:+	chr12:19615444-19653155	AEBP2	circular_RNA|multiple_exon	331	118	87	112	3099.33	2971	2899	3428
chr15:64008672:-|chr15:63988323:-	chr15:64008672-63988323	HERC1	circular_RNA|multiple_exon	386	118	92	103	5805.33	5875	5344	6197
chr17:58700882:+|chr17:58725443:+	chr17:58700882-58725443	PPM1D	circular_RNA|multiple_exon	418	118	148	68	2241.67	2141	2071	2513
chr18:56601665:+|chr18:56621031:+	chr18:56601665-56621031	ZNF532	circular_RNA|multiple_exon	462	118	198	160	4108.67	3610	4080	4636
chr7:102106264:+|chr7:102106717:+	chr7:102106264-102106717	LRWD1	circular_RNA|multiple_exon	350	118	177	118	9082.67	7684	8375	11189
chr10:103436193:-|chr10:103432672:-	chr10:103436193-103432672	FBXW4	circular_RNA|multiple_exon	227	117	101	137	1809.33	1661	1756	2011
chr1:224149975:-|chr1:224142179:-	chr1:224149975-224142179	GTF2IP20	circular_RNA|multiple_exon	386	117	51	83	NaN	NaN	NaN	NaN
chr2:234358628:+|chr2:234360706:+	chr2:234358628-234360706	DGKD	circular_RNA|multiple_exon	245	117	98	77	10621.7	10094	10450	11321
chr5:60768508:+|chr5:60768864:+	chr5:60768508-60768864	ZSWIM6	circular_RNA|single_exon	356	117	66	36	1965.67	1767	1905	2225
chr13:114149817:+|chr13:114175048:+	chr13:114149817-114175048	TMCO3	circular_RNA|multiple_exon	710	116	80	111	6162	6006	5775	6705
chr17:45741525:+|chr17:45752148:+	chr17:45741525-45752148	KPNB1	circular_RNA|multiple_exon	254	116	94	77	70435.7	63884	66569	80854
chr21:46536848:+|chr21:46554747:+	chr21:46536848-46554747	ADARB1	circular_RNA|multiple_exon	211	116	148	41	208875	16258	17190	593178
chr2:211421443:+|chr2:211447433:+	chr2:211421443-211447433	CPS1	circular_RNA|multiple_exon	232	116	97	82	139988	133504	140980	145481
chr11:66526514:+|chr11:66529921:+	chr11:66526514-66529921	C11orf80	circular_RNA|multiple_exon	412	115	88	108	804.33	839	736	838
chr12:12674397:-|chr12:12653453:-	chr12:12674397-12653453	DUSP16	circular_RNA|multiple_exon	755	115	82	51	8609	8952	8280	8595
chr15:73067438:-|chr15:73052748:-	chr15:73067438-73052748	ADPGK	circular_RNA|multiple_exon	345	115	111	65	8850.33	7851	8709	9991
chr15:94899366:+|chr15:94945248:+	chr15:94899366-94945248	MCTP2	circular_RNA|multiple_exon	283	115	161	242	3239.33	3163	3222	3333
chr20:34313077:-|chr20:34309662:-	chr20:34313077-34309662	RBM39	circular_RNA|multiple_exon	227	115	126	160	22258.3	20274	21585	24916
chr2:242343243:+|chr2:242357524:+	chr2:242343243-242357524	FARP2	circular_RNA|multiple_exon	242	115	131	216	1769	1723	1611	1973
chr3:93714718:+|chr3:93722752:+	chr3:93714718-93722752	ARL13B	circular_RNA|multiple_exon	319	115	212	182	1266.33	1170	1210	1419
chr8:15508206:+|chr8:15531345:+	chr8:15508206-15531345	TUSC3	circular_RNA|multiple_exon	393	115	118	36	4845	4439	4879	5217
chr10:75160615:-|chr10:75156277:-	chr10:75160615-75156277	ANXA7	circular_RNA|multiple_exon	118	114	78	120	21022.3	19391	19988	23688
chr12:29911710:-|chr12:29904599:-	chr12:29911710-29904599	TMTC1	circular_RNA|multiple_exon	279	114	119	65	5985	5652	5711	6592
chr16:1004666:-|chr16:1004357:-	chr16:1004666-1004357	LMF1	circular_RNA|multiple_exon	622	114	114	37	1900	1719	1820	2161
chr3:141087463:+|chr3:141122873:+	chr3:141087463-141122873	ZBTB38	circular_RNA|multiple_exon	287	114	68	69	12548.7	11999	12194	13453
chr5:14290825:+|chr5:14316852:+	chr5:14290825-14316852	TRIO	circular_RNA|multiple_exon	742	114	114	122	33400	29939	32178	38083
chr10:70276600:-|chr10:70246901:-	chr10:70276600-70246901	SLC25A16	circular_RNA|multiple_exon	160	113	116	102	1132.33	1109	1089	1199
chr15:93467551:+|chr15:93472321:+	chr15:93467551-93472321	CHD2	circular_RNA|multiple_exon	292	113	73	165	11650.7	10550	11310	13092
chr17:1461853:-|chr17:1437393:-	chr17:1461853-1437393	PITPNA	circular_RNA|multiple_exon	152	113	65	126	12209.7	11222	11889	13518
chr1:204439014:-|chr1:204437998:-	chr1:204439014-204437998	PIK3C2B	circular_RNA|multiple_exon	1492	113	61	41	18953.7	19403	18588	18870
chr1:28384605:-|chr1:28362055:-	chr1:28384605-28362055	EYA3	circular_RNA|multiple_exon	235	113	74	64	4971.33	5216	4644	5054
chr20:62422143:-|chr20:62421174:-	chr20:62422143-62421174	ZBTB46	circular_RNA|single_exon	969	113	173	153	1446.67	1444	1303	1593
chr21:46536848:+|chr21:46548488:+	chr21:46536848-46548488	ADARB1	circular_RNA|multiple_exon	276	113	38	57	208875	16258	17190	593178
chr7:47385954:-|chr7:47384353:-	chr7:47385954-47384353	TNS3	circular_RNA|multiple_exon	252	113	212	62	18735.7	17785	17726	20696
chr11:68115315:+|chr11:68115711:+	chr11:68115315-68115711	LRP5	circular_RNA|single_exon	396	112	58	52	26440	23685	25339	30296
chr17:74934070:+|chr17:74936930:+	chr17:74934070-74936930	MGAT5B	circular_RNA|multiple_exon	271	112	87	46	6834.67	6201	6721	7582
chr4:1902353:+|chr4:1941505:+	chr4:1902353-1941505	NSD2	circular_RNA|multiple_exon	637	112	129	169	NaN	NaN	NaN	NaN
chr6:35610620:-|chr6:35586873:-	chr6:35610620-35586873	FKBP5	circular_RNA|multiple_exon	237	112	62	21	4420.67	4295	4019	4948
chr8:128867401:+|chr8:128903244:+	chr8:128867401-128903244	PVT1	circular_RNA|multiple_exon	573	112	177	155	1723.33	1518	1700	1952
chr17:20149239:+|chr17:20163607:+	chr17:20149239-20163607	SPECC1	circular_RNA|multiple_exon	247	111	132	59	9486.33	8927	9243	10289
chr18:74561482:+|chr18:74563895:+	chr18:74561482-74563895	ZNF236	circular_RNA|multiple_exon	306	111	66	86	829.67	821	783	885
chr11:128936763:-|chr11:128932175:-	chr11:128936763-128932175	ARHGAP32	circular_RNA|multiple_exon	201	110	96	41	2912.67	2988	2818	2932
chr1:247081679:-|chr1:247076534:-	chr1:247081679-247076534	AHCTF1	circular_RNA|multiple_exon	307	110	31	28	15071.7	14489	14456	16270
chr6:83754378:-|chr6:83728692:-	chr6:83754378-83728692	UBE3D	circular_RNA|multiple_exon	394	110	69	14	391.67	370	344	461
chr10:105420872:-|chr10:105371338:-	chr10:105420872-105371338	SH3PXD2A	circular_RNA|multiple_exon	180	109	221	179	11271	10521	11030	12262
chr11:3000467:-|chr11:2972489:-	chr11:3000467-2972489	NAP1L4	circular_RNA|multiple_exon	66	109	137	231	26211	23911	24182	30540
chr11:62650380:+|chr11:62653080:+	chr11:62650380-62653080	SLC3A2	circular_RNA|multiple_exon	522	109	43	42	102890	85488	101069	122112
chr17:26449629:+|chr17:26499644:+	chr17:26449629-26499644	NLK	circular_RNA|multiple_exon	230	109	55	76	2432	2301	2330	2665
chr1:6012896:-|chr1:5987709:-	chr1:6012896-5987709	NPHP4	circular_RNA|multiple_exon	274	109	34	26	3354	3208	3212	3642
chr3:149563798:+|chr3:149589941:+	chr3:149563798-149589941	RNF13	circular_RNA|multiple_exon	210	109	77	81	2663	2504	2582	2903
chr5:139819704:+|chr5:139828890:+	chr5:139819704-139828890	ANKHD1	circular_RNA|multiple_exon	241	109	81	102	525.33	502	485	589
chr8:128215465:-|chr8:128152989:-	chr8:128215465-128152989	CASC19	circular_RNA|multiple_exon	171	109	56	67	NaN	NaN	NaN	NaN
chr14:103336522:+|chr14:103342862:+	chr14:103336522-103342862	TRAF3	circular_RNA|multiple_exon	428	108	71	45	5053	4839	4721	5599
chr16:1004666:-|chr16:960931:-	chr16:1004666-960931	LMF1	circular_RNA|multiple_exon	461	108	34	49	1900	1719	1820	2161
chr4:1670632:-|chr4:1656705:-	chr4:1670632-1656705	FAM53A	circular_RNA|multiple_exon	983	108	149	127	199.33	169	182	247
chr9:138774924:-|chr9:138741983:-	chr9:138774924-138741983	CAMSAP1	circular_RNA|multiple_exon	358	108	204	187	14127.3	12787	13362	16233
chr9:98740343:+|chr9:98766983:+	chr9:98740343-98766983	ERCC6L2	circular_RNA|multiple_exon	335	108	100	113	847.67	732	803	1008
chr16:18856973:-|chr16:18852887:-	chr16:18856973-18852887	SMG1	circular_RNA|multiple_exon	451	107	55	138	15306	14890	15001	16027
chr7:140069482:-|chr7:140055468:-	chr7:140069482-140055468	SLC37A3	circular_RNA|multiple_exon	188	107	44	92	4453.67	4070	4290	5001
chr9:138774924:-|chr9:138758302:-	chr9:138774924-138758302	CAMSAP1	circular_RNA|multiple_exon	342	107	179	99	14127.3	12787	13362	16233
chr10:7412337:-|chr10:7409611:-	chr10:7412337-7409611	SFMBT2	circular_RNA|multiple_exon	334	106	26	46	6130	5617	5886	6887
chr16:28113266:-|chr16:28112779:-	chr16:28113266-28112779	XPO6	circular_RNA|multiple_exon	328	106	31	65	32860	30391	30825	37364
chr18:46906128:-|chr18:46858234:-	chr18:46906128-46858234	DYM	circular_RNA|multiple_exon	154	106	148	76	1632	1687	1500	1709
chr1:155649303:-|chr1:155646339:-	chr1:155649303-155646339	YY1AP1	circular_RNA|multiple_exon	301	106	59	32	10829	9966	10118	12403
chr5:109049221:+|chr5:109065214:+	chr5:109049221-109065214	MAN2A1	circular_RNA|multiple_exon	425	106	55	63	4271.33	4212	4136	4466
chr8:19459376:-|chr8:19442677:-	chr8:19459376-19442677	CSGALNACT1	circular_RNA|multiple_exon	245	106	68	23	8377.67	7627	8346	9160
chr12:46637097:-|chr12:46633462:-	chr12:46637097-46633462	SLC38A1	circular_RNA|multiple_exon	328	105	46	124	39378	36699	38174	43261
chr15:49517402:+|chr15:49531564:+	chr15:49517402-49531564	GALK2	circular_RNA|multiple_exon	291	105	122	80	2176.33	2047	2012	2470
chr19:34921481:+|chr19:34929671:+	chr19:34921481-34929671	UBA2	circular_RNA|multiple_exon	204	105	129	130	16848.7	15310	15970	19266
chr4:108622441:-|chr4:108603171:-	chr4:108622441-108603171	PAPSS1	circular_RNA|multiple_exon	232	105	108	18	3307.67	3197	3171	3555
chr5:56160561:+|chr5:56161804:+	chr5:56160561-56161804	MAP3K1	circular_RNA|multiple_exon	348	105	134	93	3351.33	3015	3364	3675
chr5:77711344:+|chr5:77717784:+	chr5:77711344-77717784	SCAMP1	circular_RNA|multiple_exon	257	105	87	93	1341.33	1296	1319	1409
chr6:34622556:-|chr6:34614378:-	chr6:34622556-34614378	C6orf106	circular_RNA|multiple_exon	351	105	87	80	10780	10444	9904	11992
chrX:23751334:-|chrX:23739998:-	chrX:23751334-23739998	ACOT9	circular_RNA|multiple_exon	148	105	19	69	14288	12863	13532	16469
chr12:122865105:-|chr12:122861936:-	chr12:122865105-122861936	CLIP1	circular_RNA|multiple_exon	761	104	112	105	15609	14717	15033	17077
chr1:16044388:+|chr1:16047883:+	chr1:16044388-16047883	PLEKHM2	circular_RNA|multiple_exon	158	104	93	6	15087.7	13925	14160	17178
chr5:619105:+|chr5:655699:+	chr5:619105-655699	CEP72	circular_RNA|multiple_exon	256	104	252	88	6635.67	5838	6858	7211
chr11:18313566:-|chr11:18312989:-	chr11:18313566-18312989	HPS5	circular_RNA|multiple_exon	1077	103	67	156	6894.33	6709	6598	7376
chr12:50386438:-|chr12:50385781:-	chr12:50386438-50385781	RACGAP1	circular_RNA|multiple_exon	240	103	57	67	17356.7	16665	16165	19240
chr12:69983265:+|chr12:69987393:+	chr12:69983265-69987393	CCT2	circular_RNA|multiple_exon	369	103	60	56	37744.7	33827	35291	44116
chr17:35609962:-|chr17:35604935:-	chr17:35609962-35604935	ACACA	circular_RNA|multiple_exon	295	103	79	102	23174.7	23249	21932	24343
chr19:47856011:+|chr19:47865950:+	chr19:47856011-47865950	DHX34	circular_RNA|multiple_exon	1198	103	49	63	7306.33	6147	7012	8760
chr3:128514203:+|chr3:128526514:+	chr3:128514203-128526514	RAB7A	circular_RNA|multiple_exon	188	103	129	73	37609	34729	34437	43661
chr5:14758707:-|chr5:14741936:-	chr5:14758707-14741936	ANKH	circular_RNA|multiple_exon	213	103	39	32	18750.3	16757	18374	21120
chr9:115060196:-|chr9:115013209:-	chr9:115060196-115013209	PTBP3	circular_RNA|multiple_exon	249	103	75	34	8067	8258	7563	8380
chr14:81372425:-|chr14:81362062:-	chr14:81372425-81362062	CEP128	circular_RNA|multiple_exon	198	102	88	65	1364.33	1228	1377	1488
chr16:1364021:+|chr16:1370518:+	chr16:1364021-1370518	UBE2I	circular_RNA|multiple_exon	92	102	123	105	20519	18535	19202	23820
chr17:15586471:-|chr17:15562116:-	chr17:15586471-15562116	TRIM16	circular_RNA|multiple_exon	195	102	41	54	13965.7	13024	12846	16027
chr4:187630999:-|chr4:187627717:-	chr4:187630999-187627717	FAT1	circular_RNA|single_exon	3282	102	67	246	10872.7	10095	11005	11518
chr4:56277781:+|chr4:56284152:+	chr4:56277781-56284152	TMEM165	circular_RNA|multiple_exon	836	102	101	108	6171.33	5602	6122	6790
chr10:1118056:+|chr10:1126416:+	chr10:1118056-1126416	WDR37	circular_RNA|multiple_exon	241	101	69	85	1007	970	975	1076
chr11:47189802:-|chr11:47187819:-	chr11:47189802-47187819	ARFGAP2	circular_RNA|multiple_exon	245	101	95	5	14421	12543	13496	17224
chr2:10808849:-|chr2:10784446:-	chr2:10808849-10784446	NOL10	circular_RNA|multiple_exon	117	101	54	64	5631.33	5147	5337	6410
chr4:151738409:-|chr4:151719233:-	chr4:151738409-151719233	LRBA	circular_RNA|multiple_exon	194	101	110	37	3638.33	3722	3544	3649
chr7:156619438:-|chr7:156549087:-	chr7:156619438-156549087	LMBR1	circular_RNA|multiple_exon	182	101	112	83	4560.33	4411	4344	4926
chr8:124089351:+|chr8:124096580:+	chr8:124089351-124096580	TBC1D31	circular_RNA|multiple_exon	1978	101	58	53	NaN	NaN	NaN	NaN
chr18:8076453:+|chr18:8088849:+	chr18:8076453-8088849	PTPRM	circular_RNA|multiple_exon	211	100	70	19	7729.67	6804	7793	8592
chr22:41677086:-|chr22:41664101:-	chr22:41677086-41664101	RANGAP1	circular_RNA|multiple_exon	208	100	72	2	24781.3	22099	23031	29214
chr11:107289013:-|chr11:107260800:-	chr11:107289013-107260800	CWF19L2	circular_RNA|multiple_exon	230	99	129	76	2142.67	1959	1995	2474
chr13:100909849:+|chr13:100925600:+	chr13:100909849-100925600	PCCA	circular_RNA|multiple_exon	228	99	97	114	850.33	739	870	942
chr2:36605500:+|chr2:36623930:+	chr2:36605500-36623930	CRIM1	circular_RNA|multiple_exon	719	99	124	86	27225	25502	27039	29134
chr12:40442012:-|chr12:40422103:-	chr12:40442012-40422103	SLC2A13	circular_RNA|multiple_exon	367	98	35	54	1067.67	1058	1061	1084
chr13:114149817:+|chr13:114164739:+	chr13:114149817-114164739	TMCO3	circular_RNA|multiple_exon	709	98	25	50	6162	6006	5775	6705
chr13:60616954:-|chr13:60582678:-	chr13:60616954-60582678	DIAPH3	circular_RNA|multiple_exon	235	98	140	73	7291	6968	7085	7820
chr15:30065560:-|chr15:30053342:-	chr15:30065560-30053342	TJP1	circular_RNA|multiple_exon	271	98	100	116	5584.33	5320	5468	5965
chr1:176105683:-|chr1:176050288:-	chr1:176105683-176050288	RFWD2	circular_RNA|multiple_exon	163	98	172	176	4081	4039	3758	4446
chr3:11399892:+|chr3:11421526:+	chr3:11399892-11421526	ATG7	circular_RNA|multiple_exon	274	98	116	95	2961.33	2653	2814	3417
chr3:56626998:+|chr3:56628056:+	chr3:56626998-56628056	CCDC66	circular_RNA|multiple_exon	175	98	94	64	826.67	855	752	873
chr7:91761186:-|chr7:91752434:-	chr7:91761186-91752434	CYP51A1	circular_RNA|multiple_exon	260	98	31	72	10971	11168	10463	11282
chr11:3774638:-|chr11:3752621:-	chr11:3774638-3752621	NUP98	circular_RNA|multiple_exon	279	97	113	105	31199.7	29575	29560	34464
chr13:96409898:+|chr13:96416207:+	chr13:96409898-96416207	DNAJC3	circular_RNA|multiple_exon	272	97	52	97	5641.67	5474	5624	5827
chr14:73614503:+|chr14:73640415:+	chr14:73614503-73640415	PSEN1	circular_RNA|multiple_exon	222	97	86	114	6478	5859	6333	7242
chr14:96813678:-|chr14:96807859:-	chr14:96813678-96807859	ATG2B	circular_RNA|multiple_exon	341	97	5	14	2819.67	2813	2674	2972
chr16:21973781:+|chr16:21987564:+	chr16:21973781-21987564	UQCRC2	circular_RNA|multiple_exon	126	97	52	104	21985.3	20181	20955	24820
chr22:42973968:-|chr22:42970686:-	chr22:42973968-42970686	RRP7BP	circular_RNA|multiple_exon	256	97	62	31	NaN	NaN	NaN	NaN
chr22:50810449:+|chr22:50832564:+	chr22:50810449-50832564	PPP6R2	circular_RNA|multiple_exon	372	97	41	101	5744.67	5193	5507	6534
chr2:70409129:-|chr2:70406664:-	chr2:70409129-70406664	C2orf42	circular_RNA|multiple_exon	944	97	29	54	651	559	663	731
chr4:6925100:+|chr4:6969151:+	chr4:6925100-6969151	TBC1D14	circular_RNA|multiple_exon	518	97	153	184	8781.67	7632	8253	10460
chr7:64004810:-|chr7:64004085:-	chr7:64004810-64004085	ZNF680	circular_RNA|multiple_exon	598	97	66	136	643	609	649	671
chrX:133607389:+|chrX:133632714:+	chrX:133607389-133632714	HPRT1	circular_RNA|multiple_exon	182	97	47	65	5587.33	5380	5189	6193
chr12:936208:+|chr12:939326:+	chr12:936208-939326	WNK1	circular_RNA|multiple_exon	377	96	62	128	32835	31863	31409	35233
chr14:67768106:+|chr14:67770316:+	chr14:67768106-67770316	MPP5	circular_RNA|multiple_exon	154	96	68	85	12651.7	12206	11668	14081
chr17:4210418:-|chr17:4186093:-	chr17:4210418-4186093	UBE2G1	circular_RNA|multiple_exon	225	96	126	65	6335.67	6027	5875	7105
chr18:33613800:-|chr18:33606863:-	chr18:33613800-33606863	RPRD1A	circular_RNA|multiple_exon	304	96	114	197	4911.33	4700	4396	5638
chr1:17907048:+|chr1:17914974:+	chr1:17907048-17914974	ARHGEF10L	circular_RNA|multiple_exon	112	96	55	50	3859.67	3584	3630	4365
chr1:31479949:-|chr1:31465237:-	chr1:31479949-31465237	PUM1	circular_RNA|multiple_exon	378	96	77	119	11260	10471	10688	12621
chr1:52975384:-|chr1:52959283:-	chr1:52975384-52959283	ZCCHC11	circular_RNA|multiple_exon	167	96	39	36	4770.67	4668	4725	4919
chr20:54959380:-|chr20:54956489:-	chr20:54959380-54956489	AURKA	circular_RNA|multiple_exon	192	96	68	62	18074.3	16361	17247	20615
chr5:170336665:+|chr5:170351554:+	chr5:170336665-170351554	RANBP17	circular_RNA|multiple_exon	1875	96	71	123	617	585	578	688
chr8:19363641:-|chr8:19362712:-	chr8:19363641-19362712	CSGALNACT1	circular_RNA|single_exon	929	96	81	76	8377.67	7627	8346	9160
chr8:98698896:+|chr8:98703416:+	chr8:98698896-98703416	MTDH	circular_RNA|multiple_exon	320	96	58	45	24152	22126	23508	26822
chrX:23754133:-|chrX:23739998:-	chrX:23754133-23739998	ACOT9	circular_RNA|multiple_exon	233	96	85	75	14288	12863	13532	16469
chr15:65116553:-|chr15:65115977:-	chr15:65116553-65115977	PIF1	circular_RNA|multiple_exon	1664	95	54	97	3159.33	2752	3223	3503
chr16:48311249:+|chr16:48337216:+	chr16:48311249-48337216	LONP2	circular_RNA|multiple_exon	274	95	65	70	7566.67	6741	7177	8782
chr3:133914026:-|chr3:133907681:-	chr3:133914026-133907681	RYK	circular_RNA|multiple_exon	186	95	64	62	7843	7189	7510	8830
chr10:7423911:-|chr10:7409611:-	chr10:7423911-7409611	SFMBT2	circular_RNA|multiple_exon	390	94	58	55	6130	5617	5886	6887
chr18:21644104:+|chr18:21663045:+	chr18:21644104-21663045	TTC39C	circular_RNA|multiple_exon	216	94	71	108	919	863	802	1092
chr3:4461830:-|chr3:4452549:-	chr3:4461830-4452549	SUMF1	circular_RNA|multiple_exon	195	94	69	120	3334.33	3174	3250	3579
chr3:63884075:+|chr3:63938159:+	chr3:63884075-63938159	ATXN7	circular_RNA|multiple_exon	202	94	36	79	1789.67	1616	1850	1903
chr7:66236870:+|chr7:66240380:+	chr7:66236870-66240380	RABGEF1	circular_RNA|multiple_exon	318	94	114	129	5833.67	5418	5593	6490
chr8:18662408:-|chr8:18656805:-	chr8:18662408-18656805	PSD3	circular_RNA|multiple_exon	252	94	56	25	429.33	392	417	479
chrX:130928494:-|chrX:130877124:-	chrX:130928494-130877124	FIRRE	circular_RNA|multiple_exon	294	94	179	277	NaN	NaN	NaN	NaN
chr10:12123471:+|chr10:12162266:+	chr10:12123471-12162266	DHTKD1	circular_RNA|multiple_exon	240	93	45	38	6507	6439	6248	6834
chr11:94528177:+|chr11:94533477:+	chr11:94528177-94533477	AMOTL1	circular_RNA|multiple_exon	1070	93	43	6	12174.3	11789	12052	12682
chr14:97312432:+|chr14:97327072:+	chr14:97312432-97327072	VRK1	circular_RNA|multiple_exon	247	93	74	188	2873.33	2779	2662	3179
chr17:47390207:-|chr17:47388674:-	chr17:47390207-47388674	ZNF652	circular_RNA|multiple_exon	291	93	43	91	1457.33	1349	1332	1691
chr21:40630598:-|chr21:40619627:-	chr21:40630598-40619627	BRWD1	circular_RNA|multiple_exon	316	93	65	85	3091.67	3088	2892	3295
chr5:14290825:+|chr5:14304701:+	chr5:14290825-14304701	TRIO	circular_RNA|multiple_exon	643	93	29	43	33400	29939	32178	38083
chr7:810108:+|chr7:814799:+	chr7:810108-814799	DNAAF5	circular_RNA|multiple_exon	303	93	119	55	NaN	NaN	NaN	NaN
chr8:141900868:-|chr8:141799573:-	chr8:141900868-141799573	PTK2	circular_RNA|multiple_exon	505	93	165	96	9364.67	8738	9046	10310
chrX:24839569:+|chrX:24861794:+	chrX:24839569-24861794	POLA1	circular_RNA|multiple_exon	262	93	17	69	16335	15900	15702	17403
chr10:112356156:+|chr10:112358048:+	chr10:112356156-112358048	SMC3	circular_RNA|multiple_exon	303	92	85	99	19695.7	18955	18678	21454
chr10:12123471:+|chr10:12143180:+	chr10:12123471-12143180	DHTKD1	circular_RNA|multiple_exon	294	92	95	67	6507	6439	6248	6834
chr10:50714058:-|chr10:50701163:-	chr10:50714058-50701163	ERCC6	circular_RNA|multiple_exon	263	92	56	43	5159.67	4631	4967	5881
chr10:74474869:+|chr10:74475660:+	chr10:74474869-74475660	MCU	circular_RNA|multiple_exon	163	92	57	89	10876	10063	10137	12428
chr1:160302347:-|chr1:160293221:-	chr1:160302347-160293221	COPA	circular_RNA|multiple_exon	208	92	26	124	48498	44982	46413	54099
chr7:23650790:+|chr7:23651172:+	chr7:23650790-23651172	CCDC126	circular_RNA|multiple_exon	760	92	82	82	367.33	404	314	384
chr1:117944808:+|chr1:117948267:+	chr1:117944808-117948267	MAN1A2	circular_RNA|multiple_exon	351	91	74	129	4049.67	4001	3833	4315
chr1:236969444:+|chr1:236979843:+	chr1:236969444-236979843	MTR	circular_RNA|multiple_exon	183	91	110	43	4851.33	4725	4604	5225
chr1:59805630:+|chr1:59844509:+	chr1:59805630-59844509	FGGY	circular_RNA|multiple_exon	199	91	20	0	296.33	254	290	345
chr2:242343243:+|chr2:242352836:+	chr2:242343243-242352836	FARP2	circular_RNA|multiple_exon	209	91	62	20	1769	1723	1611	1973
chr3:138291826:-|chr3:138289160:-	chr3:138291826-138289160	CEP70	circular_RNA|multiple_exon	305	91	117	68	1212.67	1331	1095	1212
chr3:8983488:-|chr3:8977555:-	chr3:8983488-8977555	RAD18	circular_RNA|multiple_exon	521	91	61	65	2486.33	2251	2400	2808
chr7:155499554:+|chr7:155511137:+	chr7:155499554-155511137	RBM33	circular_RNA|multiple_exon	266	91	50	27	7872.33	7139	7715	8763
chr8:62566219:-|chr8:62531537:-	chr8:62566219-62531537	ASPH	circular_RNA|multiple_exon	133	91	100	131	39717.7	36797	38100	44256
chr9:127064215:+|chr9:127076264:+	chr9:127064215-127076264	NEK6	circular_RNA|multiple_exon	180	91	152	130	12382.3	11754	11569	13824
chrY:258428:-|chrY:249339:-	chrY:258428-249339	PPP2R3B	circular_RNA|multiple_exon	188	91	73	112	0	0	0	0
chr10:69773943:-|chr10:69714352:-	chr10:69773943-69714352	HERC4	circular_RNA|multiple_exon	303	90	95	118	11514.7	10334	11391	12819
chr12:56197512:-|chr12:56182859:-	chr12:56197512-56182859	SARNP	circular_RNA|multiple_exon	167	90	82	56	7910.33	7519	7400	8812
chr15:66727365:+|chr15:66729230:+	chr15:66727365-66729230	MAP2K1	circular_RNA|multiple_exon	356	90	112	55	9907.67	8633	9143	11947
chr19:2189731:+|chr19:2194576:+	chr19:2189731-2194576	DOT1L	circular_RNA|multiple_exon	125	90	29	52	8856.33	8059	8281	10229
chr1:16529069:-|chr1:16528277:-	chr1:16529069-16528277	ARHGEF19	circular_RNA|multiple_exon	237	90	86	49	3712.67	3355	3476	4307
chr1:246890194:+|chr1:246907427:+	chr1:246890194-246907427	SCCPDH	circular_RNA|multiple_exon	161	90	59	28	28082	27092	26916	30238
chr2:15618413:-|chr2:15601325:-	chr2:15618413-15601325	NBAS	circular_RNA|multiple_exon	199	90	55	42	4584.33	4585	4403	4765
chr5:137356886:-|chr5:137342679:-	chr5:137356886-137342679	FAM13B	circular_RNA|multiple_exon	323	90	31	50	2294	2159	2248	2475
chr5:58511794:-|chr5:58476421:-	chr5:58511794-58476421	PDE4D	circular_RNA|multiple_exon	563	90	112	84	5490	5538	5433	5499
chr13:114164553:+|chr13:114193822:+	chr13:114164553-114193822	TMCO3	circular_RNA|multiple_exon	336	89	75	110	6162	6006	5775	6705
chr14:104263855:-|chr14:104245082:-	chr14:104263855-104245082	PPP1R13B	circular_RNA|multiple_exon	223	89	164	61	2968	2731	2761	3412
chr21:42609440:+|chr21:42617990:+	chr21:42609440-42617990	BACE2	circular_RNA|multiple_exon	317	89	12	31	48821.3	45256	48828	52380
chr3:9792629:+|chr3:9793633:+	chr3:9792629-9793633	OGG1	circular_RNA|multiple_exon	426	89	109	90	4505.33	3967	4305	5244
chr4:123856869:+|chr4:123900541:+	chr4:123856869-123900541	SPATA5	circular_RNA|multiple_exon	283	89	86	75	882.67	841	817	990
chr6:43024183:-|chr6:43023283:-	chr6:43024183-43023283	MRPL2	circular_RNA|multiple_exon	310	89	111	146	7047	5943	6515	8683
chr11:77340944:-|chr11:77330651:-	chr11:77340944-77330651	CLNS1A	circular_RNA|multiple_exon	225	88	112	142	17707	16715	16247	20159
chr12:105322472:-|chr12:105321751:-	chr12:105322472-105321751	SLC41A2	circular_RNA|multiple_exon	1065	88	47	67	552.33	564	488	605
chr14:55168780:+|chr14:55169298:+	chr14:55168780-55169298	SAMD4A	circular_RNA|multiple_exon	852	88	58	42	3116.33	2882	3130	3337
chr17:77073512:+|chr17:77077155:+	chr17:77073512-77077155	ENGASE	circular_RNA|multiple_exon	120	88	49	13	7191	6284	6978	8311
chr1:8674745:-|chr1:8482787:-	chr1:8674745-8482787	RERE	circular_RNA|multiple_exon	205	88	50	49	3531.67	3253	3320	4022
chr3:155611307:+|chr3:155629068:+	chr3:155611307-155629068	GMPS	circular_RNA|multiple_exon	346	88	92	103	19888.3	18968	18461	22236
chr3:196846401:-|chr3:196807922:-	chr3:196846401-196807922	DLG1	circular_RNA|multiple_exon	186	88	40	114	5773	5820	5390	6109
chr5:50045985:+|chr5:50059076:+	chr5:50045985-50059076	PARP8	circular_RNA|multiple_exon	131	88	33	12	3051.67	2820	2872	3463
chr5:93964516:+|chr5:93966448:+	chr5:93964516-93966448	SLF1	circular_RNA|multiple_exon	353	88	73	65	NaN	NaN	NaN	NaN
chr7:24663285:+|chr7:24708279:+	chr7:24663285-24708279	MPP6	circular_RNA|multiple_exon	279	88	134	200	2367.67	2218	2219	2666
chr9:86301070:-|chr9:86294690:-	chr9:86301070-86294690	UBQLN1	circular_RNA|multiple_exon	413	88	26	25	32633	29805	30677	37417
chr16:4700366:+|chr16:4707364:+	chr16:4700366-4707364	MGRN1	circular_RNA|multiple_exon	235	87	167	28	13835.7	12825	12690	15992
chr16:88008654:+|chr16:88017865:+	chr16:88008654-88017865	BANP	circular_RNA|multiple_exon	334	87	106	50	1764	1527	1648	2117
chr1:145791170:-|chr1:145787772:-	chr1:145791170-145787772	GPR89A	circular_RNA|multiple_exon	1221	87	141	91	717.33	683	739	730
chr2:63798760:-|chr2:63711738:-	chr2:63798760-63711738	WDPCP	circular_RNA|multiple_exon	336	87	38	56	334.67	289	309	406
chr3:56707753:-|chr3:56694759:-	chr3:56707753-56694759	FAM208A	circular_RNA|multiple_exon	248	87	128	108	7042	6873	6611	7642
chr7:72884813:-|chr7:72873866:-	chr7:72884813-72873866	BAZ1B	circular_RNA|multiple_exon	320	87	123	96	29541	28113	28001	32509
chr9:138758382:-|chr9:138741983:-	chr9:138758382-138741983	CAMSAP1	circular_RNA|multiple_exon	253	87	118	55	14127.3	12787	13362	16233
chrY:1354671:+|chrY:1359402:+	chrY:1354671-1359402	CSF2RA	circular_RNA|multiple_exon	198	87	50	99	0	0	0	0
chr12:49491888:-|chr12:49491349:-	chr12:49491888-49491349	LMBR1L	circular_RNA|multiple_exon	276	86	79	79	2357	2345	2276	2450
chr12:98921664:+|chr12:98931350:+	chr12:98921664-98931350	TMPO	circular_RNA|multiple_exon	224	86	72	150	19943.3	19095	18527	22208
chr16:57207781:-|chr16:57197913:-	chr16:57207781-57197913	FAM192A	circular_RNA|multiple_exon	205	86	105	107	8066	7563	7652	8983
chr17:80842021:+|chr17:80869665:+	chr17:80842021-80869665	TBCD	circular_RNA|multiple_exon	88	86	101	98	9362.33	9025	8829	10233
chr1:213290659:+|chr1:213303232:+	chr1:213290659-213303232	RPS6KC1	circular_RNA|multiple_exon	455	86	127	31	3298.67	3377	3074	3445
chr1:95609447:+|chr1:95639445:+	chr1:95609447-95639445	TMEM56	circular_RNA|multiple_exon	238	86	50	29	1490.33	1470	1434	1567
chr22:47022648:+|chr22:47033857:+	chr22:47022648-47033857	GRAMD4	circular_RNA|multiple_exon	330	86	27	69	1269	1218	1170	1419
chr5:1065593:-|chr5:1057586:-	chr5:1065593-1057586	SLC12A7	circular_RNA|multiple_exon	373	86	84	51	18547	16690	18429	20522
chr6:101253756:-|chr6:101246589:-	chr6:101253756-101246589	ASCC3	circular_RNA|multiple_exon	245	86	110	111	7705	7564	7235	8316
chr9:127064215:+|chr9:127089724:+	chr9:127064215-127089724	NEK6	circular_RNA|multiple_exon	225	86	45	37	12382.3	11754	11569	13824
chr10:128768966:+|chr10:128788867:+	chr10:128768966-128788867	DOCK1	circular_RNA|multiple_exon	231	85	87	86	6954.33	6897	6370	7596
chr12:29921008:-|chr12:29904599:-	chr12:29921008-29904599	TMTC1	circular_RNA|multiple_exon	383	85	67	66	5985	5652	5711	6592
chr15:101972305:-|chr15:101968097:-	chr15:101972305-101968097	PCSK6	circular_RNA|multiple_exon	198	85	147	90	18213	17521	17134	19984
chr16:87795646:-|chr16:87782279:-	chr16:87795646-87782279	KLHDC4	circular_RNA|multiple_exon	227	85	107	67	3638.33	3274	3494	4147
chr17:80842021:+|chr17:80861354:+	chr17:80842021-80861354	TBCD	circular_RNA|multiple_exon	130	85	126	164	9362.33	9025	8829	10233
chr1:51061888:-|chr1:51001041:-	chr1:51061888-51001041	FAF1	circular_RNA|multiple_exon	183	85	52	71	10800.7	9903	10111	12388
chr4:77065626:-|chr4:77055328:-	chr4:77065626-77055328	NUP54	circular_RNA|multiple_exon	219	85	157	260	2729.33	2557	2495	3136
chr5:40777688:-|chr5:40764616:-	chr5:40777688-40764616	PRKAA1	circular_RNA|multiple_exon	696	85	76	76	8739.33	8221	8217	9780
chr8:141889736:-|chr8:141856359:-	chr8:141889736-141856359	PTK2	circular_RNA|multiple_exon	505	85	77	27	9364.67	8738	9046	10310
chr9:136677338:-|chr9:136671203:-	chr9:136677338-136671203	VAV2	circular_RNA|multiple_exon	202	85	43	75	19803.3	17957	18897	22556
chr10:125806240:-|chr10:125798031:-	chr10:125806240-125798031	CHST15	circular_RNA|multiple_exon	1213	84	76	120	4958.33	4619	4689	5567
chr15:43132631:-|chr15:43120126:-	chr15:43132631-43120126	TTBK2	circular_RNA|multiple_exon	177	84	112	103	838.33	823	863	829
chr1:33290914:+|chr1:33295668:+	chr1:33290914-33295668	S100PBP	circular_RNA|multiple_exon	219	84	89	172	2412.67	2304	2324	2610
chr21:46538479:+|chr21:46548488:+	chr21:46538479-46548488	ADARB1	circular_RNA|multiple_exon	226	84	89	64	208875	16258	17190	593178
chr22:42204879:+|chr22:42206295:+	chr22:42204879-42206295	CCDC134	circular_RNA|multiple_exon	202	84	47	80	589.67	494	550	725
chr5:14290825:+|chr5:14336836:+	chr5:14290825-14336836	TRIO	circular_RNA|multiple_exon	703	84	49	95	33400	29939	32178	38083
chr5:50073903:+|chr5:50093067:+	chr5:50073903-50093067	PARP8	circular_RNA|multiple_exon	140	84	70	33	3051.67	2820	2872	3463
chr7:102769239:-|chr7:102743498:-	chr7:102769239-102743498	NAPEPLD	circular_RNA|multiple_exon	103	84	125	131	620	585	589	686
chr11:36415396:+|chr11:36440853:+	chr11:36415396-36440853	PRR5L	circular_RNA|multiple_exon	213	83	36	50	4010.33	3762	3954	4315
chr14:21829372:-|chr14:21825356:-	chr14:21829372-21825356	SUPT16H	circular_RNA|multiple_exon	304	83	73	93	27749	25379	26246	31622
chr1:235658138:-|chr1:235643370:-	chr1:235658138-235643370	B3GALNT2	circular_RNA|multiple_exon	242	83	237	222	6166.67	6095	5656	6749
chr20:36685934:+|chr20:36694658:+	chr20:36685934-36694658	RPRD1B	circular_RNA|multiple_exon	287	83	96	142	5666.33	5176	5395	6428
chr3:11399892:+|chr3:11468400:+	chr3:11399892-11468400	ATG7	circular_RNA|multiple_exon	316	83	76	62	2961.33	2653	2814	3417
chr5:95091100:+|chr5:95099324:+	chr5:95091100-95099324	RHOBTB3	circular_RNA|multiple_exon	809	83	70	55	3465	3217	3353	3825
chr9:103261047:+|chr9:103279053:+	chr9:103261047-103279053	TMEFF1	circular_RNA|multiple_exon	205	83	6	67	35.33	36	32	38
chr16:68155890:+|chr16:68160513:+	chr16:68155890-68160513	NFATC3	circular_RNA|multiple_exon	1296	82	22	46	6199	6166	5814	6617
chr16:89961446:+|chr16:89970613:+	chr16:89961446-89970613	TCF25	circular_RNA|multiple_exon	186	82	56	77	11853.7	10758	11740	13063
chr17:43198739:-|chr17:43197692:-	chr17:43198739-43197692	PLCD3	circular_RNA|multiple_exon	265	82	73	65	28748.3	25844	27171	33230
chr17:79250933:-|chr17:79244718:-	chr17:79250933-79244718	SLC38A10	circular_RNA|multiple_exon	208	82	44	17	28377	24751	27135	33245
chr1:32689635:+|chr1:32690076:+	chr1:32689635-32690076	EIF3I	circular_RNA|multiple_exon	152	82	75	97	38300.3	34456	35331	45114
chr20:35684059:-|chr20:35668556:-	chr20:35684059-35668556	RBL1	circular_RNA|multiple_exon	235	82	56	19	2772.67	2690	2708	2920
chr2:29129326:+|chr2:29137074:+	chr2:29129326-29137074	WDR43	circular_RNA|multiple_exon	260	82	80	74	10688.3	9722	10224	12119
chr3:47147610:-|chr3:47139445:-	chr3:47147610-47139445	SETD2	circular_RNA|multiple_exon	619	82	39	73	10993.3	10559	10525	11896
chr8:128200129:-|chr8:128152989:-	chr8:128200129-128152989	CASC19	circular_RNA|multiple_exon	213	82	41	10	NaN	NaN	NaN	NaN
chr8:68044186:+|chr8:68049838:+	chr8:68044186-68049838	CSPP1	circular_RNA|multiple_exon	276	82	105	79	2174.67	2016	2056	2452
chr9:111826847:-|chr9:111812563:-	chr9:111826847-111812563	TMEM245	circular_RNA|multiple_exon	235	82	86	36	11152	10708	10900	11848
chr9:140646783:+|chr9:140652463:+	chr9:140646783-140652463	EHMT1	circular_RNA|multiple_exon	208	82	12	41	12821.7	11723	12113	14629
chr10:74468041:+|chr10:74475660:+	chr10:74468041-74475660	MCU	circular_RNA|multiple_exon	121	81	76	65	10876	10063	10137	12428
chr12:20769164:+|chr12:20787990:+	chr12:20769164-20787990	PDE3A	circular_RNA|multiple_exon	308	81	46	24	12899.7	12471	12637	13591
chr15:80390758:+|chr15:80415142:+	chr15:80390758-80415142	ZFAND6	circular_RNA|multiple_exon	262	81	47	78	2871.67	2693	2740	3182
chr19:336173:-|chr19:325635:-	chr19:336173-325635	MIER2	circular_RNA|multiple_exon	159	81	83	54	2892.33	2639	2573	3465
chr2:71623271:+|chr2:71645769:+	chr2:71623271-71645769	ZNF638	circular_RNA|multiple_exon	467	81	156	136	8965.33	9280	8620	8996
chr4:169812073:+|chr4:169837178:+	chr4:169812073-169837178	PALLD	circular_RNA|multiple_exon	267	81	92	80	24257	23673	23031	26067
chr5:14304570:+|chr5:14336836:+	chr5:14304570-14336836	TRIO	circular_RNA|multiple_exon	322	81	73	27	33400	29939	32178	38083
chr8:82630459:-|chr8:82626153:-	chr8:82630459-82626153	ZFAND1	circular_RNA|multiple_exon	1019	81	23	34	2713.33	2457	2596	3087
chr14:103296671:+|chr14:103369766:+	chr14:103296671-103369766	TRAF3	circular_RNA|multiple_exon	312	80	48	80	5053	4839	4721	5599
chr14:76633006:+|chr14:76647192:+	chr14:76633006-76647192	GPATCH2L	circular_RNA|multiple_exon	131	80	53	49	1321.33	1243	1343	1378
chr15:31008423:+|chr15:31042759:+	chr15:31008423-31042759	ARHGAP11B	circular_RNA|multiple_exon	276	80	49	78	439	421	462	434
chr19:50902108:+|chr19:50902741:+	chr19:50902108-50902741	POLD1	circular_RNA|multiple_exon	315	80	58	32	14094.3	12558	12935	16790
chr1:234586312:-|chr1:234582549:-	chr1:234586312-234582549	TARBP1	circular_RNA|multiple_exon	310	80	88	90	10871.3	10680	10188	11746
chr3:127823767:-|chr3:127816143:-	chr3:127823767-127816143	RUVBL1	circular_RNA|multiple_exon	349	80	97	39	23961.7	20753	21981	29151
chr3:196846401:-|chr3:196812451:-	chr3:196846401-196812451	DLG1	circular_RNA|multiple_exon	198	80	66	63	5773	5820	5390	6109
chr5:78752841:-|chr5:78734833:-	chr5:78752841-78734833	HOMER1	circular_RNA|multiple_exon	295	80	36	32	527.33	490	486	606
chr7:73100966:+|chr7:73101425:+	chr7:73100966-73101425	BUD23	circular_RNA|multiple_exon	194	80	93	82	NaN	NaN	NaN	NaN
chr12:70713078:+|chr12:70724249:+	chr12:70713078-70724249	CNOT2	circular_RNA|multiple_exon	247	79	47	0	4491	4138	4277	5058
chr15:94899366:+|chr15:94913409:+	chr15:94899366-94913409	MCTP2	circular_RNA|multiple_exon	257	79	120	43	3239.33	3163	3222	3333
chr1:231097049:-|chr1:231079552:-	chr1:231097049-231079552	TTC13	circular_RNA|multiple_exon	186	79	32	74	2702	2664	2592	2850
chr1:234608557:-|chr1:234586174:-	chr1:234608557-234586174	TARBP1	circular_RNA|multiple_exon	235	79	110	77	10871.3	10680	10188	11746
chr20:60922084:-|chr20:60920874:-	chr20:60922084-60920874	LAMA5	circular_RNA|multiple_exon	174	79	105	61	125568	117965	127683	131057
chr2:121036194:+|chr2:121047333:+	chr2:121036194-121047333	RALB	circular_RNA|multiple_exon	271	79	74	43	9750.33	8954	9025	11272
chr4:166976228:+|chr4:166999182:+	chr4:166976228-166999182	TLL1	circular_RNA|multiple_exon	322	79	62	20	2242	2276	2231	2219
chr10:79614128:-|chr10:79613112:-	chr10:79614128-79613112	DLG5	circular_RNA|multiple_exon	326	78	45	106	14899.3	13612	13983	17103
chr12:133331719:-|chr12:133324418:-	chr12:133331719-133324418	ANKLE2	circular_RNA|multiple_exon	646	78	115	80	19374.7	17613	19414	21097
chr12:49854553:+|chr12:49884514:+	chr12:49854553-49884514	SPATS2	circular_RNA|multiple_exon	508	78	35	17	8033	7579	7350	9170
chr12:51442817:+|chr12:51451911:+	chr12:51442817-51451911	LETMD1	circular_RNA|multiple_exon	449	78	91	63	4248.67	4032	4223	4491
chr19:12826553:-|chr19:12825635:-	chr19:12826553-12825635	TNPO2	circular_RNA|multiple_exon	147	78	58	42	12205.7	10502	12116	13999
chr1:23356962:+|chr1:23377013:+	chr1:23356962-23377013	KDM1A	circular_RNA|multiple_exon	298	78	73	85	26074.7	24132	24489	29603
chr20:2944918:+|chr20:2945848:+	chr20:2944918-2945848	PTPRA	circular_RNA|multiple_exon	419	78	35	62	3812.67	3643	3608	4187
chr3:52962357:-|chr3:52952500:-	chr3:52962357-52952500	SFMBT1	circular_RNA|multiple_exon	192	78	115	92	3172	2886	3024	3606
chr4:144464662:+|chr4:144465125:+	chr4:144464662-144465125	SMARCA5	circular_RNA|multiple_exon	267	78	80	272	12055.3	11833	11163	13170
chr4:1902353:+|chr4:1920350:+	chr4:1902353-1920350	NSD2	circular_RNA|multiple_exon	622	78	63	65	NaN	NaN	NaN	NaN
chr4:91229395:+|chr4:91234198:+	chr4:91229395-91234198	CCSER1	circular_RNA|multiple_exon	1398	78	40	63	276.33	278	248	303
chr7:751164:-|chr7:635783:-	chr7:751164-635783	PRKAR1B	circular_RNA|multiple_exon	356	78	62	48	8612	7818	7647	10371
chr9:115060196:-|chr9:115024715:-	chr9:115060196-115024715	PTBP3	circular_RNA|multiple_exon	239	78	114	106	8067	8258	7563	8380
chr12:112516545:-|chr12:112513482:-	chr12:112516545-112513482	NAA25	circular_RNA|multiple_exon	170	77	80	15	6015.33	5639	5728	6679
chr14:81372425:-|chr14:81329101:-	chr14:81372425-81329101	CEP128	circular_RNA|multiple_exon	242	77	44	11	1364.33	1228	1377	1488
chr17:15586471:-|chr17:15580490:-	chr17:15586471-15580490	TRIM16	circular_RNA|multiple_exon	225	77	61	29	13965.7	13024	12846	16027
chr17:36517594:+|chr17:36533668:+	chr17:36517594-36533668	SOCS7	circular_RNA|multiple_exon	192	77	65	22	2951.33	2767	2883	3204
chr1:29068915:+|chr1:29070498:+	chr1:29068915-29070498	YTHDF2	circular_RNA|multiple_exon	2079	77	46	107	9820.33	9131	9253	11077
chr1:42744343:-|chr1:42730786:-	chr1:42744343-42730786	FOXJ3	circular_RNA|multiple_exon	398	77	104	104	4739	4537	4408	5272
chr1:95609447:+|chr1:95616975:+	chr1:95609447-95616975	TMEM56	circular_RNA|multiple_exon	259	77	56	92	1490.33	1470	1434	1567
chr20:57268793:+|chr20:57276214:+	chr20:57268793-57276214	NPEPL1	circular_RNA|multiple_exon	327	77	34	17	1245	1107	1205	1423
chr20:61491660:-|chr20:61485368:-	chr20:61491660-61485368	TCFL5	circular_RNA|multiple_exon	324	77	246	70	3592.33	3541	3414	3822
chr21:38480692:+|chr21:38501363:+	chr21:38480692-38501363	TTC3	circular_RNA|multiple_exon	114	77	74	41	10720.3	11250	9720	11191
chr2:48555700:+|chr2:48573890:+	chr2:48555700-48573890	FOXN2	circular_RNA|multiple_exon	691	77	68	93	776.67	760	791	779
chr2:64083440:+|chr2:64085070:+	chr2:64083440-64085070	UGP2	circular_RNA|multiple_exon	234	77	49	23	7718.33	7923	6997	8235
chr3:142455221:+|chr3:142467302:+	chr3:142455221-142467302	TRPC1	circular_RNA|multiple_exon	356	77	134	113	472	441	445	530
chr5:37247847:-|chr5:37243115:-	chr5:37247847-37243115	C5orf42	circular_RNA|multiple_exon	233	77	111	100	6679	6817	6785	6435
chr7:127447538:+|chr7:127544872:+	chr7:127447538-127544872	SND1	circular_RNA|multiple_exon	282	77	43	32	66671.7	62474	63208	74333
chr7:148718239:-|chr7:148716084:-	chr7:148718239-148716084	PDIA4	circular_RNA|multiple_exon	385	77	29	27	68960.7	61868	66500	78514
chr8:62596747:-|chr8:62531537:-	chr8:62596747-62531537	ASPH	circular_RNA|multiple_exon	676	77	43	10	39717.7	36797	38100	44256
chr9:114348445:-|chr9:114337014:-	chr9:114348445-114337014	PTGR1	circular_RNA|multiple_exon	275	77	71	10	11338.7	11320	10638	12058
chr9:133327611:+|chr9:133333976:+	chr9:133327611-133333976	ASS1	circular_RNA|multiple_exon	297	77	27	25	239913	235748	227225	256767
chr14:69589077:-|chr14:69583083:-	chr14:69589077-69583083	DCAF5	circular_RNA|multiple_exon	272	76	49	82	2859	2637	2900	3040
chr15:50601995:-|chr15:50592986:-	chr15:50601995-50592986	GABPB1	circular_RNA|multiple_exon	220	76	48	40	3802	3366	3518	4522
chr18:76856476:+|chr18:76886375:+	chr18:76856476-76886375	ATP9B	circular_RNA|multiple_exon	113	76	55	79	2965.33	2732	2743	3421
chr1:101372408:+|chr1:101387397:+	chr1:101372408-101387397	SLC30A7	circular_RNA|multiple_exon	248	76	112	88	1656.67	1537	1621	1812
chr3:127379221:+|chr3:127381154:+	chr3:127379221-127381154	PODXL2	circular_RNA|multiple_exon	855	76	15	18	30257.7	26088	29494	35191
chr3:13395607:-|chr3:13393379:-	chr3:13395607-13393379	NUP210	circular_RNA|multiple_exon	293	76	92	39	71045.3	65018	68859	79259
chr4:10105610:-|chr4:10099335:-	chr4:10105610-10099335	WDR1	circular_RNA|multiple_exon	270	76	114	97	35766	31018	32663	43617
chr5:112321532:+|chr5:112337371:+	chr5:112321532-112337371	DCP2	circular_RNA|multiple_exon	258	76	58	42	1355	1279	1312	1474
chr6:167435897:+|chr6:167447459:+	chr6:167435897-167447459	FGFR1OP	circular_RNA|multiple_exon	322	76	129	59	1230	1071	1138	1481
chr8:129001408:+|chr8:129022690:+	chr8:129001408-129022690	PVT1	circular_RNA|multiple_exon	255	76	30	15	1723.33	1518	1700	1952
chr8:48508373:+|chr8:48511758:+	chr8:48508373-48511758	SPIDR	circular_RNA|multiple_exon	423	76	52	41	NaN	NaN	NaN	NaN
chr8:62557191:-|chr8:62531537:-	chr8:62557191-62531537	ASPH	circular_RNA|multiple_exon	73	76	34	114	39717.7	36797	38100	44256
chr17:4200109:-|chr17:4186093:-	chr17:4200109-4186093	UBE2G1	circular_RNA|multiple_exon	204	75	65	73	6335.67	6027	5875	7105
chr19:41754419:+|chr19:41754725:+	chr19:41754419-41754725	AXL	circular_RNA|multiple_exon	172	75	14	59	24962.7	19267	25427	30194
chr20:42789047:-|chr20:42788258:-	chr20:42789047-42788258	JPH2	circular_RNA|single_exon	789	75	88	46	6472.33	5968	6136	7313
chr2:61717911:-|chr2:61710092:-	chr2:61717911-61710092	XPO1	circular_RNA|multiple_exon	268	75	76	96	28227.7	26779	27021	30883
chr3:124578293:-|chr3:124560230:-	chr3:124578293-124560230	ITGB5	circular_RNA|multiple_exon	372	75	50	28	46593.3	39846	46121	53813
chr4:169812073:+|chr4:169825057:+	chr4:169812073-169825057	PALLD	circular_RNA|multiple_exon	284	75	55	37	24257	23673	23031	26067
chr6:151330955:+|chr6:151358253:+	chr6:151330955-151358253	MTHFD1L	circular_RNA|multiple_exon	282	75	52	108	12392.7	11328	12069	13781
chr8:131181313:-|chr8:131164982:-	chr8:131181313-131164982	ASAP1	circular_RNA|multiple_exon	144	75	32	39	9327.33	8447	8821	10714
chr9:108467878:+|chr9:108484902:+	chr9:108467878-108484902	TMEM38B	circular_RNA|multiple_exon	243	75	81	73	1936.33	1731	1859	2219
chrX:10031485:+|chrX:10066619:+	chrX:10031485-10066619	WWC3	circular_RNA|multiple_exon	182	75	68	89	5563	5219	5092	6378
chr10:123683844:-|chr10:123629521:-	chr10:123683844-123629521	ATE1	circular_RNA|multiple_exon	95	74	26	52	1070.33	981	977	1253
chr10:69773943:-|chr10:69748420:-	chr10:69773943-69748420	HERC4	circular_RNA|multiple_exon	332	74	95	127	11514.7	10334	11391	12819
chr13:111870026:+|chr13:111896641:+	chr13:111870026-111896641	ARHGEF7	circular_RNA|multiple_exon	301	74	146	112	7092.33	6318	7050	7909
chr15:99250791:+|chr15:99442850:+	chr15:99250791-99442850	IGF1R	circular_RNA|multiple_exon	689	74	72	23	20250.7	18151	20020	22581
chr1:153723571:+|chr1:153730239:+	chr1:153723571-153730239	INTS3	circular_RNA|multiple_exon	270	74	27	23	20700.3	19104	19882	23115
chr2:63667005:-|chr2:63660879:-	chr2:63667005-63660879	WDPCP	circular_RNA|multiple_exon	299	74	88	104	334.67	289	309	406
chr4:52729603:+|chr4:52758017:+	chr4:52729603-52758017	DCUN1D4	circular_RNA|multiple_exon	114	74	41	64	1225	1212	1151	1312
chr7:127334882:+|chr7:127347701:+	chr7:127334882-127347701	SND1	circular_RNA|multiple_exon	210	74	62	45	66671.7	62474	63208	74333
chr9:6420912:+|chr9:6434173:+	chr9:6420912-6434173	UHRF2	circular_RNA|multiple_exon	315	74	44	37	2464	2295	2433	2664
chr12:42745687:+|chr12:42792796:+	chr12:42745687-42792796	PPHLN1	circular_RNA|multiple_exon	214	73	59	64	7758.67	7167	7284	8825
chr12:64485056:+|chr12:64509673:+	chr12:64485056-64509673	SRGAP1	circular_RNA|multiple_exon	181	73	0	65	3806	3226	3923	4269
chr17:20931987:-|chr17:20921255:-	chr17:20931987-20921255	USP22	circular_RNA|multiple_exon	301	73	151	108	26953.7	24745	25737	30379
chr17:64728806:+|chr17:64738878:+	chr17:64728806-64738878	PRKCA	circular_RNA|multiple_exon	275	73	44	69	8510.33	7458	8154	9919
chr17:79258695:-|chr17:79244718:-	chr17:79258695-79244718	SLC38A10	circular_RNA|multiple_exon	151	73	30	62	28377	24751	27135	33245
chr1:26581662:+|chr1:26582356:+	chr1:26581662-26582356	CEP85	circular_RNA|single_exon	694	73	2	5	7024.67	6346	6684	8044
chr2:85595809:+|chr2:85598685:+	chr2:85595809-85598685	ELMOD3	circular_RNA|multiple_exon	530	73	96	26	1075	928	1005	1292
chr3:130649260:+|chr3:130660543:+	chr3:130649260-130660543	ATP2C1	circular_RNA|multiple_exon	218	73	11	135	17296	15864	16839	19185
chr5:137324004:-|chr5:137320946:-	chr5:137324004-137320946	FAM13B	circular_RNA|multiple_exon	173	73	106	73	2294	2159	2248	2475
chr5:138160219:+|chr5:138163407:+	chr5:138160219-138163407	CTNNA1	circular_RNA|multiple_exon	244	73	55	62	72185.7	66181	69670	80706
chr5:170610199:+|chr5:170632616:+	chr5:170610199-170632616	RANBP17	circular_RNA|multiple_exon	123	73	97	88	617	585	578	688
chr12:108942990:-|chr12:108938915:-	chr12:108942990-108938915	SART3	circular_RNA|multiple_exon	261	72	47	39	12351	10858	11777	14418
chr16:1675974:+|chr16:1682366:+	chr16:1675974-1682366	CRAMP1	circular_RNA|multiple_exon	346	72	28	30	NaN	NaN	NaN	NaN
chr17:11984673:+|chr17:12016677:+	chr17:11984673-12016677	MAP2K4	circular_RNA|multiple_exon	494	72	63	35	2743.67	2720	2509	3002
chr17:45740455:+|chr17:45745776:+	chr17:45740455-45745776	KPNB1	circular_RNA|multiple_exon	313	72	94	41	70435.7	63884	66569	80854
chr21:40584633:-|chr21:40578034:-	chr21:40584633-40578034	BRWD1	circular_RNA|multiple_exon	207	72	51	67	3091.67	3088	2892	3295
chr3:12983365:-|chr3:12976948:-	chr3:12983365-12976948	IQSEC1	circular_RNA|multiple_exon	1543	72	75	61	5285	4970	5085	5800
chr5:65284463:+|chr5:65310553:+	chr5:65284463-65310553	ERBIN	circular_RNA|multiple_exon	103	72	13	59	NaN	NaN	NaN	NaN
chr7:40027198:+|chr7:40041630:+	chr7:40027198-40041630	CDK13	circular_RNA|multiple_exon	829	72	58	50	7255	6401	7154	8210
chr8:6582391:+|chr8:6605349:+	chr8:6582391-6605349	AGPAT5	circular_RNA|multiple_exon	213	72	93	70	4774.67	4315	4450	5559
chrX:31201021:-|chrX:31187560:-	chrX:31201021-31187560	DMD	circular_RNA|multiple_exon	324	72	33	19	16610.7	14739	16128	18965
chr10:70229920:-|chr10:70196768:-	chr10:70229920-70196768	DNA2	circular_RNA|multiple_exon	412	71	27	41	2938.33	2940	2669	3206
chr11:46534363:-|chr11:46515158:-	chr11:46534363-46515158	AMBRA1	circular_RNA|multiple_exon	371	71	113	98	6252.67	5694	5805	7259
chr12:45725078:+|chr12:45751207:+	chr12:45725078-45751207	ANO6	circular_RNA|multiple_exon	262	71	135	67	11289	10562	10948	12357
chr16:70296427:-|chr16:70292883:-	chr16:70296427-70292883	AARS	circular_RNA|multiple_exon	384	71	49	123	29456.3	26668	27270	34431
chr16:89962398:+|chr16:89967202:+	chr16:89962398-89967202	TCF25	circular_RNA|multiple_exon	252	71	45	25	11853.7	10758	11740	13063
chr17:62265775:-|chr17:62248460:-	chr17:62265775-62248460	TEX2	circular_RNA|multiple_exon	346	71	108	75	5927	5549	5822	6410
chr18:45423180:-|chr18:45394694:-	chr18:45423180-45394694	SMAD2	circular_RNA|multiple_exon	422	71	89	89	9721.33	9222	9387	10555
chr1:41608784:-|chr1:41578955:-	chr1:41608784-41578955	SCMH1	circular_RNA|multiple_exon	477	71	27	10	3076	2866	2860	3502
chr1:67371058:-|chr1:67356837:-	chr1:67371058-67356837	WDR78	circular_RNA|multiple_exon	628	71	47	55	97	100	89	102
chr2:172196064:-|chr2:172193963:-	chr2:172196064-172193963	METTL8	circular_RNA|multiple_exon	128	71	28	36	1196	1079	1145	1364
chr6:144808684:+|chr6:144814592:+	chr6:144808684-144814592	UTRN	circular_RNA|multiple_exon	304	71	49	18	2580	2568	2501	2671
chr7:73752778:+|chr7:73753334:+	chr7:73752778-73753334	CLIP2	circular_RNA|single_exon	556	71	16	15	5459.33	5429	4968	5981
chr9:137004942:+|chr9:137013465:+	chr9:137004942-137013465	WDR5	circular_RNA|multiple_exon	193	71	254	76	23717.3	21576	22327	27249
chr9:74810416:+|chr9:74817658:+	chr9:74810416-74817658	GDA	circular_RNA|multiple_exon	259	71	79	21	41151.7	39057	40312	44086
chr9:88248289:-|chr9:88211277:-	chr9:88248289-88211277	AGTPBP1	circular_RNA|multiple_exon	799	71	122	38	1787.33	1939	1685	1738
chr12:107236367:+|chr12:107237725:+	chr12:107236367-107237725	RIC8B	circular_RNA|multiple_exon	323	70	27	4	1527.33	1475	1421	1686
chr12:53421566:+|chr12:53421972:+	chr12:53421566-53421972	EIF4B	circular_RNA|multiple_exon	247	70	79	95	86862.3	80839	80643	99105
chr15:59510286:-|chr15:59480317:-	chr15:59510286-59480317	MYO1E	circular_RNA|multiple_exon	294	70	58	27	44149	41434	42180	48833
chr18:19345733:+|chr18:19399607:+	chr18:19345733-19399607	MIB1	circular_RNA|multiple_exon	322	70	99	69	2292	2294	2193	2389
chr19:5641605:+|chr19:5641957:+	chr19:5641605-5641957	SAFB	circular_RNA|multiple_exon	159	70	22	0	23794.3	21055	21994	28334
chr1:155649303:-|chr1:155644801:-	chr1:155649303-155644801	YY1AP1	circular_RNA|multiple_exon	167	70	86	122	10829	9966	10118	12403
chr2:159992705:+|chr2:160007067:+	chr2:159992705-160007067	TANC1	circular_RNA|multiple_exon	290	70	30	52	4886.67	4844	4807	5009
chr3:129305562:-|chr3:129304795:-	chr3:129305562-129304795	PLXND1	circular_RNA|multiple_exon	260	70	69	66	55598.3	51159	54098	61538
chr3:172365904:-|chr3:172363413:-	chr3:172365904-172363413	NCEH1	circular_RNA|multiple_exon	297	70	143	109	8629.67	7100	8433	10356
chr5:73045662:+|chr5:73049027:+	chr5:73045662-73049027	ARHGEF28	circular_RNA|multiple_exon	440	70	48	80	3254.67	2878	3014	3872
chr6:34574681:-|chr6:34574332:-	chr6:34574681-34574332	C6orf106	circular_RNA|single_exon	349	70	22	63	10780	10444	9904	11992
chr6:84117620:-|chr6:84108086:-	chr6:84117620-84108086	ME1	circular_RNA|multiple_exon	282	70	36	90	4765.67	4619	4389	5289
chr7:27788137:+|chr7:27809453:+	chr7:27788137-27809453	TAX1BP1	circular_RNA|multiple_exon	324	70	24	67	15424	14698	14356	17218
chr7:86792811:+|chr7:86803985:+	chr7:86792811-86803985	DMTF1	circular_RNA|multiple_exon	198	70	88	48	4524.67	4319	4432	4823
chr8:41907225:-|chr8:41905896:-	chr8:41907225-41905896	KAT6A	circular_RNA|multiple_exon	1011	70	107	58	4959	4738	4753	5386
chr11:14793483:+|chr11:14810788:+	chr11:14793483-14810788	PDE3B	circular_RNA|multiple_exon	186	69	60	37	526.33	448	491	640
chr15:43258484:-|chr15:43242460:-	chr15:43258484-43242460	UBR1	circular_RNA|multiple_exon	445	69	94	70	3022.33	3015	2892	3160
chr16:74695349:-|chr16:74685818:-	chr16:74695349-74685818	RFWD3	circular_RNA|multiple_exon	721	69	55	72	17232.3	16320	16005	19372
chr18:76886267:+|chr18:76967012:+	chr18:76886267-76967012	ATP9B	circular_RNA|multiple_exon	184	69	52	18	2965.33	2732	2743	3421
chr1:113196220:+|chr1:113202401:+	chr1:113196220-113202401	CAPZA1	circular_RNA|multiple_exon	513	69	89	84	17969	17655	16345	19907
chr1:16464925:-|chr1:16464348:-	chr1:16464925-16464348	EPHA2	circular_RNA|multiple_exon	487	69	99	142	45941	34539	46429	56855
chr1:234608557:-|chr1:234582549:-	chr1:234608557-234582549	TARBP1	circular_RNA|multiple_exon	269	69	51	48	10871.3	10680	10188	11746
chr21:43280481:-|chr21:43274675:-	chr21:43280481-43274675	PRDM15	circular_RNA|multiple_exon	297	69	92	81	4192	3675	4270	4631
chr21:44279832:-|chr21:44270151:-	chr21:44279832-44270151	WDR4	circular_RNA|multiple_exon	261	69	35	12	7411	6178	7046	9009
chr2:30748453:+|chr2:30756180:+	chr2:30748453-30756180	LCLAT1	circular_RNA|multiple_exon	366	69	88	105	1854.67	1626	1848	2090
chr3:110830877:+|chr3:110845182:+	chr3:110830877-110845182	NECTIN3	circular_RNA|multiple_exon	485	69	112	112	NaN	NaN	NaN	NaN
chr3:195792471:-|chr3:195785155:-	chr3:195792471-195785155	TFRC	circular_RNA|multiple_exon	238	69	78	27	49681.3	45395	50126	53523
chr4:103236987:-|chr4:103225474:-	chr4:103236987-103225474	SLC39A8	circular_RNA|multiple_exon	326	69	34	60	3258.33	3140	3103	3532
chr4:1919868:+|chr4:1920350:+	chr4:1919868-1920350	NSD2	circular_RNA|single_exon	482	69	66	33	NaN	NaN	NaN	NaN
chr7:116739816:+|chr7:116778586:+	chr7:116739816-116778586	ST7	circular_RNA|multiple_exon	174	69	51	16	6191	5740	5918	6915
chr7:65705312:+|chr7:65706257:+	chr7:65705312-65706257	TPST1	circular_RNA|single_exon	945	69	35	69	1301.67	1273	1231	1401
chr9:131362359:+|chr9:131367756:+	chr9:131362359-131367756	SPTAN1	circular_RNA|multiple_exon	216	69	14	0	101019	94216	98406	110435
chr10:11789348:+|chr10:11797607:+	chr10:11789348-11797607	ECHDC3	circular_RNA|multiple_exon	321	68	12	35	3354	3297	3060	3705
chr11:10064528:-|chr11:10049999:-	chr11:10064528-10049999	SBF2	circular_RNA|multiple_exon	242	68	21	26	6579.33	6564	6293	6881
chr11:47444524:-|chr11:47444125:-	chr11:47444524-47444125	PSMC3	circular_RNA|multiple_exon	188	68	76	67	60889.7	54060	56075	72534
chr14:35262127:-|chr14:35252968:-	chr14:35262127-35252968	BAZ1A	circular_RNA|multiple_exon	311	68	23	38	7315.67	6879	7063	8005
chr14:70236228:+|chr14:70236759:+	chr14:70236228-70236759	SRSF5	circular_RNA|multiple_exon	379	68	47	0	15844.7	14018	15673	17843
chr1:179271812:+|chr1:179307031:+	chr1:179271812-179307031	SOAT1	circular_RNA|multiple_exon	184	68	0	6	21045.7	21269	20533	21335
chr1:213037067:+|chr1:213046160:+	chr1:213037067-213046160	FLVCR1	circular_RNA|multiple_exon	284	68	73	22	5550	5336	5268	6046
chr20:61490878:-|chr20:61488747:-	chr20:61490878-61488747	TCFL5	circular_RNA|multiple_exon	405	68	150	130	3592.33	3541	3414	3822
chr2:234296903:+|chr2:234299129:+	chr2:234296903-234299129	DGKD	circular_RNA|multiple_exon	808	68	54	19	10621.7	10094	10450	11321
chr2:63609229:-|chr2:63540383:-	chr2:63609229-63540383	WDPCP	circular_RNA|multiple_exon	251	68	50	27	334.67	289	309	406
chr3:185641772:-|chr3:185638892:-	chr3:185641772-185638892	TRA2B	circular_RNA|multiple_exon	271	68	42	33	21459.7	19455	20228	24696
chr5:107703654:-|chr5:107684100:-	chr5:107703654-107684100	FBXL17	circular_RNA|multiple_exon	253	68	116	94	1081	979	1050	1214
chr5:122881111:+|chr5:122893258:+	chr5:122881111-122893258	CSNK1G3	circular_RNA|multiple_exon	493	68	46	62	1865.33	1833	1772	1991
chr6:5404775:+|chr6:5431405:+	chr6:5404775-5431405	FARS2	circular_RNA|multiple_exon	290	68	45	24	1535.67	1338	1472	1797
chr7:2259091:-|chr7:2188787:-	chr7:2259091-2188787	MAD1L1	circular_RNA|multiple_exon	210	68	7	38	5426.67	4990	5077	6213
chr7:6476164:-|chr7:6472468:-	chr7:6476164-6472468	DAGLB	circular_RNA|multiple_exon	293	68	62	60	8656.67	7665	8920	9385
chr8:141900868:-|chr8:141840571:-	chr8:141900868-141840571	PTK2	circular_RNA|multiple_exon	507	68	86	107	9364.67	8738	9046	10310
chr9:34286702:-|chr9:34269255:-	chr9:34286702-34269255	KIF24	circular_RNA|multiple_exon	192	68	17	33	1177.67	1126	1083	1324
chr9:37424842:+|chr9:37426651:+	chr9:37424842-37426651	GRHPR	circular_RNA|multiple_exon	246	68	52	36	8836.67	8313	8117	10080
chr9:99327765:-|chr9:99271955:-	chr9:99327765-99271955	CDC14B	circular_RNA|multiple_exon	206	68	20	35	1856.67	1776	1696	2098
chr11:129034322:-|chr11:128993341:-	chr11:129034322-128993341	ARHGAP32	circular_RNA|multiple_exon	192	67	113	90	2912.67	2988	2818	2932
chr12:2929252:+|chr12:2930958:+	chr12:2929252-2930958	ITFG2	circular_RNA|multiple_exon	239	67	73	55	1356.67	1042	1320	1708
chr12:42768665:+|chr12:42792796:+	chr12:42768665-42792796	PPHLN1	circular_RNA|multiple_exon	303	67	69	24	7758.67	7167	7284	8825
chr16:397106:-|chr16:354304:-	chr16:397106-354304	AXIN1	circular_RNA|multiple_exon	1095	67	104	64	12128	10497	11381	14506
chr1:108703915:-|chr1:108690901:-	chr1:108703915-108690901	SLC25A24	circular_RNA|multiple_exon	218	67	76	65	7341	6774	6764	8485
chr1:246093239:-|chr1:246078832:-	chr1:246093239-246078832	SMYD3	circular_RNA|multiple_exon	149	67	30	65	1763.67	1546	1706	2039
chr1:59002413:-|chr1:58971732:-	chr1:59002413-58971732	OMA1	circular_RNA|multiple_exon	189	67	68	82	738.67	770	692	754
chr21:17135210:+|chr21:17163983:+	chr21:17135210-17163983	USP25	circular_RNA|multiple_exon	239	67	38	45	3938	3987	3740	4087
chr22:29091861:-|chr22:29090020:-	chr22:29091861-29090020	CHEK2	circular_RNA|multiple_exon	248	67	14	25	4782.67	4587	4605	5156
chr22:40990739:-|chr22:40948110:-	chr22:40990739-40948110	MKL1	circular_RNA|multiple_exon	322	67	40	37	5601	5004	5223	6576
chr2:120830754:+|chr2:120836157:+	chr2:120830754-120836157	EPB41L5	circular_RNA|multiple_exon	130	67	50	55	1706.33	1679	1647	1793
chr2:182786675:+|chr2:182793005:+	chr2:182786675-182793005	SSFA2	circular_RNA|multiple_exon	581	67	24	34	19499	18047	18739	21711
chr7:129760589:+|chr7:129762042:+	chr7:129760589-129762042	KLHDC10	circular_RNA|multiple_exon	302	67	19	63	5059.67	4866	4818	5495
chr7:17937069:-|chr7:17929986:-	chr7:17937069-17929986	SNX13	circular_RNA|multiple_exon	233	67	46	39	2121.33	2155	1977	2232
chr8:28821328:+|chr8:28837673:+	chr8:28821328-28837673	HMBOX1	circular_RNA|multiple_exon	164	67	71	43	672	642	654	720
chr9:134330463:+|chr9:134334743:+	chr9:134330463-134334743	PRRC2B	circular_RNA|multiple_exon	282	67	73	12	63218	59157	61045	69452
chr9:88248289:-|chr9:88200378:-	chr9:88248289-88200378	AGTPBP1	circular_RNA|multiple_exon	843	67	62	82	1787.33	1939	1685	1738
chr10:126395456:-|chr10:126370176:-	chr10:126395456-126370176	FAM53B	circular_RNA|multiple_exon	1023	66	105	35	3795	3483	3496	4406
chr15:90432372:-|chr15:90414707:-	chr15:90432372-90414707	AP3S2	circular_RNA|multiple_exon	162	66	113	71	612	549	600	687
chr1:233482188:+|chr1:233498039:+	chr1:233482188-233498039	MAP3K21	circular_RNA|multiple_exon	420	66	22	33	NaN	NaN	NaN	NaN
chr1:6741097:-|chr1:6727769:-	chr1:6741097-6727769	DNAJC11	circular_RNA|multiple_exon	230	66	46	94	15282	13678	14350	17818
chr20:34313077:-|chr20:34300941:-	chr20:34313077-34300941	RBM39	circular_RNA|multiple_exon	437	66	52	142	22258.3	20274	21585	24916
chr20:40143591:-|chr20:40141485:-	chr20:40143591-40141485	CHD6	circular_RNA|multiple_exon	181	66	32	59	5918.33	5588	5724	6443
chr20:62654110:+|chr20:62657411:+	chr20:62654110-62657411	PRPF6	circular_RNA|multiple_exon	240	66	153	96	25976	22125	24544	31259
chr2:162223989:+|chr2:162251714:+	chr2:162223989-162251714	PSMD14	circular_RNA|multiple_exon	196	66	55	48	9847.33	9167	9120	11255
chr2:203155046:+|chr2:203160560:+	chr2:203155046-203160560	NOP58	circular_RNA|multiple_exon	212	66	16	62	13019.7	11992	12491	14576
chr2:215634036:-|chr2:215609791:-	chr2:215634036-215609791	BARD1	circular_RNA|multiple_exon	172	66	16	28	882.67	879	822	947
chr2:236706403:+|chr2:236715975:+	chr2:236706403-236715975	AGAP1	circular_RNA|multiple_exon	219	66	36	24	7261.67	6829	7113	7843
chr3:195133645:-|chr3:195101738:-	chr3:195133645-195101738	ACAP2	circular_RNA|multiple_exon	123	66	36	54	3064	2983	2714	3495
chr3:33686395:-|chr3:33661095:-	chr3:33686395-33661095	CLASP2	circular_RNA|multiple_exon	656	66	25	63	4924.33	4786	4662	5325
chr5:32276848:-|chr5:32268807:-	chr5:32276848-32268807	MTMR12	circular_RNA|multiple_exon	153	66	89	90	7130.33	7152	6603	7636
chr7:16720926:+|chr7:16729531:+	chr7:16720926-16729531	BZW2	circular_RNA|multiple_exon	212	66	16	20	22784.3	22254	21122	24977
chr8:1824737:+|chr8:1857636:+	chr8:1824737-1857636	ARHGEF10	circular_RNA|multiple_exon	338	66	40	69	8369.67	7742	8020	9347
chr8:42259306:+|chr8:42260979:+	chr8:42259306-42260979	VDAC3	circular_RNA|multiple_exon	542	66	36	12	17039.7	16062	15372	19685
chr12:110834257:-|chr12:110819557:-	chr12:110834257-110819557	ANAPC7	circular_RNA|multiple_exon	292	65	59	31	10450.3	9577	10082	11692
chr14:35078948:-|chr14:35044962:-	chr14:35078948-35044962	SNX6	circular_RNA|multiple_exon	190	65	24	55	2929.33	2999	2617	3172
chr15:99434554:+|chr15:99442850:+	chr15:99434554-99442850	IGF1R	circular_RNA|multiple_exon	438	65	15	0	20250.7	18151	20020	22581
chr1:47767420:-|chr1:47761437:-	chr1:47767420-47761437	STIL	circular_RNA|multiple_exon	270	65	64	29	5115.67	5020	4785	5542
chr2:44153100:-|chr2:44139571:-	chr2:44153100-44139571	LRPPRC	circular_RNA|multiple_exon	194	65	40	17	34611	31972	32636	39225
chr3:169867032:-|chr3:169863211:-	chr3:169867032-169863211	PHC3	circular_RNA|multiple_exon	2094	65	102	75	2573.33	2437	2484	2799
chr6:17669777:-|chr6:17665470:-	chr6:17669777-17665470	NUP153	circular_RNA|multiple_exon	262	65	41	71	13775	13404	12904	15017
chr7:99616854:+|chr7:99621930:+	chr7:99616854-99621930	ZKSCAN1	circular_RNA|multiple_exon	271	65	88	7	3786.33	3632	3658	4069
chrX:18775745:+|chrX:18807391:+	chrX:18775745-18807391	PPEF1	circular_RNA|multiple_exon	266	65	0	22	2211.33	2252	2033	2349
chrX:24197300:+|chrX:24197887:+	chrX:24197300-24197887	ZFX	circular_RNA|single_exon	587	65	72	65	3523.33	3374	3510	3686
chr10:76074425:+|chr10:76158337:+	chr10:76074425-76158337	ADK	circular_RNA|multiple_exon	186	64	82	53	6493.33	6146	6229	7105
chr10:96005703:+|chr10:96006378:+	chr10:96005703-96006378	PLCE1	circular_RNA|single_exon	675	64	42	7	745.33	829	657	750
chr12:48491907:-|chr12:48477374:-	chr12:48491907-48477374	SENP1	circular_RNA|multiple_exon	558	64	55	65	4793.33	4470	4438	5472
chr19:34922766:+|chr19:34929671:+	chr19:34922766-34929671	UBA2	circular_RNA|multiple_exon	293	64	73	113	16848.7	15310	15970	19266
chr1:146724278:+|chr1:146731572:+	chr1:146724278-146731572	CHD1L	circular_RNA|multiple_exon	193	64	111	85	5450	5098	5209	6043
chr1:155896947:-|chr1:155896467:-	chr1:155896947-155896467	KIAA0907	circular_RNA|multiple_exon	215	64	42	3	9874.67	8786	10015	10823
chr1:247040604:-|chr1:247039339:-	chr1:247040604-247039339	AHCTF1	circular_RNA|multiple_exon	294	64	21	64	15071.7	14489	14456	16270
chr4:148827789:+|chr4:148876525:+	chr4:148827789-148876525	ARHGAP10	circular_RNA|multiple_exon	139	64	84	33	2106	1956	1954	2408
chr5:138117612:+|chr5:138163407:+	chr5:138117612-138163407	CTNNA1	circular_RNA|multiple_exon	197	64	56	62	72185.7	66181	69670	80706
chr5:149900430:+|chr5:149901329:+	chr5:149900430-149901329	NDST1	circular_RNA|single_exon	899	64	35	23	15543.3	14431	14328	17871
chr5:34182972:-|chr5:34175927:-	chr5:34182972-34175927	AC138409.2	circular_RNA|multiple_exon	175	64	45	71	NaN	NaN	NaN	NaN
chr5:59943360:-|chr5:59934577:-	chr5:59943360-59934577	DEPDC1B	circular_RNA|multiple_exon	275	64	64	24	2770	2613	2690	3007
chr6:3076998:+|chr6:3078169:+	chr6:3076998-3078169	RIPK1	circular_RNA|multiple_exon	379	64	13	6	2008.33	1978	1836	2211
chr7:127447538:+|chr7:127569382:+	chr7:127447538-127569382	SND1	circular_RNA|multiple_exon	230	64	87	44	66671.7	62474	63208	74333
chr7:6456552:-|chr7:6452442:-	chr7:6456552-6452442	DAGLB	circular_RNA|multiple_exon	152	64	60	121	8656.67	7665	8920	9385
chr8:128161163:-|chr8:128152989:-	chr8:128161163-128152989	CASC19	circular_RNA|multiple_exon	235	64	39	44	NaN	NaN	NaN	NaN
chr8:37735069:-|chr8:37727938:-	chr8:37735069-37727938	RAB11FIP1	circular_RNA|multiple_exon	3300	64	158	49	5728.67	5535	5209	6442
chrX:149984551:-|chrX:149962164:-	chrX:149984551-149962164	CD99L2	circular_RNA|multiple_exon	136	64	45	45	5261.33	5271	5140	5373
chr10:7318951:-|chr10:7262373:-	chr10:7318951-7262373	SFMBT2	circular_RNA|multiple_exon	223	63	94	44	6130	5617	5886	6887
chr11:102233627:+|chr11:102239279:+	chr11:102233627-102239279	BIRC2	circular_RNA|multiple_exon	320	63	44	26	2629.33	2561	2501	2826
chr14:75570700:-|chr14:75567695:-	chr14:75570700-75567695	NEK9	circular_RNA|multiple_exon	228	63	41	52	10301.3	9962	9614	11328
chr16:23119504:-|chr16:23113640:-	chr16:23119504-23113640	USP31	circular_RNA|multiple_exon	281	63	118	76	1701.67	1662	1576	1867
chr16:47531310:+|chr16:47581459:+	chr16:47531310-47581459	PHKB	circular_RNA|multiple_exon	204	63	49	61	7094.33	6918	6718	7647
chr16:87452507:-|chr16:87448882:-	chr16:87452507-87448882	ZCCHC14	circular_RNA|multiple_exon	145	63	9	39	10024	9278	9710	11084
chr18:12999420:+|chr18:13042333:+	chr18:12999420-13042333	CEP192	circular_RNA|multiple_exon	297	63	99	125	2703	2736	2507	2866
chr2:100081447:-|chr2:100058779:-	chr2:100081447-100058779	REV1	circular_RNA|multiple_exon	215	63	0	51	3276.67	3129	3093	3608
chr2:63667005:-|chr2:63631183:-	chr2:63667005-63631183	WDPCP	circular_RNA|multiple_exon	723	63	47	92	334.67	289	309	406
chr3:50004903:+|chr3:50012825:+	chr3:50004903-50012825	RBM6	circular_RNA|multiple_exon	1347	63	64	95	8018.67	7237	7763	9056
chr7:148544397:-|chr7:148529726:-	chr7:148544397-148529726	EZH2	circular_RNA|multiple_exon	239	63	96	86	8916.33	8114	8612	10023
chr7:66041916:-|chr7:66038372:-	chr7:66041916-66038372	AC006001.3	circular_RNA|multiple_exon	339	63	166	76	NaN	NaN	NaN	NaN
chr9:138839751:-|chr9:138836874:-	chr9:138839751-138836874	UBAC1	circular_RNA|multiple_exon	142	63	31	13	10895	10128	10054	12503
chr10:51613311:-|chr10:51606988:-	chr10:51613311-51606988	TIMM23	circular_RNA|multiple_exon	203	62	37	79	13544	12433	12614	15585
chr10:5842668:-|chr10:5836848:-	chr10:5842668-5836848	GDI2	circular_RNA|multiple_exon	211	62	56	76	20949.3	20126	19212	23510
chr10:94297307:-|chr10:94291505:-	chr10:94297307-94291505	IDE	circular_RNA|multiple_exon	353	62	40	47	6150	6560	5824	6066
chr10:98336586:-|chr10:98303833:-	chr10:98336586-98303833	TM9SF3	circular_RNA|multiple_exon	614	62	57	30	10373.7	9805	10087	11229
chr11:103173822:+|chr11:103194718:+	chr11:103173822-103194718	DYNC2H1	circular_RNA|multiple_exon	264	62	14	26	893	917	827	935
chr11:13466728:-|chr11:13435077:-	chr11:13466728-13435077	BTBD10	circular_RNA|multiple_exon	277	62	43	29	2569.33	2300	2325	3083
chr12:117365828:+|chr12:117402659:+	chr12:117365828-117402659	FBXW8	circular_RNA|multiple_exon	261	62	99	87	1968.33	1906	1765	2234
chr14:23396869:-|chr14:23395342:-	chr14:23396869-23395342	PRMT5	circular_RNA|multiple_exon	457	62	41	55	20338.7	17258	19230	24528
chr16:2379855:-|chr16:2378454:-	chr16:2379855-2378454	ABCA3	circular_RNA|multiple_exon	510	62	28	24	28336.3	26019	26713	32277
chr17:81006661:-|chr17:80992911:-	chr17:81006661-80992911	B3GNTL1	circular_RNA|multiple_exon	142	62	29	26	2002	1877	1863	2266
chr18:21819346:-|chr18:21805006:-	chr18:21819346-21805006	OSBPL1A	circular_RNA|multiple_exon	318	62	61	1	4735	4404	4568	5233
chr19:18649243:-|chr19:18648411:-	chr19:18649243-18648411	FKBP8	circular_RNA|multiple_exon	389	62	22	46	27851.3	25461	25560	32533
chr1:230798887:+|chr1:230810870:+	chr1:230798887-230810870	COG2	circular_RNA|multiple_exon	206	62	70	69	4512	4248	4213	5075
chr1:6867043:+|chr1:6885270:+	chr1:6867043-6885270	CAMTA1	circular_RNA|multiple_exon	205	62	16	30	2427	2350	2161	2770
chr22:47188417:+|chr22:47193517:+	chr22:47188417-47193517	TBC1D22A	circular_RNA|multiple_exon	232	62	27	10	2327.67	2194	2173	2616
chr2:101521195:+|chr2:101554304:+	chr2:101521195-101554304	NPAS2	circular_RNA|multiple_exon	142	62	61	44	14787	12779	14535	17047
chr3:47814426:-|chr3:47777524:-	chr3:47814426-47777524	SMARCC1	circular_RNA|multiple_exon	211	62	34	44	28496.7	26960	26449	32081
chr4:1902353:+|chr4:1932497:+	chr4:1902353-1932497	NSD2	circular_RNA|multiple_exon	284	62	83	76	NaN	NaN	NaN	NaN
chr5:139818046:+|chr5:139825560:+	chr5:139818046-139825560	ANKHD1	circular_RNA|multiple_exon	389	62	20	18	525.33	502	485	589
chr7:101559395:+|chr7:101758553:+	chr7:101559395-101758553	CUX1	circular_RNA|multiple_exon	176	62	91	89	25456	23572	24355	28441
chr7:116769847:+|chr7:116778586:+	chr7:116769847-116778586	ST7	circular_RNA|multiple_exon	113	62	12	4	6191	5740	5918	6915
chr8:144557755:-|chr8:144547887:-	chr8:144557755-144547887	ZC3H3	circular_RNA|multiple_exon	318	62	35	12	5201.67	4590	4759	6256
chr9:102606931:+|chr9:102609897:+	chr9:102606931-102609897	NR4A3	circular_RNA|multiple_exon	377	62	22	7	2083.33	2109	2097	2044
chr9:123595734:-|chr9:123593609:-	chr9:123595734-123593609	PSMD5	circular_RNA|multiple_exon	272	62	50	28	12310.7	11739	11328	13865
chr9:86301070:-|chr9:86293356:-	chr9:86301070-86293356	UBQLN1	circular_RNA|multiple_exon	309	62	41	69	32633	29805	30677	37417
chr10:86177527:+|chr10:86198463:+	chr10:86177527-86198463	CCSER2	circular_RNA|multiple_exon	254	61	68	18	1267.67	1222	1189	1392
chr10:89536184:-|chr10:89527430:-	chr10:89536184-89527430	ATAD1	circular_RNA|multiple_exon	156	61	47	37	6816	6182	6875	7391
chr13:95863035:-|chr13:95858786:-	chr13:95863035-95858786	ABCC4	circular_RNA|multiple_exon	338	61	52	33	3489.67	3178	3312	3979
chr16:53907698:+|chr16:53922863:+	chr16:53907698-53922863	FTO	circular_RNA|multiple_exon	198	61	163	88	3390	3405	3058	3707
chr16:57513600:-|chr16:57507525:-	chr16:57513600-57507525	DOK4	circular_RNA|multiple_exon	369	61	54	59	17472.3	16311	16518	19588
chr1:225266909:+|chr1:225284941:+	chr1:225266909-225284941	DNAH14	circular_RNA|multiple_exon	462	61	23	43	921.67	863	873	1029
chr1:40654727:+|chr1:40668286:+	chr1:40654727-40668286	RLF	circular_RNA|multiple_exon	356	61	81	49	2053.67	2065	1949	2147
chr1:78267016:+|chr1:78280916:+	chr1:78267016-78280916	MIGA1	circular_RNA|multiple_exon	300	61	73	25	NaN	NaN	NaN	NaN
chr2:15651474:-|chr2:15629018:-	chr2:15651474-15629018	NBAS	circular_RNA|multiple_exon	266	61	71	37	4584.33	4585	4403	4765
chr3:149613260:+|chr3:149639014:+	chr3:149613260-149639014	RNF13	circular_RNA|multiple_exon	118	61	67	64	2663	2504	2582	2903
chr5:37303516:-|chr5:37301539:-	chr5:37303516-37301539	NUP155	circular_RNA|multiple_exon	267	61	50	49	16106.3	15459	15797	17063
chr5:76760634:-|chr5:76745585:-	chr5:76760634-76745585	WDR41	circular_RNA|multiple_exon	148	61	43	64	2910.67	2844	2688	3200
chr6:158994452:+|chr6:159046786:+	chr6:158994452-159046786	TMEM181	circular_RNA|multiple_exon	154	61	64	84	3417	3104	3441	3706
chr7:155471302:+|chr7:155473602:+	chr7:155471302-155473602	RBM33	circular_RNA|multiple_exon	394	61	49	15	7872.33	7139	7715	8763
chr7:24663282:+|chr7:24708279:+	chr7:24663282-24708279	MPP6	circular_RNA|multiple_exon	282	61	65	103	2367.67	2218	2219	2666
chr7:44714010:+|chr7:44715748:+	chr7:44714010-44715748	OGDH	circular_RNA|multiple_exon	520	61	109	38	63341.3	60042	59886	70096
chr9:125659855:-|chr9:125627628:-	chr9:125659855-125627628	RC3H2	circular_RNA|multiple_exon	605	61	59	20	4972	5078	4660	5178
chr11:68153784:+|chr11:68157520:+	chr11:68153784-68157520	LRP5	circular_RNA|multiple_exon	567	60	38	39	26440	23685	25339	30296
chr11:9229179:-|chr11:9225207:-	chr11:9229179-9225207	DENND5A	circular_RNA|multiple_exon	728	60	10	35	14074	13047	13500	15675
chr11:94532556:+|chr11:94533477:+	chr11:94532556-94533477	AMOTL1	circular_RNA|single_exon	921	60	71	22	12174.3	11789	12052	12682
chr14:50141145:-|chr14:50131344:-	chr14:50141145-50131344	POLE2	circular_RNA|multiple_exon	125	60	2	0	1162.67	1128	1138	1222
chr15:92663695:+|chr15:92671719:+	chr15:92663695-92671719	SLCO3A1	circular_RNA|multiple_exon	302	60	65	33	26786.3	25929	26205	28225
chr19:48229069:+|chr19:48229481:+	chr19:48229069-48229481	EHD2	circular_RNA|single_exon	412	60	23	47	20851.3	18703	19377	24474
chr1:8674745:-|chr1:8555123:-	chr1:8674745-8555123	RERE	circular_RNA|multiple_exon	224	60	12	31	3531.67	3253	3320	4022
chr21:30698380:+|chr21:30702014:+	chr21:30698380-30702014	BACH1	circular_RNA|multiple_exon	1540	60	41	74	3780.67	3463	3620	4259
chr22:28702631:-|chr22:28692186:-	chr22:28702631-28692186	TTC28	circular_RNA|multiple_exon	277	60	110	147	3992.67	3855	3910	4213
chr3:138290198:-|chr3:138289160:-	chr3:138290198-138289160	CEP70	circular_RNA|multiple_exon	270	60	75	79	1212.67	1331	1095	1212
chr3:155611307:+|chr3:155633981:+	chr3:155611307-155633981	GMPS	circular_RNA|multiple_exon	354	60	12	17	19888.3	18968	18461	22236
chr5:78281381:-|chr5:78251118:-	chr5:78281381-78251118	ARSB	circular_RNA|multiple_exon	828	60	81	34	3800.33	3860	3690	3851
chr7:100417918:-|chr7:100417179:-	chr7:100417918-100417179	EPHB4	circular_RNA|multiple_exon	487	60	92	83	19535.7	16753	18808	23046
chr7:40037093:+|chr7:40041630:+	chr7:40037093-40041630	CDK13	circular_RNA|multiple_exon	340	60	95	87	7255	6401	7154	8210
chr9:33973235:-|chr9:33960824:-	chr9:33973235-33960824	UBAP2	circular_RNA|multiple_exon	106	60	81	23	6033.33	5688	5840	6572
chr9:77632364:-|chr9:77611363:-	chr9:77632364-77611363	CARNMT1	circular_RNA|multiple_exon	308	60	41	58	NaN	NaN	NaN	NaN
chr10:91511103:+|chr10:91522592:+	chr10:91511103-91522592	KIF20B	circular_RNA|multiple_exon	322	59	11	40	4681.33	4640	4512	4892
chr12:112757546:-|chr12:112757029:-	chr12:112757546-112757029	HECTD4	circular_RNA|multiple_exon	694	59	103	30	5745	5730	5461	6044
chr12:117402502:+|chr12:117426674:+	chr12:117402502-117426674	FBXW8	circular_RNA|multiple_exon	363	59	64	62	1968.33	1906	1765	2234
chr12:133312098:-|chr12:133310971:-	chr12:133312098-133310971	ANKLE2	circular_RNA|multiple_exon	1282	59	142	135	19374.7	17613	19414	21097
chr14:63483672:-|chr14:63447590:-	chr14:63483672-63447590	KCNH5	circular_RNA|multiple_exon	515	59	18	34	334.33	336	288	379
chr15:49517402:+|chr15:49620327:+	chr15:49517402-49620327	GALK2	circular_RNA|multiple_exon	322	59	48	21	2176.33	2047	2012	2470
chr16:11941663:-|chr16:11940358:-	chr16:11941663-11940358	RSL1D1	circular_RNA|multiple_exon	298	59	49	97	38445.7	33674	35948	45715
chr18:12360050:-|chr18:12356693:-	chr18:12360050-12356693	AFG3L2	circular_RNA|multiple_exon	261	59	2	6	15003.7	13965	13758	17288
chr18:12999420:+|chr18:13030607:+	chr18:12999420-13030607	CEP192	circular_RNA|multiple_exon	310	59	66	143	2703	2736	2507	2866
chr1:17975049:+|chr1:17983203:+	chr1:17975049-17983203	ARHGEF10L	circular_RNA|multiple_exon	275	59	4	2	3859.67	3584	3630	4365
chr1:207930359:+|chr1:207940540:+	chr1:207930359-207940540	CD46	circular_RNA|multiple_exon	370	59	63	67	49344.7	47867	49349	50818
chr1:51874004:-|chr1:51868107:-	chr1:51874004-51868107	EPS15	circular_RNA|multiple_exon	287	59	58	48	3145	3005	3041	3389
chr20:34389413:+|chr20:34435356:+	chr20:34389413-34435356	PHF20	circular_RNA|multiple_exon	565	59	43	50	8327	7812	7818	9351
chr2:190656516:+|chr2:190682906:+	chr2:190656516-190682906	PMS1	circular_RNA|multiple_exon	204	59	20	69	511.67	495	502	538
chr2:26029206:-|chr2:26022254:-	chr2:26029206-26022254	ASXL2	circular_RNA|multiple_exon	258	59	134	117	3896	3735	3833	4120
chr2:89082251:+|chr2:89092011:+	chr2:89082251-89092011	ANKRD36BP2	circular_RNA|multiple_exon	101	59	13	37	69.67	78	62	69
chr3:14485132:+|chr3:14489324:+	chr3:14485132-14489324	SLC6A6	circular_RNA|multiple_exon	473	59	81	30	17447	16987	17132	18222
chr5:14405957:+|chr5:14420130:+	chr5:14405957-14420130	TRIO	circular_RNA|multiple_exon	349	59	41	35	33400	29939	32178	38083
chr5:179134133:+|chr5:179136060:+	chr5:179134133-179136060	CANX	circular_RNA|multiple_exon	139	59	16	56	126443	114574	124358	140397
chr7:138774505:-|chr7:138768526:-	chr7:138774505-138768526	ZC3HAV1	circular_RNA|multiple_exon	387	59	37	87	10299.7	9853	9977	11069
chr7:35058208:-|chr7:35050080:-	chr7:35058208-35050080	DPY19L1	circular_RNA|multiple_exon	117	59	52	112	4430	4318	4356	4616
chr7:80435074:-|chr7:80418622:-	chr7:80435074-80418622	SEMA3C	circular_RNA|multiple_exon	341	59	45	54	7010	6175	7067	7788
chr9:140648623:+|chr9:140657272:+	chr9:140648623-140657272	EHMT1	circular_RNA|multiple_exon	265	59	63	37	12821.7	11723	12113	14629
chrX:150789402:+|chrX:150794002:+	chrX:150789402-150794002	PASD1	circular_RNA|multiple_exon	181	59	37	89	6496	6157	5915	7416
chr11:66523824:+|chr11:66529921:+	chr11:66523824-66529921	C11orf80	circular_RNA|multiple_exon	523	58	35	46	804.33	839	736	838
chr11:74500671:+|chr11:74528759:+	chr11:74500671-74528759	RNF169	circular_RNA|multiple_exon	191	58	19	81	3986.67	3829	3936	4195
chr16:11114050:+|chr16:11145498:+	chr16:11114050-11145498	CLEC16A	circular_RNA|multiple_exon	260	58	25	15	4922.67	4666	4748	5354
chr17:45741525:+|chr17:45745776:+	chr17:45741525-45745776	KPNB1	circular_RNA|multiple_exon	334	58	88	44	70435.7	63884	66569	80854
chr17:62818511:-|chr17:62817885:-	chr17:62818511-62817885	PLEKHM1P1	circular_RNA|single_exon	626	58	38	40	NaN	NaN	NaN	NaN
chr18:74561482:+|chr18:74593468:+	chr18:74561482-74593468	ZNF236	circular_RNA|multiple_exon	370	58	42	33	829.67	821	783	885
chr1:117944808:+|chr1:118009049:+	chr1:117944808-118009049	MAN1A2	circular_RNA|multiple_exon	348	58	74	66	4049.67	4001	3833	4315
chr1:22816373:+|chr1:22818026:+	chr1:22816373-22818026	ZBTB40	circular_RNA|multiple_exon	898	58	78	86	6759.33	6169	6242	7867
chr20:50307358:-|chr20:50290692:-	chr20:50307358-50290692	ATP9A	circular_RNA|multiple_exon	240	58	55	21	11539.7	11671	11482	11466
chr2:61508377:-|chr2:61505300:-	chr2:61508377-61505300	USP34	circular_RNA|multiple_exon	272	58	62	33	7992.33	8085	7738	8154
chr4:1305767:+|chr4:1321491:+	chr4:1305767-1321491	MAEA	circular_RNA|multiple_exon	335	58	41	22	5714.67	5193	5308	6643
chr5:131044965:-|chr5:131013396:-	chr5:131044965-131013396	FNIP1	circular_RNA|multiple_exon	240	58	13	36	1630.67	1645	1555	1692
chr7:73510952:+|chr7:73511519:+	chr7:73510952-73511519	LIMK1	circular_RNA|multiple_exon	224	58	9	52	10099	9571	9100	11626
chr9:135187243:-|chr9:135172274:-	chr9:135187243-135172274	SETX	circular_RNA|multiple_exon	266	58	29	65	9358.33	9349	8863	9863
chrX:12817326:+|chrX:12838922:+	chrX:12817326-12838922	PRPS2	circular_RNA|multiple_exon	342	58	27	5	13245.3	12985	12138	14613
chrX:150773118:+|chrX:150794002:+	chrX:150773118-150794002	PASD1	circular_RNA|multiple_exon	170	58	9	9	6496	6157	5915	7416
chrX:53644407:-|chrX:53641495:-	chrX:53644407-53641495	HUWE1	circular_RNA|multiple_exon	317	58	50	57	67580.7	63685	65858	73199
chr10:112723883:+|chr10:112745523:+	chr10:112723883-112745523	SHOC2	circular_RNA|multiple_exon	1073	57	1	38	3195	3293	2840	3452
chr11:68115315:+|chr11:68125315:+	chr11:68115315-68125315	LRP5	circular_RNA|multiple_exon	593	57	43	39	26440	23685	25339	30296
chr11:71693807:+|chr11:71701763:+	chr11:71693807-71701763	RNF121	circular_RNA|multiple_exon	529	57	5	32	4137.67	3394	4078	4941
chr12:50821545:+|chr12:50824353:+	chr12:50821545-50824353	LARP4	circular_RNA|multiple_exon	222	57	70	26	11262	10277	10668	12841
chr13:42442613:-|chr13:42439872:-	chr13:42442613-42439872	VWA8	circular_RNA|multiple_exon	208	57	41	40	2579	2528	2474	2735
chr13:60413582:-|chr13:60384922:-	chr13:60413582-60384922	DIAPH3	circular_RNA|multiple_exon	259	57	15	26	7291	6968	7085	7820
chr17:17075032:+|chr17:17083402:+	chr17:17075032-17083402	MPRIP	circular_RNA|multiple_exon	232	57	122	73	43858.3	39050	42194	50331
chr17:76834832:-|chr17:76823327:-	chr17:76834832-76823327	USP36	circular_RNA|multiple_exon	265	57	105	108	12134.3	10520	11766	14117
chr18:33775220:+|chr18:33783152:+	chr18:33775220-33783152	MOCOS	circular_RNA|multiple_exon	165	57	4	34	3112.67	2805	2905	3628
chr19:4430546:+|chr19:4432204:+	chr19:4430546-4432204	CHAF1A	circular_RNA|multiple_exon	347	57	38	7	14090	12894	13009	16367
chr1:225140372:+|chr1:225161855:+	chr1:225140372-225161855	DNAH14	circular_RNA|multiple_exon	171	57	67	112	921.67	863	873	1029
chr1:42776781:-|chr1:42730786:-	chr1:42776781-42730786	FOXJ3	circular_RNA|multiple_exon	134	57	56	58	4739	4537	4408	5272
chr21:45472161:+|chr21:45483666:+	chr21:45472161-45483666	TRAPPC10	circular_RNA|multiple_exon	443	57	45	24	5443.33	5212	5259	5859
chr2:230744844:-|chr2:230723488:-	chr2:230744844-230723488	TRIP12	circular_RNA|multiple_exon	205	57	62	56	13743.3	13095	13072	15063
chr2:9490937:+|chr2:9508648:+	chr2:9490937-9508648	ASAP2	circular_RNA|multiple_exon	181	57	106	98	5736	5633	5535	6040
chr3:195803993:-|chr3:195780289:-	chr3:195803993-195780289	TFRC	circular_RNA|multiple_exon	198	57	19	57	49681.3	45395	50126	53523
chr7:105135700:-|chr7:105121499:-	chr7:105135700-105121499	PUS7	circular_RNA|multiple_exon	236	57	26	43	9494.33	8964	8877	10642
chr7:158591763:-|chr7:158552177:-	chr7:158591763-158552177	ESYT2	circular_RNA|multiple_exon	136	57	15	70	24293.7	22894	24618	25369
chr7:158591763:-|chr7:158566032:-	chr7:158591763-158566032	ESYT2	circular_RNA|multiple_exon	96	57	121	106	24293.7	22894	24618	25369
chr9:140646783:+|chr9:140657272:+	chr9:140646783-140657272	EHMT1	circular_RNA|multiple_exon	222	57	39	40	12821.7	11723	12113	14629
chr12:53410257:+|chr12:53416411:+	chr12:53410257-53416411	EIF4B	circular_RNA|multiple_exon	271	56	79	52	86862.3	80839	80643	99105
chr13:41835051:-|chr13:41826781:-	chr13:41835051-41826781	MTRF1	circular_RNA|multiple_exon	529	56	36	8	708	663	721	740
chr16:11830089:-|chr16:11791981:-	chr16:11830089-11791981	TXNDC11	circular_RNA|multiple_exon	416	56	27	17	11763	11299	11596	12394
chr16:21979949:+|chr16:21987564:+	chr16:21979949-21987564	UQCRC2	circular_RNA|multiple_exon	133	56	62	82	21985.3	20181	20955	24820
chr16:89755660:+|chr16:89759734:+	chr16:89755660-89759734	CDK10	circular_RNA|multiple_exon	106	56	33	19	7773.67	6497	7780	9044
chr17:26920084:-|chr17:26918716:-	chr17:26920084-26918716	SPAG5	circular_RNA|multiple_exon	649	56	0	35	24051.3	21829	22975	27350
chr2:26587170:+|chr2:26606215:+	chr2:26587170-26606215	SELENOI	circular_RNA|multiple_exon	116	56	4	51	NaN	NaN	NaN	NaN
chr5:138145727:+|chr5:138163407:+	chr5:138145727-138163407	CTNNA1	circular_RNA|multiple_exon	158	56	108	90	72185.7	66181	69670	80706
chr5:50055477:+|chr5:50059076:+	chr5:50055477-50059076	PARP8	circular_RNA|multiple_exon	141	56	14	0	3051.67	2820	2872	3463
chr6:18160114:+|chr6:18166609:+	chr6:18160114-18166609	KDM1B	circular_RNA|multiple_exon	210	56	72	21	3370.33	3313	3130	3668
chr9:140622801:+|chr9:140638542:+	chr9:140622801-140638542	EHMT1	circular_RNA|multiple_exon	206	56	38	48	12821.7	11723	12113	14629
chr10:76153899:+|chr10:76158337:+	chr10:76153899-76158337	ADK	circular_RNA|multiple_exon	280	55	56	34	6493.33	6146	6229	7105
chr11:73431944:-|chr11:73418465:-	chr11:73431944-73418465	RAB6A	circular_RNA|multiple_exon	146	55	39	21	8017.67	7809	7494	8750
chr12:117365828:+|chr12:117387511:+	chr12:117365828-117387511	FBXW8	circular_RNA|multiple_exon	192	55	56	29	1968.33	1906	1765	2234
chr12:48491907:-|chr12:48482584:-	chr12:48491907-48482584	SENP1	circular_RNA|multiple_exon	546	55	9	6	4793.33	4470	4438	5472
chr14:23421892:-|chr14:23419523:-	chr14:23421892-23419523	HAUS4	circular_RNA|multiple_exon	238	55	74	40	6505	6000	6181	7334
chr14:31139462:+|chr14:31144271:+	chr14:31139462-31144271	SCFD1	circular_RNA|multiple_exon	220	55	15	7	2434.67	2349	2254	2701
chr14:70477471:+|chr14:70490164:+	chr14:70477471-70490164	SMOC1	circular_RNA|multiple_exon	436	55	95	37	42450.7	38987	43089	45276
chr16:4862249:-|chr16:4861171:-	chr16:4862249-4861171	GLYR1	circular_RNA|multiple_exon	396	55	81	129	16555.3	15287	15877	18502
chr19:16192723:+|chr19:16212219:+	chr19:16192723-16212219	TPM4	circular_RNA|multiple_exon	278	55	48	10	99489	90573	94012	113882
chr2:172782047:+|chr2:172809519:+	chr2:172782047-172809519	HAT1	circular_RNA|multiple_exon	224	55	59	41	4819.67	4838	4435	5186
chr5:1032267:+|chr5:1036499:+	chr5:1032267-1036499	NKD2	circular_RNA|multiple_exon	639	55	26	44	13941	13014	14084	14725
chr6:154771392:-|chr6:154743640:-	chr6:154771392-154743640	CNKSR3	circular_RNA|multiple_exon	309	55	10	0	4827.67	4676	4666	5141
chr6:154771392:-|chr6:154762426:-	chr6:154771392-154762426	CNKSR3	circular_RNA|multiple_exon	250	55	130	71	4827.67	4676	4666	5141
chr7:50742355:-|chr7:50737419:-	chr7:50742355-50737419	GRB10	circular_RNA|multiple_exon	363	55	35	27	3547.67	3134	3259	4250
chr8:141889736:-|chr8:141828376:-	chr8:141889736-141828376	PTK2	circular_RNA|multiple_exon	552	55	20	29	9364.67	8738	9046	10310
chr9:74817487:+|chr9:74828907:+	chr9:74817487-74828907	GDA	circular_RNA|multiple_exon	276	55	75	35	41151.7	39057	40312	44086
chr9:74817487:+|chr9:74834422:+	chr9:74817487-74834422	GDA	circular_RNA|multiple_exon	198	55	25	20	41151.7	39057	40312	44086
chr10:69773943:-|chr10:69726440:-	chr10:69773943-69726440	HERC4	circular_RNA|multiple_exon	279	54	72	117	11514.7	10334	11391	12819
chr10:7327916:-|chr10:7262373:-	chr10:7327916-7262373	SFMBT2	circular_RNA|multiple_exon	214	54	33	123	6130	5617	5886	6887
chr11:73620444:+|chr11:73630077:+	chr11:73620444-73630077	PAAF1	circular_RNA|multiple_exon	276	54	33	31	2395.33	2270	2238	2678
chr11:9441958:+|chr11:9446809:+	chr11:9441958-9446809	IPO7	circular_RNA|multiple_exon	210	54	94	84	38420.3	36811	36272	42178
chr12:117383169:+|chr12:117402659:+	chr12:117383169-117402659	FBXW8	circular_RNA|multiple_exon	321	54	17	20	1968.33	1906	1765	2234
chr12:69109407:+|chr12:69119576:+	chr12:69109407-69119576	NUP107	circular_RNA|multiple_exon	182	54	66	62	10498.3	9442	10036	12017
chr13:114174931:+|chr13:114193822:+	chr13:114174931-114193822	TMCO3	circular_RNA|multiple_exon	195	54	31	23	6162	6006	5775	6705
chr13:80094945:+|chr13:80113910:+	chr13:80094945-80113910	NDFIP2	circular_RNA|multiple_exon	258	54	16	13	5442.33	5050	5295	5982
chr14:23380612:-|chr14:23375404:-	chr14:23380612-23375404	RBM23	circular_RNA|multiple_exon	248	54	32	34	6992	6650	6518	7808
chr16:1873038:-|chr16:1866894:-	chr16:1873038-1866894	HAGH	circular_RNA|multiple_exon	186	54	251	162	3527.33	3485	3244	3853
chr17:53108529:+|chr17:53124515:+	chr17:53108529-53124515	STXBP4	circular_RNA|multiple_exon	161	54	11	19	671.33	684	645	685
chr19:37698156:-|chr19:37690302:-	chr19:37698156-37690302	ZNF585B	circular_RNA|multiple_exon	156	54	39	22	813	751	732	956
chr19:47767860:+|chr19:47768203:+	chr19:47767860-47768203	CCDC9	circular_RNA|multiple_exon	256	54	49	22	3013	2648	2768	3623
chr1:153734046:+|chr1:153737539:+	chr1:153734046-153737539	INTS3	circular_RNA|multiple_exon	225	54	78	78	20700.3	19104	19882	23115
chr1:35824526:+|chr1:35827390:+	chr1:35824526-35827390	ZMYM4	circular_RNA|multiple_exon	474	54	71	53	6034.33	6058	5776	6269
chr20:35832288:+|chr20:35838568:+	chr20:35832288-35838568	RPN2	circular_RNA|multiple_exon	193	54	42	50	93910.3	83749	92062	105920
chr21:45064273:-|chr21:45050203:-	chr21:45064273-45050203	HSF2BP	circular_RNA|multiple_exon	235	54	59	64	641.33	570	580	774
chr2:101911643:-|chr2:101898321:-	chr2:101911643-101898321	RNF149	circular_RNA|multiple_exon	448	54	90	51	5192.33	4516	4956	6105
chr2:168986268:-|chr2:168920010:-	chr2:168986268-168920010	STK39	circular_RNA|multiple_exon	118	54	15	17	2165	2135	1915	2445
chr4:128995615:+|chr4:128999117:+	chr4:128995615-128999117	LARP1B	circular_RNA|multiple_exon	179	54	31	69	2285.67	2205	2146	2506
chr4:129752888:+|chr4:129773423:+	chr4:129752888-129773423	JADE1	circular_RNA|multiple_exon	288	54	52	36	NaN	NaN	NaN	NaN
chr4:140060651:-|chr4:140046318:-	chr4:140060651-140046318	ELF2	circular_RNA|multiple_exon	249	54	30	51	2081.33	1990	1957	2297
chr5:70888753:+|chr5:70900295:+	chr5:70888753-70900295	MCCC2	circular_RNA|multiple_exon	154	54	22	45	12946.3	12325	11962	14552
chr6:127469793:+|chr6:127476583:+	chr6:127469793-127476583	RSPO3	circular_RNA|multiple_exon	388	54	18	21	2767.33	2577	2817	2908
chr8:128236929:-|chr8:128231055:-	chr8:128236929-128231055	CASC19	circular_RNA|multiple_exon	334	54	49	42	NaN	NaN	NaN	NaN
chr8:141762415:-|chr8:141745350:-	chr8:141762415-141745350	PTK2	circular_RNA|multiple_exon	119	54	25	44	9364.67	8738	9046	10310
chr8:28570974:+|chr8:28575724:+	chr8:28570974-28575724	EXTL3	circular_RNA|multiple_exon	2715	54	46	62	9023.33	8319	8620	10131
chr8:62566219:-|chr8:62546242:-	chr8:62566219-62546242	ASPH	circular_RNA|multiple_exon	136	54	80	116	39717.7	36797	38100	44256
chr9:138774924:-|chr9:138754313:-	chr9:138774924-138754313	CAMSAP1	circular_RNA|multiple_exon	403	54	35	9	14127.3	12787	13362	16233
chr9:74313120:-|chr9:74305008:-	chr9:74313120-74305008	TMEM2	circular_RNA|multiple_exon	530	54	27	31	19447.7	18520	18842	20981
chrX:53707139:-|chrX:53672263:-	chrX:53707139-53672263	HUWE1	circular_RNA|multiple_exon	289	54	28	12	67580.7	63685	65858	73199
chr11:32611093:+|chr11:32617593:+	chr11:32611093-32617593	EIF3M	circular_RNA|multiple_exon	137	53	30	25	22250	20831	20877	25042
chr12:125438757:-|chr12:125436944:-	chr12:125438757-125436944	DHX37	circular_RNA|multiple_exon	1466	53	77	19	13630.3	12122	12896	15873
chr12:27156323:-|chr12:27148170:-	chr12:27156323-27148170	TM7SF3	circular_RNA|multiple_exon	185	53	10	21	9433.67	9064	8994	10243
chr15:42560230:-|chr15:42553156:-	chr15:42560230-42553156	TMEM87A	circular_RNA|multiple_exon	129	53	71	40	5457.33	4636	5436	6300
chr15:49528048:+|chr15:49531564:+	chr15:49528048-49531564	GALK2	circular_RNA|multiple_exon	193	53	29	33	2176.33	2047	2012	2470
chr15:59510286:-|chr15:59487660:-	chr15:59510286-59487660	MYO1E	circular_RNA|multiple_exon	302	53	78	63	44149	41434	42180	48833
chr16:9024254:-|chr16:9014216:-	chr16:9024254-9014216	USP7	circular_RNA|multiple_exon	192	53	45	57	21889.7	21038	20787	23844
chr17:3976050:-|chr17:3969741:-	chr17:3976050-3969741	ZZEF1	circular_RNA|multiple_exon	241	53	34	37	8271.67	7802	7646	9367
chr18:196637:+|chr18:199316:+	chr18:196637-199316	USP14	circular_RNA|multiple_exon	244	53	26	11	6701	6465	6383	7255
chr1:150464887:+|chr1:150469384:+	chr1:150464887-150469384	TARS2	circular_RNA|multiple_exon	176	53	24	42	9231.33	8093	8782	10819
chr1:225140372:+|chr1:225156576:+	chr1:225140372-225156576	DNAH14	circular_RNA|multiple_exon	224	53	83	226	921.67	863	873	1029
chr1:35846860:+|chr1:35854683:+	chr1:35846860-35854683	ZMYM4	circular_RNA|multiple_exon	346	53	35	124	6034.33	6058	5776	6269
chr21:42598193:+|chr21:42622828:+	chr21:42598193-42622828	BACE2	circular_RNA|multiple_exon	237	53	26	10	48821.3	45256	48828	52380
chr22:36745300:-|chr22:36737415:-	chr22:36745300-36737415	MYH9	circular_RNA|multiple_exon	483	53	99	31	123849	108250	119592	143705
chr3:126366139:-|chr3:126348222:-	chr3:126366139-126348222	TXNRD3	circular_RNA|multiple_exon	152	53	41	14	1025	1139	875	1061
chr3:155611307:+|chr3:155624052:+	chr3:155611307-155624052	GMPS	circular_RNA|multiple_exon	284	53	24	64	19888.3	18968	18461	22236
chr4:103647840:-|chr4:103635595:-	chr4:103647840-103635595	MANBA	circular_RNA|multiple_exon	217	53	24	14	2849.33	2609	2715	3224
chr5:135483521:+|chr5:135489852:+	chr5:135483521-135489852	SMAD5	circular_RNA|multiple_exon	645	53	40	45	3460.67	3241	3389	3752
chr5:32143986:-|chr5:32135678:-	chr5:32143986-32135678	GOLPH3	circular_RNA|multiple_exon	245	53	9	15	13490.7	13116	12401	14955
chr5:33453394:+|chr5:33456332:+	chr5:33453394-33456332	TARS	circular_RNA|multiple_exon	155	53	0	21	53442.7	48896	48475	62957
chr5:74137504:-|chr5:74109665:-	chr5:74137504-74109665	FAM169A	circular_RNA|multiple_exon	313	53	85	41	163.33	166	155	169
chr6:90460251:-|chr6:90458942:-	chr6:90460251-90458942	MDN1	circular_RNA|multiple_exon	324	53	0	0	7485	7022	7222	8211
chr7:44684926:+|chr7:44706450:+	chr7:44684926-44706450	OGDH	circular_RNA|multiple_exon	247	53	79	31	63341.3	60042	59886	70096
chr7:72884813:-|chr7:72879769:-	chr7:72884813-72879769	BAZ1B	circular_RNA|multiple_exon	236	53	48	36	29541	28113	28001	32509
chr10:70497602:+|chr10:70502326:+	chr10:70497602-70502326	CCAR1	circular_RNA|multiple_exon	185	52	35	35	16451.3	15151	15822	18381
chr12:125587225:+|chr12:125591814:+	chr12:125587225-125591814	AACS	circular_RNA|multiple_exon	261	52	9	23	8070	7713	7541	8956
chr12:20774230:+|chr12:20792891:+	chr12:20774230-20792891	PDE3A	circular_RNA|multiple_exon	226	52	69	39	12899.7	12471	12637	13591
chr12:20790034:+|chr12:20807139:+	chr12:20790034-20807139	PDE3A	circular_RNA|multiple_exon	395	52	34	64	12899.7	12471	12637	13591
chr13:20426330:-|chr13:20425495:-	chr13:20426330-20425495	ZMYM5	circular_RNA|multiple_exon	942	52	89	57	591.33	587	555	632
chr13:77818086:-|chr13:77779391:-	chr13:77818086-77779391	MYCBP2	circular_RNA|multiple_exon	272	52	19	18	8516.33	8629	7884	9036
chr15:75819602:-|chr15:75815462:-	chr15:75819602-75815462	PTPN9	circular_RNA|multiple_exon	267	52	13	18	4511.67	4325	4076	5134
chr15:83832827:-|chr15:83819967:-	chr15:83832827-83819967	HDGFL3	circular_RNA|multiple_exon	182	52	49	64	NaN	NaN	NaN	NaN
chr16:21623966:+|chr16:21636436:+	chr16:21623966-21636436	METTL9	circular_RNA|multiple_exon	374	52	51	56	15811	16335	14878	16220
chr16:47531310:+|chr16:47644831:+	chr16:47531310-47644831	PHKB	circular_RNA|multiple_exon	183	52	5	25	7094.33	6918	6718	7647
chr17:80828100:+|chr17:80858607:+	chr17:80828100-80858607	TBCD	circular_RNA|multiple_exon	345	52	27	36	9362.33	9025	8829	10233
chr1:151288985:-|chr1:151288049:-	chr1:151288985-151288049	PI4KB	circular_RNA|multiple_exon	968	52	25	10	11445.3	10380	10692	13264
chr1:31479949:-|chr1:31478700:-	chr1:31479949-31478700	PUM1	circular_RNA|multiple_exon	286	52	75	61	11260	10471	10688	12621
chr1:35846860:+|chr1:35855699:+	chr1:35846860-35855699	ZMYM4	circular_RNA|multiple_exon	324	52	12	56	6034.33	6058	5776	6269
chr1:52299842:-|chr1:52289336:-	chr1:52299842-52289336	NRDC	circular_RNA|multiple_exon	275	52	108	68	NaN	NaN	NaN	NaN
chr20:40179999:-|chr20:40161689:-	chr20:40179999-40161689	CHD6	circular_RNA|multiple_exon	290	52	58	65	5918.33	5588	5724	6443
chr21:40604424:-|chr21:40596334:-	chr21:40604424-40596334	BRWD1	circular_RNA|multiple_exon	186	52	6	11	3091.67	3088	2892	3295
chr2:169038600:-|chr2:168994598:-	chr2:169038600-168994598	STK39	circular_RNA|multiple_exon	245	52	21	52	2165	2135	1915	2445
chr2:181846745:+|chr2:181848820:+	chr2:181846745-181848820	UBE2E3	circular_RNA|multiple_exon	305	52	35	33	3918.33	3703	3595	4457
chr2:20527139:-|chr2:20478344:-	chr2:20527139-20478344	PUM2	circular_RNA|multiple_exon	304	52	15	44	6880.33	6743	6293	7605
chr3:17051166:+|chr3:17056403:+	chr3:17051166-17056403	PLCL2	circular_RNA|multiple_exon	2689	52	110	115	3091	3130	2850	3293
chr3:33731424:-|chr3:33725851:-	chr3:33731424-33725851	CLASP2	circular_RNA|multiple_exon	299	52	13	7	4924.33	4786	4662	5325
chr3:50137415:+|chr3:50143142:+	chr3:50137415-50143142	RBM5	circular_RNA|multiple_exon	232	52	84	23	6612	5872	6539	7425
chr4:128590191:+|chr4:128609022:+	chr4:128590191-128609022	INTU	circular_RNA|multiple_exon	307	52	21	65	329.67	279	347	363
chr4:148778704:+|chr4:148803083:+	chr4:148778704-148803083	ARHGAP10	circular_RNA|multiple_exon	1000	52	46	67	2106	1956	1954	2408
chr5:133509713:-|chr5:133494146:-	chr5:133509713-133494146	SKP1	circular_RNA|multiple_exon	228	52	36	12	21703.3	21321	19938	23851
chr5:14270934:+|chr5:14336836:+	chr5:14270934-14336836	TRIO	circular_RNA|multiple_exon	265	52	89	30	33400	29939	32178	38083
chr7:140494267:-|chr7:140476712:-	chr7:140494267-140476712	BRAF	circular_RNA|multiple_exon	335	52	30	54	1636.67	1591	1545	1774
chr7:17915413:-|chr7:17908030:-	chr7:17915413-17908030	SNX13	circular_RNA|multiple_exon	204	52	49	48	2121.33	2155	1977	2232
chr7:27672064:-|chr7:27668990:-	chr7:27672064-27668990	HIBADH	circular_RNA|multiple_exon	230	52	47	41	8894.33	8580	8340	9763
chr9:111870850:-|chr9:111843119:-	chr9:111870850-111843119	TMEM245	circular_RNA|multiple_exon	221	52	57	37	11152	10708	10900	11848
chr9:19096767:-|chr9:19076600:-	chr9:19096767-19076600	HAUS6	circular_RNA|multiple_exon	197	52	6	6	4190.33	4007	4109	4455
chr10:79767624:-|chr10:79761955:-	chr10:79767624-79761955	POLR3A	circular_RNA|multiple_exon	275	51	24	16	6445.67	5871	5979	7487
chr12:57928235:-|chr12:57927736:-	chr12:57928235-57927736	DCTN2	circular_RNA|multiple_exon	560	51	0	0	9225.67	8498	8462	10717
chr15:75819602:-|chr15:75809600:-	chr15:75819602-75809600	PTPN9	circular_RNA|multiple_exon	248	51	52	68	4511.67	4325	4076	5134
chr17:66303084:+|chr17:66397591:+	chr17:66303084-66397591	ARSG	circular_RNA|multiple_exon	1176	51	21	27	1643.67	1749	1450	1732
chr17:73239651:-|chr17:73238417:-	chr17:73239651-73238417	GGA3	circular_RNA|multiple_exon	85	51	81	73	5351.67	4732	5147	6176
chr1:235658138:-|chr1:235634164:-	chr1:235658138-235634164	B3GALNT2	circular_RNA|multiple_exon	227	51	81	36	6166.67	6095	5656	6749
chr1:33760538:+|chr1:33760906:+	chr1:33760538-33760906	ZNF362	circular_RNA|multiple_exon	236	51	39	22	1530	1653	1435	1502
chr20:57470667:+|chr20:57480535:+	chr20:57470667-57480535	GNAS	circular_RNA|multiple_exon	169	51	19	58	135679	127524	128082	151432
chr2:203620261:+|chr2:203624076:+	chr2:203620261-203624076	FAM117B	circular_RNA|multiple_exon	263	51	4	0	806	734	731	953
chr2:242644068:+|chr2:242651486:+	chr2:242644068-242651486	ING5	circular_RNA|multiple_exon	164	51	83	17	1945.33	1661	1852	2323
chr3:125042288:-|chr3:125032152:-	chr3:125042288-125032152	ZNF148	circular_RNA|multiple_exon	483	51	22	64	3550	3358	3438	3854
chr3:128525215:+|chr3:128526514:+	chr3:128525215-128526514	RAB7A	circular_RNA|multiple_exon	346	51	71	71	37609	34729	34437	43661
chr3:75790887:-|chr3:75790427:-	chr3:75790887-75790427	ZNF717	circular_RNA|multiple_exon	218	51	11	27	371.67	294	374	447
chr4:128995615:+|chr4:129003460:+	chr4:128995615-129003460	LARP1B	circular_RNA|multiple_exon	198	51	71	74	2285.67	2205	2146	2506
chr4:41663437:+|chr4:41673611:+	chr4:41663437-41673611	LIMCH1	circular_RNA|multiple_exon	130	51	66	18	27918	25834	27360	30560
chr6:28239632:+|chr6:28240564:+	chr6:28239632-28240564	ZSCAN26	circular_RNA|multiple_exon	197	51	5	35	799.33	765	806	827
chr6:82941559:-|chr6:82933785:-	chr6:82941559-82933785	IBTK	circular_RNA|multiple_exon	241	51	14	14	3303	3287	3112	3510
chr8:1824737:+|chr8:1833873:+	chr8:1824737-1833873	ARHGEF10	circular_RNA|multiple_exon	269	51	88	11	8369.67	7742	8020	9347
chr8:37735069:-|chr8:37734627:-	chr8:37735069-37734627	RAB11FIP1	circular_RNA|multiple_exon	1450	51	82	20	5728.67	5535	5209	6442
chr9:33528725:+|chr9:33536943:+	chr9:33528725-33536943	ANKRD18B	circular_RNA|multiple_exon	181	51	0	0	331.67	298	338	359
chr10:1130343:+|chr10:1142186:+	chr10:1130343-1142186	WDR37	circular_RNA|multiple_exon	211	50	38	68	1007	970	975	1076
chr10:77795766:+|chr10:77818541:+	chr10:77795766-77818541	LRMDA	circular_RNA|multiple_exon	245	50	20	5	NaN	NaN	NaN	NaN
chr10:931700:-|chr10:882343:-	chr10:931700-882343	LARP4B	circular_RNA|multiple_exon	222	50	8	9	6954.67	6381	6464	8019
chr11:34104372:+|chr11:34111003:+	chr11:34104372-34111003	CAPRIN1	circular_RNA|multiple_exon	113	50	27	42	46416.3	44556	43941	50752
chr11:3797251:-|chr11:3789811:-	chr11:3797251-3789811	NUP98	circular_RNA|multiple_exon	302	50	24	39	31199.7	29575	29560	34464
chr15:76585041:-|chr15:76576098:-	chr15:76585041-76576098	ETFA	circular_RNA|multiple_exon	165	50	73	0	16412	15121	15277	18838
chr16:1004666:-|chr16:984190:-	chr16:1004666-984190	LMF1	circular_RNA|multiple_exon	377	50	35	20	1900	1719	1820	2161
chr16:21972649:+|chr16:21987564:+	chr16:21972649-21987564	UQCRC2	circular_RNA|multiple_exon	213	50	12	31	21985.3	20181	20955	24820
chr17:19554860:+|chr17:19575269:+	chr17:19554860-19575269	ALDH3A2	circular_RNA|multiple_exon	419	50	20	33	11840.3	11209	11039	13273
chr19:313643:-|chr19:311845:-	chr19:313643-311845	MIER2	circular_RNA|multiple_exon	245	50	142	56	2892.33	2639	2573	3465
chr1:228401142:+|chr1:228402799:+	chr1:228401142-228402799	OBSCN	circular_RNA|multiple_exon	577	50	39	51	19036	17589	18238	21281
chr1:32792540:+|chr1:32793278:+	chr1:32792540-32793278	HDAC1	circular_RNA|multiple_exon	994	50	17	45	23565.7	20821	22362	27514
chr20:33077071:+|chr20:33080402:+	chr20:33077071-33080402	ITCH	circular_RNA|multiple_exon	216	50	40	39	6108.33	5492	5926	6907
chr20:33981999:-|chr20:33954360:-	chr20:33981999-33954360	UQCC1	circular_RNA|multiple_exon	161	50	37	13	NaN	NaN	NaN	NaN
chr20:61488990:-|chr20:61485368:-	chr20:61488990-61485368	TCFL5	circular_RNA|multiple_exon	384	50	86	35	3592.33	3541	3414	3822
chr20:61545758:-|chr20:61537239:-	chr20:61545758-61537239	DIDO1	circular_RNA|multiple_exon	409	50	97	95	21151.7	19201	21065	23189
chr21:38311294:-|chr21:38302551:-	chr21:38311294-38302551	HLCS	circular_RNA|multiple_exon	344	50	13	16	2953.67	2902	2753	3206
chr3:119219542:+|chr3:119222868:+	chr3:119219542-119222868	TIMMDC1	circular_RNA|multiple_exon	232	50	33	61	12046	11058	10976	14104
chr3:167759262:-|chr3:167754624:-	chr3:167759262-167754624	GOLIM4	circular_RNA|multiple_exon	240	50	32	35	14820.3	14005	14239	16217
chr4:1902353:+|chr4:1952930:+	chr4:1902353-1952930	NSD2	circular_RNA|multiple_exon	271	50	14	39	NaN	NaN	NaN	NaN
chr4:88116842:-|chr4:88116476:-	chr4:88116842-88116476	KLHL8	circular_RNA|single_exon	366	50	63	34	1038	1075	917	1122
chr5:137284873:-|chr5:137278564:-	chr5:137284873-137278564	FAM13B	circular_RNA|multiple_exon	392	50	39	11	2294	2159	2248	2475
chr5:167915607:+|chr5:167922441:+	chr5:167915607-167922441	RARS	circular_RNA|multiple_exon	255	50	88	88	12325.3	11563	11392	14021
chr5:179996110:+|chr5:179998432:+	chr5:179996110-179998432	CNOT6	circular_RNA|multiple_exon	432	50	14	8	3731	3636	3462	4095
chr5:413459:+|chr5:428121:+	chr5:413459-428121	AHRR	circular_RNA|multiple_exon	288	50	115	60	37759.7	36743	38416	38120
chr6:30856465:+|chr6:30857207:+	chr6:30856465-30857207	DDR1	circular_RNA|multiple_exon	550	50	38	44	11109.7	10768	10650	11911
chr6:57244699:+|chr6:57398317:+	chr6:57244699-57398317	PRIM2	circular_RNA|multiple_exon	147	50	2	10	3482.33	3261	3293	3893
chr7:131113792:+|chr7:131163436:+	chr7:131113792-131163436	MKLN1	circular_RNA|multiple_exon	318	50	33	10	11150.7	10555	10575	12322
chr7:2262389:-|chr7:2252847:-	chr7:2262389-2252847	MAD1L1	circular_RNA|multiple_exon	201	50	131	57	5426.67	4990	5077	6213
chr7:29994976:-|chr7:29976172:-	chr7:29994976-29976172	SCRN1	circular_RNA|multiple_exon	346	50	0	29	23255.7	21855	21120	26792
chr8:141874498:-|chr8:141856359:-	chr8:141874498-141856359	PTK2	circular_RNA|multiple_exon	117	50	41	17	9364.67	8738	9046	10310
chr9:140611078:+|chr9:140611634:+	chr9:140611078-140611634	EHMT1	circular_RNA|multiple_exon	980	50	39	27	12821.7	11723	12113	14629
chr11:129979324:+|chr11:129992408:+	chr11:129979324-129992408	APLP2	circular_RNA|multiple_exon	602	49	45	52	135631	121280	132166	153448
chr11:2993473:-|chr11:2991033:-	chr11:2993473-2991033	NAP1L4	circular_RNA|multiple_exon	242	49	11	18	26211	23911	24182	30540
chr12:27521195:+|chr12:27533337:+	chr12:27521195-27533337	ARNTL2	circular_RNA|multiple_exon	307	49	65	63	1571	1690	1407	1616
chr14:35078948:-|chr14:35062251:-	chr14:35078948-35062251	SNX6	circular_RNA|multiple_exon	209	49	24	14	2929.33	2999	2617	3172
chr15:91523619:-|chr15:91522388:-	chr15:91523619-91522388	PRC1	circular_RNA|multiple_exon	283	49	36	4	43901	40183	41757	49763
chr17:57161450:-|chr17:57148184:-	chr17:57161450-57148184	TRIM37	circular_RNA|multiple_exon	211	49	22	22	3352.67	3362	3158	3538
chr17:78865520:+|chr17:78867665:+	chr17:78865520-78867665	RPTOR	circular_RNA|multiple_exon	275	49	21	44	7374.67	6568	7003	8553
chr19:17626982:+|chr19:17628659:+	chr19:17626982-17628659	PGLS	circular_RNA|multiple_exon	247	49	57	44	8157.33	7915	7453	9104
chr19:18285850:+|chr19:18286507:+	chr19:18285850-18286507	IFI30	circular_RNA|multiple_exon	274	49	37	125	37179.7	32313	36045	43181
chr19:19681642:-|chr19:19675742:-	chr19:19681642-19675742	PBX4	circular_RNA|multiple_exon	403	49	47	32	938.33	839	889	1087
chr1:179306972:+|chr1:179310445:+	chr1:179306972-179310445	SOAT1	circular_RNA|multiple_exon	341	49	48	16	21045.7	21269	20533	21335
chr1:78267016:+|chr1:78309092:+	chr1:78267016-78309092	MIGA1	circular_RNA|multiple_exon	277	49	37	21	NaN	NaN	NaN	NaN
chr21:17205667:+|chr21:17214859:+	chr21:17205667-17214859	USP25	circular_RNA|multiple_exon	342	49	28	53	3938	3987	3740	4087
chr22:38644025:-|chr22:38641941:-	chr22:38644025-38641941	TMEM184B	circular_RNA|multiple_exon	414	49	18	28	11613.7	10797	11150	12894
chr2:29140759:+|chr2:29152576:+	chr2:29140759-29152576	WDR43	circular_RNA|multiple_exon	233	49	55	6	10688.3	9722	10224	12119
chr4:83803093:-|chr4:83799883:-	chr4:83803093-83799883	SEC31A	circular_RNA|multiple_exon	226	49	37	38	16182	15286	15259	18001
chr5:133541822:-|chr5:133534777:-	chr5:133541822-133534777	PPP2CA	circular_RNA|multiple_exon	327	49	177	138	18945	17281	17595	21959
chr5:139818046:+|chr5:139828890:+	chr5:139818046-139828890	ANKHD1	circular_RNA|multiple_exon	250	49	31	34	525.33	502	485	589
chr5:74046492:-|chr5:74041503:-	chr5:74046492-74041503	GFM2	circular_RNA|multiple_exon	267	49	38	21	3824.33	3668	3601	4204
chr6:116982009:-|chr6:116966877:-	chr6:116982009-116966877	ZUFSP	circular_RNA|multiple_exon	330	49	34	33	592.33	597	504	676
chr6:57075243:-|chr6:57058640:-	chr6:57075243-57058640	RAB23	circular_RNA|multiple_exon	311	49	49	77	1406	1333	1375	1510
chr6:87925621:+|chr6:87928449:+	chr6:87925621-87928449	ZNF292	circular_RNA|multiple_exon	194	49	120	59	741.67	814	744	667
chr7:104714066:+|chr7:104717880:+	chr7:104714066-104717880	KMT2E	circular_RNA|multiple_exon	188	49	1	18	NaN	NaN	NaN	NaN
chr7:105105861:-|chr7:105099615:-	chr7:105105861-105099615	PUS7	circular_RNA|multiple_exon	192	49	4	14	9494.33	8964	8877	10642
chr7:156526951:-|chr7:156516806:-	chr7:156526951-156516806	LMBR1	circular_RNA|multiple_exon	462	49	0	0	4560.33	4411	4344	4926
chr8:25224386:+|chr8:25227157:+	chr8:25224386-25227157	DOCK5	circular_RNA|multiple_exon	185	49	0	5	8519.67	7994	8509	9056
chr9:33956144:-|chr9:33948372:-	chr9:33956144-33948372	UBAP2	circular_RNA|multiple_exon	659	49	25	42	6033.33	5688	5840	6572
chr9:97535284:+|chr9:97563284:+	chr9:97535284-97563284	C9orf3	circular_RNA|multiple_exon	411	49	88	22	5180.67	4382	4852	6308
chrX:10535643:-|chrX:10534928:-	chrX:10535643-10534928	MID1	circular_RNA|single_exon	715	49	19	73	7841.67	7290	7701	8534
chr11:18029623:-|chr11:17981017:-	chr11:18029623-17981017	SERGEF	circular_RNA|multiple_exon	301	48	0	23	1139.33	1138	981	1299
chr11:34991686:+|chr11:35006275:+	chr11:34991686-35006275	PDHX	circular_RNA|multiple_exon	305	48	21	14	5098	4490	4767	6037
chr11:78282489:-|chr11:78239888:-	chr11:78282489-78239888	NARS2	circular_RNA|multiple_exon	203	48	0	44	4646.33	4277	4333	5329
chr11:85742653:-|chr11:85733410:-	chr11:85742653-85733410	PICALM	circular_RNA|multiple_exon	244	48	69	68	15595.7	14714	14880	17193
chr12:109048186:-|chr12:109046048:-	chr12:109048186-109046048	CORO1C	circular_RNA|multiple_exon	177	48	110	138	31250.3	27863	29285	36603
chr12:19615444:+|chr12:19667718:+	chr12:19615444-19667718	AEBP2	circular_RNA|multiple_exon	320	48	0	10	3099.33	2971	2899	3428
chr14:51111732:-|chr14:51107468:-	chr14:51111732-51107468	SAV1	circular_RNA|multiple_exon	413	48	36	20	3453.33	3222	3131	4007
chr14:77930941:+|chr14:77934851:+	chr14:77930941-77934851	AHSA1	circular_RNA|multiple_exon	139	48	77	12	24551.7	21820	21904	29931
chr14:89041037:+|chr14:89044484:+	chr14:89041037-89044484	ZC3H14	circular_RNA|multiple_exon	307	48	23	8	8340	7841	8129	9050
chr15:89656956:+|chr15:89659752:+	chr15:89656956-89659752	ABHD2	circular_RNA|multiple_exon	298	48	24	30	7921.33	7263	7850	8651
chr16:11991892:-|chr16:11984919:-	chr16:11991892-11984919	GSPT1	circular_RNA|multiple_exon	118	48	31	23	39499	36931	37255	44311
chr16:4484385:+|chr16:4505781:+	chr16:4484385-4505781	DNAJA3	circular_RNA|multiple_exon	421	48	32	8	22730	19900	21215	27075
chr16:56448256:-|chr16:56419831:-	chr16:56448256-56419831	AMFR	circular_RNA|multiple_exon	76	48	86	36	6624	6028	6324	7520
chr16:88052034:+|chr16:88071617:+	chr16:88052034-88071617	BANP	circular_RNA|multiple_exon	765	48	62	43	1764	1527	1648	2117
chr17:35646430:-|chr17:35640168:-	chr17:35646430-35640168	ACACA	circular_RNA|multiple_exon	248	48	61	38	23174.7	23249	21932	24343
chr17:4139185:-|chr17:4109616:-	chr17:4139185-4109616	ANKFY1	circular_RNA|multiple_exon	283	48	40	34	10492	10287	9983	11206
chr17:79596831:-|chr17:79563142:-	chr17:79596831-79563142	NPLOC4	circular_RNA|multiple_exon	206	48	29	4	23159.7	21855	21283	26341
chr18:54426096:+|chr18:54448887:+	chr18:54426096-54448887	WDR7	circular_RNA|multiple_exon	211	48	76	34	1152.33	1098	1136	1223
chr18:59763183:-|chr18:59739906:-	chr18:59763183-59739906	PIGN	circular_RNA|multiple_exon	154	48	67	33	1174.33	1120	1075	1328
chr19:3624160:-|chr19:3623686:-	chr19:3624160-3623686	CACTIN	circular_RNA|single_exon	474	48	127	59	7535.33	6562	7089	8955
chr1:10032076:+|chr1:10041228:+	chr1:10032076-10041228	NMNAT1	circular_RNA|multiple_exon	624	48	15	19	734	755	631	816
chr1:108728576:-|chr1:108697605:-	chr1:108728576-108697605	SLC25A24	circular_RNA|multiple_exon	278	48	21	76	7341	6774	6764	8485
chr1:36432556:+|chr1:36439112:+	chr1:36432556-36439112	AGO3	circular_RNA|multiple_exon	256	48	18	35	1364.33	1199	1288	1606
chr1:6012896:-|chr1:6007164:-	chr1:6012896-6007164	NPHP4	circular_RNA|multiple_exon	262	48	80	75	3354	3208	3212	3642
chr2:157352556:+|chr2:157370008:+	chr2:157352556-157370008	GPD2	circular_RNA|multiple_exon	334	48	13	21	5614.67	5429	5358	6057
chr2:239093928:-|chr2:239090706:-	chr2:239093928-239090706	ILKAP	circular_RNA|multiple_exon	227	48	69	100	3394	3192	3112	3878
chr2:63206323:+|chr2:63223901:+	chr2:63206323-63223901	EHBP1	circular_RNA|multiple_exon	221	48	62	26	6267.67	5874	6030	6899
chr2:70312756:-|chr2:70278335:-	chr2:70312756-70278335	PCBP1-AS1	circular_RNA|multiple_exon	179	48	98	32	309	273	327	327
chr3:122808015:+|chr3:122843190:+	chr3:122808015-122843190	PDIA5	circular_RNA|multiple_exon	197	48	20	7	4723	4195	4530	5444
chr3:170009642:+|chr3:170015181:+	chr3:170009642-170015181	PRKCI	circular_RNA|multiple_exon	176	48	14	35	6237	6184	5814	6713
chr4:148867768:+|chr4:148887990:+	chr4:148867768-148887990	ARHGAP10	circular_RNA|multiple_exon	246	48	68	14	2106	1956	1954	2408
chr7:116339125:+|chr7:116340338:+	chr7:116339125-116340338	MET	circular_RNA|single_exon	1213	48	16	35	40576.7	36088	40045	45597
chr7:129688984:-|chr7:129679304:-	chr7:129688984-129679304	ZC3HC1	circular_RNA|multiple_exon	332	48	57	145	5166	4744	4824	5930
chr7:138261118:+|chr7:138264277:+	chr7:138261118-138264277	TRIM24	circular_RNA|multiple_exon	400	48	0	21	5181	5305	4833	5405
chr7:24663282:+|chr7:24690331:+	chr7:24663282-24690331	MPP6	circular_RNA|multiple_exon	348	48	60	67	2367.67	2218	2219	2666
chr8:19363641:-|chr8:19297341:-	chr8:19363641-19297341	CSGALNACT1	circular_RNA|multiple_exon	1030	48	7	6	8377.67	7627	8346	9160
chr9:115336337:+|chr9:115337531:+	chr9:115336337-115337531	KIAA1958	circular_RNA|single_exon	1194	48	106	30	537	513	496	602
chr9:19096767:-|chr9:19070217:-	chr9:19096767-19070217	HAUS6	circular_RNA|multiple_exon	176	48	35	41	4190.33	4007	4109	4455
chrX:153996577:+|chrX:153999154:+	chrX:153996577-153999154	DKC1	circular_RNA|multiple_exon	130	48	34	32	29340.7	25376	28192	34454
chrX:54022215:-|chrX:54019169:-	chrX:54022215-54019169	PHF8	circular_RNA|multiple_exon	192	48	3	40	12202.3	11084	11639	13884
chr10:27059274:-|chr10:27054147:-	chr10:27059274-27054147	ABI1	circular_RNA|multiple_exon	200	47	23	11	4854	4480	4600	5482
chr10:52104105:-|chr10:52103252:-	chr10:52104105-52103252	SGMS1	circular_RNA|single_exon	853	47	46	48	3640	3418	3620	3882
chr10:70263452:-|chr10:70246901:-	chr10:70263452-70246901	SLC25A16	circular_RNA|multiple_exon	131	47	30	17	1132.33	1109	1089	1199
chr10:93608140:+|chr10:93611093:+	chr10:93608140-93611093	TNKS2	circular_RNA|multiple_exon	372	47	0	6	6055.67	5934	5913	6320
chr10:96201653:+|chr10:96260084:+	chr10:96201653-96260084	TBC1D12	circular_RNA|multiple_exon	229	47	26	31	1212	1133	1207	1296
chr11:34093273:+|chr11:34101312:+	chr11:34093273-34101312	CAPRIN1	circular_RNA|multiple_exon	199	47	20	16	46416.3	44556	43941	50752
chr11:45883611:+|chr11:45893784:+	chr11:45883611-45893784	CRY2	circular_RNA|multiple_exon	196	47	63	39	1181.33	1109	1178	1257
chr11:59426942:-|chr11:59426339:-	chr11:59426942-59426339	PATL1	circular_RNA|multiple_exon	297	47	0	12	10011	9347	9320	11366
chr11:62607131:-|chr11:62606586:-	chr11:62607131-62606586	WDR74	circular_RNA|multiple_exon	273	47	27	26	10267.3	8254	9749	12799
chr11:85707972:-|chr11:85692788:-	chr11:85707972-85692788	PICALM	circular_RNA|multiple_exon	133	47	33	43	15595.7	14714	14880	17193
chr15:90760671:+|chr15:90764997:+	chr15:90760671-90764997	SEMA4B	circular_RNA|multiple_exon	262	47	24	23	8339.33	7757	8294	8967
chr17:729318:-|chr17:722679:-	chr17:729318-722679	NXN	circular_RNA|multiple_exon	618	47	81	15	13554.7	12210	12482	15972
chr17:74878233:+|chr17:74902269:+	chr17:74878233-74902269	MGAT5B	circular_RNA|multiple_exon	545	47	35	43	6834.67	6201	6721	7582
chr19:3381710:+|chr19:3382241:+	chr19:3381710-3382241	NFIC	circular_RNA|single_exon	531	47	108	110	26961.3	24346	25144	31394
chr1:179054763:+|chr1:179057224:+	chr1:179054763-179057224	TOR3A	circular_RNA|multiple_exon	443	47	0	9	14654	13205	13539	17218
chr1:201823723:+|chr1:201826322:+	chr1:201823723-201826322	IPO9	circular_RNA|multiple_exon	217	47	11	10	23562.3	22412	22784	25491
chr1:21616649:-|chr1:21599192:-	chr1:21616649-21599192	ECE1	circular_RNA|multiple_exon	298	47	18	24	30813	26902	29963	35574
chr1:32502511:+|chr1:32504220:+	chr1:32502511-32504220	KHDRBS1	circular_RNA|multiple_exon	200	47	60	119	29499.7	27517	27393	33589
chr20:62559688:+|chr20:62562535:+	chr20:62559688-62562535	DNAJC5	circular_RNA|multiple_exon	190	47	79	46	12808.3	11756	11590	15079
chr22:29130715:-|chr22:29095826:-	chr22:29130715-29095826	CHEK2	circular_RNA|multiple_exon	423	47	7	25	4782.67	4587	4605	5156
chr2:136432902:+|chr2:136437894:+	chr2:136432902-136437894	R3HDM1	circular_RNA|multiple_exon	305	47	4	0	5879.67	5851	5335	6453
chr2:178098999:-|chr2:178097120:-	chr2:178098999-178097120	NFE2L2	circular_RNA|multiple_exon	290	47	22	32	9572.67	9473	8979	10266
chr2:211421443:+|chr2:211477017:+	chr2:211421443-211477017	CPS1	circular_RNA|multiple_exon	316	47	18	49	139988	133504	140980	145481
chr2:36623757:+|chr2:36691798:+	chr2:36623757-36691798	CRIM1	circular_RNA|multiple_exon	294	47	22	105	27225	25502	27039	29134
chr3:41265512:+|chr3:41268843:+	chr3:41265512-41268843	CTNNB1	circular_RNA|multiple_exon	204	47	46	49	26408.3	24588	25316	29321
chr3:67559327:-|chr3:67546222:-	chr3:67559327-67546222	SUCLG2	circular_RNA|multiple_exon	238	47	60	73	4428.67	4202	4208	4876
chr4:129012156:+|chr4:129012667:+	chr4:129012156-129012667	LARP1B	circular_RNA|multiple_exon	308	47	16	15	2285.67	2205	2146	2506
chr4:77057565:-|chr4:77051809:-	chr4:77057565-77051809	NUP54	circular_RNA|multiple_exon	269	47	1	10	2729.33	2557	2495	3136
chr5:1501718:-|chr5:1494815:-	chr5:1501718-1494815	LPCAT1	circular_RNA|multiple_exon	370	47	80	55	53643	50792	52338	57799
chr5:34182972:-|chr5:34175550:-	chr5:34182972-34175550	AC138409.2	circular_RNA|multiple_exon	132	47	25	15	NaN	NaN	NaN	NaN
chr5:61846194:+|chr5:61887499:+	chr5:61846194-61887499	IPO11	circular_RNA|multiple_exon	190	47	0	23	2081	2033	2014	2196
chr7:3658712:+|chr7:3681737:+	chr7:3658712-3681737	SDK1	circular_RNA|multiple_exon	306	47	23	31	2753.67	2650	2726	2885
chr7:66406835:+|chr7:66413681:+	chr7:66406835-66413681	TMEM248	circular_RNA|multiple_exon	326	47	13	21	16728.7	15007	16040	19139
chr7:91924203:+|chr7:91957214:+	chr7:91924203-91957214	ANKIB1	circular_RNA|multiple_exon	394	47	52	86	6353.67	6399	5904	6758
chr9:86301070:-|chr9:86292642:-	chr9:86301070-86292642	UBQLN1	circular_RNA|multiple_exon	385	47	99	145	32633	29805	30677	37417
chrX:107083900:+|chrX:107097934:+	chrX:107083900-107097934	MID2	circular_RNA|multiple_exon	806	47	69	33	969.67	966	900	1043
chr10:12056183:-|chr10:12021056:-	chr10:12056183-12021056	UPF2	circular_RNA|multiple_exon	268	46	30	17	3842	3840	3614	4072
chr10:7318951:-|chr10:7285520:-	chr10:7318951-7285520	SFMBT2	circular_RNA|multiple_exon	244	46	31	46	6130	5617	5886	6887
chr11:110007388:+|chr11:110008139:+	chr11:110007388-110008139	ZC3H12C	circular_RNA|single_exon	751	46	48	25	1296	1202	1276	1410
chr11:85742653:-|chr11:85707869:-	chr11:85742653-85707869	PICALM	circular_RNA|multiple_exon	245	46	36	40	15595.7	14714	14880	17193
chr13:113960800:+|chr13:113965182:+	chr13:113960800-113965182	LAMP1	circular_RNA|multiple_exon	279	46	60	36	52511.3	46324	52215	58995
chr13:60590279:-|chr13:60582678:-	chr13:60590279-60582678	DIAPH3	circular_RNA|multiple_exon	179	46	25	14	7291	6968	7085	7820
chr14:51710574:+|chr14:51716483:+	chr14:51710574-51716483	TMX1	circular_RNA|multiple_exon	187	46	19	7	4055.67	3650	3918	4599
chr15:101972305:-|chr15:101929669:-	chr15:101972305-101929669	PCSK6	circular_RNA|multiple_exon	210	46	0	18	18213	17521	17134	19984
chr15:51204275:+|chr15:51223168:+	chr15:51204275-51223168	AP4E1	circular_RNA|multiple_exon	237	46	11	13	1866	1866	1704	2028
chr16:1774558:+|chr16:1779579:+	chr16:1774558-1779579	MAPK8IP3	circular_RNA|multiple_exon	211	46	32	11	9132.67	7956	9138	10304
chr16:4491376:+|chr16:4505781:+	chr16:4491376-4505781	DNAJA3	circular_RNA|multiple_exon	314	46	30	14	22730	19900	21215	27075
chr19:1154401:-|chr19:1147308:-	chr19:1154401-1147308	SBNO2	circular_RNA|multiple_exon	329	46	19	23	16844.7	14738	16181	19615
chr1:155429689:-|chr1:155385535:-	chr1:155429689-155385535	ASH1L	circular_RNA|multiple_exon	280	46	45	43	10012.3	9738	9488	10811
chr1:15860732:+|chr1:15863309:+	chr1:15860732-15863309	DNAJC16	circular_RNA|multiple_exon	405	46	0	0	1497.67	1390	1476	1627
chr1:179012850:+|chr1:179023773:+	chr1:179012850-179023773	FAM20B	circular_RNA|multiple_exon	618	46	55	48	7234	6759	6812	8131
chr1:225140372:+|chr1:225195246:+	chr1:225140372-225195246	DNAH14	circular_RNA|multiple_exon	240	46	63	120	921.67	863	873	1029
chr1:2327223:+|chr1:2332374:+	chr1:2327223-2332374	RER1	circular_RNA|multiple_exon	165	46	40	6	17178.3	15079	16530	19926
chr1:51323669:-|chr1:51253672:-	chr1:51323669-51253672	FAF1	circular_RNA|multiple_exon	273	46	25	16	10800.7	9903	10111	12388
chr1:53326403:+|chr1:53333449:+	chr1:53326403-53333449	ZYG11A	circular_RNA|multiple_exon	190	46	14	15	2215	2020	2152	2473
chr22:46785396:-|chr22:46780440:-	chr22:46785396-46780440	CELSR1	circular_RNA|multiple_exon	352	46	39	20	14934.7	14024	14501	16279
chr2:65659218:-|chr2:65559121:-	chr2:65659218-65559121	SPRED2	circular_RNA|multiple_exon	186	46	49	15	3180	2710	3013	3817
chr4:108615162:-|chr4:108603171:-	chr4:108615162-108603171	PAPSS1	circular_RNA|multiple_exon	284	46	61	46	3307.67	3197	3171	3555
chr4:174169131:+|chr4:174169591:+	chr4:174169131-174169591	GALNT7	circular_RNA|single_exon	460	46	28	87	3733	3577	3541	4081
chr4:73991029:-|chr4:73984405:-	chr4:73991029-73984405	ANKRD17	circular_RNA|multiple_exon	273	46	18	45	11390	10818	10856	12496
chr5:40747121:-|chr5:40728447:-	chr5:40747121-40728447	TTC33	circular_RNA|multiple_exon	352	46	67	24	2098	1995	1971	2328
chr5:619105:+|chr5:644540:+	chr5:619105-644540	CEP72	circular_RNA|multiple_exon	414	46	40	33	6635.67	5838	6858	7211
chr6:137019820:-|chr6:137015278:-	chr6:137019820-137015278	MAP3K5	circular_RNA|multiple_exon	363	46	114	55	1157.33	1172	1114	1186
chr6:149959696:-|chr6:149944239:-	chr6:149959696-149944239	KATNA1	circular_RNA|multiple_exon	182	46	70	27	1973.67	1762	1952	2207
chr6:155095123:+|chr6:155116273:+	chr6:155095123-155116273	SCAF8	circular_RNA|multiple_exon	213	46	131	84	4650	4179	4658	5113
chr8:61707545:+|chr8:61714152:+	chr8:61707545-61714152	CHD7	circular_RNA|multiple_exon	206	46	111	102	6888.33	6385	6620	7660
chr10:102683732:+|chr10:102685776:+	chr10:102683732-102685776	SLF2	circular_RNA|multiple_exon	1067	45	78	111	NaN	NaN	NaN	NaN
chr10:7327916:-|chr10:7290510:-	chr10:7327916-7290510	SFMBT2	circular_RNA|multiple_exon	189	45	18	42	6130	5617	5886	6887
chr11:120346049:+|chr11:120348235:+	chr11:120346049-120348235	ARHGEF12	circular_RNA|multiple_exon	246	45	44	6	10223.3	10322	9442	10906
chr12:123490095:-|chr12:123488941:-	chr12:123490095-123488941	PITPNM2	circular_RNA|multiple_exon	517	45	28	2	3479.67	3321	3511	3607
chr12:69644909:+|chr12:69656342:+	chr12:69644909-69656342	CPSF6	circular_RNA|multiple_exon	201	45	26	54	13232.7	12170	12423	15105
chr13:20625573:+|chr13:20641530:+	chr13:20625573-20641530	ZMYM2	circular_RNA|multiple_exon	316	45	69	76	3915.67	3994	3648	4105
chr13:51501543:+|chr13:51523641:+	chr13:51501543-51523641	RNASEH2B	circular_RNA|multiple_exon	94	45	33	85	1667.67	1624	1516	1863
chr14:35078948:-|chr14:35055436:-	chr14:35078948-35055436	SNX6	circular_RNA|multiple_exon	190	45	50	30	2929.33	2999	2617	3172
chr15:41037457:-|chr15:41036245:-	chr15:41037457-41036245	RMDN3	circular_RNA|multiple_exon	397	45	50	98	8238.33	7355	7722	9638
chr15:70991999:-|chr15:70975097:-	chr15:70991999-70975097	UACA	circular_RNA|multiple_exon	170	45	27	83	2761.33	2661	2637	2986
chr16:2607704:+|chr16:2627501:+	chr16:2607704-2627501	PDPK1	circular_RNA|multiple_exon	335	45	28	25	7245.33	6805	6776	8155
chr16:348251:-|chr16:347056:-	chr16:348251-347056	AXIN1	circular_RNA|multiple_exon	577	45	76	39	12128	10497	11381	14506
chr16:67644727:+|chr16:67646024:+	chr16:67644727-67646024	CTCF	circular_RNA|multiple_exon	959	45	98	60	6555	6001	6251	7413
chr17:80858527:+|chr17:80869665:+	chr17:80858527-80869665	TBCD	circular_RNA|multiple_exon	111	45	59	8	9362.33	9025	8829	10233
chr17:80923622:-|chr17:80914571:-	chr17:80923622-80914571	B3GNTL1	circular_RNA|multiple_exon	201	45	61	47	2002	1877	1863	2266
chr18:13048858:+|chr18:13073184:+	chr18:13048858-13073184	CEP192	circular_RNA|multiple_exon	891	45	21	0	2703	2736	2507	2866
chr19:15281636:-|chr19:15280897:-	chr19:15281636-15280897	NOTCH3	circular_RNA|multiple_exon	238	45	130	43	36956.3	34678	36231	39960
chr1:1203372:-|chr1:1192372:-	chr1:1203372-1192372	UBE2J2	circular_RNA|multiple_exon	397	45	16	26	10222.3	8901	9363	12403
chr1:1770677:-|chr1:1747195:-	chr1:1770677-1747195	GNB1	circular_RNA|multiple_exon	154	45	63	49	37899	36026	34940	42731
chr1:202746222:-|chr1:202742246:-	chr1:202746222-202742246	KDM5B	circular_RNA|multiple_exon	247	45	39	24	13298.7	12623	12840	14433
chr1:246498776:-|chr1:246490503:-	chr1:246498776-246490503	SMYD3	circular_RNA|multiple_exon	243	45	29	25	1763.67	1546	1706	2039
chr1:28948677:-|chr1:28931884:-	chr1:28948677-28931884	TAF12	circular_RNA|multiple_exon	339	45	14	10	2030.67	1831	1811	2450
chr1:32495899:+|chr1:32498935:+	chr1:32495899-32498935	KHDRBS1	circular_RNA|multiple_exon	270	45	59	28	29499.7	27517	27393	33589
chr1:41582682:-|chr1:41578955:-	chr1:41582682-41578955	SCMH1	circular_RNA|multiple_exon	331	45	57	42	3076	2866	2860	3502
chr1:70771973:-|chr1:70758071:-	chr1:70771973-70758071	ANKRD13C	circular_RNA|multiple_exon	227	45	34	8	2986.33	2855	2923	3181
chr2:131688525:+|chr2:131704208:+	chr2:131688525-131704208	ARHGEF4	circular_RNA|multiple_exon	431	45	42	14	4980.33	4259	5014	5668
chr3:107429299:+|chr3:107451870:+	chr3:107429299-107451870	BBX	circular_RNA|multiple_exon	114	45	50	16	7824.67	7761	7488	8225
chr3:3178944:+|chr3:3182332:+	chr3:3178944-3182332	TRNT1	circular_RNA|multiple_exon	240	45	6	28	2257.67	2114	2110	2549
chr4:166910533:+|chr4:166924721:+	chr4:166910533-166924721	TLL1	circular_RNA|multiple_exon	288	45	39	29	2242	2276	2231	2219
chr5:37328522:-|chr5:37326003:-	chr5:37328522-37326003	NUP155	circular_RNA|multiple_exon	128	45	4	15	16106.3	15459	15797	17063
chr6:57075243:-|chr6:57072426:-	chr6:57075243-57072426	RAB23	circular_RNA|multiple_exon	304	45	5	17	1406	1333	1375	1510
chr7:131113792:+|chr7:131128461:+	chr7:131113792-131128461	MKLN1	circular_RNA|multiple_exon	333	45	57	45	11150.7	10555	10575	12322
chr7:77394812:+|chr7:77402631:+	chr7:77394812-77402631	RSBN1L	circular_RNA|multiple_exon	304	45	150	59	1985.67	1946	1833	2178
chr8:18662408:-|chr8:18622959:-	chr8:18662408-18622959	PSD3	circular_RNA|multiple_exon	283	45	98	63	429.33	392	417	479
chr9:99327765:-|chr9:99284788:-	chr9:99327765-99284788	CDC14B	circular_RNA|multiple_exon	187	45	60	63	1856.67	1776	1696	2098
chr10:225934:+|chr10:267296:+	chr10:225934-267296	ZMYND11	circular_RNA|multiple_exon	295	44	64	76	2176	2075	1981	2472
chr11:12785726:+|chr11:12785981:+	chr11:12785726-12785981	TEAD1	circular_RNA|single_exon	255	44	23	0	30221.3	29829	29660	31175
chr11:62607339:-|chr11:62606586:-	chr11:62607339-62606586	WDR74	circular_RNA|multiple_exon	447	44	53	73	10267.3	8254	9749	12799
chr12:112381173:-|chr12:112371690:-	chr12:112381173-112371690	TMEM116	circular_RNA|multiple_exon	3052	44	44	60	355.67	333	334	400
chr12:12340053:-|chr12:12332744:-	chr12:12340053-12332744	LRP6	circular_RNA|multiple_exon	367	44	30	38	6108	5675	6005	6644
chr12:465703:-|chr12:459787:-	chr12:465703-459787	KDM5A	circular_RNA|multiple_exon	263	44	36	21	4677	4526	4378	5127
chr13:101322823:-|chr13:101277789:-	chr13:101322823-101277789	TMTC4	circular_RNA|multiple_exon	350	44	39	0	1817.33	1780	1644	2028
chr13:113854830:-|chr13:113845186:-	chr13:113854830-113845186	PCID2	circular_RNA|multiple_exon	192	44	30	27	18241	16910	17610	20203
chr13:49742749:+|chr13:49752790:+	chr13:49742749-49752790	FNDC3A	circular_RNA|multiple_exon	224	44	55	66	7148.67	6717	7059	7670
chr15:100138635:+|chr15:100173378:+	chr15:100138635-100173378	MEF2A	circular_RNA|multiple_exon	276	44	0	7	4550.33	4311	4509	4831
chr15:28493882:-|chr15:28491027:-	chr15:28493882-28491027	HERC2	circular_RNA|multiple_exon	369	44	8	8	13002	12599	12675	13732
chr15:76588078:-|chr15:76584772:-	chr15:76588078-76584772	ETFA	circular_RNA|multiple_exon	206	44	37	7	16412	15121	15277	18838
chr16:74695349:-|chr16:74694830:-	chr16:74695349-74694830	RFWD3	circular_RNA|single_exon	519	44	100	63	17232.3	16320	16005	19372
chr19:41774128:+|chr19:41787180:+	chr19:41774128-41787180	HNRNPUL1	circular_RNA|multiple_exon	234	44	21	19	59708	52884	56555	69685
chr19:49699697:+|chr19:49700131:+	chr19:49699697-49700131	TRPM4	circular_RNA|multiple_exon	710	44	22	29	1469.33	1415	1431	1562
chr1:204082043:+|chr1:204083733:+	chr1:204082043-204083733	SOX13	circular_RNA|multiple_exon	259	44	31	16	7328.33	6068	7082	8835
chr1:33415375:-|chr1:33413823:-	chr1:33415375-33413823	RNF19B	circular_RNA|multiple_exon	346	44	38	65	5291	4761	5197	5915
chr20:23383709:-|chr20:23370583:-	chr20:23383709-23370583	NAPB	circular_RNA|multiple_exon	163	44	16	20	472.67	473	405	540
chr21:45064273:-|chr21:45033711:-	chr21:45064273-45033711	HSF2BP	circular_RNA|multiple_exon	220	44	24	51	641.33	570	580	774
chr2:177161588:+|chr2:177193640:+	chr2:177161588-177193640	MTX2	circular_RNA|multiple_exon	85	44	74	91	2276.33	2107	2195	2527
chr2:211421443:+|chr2:211473283:+	chr2:211421443-211473283	CPS1	circular_RNA|multiple_exon	338	44	51	42	139988	133504	140980	145481
chr5:36953720:+|chr5:36976504:+	chr5:36953720-36976504	NIPBL	circular_RNA|multiple_exon	768	44	14	131	12761	12546	12668	13069
chr5:65284463:+|chr5:65290692:+	chr5:65284463-65290692	ERBIN	circular_RNA|multiple_exon	164	44	73	38	NaN	NaN	NaN	NaN
chr6:25551138:+|chr6:25557078:+	chr6:25551138-25557078	CARMIL1	circular_RNA|multiple_exon	324	44	20	20	NaN	NaN	NaN	NaN
chr7:24659671:+|chr7:24708279:+	chr7:24659671-24708279	MPP6	circular_RNA|multiple_exon	329	44	62	71	2367.67	2218	2219	2666
chr9:102677460:+|chr9:102691125:+	chr9:102677460-102691125	STX17	circular_RNA|multiple_exon	249	44	21	6	1523	1544	1453	1572
chr9:140622801:+|chr9:140657272:+	chr9:140622801-140657272	EHMT1	circular_RNA|multiple_exon	325	44	29	52	12821.7	11723	12113	14629
chr9:14179779:-|chr9:14146688:-	chr9:14179779-14146688	NFIB	circular_RNA|multiple_exon	171	44	37	58	1651.33	1592	1533	1829
chr9:36249394:-|chr9:36246028:-	chr9:36249394-36246028	GNE	circular_RNA|multiple_exon	656	44	4	43	4337.67	4228	4121	4664
chrY:272325:-|chrY:249339:-	chrY:272325-249339	PPP2R3B	circular_RNA|multiple_exon	291	44	55	41	0	0	0	0
chr10:15889942:-|chr10:15875629:-	chr10:15889942-15875629	MINDY3	circular_RNA|multiple_exon	158	43	80	70	NaN	NaN	NaN	NaN
chr12:56826308:-|chr12:56824665:-	chr12:56826308-56824665	TIMELESS	circular_RNA|multiple_exon	242	43	75	34	16802	15851	15932	18623
chr13:30815223:-|chr13:30801549:-	chr13:30815223-30801549	KATNAL1	circular_RNA|multiple_exon	261	43	31	37	1257.67	1131	1162	1480
chr14:81244390:-|chr14:81209419:-	chr14:81244390-81209419	CEP128	circular_RNA|multiple_exon	356	43	54	146	1364.33	1228	1377	1488
chr16:89828430:-|chr16:89816138:-	chr16:89828430-89816138	FANCA	circular_RNA|multiple_exon	159	43	11	6	13610.7	12627	13584	14621
chr17:35310186:+|chr17:35311207:+	chr17:35310186-35311207	AATF	circular_RNA|multiple_exon	547	43	26	51	15383	13243	14471	18435
chr17:42165064:-|chr17:42161923:-	chr17:42165064-42161923	HDAC5	circular_RNA|multiple_exon	404	43	30	31	5298	4941	5168	5785
chr17:42231924:+|chr17:42232779:+	chr17:42231924-42232779	C17orf53	circular_RNA|multiple_exon	233	43	4	1	1809	1570	1780	2077
chr17:80863812:+|chr17:80869665:+	chr17:80863812-80869665	TBCD	circular_RNA|multiple_exon	148	43	32	40	9362.33	9025	8829	10233
chr18:196637:+|chr18:204692:+	chr18:196637-204692	USP14	circular_RNA|multiple_exon	258	43	30	94	6701	6465	6383	7255
chr19:16790795:+|chr19:16793319:+	chr19:16790795-16793319	TMEM38A	circular_RNA|multiple_exon	243	43	41	34	854.67	818	832	914
chr19:46024580:+|chr19:46026076:+	chr19:46024580-46026076	VASP	circular_RNA|multiple_exon	168	43	55	58	35169	31048	33325	41134
chr1:165652347:-|chr1:165648679:-	chr1:165652347-165648679	ALDH9A1	circular_RNA|multiple_exon	425	43	33	43	8639.67	8277	8045	9597
chr1:165859441:+|chr1:165860559:+	chr1:165859441-165860559	UCK2	circular_RNA|multiple_exon	255	43	19	13	21516.7	19514	19901	25135
chr20:25614685:+|chr20:25626284:+	chr20:25614685-25626284	ZNF337-AS1	circular_RNA|multiple_exon	238	43	27	21	NaN	NaN	NaN	NaN
chr20:31984890:-|chr20:31967267:-	chr20:31984890-31967267	CDK5RAP1	circular_RNA|multiple_exon	450	43	24	51	6126.33	5397	5741	7241
chr2:122514816:+|chr2:122520660:+	chr2:122514816-122520660	TSN	circular_RNA|multiple_exon	447	43	12	3	12613.3	11939	11789	14112
chr2:170413807:-|chr2:170401231:-	chr2:170413807-170401231	FASTKD1	circular_RNA|multiple_exon	224	43	31	48	1473	1410	1330	1679
chr2:63798760:-|chr2:63660879:-	chr2:63798760-63660879	WDPCP	circular_RNA|multiple_exon	436	43	36	15	334.67	289	309	406
chr3:149563798:+|chr3:149619949:+	chr3:149563798-149619949	RNF13	circular_RNA|multiple_exon	219	43	85	51	2663	2504	2582	2903
chr3:155560408:-|chr3:155545971:-	chr3:155560408-155545971	SLC33A1	circular_RNA|multiple_exon	382	43	36	14	3344	3220	3321	3491
chr3:195415404:+|chr3:195416309:+	chr3:195415404-195416309	LINC00969	circular_RNA|multiple_exon	428	43	54	5	NaN	NaN	NaN	NaN
chr3:33114205:-|chr3:33106955:-	chr3:33114205-33106955	GLB1	circular_RNA|multiple_exon	263	43	0	0	9595.67	8857	9201	10729
chr3:63884075:+|chr3:63898901:+	chr3:63884075-63898901	ATXN7	circular_RNA|multiple_exon	166	43	45	44	1789.67	1616	1850	1903
chr4:170477246:-|chr4:170458960:-	chr4:170477246-170458960	NEK1	circular_RNA|multiple_exon	265	43	0	20	593	643	549	587
chr6:33754551:-|chr6:33744731:-	chr6:33754551-33744731	LEMD2	circular_RNA|multiple_exon	142	43	20	33	9346.33	8387	8963	10689
chr7:44714010:+|chr7:44714867:+	chr7:44714010-44714867	OGDH	circular_RNA|multiple_exon	431	43	17	8	63341.3	60042	59886	70096
chr7:99216148:+|chr7:99219197:+	chr7:99216148-99219197	ZSCAN25	circular_RNA|multiple_exon	2139	43	10	8	2497.67	2210	2424	2859
chr8:52773806:-|chr8:52773405:-	chr8:52773806-52773405	PCMTD1	circular_RNA|single_exon	401	43	28	48	765.67	779	724	794
chr9:123924134:+|chr9:123928458:+	chr9:123924134-123928458	CNTRL	circular_RNA|multiple_exon	188	43	0	26	3644	3394	3506	4032
chr9:125832629:+|chr9:125839041:+	chr9:125832629-125839041	RABGAP1	circular_RNA|multiple_exon	202	43	17	19	7270	6733	7109	7968
chr9:14680160:-|chr9:14639894:-	chr9:14680160-14639894	ZDHHC21	circular_RNA|multiple_exon	245	43	68	66	454.33	449	436	478
chr9:80412564:-|chr9:80409379:-	chr9:80412564-80409379	GNAQ	circular_RNA|multiple_exon	249	43	19	0	1763	1693	1688	1908
chr10:12123471:+|chr10:12136270:+	chr10:12123471-12136270	DHTKD1	circular_RNA|multiple_exon	166	42	83	4	6507	6439	6248	6834
chr10:98667022:+|chr10:98711953:+	chr10:98667022-98711953	LCOR	circular_RNA|multiple_exon	158	42	54	39	752	677	833	746
chr11:86270865:-|chr11:86267595:-	chr11:86270865-86267595	ME3	circular_RNA|multiple_exon	282	42	59	91	4835.33	4218	4820	5468
chr12:29813818:-|chr12:29812813:-	chr12:29813818-29812813	TMTC1	circular_RNA|multiple_exon	184	42	19	36	5985	5652	5711	6592
chr12:56194684:-|chr12:56182859:-	chr12:56194684-56182859	SARNP	circular_RNA|multiple_exon	114	42	24	30	7910.33	7519	7400	8812
chr12:95535315:-|chr12:95528515:-	chr12:95535315-95528515	FGD6	circular_RNA|multiple_exon	238	42	42	6	2690	2568	2626	2876
chr13:114157811:+|chr13:114175048:+	chr13:114157811-114175048	TMCO3	circular_RNA|multiple_exon	2753	42	30	42	6162	6006	5775	6705
chr14:81244390:-|chr14:81223236:-	chr14:81244390-81223236	CEP128	circular_RNA|multiple_exon	223	42	22	19	1364.33	1228	1377	1488
chr16:68893787:+|chr16:68896964:+	chr16:68893787-68896964	TANGO6	circular_RNA|multiple_exon	756	42	71	86	5608	5592	5336	5896
chr16:74671868:-|chr16:74670244:-	chr16:74671868-74670244	RFWD3	circular_RNA|multiple_exon	345	42	14	24	17232.3	16320	16005	19372
chr17:3928412:-|chr17:3924423:-	chr17:3928412-3924423	ZZEF1	circular_RNA|multiple_exon	390	42	20	36	8271.67	7802	7646	9367
chr17:79596831:-|chr17:79580344:-	chr17:79596831-79580344	NPLOC4	circular_RNA|multiple_exon	164	42	124	52	23159.7	21855	21283	26341
chr19:11328067:-|chr19:11324951:-	chr19:11328067-11324951	DOCK6	circular_RNA|multiple_exon	294	42	1	7	3701.33	3325	3581	4198
chr1:116202262:+|chr1:116206889:+	chr1:116202262-116206889	VANGL1	circular_RNA|multiple_exon	739	42	91	42	7722	7281	7560	8325
chr1:180382606:-|chr1:180366651:-	chr1:180382606-180366651	ACBD6	circular_RNA|multiple_exon	194	42	7	32	6425.67	5629	6053	7595
chr1:23356962:+|chr1:23385660:+	chr1:23356962-23385660	KDM1A	circular_RNA|multiple_exon	259	42	44	88	26074.7	24132	24489	29603
chr1:40733458:+|chr1:40737707:+	chr1:40733458-40737707	ZMPSTE24	circular_RNA|multiple_exon	227	42	56	24	7357	6504	7134	8433
chr1:44804994:-|chr1:44713611:-	chr1:44804994-44713611	ERI3	circular_RNA|multiple_exon	304	42	15	34	11088.7	10283	10284	12699
chr1:93677658:+|chr1:93682303:+	chr1:93677658-93682303	CCDC18	circular_RNA|multiple_exon	270	42	11	42	2084.33	2157	1979	2117
chr1:9995685:-|chr1:9991949:-	chr1:9995685-9991949	LZIC	circular_RNA|multiple_exon	424	42	25	52	2782.33	2595	2557	3195
chr2:128922304:+|chr2:128931513:+	chr2:128922304-128931513	UGGT1	circular_RNA|multiple_exon	253	42	10	0	27549.7	25947	27569	29133
chr3:119219542:+|chr3:119232566:+	chr3:119219542-119232566	TIMMDC1	circular_RNA|multiple_exon	243	42	18	30	12046	11058	10976	14104
chr3:130871232:+|chr3:130962340:+	chr3:130871232-130962340	NEK11	circular_RNA|multiple_exon	241	42	30	16	810.67	819	676	937
chr3:136699173:+|chr3:136714398:+	chr3:136699173-136714398	IL20RB	circular_RNA|multiple_exon	403	42	37	0	769.33	662	803	843
chr3:141272699:+|chr3:141278837:+	chr3:141272699-141278837	RASA2	circular_RNA|multiple_exon	184	42	20	21	913	858	881	1000
chr3:67571058:-|chr3:67546222:-	chr3:67571058-67546222	SUCLG2	circular_RNA|multiple_exon	294	42	33	31	4428.67	4202	4208	4876
chr4:128995615:+|chr4:129012667:+	chr4:128995615-129012667	LARP1B	circular_RNA|multiple_exon	223	42	16	20	2285.67	2205	2146	2506
chr5:108281831:+|chr5:108295048:+	chr5:108281831-108295048	FER	circular_RNA|multiple_exon	214	42	39	48	854.67	881	834	849
chr5:134076753:+|chr5:134079742:+	chr5:134076753-134079742	CAMLG	circular_RNA|multiple_exon	525	42	32	61	2464.67	2228	2307	2859
chr5:137708363:+|chr5:137717279:+	chr5:137708363-137717279	KDM3B	circular_RNA|multiple_exon	241	42	44	8	10634.7	10193	9919	11792
chr5:92899169:-|chr5:92889467:-	chr5:92899169-92889467	NR2F1-AS1	circular_RNA|multiple_exon	201	42	9	37	NaN	NaN	NaN	NaN
chr5:93410474:-|chr5:93386436:-	chr5:93410474-93386436	FAM172A	circular_RNA|multiple_exon	223	42	25	16	1521	1537	1353	1673
chr9:114348445:-|chr9:114332371:-	chr9:114348445-114332371	PTGR1	circular_RNA|multiple_exon	285	42	95	76	11338.7	11320	10638	12058
chr9:135917474:+|chr9:135919313:+	chr9:135917474-135919313	GTF3C5	circular_RNA|multiple_exon	417	42	58	42	18278	16552	16804	21478
chr9:137582758:+|chr9:137593179:+	chr9:137582758-137593179	COL5A1	circular_RNA|multiple_exon	329	42	97	56	120763	112364	120055	129869
chr9:4860125:+|chr9:4860901:+	chr9:4860125-4860901	RCL1	circular_RNA|multiple_exon	614	42	7	25	2565.33	2218	2460	3018
chrX:302666:-|chrX:299339:-	chrX:302666-299339	PPP2R3B	circular_RNA|multiple_exon	126	42	76	49	0	0	0	0
chrX:71715118:-|chrX:71681854:-	chrX:71715118-71681854	HDAC8	circular_RNA|multiple_exon	168	42	12	0	2308.67	2254	2036	2636
chr10:15889942:-|chr10:15863655:-	chr10:15889942-15863655	MINDY3	circular_RNA|multiple_exon	149	41	16	33	NaN	NaN	NaN	NaN
chr10:69804320:-|chr10:69773783:-	chr10:69804320-69773783	HERC4	circular_RNA|multiple_exon	319	41	61	54	11514.7	10334	11391	12819
chr11:18307006:-|chr11:18305342:-	chr11:18307006-18305342	HPS5	circular_RNA|multiple_exon	192	41	41	31	6894.33	6709	6598	7376
chr11:62304039:-|chr11:62303417:-	chr11:62304039-62303417	AHNAK	circular_RNA|multiple_exon	251	41	35	24	85457.3	79948	85878	90546
chr12:109095099:-|chr12:109072048:-	chr12:109095099-109072048	CORO1C	circular_RNA|multiple_exon	505	41	30	58	31250.3	27863	29285	36603
chr12:27867713:+|chr12:27890541:+	chr12:27867713-27890541	MRPS35	circular_RNA|multiple_exon	109	41	34	87	7374.33	6654	6847	8622
chr13:60490383:-|chr13:60435541:-	chr13:60490383-60435541	DIAPH3	circular_RNA|multiple_exon	223	41	27	37	7291	6968	7085	7820
chr14:36104804:-|chr14:36094567:-	chr14:36104804-36094567	RALGAPA1	circular_RNA|multiple_exon	205	41	20	9	1588.33	1575	1526	1664
chr15:72810408:+|chr15:72864506:+	chr15:72810408-72864506	ARIH1	circular_RNA|multiple_exon	106	41	57	35	6241.33	5928	5864	6932
chr15:74882161:+|chr15:74885577:+	chr15:74882161-74885577	ARID3B	circular_RNA|multiple_exon	281	41	53	26	1184	1067	1123	1362
chr16:17353355:-|chr16:17352845:-	chr16:17353355-17352845	XYLT1	circular_RNA|single_exon	510	41	64	17	2015.33	2147	1997	1902
chr16:3740986:-|chr16:3735997:-	chr16:3740986-3735997	TRAP1	circular_RNA|multiple_exon	298	41	33	6	54732.7	52379	53140	58679
chr16:66971940:+|chr16:66973261:+	chr16:66971940-66973261	CES2	circular_RNA|multiple_exon	492	41	65	49	7993.67	7431	7376	9174
chr17:74763468:+|chr17:74772623:+	chr17:74763468-74772623	MFSD11	circular_RNA|multiple_exon	200	41	14	0	1739.33	1647	1749	1822
chr17:77073512:+|chr17:77073946:+	chr17:77073512-77073946	ENGASE	circular_RNA|multiple_exon	268	41	6	5	7191	6284	6978	8311
chr19:46020921:+|chr19:46021352:+	chr19:46020921-46021352	VASP	circular_RNA|multiple_exon	252	41	35	63	35169	31048	33325	41134
chr1:150470978:+|chr1:150471769:+	chr1:150470978-150471769	TARS2	circular_RNA|multiple_exon	239	41	31	5	9231.33	8093	8782	10819
chr1:180772524:+|chr1:180780624:+	chr1:180772524-180780624	XPR1	circular_RNA|multiple_exon	304	41	38	21	6662	6584	6604	6798
chr1:51061888:-|chr1:51005264:-	chr1:51061888-51005264	FAF1	circular_RNA|multiple_exon	231	41	68	63	10800.7	9903	10111	12388
chr20:30904021:+|chr20:30904677:+	chr20:30904021-30904677	KIF3B	circular_RNA|multiple_exon	219	41	45	38	12803	12243	11819	14347
chr20:34320057:-|chr20:34309662:-	chr20:34320057-34309662	RBM39	circular_RNA|multiple_exon	227	41	43	25	22258.3	20274	21585	24916
chr2:106782539:-|chr2:106739426:-	chr2:106782539-106739426	UXS1	circular_RNA|multiple_exon	148	41	48	34	6342.33	5795	6087	7145
chr2:106782539:-|chr2:106746130:-	chr2:106782539-106746130	UXS1	circular_RNA|multiple_exon	131	41	20	9	6342.33	5795	6087	7145
chr2:157406120:+|chr2:157414094:+	chr2:157406120-157414094	GPD2	circular_RNA|multiple_exon	357	41	24	0	5614.67	5429	5358	6057
chr2:174820960:-|chr2:174819601:-	chr2:174820960-174819601	SP3	circular_RNA|single_exon	1359	41	17	54	3895.33	3870	3502	4314
chr2:233612325:+|chr2:233626146:+	chr2:233612325-233626146	GIGYF2	circular_RNA|multiple_exon	128	41	107	27	6820.33	6383	6542	7536
chr2:240085619:-|chr2:240061380:-	chr2:240085619-240061380	HDAC4	circular_RNA|multiple_exon	202	41	22	13	3776	3641	3667	4020
chr2:70463307:-|chr2:70451686:-	chr2:70463307-70451686	TIA1	circular_RNA|multiple_exon	140	41	32	10	4177.67	4061	3928	4544
chr3:127500738:-|chr3:127429419:-	chr3:127500738-127429419	MGLL	circular_RNA|multiple_exon	195	41	63	15	26791	23980	25630	30763
chr3:195066046:-|chr3:195047614:-	chr3:195066046-195047614	ACAP2	circular_RNA|multiple_exon	132	41	43	64	3064	2983	2714	3495
chr3:197592294:+|chr3:197598333:+	chr3:197592294-197598333	LRCH3	circular_RNA|multiple_exon	87	41	35	0	1875.67	1742	1791	2094
chr3:9839343:+|chr3:9845697:+	chr3:9839343-9845697	ARPC4	circular_RNA|multiple_exon	632	41	0	19	15681.7	14447	13923	18675
chr5:14751348:-|chr5:14741936:-	chr5:14751348-14741936	ANKH	circular_RNA|multiple_exon	265	41	42	26	18750.3	16757	18374	21120
chr5:72354260:+|chr5:72373320:+	chr5:72354260-72373320	FCHO2	circular_RNA|multiple_exon	246	41	7	24	1271.33	1273	1225	1316
chr6:117840979:+|chr6:117866760:+	chr6:117840979-117866760	DCBLD1	circular_RNA|multiple_exon	253	41	13	15	2060	1915	1925	2340
chr7:65705312:+|chr7:65751696:+	chr7:65705312-65751696	TPST1	circular_RNA|multiple_exon	1143	41	82	50	1301.67	1273	1231	1401
chrX:10535643:-|chrX:10491132:-	chrX:10535643-10491132	MID1	circular_RNA|multiple_exon	810	41	9	12	7841.67	7290	7701	8534
chrX:77270159:+|chrX:77275895:+	chrX:77270159-77275895	ATP7A	circular_RNA|multiple_exon	245	41	11	10	2310.67	2205	2284	2443
chr10:112635724:+|chr10:112641293:+	chr10:112635724-112641293	PDCD4	circular_RNA|multiple_exon	364	40	0	0	11134.3	11604	10287	11512
chr10:7247890:-|chr10:7230586:-	chr10:7247890-7230586	SFMBT2	circular_RNA|multiple_exon	222	40	19	15	6130	5617	5886	6887
chr11:77458173:-|chr11:77436590:-	chr11:77458173-77436590	RSF1	circular_RNA|multiple_exon	246	40	0	8	4637	4447	4207	5257
chr12:123262038:+|chr12:123265877:+	chr12:123262038-123265877	CCDC62	circular_RNA|multiple_exon	358	40	37	18	67	82	54	65
chr12:16109870:+|chr12:16115881:+	chr12:16109870-16115881	DERA	circular_RNA|multiple_exon	292	40	36	36	4338.67	4192	3982	4842
chr12:28408514:+|chr12:28412375:+	chr12:28408514-28412375	CCDC91	circular_RNA|multiple_exon	159	40	32	9	749.67	801	687	761
chr14:71492834:+|chr14:71502874:+	chr14:71492834-71502874	PCNX1	circular_RNA|multiple_exon	263	40	35	8	NaN	NaN	NaN	NaN
chr14:74358730:+|chr14:74376133:+	chr14:74358730-74376133	ZNF410	circular_RNA|multiple_exon	169	40	30	11	7052.33	6429	6725	8003
chr14:80158516:+|chr14:80164280:+	chr14:80158516-80164280	NRXN3	circular_RNA|multiple_exon	396	40	15	0	1167.67	1098	1159	1246
chr15:59506919:-|chr15:59487660:-	chr15:59506919-59487660	MYO1E	circular_RNA|multiple_exon	186	40	6	39	44149	41434	42180	48833
chr15:90137646:+|chr15:90138842:+	chr15:90137646-90138842	TICRR	circular_RNA|multiple_exon	357	40	37	34	8478.67	7988	8433	9015
chr16:28137169:-|chr16:28123138:-	chr16:28137169-28123138	XPO6	circular_RNA|multiple_exon	204	40	61	30	32860	30391	30825	37364
chr16:30715385:+|chr16:30715636:+	chr16:30715385-30715636	SRCAP	circular_RNA|multiple_exon	496	40	7	22	19911	17422	18793	23518
chr16:83940592:+|chr16:83945972:+	chr16:83940592-83945972	MLYCD	circular_RNA|multiple_exon	261	40	59	30	949	843	851	1153
chr17:27778473:+|chr17:27809306:+	chr17:27778473-27809306	TAOK1	circular_RNA|multiple_exon	316	40	47	1	4841	4833	4530	5160
chr17:79567453:-|chr17:79555970:-	chr17:79567453-79555970	NPLOC4	circular_RNA|multiple_exon	246	40	37	20	23159.7	21855	21283	26341
chr18:9595151:-|chr18:9577062:-	chr18:9595151-9577062	PPP4R1	circular_RNA|multiple_exon	455	40	5	0	5962	5971	5557	6358
chr19:2138713:-|chr19:2137726:-	chr19:2138713-2137726	AP3D1	circular_RNA|multiple_exon	175	40	21	5	20268	19118	18694	22992
chr19:5604947:-|chr19:5604594:-	chr19:5604947-5604594	SAFB2	circular_RNA|multiple_exon	261	40	45	90	14000	12336	13410	16254
chr1:12061458:+|chr1:12062160:+	chr1:12061458-12062160	MFN2	circular_RNA|multiple_exon	274	40	108	86	21374	19314	20228	24580
chr1:222897434:+|chr1:222903519:+	chr1:222897434-222903519	BROX	circular_RNA|multiple_exon	222	40	6	6	2794.33	2572	2657	3154
chr1:227335260:-|chr1:227327277:-	chr1:227335260-227327277	CDC42BPA	circular_RNA|multiple_exon	366	40	38	71	4062.33	3965	3783	4439
chr1:235658138:-|chr1:235628953:-	chr1:235658138-235628953	B3GALNT2	circular_RNA|multiple_exon	310	40	38	37	6166.67	6095	5656	6749
chr1:6355040:-|chr1:6341162:-	chr1:6355040-6341162	ACOT7	circular_RNA|multiple_exon	300	40	12	17	12119.7	10922	11267	14170
chr20:46252655:+|chr20:46262380:+	chr20:46252655-46262380	NCOA3	circular_RNA|multiple_exon	312	40	28	30	7054	6797	6657	7708
chr21:38480692:+|chr21:38498443:+	chr21:38480692-38498443	TTC3	circular_RNA|multiple_exon	117	40	8	50	10720.3	11250	9720	11191
chr2:23698430:+|chr2:23785351:+	chr2:23698430-23785351	KLHL29	circular_RNA|multiple_exon	436	40	32	21	2556.33	2417	2546	2706
chr2:240158360:-|chr2:240098109:-	chr2:240158360-240098109	HDAC4	circular_RNA|multiple_exon	216	40	49	6	3776	3641	3667	4020
chr2:242573494:-|chr2:242572332:-	chr2:242573494-242572332	THAP4	circular_RNA|single_exon	1162	40	91	42	8325	7126	7813	10036
chr2:32157204:-|chr2:32108455:-	chr2:32157204-32108455	MEMO1	circular_RNA|multiple_exon	144	40	23	23	3085.33	2898	2884	3474
chr3:128616475:+|chr3:128623348:+	chr3:128616475-128623348	ACAD9	circular_RNA|multiple_exon	225	40	10	30	13271	11953	12739	15121
chr3:129551669:-|chr3:129546646:-	chr3:129551669-129546646	TMCC1	circular_RNA|multiple_exon	326	40	15	28	2286.67	2071	2190	2599
chr3:38263069:+|chr3:38271921:+	chr3:38263069-38271921	OXSR1	circular_RNA|multiple_exon	174	40	18	69	10463.7	9565	10047	11779
chr3:44826337:+|chr3:44835918:+	chr3:44826337-44835918	KIF15	circular_RNA|multiple_exon	306	40	13	34	4047	3825	3840	4476
chr3:48960181:+|chr3:48965246:+	chr3:48960181-48965246	ARIH2	circular_RNA|multiple_exon	1158	40	60	25	13034.7	11944	12169	14991
chr5:14280431:+|chr5:14297372:+	chr5:14280431-14297372	TRIO	circular_RNA|multiple_exon	305	40	2	6	33400	29939	32178	38083
chr5:170818309:+|chr5:170819982:+	chr5:170818309-170819982	NPM1	circular_RNA|multiple_exon	128	40	31	69	197150	181228	181565	228658
chr5:41807540:-|chr5:41762213:-	chr5:41807540-41762213	OXCT1	circular_RNA|multiple_exon	196	40	23	12	24840.7	23784	23130	27608
chr6:158994452:+|chr6:159052421:+	chr6:158994452-159052421	TMEM181	circular_RNA|multiple_exon	169	40	27	13	3417	3104	3441	3706
chr6:38565897:-|chr6:38545376:-	chr6:38565897-38545376	BTBD9	circular_RNA|multiple_exon	330	40	36	6	1001.33	971	952	1081
chr6:76331248:+|chr6:76357517:+	chr6:76331248-76357517	SENP6	circular_RNA|multiple_exon	602	40	4	26	3135.33	3067	2798	3541
chr6:87925621:+|chr6:87943245:+	chr6:87925621-87943245	ZNF292	circular_RNA|multiple_exon	246	40	9	27	741.67	814	744	667
chr7:101870647:+|chr7:101870949:+	chr7:101870647-101870949	CUX1	circular_RNA|single_exon	302	40	60	21	25456	23572	24355	28441
chr7:154790494:-|chr7:154767406:-	chr7:154790494-154767406	PAXIP1	circular_RNA|multiple_exon	769	40	22	3	4547	4386	4326	4929
chr7:23391205:-|chr7:23381683:-	chr7:23391205-23381683	IGF2BP3	circular_RNA|multiple_exon	205	40	37	46	9230.67	8356	8893	10443
chr7:44467302:-|chr7:44465499:-	chr7:44467302-44465499	NUDCD3	circular_RNA|multiple_exon	182	40	34	36	11447.7	10565	10872	12906
chr7:66459328:-|chr7:66458204:-	chr7:66459328-66458204	SBDS	circular_RNA|multiple_exon	329	40	55	40	17782.7	16092	16676	20580
chr8:103373854:-|chr8:103372299:-	chr8:103373854-103372299	UBR5	circular_RNA|multiple_exon	163	40	20	24	15818.3	15471	15568	16416
chr8:117671219:-|chr8:117668095:-	chr8:117671219-117668095	EIF3H	circular_RNA|multiple_exon	584	40	31	23	20692.3	19367	19073	23637
chr8:48196617:+|chr8:48206619:+	chr8:48196617-48206619	SPIDR	circular_RNA|multiple_exon	229	40	22	15	NaN	NaN	NaN	NaN
chr8:99761618:-|chr8:99718695:-	chr8:99761618-99718695	STK3	circular_RNA|multiple_exon	281	40	34	29	2099.33	2122	1973	2203
chr9:103072661:-|chr9:103065914:-	chr9:103072661-103065914	TEX10	circular_RNA|multiple_exon	290	40	28	10	3692.67	3325	3682	4071
chr9:111835718:-|chr9:111819471:-	chr9:111835718-111819471	TMEM245	circular_RNA|multiple_exon	321	40	5	17	11152	10708	10900	11848
chr9:22029432:+|chr9:22056386:+	chr9:22029432-22056386	CDKN2B-AS1	circular_RNA|multiple_exon	296	40	27	8	240.33	247	246	228
chr9:35228012:+|chr9:35243361:+	chr9:35228012-35243361	UNC13B	circular_RNA|multiple_exon	102	40	36	29	4457	4341	4276	4754
chr10:27425314:-|chr10:27420788:-	chr10:27425314-27420788	YME1L1	circular_RNA|multiple_exon	191	39	17	0	19355.3	18315	18024	21727
chr10:31661947:+|chr10:31676727:+	chr10:31661947-31676727	ZEB1	circular_RNA|multiple_exon	233	39	20	8	1944	1765	1875	2192
chr10:74326552:-|chr10:74322653:-	chr10:74326552-74322653	MICU1	circular_RNA|multiple_exon	329	39	15	18	10650.7	9903	9853	12196
chr10:93754292:+|chr10:93768032:+	chr10:93754292-93768032	BTAF1	circular_RNA|multiple_exon	261	39	35	78	5738.67	5806	5630	5780
chr11:118657227:-|chr11:118656761:-	chr11:118657227-118656761	DDX6	circular_RNA|multiple_exon	4992	39	32	40	7737	7563	7313	8335
chr11:3147785:-|chr11:3121388:-	chr11:3147785-3121388	OSBPL5	circular_RNA|multiple_exon	170	39	29	23	11245	10640	10467	12628
chr11:77336863:-|chr11:77330651:-	chr11:77336863-77330651	CLNS1A	circular_RNA|multiple_exon	190	39	49	95	17707	16715	16247	20159
chr12:122865105:-|chr12:122837273:-	chr12:122865105-122837273	CLIP1	circular_RNA|multiple_exon	250	39	44	6	15609	14717	15033	17077
chr12:27867713:+|chr12:27878600:+	chr12:27867713-27878600	MRPS35	circular_RNA|multiple_exon	130	39	20	20	7374.33	6654	6847	8622
chr13:102031004:-|chr13:101997617:-	chr13:102031004-101997617	NALCN	circular_RNA|multiple_exon	237	39	25	15	1410.67	1273	1370	1589
chr13:113838801:-|chr13:113832488:-	chr13:113838801-113832488	PCID2	circular_RNA|multiple_exon	342	39	36	11	18241	16910	17610	20203
chr14:105739231:-|chr14:105718844:-	chr14:105739231-105718844	BRF1	circular_RNA|multiple_exon	245	39	16	12	5390	4867	5049	6254
chr14:39815108:+|chr14:39818181:+	chr14:39815108-39818181	CTAGE5	circular_RNA|multiple_exon	356	39	0	0	1689	1619	1637	1811
chr14:91444868:-|chr14:91409422:-	chr14:91444868-91409422	RPS6KA5	circular_RNA|multiple_exon	236	39	0	3	1412.33	1341	1295	1601
chr16:70560490:+|chr16:70566523:+	chr16:70560490-70566523	SF3B3	circular_RNA|multiple_exon	280	39	8	0	53766.3	50207	50235	60857
chr17:57094785:-|chr17:57089689:-	chr17:57094785-57089689	TRIM37	circular_RNA|multiple_exon	207	39	25	13	3352.67	3362	3158	3538
chr18:12535600:-|chr18:12506476:-	chr18:12535600-12506476	SPIRE1	circular_RNA|multiple_exon	165	39	4	3	3157	2985	3047	3439
chr18:51804073:+|chr18:51813781:+	chr18:51804073-51813781	POLI	circular_RNA|multiple_exon	282	39	57	11	277	259	295	277
chr19:16620310:+|chr19:16620799:+	chr19:16620310-16620799	C19orf44	circular_RNA|single_exon	489	39	15	11	1651	1413	1629	1911
chr19:52592255:-|chr19:52579297:-	chr19:52592255-52579297	ZNF841	circular_RNA|multiple_exon	410	39	47	44	989	896	1021	1050
chr1:151196721:+|chr1:151205179:+	chr1:151196721-151205179	PIP5K1A	circular_RNA|multiple_exon	186	39	23	13	17126.7	15288	16479	19613
chr1:171492360:+|chr1:171496983:+	chr1:171492360-171496983	PRRC2C	circular_RNA|multiple_exon	186	39	4	49	37657.7	35338	37339	40296
chr1:78107340:-|chr1:78097535:-	chr1:78107340-78097535	ZZZ3	circular_RNA|multiple_exon	1688	39	8	29	3931.67	3641	3652	4502
chr1:9994918:-|chr1:9991949:-	chr1:9994918-9991949	LZIC	circular_RNA|multiple_exon	387	39	24	0	2782.33	2595	2557	3195
chr20:17937681:-|chr20:17928130:-	chr20:17937681-17928130	SNX5	circular_RNA|multiple_exon	239	39	47	53	6348.33	6192	6080	6773
chr20:50307358:-|chr20:50255882:-	chr20:50307358-50255882	ATP9A	circular_RNA|multiple_exon	241	39	34	19	11539.7	11671	11482	11466
chr20:52788209:-|chr20:52773708:-	chr20:52788209-52773708	CYP24A1	circular_RNA|multiple_exon	213	39	9	15	148	159	146	139
chr21:44283706:-|chr21:44279772:-	chr21:44283706-44279772	WDR4	circular_RNA|multiple_exon	216	39	0	25	7411	6178	7046	9009
chr21:46600245:+|chr21:46605006:+	chr21:46600245-46605006	ADARB1	circular_RNA|multiple_exon	282	39	12	42	208875	16258	17190	593178
chr22:18165980:+|chr22:18185152:+	chr22:18165980-18185152	BCL2L13	circular_RNA|multiple_exon	250	39	24	27	7174.33	6591	6388	8544
chr2:110350696:-|chr2:110342703:-	chr2:110350696-110342703	SEPT10	circular_RNA|multiple_exon	267	39	39	20	6670.33	6648	6331	7032
chr2:175986268:-|chr2:175976296:-	chr2:175986268-175976296	ATF2	circular_RNA|multiple_exon	182	39	30	0	2024	1904	1941	2227
chr2:20455931:-|chr2:20453583:-	chr2:20455931-20453583	PUM2	circular_RNA|multiple_exon	329	39	14	11	6880.33	6743	6293	7605
chr2:20518406:-|chr2:20507739:-	chr2:20518406-20507739	PUM2	circular_RNA|multiple_exon	145	39	0	6	6880.33	6743	6293	7605
chr2:230456604:-|chr2:230450574:-	chr2:230456604-230450574	DNER	circular_RNA|multiple_exon	474	39	85	64	10338.7	9761	10477	10778
chr2:230744844:-|chr2:230701564:-	chr2:230744844-230701564	TRIP12	circular_RNA|multiple_exon	282	39	19	12	13743.3	13095	13072	15063
chr2:24181171:+|chr2:24207701:+	chr2:24181171-24207701	UBXN2A	circular_RNA|multiple_exon	212	39	26	10	1858.67	1734	1652	2190
chr2:36623757:+|chr2:36706837:+	chr2:36623757-36706837	CRIM1	circular_RNA|multiple_exon	370	39	27	38	27225	25502	27039	29134
chr2:44209573:-|chr2:44204294:-	chr2:44209573-44204294	LRPPRC	circular_RNA|multiple_exon	317	39	11	5	34611	31972	32636	39225
chr2:48050499:-|chr2:48049357:-	chr2:48050499-48049357	FBXO11	circular_RNA|multiple_exon	302	39	11	19	4451.33	4384	4342	4628
chr2:63666989:-|chr2:63660879:-	chr2:63666989-63660879	WDPCP	circular_RNA|multiple_exon	283	39	27	0	334.67	289	309	406
chr3:136196254:-|chr3:136162129:-	chr3:136196254-136162129	STAG1	circular_RNA|multiple_exon	240	39	20	7	5124	4859	4839	5674
chr3:155628481:+|chr3:155632359:+	chr3:155628481-155632359	GMPS	circular_RNA|multiple_exon	344	39	40	40	19888.3	18968	18461	22236
chr3:156411809:+|chr3:156413814:+	chr3:156411809-156413814	TIPARP	circular_RNA|multiple_exon	328	39	20	6	7988.67	6872	7979	9115
chr3:172504283:+|chr3:172525714:+	chr3:172504283-172525714	ECT2	circular_RNA|multiple_exon	235	39	0	5	11728.3	11265	11022	12898
chr3:179144030:-|chr3:179122978:-	chr3:179144030-179122978	GNB4	circular_RNA|multiple_exon	314	39	20	22	5827	6012	5403	6066
chr4:42003633:+|chr4:42041070:+	chr4:42003633-42041070	SLC30A9	circular_RNA|multiple_exon	231	39	12	5	2345	2343	2169	2523
chr5:223597:+|chr5:228448:+	chr5:223597-228448	SDHA	circular_RNA|multiple_exon	810	39	46	1	65076.3	60326	60682	74221
chr5:38530768:-|chr5:38527257:-	chr5:38530768-38527257	LIFR	circular_RNA|multiple_exon	299	39	26	48	25200	24273	25030	26297
chr5:73128163:+|chr5:73148517:+	chr5:73128163-73148517	ARHGEF28	circular_RNA|multiple_exon	163	39	10	3	3254.67	2878	3014	3872
chr7:101559395:+|chr7:101838883:+	chr7:101559395-101838883	CUX1	circular_RNA|multiple_exon	206	39	29	75	25456	23572	24355	28441
chr7:152012423:-|chr7:151960101:-	chr7:152012423-151960101	KMT2C	circular_RNA|multiple_exon	187	39	10	24	NaN	NaN	NaN	NaN
chr7:80458061:-|chr7:80418622:-	chr7:80458061-80418622	SEMA3C	circular_RNA|multiple_exon	382	39	28	16	7010	6175	7067	7788
chr8:103855975:-|chr8:103850972:-	chr8:103855975-103850972	AZIN1	circular_RNA|multiple_exon	365	39	91	47	8231.33	7495	7909	9290
chr8:109462052:+|chr8:109468159:+	chr8:109462052-109468159	EMC2	circular_RNA|multiple_exon	170	39	109	98	1336.67	1422	1145	1443
chr8:22332467:+|chr8:22370945:+	chr8:22332467-22370945	PPP3CC	circular_RNA|multiple_exon	336	39	52	15	1789.67	1628	1653	2088
chr8:62559437:-|chr8:62531537:-	chr8:62559437-62531537	ASPH	circular_RNA|multiple_exon	169	39	71	51	39717.7	36797	38100	44256
chr9:137004942:+|chr9:137007841:+	chr9:137004942-137007841	WDR5	circular_RNA|multiple_exon	221	39	188	50	23717.3	21576	22327	27249
chr9:139793165:+|chr9:139804446:+	chr9:139793165-139804446	TRAF2	circular_RNA|multiple_exon	289	39	59	25	14075.7	12551	13125	16551
chrX:16836697:+|chrX:16838378:+	chrX:16836697-16838378	TXLNG	circular_RNA|multiple_exon	394	39	24	47	9019.67	8484	8357	10218
chr10:1149542:+|chr10:1151207:+	chr10:1149542-1151207	WDR37	circular_RNA|multiple_exon	375	38	33	42	1007	970	975	1076
chr10:12123471:+|chr10:12126750:+	chr10:12123471-12126750	DHTKD1	circular_RNA|multiple_exon	366	38	14	43	6507	6439	6248	6834
chr10:126811437:-|chr10:126727566:-	chr10:126811437-126727566	CTBP2	circular_RNA|multiple_exon	369	38	12	21	7369.67	6616	7007	8486
chr11:4123223:+|chr11:4133292:+	chr11:4123223-4133292	RRM1	circular_RNA|multiple_exon	175	38	52	10	37385.7	35540	35251	41366
chr11:47825088:-|chr11:47819331:-	chr11:47825088-47819331	NUP160	circular_RNA|multiple_exon	203	38	11	0	38134.3	35660	36858	41885
chr11:992503:+|chr11:994245:+	chr11:992503-994245	AP2A2	circular_RNA|multiple_exon	355	38	2	7	7900.33	7158	7643	8900
chr12:122826244:-|chr12:122825300:-	chr12:122826244-122825300	CLIP1	circular_RNA|single_exon	944	38	42	19	15609	14717	15033	17077
chr12:69983265:+|chr12:69985939:+	chr12:69983265-69985939	CCT2	circular_RNA|multiple_exon	366	38	11	4	37744.7	33827	35291	44116
chr13:99061592:+|chr13:99064288:+	chr13:99061592-99064288	FARP1	circular_RNA|multiple_exon	320	38	87	55	19171.7	19006	17860	20649
chr14:67431908:+|chr14:67525503:+	chr14:67431908-67525503	GPHN	circular_RNA|multiple_exon	271	38	0	8	3105	2941	2804	3570
chr15:48905289:-|chr15:48888480:-	chr15:48905289-48888480	FBN1	circular_RNA|multiple_exon	177	38	21	29	43507	39471	43863	47187
chr16:2125800:+|chr16:2130378:+	chr16:2125800-2130378	TSC2	circular_RNA|multiple_exon	305	38	34	19	13096	11951	12666	14671
chr17:35945538:-|chr17:35936439:-	chr17:35945538-35936439	SYNRG	circular_RNA|multiple_exon	182	38	16	17	3266.33	3086	3198	3515
chr17:681984:-|chr17:663351:-	chr17:681984-663351	GLOD4	circular_RNA|multiple_exon	492	38	0	14	5778.33	5059	5388	6888
chr17:76388557:+|chr17:76400170:+	chr17:76388557-76400170	PGS1	circular_RNA|multiple_exon	302	38	47	5	3262.33	2830	3126	3831
chr19:15290307:-|chr19:15289634:-	chr19:15290307-15289634	NOTCH3	circular_RNA|multiple_exon	250	38	12	44	36956.3	34678	36231	39960
chr1:165859441:+|chr1:165865569:+	chr1:165859441-165865569	UCK2	circular_RNA|multiple_exon	906	38	33	65	21516.7	19514	19901	25135
chr1:28374937:-|chr1:28362055:-	chr1:28374937-28362055	EYA3	circular_RNA|multiple_exon	178	38	4	38	4971.33	5216	4644	5054
chr1:33161645:-|chr1:33160466:-	chr1:33161645-33160466	SYNC	circular_RNA|single_exon	1179	38	42	14	6076.33	5849	5777	6603
chr21:42598193:+|chr21:42617990:+	chr21:42598193-42617990	BACE2	circular_RNA|multiple_exon	189	38	38	32	48821.3	45256	48828	52380
chr21:42613746:+|chr21:42622828:+	chr21:42613746-42622828	BACE2	circular_RNA|multiple_exon	269	38	64	41	48821.3	45256	48828	52380
chr22:22162135:-|chr22:22160139:-	chr22:22162135-22160139	MAPK1	circular_RNA|multiple_exon	371	38	58	103	14164.7	14303	13066	15125
chr22:41277774:+|chr22:41278181:+	chr22:41277774-41278181	XPNPEP3	circular_RNA|multiple_exon	561	38	0	0	776.33	743	762	824
chr2:122514816:+|chr2:122519100:+	chr2:122514816-122519100	TSN	circular_RNA|multiple_exon	483	38	0	17	12613.3	11939	11789	14112
chr2:26587170:+|chr2:26598016:+	chr2:26587170-26598016	SELENOI	circular_RNA|multiple_exon	176	38	82	59	NaN	NaN	NaN	NaN
chr2:53943880:-|chr2:53941521:-	chr2:53943880-53941521	ASB3	circular_RNA|multiple_exon	374	38	36	44	319.33	300	320	338
chr2:69573131:-|chr2:69565030:-	chr2:69573131-69565030	GFPT1	circular_RNA|multiple_exon	252	38	23	28	9408.33	8728	8888	10609
chr3:47787483:-|chr3:47762156:-	chr3:47787483-47762156	SMARCC1	circular_RNA|multiple_exon	154	38	73	6	28496.7	26960	26449	32081
chr3:57875768:+|chr3:57882659:+	chr3:57875768-57882659	SLMAP	circular_RNA|multiple_exon	118	38	27	7	3899.67	3697	3703	4299
chr4:148785997:+|chr4:148803083:+	chr4:148785997-148803083	ARHGAP10	circular_RNA|multiple_exon	175	38	0	0	2106	1956	1954	2408
chr4:166910533:+|chr4:166935712:+	chr4:166910533-166935712	TLL1	circular_RNA|multiple_exon	234	38	77	22	2242	2276	2231	2219
chr4:186168448:+|chr4:186185764:+	chr4:186168448-186185764	SNX25	circular_RNA|multiple_exon	256	38	43	62	2098.67	1989	1964	2343
chr4:76581054:-|chr4:76573823:-	chr4:76581054-76573823	G3BP2	circular_RNA|multiple_exon	129	38	12	11	10590	10328	9827	11615
chr5:36227667:-|chr5:36207272:-	chr5:36227667-36207272	NADK2	circular_RNA|multiple_exon	181	38	0	10	NaN	NaN	NaN	NaN
chr7:100454490:+|chr7:100454798:+	chr7:100454490-100454798	SLC12A9	circular_RNA|multiple_exon	2043	38	8	26	5436.33	4750	5170	6389
chr7:48550680:+|chr7:48567941:+	chr7:48550680-48567941	ABCA13	circular_RNA|multiple_exon	224	38	41	7	2470.33	2475	2379	2557
chr7:76062244:+|chr7:76062964:+	chr7:76062244-76062964	ZP3	circular_RNA|multiple_exon	280	38	28	12	3402.67	3137	2989	4082
chr9:134305477:+|chr9:134314448:+	chr9:134305477-134314448	PRRC2B	circular_RNA|multiple_exon	241	38	0	21	63218	59157	61045	69452
chr9:14155892:-|chr9:14146688:-	chr9:14155892-14146688	NFIB	circular_RNA|multiple_exon	186	38	3	32	1651.33	1592	1533	1829
chrX:150789402:+|chrX:150791536:+	chrX:150789402-150791536	PASD1	circular_RNA|multiple_exon	226	38	54	17	6496	6157	5915	7416
chrX:153780203:+|chrX:153784591:+	chrX:153780203-153784591	IKBKG	circular_RNA|multiple_exon	284	38	18	0	6351.67	5818	5966	7271
chrX:70774363:+|chrX:70779527:+	chrX:70774363-70779527	OGT	circular_RNA|multiple_exon	168	38	0	0	17790.3	16284	18107	18980
chrY:273067:-|chrY:249339:-	chrY:273067-249339	PPP2R3B	circular_RNA|multiple_exon	183	38	60	44	0	0	0	0
chr10:103436193:-|chr10:103384502:-	chr10:103436193-103384502	FBXW4	circular_RNA|multiple_exon	2249	37	34	42	1809.33	1661	1756	2011
chr10:51579128:+|chr10:51581378:+	chr10:51579128-51581378	NCOA4	circular_RNA|multiple_exon	262	37	54	5	17525	16800	16275	19500
chr11:122955421:-|chr11:122953793:-	chr11:122955421-122953793	CLMP	circular_RNA|multiple_exon	323	37	55	12	7537	6829	7189	8593
chr11:47510576:-|chr11:47505941:-	chr11:47510576-47505941	CELF1	circular_RNA|multiple_exon	172	37	9	7	23095	20238	22176	26871
chr12:116675510:-|chr12:116534474:-	chr12:116675510-116534474	MED13L	circular_RNA|multiple_exon	320	37	22	6	3905.33	3465	4000	4251
chr12:1213916:+|chr12:1225199:+	chr12:1213916-1225199	ERC1	circular_RNA|multiple_exon	483	37	93	43	7341.33	7167	6862	7995
chr12:32866143:+|chr12:32875567:+	chr12:32866143-32875567	DNM1L	circular_RNA|multiple_exon	316	37	22	31	7783.67	7511	7227	8613
chr12:922808:+|chr12:939326:+	chr12:922808-939326	WNK1	circular_RNA|multiple_exon	329	37	96	27	32835	31863	31409	35233
chr12:98989211:+|chr12:98995059:+	chr12:98989211-98995059	SLC25A3	circular_RNA|multiple_exon	340	37	0	0	66794.3	61996	62533	75854
chr15:34542556:-|chr15:34527382:-	chr15:34542556-34527382	SLC12A6	circular_RNA|multiple_exon	190	37	43	16	2041.67	1980	2011	2134
chr17:15457143:-|chr17:15443747:-	chr17:15457143-15443747	TVP23C	circular_RNA|multiple_exon	272	37	8	15	390.67	327	368	477
chr17:28030080:-|chr17:28003838:-	chr17:28030080-28003838	SSH2	circular_RNA|multiple_exon	168	37	7	0	3255	3155	3021	3589
chr17:47395345:-|chr17:47388674:-	chr17:47395345-47388674	ZNF652	circular_RNA|multiple_exon	1301	37	0	11	1457.33	1349	1332	1691
chr18:19358064:+|chr18:19359646:+	chr18:19358064-19359646	MIB1	circular_RNA|multiple_exon	270	37	5	10	2292	2294	2193	2389
chr18:29246335:-|chr18:29218607:-	chr18:29246335-29218607	B4GALT6	circular_RNA|multiple_exon	232	37	8	4	127.33	112	132	138
chr18:74561482:+|chr18:74583781:+	chr18:74561482-74583781	ZNF236	circular_RNA|multiple_exon	266	37	17	14	829.67	821	783	885
chr1:47834141:+|chr1:47840965:+	chr1:47834141-47840965	CMPK1	circular_RNA|multiple_exon	242	37	66	24	7357.33	6995	6624	8453
chr20:33834643:+|chr20:33842557:+	chr20:33834643-33842557	MMP24	circular_RNA|multiple_exon	452	37	0	10	5227.67	5167	4842	5674
chr20:34246936:-|chr20:34243124:-	chr20:34246936-34243124	CPNE1	circular_RNA|multiple_exon	226	37	11	10	29674.3	25935	28152	34936
chr20:7990962:-|chr20:7976673:-	chr20:7990962-7976673	TMX4	circular_RNA|multiple_exon	160	37	7	15	2392	2332	2326	2518
chr22:50198008:-|chr22:50191453:-	chr22:50198008-50191453	BRD1	circular_RNA|multiple_exon	468	37	27	69	3233.67	2853	3129	3719
chr2:47202112:+|chr2:47206046:+	chr2:47202112-47206046	TTC7A	circular_RNA|multiple_exon	297	37	5	40	14691.7	14058	13968	16049
chr3:119624699:-|chr3:119582266:-	chr3:119624699-119582266	GSK3B	circular_RNA|multiple_exon	283	37	119	60	8735.33	8138	8213	9855
chr3:121260326:-|chr3:121251837:-	chr3:121260326-121251837	POLQ	circular_RNA|multiple_exon	349	37	68	62	3348.33	3224	3168	3653
chr3:136141886:-|chr3:136117591:-	chr3:136141886-136117591	STAG1	circular_RNA|multiple_exon	167	37	24	16	5124	4859	4839	5674
chr3:47814426:-|chr3:47770515:-	chr3:47814426-47770515	SMARCC1	circular_RNA|multiple_exon	188	37	73	69	28496.7	26960	26449	32081
chr3:48845117:-|chr3:48793812:-	chr3:48845117-48793812	PRKAR2A	circular_RNA|multiple_exon	100	37	5	16	5782.33	5498	5168	6681
chr3:50144200:+|chr3:50147121:+	chr3:50144200-50147121	RBM5	circular_RNA|multiple_exon	119	37	50	0	6612	5872	6539	7425
chr4:83796975:-|chr4:83793097:-	chr4:83796975-83793097	SEC31A	circular_RNA|multiple_exon	179	37	50	38	16182	15286	15259	18001
chr4:87967318:+|chr4:87968746:+	chr4:87967318-87968746	AFF1	circular_RNA|multiple_exon	1019	37	1	5	3684.33	3714	3502	3837
chr5:137903411:-|chr5:137897269:-	chr5:137903411-137897269	HSPA9	circular_RNA|multiple_exon	282	37	30	14	79941	71267	74999	93557
chr5:138117612:+|chr5:138119061:+	chr5:138117612-138119061	CTNNA1	circular_RNA|multiple_exon	301	37	46	19	72185.7	66181	69670	80706
chr5:179132680:+|chr5:179135381:+	chr5:179132680-179135381	CANX	circular_RNA|multiple_exon	255	37	35	44	126443	114574	124358	140397
chr5:36227667:-|chr5:36217850:-	chr5:36227667-36217850	NADK2	circular_RNA|multiple_exon	224	37	9	25	NaN	NaN	NaN	NaN
chr5:76785397:-|chr5:76745585:-	chr5:76785397-76745585	WDR41	circular_RNA|multiple_exon	121	37	60	36	2910.67	2844	2688	3200
chr5:95255249:-|chr5:95242227:-	chr5:95255249-95242227	ELL2	circular_RNA|multiple_exon	380	37	20	9	6269.33	5962	5752	7094
chr6:135363264:-|chr6:135360711:-	chr6:135363264-135360711	HBS1L	circular_RNA|multiple_exon	319	37	50	29	3634.67	3387	3550	3967
chr6:43535091:-|chr6:43523573:-	chr6:43535091-43523573	XPO5	circular_RNA|multiple_exon	313	37	15	8	18154.3	16211	17489	20763
chr6:5404775:+|chr6:5545573:+	chr6:5404775-5545573	FARS2	circular_RNA|multiple_exon	319	37	1	0	1535.67	1338	1472	1797
chr7:156619438:-|chr7:156589083:-	chr7:156619438-156589083	LMBR1	circular_RNA|multiple_exon	214	37	45	6	4560.33	4411	4344	4926
chr7:38247048:+|chr7:38259261:+	chr7:38247048-38259261	STARD3NL	circular_RNA|multiple_exon	377	37	31	11	2531	2509	2279	2805
chr8:41455811:+|chr8:41456823:+	chr8:41455811-41456823	GPAT4	circular_RNA|single_exon	1012	37	30	16	NaN	NaN	NaN	NaN
chr8:48882358:+|chr8:48884028:+	chr8:48882358-48884028	MCM4	circular_RNA|multiple_exon	386	37	29	25	37957	35464	35360	43047
chr8:61653818:+|chr8:61655656:+	chr8:61653818-61655656	CHD7	circular_RNA|single_exon	1838	37	28	10	6888.33	6385	6620	7660
chr8:98673300:+|chr8:98703416:+	chr8:98673300-98703416	MTDH	circular_RNA|multiple_exon	337	37	37	47	24152	22126	23508	26822
chr9:110062422:+|chr9:110074018:+	chr9:110062422-110074018	RAD23B	circular_RNA|multiple_exon	136	37	37	43	23468.3	21689	22363	26353
chr9:133352258:+|chr9:133370410:+	chr9:133352258-133370410	ASS1	circular_RNA|multiple_exon	239	37	18	18	239913	235748	227225	256767
chr9:134305477:+|chr9:134319715:+	chr9:134305477-134319715	PRRC2B	circular_RNA|multiple_exon	312	37	15	6	63218	59157	61045	69452
chr9:6849507:+|chr9:6893232:+	chr9:6849507-6893232	KDM4C	circular_RNA|multiple_exon	302	37	35	16	1672	1510	1608	1898
chrX:46712911:+|chrX:46713576:+	chrX:46712911-46713576	RP2	circular_RNA|single_exon	665	37	0	0	2442.33	2335	2273	2719
chr10:12123471:+|chr10:12155063:+	chr10:12123471-12155063	DHTKD1	circular_RNA|multiple_exon	319	36	24	35	6507	6439	6248	6834
chr10:13214376:+|chr10:13228280:+	chr10:13214376-13228280	MCM10	circular_RNA|multiple_exon	220	36	21	19	5076.67	4606	4754	5870
chr10:15885271:-|chr10:15863655:-	chr10:15885271-15863655	MINDY3	circular_RNA|multiple_exon	130	36	15	28	NaN	NaN	NaN	NaN
chr10:15889942:-|chr10:15858834:-	chr10:15889942-15858834	MINDY3	circular_RNA|multiple_exon	1252	36	61	60	NaN	NaN	NaN	NaN
chr10:5948000:+|chr10:5948595:+	chr10:5948000-5948595	FBXO18	circular_RNA|multiple_exon	710	36	0	0	6108.33	5861	5707	6757
chr10:7327916:-|chr10:7269817:-	chr10:7327916-7269817	SFMBT2	circular_RNA|multiple_exon	170	36	53	11	6130	5617	5886	6887
chr11:3000467:-|chr11:2991033:-	chr11:3000467-2991033	NAP1L4	circular_RNA|multiple_exon	131	36	63	22	26211	23911	24182	30540
chr11:9450087:+|chr11:9452550:+	chr11:9450087-9452550	IPO7	circular_RNA|multiple_exon	217	36	0	30	38420.3	36811	36272	42178
chr12:125302253:-|chr12:125292307:-	chr12:125302253-125292307	SCARB1	circular_RNA|multiple_exon	323	36	8	11	41801.3	36765	40001	48638
chr12:133148874:+|chr12:133158852:+	chr12:133148874-133158852	FBRSL1	circular_RNA|multiple_exon	254	36	24	23	13787.3	12111	13033	16218
chr12:53670404:+|chr12:53671744:+	chr12:53670404-53671744	ESPL1	circular_RNA|multiple_exon	378	36	0	12	13353	12502	12771	14786
chr12:6630964:+|chr12:6632512:+	chr12:6630964-6632512	NCAPD2	circular_RNA|multiple_exon	281	36	11	12	64274	59227	61197	72398
chr13:113181798:-|chr13:113158346:-	chr13:113181798-113158346	TUBGCP3	circular_RNA|multiple_exon	241	36	34	73	8838.33	8099	8347	10069
chr13:30127997:-|chr13:30104675:-	chr13:30127997-30104675	SLC7A1	circular_RNA|multiple_exon	273	36	9	0	18486.3	17023	18272	20164
chr13:96648389:-|chr13:96622366:-	chr13:96648389-96622366	UGGT2	circular_RNA|multiple_exon	222	36	25	36	1573	1589	1493	1637
chr14:23470246:-|chr14:23456729:-	chr14:23470246-23456729	C14orf93	circular_RNA|multiple_exon	192	36	23	20	695	652	609	824
chr14:91467503:-|chr14:91409422:-	chr14:91467503-91409422	RPS6KA5	circular_RNA|multiple_exon	178	36	32	32	1412.33	1341	1295	1601
chr15:101938781:-|chr15:101922297:-	chr15:101938781-101922297	PCSK6	circular_RNA|multiple_exon	204	36	41	15	18213	17521	17134	19984
chr15:43317627:-|chr15:43313473:-	chr15:43317627-43313473	UBR1	circular_RNA|multiple_exon	155	36	12	0	3022.33	3015	2892	3160
chr16:1453345:-|chr16:1447179:-	chr16:1453345-1447179	UNKL	circular_RNA|multiple_exon	224	36	6	5	7269	6660	6715	8432
chr16:3740986:-|chr16:3729720:-	chr16:3740986-3729720	TRAP1	circular_RNA|multiple_exon	229	36	59	6	54732.7	52379	53140	58679
chr16:66670484:-|chr16:66655965:-	chr16:66670484-66655965	CMTM4	circular_RNA|multiple_exon	336	36	17	28	4212.33	4266	3951	4420
chr16:68155890:+|chr16:68157024:+	chr16:68155890-68157024	NFATC3	circular_RNA|multiple_exon	1225	36	24	8	6199	6166	5814	6617
chr16:71748704:-|chr16:71736501:-	chr16:71748704-71736501	PHLPP2	circular_RNA|multiple_exon	422	36	16	0	2262.67	2212	2158	2418
chr16:72923861:-|chr16:72863678:-	chr16:72923861-72863678	ZFHX3	circular_RNA|multiple_exon	311	36	33	0	6349	5858	6198	6991
chr16:89958601:+|chr16:89962491:+	chr16:89958601-89962491	TCF25	circular_RNA|multiple_exon	147	36	23	43	11853.7	10758	11740	13063
chr17:29483001:+|chr17:29509683:+	chr17:29483001-29509683	NF1	circular_RNA|multiple_exon	300	36	107	107	8333	8359	7881	8759
chr17:45678974:+|chr17:45691091:+	chr17:45678974-45691091	NPEPPS	circular_RNA|multiple_exon	433	36	10	6	9578.67	9078	9246	10412
chr17:60613531:+|chr17:60642498:+	chr17:60613531-60642498	TLK2	circular_RNA|multiple_exon	303	36	11	37	4183.33	3822	4012	4716
chr17:80842021:+|chr17:80858607:+	chr17:80842021-80858607	TBCD	circular_RNA|multiple_exon	246	36	13	20	9362.33	9025	8829	10233
chr18:44526020:+|chr18:44526886:+	chr18:44526020-44526886	KATNAL2	circular_RNA|multiple_exon	286	36	60	61	682.67	618	588	842
chr18:9595151:-|chr18:9588087:-	chr18:9595151-9588087	PPP4R1	circular_RNA|multiple_exon	474	36	0	9	5962	5971	5557	6358
chr19:48221766:+|chr19:48229481:+	chr19:48221766-48229481	EHD2	circular_RNA|multiple_exon	509	36	51	24	20851.3	18703	19377	24474
chr1:174241552:+|chr1:174340210:+	chr1:174241552-174340210	RABGAP1L	circular_RNA|multiple_exon	159	36	0	0	1451.33	1436	1408	1510
chr1:51913807:-|chr1:51860053:-	chr1:51913807-51860053	EPS15	circular_RNA|multiple_exon	155	36	0	21	3145	3005	3041	3389
chr1:94924163:+|chr1:94956803:+	chr1:94924163-94956803	ABCD3	circular_RNA|multiple_exon	99	36	0	8	6331.67	6348	5969	6678
chr20:34320057:-|chr20:34302107:-	chr20:34320057-34302107	RBM39	circular_RNA|multiple_exon	156	36	61	31	22258.3	20274	21585	24916
chr20:57014001:+|chr20:57016139:+	chr20:57014001-57016139	VAPB	circular_RNA|multiple_exon	2186	36	87	46	7902.67	7514	7243	8951
chr2:234343026:+|chr2:234350641:+	chr2:234343026-234350641	DGKD	circular_RNA|multiple_exon	212	36	1	0	10621.7	10094	10450	11321
chr2:30775359:+|chr2:30791042:+	chr2:30775359-30791042	LCLAT1	circular_RNA|multiple_exon	272	36	0	12	1854.67	1626	1848	2090
chr2:39583480:-|chr2:39559058:-	chr2:39583480-39559058	MAP4K3	circular_RNA|multiple_exon	246	36	29	3	1607.33	1521	1577	1724
chr2:55040369:+|chr2:55056614:+	chr2:55040369-55056614	EML6	circular_RNA|multiple_exon	294	36	35	59	667	620	693	688
chr2:62107529:-|chr2:62100137:-	chr2:62107529-62100137	CCT4	circular_RNA|multiple_exon	218	36	38	76	51417	46618	46909	60724
chr3:11871338:-|chr3:11850991:-	chr3:11871338-11850991	TAMM41	circular_RNA|multiple_exon	650	36	16	1	1657.67	1562	1606	1805
chr3:125301822:-|chr3:125295033:-	chr3:125301822-125295033	OSBPL11	circular_RNA|multiple_exon	244	36	36	8	2864.67	2640	2814	3140
chr3:43602894:-|chr3:43591212:-	chr3:43602894-43591212	ANO10	circular_RNA|multiple_exon	310	36	10	28	2771.67	2628	2756	2931
chr3:44497188:-|chr3:44496613:-	chr3:44497188-44496613	ZNF445	circular_RNA|multiple_exon	1392	36	15	11	2998.33	2755	2943	3297
chr3:48728915:-|chr3:48726971:-	chr3:48728915-48726971	IP6K2	circular_RNA|multiple_exon	350	36	27	17	8297.33	7163	8040	9689
chr4:89061166:-|chr4:89052213:-	chr4:89061166-89052213	ABCG2	circular_RNA|multiple_exon	373	36	1	23	797	627	768	996
chr5:126140468:+|chr5:126147590:+	chr5:126140468-126147590	LMNB1	circular_RNA|multiple_exon	323	36	29	32	18901.7	17785	17864	21056
chr5:31472339:-|chr5:31448654:-	chr5:31472339-31448654	DROSHA	circular_RNA|multiple_exon	165	36	59	63	26556.7	24503	25313	29854
chr5:43297268:-|chr5:43292576:-	chr5:43297268-43292576	HMGCS1	circular_RNA|multiple_exon	327	36	2	45	9567	9938	8908	9855
chr5:80071513:+|chr5:80088663:+	chr5:80071513-80088663	MSH3	circular_RNA|multiple_exon	175	36	56	83	2592	2576	2474	2726
chr6:117013218:+|chr6:117047785:+	chr6:117013218-117047785	KPNA5	circular_RNA|multiple_exon	228	36	0	9	196.33	204	174	211
chr6:7602856:+|chr6:7606428:+	chr6:7602856-7606428	SNRNP48	circular_RNA|multiple_exon	285	36	22	21	2865.33	2652	2750	3194
chr6:7845373:+|chr6:7862731:+	chr6:7845373-7862731	BMP6	circular_RNA|multiple_exon	389	36	14	33	7694	6963	7953	8166
chr7:140508795:-|chr7:140476712:-	chr7:140508795-140476712	BRAF	circular_RNA|multiple_exon	279	36	7	3	1636.67	1591	1545	1774
chr7:50823753:-|chr7:50737419:-	chr7:50823753-50737419	GRB10	circular_RNA|multiple_exon	310	36	0	5	3547.67	3134	3259	4250
chr7:6472590:-|chr7:6465619:-	chr7:6472590-6465619	DAGLB	circular_RNA|multiple_exon	248	36	10	18	8656.67	7665	8920	9385
chr8:141595410:-|chr8:141582911:-	chr8:141595410-141582911	AGO2	circular_RNA|multiple_exon	312	36	13	30	5300.33	4957	4870	6074
chr9:134305477:+|chr9:134308181:+	chr9:134305477-134308181	PRRC2B	circular_RNA|multiple_exon	346	36	55	30	63218	59157	61045	69452
chr9:88661487:-|chr9:88648197:-	chr9:88661487-88648197	GOLM1	circular_RNA|multiple_exon	215	36	3	16	21466.3	19648	20477	24274
chrX:1712337:+|chrX:1714425:+	chrX:1712337-1714425	AKAP17A	circular_RNA|multiple_exon	928	36	5	47	0	0	0	0
chrX:53432323:-|chrX:53431944:-	chrX:53432323-53431944	SMC1A	circular_RNA|multiple_exon	283	36	32	23	65954.3	59955	64205	73703
chrX:67731691:+|chrX:67742759:+	chrX:67731691-67742759	YIPF6	circular_RNA|multiple_exon	285	36	105	50	4558.33	4367	4476	4832
chr10:88221044:-|chr10:88211724:-	chr10:88221044-88211724	WAPL	circular_RNA|multiple_exon	275	35	31	4	NaN	NaN	NaN	NaN
chr10:99915850:+|chr10:99923154:+	chr10:99915850-99923154	R3HCC1L	circular_RNA|multiple_exon	158	35	22	78	1682.67	1547	1634	1867
chr11:3010501:-|chr11:2972489:-	chr11:3010501-2972489	NAP1L4	circular_RNA|multiple_exon	178	35	29	29	26211	23911	24182	30540
chr11:70200407:+|chr11:70208594:+	chr11:70200407-70208594	PPFIA1	circular_RNA|multiple_exon	351	35	28	25	9907	9490	9710	10521
chr11:70251371:+|chr11:70260758:+	chr11:70251371-70260758	CTTN	circular_RNA|multiple_exon	206	35	10	11	47732.3	43138	44835	55224
chr12:104719115:+|chr12:104721449:+	chr12:104719115-104721449	TXNRD1	circular_RNA|multiple_exon	248	35	17	18	67857.7	61937	62233	79403
chr12:124922542:-|chr12:124904503:-	chr12:124922542-124904503	NCOR2	circular_RNA|multiple_exon	164	35	40	32	56880	52320	54509	63811
chr12:29786269:-|chr12:29709790:-	chr12:29786269-29709790	TMTC1	circular_RNA|multiple_exon	332	35	0	0	5985	5652	5711	6592
chr12:6618883:+|chr12:6620418:+	chr12:6618883-6620418	NCAPD2	circular_RNA|multiple_exon	102	35	28	10	64274	59227	61197	72398
chr12:89866052:-|chr12:89860547:-	chr12:89866052-89860547	POC1B	circular_RNA|multiple_exon	259	35	3	14	831.33	885	761	848
chr14:100316461:+|chr14:100331983:+	chr14:100316461-100331983	EML1	circular_RNA|multiple_exon	336	35	24	64	4514.67	4189	4176	5179
chr14:104618352:+|chr14:104633385:+	chr14:104618352-104633385	KIF26A	circular_RNA|multiple_exon	635	35	9	15	47640.3	44444	45396	53081
chr14:75585638:-|chr14:75576388:-	chr14:75585638-75576388	NEK9	circular_RNA|multiple_exon	240	35	0	6	10301.3	9962	9614	11328
chr15:63821213:+|chr15:63855207:+	chr15:63821213-63855207	USP3	circular_RNA|multiple_exon	265	35	8	35	3508	3161	3434	3929
chr15:91030186:+|chr15:91035943:+	chr15:91030186-91035943	IQGAP1	circular_RNA|multiple_exon	301	35	35	10	93013.3	87179	93248	98613
chr17:37646810:+|chr17:37650947:+	chr17:37646810-37650947	CDK12	circular_RNA|multiple_exon	346	35	34	16	10235.3	8955	9861	11890
chr17:64683229:+|chr17:64685165:+	chr17:64683229-64685165	PRKCA	circular_RNA|multiple_exon	252	35	5	65	8510.33	7458	8154	9919
chr17:78022382:+|chr17:78024082:+	chr17:78022382-78024082	CCDC40	circular_RNA|multiple_exon	397	35	46	16	620.67	548	564	750
chr18:21660549:+|chr18:21663045:+	chr18:21660549-21663045	TTC39C	circular_RNA|multiple_exon	522	35	8	20	919	863	802	1092
chr18:9931807:+|chr18:9937063:+	chr18:9931807-9937063	VAPA	circular_RNA|multiple_exon	491	35	44	109	9313	8747	8616	10576
chr19:55757046:-|chr19:55756488:-	chr19:55757046-55756488	PPP6R1	circular_RNA|multiple_exon	251	35	29	44	16748.3	14632	15870	19743
chr1:17749332:-|chr1:17735476:-	chr1:17749332-17735476	RCC2	circular_RNA|multiple_exon	197	35	17	9	28637	25240	26617	34054
chr1:220964833:+|chr1:220978616:+	chr1:220964833-220978616	MARC1	circular_RNA|multiple_exon	244	35	6	0	13930	13197	13572	15021
chr1:44785416:-|chr1:44750507:-	chr1:44785416-44750507	ERI3	circular_RNA|multiple_exon	188	35	9	0	11088.7	10283	10284	12699
chr1:51874004:-|chr1:51871577:-	chr1:51874004-51871577	EPS15	circular_RNA|multiple_exon	400	35	44	27	3145	3005	3041	3389
chr20:13550233:-|chr20:13509080:-	chr20:13550233-13509080	TASP1	circular_RNA|multiple_exon	157	35	0	26	556.67	515	477	678
chr20:32686439:-|chr20:32684463:-	chr20:32686439-32684463	EIF2S2	circular_RNA|multiple_exon	283	35	30	32	22876	21372	20829	26427
chr20:57242546:+|chr20:57248767:+	chr20:57242546-57248767	STX16	circular_RNA|multiple_exon	198	35	20	44	5445.67	5032	5311	5994
chr2:240961757:-|chr2:240944627:-	chr2:240961757-240944627	NDUFA10	circular_RNA|multiple_exon	253	35	37	21	6246	5696	6034	7008
chr2:32983359:+|chr2:33012216:+	chr2:32983359-33012216	TTC27	circular_RNA|multiple_exon	392	35	0	11	4671	4282	4577	5154
chr2:37463239:+|chr2:37475569:+	chr2:37463239-37475569	NDUFAF7	circular_RNA|multiple_exon	248	35	9	6	2094.33	1911	1929	2443
chr2:44931422:+|chr2:44942492:+	chr2:44931422-44942492	CAMKMT	circular_RNA|multiple_exon	126	35	20	8	624.67	577	634	663
chr2:61724142:-|chr2:61719170:-	chr2:61724142-61719170	XPO1	circular_RNA|multiple_exon	209	35	22	14	28227.7	26779	27021	30883
chr2:69577315:-|chr2:69569284:-	chr2:69577315-69569284	GFPT1	circular_RNA|multiple_exon	202	35	13	14	9408.33	8728	8888	10609
chr3:155551830:-|chr3:155545971:-	chr3:155551830-155545971	SLC33A1	circular_RNA|multiple_exon	379	35	34	17	3344	3220	3321	3491
chr3:186522513:-|chr3:186509514:-	chr3:186522513-186509514	RFC4	circular_RNA|multiple_exon	266	35	47	10	7024.33	6550	6732	7791
chr3:47476627:-|chr3:47466975:-	chr3:47476627-47466975	SCAP	circular_RNA|multiple_exon	338	35	4	13	16295.3	15127	15854	17905
chr3:48219478:-|chr3:48215774:-	chr3:48219478-48215774	CDC25A	circular_RNA|multiple_exon	307	35	36	36	7215.33	6496	6593	8557
chr3:48577204:-|chr3:48572945:-	chr3:48577204-48572945	PFKFB4	circular_RNA|multiple_exon	506	35	65	23	2852	2290	3115	3151
chr3:50102464:+|chr3:50103935:+	chr3:50102464-50103935	RBM6	circular_RNA|multiple_exon	140	35	48	38	8018.67	7237	7763	9056
chr4:42003633:+|chr4:42051496:+	chr4:42003633-42051496	SLC30A9	circular_RNA|multiple_exon	266	35	27	32	2345	2343	2169	2523
chr5:1501718:-|chr5:1488506:-	chr5:1501718-1488506	LPCAT1	circular_RNA|multiple_exon	202	35	46	32	53643	50792	52338	57799
chr5:72370569:+|chr5:72373320:+	chr5:72370569-72373320	FCHO2	circular_RNA|multiple_exon	266	35	14	19	1271.33	1273	1225	1316
chr5:78936674:+|chr5:78964851:+	chr5:78936674-78964851	PAPD4	circular_RNA|multiple_exon	421	35	27	10	2107	2015	1940	2366
chr6:160467530:+|chr6:160469575:+	chr6:160467530-160469575	IGF2R	circular_RNA|multiple_exon	315	35	93	49	33530.7	30232	32450	37910
chr6:57372288:+|chr6:57398317:+	chr6:57372288-57398317	PRIM2	circular_RNA|multiple_exon	119	35	47	42	3482.33	3261	3293	3893
chr7:11101418:+|chr7:11151094:+	chr7:11101418-11151094	PHF14	circular_RNA|multiple_exon	536	35	27	52	6388.33	5836	5888	7441
chr7:23030758:-|chr7:23015829:-	chr7:23030758-23015829	FAM126A	circular_RNA|multiple_exon	173	35	33	48	2126.33	2058	2003	2318
chr7:74171152:+|chr7:74172333:+	chr7:74171152-74172333	GTF2I	circular_RNA|multiple_exon	82	35	56	64	13143.7	13004	12238	14189
chr8:33247316:-|chr8:33230162:-	chr8:33247316-33230162	FUT10	circular_RNA|multiple_exon	1062	35	15	23	1299	1255	1300	1342
chr8:37704693:-|chr8:37704372:-	chr8:37704693-37704372	BRF2	circular_RNA|single_exon	321	35	15	0	2131.67	1718	2037	2640
chr9:102676272:+|chr9:102691125:+	chr9:102676272-102691125	STX17	circular_RNA|multiple_exon	226	35	0	0	1523	1544	1453	1572
chr9:123210404:-|chr9:123199573:-	chr9:123210404-123199573	CDK5RAP2	circular_RNA|multiple_exon	463	35	32	34	18040	17308	17535	19277
chr9:131607690:-|chr9:131598276:-	chr9:131607690-131598276	KYAT1	circular_RNA|multiple_exon	134	35	0	9	NaN	NaN	NaN	NaN
chr9:133327611:+|chr9:133352348:+	chr9:133327611-133352348	ASS1	circular_RNA|multiple_exon	521	35	22	9	239913	235748	227225	256767
chr9:139793165:+|chr9:139794972:+	chr9:139793165-139794972	TRAF2	circular_RNA|multiple_exon	313	35	42	36	14075.7	12551	13125	16551
chrX:100356047:+|chrX:100364987:+	chrX:100356047-100364987	CENPI	circular_RNA|multiple_exon	345	35	12	37	1640	1619	1586	1715
chrX:150780136:+|chrX:150791536:+	chrX:150780136-150791536	PASD1	circular_RNA|multiple_exon	216	35	31	17	6496	6157	5915	7416
chr10:103916776:+|chr10:103917971:+	chr10:103916776-103917971	NOLC1	circular_RNA|multiple_exon	220	34	62	84	48527	41919	45822	57840
chr10:135209217:+|chr10:135216277:+	chr10:135209217-135216277	MTG1	circular_RNA|multiple_exon	688	34	150	149	5132.67	4644	4849	5905
chr10:51829307:+|chr10:51840691:+	chr10:51829307-51840691	WASHC2A	circular_RNA|multiple_exon	219	34	21	10	NaN	NaN	NaN	NaN
chr10:70696692:+|chr10:70703013:+	chr10:70696692-70703013	DDX50	circular_RNA|multiple_exon	203	34	13	7	7001.67	6721	6426	7858
chr10:7423911:-|chr10:7285520:-	chr10:7423911-7285520	SFMBT2	circular_RNA|multiple_exon	297	34	0	2	6130	5617	5886	6887
chr10:76602358:+|chr10:76603236:+	chr10:76602358-76603236	KAT6B	circular_RNA|single_exon	878	34	15	5	2542.33	2117	2577	2933
chr11:11901724:+|chr11:11919240:+	chr11:11901724-11919240	USP47	circular_RNA|multiple_exon	299	34	0	28	13580.3	13649	12426	14666
chr11:18308257:-|chr11:18305342:-	chr11:18308257-18305342	HPS5	circular_RNA|multiple_exon	225	34	35	20	6894.33	6709	6598	7376
chr11:32608558:+|chr11:32610681:+	chr11:32608558-32610681	EIF3M	circular_RNA|multiple_exon	255	34	1	32	22250	20831	20877	25042
chr11:44129233:+|chr11:44151688:+	chr11:44129233-44151688	EXT2	circular_RNA|multiple_exon	461	34	20	6	13349.3	11999	12741	15308
chr11:85742653:-|chr11:85718585:-	chr11:85742653-85718585	PICALM	circular_RNA|multiple_exon	183	34	37	44	15595.7	14714	14880	17193
chr11:8987451:+|chr11:8989588:+	chr11:8987451-8989588	TMEM9B-AS1	circular_RNA|multiple_exon	342	34	20	21	376.33	315	369	445
chr12:117178150:+|chr12:117178899:+	chr12:117178150-117178899	RNFT2	circular_RNA|multiple_exon	234	34	6	9	473.67	435	466	520
chr12:49228280:-|chr12:49227060:-	chr12:49228280-49227060	DDX23	circular_RNA|multiple_exon	107	34	0	3	27290	24167	26354	31349
chr12:49888524:+|chr12:49893988:+	chr12:49888524-49893988	SPATS2	circular_RNA|multiple_exon	165	34	38	11	8033	7579	7350	9170
chr12:90049884:-|chr12:90049456:-	chr12:90049884-90049456	ATP2B1	circular_RNA|multiple_exon	816	34	3	46	9779.67	9138	9526	10675
chr13:111857636:+|chr13:111870227:+	chr13:111857636-111870227	ARHGEF7	circular_RNA|multiple_exon	285	34	18	43	7092.33	6318	7050	7909
chr13:60413582:-|chr13:60348323:-	chr13:60413582-60348323	DIAPH3	circular_RNA|multiple_exon	183	34	3	21	7291	6968	7085	7820
chr13:77703365:-|chr13:77700453:-	chr13:77703365-77700453	MYCBP2	circular_RNA|multiple_exon	272	34	34	31	8516.33	8629	7884	9036
chr14:39746138:+|chr14:39748741:+	chr14:39746138-39748741	CTAGE5	circular_RNA|multiple_exon	109	34	29	37	1689	1619	1637	1811
chr15:101933629:-|chr15:101906401:-	chr15:101933629-101906401	PCSK6	circular_RNA|multiple_exon	278	34	0	24	18213	17521	17134	19984
chr15:35219339:-|chr15:35207239:-	chr15:35219339-35207239	AQR	circular_RNA|multiple_exon	244	34	65	42	6904.33	6661	6739	7313
chr15:41319934:-|chr15:41308286:-	chr15:41319934-41308286	INO80	circular_RNA|multiple_exon	267	34	0	0	6572.67	6003	6324	7391
chr15:65804902:-|chr15:65790202:-	chr15:65804902-65790202	DPP8	circular_RNA|multiple_exon	430	34	8	10	1680.67	1626	1636	1780
chr15:94821383:+|chr15:94841959:+	chr15:94821383-94841959	MCTP2	circular_RNA|multiple_exon	573	34	21	18	3239.33	3163	3222	3333
chr16:68300496:+|chr16:68331379:+	chr16:68300496-68331379	SLC7A6	circular_RNA|multiple_exon	370	34	17	3	13573.7	12603	13691	14427
chr16:69279505:+|chr16:69304188:+	chr16:69279505-69304188	SNTB2	circular_RNA|multiple_exon	355	34	6	5	3340.33	3208	2969	3844
chr17:58348842:-|chr17:58342773:-	chr17:58348842-58342773	USP32	circular_RNA|multiple_exon	193	34	33	2	5866.67	5656	5697	6247
chr1:21100103:-|chr1:21097423:-	chr1:21100103-21097423	HP1BP3	circular_RNA|multiple_exon	302	34	29	15	13779.3	13045	13432	14861
chr1:213037067:+|chr1:213061936:+	chr1:213037067-213061936	FLVCR1	circular_RNA|multiple_exon	249	34	0	21	5550	5336	5268	6046
chr1:31810022:+|chr1:31821821:+	chr1:31810022-31821821	ZCCHC17	circular_RNA|multiple_exon	245	34	26	45	5410.67	5259	5026	5947
chr1:84644860:+|chr1:84680000:+	chr1:84644860-84680000	PRKACB	circular_RNA|multiple_exon	225	34	20	17	1222.67	1182	1083	1403
chr20:3888573:+|chr20:3899443:+	chr20:3888573-3899443	PANK2	circular_RNA|multiple_exon	477	34	33	25	2100.33	2040	1954	2307
chr20:5939174:+|chr20:5948671:+	chr20:5939174-5948671	MCM8	circular_RNA|multiple_exon	393	34	13	0	3734.67	3560	3500	4144
chr21:44283706:-|chr21:44270151:-	chr21:44283706-44270151	WDR4	circular_RNA|multiple_exon	357	34	47	19	7411	6178	7046	9009
chr22:46114293:+|chr22:46136418:+	chr22:46114293-46136418	ATXN10	circular_RNA|multiple_exon	79	34	28	56	10547.3	10551	9684	11407
chr2:109964130:+|chr2:109988137:+	chr2:109964130-109988137	SH3RF3	circular_RNA|multiple_exon	370	34	0	0	1151.67	1005	1126	1324
chr2:136360070:+|chr2:136362586:+	chr2:136360070-136362586	R3HDM1	circular_RNA|multiple_exon	380	34	20	38	5879.67	5851	5335	6453
chr2:168997268:-|chr2:168986051:-	chr2:168997268-168986051	STK39	circular_RNA|multiple_exon	174	34	48	13	2165	2135	1915	2445
chr2:203329532:+|chr2:203332412:+	chr2:203329532-203332412	BMPR2	circular_RNA|multiple_exon	340	34	69	47	2322	2256	2219	2491
chr2:219346957:-|chr2:219330733:-	chr2:219346957-219330733	USP37	circular_RNA|multiple_exon	330	34	13	9	1425.67	1390	1366	1521
chr2:58459247:-|chr2:58425714:-	chr2:58459247-58425714	FANCL	circular_RNA|multiple_exon	141	34	52	38	2178	2090	2102	2342
chr3:121263753:-|chr3:121251837:-	chr3:121263753-121251837	POLQ	circular_RNA|multiple_exon	398	34	15	16	3348.33	3224	3168	3653
chr3:126722173:+|chr3:126726756:+	chr3:126722173-126726756	PLXNA1	circular_RNA|multiple_exon	254	34	8	25	22797.7	20428	22423	25542
chr4:166910533:+|chr4:166929200:+	chr4:166910533-166929200	TLL1	circular_RNA|multiple_exon	215	34	41	21	2242	2276	2231	2219
chr4:6995911:+|chr4:7002978:+	chr4:6995911-7002978	TBC1D14	circular_RNA|multiple_exon	224	34	26	26	8781.67	7632	8253	10460
chr5:74137504:-|chr5:74130251:-	chr5:74137504-74130251	FAM169A	circular_RNA|multiple_exon	305	34	89	30	163.33	166	155	169
chr6:149893421:+|chr6:149903739:+	chr6:149893421-149903739	GINM1	circular_RNA|multiple_exon	222	34	11	0	1396	1320	1394	1474
chr6:170858201:-|chr6:170852689:-	chr6:170858201-170852689	PSMB1	circular_RNA|multiple_exon	236	34	16	27	15750.7	14593	14669	17990
chr7:131060183:+|chr7:131099469:+	chr7:131060183-131099469	MKLN1	circular_RNA|multiple_exon	134	34	31	10	11150.7	10555	10575	12322
chr7:1529318:-|chr7:1526261:-	chr7:1529318-1526261	INTS1	circular_RNA|multiple_exon	240	34	2	25	43076.3	38829	42054	48346
chr7:51261286:-|chr7:51258547:-	chr7:51261286-51258547	COBL	circular_RNA|multiple_exon	438	34	21	16	15587.3	15771	14743	16248
chr7:888055:+|chr7:905704:+	chr7:888055-905704	SUN1	circular_RNA|multiple_exon	118	34	44	39	23696.7	21022	23335	26733
chr8:100286426:+|chr8:100287482:+	chr8:100286426-100287482	VPS13B	circular_RNA|multiple_exon	307	34	24	79	2702.33	2666	2643	2798
chr8:128200360:-|chr8:128181143:-	chr8:128200360-128181143	CASC19	circular_RNA|multiple_exon	289	34	20	28	NaN	NaN	NaN	NaN
chr8:132952746:+|chr8:132958880:+	chr8:132952746-132958880	EFR3A	circular_RNA|multiple_exon	295	34	37	0	2801.67	2715	2671	3019
chr8:15480589:+|chr8:15531345:+	chr8:15480589-15531345	TUSC3	circular_RNA|multiple_exon	242	34	20	37	4845	4439	4879	5217
chr8:17125767:+|chr8:17143936:+	chr8:17125767-17143936	VPS37A	circular_RNA|multiple_exon	95	34	12	38	3676.67	3343	3439	4248
chr9:138754454:-|chr9:138741983:-	chr9:138754454-138741983	CAMSAP1	circular_RNA|multiple_exon	237	34	24	45	14127.3	12787	13362	16233
chr9:74489999:-|chr9:74481715:-	chr9:74489999-74481715	ABHD17B	circular_RNA|multiple_exon	676	34	5	17	NaN	NaN	NaN	NaN
chrX:122820564:-|chrX:122799493:-	chrX:122820564-122799493	THOC2	circular_RNA|multiple_exon	361	34	22	64	8617	8406	8434	9011
chrX:24179832:+|chrX:24197887:+	chrX:24179832-24197887	ZFX	circular_RNA|multiple_exon	714	34	30	7	3523.33	3374	3510	3686
chrY:258428:-|chrY:256251:-	chrY:258428-256251	PPP2R3B	circular_RNA|multiple_exon	192	34	83	37	0	0	0	0
chr10:116603500:+|chr10:116608496:+	chr10:116603500-116608496	FAM160B1	circular_RNA|multiple_exon	286	33	31	34	1378	1243	1295	1596
chr10:70719562:+|chr10:70720005:+	chr10:70719562-70720005	DDX21	circular_RNA|single_exon	443	33	0	62	53275.3	47817	49676	62333
chr11:77838482:-|chr11:77830228:-	chr11:77838482-77830228	ALG8	circular_RNA|multiple_exon	145	33	14	0	7534	7079	7280	8243
chr11:85961338:+|chr11:85967554:+	chr11:85961338-85967554	EED	circular_RNA|multiple_exon	277	33	47	23	4803	4476	4551	5382
chr11:95546096:+|chr11:95552068:+	chr11:95546096-95552068	CEP57	circular_RNA|multiple_exon	124	33	8	12	7593.33	7157	7150	8473
chr12:109095099:-|chr12:109046048:-	chr12:109095099-109046048	CORO1C	circular_RNA|multiple_exon	456	33	27	65	31250.3	27863	29285	36603
chr12:123068825:+|chr12:123073363:+	chr12:123068825-123073363	KNTC1	circular_RNA|multiple_exon	276	33	17	8	6361.33	6223	6238	6623
chr12:12707593:-|chr12:12672796:-	chr12:12707593-12672796	DUSP16	circular_RNA|multiple_exon	261	33	18	22	8609	8952	8280	8595
chr12:56676775:-|chr12:56669780:-	chr12:56676775-56669780	CS	circular_RNA|multiple_exon	277	33	12	22	42832.7	38748	39689	50061
chr12:96728643:-|chr12:96717726:-	chr12:96728643-96717726	CDK17	circular_RNA|multiple_exon	310	33	87	13	1942.67	1837	1901	2090
chr13:30110339:-|chr13:30104675:-	chr13:30110339-30104675	SLC7A1	circular_RNA|multiple_exon	557	33	43	26	18486.3	17023	18272	20164
chr14:81227957:-|chr14:81209419:-	chr14:81227957-81209419	CEP128	circular_RNA|multiple_exon	368	33	24	20	1364.33	1228	1377	1488
chr16:21982846:+|chr16:21987564:+	chr16:21982846-21987564	UQCRC2	circular_RNA|multiple_exon	171	33	45	25	21985.3	20181	20955	24820
chr16:22236975:+|chr16:22237296:+	chr16:22236975-22237296	EEF2K	circular_RNA|single_exon	321	33	39	51	4231.67	4294	4058	4343
chr16:2489354:+|chr16:2493801:+	chr16:2489354-2493801	CCNF	circular_RNA|multiple_exon	203	33	14	25	14468.3	12854	13690	16861
chr16:29917109:+|chr16:29917448:+	chr16:29917109-29917448	ASPHD1	circular_RNA|multiple_exon	219	33	67	32	7574.33	6711	7114	8898
chr16:89756961:+|chr16:89759734:+	chr16:89756961-89759734	CDK10	circular_RNA|multiple_exon	56	33	142	25	7773.67	6497	7780	9044
chr17:20924539:-|chr17:20921255:-	chr17:20924539-20921255	USP22	circular_RNA|multiple_exon	189	33	77	26	26953.7	24745	25737	30379
chr17:80828100:+|chr17:80861354:+	chr17:80828100-80861354	TBCD	circular_RNA|multiple_exon	229	33	64	38	9362.33	9025	8829	10233
chr17:8111158:-|chr17:8109809:-	chr17:8111158-8109809	AURKB	circular_RNA|multiple_exon	309	33	23	26	11448.3	9849	10848	13648
chr18:9577189:-|chr18:9570155:-	chr18:9577189-9570155	PPP4R1	circular_RNA|multiple_exon	436	33	24	24	5962	5971	5557	6358
chr19:48922491:+|chr19:48923071:+	chr19:48922491-48923071	GRIN2D	circular_RNA|multiple_exon	354	33	15	8	4861.67	3923	4905	5757
chr19:54025110:+|chr19:54080107:+	chr19:54025110-54080107	ZNF331	circular_RNA|multiple_exon	384	33	22	0	3485.67	3230	3305	3922
chr1:180010273:+|chr1:180017840:+	chr1:180010273-180017840	CEP350	circular_RNA|multiple_exon	279	33	9	6	5667.33	5614	5538	5850
chr1:36214205:-|chr1:36213508:-	chr1:36214205-36213508	CLSPN	circular_RNA|multiple_exon	353	33	35	59	5441	5183	5160	5980
chr1:55341720:-|chr1:55337023:-	chr1:55341720-55337023	DHCR24	circular_RNA|multiple_exon	368	33	51	7	73179	70750	71201	77586
chr1:8617582:-|chr1:8555123:-	chr1:8617582-8555123	RERE	circular_RNA|multiple_exon	204	33	7	20	3531.67	3253	3320	4022
chr20:34388016:+|chr20:34459751:+	chr20:34388016-34459751	PHF20	circular_RNA|multiple_exon	258	33	0	3	8327	7812	7818	9351
chr21:38844986:+|chr21:38868560:+	chr21:38844986-38868560	DYRK1A	circular_RNA|multiple_exon	267	33	29	40	3686.33	3376	3750	3933
chr2:111419418:-|chr2:111406811:-	chr2:111419418-111406811	BUB1	circular_RNA|multiple_exon	1116	33	25	8	16439.7	15406	16089	17824
chr2:15679480:-|chr2:15644269:-	chr2:15679480-15644269	NBAS	circular_RNA|multiple_exon	201	33	20	4	4584.33	4585	4403	4765
chr2:171906684:-|chr2:171902684:-	chr2:171906684-171902684	TLK1	circular_RNA|multiple_exon	298	33	0	0	2371.33	2307	2178	2629
chr2:223752548:+|chr2:223773868:+	chr2:223752548-223773868	ACSL3	circular_RNA|multiple_exon	475	33	15	9	14265.7	14115	14279	14403
chr2:241494472:-|chr2:241492331:-	chr2:241494472-241492331	ANKMY1	circular_RNA|multiple_exon	2722	33	24	30	818	675	814	965
chr2:27566445:-|chr2:27560111:-	chr2:27566445-27560111	GTF3C2	circular_RNA|multiple_exon	334	33	0	0	16128	14906	15152	18326
chr2:61406116:+|chr2:61412753:+	chr2:61406116-61412753	AHSA2	circular_RNA|multiple_exon	282	33	40	19	6489.67	5795	6699	6975
chr2:73646251:+|chr2:73659419:+	chr2:73646251-73659419	ALMS1	circular_RNA|multiple_exon	288	33	21	6	3955.67	3928	3759	4180
chr3:136699308:+|chr3:136714398:+	chr3:136699308-136714398	IL20RB	circular_RNA|multiple_exon	268	33	93	46	769.33	662	803	843
chr3:149540305:+|chr3:149639014:+	chr3:149540305-149639014	RNF13	circular_RNA|multiple_exon	148	33	25	12	2663	2504	2582	2903
chr3:171830242:+|chr3:171944737:+	chr3:171830242-171944737	FNDC3B	circular_RNA|multiple_exon	214	33	42	14	8062	7319	7673	9194
chr3:172080423:+|chr3:172098883:+	chr3:172080423-172098883	FNDC3B	circular_RNA|multiple_exon	339	33	0	40	8062	7319	7673	9194
chr3:183585848:-|chr3:183558358:-	chr3:183585848-183558358	PARL	circular_RNA|multiple_exon	265	33	0	15	3802.33	3418	3560	4429
chr3:53003274:-|chr3:52977369:-	chr3:53003274-52977369	SFMBT1	circular_RNA|multiple_exon	265	33	68	25	3172	2886	3024	3606
chr4:15646331:-|chr4:15626875:-	chr4:15646331-15626875	FBXL5	circular_RNA|multiple_exon	940	33	21	18	1314.33	1333	1234	1376
chr4:85853516:-|chr4:85818064:-	chr4:85853516-85818064	WDFY3	circular_RNA|multiple_exon	192	33	3	0	2391.67	2363	2238	2574
chr5:125929096:-|chr5:125896775:-	chr5:125929096-125896775	ALDH7A1	circular_RNA|multiple_exon	1392	33	0	12	9477.67	8896	8968	10569
chr5:139819704:+|chr5:139825560:+	chr5:139819704-139825560	ANKHD1	circular_RNA|multiple_exon	380	33	66	91	525.33	502	485	589
chr5:179707608:-|chr5:179675973:-	chr5:179707608-179675973	MAPK9	circular_RNA|multiple_exon	333	33	25	30	6116	5881	5898	6569
chr5:344008:+|chr5:376831:+	chr5:344008-376831	AHRR	circular_RNA|multiple_exon	182	33	42	30	37759.7	36743	38416	38120
chr5:37721217:+|chr5:37727147:+	chr5:37721217-37727147	WDR70	circular_RNA|multiple_exon	262	33	20	18	6951.67	6319	6373	8163
chr6:15638035:-|chr6:15615498:-	chr6:15638035-15615498	DTNBP1	circular_RNA|multiple_exon	192	33	13	9	1793	1489	1736	2154
chr6:83754378:-|chr6:83667031:-	chr6:83754378-83667031	UBE3D	circular_RNA|multiple_exon	369	33	10	12	391.67	370	344	461
chr7:129297186:+|chr7:129330386:+	chr7:129297186-129330386	NRF1	circular_RNA|multiple_exon	368	33	7	23	2671.67	2493	2482	3040
chr7:154790494:-|chr7:154774929:-	chr7:154790494-154774929	PAXIP1	circular_RNA|multiple_exon	659	33	34	25	4547	4386	4326	4929
chr7:6054777:+|chr7:6057676:+	chr7:6054777-6057676	AIMP2	circular_RNA|multiple_exon	336	33	11	11	10857.3	9890	9942	12740
chr8:128186609:-|chr8:128161042:-	chr8:128186609-128161042	CASC19	circular_RNA|multiple_exon	295	33	37	0	NaN	NaN	NaN	NaN
chr9:131565529:+|chr9:131566398:+	chr9:131565529-131566398	TBC1D13	circular_RNA|multiple_exon	373	33	19	3	11031.7	9839	10180	13076
chr9:140648623:+|chr9:140676849:+	chr9:140648623-140676849	EHMT1	circular_RNA|multiple_exon	226	33	0	20	12821.7	11723	12113	14629
chrX:117575331:+|chrX:117577650:+	chrX:117575331-117577650	WDR44	circular_RNA|multiple_exon	318	33	47	21	10969.7	12163	10556	10190
chrX:20222221:-|chrX:20204414:-	chrX:20222221-20204414	RPS6KA3	circular_RNA|multiple_exon	811	33	3	25	9665.33	10124	8941	9931
chr10:123683844:-|chr10:123549684:-	chr10:123683844-123549684	ATE1	circular_RNA|multiple_exon	183	32	13	5	1070.33	981	977	1253
chr10:131943475:+|chr10:131965244:+	chr10:131943475-131965244	GLRX3	circular_RNA|multiple_exon	169	32	8	5	9259.33	8478	8551	10749
chr10:436803:-|chr10:428587:-	chr10:436803-428587	DIP2C	circular_RNA|multiple_exon	237	32	0	0	1642.33	1629	1543	1755
chr10:52350007:-|chr10:52193236:-	chr10:52350007-52193236	SGMS1	circular_RNA|multiple_exon	174	32	46	61	3640	3418	3620	3882
chr11:233215:-|chr11:224078:-	chr11:233215-224078	SIRT3	circular_RNA|multiple_exon	167	32	9	15	1589.33	1430	1554	1784
chr11:9229179:-|chr11:9215041:-	chr11:9229179-9215041	DENND5A	circular_RNA|multiple_exon	258	32	15	30	14074	13047	13500	15675
chr12:124101058:+|chr12:124103384:+	chr12:124101058-124103384	DDX55	circular_RNA|multiple_exon	913	32	0	5	6155	5388	5969	7108
chr13:77818086:-|chr13:77791975:-	chr13:77818086-77791975	MYCBP2	circular_RNA|multiple_exon	262	32	56	23	8516.33	8629	7884	9036
chr14:31602881:-|chr14:31596991:-	chr14:31602881-31596991	HECTD1	circular_RNA|multiple_exon	387	32	0	44	8496.67	8116	8276	9098
chr15:25304302:+|chr15:25307235:+	chr15:25304302-25307235	SNHG14	circular_RNA|multiple_exon	277	32	39	19	NaN	NaN	NaN	NaN
chr15:63821213:+|chr15:63829355:+	chr15:63821213-63829355	USP3	circular_RNA|multiple_exon	170	32	46	10	3508	3161	3434	3929
chr16:16215832:+|chr16:16219768:+	chr16:16215832-16219768	ABCC1	circular_RNA|multiple_exon	300	32	28	10	29339	26098	28823	33096
chr16:4816077:-|chr16:4810493:-	chr16:4816077-4810493	ZNF500	circular_RNA|multiple_exon	607	32	52	13	1955.67	1818	1865	2184
chr17:18768782:+|chr17:18781183:+	chr17:18768782-18781183	PRPSAP2	circular_RNA|multiple_exon	267	32	0	0	3068.67	2804	2950	3452
chr17:29086509:+|chr17:29096983:+	chr17:29086509-29096983	SUZ12P1	circular_RNA|multiple_exon	141	32	27	25	435.33	422	474	410
chr17:80146295:-|chr17:80141650:-	chr17:80146295-80141650	CCDC57	circular_RNA|multiple_exon	358	32	16	55	2344.33	2075	2236	2722
chr1:101379219:+|chr1:101387397:+	chr1:101379219-101387397	SLC30A7	circular_RNA|multiple_exon	278	32	0	0	1656.67	1537	1621	1812
chr1:109957985:-|chr1:109952550:-	chr1:109957985-109952550	PSMA5	circular_RNA|multiple_exon	212	32	29	7	29077.3	26735	27040	33457
chr1:112525420:-|chr1:112524243:-	chr1:112525420-112524243	KCND3	circular_RNA|single_exon	1177	32	23	18	249.67	243	246	260
chr1:151204724:+|chr1:151205179:+	chr1:151204724-151205179	PIP5K1A	circular_RNA|multiple_exon	249	32	0	0	17126.7	15288	16479	19613
chr1:19570509:-|chr1:19570108:-	chr1:19570509-19570108	EMC1	circular_RNA|multiple_exon	158	32	17	21	18310	15482	17958	21490
chr1:213277796:+|chr1:213303232:+	chr1:213277796-213303232	RPS6KC1	circular_RNA|multiple_exon	477	32	47	18	3298.67	3377	3074	3445
chr1:236966728:+|chr1:236979843:+	chr1:236966728-236979843	MTR	circular_RNA|multiple_exon	308	32	16	0	4851.33	4725	4604	5225
chr1:40654727:+|chr1:40661436:+	chr1:40654727-40661436	RLF	circular_RNA|multiple_exon	286	32	12	3	2053.67	2065	1949	2147
chr1:44818597:-|chr1:44750507:-	chr1:44818597-44750507	ERI3	circular_RNA|multiple_exon	147	32	21	32	11088.7	10283	10284	12699
chr1:46108171:-|chr1:46105882:-	chr1:46108171-46105882	GPBP1L1	circular_RNA|multiple_exon	265	32	49	30	8407.33	7700	7997	9525
chr1:77676174:-|chr1:77620134:-	chr1:77676174-77620134	PIGK	circular_RNA|multiple_exon	225	32	17	4	3018	2919	2816	3319
chr1:89236035:+|chr1:89251896:+	chr1:89236035-89251896	PKN2	circular_RNA|multiple_exon	226	32	54	93	5563	5430	5191	6068
chr1:93101893:-|chr1:93089733:-	chr1:93101893-93089733	EVI5	circular_RNA|multiple_exon	292	32	11	0	1060.33	1096	956	1129
chr1:94033408:-|chr1:94032836:-	chr1:94033408-94032836	BCAR3	circular_RNA|multiple_exon	323	32	104	70	10940.3	9062	10922	12837
chr20:13610799:-|chr20:13561544:-	chr20:13610799-13561544	TASP1	circular_RNA|multiple_exon	302	32	35	4	556.67	515	477	678
chr20:19970650:+|chr20:19977486:+	chr20:19970650-19977486	RIN2	circular_RNA|multiple_exon	468	32	2	10	1633	1426	1593	1880
chr20:32207323:+|chr20:32216241:+	chr20:32207323-32216241	CBFA2T2	circular_RNA|multiple_exon	174	32	0	4	2817.67	2766	2711	2976
chr21:47746291:+|chr21:47754682:+	chr21:47746291-47754682	PCNT	circular_RNA|multiple_exon	583	32	11	36	10170	9054	10052	11404
chr22:19077003:-|chr22:19050715:-	chr22:19077003-19050715	DGCR2	circular_RNA|multiple_exon	198	32	8	12	13371	12283	12967	14863
chr22:36915584:-|chr22:36914810:-	chr22:36915584-36914810	EIF3D	circular_RNA|multiple_exon	279	32	12	44	25576	22189	24313	30226
chr2:190650072:+|chr2:190670480:+	chr2:190650072-190670480	PMS1	circular_RNA|multiple_exon	227	32	0	0	511.67	495	502	538
chr2:205829875:+|chr2:205912413:+	chr2:205829875-205912413	PARD3B	circular_RNA|multiple_exon	280	32	16	5	837.67	856	752	905
chr2:33335649:+|chr2:33360027:+	chr2:33335649-33360027	LTBP1	circular_RNA|multiple_exon	472	32	11	8	21226.7	21039	20896	21745
chr2:86346667:+|chr2:86355114:+	chr2:86346667-86355114	PTCD3	circular_RNA|multiple_exon	120	32	0	0	9188.67	8479	8807	10280
chr3:107101023:-|chr3:107099432:-	chr3:107101023-107099432	AC063944.1	circular_RNA|multiple_exon	275	32	5	0	NaN	NaN	NaN	NaN
chr3:122186276:-|chr3:122168421:-	chr3:122186276-122168421	KPNA1	circular_RNA|multiple_exon	270	32	26	32	11988.3	10714	11383	13868
chr3:43621964:-|chr3:43616301:-	chr3:43621964-43616301	ANO10	circular_RNA|multiple_exon	174	32	12	10	2771.67	2628	2756	2931
chr3:47139571:-|chr3:47127685:-	chr3:47139571-47127685	SETD2	circular_RNA|multiple_exon	245	32	9	0	10993.3	10559	10525	11896
chr4:151412187:-|chr4:151336590:-	chr4:151412187-151336590	LRBA	circular_RNA|multiple_exon	230	32	0	0	3638.33	3722	3544	3649
chr4:166960491:+|chr4:166999182:+	chr4:166960491-166999182	TLL1	circular_RNA|multiple_exon	229	32	16	62	2242	2276	2231	2219
chr4:6998052:+|chr4:7006651:+	chr4:6998052-7006651	TBC1D14	circular_RNA|multiple_exon	162	32	9	14	8781.67	7632	8253	10460
chr5:139884406:+|chr5:139885454:+	chr5:139884406-139885454	ANKHD1	circular_RNA|multiple_exon	290	32	1	3	525.33	502	485	589
[truncated: 35,917 more rows]
