# Supplementary material for: ADARs act as potent regulators of circular transcriptome in cancer
Source: Nat Commun. 2022 Mar 21;13:1508. doi: 10.1038/s41467-022-29138-2 (PMC8938519; doi:10.1038/s41467-022-29138-2)
Supplement: Supplementary file 9 — Supplementary Software 1 [file 41467_2022_29138_MOESM9_ESM.zip › circRNA_paper/data/circRNA_highlight.xlsx]

## Sheet: circRNA highlight
location	gene	BGI.EC109.plenti6	BGI.EC109.plenti.ADAR1	BGI.EC109.plenti.ADAR2	gene_counts	EV	AR1	AR2	fc-AR1	fc-AR2	circ-AR1	circAR2	circ-count
chr10:101590064:+|chr10:101604222:+	ABCC2	0	25	0	17878.3	16107	17391	20137	1.07972	1.2502	64	1	25
chr4:148984299:+|chr4:148993330:+	ARHGAP10	0	0	11	2106	1956	1954	2408	0.998978	1.23108	1	64	11
chr3:122215417:-|chr3:122152508:-	KPNA1	0	5	9	11988.3	10714	11383	13868	1.06244	1.29438	64	64	14
chr17:18768782:+|chr17:18793190:+	PRPSAP2	5	22	14	3068.67	2804	2950	3452	1.05207	1.2311	4.4	2.8	41
chr2:86327295:-|chr2:86325734:-	POLR1A	9	28	9	11491	10418	10861	13194	1.04252	1.26646	3.11111	1	46
chr21:30442658:-|chr21:30439037:-	CCT8	10	23	6	45482	42372	42371	51703	0.999976	1.22022	2.3	0.6	39
chr18:12999420:+|chr18:13001581:+	CEP192	11	7	0	2703	2736	2507	2866	0.916301	1.04751	0.636364	0.015625	18
chr11:43421438:+|chr11:43429127:+	TTC17	8	21	6	9007.67	7635	8996	10392	1.17826	1.3611	2.625	0.75	35
chr1:229601266:-|chr1:229596358:-	NUP133	15	4	2	10433.3	10322	10080	10898	0.976555	1.0558	0.266667	0.133333	21
chr7:65217151:+|chr7:65221561:+	CCT6P1	23	0	12	467.67	489	432	482	0.883436	0.985685	0.015625	0.521739	35
chr9:20758089:+|chr9:20770237:+	FOCAD	24	0	0	4471.67	4457	4196	4762	0.94144	1.06843	0.015625	0.015625	24
chr17:80842021:+|chr17:80858607:+	TBCD	36	13	20	9362.33	9025	8829	10233	0.978283	1.13385	0.361111	0.555556	69
chr11:62650380:+|chr11:62653080:+	SLC3A2	109	43	42	102890	85488	101069	122112	1.18226	1.42841	0.394495	0.385321	194
chr9:137004942:+|chr9:137007841:+	WDR5	39	188	50	23717.3	21576	22327	27249	1.03481	1.26293	4.82051	1.28205	277
chr1:235658138:-|chr1:235643370:-	B3GALNT2	83	237	222	6166.67	6095	5656	6749	0.927974	1.1073	2.85542	2.6747	542
chr5:50045985:+|chr5:50059076:+	PARP8	88	33	12	3051.67	2820	2872	3463	1.01844	1.22801	0.375	0.136364	133
chr4:187630999:-|chr4:187627717:-	FAT1	102	67	246	10872.7	10095	11005	11518	1.09014	1.14096	0.656863	2.41176	415
chr15:76588078:-|chr15:76566753:-	ETFA	175	195	70	16412	15121	15277	18838	1.01032	1.24582	1.11429	0.4	440
chr15:99250791:+|chr15:99251336:+	IGF1R	559	489	230	20250.7	18151	20020	22581	1.10297	1.24406	0.874776	0.411449	1278
chr11:130131824:-|chr11:130130751:-	ZBTB44	988	1013	1154	6332	6311	5897	6788	0.9344	1.07558	1.0253	1.16802	3155
