# Supplementary material for: ADARs act as potent regulators of circular transcriptome in cancer
Source: Nat Commun. 2022 Mar 21;13:1508. doi: 10.1038/s41467-022-29138-2 (PMC8938519; doi:10.1038/s41467-022-29138-2)
Supplement: Supplementary file 9 — Supplementary Software 1 [file 41467_2022_29138_MOESM9_ESM.zip › circRNA_paper/data/editing.bed]

chr1	10009722	10009723	AL357140.2,NMNAT1:10009723	0	+
chr1	10009727	10009728	AL357140.2,NMNAT1:10009728	0	+
chr1	10009734	10009735	AL357140.2,NMNAT1:10009735	0	+
chr1	10009735	10009736	AL357140.2,NMNAT1:10009736	0	+
chr1	10009760	10009761	AL357140.2,NMNAT1:10009761	0	+
chr1	10009787	10009788	AL357140.2,NMNAT1:10009788	0	+
chr1	10041328	10041329	NMNAT1:10041329	0	+
chr1	10041499	10041500	NMNAT1:10041500	0	+
chr1	10041666	10041667	NMNAT1:10041667	0	+
chr1	10042909	10042910	NMNAT1:10042910	0	+
chr1	10042910	10042911	NMNAT1:10042911	0	+
chr1	10042936	10042937	NMNAT1:10042937	0	+
chr1	10042954	10042955	NMNAT1:10042955	0	+
chr1	10042976	10042977	NMNAT1:10042977	0	+
chr1	10042986	10042987	NMNAT1:10042987	0	+
chr1	10042987	10042988	NMNAT1:10042988	0	+
chr1	10042992	10042993	NMNAT1:10042993	0	+
chr1	10043052	10043053	NMNAT1:10043053	0	+
chr1	10043113	10043114	NMNAT1:10043114	0	+
chr1	10043265	10043266	AL603962.1,NMNAT1:10043266	0	+
chr1	10043285	10043286	AL603962.1,NMNAT1:10043286	0	+
chr1	10043289	10043290	AL603962.1,NMNAT1:10043290	0	+
chr1	10043301	10043302	AL603962.1,NMNAT1:10043302	0	+
chr1	10043318	10043319	AL603962.1,NMNAT1:10043319	0	+
chr1	10043357	10043358	AL603962.1,NMNAT1:10043358	0	+
chr1	10043361	10043362	AL603962.1,NMNAT1:10043362	0	+
chr1	10043362	10043363	AL603962.1,NMNAT1:10043363	0	+
chr1	10043492	10043493	AL603962.1,NMNAT1:10043493	0	+
chr1	10043503	10043504	AL603962.1,NMNAT1:10043504	0	+
chr1	10043511	10043512	AL603962.1,NMNAT1:10043512	0	+
chr1	100440573	100440574	AC118553.2,SLC35A3:100440574	0	+
chr1	10044091	10044092	AL603962.1,NMNAT1:10044092	0	+
chr1	10044234	10044235	AL603962.1,NMNAT1:10044235	0	+
chr1	10044244	10044245	AL603962.1,NMNAT1:10044245	0	+
chr1	10044270	10044271	AL603962.1,NMNAT1:10044271	0	+
chr1	10044284	10044285	AL603962.1,NMNAT1:10044285	0	+
chr1	10044287	10044288	AL603962.1,NMNAT1:10044288	0	+
chr1	10044351	10044352	AL603962.1,NMNAT1:10044352	0	+
chr1	10044365	10044366	AL603962.1,NMNAT1:10044366	0	+
chr1	10044366	10044367	AL603962.1,NMNAT1:10044367	0	+
chr1	10044384	10044385	AL603962.1,NMNAT1:10044385	0	+
chr1	100483815	100483816	AC118553.2,SLC35A3:100483816	0	+
chr1	100484185	100484186	AC118553.2,SLC35A3:100484186	0	+
chr1	100484189	100484190	AC118553.2,SLC35A3:100484190	0	+
chr1	100486756	100486757	AC118553.2,SLC35A3:100486757	0	+
chr1	100486757	100486758	AC118553.2,SLC35A3:100486758	0	+
chr1	100489834	100489835	AC118553.2,SLC35A3:100489835	0	+
chr1	100489991	100489992	AC118553.2,SLC35A3:100489992	0	+
chr1	100489995	100489996	AC118553.2,SLC35A3:100489996	0	+
chr1	100490002	100490003	AC118553.2,SLC35A3:100490003	0	+
chr1	100490041	100490042	AC118553.2,SLC35A3:100490042	0	+
chr1	100490055	100490056	AC118553.2,SLC35A3:100490056	0	+
chr1	100490071	100490072	AC118553.2,SLC35A3:100490072	0	+
chr1	100490076	100490077	AC118553.2,SLC35A3:100490077	0	+
chr1	100490088	100490089	AC118553.2,SLC35A3:100490089	0	+
chr1	100490274	100490275	AC118553.2,SLC35A3:100490275	0	+
chr1	100490291	100490292	AC118553.2,SLC35A3:100490292	0	+
chr1	100490302	100490303	AC118553.2,SLC35A3:100490303	0	+
chr1	100611240	100611241	TRMT13:100611241	0	+
chr1	100611257	100611258	TRMT13:100611258	0	+
chr1	100611292	100611293	TRMT13:100611293	0	+
chr1	100611305	100611306	TRMT13:100611306	0	+
chr1	100611319	100611320	TRMT13:100611320	0	+
chr1	100611367	100611368	TRMT13:100611368	0	+
chr1	100611380	100611381	TRMT13:100611381	0	+
chr1	100611383	100611384	TRMT13:100611384	0	+
chr1	100612111	100612112	TRMT13:100612112	0	+
chr1	100612116	100612117	TRMT13:100612117	0	+
chr1	100612270	100612271	TRMT13:100612271	0	+
chr1	100654639	100654640	DBT:100654640	0	-
chr1	100654713	100654714	DBT:100654714	0	-
chr1	100654733	100654734	DBT:100654734	0	-
chr1	100654768	100654769	DBT:100654769	0	-
chr1	100654774	100654775	DBT:100654775	0	-
chr1	100654779	100654780	DBT:100654780	0	-
chr1	100654784	100654785	DBT:100654785	0	-
chr1	100654795	100654796	DBT:100654796	0	-
chr1	100654811	100654812	DBT:100654812	0	-
chr1	100654833	100654834	DBT:100654834	0	-
chr1	100654878	100654879	DBT:100654879	0	-
chr1	100657423	100657424	DBT:100657424	0	-
chr1	100750171	100750172	RTCA:100750172	0	+
chr1	100756170	100756171	RTCA:100756171	0	+
chr1	100756174	100756175	RTCA:100756175	0	+
chr1	100756246	100756247	RTCA:100756247	0	+
chr1	1009190	1009191	RNF223:1009191	0	-
chr1	1009213	1009214	RNF223:1009214	0	-
chr1	101541118	101541119	AC093157.1:101541119	0	+
chr1	101541152	101541153	AC093157.1:101541153	0	+
chr1	101541162	101541163	AC093157.1:101541163	0	+
chr1	101541163	101541164	AC093157.1:101541164	0	+
chr1	101541168	101541169	AC093157.1:101541169	0	+
chr1	101541169	101541170	AC093157.1:101541170	0	+
chr1	101541171	101541172	AC093157.1:101541172	0	+
chr1	1028263	1028264	C1orf159:1028264	0	-
chr1	1028291	1028292	C1orf159:1028292	0	-
chr1	1028334	1028335	C1orf159:1028335	0	-
chr1	1029574	1029575	C1orf159:1029575	0	-
chr1	1029663	1029664	C1orf159:1029664	0	-
chr1	1029667	1029668	C1orf159:1029668	0	-
chr1	1029690	1029691	C1orf159:1029691	0	-
chr1	1031627	1031628	C1orf159:1031628	0	-
chr1	1031701	1031702	C1orf159:1031702	0	-
chr1	1032166	1032167	C1orf159:1032167	0	-
chr1	10323125	10323126	KIF1B:10323126	0	+
chr1	10323162	10323163	KIF1B:10323163	0	+
chr1	10323221	10323222	KIF1B:10323222	0	+
chr1	1034241	1034242	C1orf159:1034242	0	-
chr1	1034263	1034264	C1orf159:1034264	0	-
chr1	1034264	1034265	C1orf159:1034265	0	-
chr1	1034272	1034273	C1orf159:1034273	0	-
chr1	1042208	1042209	C1orf159:1042209	0	-
chr1	10437918	10437919	KIF1B:10437919	0	+
chr1	10462400	10462401	PGD:10462401	0	+
chr1	10517275	10517276	DFFA:10517276	0	-
chr1	10517312	10517313	DFFA:10517313	0	-
chr1	10517351	10517352	DFFA:10517352	0	-
chr1	10517511	10517512	DFFA:10517512	0	-
chr1	10517525	10517526	DFFA:10517526	0	-
chr1	10517526	10517527	DFFA:10517527	0	-
chr1	10517537	10517538	DFFA:10517538	0	-
chr1	10517546	10517547	DFFA:10517547	0	-
chr1	10517557	10517558	DFFA:10517558	0	-
chr1	10517563	10517564	DFFA:10517564	0	-
chr1	10517612	10517613	DFFA:10517613	0	-
chr1	10517634	10517635	DFFA:10517635	0	-
chr1	10517652	10517653	DFFA:10517653	0	-
chr1	10517658	10517659	DFFA:10517659	0	-
chr1	10517690	10517691	DFFA:10517691	0	-
chr1	10518050	10518051	DFFA:10518051	0	-
chr1	10518755	10518756	DFFA:10518756	0	-
chr1	10518844	10518845	DFFA:10518845	0	-
chr1	10519063	10519064	DFFA:10519064	0	-
chr1	10519123	10519124	DFFA:10519124	0	-
chr1	10519177	10519178	DFFA:10519178	0	-
chr1	10519189	10519190	DFFA:10519190	0	-
chr1	10519887	10519888	DFFA:10519888	0	-
chr1	10519911	10519912	DFFA:10519912	0	-
chr1	10519981	10519982	DFFA:10519982	0	-
chr1	10520056	10520057	DFFA:10520057	0	-
chr1	10520057	10520058	DFFA:10520058	0	-
chr1	10520066	10520067	DFFA:10520067	0	-
chr1	10520071	10520072	DFFA:10520072	0	-
chr1	10520075	10520076	DFFA:10520076	0	-
chr1	10520097	10520098	DFFA:10520098	0	-
chr1	10520116	10520117	DFFA:10520117	0	-
chr1	10520135	10520136	DFFA:10520136	0	-
chr1	10520138	10520139	DFFA:10520139	0	-
chr1	10520152	10520153	DFFA:10520153	0	-
chr1	10520153	10520154	DFFA:10520154	0	-
chr1	10520173	10520174	DFFA:10520174	0	-
chr1	10520179	10520180	DFFA:10520180	0	-
chr1	10520189	10520190	DFFA:10520190	0	-
chr1	10520201	10520202	DFFA:10520202	0	-
chr1	10520218	10520219	DFFA:10520219	0	-
chr1	10520232	10520233	DFFA:10520233	0	-
chr1	10520257	10520258	DFFA:10520258	0	-
chr1	10520279	10520280	DFFA:10520280	0	-
chr1	10520295	10520296	DFFA:10520296	0	-
chr1	10520346	10520347	DFFA:10520347	0	-
chr1	10520354	10520355	DFFA:10520355	0	-
chr1	10520364	10520365	DFFA:10520365	0	-
chr1	10520369	10520370	DFFA:10520370	0	-
chr1	10520374	10520375	DFFA:10520375	0	-
chr1	10520377	10520378	DFFA:10520378	0	-
chr1	10520382	10520383	DFFA:10520383	0	-
chr1	10520449	10520450	DFFA:10520450	0	-
chr1	10520486	10520487	DFFA:10520487	0	-
chr1	10520531	10520532	DFFA:10520532	0	-
chr1	10520714	10520715	DFFA:10520715	0	-
chr1	10520724	10520725	DFFA:10520725	0	-
chr1	10520750	10520751	DFFA:10520751	0	-
chr1	10520766	10520767	DFFA:10520767	0	-
chr1	10520818	10520819	DFFA:10520819	0	-
chr1	10521129	10521130	DFFA:10521130	0	-
chr1	10521161	10521162	DFFA:10521162	0	-
chr1	10521169	10521170	DFFA:10521170	0	-
chr1	10521195	10521196	DFFA:10521196	0	-
chr1	10521237	10521238	DFFA:10521238	0	-
chr1	10522049	10522050	DFFA:10522050	0	-
chr1	10522186	10522187	DFFA:10522187	0	-
chr1	10522389	10522390	DFFA:10522390	0	-
chr1	10522434	10522435	DFFA:10522435	0	-
chr1	10602655	10602656	PEX14:10602656	0	+
chr1	10602660	10602661	PEX14:10602661	0	+
chr1	10602666	10602667	PEX14:10602667	0	+
chr1	10602670	10602671	PEX14:10602671	0	+
chr1	10602702	10602703	PEX14:10602703	0	+
chr1	10602706	10602707	PEX14:10602707	0	+
chr1	10602719	10602720	PEX14:10602720	0	+
chr1	10602723	10602724	PEX14:10602724	0	+
chr1	10603246	10603247	PEX14:10603247	0	+
chr1	10603247	10603248	PEX14:10603248	0	+
chr1	10603254	10603255	PEX14:10603255	0	+
chr1	10603284	10603285	PEX14:10603285	0	+
chr1	10603290	10603291	PEX14:10603291	0	+
chr1	10603291	10603292	PEX14:10603292	0	+
chr1	10603308	10603309	PEX14:10603309	0	+
chr1	10603321	10603322	PEX14:10603322	0	+
chr1	10603330	10603331	PEX14:10603331	0	+
chr1	10603332	10603333	PEX14:10603333	0	+
chr1	10603401	10603402	PEX14:10603402	0	+
chr1	10603426	10603427	PEX14:10603427	0	+
chr1	10603451	10603452	PEX14:10603452	0	+
chr1	10603464	10603465	PEX14:10603465	0	+
chr1	10603780	10603781	PEX14:10603781	0	+
chr1	10603890	10603891	PEX14:10603891	0	+
chr1	10604904	10604905	PEX14:10604905	0	+
chr1	10606040	10606041	PEX14:10606041	0	+
chr1	10636850	10636851	PEX14:10636851	0	+
chr1	10636858	10636859	PEX14:10636859	0	+
chr1	10636974	10636975	PEX14:10636975	0	+
chr1	10636975	10636976	PEX14:10636976	0	+
chr1	10636989	10636990	PEX14:10636990	0	+
chr1	10636992	10636993	PEX14:10636993	0	+
chr1	10637059	10637060	PEX14:10637060	0	+
chr1	10637060	10637061	PEX14:10637061	0	+
chr1	10637088	10637089	PEX14:10637089	0	+
chr1	10637257	10637258	PEX14:10637258	0	+
chr1	10637266	10637267	PEX14:10637267	0	+
chr1	10637332	10637333	PEX14:10637333	0	+
chr1	10637868	10637869	PEX14:10637869	0	+
chr1	10698410	10698411	CASZ1:10698411	0	-
chr1	10713333	10713334	CASZ1:10713334	0	-
chr1	108738493	108738494	SLC25A24:108738494	0	-
chr1	108738564	108738565	SLC25A24:108738565	0	-
chr1	109192050	109192051	HENMT1:109192051	0	-
chr1	109235759	109235760	PRPF38B:109235760	0	+
chr1	109424819	109424820	GPSM2:109424820	0	+
chr1	109424834	109424835	GPSM2:109424835	0	+
chr1	109424837	109424838	GPSM2:109424838	0	+
chr1	109424846	109424847	GPSM2:109424847	0	+
chr1	109473124	109473125	GPSM2:109473125	0	+
chr1	109473129	109473130	GPSM2:109473130	0	+
chr1	109473232	109473233	GPSM2:109473233	0	+
chr1	109473238	109473239	GPSM2:109473239	0	+
chr1	109473248	109473249	GPSM2:109473249	0	+
chr1	109473255	109473256	GPSM2:109473256	0	+
chr1	109473290	109473291	GPSM2:109473291	0	+
chr1	109473389	109473390	GPSM2:109473390	0	+
chr1	109473559	109473560	GPSM2:109473560	0	+
chr1	109474623	109474624	GPSM2:109474624	0	+
chr1	109474639	109474640	GPSM2:109474640	0	+
chr1	109474644	109474645	GPSM2:109474645	0	+
chr1	109474693	109474694	GPSM2:109474694	0	+
chr1	109474748	109474749	GPSM2:109474749	0	+
chr1	109474774	109474775	GPSM2:109474775	0	+
chr1	109474775	109474776	GPSM2:109474776	0	+
chr1	109474784	109474785	GPSM2:109474785	0	+
chr1	109475568	109475569	GPSM2:109475569	0	+
chr1	109475571	109475572	GPSM2:109475572	0	+
chr1	109475627	109475628	GPSM2:109475628	0	+
chr1	109475628	109475629	GPSM2:109475629	0	+
chr1	109475631	109475632	GPSM2:109475632	0	+
chr1	109475641	109475642	GPSM2:109475642	0	+
chr1	109475643	109475644	GPSM2:109475644	0	+
chr1	109475650	109475651	AL449266.1,CLCC1:109475651	0	-
chr1	109475658	109475659	AL449266.1,CLCC1:109475659	0	-
chr1	109475662	109475663	AL449266.1,CLCC1:109475663	0	-
chr1	109475686	109475687	GPSM2:109475687	0	+
chr1	109475705	109475706	AL449266.1,CLCC1:109475706	0	-
chr1	109475707	109475708	GPSM2:109475708	0	+
chr1	109475724	109475725	GPSM2:109475725	0	+
chr1	109605661	109605662	TAF13:109605662	0	-
chr1	109605756	109605757	TAF13:109605757	0	-
chr1	109606155	109606156	TAF13:109606156	0	-
chr1	109606159	109606160	TAF13:109606160	0	-
chr1	109606171	109606172	TAF13:109606172	0	-
chr1	109606191	109606192	TAF13:109606192	0	-
chr1	109606230	109606231	TAF13:109606231	0	-
chr1	109606630	109606631	TAF13:109606631	0	-
chr1	109606654	109606655	TAF13:109606655	0	-
chr1	109606667	109606668	TAF13:109606668	0	-
chr1	109606692	109606693	TAF13:109606693	0	-
chr1	109606696	109606697	TAF13:109606697	0	-
chr1	109606697	109606698	TAF13:109606698	0	-
chr1	109606717	109606718	TAF13:109606718	0	-
chr1	109606722	109606723	TAF13:109606723	0	-
chr1	109632793	109632794	AL356488.3:109632794	0	-
chr1	109744589	109744590	KIAA1324:109744590	0	+
chr1	109746242	109746243	KIAA1324:109746243	0	+
chr1	109746600	109746601	KIAA1324:109746601	0	+
chr1	109746606	109746607	KIAA1324:109746607	0	+
chr1	109746609	109746610	KIAA1324:109746610	0	+
chr1	109746624	109746625	KIAA1324:109746625	0	+
chr1	109746645	109746646	KIAA1324:109746646	0	+
chr1	109746662	109746663	KIAA1324:109746663	0	+
chr1	109746663	109746664	KIAA1324:109746664	0	+
chr1	109746670	109746671	KIAA1324:109746671	0	+
chr1	109746674	109746675	KIAA1324:109746675	0	+
chr1	109746684	109746685	KIAA1324:109746685	0	+
chr1	109746687	109746688	KIAA1324:109746688	0	+
chr1	109746710	109746711	KIAA1324:109746711	0	+
chr1	109746718	109746719	KIAA1324:109746719	0	+
chr1	109746818	109746819	KIAA1324:109746819	0	+
chr1	109746824	109746825	KIAA1324:109746825	0	+
chr1	109746826	109746827	KIAA1324:109746827	0	+
chr1	109746901	109746902	KIAA1324:109746902	0	+
chr1	109747446	109747447	KIAA1324:109747447	0	+
chr1	109747449	109747450	KIAA1324:109747450	0	+
chr1	109747474	109747475	KIAA1324:109747475	0	+
chr1	109748736	109748737	KIAA1324:109748737	0	+
chr1	109748765	109748766	KIAA1324:109748766	0	+
chr1	109748775	109748776	KIAA1324:109748776	0	+
chr1	109748778	109748779	KIAA1324:109748779	0	+
chr1	109748879	109748880	KIAA1324:109748880	0	+
chr1	109748918	109748919	KIAA1324:109748919	0	+
chr1	109760455	109760456	SARS:109760456	0	+
chr1	109816012	109816013	CELSR2:109816013	0	+
chr1	109945423	109945424	PSMA5:109945424	0	-
chr1	109945438	109945439	PSMA5:109945439	0	-
chr1	109945455	109945456	PSMA5:109945456	0	-
chr1	109945464	109945465	PSMA5:109945465	0	-
chr1	109945491	109945492	PSMA5:109945492	0	-
chr1	109945539	109945540	PSMA5:109945540	0	-
chr1	109945558	109945559	PSMA5:109945559	0	-
chr1	109945581	109945582	PSMA5:109945582	0	-
chr1	109945612	109945613	PSMA5:109945613	0	-
chr1	109946189	109946190	PSMA5:109946190	0	-
chr1	109946728	109946729	PSMA5:109946729	0	-
chr1	109946733	109946734	PSMA5:109946734	0	-
chr1	109946773	109946774	PSMA5:109946774	0	-
chr1	109946779	109946780	PSMA5:109946780	0	-
chr1	109946782	109946783	PSMA5:109946783	0	-
chr1	109946788	109946789	PSMA5:109946789	0	-
chr1	109946793	109946794	PSMA5:109946794	0	-
chr1	109946797	109946798	PSMA5:109946798	0	-
chr1	109946807	109946808	PSMA5:109946808	0	-
chr1	109946823	109946824	PSMA5:109946824	0	-
chr1	109946871	109946872	PSMA5:109946872	0	-
chr1	109946876	109946877	PSMA5:109946877	0	-
chr1	109948223	109948224	PSMA5:109948224	0	-
chr1	109948270	109948271	PSMA5:109948271	0	-
chr1	109949102	109949103	PSMA5:109949103	0	-
chr1	109949115	109949116	PSMA5:109949116	0	-
chr1	109949116	109949117	PSMA5:109949117	0	-
chr1	109949718	109949719	PSMA5:109949719	0	-
chr1	109949747	109949748	PSMA5:109949748	0	-
chr1	109949813	109949814	PSMA5:109949814	0	-
chr1	109950427	109950428	PSMA5:109950428	0	-
chr1	109951390	109951391	PSMA5:109951391	0	-
chr1	109951427	109951428	PSMA5:109951428	0	-
chr1	109951432	109951433	PSMA5:109951433	0	-
chr1	109951576	109951577	PSMA5:109951577	0	-
chr1	109951910	109951911	PSMA5:109951911	0	-
chr1	109951916	109951917	PSMA5:109951917	0	-
chr1	109951953	109951954	PSMA5:109951954	0	-
chr1	109951954	109951955	PSMA5:109951955	0	-
chr1	109951955	109951956	PSMA5:109951956	0	-
chr1	109952028	109952029	PSMA5:109952029	0	-
chr1	109952318	109952319	PSMA5:109952319	0	-
chr1	110023573	110023574	SYPL2:110023574	0	+
chr1	110024279	110024280	SYPL2:110024280	0	+
chr1	110164200	110164201	AMPD2:110164201	0	+
chr1	110164464	110164465	AMPD2:110164465	0	+
chr1	110766906	110766907	KCNC4:110766907	0	+
chr1	110770313	110770314	KCNC4:110770314	0	+
chr1	110770330	110770331	KCNC4:110770331	0	+
chr1	110771247	110771248	KCNC4:110771248	0	+
chr1	110771890	110771891	KCNC4:110771891	0	+
chr1	110774026	110774027	KCNC4:110774027	0	+
chr1	11080872	11080873	AL109811.4,TARDBP:11080873	0	+
chr1	11080890	11080891	AL109811.4,TARDBP:11080891	0	+
chr1	11080898	11080899	AL109811.4,TARDBP:11080899	0	+
chr1	11080904	11080905	AL109811.4,TARDBP:11080905	0	+
chr1	11080916	11080917	AL109811.4,TARDBP:11080917	0	+
chr1	11080920	11080921	AL109811.4,TARDBP:11080921	0	+
chr1	11080922	11080923	AL109811.4,TARDBP:11080923	0	+
chr1	11080925	11080926	AL109811.4,TARDBP:11080926	0	+
chr1	11080927	11080928	AL109811.4,TARDBP:11080928	0	+
chr1	11081259	11081260	AL109811.4,TARDBP:11081260	0	+
chr1	11081281	11081282	AL109811.4,TARDBP:11081282	0	+
chr1	11081295	11081296	AL109811.4,TARDBP:11081296	0	+
chr1	11081312	11081313	AL109811.4,TARDBP:11081313	0	+
chr1	11081324	11081325	AL109811.4,TARDBP:11081325	0	+
chr1	11081347	11081348	AL109811.4,TARDBP:11081348	0	+
chr1	11081377	11081378	AL109811.4,TARDBP:11081378	0	+
chr1	11081513	11081514	AL109811.4,TARDBP:11081514	0	+
chr1	11081521	11081522	AL109811.4,TARDBP:11081522	0	+
chr1	11081596	11081597	AL109811.4,TARDBP:11081597	0	+
chr1	11081608	11081609	AL109811.4,TARDBP:11081609	0	+
chr1	11081666	11081667	AL109811.4,TARDBP:11081667	0	+
chr1	11081774	11081775	AL109811.4,TARDBP:11081775	0	+
chr1	11081882	11081883	AL109811.4,TARDBP:11081883	0	+
chr1	11081920	11081921	AL109811.4,TARDBP:11081921	0	+
chr1	110861402	110861403	AL355488.1:110861403	0	-
chr1	110888335	110888336	RBM15:110888336	0	+
chr1	11089398	11089399	AL109811.4:11089399	0	+
chr1	11089797	11089798	AL109811.3,AL109811.4:11089798	0	+
chr1	11089812	11089813	AL109811.3,AL109811.4:11089813	0	+
chr1	11089824	11089825	AL109811.3,AL109811.4:11089825	0	+
chr1	110908649	110908650	LAMTOR5-AS1:110908650	0	+
chr1	110908659	110908660	LAMTOR5-AS1:110908660	0	+
chr1	110908670	110908671	LAMTOR5-AS1:110908671	0	+
chr1	110908684	110908685	LAMTOR5-AS1:110908685	0	+
chr1	110908697	110908698	LAMTOR5-AS1:110908698	0	+
chr1	110909837	110909838	LAMTOR5-AS1:110909838	0	+
chr1	110909843	110909844	LAMTOR5-AS1:110909844	0	+
chr1	110909860	110909861	LAMTOR5-AS1:110909861	0	+
chr1	110909868	110909869	LAMTOR5-AS1:110909869	0	+
chr1	110909876	110909877	LAMTOR5-AS1:110909877	0	+
chr1	110909886	110909887	LAMTOR5-AS1:110909887	0	+
chr1	110909890	110909891	LAMTOR5-AS1:110909891	0	+
chr1	110909906	110909907	LAMTOR5-AS1:110909907	0	+
chr1	110909914	110909915	LAMTOR5-AS1:110909915	0	+
chr1	110912136	110912137	LAMTOR5-AS1:110912137	0	+
chr1	110912159	110912160	LAMTOR5-AS1:110912160	0	+
chr1	110912160	110912161	LAMTOR5-AS1:110912161	0	+
chr1	110912180	110912181	LAMTOR5-AS1:110912181	0	+
chr1	110912190	110912191	LAMTOR5-AS1:110912191	0	+
chr1	110912192	110912193	LAMTOR5-AS1:110912193	0	+
chr1	110912194	110912195	LAMTOR5-AS1:110912195	0	+
chr1	110951164	110951165	LAMTOR5-AS1:110951165	0	+
chr1	11117177	11117178	SRM:11117178	0	-
chr1	11118360	11118361	SRM:11118361	0	-
chr1	11118369	11118370	SRM:11118370	0	-
chr1	11118373	11118374	SRM:11118374	0	-
chr1	11138084	11138085	EXOSC10:11138085	0	-
chr1	111679038	111679039	DRAM2:111679039	0	-
chr1	11193006	11193007	MTOR:11193007	0	-
chr1	111957384	111957385	OVGP1:111957385	0	-
chr1	111981974	111981975	AL390195.1:111981975	0	-
chr1	111988137	111988138	WDR77:111988138	0	-
chr1	112004335	112004336	ATP5F1:112004336	0	+
chr1	112004368	112004369	ATP5F1:112004369	0	+
chr1	112004369	112004370	ATP5F1:112004370	0	+
chr1	112004370	112004371	ATP5F1:112004371	0	+
chr1	112004402	112004403	ATP5F1:112004403	0	+
chr1	112004411	112004412	ATP5F1:112004412	0	+
chr1	112265798	112265799	FAM212B:112265799	0	-
chr1	112268561	112268562	FAM212B:112268562	0	-
chr1	112524929	112524930	KCND3:112524930	0	-
chr1	112524938	112524939	KCND3:112524939	0	-
chr1	113068143	113068144	ST7L:113068144	0	-
chr1	113154811	113154812	ST7L:113154812	0	-
chr1	113154847	113154848	ST7L:113154848	0	-
chr1	113154857	113154858	ST7L:113154858	0	-
chr1	113154912	113154913	ST7L:113154913	0	-
chr1	113154914	113154915	ST7L:113154915	0	-
chr1	113154915	113154916	ST7L:113154916	0	-
chr1	113194029	113194030	CAPZA1:113194030	0	+
chr1	113511474	113511475	SLC16A1-AS1:113511475	0	+
chr1	113511845	113511846	SLC16A1-AS1:113511846	0	+
chr1	113511848	113511849	SLC16A1-AS1:113511849	0	+
chr1	113512093	113512094	SLC16A1-AS1:113512094	0	+
chr1	113512167	113512168	SLC16A1-AS1:113512168	0	+
chr1	113512203	113512204	SLC16A1-AS1:113512204	0	+
chr1	113512220	113512221	SLC16A1-AS1:113512221	0	+
chr1	113512234	113512235	SLC16A1-AS1:113512235	0	+
chr1	113512240	113512241	SLC16A1-AS1:113512241	0	+
chr1	113512246	113512247	SLC16A1-AS1:113512247	0	+
chr1	113512295	113512296	SLC16A1-AS1:113512296	0	+
chr1	113513049	113513050	SLC16A1-AS1:113513050	0	+
chr1	113513075	113513076	SLC16A1-AS1:113513076	0	+
chr1	113513080	113513081	SLC16A1-AS1:113513081	0	+
chr1	113513094	113513095	SLC16A1-AS1:113513095	0	+
chr1	113513100	113513101	SLC16A1-AS1:113513101	0	+
chr1	113513101	113513102	SLC16A1-AS1:113513102	0	+
chr1	113513104	113513105	SLC16A1-AS1:113513105	0	+
chr1	113513105	113513106	SLC16A1-AS1:113513106	0	+
chr1	113513118	113513119	SLC16A1-AS1:113513119	0	+
chr1	113513173	113513174	SLC16A1-AS1:113513174	0	+
chr1	113513181	113513182	SLC16A1-AS1:113513182	0	+
chr1	113513210	113513211	SLC16A1-AS1:113513211	0	+
chr1	113513230	113513231	SLC16A1-AS1:113513231	0	+
chr1	113513231	113513232	SLC16A1-AS1:113513232	0	+
chr1	113513275	113513276	SLC16A1-AS1:113513276	0	+
chr1	113513278	113513279	SLC16A1-AS1:113513279	0	+
chr1	113514260	113514261	SLC16A1-AS1:113514261	0	+
chr1	113514280	113514281	SLC16A1-AS1:113514281	0	+
chr1	113514283	113514284	SLC16A1-AS1:113514284	0	+
chr1	113514366	113514367	SLC16A1-AS1:113514367	0	+
chr1	113514367	113514368	SLC16A1-AS1:113514368	0	+
chr1	113514406	113514407	SLC16A1-AS1:113514407	0	+
chr1	113514417	113514418	SLC16A1-AS1:113514418	0	+
chr1	113514427	113514428	SLC16A1-AS1:113514428	0	+
chr1	113514444	113514445	SLC16A1-AS1:113514445	0	+
chr1	113514458	113514459	SLC16A1-AS1:113514459	0	+
chr1	113514749	113514750	SLC16A1-AS1:113514750	0	+
chr1	113514794	113514795	SLC16A1-AS1:113514795	0	+
chr1	113514819	113514820	SLC16A1-AS1:113514820	0	+
chr1	113515221	113515222	SLC16A1-AS1:113515222	0	+
chr1	113515749	113515750	SLC16A1-AS1:113515750	0	+
chr1	113515825	113515826	SLC16A1-AS1:113515826	0	+
chr1	113515971	113515972	SLC16A1-AS1:113515972	0	+
chr1	113516796	113516797	SLC16A1-AS1:113516797	0	+
chr1	11355722	11355723	UBIAD1:11355723	0	+
chr1	11355723	11355724	UBIAD1:11355724	0	+
chr1	11355842	11355843	UBIAD1:11355843	0	+
chr1	11355988	11355989	UBIAD1:11355989	0	+
chr1	11355989	11355990	UBIAD1:11355990	0	+
chr1	11355990	11355991	UBIAD1:11355991	0	+
chr1	113667207	113667208	LRIG2:113667208	0	+
chr1	113667520	113667521	LRIG2:113667521	0	+
chr1	113667548	113667549	LRIG2:113667549	0	+
chr1	113669921	113669922	LRIG2:113669922	0	+
chr1	113669934	113669935	LRIG2:113669935	0	+
chr1	113669958	113669959	LRIG2:113669959	0	+
chr1	113671761	113671762	LRIG2:113671762	0	+
chr1	113672625	113672626	LRIG2:113672626	0	+
chr1	113672633	113672634	LRIG2:113672634	0	+
chr1	113672639	113672640	LRIG2:113672640	0	+
chr1	113672664	113672665	LRIG2:113672665	0	+
chr1	113672690	113672691	LRIG2:113672691	0	+
chr1	113672728	113672729	LRIG2:113672729	0	+
chr1	113672769	113672770	LRIG2:113672770	0	+
chr1	113673588	113673589	LRIG2:113673589	0	+
chr1	113673621	113673622	LRIG2:113673622	0	+
chr1	113673645	113673646	LRIG2:113673646	0	+
chr1	113673652	113673653	LRIG2:113673653	0	+
chr1	113673708	113673709	LRIG2:113673709	0	+
chr1	114268532	114268533	PHTF1:114268533	0	-
chr1	114287448	114287449	PHTF1:114287449	0	-
chr1	114287539	114287540	PHTF1:114287540	0	-
chr1	114290696	114290697	PHTF1:114290697	0	-
chr1	114290737	114290738	PHTF1:114290738	0	-
chr1	114291253	114291254	PHTF1:114291254	0	-
chr1	114292026	114292027	PHTF1:114292027	0	-
chr1	114421543	114421544	BCL2L15:114421544	0	-
chr1	114421635	114421636	BCL2L15:114421636	0	-
chr1	114421639	114421640	BCL2L15:114421640	0	-
chr1	114421640	114421641	BCL2L15:114421641	0	-
chr1	114421648	114421649	BCL2L15:114421649	0	-
chr1	114421649	114421650	BCL2L15:114421650	0	-
chr1	114441859	114441860	AP4B1:114441860	0	-
chr1	1156877	1156878	SDF4:1156878	0	-
chr1	1156881	1156882	SDF4:1156882	0	-
chr1	116945794	116945795	ATP1A1:116945795	0	+
chr1	11714585	11714586	FBXO2:11714586	0	-
chr1	117624878	117624879	TTF2:117624879	0	+
chr1	117624934	117624935	TTF2:117624935	0	+
chr1	117624946	117624947	TTF2:117624947	0	+
chr1	117624951	117624952	TTF2:117624952	0	+
chr1	117624959	117624960	TTF2:117624960	0	+
chr1	117624960	117624961	TTF2:117624961	0	+
chr1	117624963	117624964	TTF2:117624964	0	+
chr1	117624973	117624974	TTF2:117624974	0	+
chr1	117624975	117624976	TTF2:117624976	0	+
chr1	117624976	117624977	TTF2:117624977	0	+
chr1	117625054	117625055	TTF2:117625055	0	+
chr1	117625068	117625069	TTF2:117625069	0	+
chr1	117625069	117625070	TTF2:117625070	0	+
chr1	117625072	117625073	TTF2:117625073	0	+
chr1	117625073	117625074	TTF2:117625074	0	+
chr1	117625086	117625087	TTF2:117625087	0	+
chr1	117625096	117625097	TTF2:117625097	0	+
chr1	117625369	117625370	TTF2:117625370	0	+
chr1	117625382	117625383	TTF2:117625383	0	+
chr1	117625388	117625389	TTF2:117625389	0	+
chr1	117625396	117625397	TTF2:117625397	0	+
chr1	117625431	117625432	TTF2:117625432	0	+
chr1	117625608	117625609	TTF2:117625609	0	+
chr1	117625609	117625610	TTF2:117625610	0	+
chr1	117625697	117625698	TTF2:117625698	0	+
chr1	117625713	117625714	TTF2:117625714	0	+
chr1	117626499	117626500	TTF2:117626500	0	+
chr1	117626504	117626505	TTF2:117626505	0	+
chr1	117627976	117627977	TTF2:117627977	0	+
chr1	117628003	117628004	TTF2:117628004	0	+
chr1	117628009	117628010	TTF2:117628010	0	+
chr1	117628027	117628028	TTF2:117628028	0	+
chr1	117628085	117628086	TTF2:117628086	0	+
chr1	117628086	117628087	TTF2:117628087	0	+
chr1	117648344	117648345	TTF2:117648345	0	+
chr1	117648354	117648355	TTF2:117648355	0	+
chr1	117648357	117648358	TTF2:117648358	0	+
chr1	117648362	117648363	TTF2:117648363	0	+
chr1	117648363	117648364	TTF2:117648364	0	+
chr1	117648952	117648953	TTF2:117648953	0	+
chr1	1178327	1178328	C1QTNF12:1178328	0	-
chr1	1179546	1179547	C1QTNF12:1179547	0	-
chr1	11809524	11809525	AGTRAP:11809525	0	+
chr1	118503694	118503695	WDR3:118503695	0	+
chr1	118503794	118503795	WDR3:118503795	0	+
chr1	118503817	118503818	WDR3:118503818	0	+
chr1	118506168	118506169	WDR3:118506169	0	+
chr1	118506171	118506172	WDR3:118506172	0	+
chr1	11865874	11865875	MTHFR:11865875	0	-
chr1	11865875	11865876	MTHFR:11865876	0	-
chr1	11865930	11865931	MTHFR:11865931	0	-
chr1	11880881	11880882	CLCN6:11880882	0	+
chr1	119693511	119693512	AL359915.2:119693512	0	+
chr1	119701278	119701279	AL359915.2:119701279	0	+
chr1	119701310	119701311	AL359915.2:119701311	0	+
chr1	119725862	119725863	AL359915.2:119725863	0	+
chr1	120163710	120163711	ZNF697:120163711	0	-
chr1	1203893	1203894	UBE2J2:1203894	0	-
chr1	1203954	1203955	UBE2J2:1203955	0	-
chr1	1204181	1204182	UBE2J2:1204182	0	-
chr1	12058199	12058200	MFN2:12058200	0	+
chr1	12061206	12061207	MFN2:12061207	0	+
chr1	12063935	12063936	MFN2:12063936	0	+
chr1	1207088	1207089	UBE2J2:1207089	0	-
chr1	1207842	1207843	UBE2J2:1207843	0	-
chr1	1208386	1208387	UBE2J2:1208387	0	-
chr1	1208600	1208601	UBE2J2:1208601	0	-
chr1	12091986	12091987	MIIP:12091987	0	+
chr1	121170943	121170944	AC244021.1,AC244021.2:121170944	0	+
chr1	121170965	121170966	AC244021.1,AC244021.2:121170966	0	+
chr1	121170966	121170967	AC244021.1,AC244021.2:121170967	0	+
chr1	1215442	1215443	LINC01786:1215443	0	+
chr1	1215444	1215445	LINC01786:1215445	0	+
chr1	1215450	1215451	LINC01786:1215451	0	+
chr1	1215451	1215452	LINC01786:1215452	0	+
chr1	1215456	1215457	LINC01786:1215457	0	+
chr1	1215467	1215468	LINC01786:1215468	0	+
chr1	1215477	1215478	LINC01786:1215478	0	+
chr1	1215486	1215487	LINC01786:1215487	0	+
chr1	1215489	1215490	LINC01786:1215490	0	+
chr1	1216394	1216395	SCNN1D:1216395	0	+
chr1	1220597	1220598	SCNN1D:1220598	0	+
chr1	1220634	1220635	SCNN1D:1220635	0	+
chr1	1237261	1237262	ACAP3:1237262	0	-
chr1	1237284	1237285	ACAP3:1237285	0	-
chr1	1237291	1237292	ACAP3:1237292	0	-
chr1	1250074	1250075	INTS11:1250075	0	-
chr1	1251630	1251631	INTS11:1251631	0	-
chr1	1251840	1251841	INTS11:1251841	0	-
chr1	1251843	1251844	INTS11:1251844	0	-
chr1	1251868	1251869	INTS11:1251869	0	-
chr1	1252069	1252070	INTS11:1252070	0	-
chr1	1252411	1252412	INTS11:1252412	0	-
chr1	1252509	1252510	INTS11:1252510	0	-
chr1	1252512	1252513	INTS11:1252513	0	-
chr1	1252543	1252544	INTS11:1252544	0	-
chr1	1252586	1252587	INTS11:1252587	0	-
chr1	1252589	1252590	INTS11:1252590	0	-
chr1	1252635	1252636	INTS11:1252636	0	-
chr1	1252649	1252650	INTS11:1252650	0	-
chr1	1252651	1252652	INTS11:1252652	0	-
chr1	1252661	1252662	INTS11:1252662	0	-
chr1	1252673	1252674	INTS11:1252674	0	-
chr1	1252686	1252687	INTS11:1252687	0	-
chr1	1252690	1252691	INTS11:1252691	0	-
chr1	1252722	1252723	INTS11:1252723	0	-
chr1	1253418	1253419	AL139287.1,INTS11:1253419	0	-
chr1	1253802	1253803	AL139287.1,INTS11:1253803	0	-
chr1	1253868	1253869	AL139287.1,INTS11:1253869	0	-
chr1	1253890	1253891	AL139287.1,INTS11:1253891	0	-
chr1	1253930	1253931	AL139287.1,INTS11:1253931	0	-
chr1	1253955	1253956	AL139287.1,INTS11:1253956	0	-
chr1	1258589	1258590	INTS11:1258590	0	-
chr1	1278274	1278275	DVL1:1278275	0	-
chr1	1279641	1279642	DVL1:1279642	0	-
chr1	1279642	1279643	DVL1:1279643	0	-
chr1	1279674	1279675	DVL1:1279675	0	-
chr1	1279677	1279678	DVL1:1279678	0	-
chr1	1279775	1279776	DVL1:1279776	0	-
chr1	1279921	1279922	DVL1:1279922	0	-
chr1	1280049	1280050	DVL1:1280050	0	-
chr1	1280859	1280860	DVL1:1280860	0	-
chr1	1280887	1280888	DVL1:1280888	0	-
chr1	1280902	1280903	DVL1:1280903	0	-
chr1	1282079	1282080	DVL1:1282080	0	-
chr1	1282247	1282248	DVL1:1282248	0	-
chr1	1283319	1283320	DVL1:1283320	0	-
chr1	1283325	1283326	DVL1:1283326	0	-
chr1	1283344	1283345	DVL1:1283345	0	-
chr1	1283743	1283744	DVL1:1283744	0	-
chr1	1284045	1284046	DVL1:1284046	0	-
chr1	1323781	1323782	CCNL2:1323782	0	-
chr1	1338145	1338146	MRPL20:1338146	0	-
chr1	1338157	1338158	MRPL20:1338158	0	-
chr1	1338683	1338684	MRPL20:1338684	0	-
chr1	1339638	1339639	MRPL20:1339639	0	-
chr1	1339644	1339645	MRPL20:1339645	0	-
chr1	1340018	1340019	MRPL20:1340019	0	-
chr1	1340049	1340050	MRPL20:1340050	0	-
chr1	1340054	1340055	MRPL20:1340055	0	-
chr1	1340074	1340075	MRPL20:1340075	0	-
chr1	1340075	1340076	MRPL20:1340076	0	-
chr1	1344527	1344528	AL391244.3:1344528	0	+
chr1	1344658	1344659	AL391244.3:1344659	0	+
chr1	1344741	1344742	AL391244.3:1344742	0	+
chr1	1344756	1344757	AL391244.3:1344757	0	+
chr1	1344757	1344758	AL391244.3:1344758	0	+
chr1	1344764	1344765	AL391244.3:1344765	0	+
chr1	1344795	1344796	AL391244.3:1344796	0	+
chr1	1344862	1344863	AL391244.3:1344863	0	+
chr1	1344892	1344893	AL391244.3:1344893	0	+
chr1	1344980	1344981	AL391244.3:1344981	0	+
chr1	1345000	1345001	AL391244.3:1345001	0	+
chr1	1345005	1345006	AL391244.3:1345006	0	+
chr1	13801621	13801622	LRRC38:13801622	0	-
chr1	14149926	14149927	PRDM2:14149927	0	+
chr1	1418419	1418420	ATAD3B:1418420	0	+
chr1	1418441	1418442	ATAD3B:1418442	0	+
chr1	1418454	1418455	ATAD3B:1418455	0	+
chr1	1418457	1418458	ATAD3B:1418458	0	+
chr1	1418529	1418530	ATAD3B:1418530	0	+
chr1	1418531	1418532	ATAD3B:1418532	0	+
chr1	1418675	1418676	ATAD3B:1418676	0	+
chr1	1418725	1418726	ATAD3B:1418726	0	+
chr1	1418726	1418727	ATAD3B:1418727	0	+
chr1	1418791	1418792	ATAD3B:1418792	0	+
chr1	1418896	1418897	ATAD3B:1418897	0	+
chr1	1418917	1418918	ATAD3B:1418918	0	+
chr1	1418918	1418919	ATAD3B:1418919	0	+
chr1	1418941	1418942	ATAD3B:1418942	0	+
chr1	1418943	1418944	ATAD3B:1418944	0	+
chr1	1418955	1418956	ATAD3B:1418956	0	+
chr1	1418976	1418977	ATAD3B:1418977	0	+
chr1	1418980	1418981	ATAD3B:1418981	0	+
chr1	1419069	1419070	ATAD3B:1419070	0	+
chr1	1419108	1419109	ATAD3B:1419109	0	+
chr1	1419615	1419616	ATAD3B:1419616	0	+
chr1	1419640	1419641	ATAD3B:1419641	0	+
chr1	1419664	1419665	ATAD3B:1419665	0	+
chr1	1419689	1419690	ATAD3B:1419690	0	+
chr1	1419699	1419700	ATAD3B:1419700	0	+
chr1	1419701	1419702	ATAD3B:1419702	0	+
chr1	1419726	1419727	ATAD3B:1419727	0	+
chr1	1419736	1419737	ATAD3B:1419737	0	+
chr1	1419745	1419746	ATAD3B:1419746	0	+
chr1	1419767	1419768	ATAD3B:1419768	0	+
chr1	1419771	1419772	ATAD3B:1419772	0	+
chr1	1419772	1419773	ATAD3B:1419773	0	+
chr1	1419799	1419800	ATAD3B:1419800	0	+
chr1	1419834	1419835	ATAD3B:1419835	0	+
chr1	1419887	1419888	ATAD3B:1419888	0	+
chr1	1422656	1422657	ATAD3B:1422657	0	+
chr1	143395432	143395433	NOVEL:143395433	0	-
chr1	143395434	143395435	NOVEL:143395435	0	-
chr1	143395461	143395462	NOVEL:143395462	0	-
chr1	143441763	143441764	NOVEL:143441764	0	-
chr1	143441766	143441767	NOVEL:143441767	0	-
chr1	143441902	143441903	NOVEL:143441903	0	-
chr1	143441912	143441913	NOVEL:143441913	0	-
chr1	143441931	143441932	NOVEL:143441932	0	-
chr1	143441941	143441942	NOVEL:143441942	0	-
chr1	143441971	143441972	NOVEL:143441972	0	-
chr1	143442886	143442887	NOVEL:143442887	0	-
chr1	143455518	143455519	NOVEL:143455519	0	-
chr1	143455530	143455531	NOVEL:143455531	0	-
chr1	143455531	143455532	NOVEL:143455532	0	-
chr1	144595871	144595872	KNOWN:144595872	0	+
chr1	144596445	144596446	KNOWN:144596446	0	+
chr1	144932166	144932167	AC241952.1,PDE4DIP:144932167	0	-
chr1	144932169	144932170	AC241952.1,PDE4DIP:144932170	0	-
chr1	145099664	145099665	SEC22B:145099665	0	+
chr1	145100771	145100772	SEC22B:145100772	0	+
chr1	145100836	145100837	SEC22B:145100837	0	+
chr1	145100929	145100930	SEC22B:145100930	0	+
chr1	145100933	145100934	SEC22B:145100934	0	+
chr1	145116097	145116098	SEC22B:145116098	0	+
chr1	145474751	145474752	ANKRD34A:145474752	0	+
chr1	145509569	145509570	RBM8A:145509570	0	+
chr1	145511928	145511929	RBM8A:145511929	0	+
chr1	145511987	145511988	RBM8A:145511988	0	+
chr1	145512054	145512055	RBM8A:145512055	0	+
chr1	145512064	145512065	RBM8A:145512065	0	+
chr1	145512072	145512073	RBM8A:145512073	0	+
chr1	145512073	145512074	RBM8A:145512074	0	+
chr1	145512077	145512078	RBM8A:145512078	0	+
chr1	145512122	145512123	RBM8A:145512123	0	+
chr1	145512924	145512925	RBM8A:145512925	0	+
chr1	145512929	145512930	RBM8A:145512930	0	+
chr1	145512936	145512937	RBM8A:145512937	0	+
chr1	145512943	145512944	RBM8A:145512944	0	+
chr1	145512949	145512950	RBM8A:145512950	0	+
chr1	145512950	145512951	RBM8A:145512951	0	+
chr1	145512954	145512955	RBM8A:145512955	0	+
chr1	145513015	145513016	RBM8A:145513016	0	+
chr1	145513016	145513017	RBM8A:145513017	0	+
chr1	145513030	145513031	RBM8A:145513031	0	+
chr1	145513093	145513094	RBM8A:145513094	0	+
chr1	145513097	145513098	RBM8A:145513098	0	+
chr1	145513111	145513112	RBM8A:145513112	0	+
chr1	145513112	145513113	RBM8A:145513113	0	+
chr1	145513113	145513114	RBM8A:145513114	0	+
chr1	145513124	145513125	RBM8A:145513125	0	+
chr1	145597948	145597949	POLR3C:145597949	0	-
chr1	1456204	1456205	ATAD3A:1456205	0	+
chr1	1456276	1456277	ATAD3A:1456277	0	+
chr1	1456277	1456278	ATAD3A:1456278	0	+
chr1	1456298	1456299	ATAD3A:1456299	0	+
chr1	1456302	1456303	ATAD3A:1456303	0	+
chr1	1456303	1456304	ATAD3A:1456304	0	+
chr1	1456336	1456337	ATAD3A:1456337	0	+
chr1	1456341	1456342	ATAD3A:1456342	0	+
chr1	145640961	145640962	RNF115:145640962	0	+
chr1	145641007	145641008	RNF115:145641008	0	+
chr1	145641059	145641060	RNF115:145641060	0	+
chr1	145641096	145641097	RNF115:145641097	0	+
chr1	145641097	145641098	RNF115:145641098	0	+
chr1	145641138	145641139	RNF115:145641139	0	+
chr1	145641158	145641159	RNF115:145641159	0	+
chr1	1456417	1456418	ATAD3A:1456418	0	+
chr1	1456418	1456419	ATAD3A:1456419	0	+
chr1	1456474	1456475	ATAD3A:1456475	0	+
chr1	1456510	1456511	ATAD3A:1456511	0	+
chr1	1456521	1456522	ATAD3A:1456522	0	+
chr1	145688982	145688983	RNF115:145688983	0	+
chr1	145689004	145689005	RNF115:145689005	0	+
chr1	145689024	145689025	RNF115:145689025	0	+
chr1	145689027	145689028	RNF115:145689028	0	+
chr1	145689041	145689042	RNF115:145689042	0	+
chr1	145689426	145689427	RNF115:145689427	0	+
chr1	145689429	145689430	RNF115:145689430	0	+
chr1	145689490	145689491	RNF115:145689491	0	+
chr1	145689491	145689492	RNF115:145689492	0	+
chr1	145689532	145689533	RNF115:145689533	0	+
chr1	145689536	145689537	RNF115:145689537	0	+
chr1	145689565	145689566	RNF115:145689566	0	+
chr1	145689567	145689568	RNF115:145689568	0	+
chr1	145689600	145689601	RNF115:145689601	0	+
chr1	145689709	145689710	RNF115:145689710	0	+
chr1	145689716	145689717	RNF115:145689717	0	+
chr1	145689775	145689776	RNF115:145689776	0	+
chr1	145694181	145694182	RNF115:145694182	0	+
chr1	1457122	1457123	ATAD3A:1457123	0	+
chr1	1457143	1457144	ATAD3A:1457144	0	+
chr1	1457159	1457160	ATAD3A:1457160	0	+
chr1	1457173	1457174	ATAD3A:1457174	0	+
chr1	1457178	1457179	ATAD3A:1457179	0	+
chr1	1457179	1457180	ATAD3A:1457180	0	+
chr1	1457182	1457183	ATAD3A:1457183	0	+
chr1	1457196	1457197	ATAD3A:1457197	0	+
chr1	1457220	1457221	ATAD3A:1457221	0	+
chr1	1457288	1457289	ATAD3A:1457289	0	+
chr1	1457291	1457292	ATAD3A:1457292	0	+
chr1	1457317	1457318	ATAD3A:1457318	0	+
chr1	1457521	1457522	ATAD3A:1457522	0	+
chr1	1457544	1457545	ATAD3A:1457545	0	+
chr1	1457574	1457575	ATAD3A:1457575	0	+
chr1	1457580	1457581	ATAD3A:1457581	0	+
chr1	1457620	1457621	ATAD3A:1457621	0	+
chr1	1463525	1463526	ATAD3A:1463526	0	+
chr1	1465734	1465735	ATAD3A:1465735	0	+
chr1	1466416	1466417	ATAD3A:1466417	0	+
chr1	146646559	146646560	AC242426.3,AC242426.4:146646560	0	+
chr1	1466579	1466580	ATAD3A:1466580	0	+
chr1	1466710	1466711	ATAD3A:1466711	0	+
chr1	149817863	149817864	AC239868.4:149817864	0	+
chr1	149818190	149818191	AC239868.2:149818191	0	-
chr1	149818507	149818508	AC239868.2:149818508	0	-
chr1	149818515	149818516	AC239868.2:149818516	0	-
chr1	149818516	149818517	AC239868.2:149818517	0	-
chr1	149818524	149818525	AC239868.2:149818525	0	-
chr1	149818529	149818530	AC239868.2:149818530	0	-
chr1	149818607	149818608	AC239868.2:149818608	0	-
chr1	149819582	149819583	AC239868.2:149819583	0	-
chr1	149858857	149858858	HIST2H2AC:149858858	0	+
chr1	149913512	149913513	OTUD7B:149913513	0	-
chr1	149913521	149913522	OTUD7B:149913522	0	-
chr1	149913713	149913714	OTUD7B:149913714	0	-
chr1	149913725	149913726	OTUD7B:149913726	0	-
chr1	149913726	149913727	OTUD7B:149913727	0	-
chr1	149913739	149913740	OTUD7B:149913740	0	-
chr1	150281010	150281011	MRPS21:150281011	0	+
chr1	150281149	150281150	MRPS21:150281150	0	+
chr1	150281150	150281151	MRPS21:150281151	0	+
chr1	150281176	150281177	MRPS21:150281177	0	+
chr1	150281190	150281191	MRPS21:150281191	0	+
chr1	150281202	150281203	MRPS21:150281203	0	+
chr1	150281219	150281220	MRPS21:150281220	0	+
chr1	150300944	150300945	PRPF3:150300945	0	+
chr1	150319288	150319289	PRPF3:150319289	0	+
chr1	150319306	150319307	PRPF3:150319307	0	+
chr1	150319307	150319308	PRPF3:150319308	0	+
chr1	150319312	150319313	PRPF3:150319313	0	+
chr1	150319511	150319512	PRPF3:150319512	0	+
chr1	150320088	150320089	PRPF3:150320089	0	+
chr1	150320109	150320110	PRPF3:150320110	0	+
chr1	150320191	150320192	PRPF3:150320192	0	+
chr1	150320744	150320745	PRPF3:150320745	0	+
chr1	150320761	150320762	PRPF3:150320762	0	+
chr1	150320784	150320785	PRPF3:150320785	0	+
chr1	150320809	150320810	PRPF3:150320810	0	+
chr1	150321031	150321032	PRPF3:150321032	0	+
chr1	150321038	150321039	PRPF3:150321039	0	+
chr1	150321042	150321043	PRPF3:150321043	0	+
chr1	150321160	150321161	PRPF3:150321161	0	+
chr1	150323234	150323235	PRPF3:150323235	0	+
chr1	150323237	150323238	PRPF3:150323238	0	+
chr1	150522516	150522517	ADAMTSL4,KNOWN:150522517	0	+
chr1	150523101	150523102	ADAMTSL4,KNOWN:150523102	0	+
chr1	150523133	150523134	ADAMTSL4,KNOWN:150523134	0	+
chr1	150582944	150582945	ENSA:150582945	0	-
chr1	150582945	150582946	ENSA:150582946	0	-
chr1	150582957	150582958	ENSA:150582958	0	-
chr1	150583566	150583567	ENSA:150583567	0	-
chr1	150583633	150583634	ENSA:150583634	0	-
chr1	150584429	150584430	ENSA:150584430	0	-
chr1	150584462	150584463	ENSA:150584463	0	-
chr1	150584474	150584475	ENSA:150584475	0	-
chr1	150585679	150585680	ENSA:150585680	0	-
chr1	150585690	150585691	ENSA:150585691	0	-
chr1	150585698	150585699	ENSA:150585699	0	-
chr1	150586726	150586727	ENSA:150586727	0	-
chr1	150589958	150589959	ENSA:150589959	0	-
chr1	150589968	150589969	ENSA:150589969	0	-
chr1	150589986	150589987	ENSA:150589987	0	-
chr1	150589987	150589988	ENSA:150589988	0	-
chr1	150590049	150590050	ENSA:150590050	0	-
chr1	150590065	150590066	ENSA:150590066	0	-
chr1	150590384	150590385	ENSA:150590385	0	-
chr1	150590388	150590389	ENSA:150590389	0	-
chr1	150590389	150590390	ENSA:150590390	0	-
chr1	150590393	150590394	ENSA:150590394	0	-
chr1	150590751	150590752	ENSA:150590752	0	-
chr1	150593860	150593861	ENSA:150593861	0	-
chr1	150593886	150593887	ENSA:150593887	0	-
chr1	150593887	150593888	ENSA:150593888	0	-
chr1	150593889	150593890	ENSA:150593890	0	-
chr1	150666615	150666616	GOLPH3L:150666616	0	-
chr1	150667720	150667721	GOLPH3L:150667721	0	-
chr1	150667749	150667750	GOLPH3L:150667750	0	-
chr1	150705175	150705176	CTSS:150705176	0	-
chr1	150705176	150705177	CTSS:150705177	0	-
chr1	150705211	150705212	CTSS:150705212	0	-
chr1	150705220	150705221	CTSS:150705221	0	-
chr1	150705221	150705222	CTSS:150705222	0	-
chr1	150705247	150705248	CTSS:150705248	0	-
chr1	150705303	150705304	CTSS:150705304	0	-
chr1	150705304	150705305	CTSS:150705305	0	-
chr1	150705331	150705332	CTSS:150705332	0	-
chr1	150903170	150903171	SETDB1:150903171	0	+
chr1	150903174	150903175	SETDB1:150903175	0	+
chr1	150903178	150903179	SETDB1:150903179	0	+
chr1	150903179	150903180	SETDB1:150903180	0	+
chr1	150903187	150903188	SETDB1:150903188	0	+
chr1	150903193	150903194	SETDB1:150903194	0	+
chr1	150903196	150903197	SETDB1:150903197	0	+
chr1	150903222	150903223	SETDB1:150903223	0	+
chr1	150903254	150903255	SETDB1:150903255	0	+
chr1	150903272	150903273	SETDB1:150903273	0	+
chr1	150903273	150903274	SETDB1:150903274	0	+
chr1	150903285	150903286	SETDB1:150903286	0	+
chr1	150903291	150903292	SETDB1:150903292	0	+
chr1	150903294	150903295	SETDB1:150903295	0	+
chr1	150903307	150903308	SETDB1:150903308	0	+
chr1	150903332	150903333	SETDB1:150903333	0	+
chr1	150903457	150903458	SETDB1:150903458	0	+
chr1	150903473	150903474	SETDB1:150903474	0	+
chr1	150903480	150903481	SETDB1:150903481	0	+
chr1	150903485	150903486	SETDB1:150903486	0	+
chr1	150903557	150903558	SETDB1:150903558	0	+
chr1	150903570	150903571	SETDB1:150903571	0	+
chr1	150903573	150903574	SETDB1:150903574	0	+
chr1	150903574	150903575	SETDB1:150903575	0	+
chr1	150903575	150903576	SETDB1:150903576	0	+
chr1	150903576	150903577	SETDB1:150903577	0	+
chr1	150903579	150903580	SETDB1:150903580	0	+
chr1	150903580	150903581	SETDB1:150903581	0	+
chr1	150903584	150903585	SETDB1:150903585	0	+
chr1	150903585	150903586	SETDB1:150903586	0	+
chr1	150903588	150903589	SETDB1:150903589	0	+
chr1	150903592	150903593	SETDB1:150903593	0	+
chr1	150903596	150903597	SETDB1:150903597	0	+
chr1	150903614	150903615	SETDB1:150903615	0	+
chr1	150903654	150903655	SETDB1:150903655	0	+
chr1	150903655	150903656	SETDB1:150903656	0	+
chr1	150903664	150903665	SETDB1:150903665	0	+
chr1	150903676	150903677	SETDB1:150903677	0	+
chr1	150903680	150903681	SETDB1:150903681	0	+
chr1	150903718	150903719	SETDB1:150903719	0	+
chr1	150903972	150903973	SETDB1:150903973	0	+
chr1	150903980	150903981	SETDB1:150903981	0	+
chr1	150904604	150904605	SETDB1:150904605	0	+
chr1	150904622	150904623	SETDB1:150904623	0	+
chr1	150933872	150933873	SETDB1:150933873	0	+
chr1	150933873	150933874	SETDB1:150933874	0	+
chr1	150942500	150942501	CERS2:150942501	0	-
chr1	150944336	150944337	CERS2:150944337	0	-
chr1	150944350	150944351	CERS2:150944351	0	-
chr1	150944578	150944579	CERS2:150944579	0	-
chr1	150944613	150944614	CERS2:150944614	0	-
chr1	150944644	150944645	CERS2:150944645	0	-
chr1	150945003	150945004	CERS2:150945004	0	-
chr1	150945408	150945409	CERS2:150945409	0	-
chr1	150945540	150945541	CERS2:150945541	0	-
chr1	150968621	150968622	MINDY1:150968622	0	-
chr1	150968660	150968661	MINDY1:150968661	0	-
chr1	150968661	150968662	MINDY1:150968662	0	-
chr1	150969182	150969183	MINDY1:150969183	0	-
chr1	150969220	150969221	MINDY1:150969221	0	-
chr1	150969221	150969222	MINDY1:150969222	0	-
chr1	150969232	150969233	MINDY1:150969233	0	-
chr1	150969246	150969247	MINDY1:150969247	0	-
chr1	150969256	150969257	MINDY1:150969257	0	-
chr1	150969269	150969270	MINDY1:150969270	0	-
chr1	151024097	151024098	C1orf56:151024098	0	+
chr1	151045530	151045531	GABPB2:151045531	0	+
chr1	151045617	151045618	GABPB2:151045618	0	+
chr1	151091524	151091525	GABPB2:151091525	0	+
chr1	151091530	151091531	GABPB2:151091531	0	+
chr1	151091676	151091677	GABPB2:151091677	0	+
chr1	151091771	151091772	GABPB2:151091772	0	+
chr1	151091772	151091773	GABPB2:151091773	0	+
chr1	151091801	151091802	GABPB2:151091802	0	+
chr1	151091828	151091829	GABPB2:151091829	0	+
chr1	151091835	151091836	GABPB2:151091836	0	+
chr1	151091895	151091896	GABPB2:151091896	0	+
chr1	151091908	151091909	GABPB2:151091909	0	+
chr1	151091917	151091918	GABPB2:151091918	0	+
chr1	151091943	151091944	GABPB2:151091944	0	+
chr1	151091986	151091987	GABPB2:151091987	0	+
chr1	151092027	151092028	GABPB2:151092028	0	+
chr1	151092102	151092103	GABPB2:151092103	0	+
chr1	151092119	151092120	GABPB2:151092120	0	+
chr1	151092125	151092126	GABPB2:151092126	0	+
chr1	151092162	151092163	GABPB2:151092163	0	+
chr1	151092163	151092164	GABPB2:151092164	0	+
chr1	151092213	151092214	GABPB2:151092214	0	+
chr1	151092658	151092659	GABPB2:151092659	0	+
chr1	151092693	151092694	GABPB2:151092694	0	+
chr1	151092739	151092740	GABPB2:151092740	0	+
chr1	151092755	151092756	GABPB2:151092756	0	+
chr1	151092763	151092764	GABPB2:151092764	0	+
chr1	151092764	151092765	GABPB2:151092765	0	+
chr1	151092927	151092928	GABPB2:151092928	0	+
chr1	151092945	151092946	GABPB2:151092946	0	+
chr1	151092956	151092957	GABPB2:151092957	0	+
chr1	151094142	151094143	GABPB2:151094143	0	+
chr1	151094147	151094148	GABPB2:151094148	0	+
chr1	151094156	151094157	GABPB2:151094157	0	+
chr1	151094175	151094176	GABPB2:151094176	0	+
chr1	151094187	151094188	GABPB2:151094188	0	+
chr1	151094200	151094201	GABPB2:151094201	0	+
chr1	151095667	151095668	GABPB2:151095668	0	+
chr1	151095676	151095677	GABPB2:151095677	0	+
chr1	151095681	151095682	GABPB2:151095682	0	+
chr1	151095706	151095707	GABPB2:151095707	0	+
chr1	151095716	151095717	GABPB2:151095717	0	+
chr1	151095721	151095722	GABPB2:151095722	0	+
chr1	151095747	151095748	GABPB2:151095748	0	+
chr1	151095752	151095753	GABPB2:151095753	0	+
chr1	151095753	151095754	GABPB2:151095754	0	+
chr1	151095755	151095756	GABPB2:151095756	0	+
chr1	151095769	151095770	GABPB2:151095770	0	+
chr1	151095783	151095784	GABPB2:151095784	0	+
chr1	151095801	151095802	GABPB2:151095802	0	+
chr1	151095809	151095810	GABPB2:151095810	0	+
chr1	151095819	151095820	GABPB2:151095820	0	+
chr1	151096038	151096039	GABPB2:151096039	0	+
chr1	151096054	151096055	GABPB2:151096055	0	+
chr1	151096056	151096057	GABPB2:151096057	0	+
chr1	151096064	151096065	GABPB2:151096065	0	+
chr1	151096072	151096073	GABPB2:151096073	0	+
chr1	151096073	151096074	GABPB2:151096074	0	+
chr1	151096094	151096095	GABPB2:151096095	0	+
chr1	151096095	151096096	GABPB2:151096096	0	+
chr1	151096108	151096109	GABPB2:151096109	0	+
chr1	151096116	151096117	GABPB2:151096117	0	+
chr1	151096144	151096145	GABPB2:151096145	0	+
chr1	151096149	151096150	GABPB2:151096150	0	+
chr1	151096150	151096151	GABPB2:151096151	0	+
chr1	151096206	151096207	GABPB2:151096207	0	+
chr1	151096259	151096260	GABPB2:151096260	0	+
chr1	151096268	151096269	GABPB2:151096269	0	+
chr1	151096378	151096379	GABPB2:151096379	0	+
chr1	151096401	151096402	GABPB2:151096402	0	+
chr1	151096406	151096407	GABPB2:151096407	0	+
chr1	151096461	151096462	GABPB2:151096462	0	+
chr1	151096462	151096463	GABPB2:151096463	0	+
chr1	151096476	151096477	GABPB2:151096477	0	+
chr1	151096477	151096478	GABPB2:151096478	0	+
chr1	151096491	151096492	GABPB2:151096492	0	+
chr1	151096517	151096518	GABPB2:151096518	0	+
chr1	151096701	151096702	GABPB2:151096702	0	+
chr1	151096737	151096738	GABPB2:151096738	0	+
chr1	151096741	151096742	GABPB2:151096742	0	+
chr1	151096754	151096755	GABPB2:151096755	0	+
chr1	151096766	151096767	GABPB2:151096767	0	+
chr1	151096790	151096791	GABPB2:151096791	0	+
chr1	151096804	151096805	GABPB2:151096805	0	+
chr1	151096821	151096822	GABPB2:151096822	0	+
chr1	151216984	151216985	PIP5K1A:151216985	0	+
chr1	151218557	151218558	PIP5K1A:151218558	0	+
chr1	151218566	151218567	PIP5K1A:151218567	0	+
chr1	151218615	151218616	PIP5K1A:151218616	0	+
chr1	151265625	151265626	PI4KB:151265626	0	-
chr1	151339574	151339575	SELENBP1:151339575	0	-
chr1	151339600	151339601	SELENBP1:151339601	0	-
chr1	151339613	151339614	SELENBP1:151339614	0	-
chr1	151339614	151339615	SELENBP1:151339615	0	-
chr1	151339695	151339696	SELENBP1:151339696	0	-
chr1	151339781	151339782	SELENBP1:151339782	0	-
chr1	151339788	151339789	SELENBP1:151339789	0	-
chr1	151416035	151416036	POGZ:151416036	0	-
chr1	151860179	151860180	THEM4:151860180	0	-
chr1	151860187	151860188	THEM4:151860188	0	-
chr1	151860189	151860190	THEM4:151860190	0	-
chr1	151860195	151860196	THEM4:151860196	0	-
chr1	151862506	151862507	THEM4:151862507	0	-
chr1	151865580	151865581	THEM4:151865581	0	-
chr1	151865587	151865588	THEM4:151865588	0	-
chr1	151865602	151865603	THEM4:151865603	0	-
chr1	151865616	151865617	THEM4:151865617	0	-
chr1	151966184	151966185	S100A10:151966185	0	-
chr1	153536521	153536522	S100A2:153536522	0	-
chr1	153536602	153536603	S100A2:153536603	0	-
chr1	153536613	153536614	S100A2:153536614	0	-
chr1	153536648	153536649	S100A2:153536649	0	-
chr1	153536651	153536652	S100A2:153536652	0	-
chr1	153536715	153536716	S100A2:153536716	0	-
chr1	153536767	153536768	S100A2:153536768	0	-
chr1	153536957	153536958	S100A2:153536958	0	-
chr1	153537016	153537017	S100A2:153537017	0	-
chr1	153537019	153537020	S100A2:153537020	0	-
chr1	153537021	153537022	S100A2:153537022	0	-
chr1	153537136	153537137	S100A2:153537137	0	-
chr1	153537154	153537155	S100A2:153537155	0	-
chr1	153537219	153537220	S100A2:153537220	0	-
chr1	153537254	153537255	S100A2:153537255	0	-
chr1	153537387	153537388	S100A2:153537388	0	-
chr1	153537393	153537394	S100A2:153537394	0	-
chr1	153605514	153605515	AL162258.1,AL162258.2:153605515	0	-
chr1	153612336	153612337	CHTOP:153612337	0	+
chr1	153612366	153612367	CHTOP:153612367	0	+
chr1	153612432	153612433	CHTOP:153612433	0	+
chr1	153612458	153612459	CHTOP:153612459	0	+
chr1	153612549	153612550	CHTOP:153612550	0	+
chr1	153612772	153612773	CHTOP:153612773	0	+
chr1	153612774	153612775	CHTOP:153612775	0	+
chr1	153613026	153613027	CHTOP:153613027	0	+
chr1	153613104	153613105	CHTOP:153613105	0	+
chr1	153613125	153613126	CHTOP:153613126	0	+
chr1	153613126	153613127	CHTOP:153613127	0	+
chr1	153613131	153613132	CHTOP:153613132	0	+
chr1	153613135	153613136	CHTOP:153613136	0	+
chr1	153613152	153613153	CHTOP:153613153	0	+
chr1	153613166	153613167	CHTOP:153613167	0	+
chr1	153613167	153613168	CHTOP:153613168	0	+
chr1	153613174	153613175	CHTOP:153613175	0	+
chr1	153613211	153613212	CHTOP:153613212	0	+
chr1	153614471	153614472	CHTOP:153614472	0	+
chr1	153661191	153661192	NPR1:153661192	0	+
chr1	153928816	153928817	CRTC2:153928817	0	-
chr1	153928821	153928822	CRTC2:153928822	0	-
chr1	153930434	153930435	CRTC2:153930435	0	-
chr1	153933340	153933341	SLC39A1:153933341	0	-
chr1	153933387	153933388	SLC39A1:153933388	0	-
chr1	153933694	153933695	SLC39A1:153933695	0	-
chr1	153937262	153937263	AL358472.4:153937263	0	+
chr1	153937294	153937295	AL358472.4:153937295	0	+
chr1	153937336	153937337	AL358472.4:153937337	0	+
chr1	153939012	153939013	AL358472.3:153939013	0	+
chr1	154146057	154146058	TPM3:154146058	0	-
chr1	154147094	154147095	TPM3:154147095	0	-
chr1	154147130	154147131	TPM3:154147131	0	-
chr1	154147137	154147138	TPM3:154147138	0	-
chr1	154148408	154148409	TPM3:154148409	0	-
chr1	154148418	154148419	TPM3:154148419	0	-
chr1	154148422	154148423	TPM3:154148423	0	-
chr1	154181354	154181355	C1orf43:154181355	0	-
chr1	154182746	154182747	C1orf43:154182747	0	-
chr1	154182789	154182790	C1orf43:154182790	0	-
chr1	154182995	154182996	C1orf43:154182996	0	-
chr1	154183059	154183060	C1orf43:154183060	0	-
chr1	154183064	154183065	C1orf43:154183065	0	-
chr1	154194173	154194174	UBAP2L:154194174	0	+
chr1	154317505	154317506	ATP8B2:154317506	0	+
chr1	154572014	154572015	ADAR:154572015	0	-
chr1	154578619	154578620	ADAR:154578620	0	-
chr1	154578710	154578711	ADAR:154578711	0	-
chr1	154933777	154933778	PYGO2:154933778	0	-
chr1	154936754	154936755	SHC1:154936755	0	-
chr1	154936818	154936819	SHC1:154936819	0	-
chr1	154936828	154936829	SHC1:154936829	0	-
chr1	154937140	154937141	SHC1:154937141	0	-
chr1	154937159	154937160	SHC1:154937160	0	-
chr1	154937168	154937169	SHC1:154937169	0	-
chr1	154937196	154937197	SHC1:154937197	0	-
chr1	154937207	154937208	SHC1:154937208	0	-
chr1	154937214	154937215	SHC1:154937215	0	-
chr1	154937222	154937223	SHC1:154937223	0	-
chr1	154937785	154937786	SHC1:154937786	0	-
chr1	154943406	154943407	SHC1:154943407	0	-
chr1	154943943	154943944	SHC1:154943944	0	-
chr1	154944090	154944091	SHC1:154944091	0	-
chr1	154944105	154944106	SHC1:154944106	0	-
chr1	154944116	154944117	SHC1:154944117	0	-
chr1	154944842	154944843	SHC1:154944843	0	-
chr1	154946362	154946363	SHC1:154946363	0	-
chr1	154960154	154960155	FLAD1:154960155	0	+
chr1	1549694	1549695	AL691432.2:1549695	0	-
chr1	154977444	154977445	ZBTB7B:154977445	0	+
chr1	154977837	154977838	ZBTB7B:154977838	0	+
chr1	154978048	154978049	ZBTB7B:154978049	0	+
chr1	154979456	154979457	ZBTB7B:154979457	0	+
chr1	154980170	154980171	ZBTB7B:154980171	0	+
chr1	154981282	154981283	ZBTB7B:154981283	0	+
chr1	154983018	154983019	ZBTB7B:154983019	0	+
chr1	154984175	154984176	ZBTB7B:154984176	0	+
chr1	154984348	154984349	ZBTB7B:154984349	0	+
chr1	155027218	155027219	ADAM15:155027219	0	+
chr1	155027234	155027235	ADAM15:155027235	0	+
chr1	155027248	155027249	ADAM15:155027249	0	+
chr1	155027254	155027255	ADAM15:155027255	0	+
chr1	155027270	155027271	ADAM15:155027271	0	+
chr1	155027277	155027278	ADAM15:155027278	0	+
chr1	155027308	155027309	ADAM15:155027309	0	+
chr1	155027327	155027328	ADAM15:155027328	0	+
chr1	155027722	155027723	ADAM15:155027723	0	+
chr1	155027818	155027819	ADAM15:155027819	0	+
chr1	155027830	155027831	ADAM15:155027831	0	+
chr1	155027840	155027841	ADAM15:155027841	0	+
chr1	155027842	155027843	ADAM15:155027843	0	+
chr1	1550974	1550975	MIB2:1550975	0	+
chr1	155101414	155101415	EFNA1:155101415	0	+
chr1	155101587	155101588	EFNA1:155101588	0	+
chr1	155101919	155101920	EFNA1:155101920	0	+
chr1	155104788	155104789	EFNA1:155104789	0	+
chr1	155104803	155104804	EFNA1:155104804	0	+
chr1	155105211	155105212	EFNA1:155105212	0	+
chr1	155105230	155105231	EFNA1:155105231	0	+
chr1	155105245	155105246	EFNA1:155105246	0	+
chr1	155105261	155105262	EFNA1:155105262	0	+
chr1	155105465	155105466	EFNA1:155105466	0	+
chr1	155105466	155105467	EFNA1:155105467	0	+
chr1	155105472	155105473	EFNA1:155105473	0	+
chr1	155105515	155105516	EFNA1:155105516	0	+
chr1	155143448	155143449	AL713999.1,KRTCAP2:155143449	0	-
chr1	155143453	155143454	AL713999.1,KRTCAP2:155143454	0	-
chr1	155143454	155143455	AL713999.1,KRTCAP2:155143455	0	-
chr1	155143457	155143458	AL713999.1,KRTCAP2:155143458	0	-
chr1	155143482	155143483	AL713999.1,KRTCAP2:155143483	0	-
chr1	155143484	155143485	AL713999.1,KRTCAP2:155143485	0	-
chr1	155143504	155143505	AL713999.1,KRTCAP2:155143505	0	-
chr1	155143508	155143509	AL713999.1,KRTCAP2:155143509	0	-
chr1	155143509	155143510	AL713999.1,KRTCAP2:155143510	0	-
chr1	155143523	155143524	AL713999.1,KRTCAP2:155143524	0	-
chr1	155143527	155143528	AL713999.1,KRTCAP2:155143528	0	-
chr1	155143557	155143558	AL713999.1,KRTCAP2:155143558	0	-
chr1	155143558	155143559	AL713999.1,KRTCAP2:155143559	0	-
chr1	155143637	155143638	AL713999.1,KRTCAP2:155143638	0	-
chr1	155143668	155143669	AL713999.1,KRTCAP2:155143669	0	-
chr1	155143672	155143673	AL713999.1,KRTCAP2:155143673	0	-
chr1	155143702	155143703	AL713999.1,KRTCAP2:155143703	0	-
chr1	155143754	155143755	AL713999.1,KRTCAP2:155143755	0	-
chr1	155143794	155143795	AL713999.1,KRTCAP2:155143795	0	-
chr1	155143812	155143813	AL713999.1,KRTCAP2:155143813	0	-
chr1	155143818	155143819	AL713999.1,KRTCAP2:155143819	0	-
chr1	155145826	155145827	AL713999.1,KRTCAP2:155145827	0	-
chr1	155145943	155145944	AL713999.1,KRTCAP2:155145944	0	-
chr1	155164894	155164895	AC234582.1:155164895	0	+
chr1	155172591	155172592	AC234582.1:155172592	0	+
chr1	155172652	155172653	AC234582.1:155172653	0	+
chr1	155172846	155172847	AC234582.1:155172847	0	+
chr1	155173904	155173905	AC234582.1:155173905	0	+
chr1	155173920	155173921	AC234582.1:155173921	0	+
chr1	155174125	155174126	AC234582.1:155174126	0	+
chr1	155174133	155174134	AC234582.1:155174134	0	+
chr1	155190476	155190477	GBAP1:155190477	0	-
chr1	155190478	155190479	GBAP1:155190479	0	-
chr1	155191943	155191944	GBAP1:155191944	0	-
chr1	155191947	155191948	GBAP1:155191948	0	-
chr1	155191951	155191952	GBAP1:155191952	0	-
chr1	155191957	155191958	GBAP1:155191958	0	-
chr1	155191962	155191963	GBAP1:155191963	0	-
chr1	155191966	155191967	GBAP1:155191967	0	-
chr1	155192944	155192945	GBAP1:155192945	0	-
chr1	155192946	155192947	GBAP1:155192947	0	-
chr1	155193464	155193465	GBAP1:155193465	0	-
chr1	155193470	155193471	GBAP1:155193471	0	-
chr1	155193480	155193481	GBAP1:155193481	0	-
chr1	155193496	155193497	GBAP1:155193497	0	-
chr1	155193502	155193503	GBAP1:155193503	0	-
chr1	155193508	155193509	GBAP1:155193509	0	-
chr1	155193510	155193511	GBAP1:155193511	0	-
chr1	155193607	155193608	GBAP1:155193608	0	-
chr1	155193861	155193862	GBAP1:155193862	0	-
chr1	155193874	155193875	GBAP1:155193875	0	-
chr1	155193910	155193911	GBAP1:155193911	0	-
chr1	155193913	155193914	GBAP1:155193914	0	-
chr1	155193925	155193926	GBAP1:155193926	0	-
chr1	155193928	155193929	GBAP1:155193929	0	-
chr1	155195316	155195317	GBAP1:155195317	0	-
chr1	155195340	155195341	GBAP1:155195341	0	-
chr1	155195375	155195376	GBAP1:155195376	0	-
chr1	155195383	155195384	GBAP1:155195384	0	-
chr1	155195521	155195522	GBAP1:155195522	0	-
chr1	155195537	155195538	GBAP1:155195538	0	-
chr1	155195542	155195543	GBAP1:155195543	0	-
chr1	155195825	155195826	GBAP1:155195826	0	-
chr1	155195842	155195843	GBAP1:155195843	0	-
chr1	155195843	155195844	GBAP1:155195844	0	-
chr1	155195983	155195984	GBAP1:155195984	0	-
chr1	155214062	155214063	GBA:155214063	0	-
chr1	155235288	155235289	CLK2:155235289	0	-
chr1	155237055	155237056	CLK2:155237056	0	-
chr1	155237056	155237057	CLK2:155237057	0	-
chr1	155237061	155237062	CLK2:155237062	0	-
chr1	155237076	155237077	CLK2:155237077	0	-
chr1	155282563	155282564	FDPS:155282564	0	+
chr1	155282586	155282587	FDPS:155282587	0	+
chr1	155282593	155282594	FDPS:155282594	0	+
chr1	155282681	155282682	FDPS:155282682	0	+
chr1	155284243	155284244	FDPS:155284244	0	+
chr1	155284365	155284366	FDPS:155284366	0	+
chr1	155285085	155285086	FDPS:155285086	0	+
chr1	155285088	155285089	FDPS:155285089	0	+
chr1	155285125	155285126	FDPS:155285126	0	+
chr1	155285170	155285171	FDPS:155285171	0	+
chr1	155285214	155285215	FDPS:155285215	0	+
chr1	155285220	155285221	FDPS:155285221	0	+
chr1	155285231	155285232	FDPS:155285232	0	+
chr1	155285282	155285283	FDPS:155285283	0	+
chr1	155285292	155285293	FDPS:155285293	0	+
chr1	155285342	155285343	FDPS:155285343	0	+
chr1	155285352	155285353	FDPS:155285353	0	+
chr1	155285379	155285380	FDPS:155285380	0	+
chr1	155285504	155285505	FDPS:155285505	0	+
chr1	155285861	155285862	FDPS:155285862	0	+
chr1	155285898	155285899	FDPS:155285899	0	+
chr1	155285930	155285931	FDPS:155285931	0	+
chr1	155285966	155285967	FDPS:155285967	0	+
chr1	155290801	155290802	RUSC1-AS1:155290802	0	-
chr1	1556383	1556384	MIB2:1556384	0	+
chr1	1556385	1556386	MIB2:1556386	0	+
chr1	1556386	1556387	MIB2:1556387	0	+
chr1	155644492	155644493	YY1AP1:155644493	0	-
chr1	155644494	155644495	YY1AP1:155644495	0	-
chr1	155644504	155644505	YY1AP1:155644505	0	-
chr1	155644516	155644517	YY1AP1:155644517	0	-
chr1	155650608	155650609	YY1AP1:155650609	0	-
chr1	155650612	155650613	YY1AP1:155650613	0	-
chr1	155658256	155658257	YY1AP1:155658257	0	-
chr1	155658281	155658282	YY1AP1:155658282	0	-
chr1	155658291	155658292	YY1AP1:155658292	0	-
chr1	155695384	155695385	DAP3:155695385	0	+
chr1	155695395	155695396	DAP3:155695396	0	+
chr1	155695398	155695399	DAP3:155695399	0	+
chr1	155695406	155695407	DAP3:155695407	0	+
chr1	155695415	155695416	DAP3:155695416	0	+
chr1	155695475	155695476	DAP3:155695476	0	+
chr1	155695476	155695477	DAP3:155695477	0	+
chr1	155695477	155695478	DAP3:155695478	0	+
chr1	155695507	155695508	DAP3:155695508	0	+
chr1	155695551	155695552	DAP3:155695552	0	+
chr1	155695560	155695561	DAP3:155695561	0	+
chr1	155695566	155695567	DAP3:155695567	0	+
chr1	155695575	155695576	DAP3:155695576	0	+
chr1	155695583	155695584	DAP3:155695584	0	+
chr1	155695959	155695960	DAP3:155695960	0	+
chr1	155695967	155695968	DAP3:155695968	0	+
chr1	155695968	155695969	DAP3:155695969	0	+
chr1	155695973	155695974	DAP3:155695974	0	+
chr1	155695983	155695984	DAP3:155695984	0	+
chr1	155695984	155695985	DAP3:155695985	0	+
chr1	155695997	155695998	DAP3:155695998	0	+
chr1	155696004	155696005	DAP3:155696005	0	+
chr1	155696196	155696197	DAP3:155696197	0	+
chr1	155696208	155696209	DAP3:155696209	0	+
chr1	155696218	155696219	DAP3:155696219	0	+
chr1	155696265	155696266	DAP3:155696266	0	+
chr1	155696279	155696280	DAP3:155696280	0	+
chr1	155696311	155696312	DAP3:155696312	0	+
chr1	155696316	155696317	DAP3:155696317	0	+
chr1	155696344	155696345	DAP3:155696345	0	+
chr1	155696356	155696357	DAP3:155696357	0	+
chr1	155696362	155696363	DAP3:155696363	0	+
chr1	155696448	155696449	DAP3:155696449	0	+
chr1	155696449	155696450	DAP3:155696450	0	+
chr1	155696450	155696451	DAP3:155696451	0	+
chr1	155696454	155696455	DAP3:155696455	0	+
chr1	155696456	155696457	DAP3:155696457	0	+
chr1	155696457	155696458	DAP3:155696458	0	+
chr1	155696462	155696463	DAP3:155696463	0	+
chr1	155696503	155696504	DAP3:155696504	0	+
chr1	155696516	155696517	DAP3:155696517	0	+
chr1	155696532	155696533	DAP3:155696533	0	+
chr1	155696538	155696539	DAP3:155696539	0	+
chr1	155696540	155696541	DAP3:155696541	0	+
chr1	155696554	155696555	DAP3:155696555	0	+
chr1	155696555	155696556	DAP3:155696556	0	+
chr1	155696557	155696558	DAP3:155696558	0	+
chr1	155696558	155696559	DAP3:155696559	0	+
chr1	155696559	155696560	DAP3:155696560	0	+
chr1	155697185	155697186	DAP3:155697186	0	+
chr1	155697199	155697200	DAP3:155697200	0	+
chr1	155697215	155697216	DAP3:155697216	0	+
chr1	155697246	155697247	DAP3:155697247	0	+
chr1	155697261	155697262	DAP3:155697262	0	+
chr1	155702221	155702222	DAP3:155702222	0	+
chr1	155702241	155702242	DAP3:155702242	0	+
chr1	155702283	155702284	DAP3:155702284	0	+
chr1	155702289	155702290	DAP3:155702290	0	+
chr1	155702295	155702296	DAP3:155702296	0	+
chr1	155702559	155702560	DAP3:155702560	0	+
chr1	155702560	155702561	DAP3:155702561	0	+
chr1	155702565	155702566	DAP3:155702566	0	+
chr1	155702568	155702569	DAP3:155702569	0	+
chr1	155703365	155703366	DAP3:155703366	0	+
chr1	155703373	155703374	DAP3:155703374	0	+
chr1	155703374	155703375	DAP3:155703375	0	+
chr1	155703409	155703410	DAP3:155703410	0	+
chr1	155703425	155703426	DAP3:155703426	0	+
chr1	155703443	155703444	DAP3:155703444	0	+
chr1	155703466	155703467	DAP3:155703467	0	+
chr1	155703469	155703470	DAP3:155703470	0	+
chr1	155703477	155703478	DAP3:155703478	0	+
chr1	155703480	155703481	DAP3:155703481	0	+
chr1	155703576	155703577	DAP3:155703577	0	+
chr1	155703675	155703676	DAP3:155703676	0	+
chr1	155703682	155703683	DAP3:155703683	0	+
chr1	155703697	155703698	DAP3:155703698	0	+
chr1	155703710	155703711	DAP3:155703711	0	+
chr1	155703715	155703716	DAP3:155703716	0	+
chr1	155703737	155703738	DAP3:155703738	0	+
chr1	155704037	155704038	DAP3:155704038	0	+
chr1	155704056	155704057	DAP3:155704057	0	+
chr1	155704195	155704196	DAP3:155704196	0	+
chr1	155704214	155704215	DAP3:155704215	0	+
chr1	155704228	155704229	DAP3:155704229	0	+
chr1	155704229	155704230	DAP3:155704230	0	+
chr1	155705003	155705004	DAP3:155705004	0	+
chr1	155705108	155705109	DAP3:155705109	0	+
chr1	155705156	155705157	DAP3:155705157	0	+
chr1	155705164	155705165	DAP3:155705165	0	+
chr1	155705165	155705166	DAP3:155705166	0	+
chr1	155705170	155705171	DAP3:155705171	0	+
chr1	155705180	155705181	DAP3:155705181	0	+
chr1	155705201	155705202	DAP3:155705202	0	+
chr1	155705205	155705206	DAP3:155705206	0	+
chr1	155705206	155705207	DAP3:155705207	0	+
chr1	155705208	155705209	DAP3:155705209	0	+
chr1	155705216	155705217	DAP3:155705217	0	+
chr1	155705256	155705257	DAP3:155705257	0	+
chr1	155705288	155705289	DAP3:155705289	0	+
chr1	155705292	155705293	DAP3:155705293	0	+
chr1	155705295	155705296	DAP3:155705296	0	+
chr1	155705299	155705300	DAP3:155705300	0	+
chr1	155706021	155706022	DAP3:155706022	0	+
chr1	155706283	155706284	DAP3:155706284	0	+
chr1	155706346	155706347	DAP3:155706347	0	+
chr1	155706372	155706373	DAP3:155706373	0	+
chr1	155706373	155706374	DAP3:155706374	0	+
chr1	155706416	155706417	DAP3:155706417	0	+
chr1	155706442	155706443	DAP3:155706443	0	+
chr1	155706481	155706482	DAP3:155706482	0	+
chr1	155706483	155706484	DAP3:155706484	0	+
chr1	155868233	155868234	RIT1:155868234	0	-
chr1	155888161	155888162	KIAA0907:155888162	0	-
chr1	155940207	155940208	ARHGEF2:155940208	0	-
chr1	155940222	155940223	ARHGEF2:155940223	0	-
chr1	155940675	155940676	ARHGEF2:155940676	0	-
chr1	155942446	155942447	ARHGEF2:155942447	0	-
chr1	155943279	155943280	ARHGEF2:155943280	0	-
chr1	155943291	155943292	ARHGEF2:155943292	0	-
chr1	155943331	155943332	ARHGEF2:155943332	0	-
chr1	155943332	155943333	ARHGEF2:155943333	0	-
chr1	155943967	155943968	ARHGEF2:155943968	0	-
chr1	1559460	1559461	MIB2:1559461	0	+
chr1	1559461	1559462	MIB2:1559462	0	+
chr1	155948095	155948096	ARHGEF2:155948096	0	-
chr1	156025933	156025934	LAMTOR2:156025934	0	+
chr1	156026279	156026280	LAMTOR2:156026280	0	+
chr1	156027542	156027543	LAMTOR2:156027543	0	+
chr1	156051401	156051402	MEX3A:156051402	0	-
chr1	156077717	156077718	LMNA:156077718	0	+
chr1	156107354	156107355	LMNA:156107355	0	+
chr1	156216650	156216651	PAQR6:156216651	0	-
chr1	156216674	156216675	PAQR6:156216675	0	-
chr1	156216678	156216679	PAQR6:156216679	0	-
chr1	156216695	156216696	PAQR6:156216696	0	-
chr1	156217216	156217217	PAQR6:156217217	0	-
chr1	156262084	156262085	GLMP:156262085	0	-
chr1	156304813	156304814	CCT3:156304814	0	-
chr1	1563805	1563806	MIB2:1563806	0	+
chr1	1564257	1564258	MIB2:1564258	0	+
chr1	156438443	156438444	MEF2D:156438444	0	-
chr1	156445836	156445837	MEF2D:156445837	0	-
chr1	156522595	156522596	IQGAP3:156522596	0	-
chr1	156522602	156522603	IQGAP3:156522603	0	-
chr1	156522608	156522609	IQGAP3:156522609	0	-
chr1	156569017	156569018	GPATCH4:156569018	0	-
chr1	156569063	156569064	GPATCH4:156569064	0	-
chr1	156700251	156700252	RRNAD1:156700252	0	+
chr1	156700260	156700261	RRNAD1:156700261	0	+
chr1	156700958	156700959	RRNAD1:156700959	0	+
chr1	156700976	156700977	RRNAD1:156700977	0	+
chr1	156700978	156700979	RRNAD1:156700979	0	+
chr1	156700983	156700984	RRNAD1:156700984	0	+
chr1	156700989	156700990	RRNAD1:156700990	0	+
chr1	156701746	156701747	RRNAD1:156701747	0	+
chr1	156705001	156705002	RRNAD1:156705002	0	+
chr1	156710787	156710788	MRPL24:156710788	0	-
chr1	156716156	156716157	HDGF:156716157	0	-
chr1	156716300	156716301	HDGF:156716301	0	-
chr1	156717458	156717459	HDGF:156717459	0	-
chr1	156717470	156717471	HDGF:156717471	0	-
chr1	156717485	156717486	HDGF:156717486	0	-
chr1	156717994	156717995	HDGF:156717995	0	-
chr1	156719674	156719675	HDGF:156719675	0	-
chr1	156719773	156719774	HDGF:156719774	0	-
chr1	156719777	156719778	HDGF:156719778	0	-
chr1	156719828	156719829	HDGF:156719829	0	-
chr1	156721669	156721670	HDGF:156721670	0	-
chr1	156721693	156721694	HDGF:156721694	0	-
chr1	156737148	156737149	PRCC:156737149	0	+
chr1	156737150	156737151	PRCC:156737151	0	+
chr1	156879516	156879517	PEAR1:156879517	0	+
chr1	156885812	156885813	PEAR1:156885813	0	+
chr1	156909288	156909289	ARHGEF11:156909289	0	-
chr1	15754119	15754120	EFHD2:15754120	0	+
chr1	158062638	158062639	KIRREL1:158062639	0	+
chr1	15818007	15818008	CASP9:15818008	0	-
chr1	15818034	15818035	CASP9:15818035	0	-
chr1	15818095	15818096	CASP9:15818096	0	-
chr1	15818103	15818104	CASP9:15818104	0	-
chr1	15898901	15898902	AGMAT:15898902	0	-
chr1	15898916	15898917	AGMAT:15898917	0	-
chr1	15898926	15898927	AGMAT:15898927	0	-
chr1	15898950	15898951	AGMAT:15898951	0	-
chr1	15898951	15898952	AGMAT:15898952	0	-
chr1	15898959	15898960	AGMAT:15898960	0	-
chr1	15898986	15898987	AGMAT:15898987	0	-
chr1	15898992	15898993	AGMAT:15898993	0	-
chr1	15898994	15898995	AGMAT:15898995	0	-
chr1	15899018	15899019	AGMAT:15899019	0	-
chr1	15899025	15899026	AGMAT:15899026	0	-
chr1	15899027	15899028	AGMAT:15899028	0	-
chr1	15899029	15899030	AGMAT:15899030	0	-
chr1	15899030	15899031	AGMAT:15899031	0	-
chr1	15899032	15899033	AGMAT:15899033	0	-
chr1	15899046	15899047	AGMAT:15899047	0	-
chr1	15899067	15899068	AGMAT:15899068	0	-
chr1	15899081	15899082	AGMAT:15899082	0	-
chr1	15899086	15899087	AGMAT:15899087	0	-
chr1	15899096	15899097	AGMAT:15899097	0	-
chr1	15899121	15899122	AGMAT:15899122	0	-
chr1	15899127	15899128	AGMAT:15899128	0	-
chr1	15899343	15899344	AGMAT:15899344	0	-
chr1	15899361	15899362	AGMAT:15899362	0	-
chr1	15899366	15899367	AGMAT:15899367	0	-
chr1	15899495	15899496	AGMAT:15899496	0	-
chr1	15899536	15899537	AGMAT:15899537	0	-
chr1	15899561	15899562	AGMAT:15899562	0	-
chr1	15899596	15899597	AGMAT:15899597	0	-
chr1	15899629	15899630	AGMAT:15899630	0	-
chr1	15899631	15899632	AGMAT:15899632	0	-
chr1	15899690	15899691	AGMAT:15899691	0	-
chr1	15899714	15899715	AGMAT:15899715	0	-
chr1	15899727	15899728	AGMAT:15899728	0	-
chr1	15929746	15929747	AL121992.1:15929747	0	-
chr1	1594976	1594977	SLC35E2B:1594977	0	-
chr1	1595005	1595006	SLC35E2B:1595006	0	-
chr1	1595047	1595048	SLC35E2B:1595048	0	-
chr1	1595499	1595500	SLC35E2B:1595500	0	-
chr1	1595526	1595527	SLC35E2B:1595527	0	-
chr1	1595538	1595539	SLC35E2B:1595539	0	-
chr1	1595585	1595586	SLC35E2B:1595586	0	-
chr1	159889234	159889235	TAGLN2:159889235	0	-
chr1	159892386	159892387	TAGLN2:159892387	0	-
chr1	159996012	159996013	AL513302.2,KCNJ10:159996013	0	-
chr1	159996530	159996531	AL513302.2,KCNJ10:159996531	0	-
chr1	159996534	159996535	AL513302.2,KCNJ10:159996535	0	-
chr1	159996535	159996536	AL513302.2,KCNJ10:159996536	0	-
chr1	159996567	159996568	AL513302.2,KCNJ10:159996568	0	-
chr1	159996574	159996575	AL513302.2,KCNJ10:159996575	0	-
chr1	159996589	159996590	KCNJ10:159996590	0	-
chr1	159996695	159996696	KCNJ10:159996696	0	-
chr1	159996703	159996704	KCNJ10:159996704	0	-
chr1	159996709	159996710	KCNJ10:159996710	0	-
chr1	159996733	159996734	KCNJ10:159996734	0	-
chr1	159996743	159996744	KCNJ10:159996744	0	-
chr1	159996755	159996756	KCNJ10:159996756	0	-
chr1	159996761	159996762	KCNJ10:159996762	0	-
chr1	159996769	159996770	KCNJ10:159996770	0	-
chr1	159996804	159996805	KCNJ10:159996805	0	-
chr1	159996860	159996861	KCNJ10:159996861	0	-
chr1	159996878	159996879	KCNJ10:159996879	0	-
chr1	159999653	159999654	KCNJ10,PIGM:159999654	0	-
chr1	160175781	160175782	PEA15:160175782	0	+
chr1	16057813	16057814	PLEKHM2:16057814	0	+
chr1	16059635	16059636	PLEKHM2:16059636	0	+
chr1	160965286	160965287	F11R:160965287	0	-
chr1	160965313	160965314	F11R:160965314	0	-
chr1	160965378	160965379	F11R:160965379	0	-
chr1	160966350	160966351	F11R:160966351	0	-
chr1	160966351	160966352	F11R:160966352	0	-
chr1	160966352	160966353	F11R:160966353	0	-
chr1	160966372	160966373	F11R:160966373	0	-
chr1	160966420	160966421	F11R:160966421	0	-
chr1	160967859	160967860	AL591806.3,F11R:160967860	0	-
chr1	160967890	160967891	AL591806.3,F11R:160967891	0	-
chr1	160967895	160967896	AL591806.3,F11R:160967896	0	-
chr1	161094569	161094570	NIT1:161094570	0	+
chr1	161094629	161094630	NIT1:161094630	0	+
chr1	161094675	161094676	NIT1:161094676	0	+
chr1	161094689	161094690	NIT1:161094690	0	+
chr1	161094703	161094704	NIT1:161094704	0	+
chr1	161094706	161094707	NIT1:161094707	0	+
chr1	161094707	161094708	NIT1:161094708	0	+
chr1	161094720	161094721	NIT1:161094721	0	+
chr1	161094734	161094735	NIT1:161094735	0	+
chr1	161094735	161094736	NIT1:161094736	0	+
chr1	161094738	161094739	NIT1:161094739	0	+
chr1	161094742	161094743	NIT1:161094743	0	+
chr1	161094754	161094755	NIT1:161094755	0	+
chr1	161094800	161094801	NIT1:161094801	0	+
chr1	161131993	161131994	USP21:161131994	0	+
chr1	161180720	161180721	NDUFS2:161180721	0	+
chr1	161180844	161180845	NDUFS2:161180845	0	+
chr1	161180885	161180886	NDUFS2:161180886	0	+
chr1	161181160	161181161	NDUFS2:161181161	0	+
chr1	161181174	161181175	NDUFS2:161181175	0	+
chr1	161181292	161181293	NDUFS2:161181293	0	+
chr1	161181359	161181360	NDUFS2:161181360	0	+
chr1	161336680	161336681	SDHC:161336681	0	+
chr1	161336747	161336748	SDHC:161336748	0	+
chr1	161336754	161336755	SDHC:161336755	0	+
chr1	161336766	161336767	SDHC:161336767	0	+
chr1	161336816	161336817	SDHC:161336817	0	+
chr1	161338764	161338765	SDHC:161338765	0	+
chr1	161338765	161338766	SDHC:161338766	0	+
chr1	161338770	161338771	SDHC:161338771	0	+
chr1	161338899	161338900	SDHC:161338900	0	+
chr1	161338940	161338941	SDHC:161338941	0	+
chr1	161340726	161340727	SDHC:161340727	0	+
chr1	161340738	161340739	SDHC:161340739	0	+
chr1	161725747	161725748	DUSP12:161725748	0	+
chr1	16174654	16174655	SPEN:16174655	0	+
chr1	16175006	16175007	SPEN:16175007	0	+
chr1	163305003	163305004	NUF2:163305004	0	+
chr1	163305015	163305016	NUF2:163305016	0	+
chr1	16457216	16457217	EPHA2:16457217	0	-
chr1	16457221	16457222	EPHA2:16457222	0	-
chr1	16457248	16457249	EPHA2:16457249	0	-
chr1	16457252	16457253	EPHA2:16457253	0	-
chr1	16457262	16457263	EPHA2:16457263	0	-
chr1	16457291	16457292	EPHA2:16457292	0	-
chr1	16458011	16458012	EPHA2:16458012	0	-
chr1	16458030	16458031	EPHA2:16458031	0	-
chr1	16461226	16461227	EPHA2:16461227	0	-
chr1	16461227	16461228	EPHA2:16461228	0	-
chr1	16461297	16461298	EPHA2:16461298	0	-
chr1	16462282	16462283	EPHA2:16462283	0	-
chr1	16462467	16462468	EPHA2:16462468	0	-
chr1	16462476	16462477	EPHA2:16462477	0	-
chr1	16462485	16462486	EPHA2:16462486	0	-
chr1	16462489	16462490	EPHA2:16462490	0	-
chr1	16462503	16462504	EPHA2:16462504	0	-
chr1	16462611	16462612	EPHA2:16462612	0	-
chr1	16462615	16462616	EPHA2:16462616	0	-
chr1	16462637	16462638	EPHA2:16462638	0	-
chr1	16463943	16463944	EPHA2:16463944	0	-
chr1	16463954	16463955	EPHA2:16463955	0	-
chr1	16463970	16463971	EPHA2:16463971	0	-
chr1	16464246	16464247	EPHA2:16464247	0	-
chr1	16465340	16465341	EPHA2:16465341	0	-
chr1	16468367	16468368	EPHA2:16468368	0	-
chr1	16468380	16468381	EPHA2:16468381	0	-
chr1	16475711	16475712	EPHA2:16475712	0	-
chr1	16475718	16475719	EPHA2:16475719	0	-
chr1	16476931	16476932	EPHA2:16476932	0	-
chr1	16477039	16477040	EPHA2:16477040	0	-
chr1	16477040	16477041	EPHA2:16477041	0	-
chr1	16477551	16477552	EPHA2:16477552	0	-
chr1	16477737	16477738	EPHA2:16477738	0	-
chr1	16477749	16477750	EPHA2:16477750	0	-
chr1	16478388	16478389	EPHA2:16478389	0	-
chr1	16478670	16478671	EPHA2:16478671	0	-
chr1	16478743	16478744	EPHA2:16478744	0	-
chr1	16478764	16478765	EPHA2:16478765	0	-
chr1	16478832	16478833	EPHA2:16478833	0	-
chr1	16479140	16479141	EPHA2:16479141	0	-
chr1	16479154	16479155	EPHA2:16479155	0	-
chr1	16480068	16480069	EPHA2:16480069	0	-
chr1	16480994	16480995	EPHA2:16480995	0	-
chr1	16481137	16481138	EPHA2:16481138	0	-
chr1	16481140	16481141	EPHA2:16481141	0	-
chr1	16481407	16481408	EPHA2:16481408	0	-
chr1	16481596	16481597	EPHA2:16481597	0	-
chr1	16481605	16481606	EPHA2:16481606	0	-
chr1	16481625	16481626	EPHA2:16481626	0	-
chr1	16481653	16481654	EPHA2:16481654	0	-
chr1	16481692	16481693	EPHA2:16481693	0	-
chr1	16481694	16481695	EPHA2:16481695	0	-
chr1	16527463	16527464	ARHGEF19:16527464	0	-
chr1	16555574	16555575	KNOWN:16555575	0	-
chr1	16555612	16555613	KNOWN:16555613	0	-
chr1	16555671	16555672	KNOWN:16555672	0	-
chr1	16555677	16555678	KNOWN:16555678	0	-
chr1	16555685	16555686	KNOWN:16555686	0	-
chr1	16555686	16555687	KNOWN:16555687	0	-
chr1	16555689	16555690	KNOWN:16555690	0	-
chr1	16555701	16555702	KNOWN:16555702	0	-
chr1	16555734	16555735	KNOWN:16555735	0	-
chr1	16555749	16555750	KNOWN:16555750	0	-
chr1	16555757	16555758	KNOWN:16555758	0	-
chr1	16555758	16555759	KNOWN:16555759	0	-
chr1	16555766	16555767	KNOWN:16555767	0	-
chr1	165861458	165861459	UCK2:165861459	0	+
chr1	165865664	165865665	UCK2:165865665	0	+
chr1	165865681	165865682	UCK2:165865682	0	+
chr1	1660854	1660855	AL031282.2,SLC35E2:1660855	0	-
chr1	1660871	1660872	AL031282.2,SLC35E2:1660872	0	-
chr1	1660886	1660887	AL031282.2,SLC35E2:1660887	0	-
chr1	1660887	1660888	AL031282.2,SLC35E2:1660888	0	-
chr1	1660915	1660916	AL031282.2,SLC35E2:1660916	0	-
chr1	1660916	1660917	AL031282.2,SLC35E2:1660917	0	-
chr1	1660930	1660931	AL031282.2,SLC35E2:1660931	0	-
chr1	1660947	1660948	AL031282.2,SLC35E2:1660948	0	-
chr1	1660951	1660952	AL031282.2,SLC35E2:1660952	0	-
chr1	1660956	1660957	AL031282.2,SLC35E2:1660957	0	-
chr1	1660957	1660958	AL031282.2,SLC35E2:1660958	0	-
chr1	1660989	1660990	AL031282.2,SLC35E2:1660990	0	-
chr1	1660992	1660993	AL031282.2,SLC35E2:1660993	0	-
chr1	1660994	1660995	AL031282.2,SLC35E2:1660995	0	-
chr1	1660995	1660996	AL031282.2,SLC35E2:1660996	0	-
chr1	1660996	1660997	AL031282.2,SLC35E2:1660997	0	-
chr1	1660997	1660998	AL031282.2,SLC35E2:1660998	0	-
chr1	1660998	1660999	AL031282.2,SLC35E2:1660999	0	-
chr1	1661001	1661002	AL031282.2,SLC35E2:1661002	0	-
chr1	1661012	1661013	AL031282.2,SLC35E2:1661013	0	-
chr1	1661017	1661018	AL031282.2,SLC35E2:1661018	0	-
chr1	1661020	1661021	AL031282.2,SLC35E2:1661021	0	-
chr1	1661022	1661023	AL031282.2,SLC35E2:1661023	0	-
chr1	1661023	1661024	AL031282.2,SLC35E2:1661024	0	-
chr1	1661032	1661033	AL031282.2,SLC35E2:1661033	0	-
chr1	1661035	1661036	AL031282.2,SLC35E2:1661036	0	-
chr1	1661037	1661038	AL031282.2,SLC35E2:1661038	0	-
chr1	1661046	1661047	AL031282.2,SLC35E2:1661047	0	-
chr1	1661051	1661052	AL031282.2,SLC35E2:1661052	0	-
chr1	1661052	1661053	AL031282.2,SLC35E2:1661053	0	-
chr1	1661089	1661090	AL031282.2,SLC35E2:1661090	0	-
chr1	1661098	1661099	AL031282.2,SLC35E2:1661099	0	-
chr1	1661117	1661118	AL031282.2,SLC35E2:1661118	0	-
chr1	1661407	1661408	AL031282.2,SLC35E2:1661408	0	-
chr1	1661413	1661414	AL031282.2,SLC35E2:1661414	0	-
chr1	1661423	1661424	AL031282.2,SLC35E2:1661424	0	-
chr1	1661465	1661466	AL031282.2,SLC35E2:1661466	0	-
chr1	1662376	1662377	AL031282.2,SLC35E2:1662377	0	-
chr1	1662484	1662485	AL031282.2,SLC35E2:1662485	0	-
chr1	1662546	1662547	AL031282.2,SLC35E2:1662547	0	-
chr1	1662559	1662560	AL031282.2,SLC35E2:1662560	0	-
chr1	1662602	1662603	AL031282.2,SLC35E2:1662603	0	-
chr1	1662622	1662623	AL031282.2,SLC35E2:1662623	0	-
chr1	1662706	1662707	AL031282.2,SLC35E2:1662707	0	-
chr1	1662715	1662716	AL031282.2,SLC35E2:1662716	0	-
chr1	1662728	1662729	AL031282.2,SLC35E2:1662729	0	-
chr1	1663098	1663099	AL031282.2,SLC35E2:1663099	0	-
chr1	1663199	1663200	AL031282.2,SLC35E2:1663200	0	-
chr1	1663221	1663222	AL031282.2,SLC35E2:1663222	0	-
chr1	1665872	1665873	AL031282.2,SLC35E2:1665873	0	-
chr1	166809590	166809591	POGK:166809591	0	+
chr1	166809610	166809611	POGK:166809611	0	+
chr1	166824857	166824858	POGK:166824858	0	+
chr1	167385947	167385948	POU2F1:167385948	0	+
chr1	167386007	167386008	POU2F1:167386008	0	+
chr1	16767385	16767386	NECAP2:16767386	0	+
chr1	16767400	16767401	NECAP2:16767401	0	+
chr1	16797372	16797373	CROCCP3:16797373	0	-
chr1	16797504	16797505	CROCCP3:16797505	0	-
chr1	16797516	16797517	CROCCP3:16797517	0	-
chr1	16797553	16797554	CROCCP3:16797554	0	-
chr1	16797559	16797560	CROCCP3:16797560	0	-
chr1	168213626	168213627	SFT2D2:168213627	0	+
chr1	168218521	168218522	SFT2D2:168218522	0	+
chr1	168218542	168218543	SFT2D2:168218543	0	+
chr1	168218573	168218574	SFT2D2:168218574	0	+
chr1	168218638	168218639	SFT2D2:168218639	0	+
chr1	168218656	168218657	SFT2D2:168218657	0	+
chr1	168218670	168218671	SFT2D2:168218671	0	+
chr1	168218682	168218683	SFT2D2:168218683	0	+
chr1	168218694	168218695	SFT2D2:168218695	0	+
chr1	168218695	168218696	SFT2D2:168218696	0	+
chr1	168218708	168218709	SFT2D2:168218709	0	+
chr1	168218734	168218735	SFT2D2:168218735	0	+
chr1	168218735	168218736	SFT2D2:168218736	0	+
chr1	168218747	168218748	SFT2D2:168218748	0	+
chr1	168220277	168220278	SFT2D2:168220278	0	+
chr1	168220286	168220287	SFT2D2:168220287	0	+
chr1	168220291	168220292	SFT2D2:168220292	0	+
chr1	168220331	168220332	SFT2D2:168220332	0	+
chr1	168220339	168220340	SFT2D2:168220340	0	+
chr1	168220340	168220341	SFT2D2:168220341	0	+
chr1	168220406	168220407	SFT2D2:168220407	0	+
chr1	168220474	168220475	SFT2D2:168220475	0	+
chr1	168220488	168220489	SFT2D2:168220489	0	+
chr1	168220493	168220494	SFT2D2:168220494	0	+
chr1	168220517	168220518	SFT2D2:168220518	0	+
chr1	169075163	169075164	ATP1B1:169075164	0	+
chr1	169097394	169097395	ATP1B1:169097395	0	+
chr1	1692598	1692599	NADK:1692599	0	-
chr1	169358433	169358434	BLZF1:169358434	0	+
chr1	16948933	16948934	CROCCP2:16948934	0	-
chr1	16949027	16949028	CROCCP2:16949028	0	-
chr1	16949033	16949034	CROCCP2:16949034	0	-
chr1	16949090	16949091	CROCCP2:16949091	0	-
chr1	16951187	16951188	CROCCP2:16951188	0	-
chr1	16952066	16952067	CROCCP2:16952067	0	-
chr1	169822918	169822919	C1orf112:169822919	0	+
chr1	171759275	171759276	METTL13:171759276	0	+
chr1	17215347	17215348	BX284668.5:17215348	0	-
chr1	17278641	17278642	CROCC:17278642	0	+
chr1	17278642	17278643	CROCC:17278643	0	+
chr1	17278643	17278644	CROCC:17278644	0	+
chr1	173429184	173429185	AL645568.1:173429185	0	-
chr1	17346371	17346372	SDHB:17346372	0	-
chr1	173775612	173775613	CENPL:173775613	0	-
chr1	173775658	173775659	CENPL:173775659	0	-
chr1	173856094	173856095	ZBTB37:173856095	0	+
chr1	174961456	174961457	RABGAP1L:174961457	0	+
chr1	17736213	17736214	RCC2:17736214	0	-
chr1	17741169	17741170	RCC2:17741170	0	-
chr1	17741224	17741225	RCC2:17741225	0	-
chr1	17741232	17741233	RCC2:17741233	0	-
chr1	17741238	17741239	RCC2:17741239	0	-
chr1	17750778	17750779	RCC2:17750779	0	-
chr1	178061039	178061040	RASAL2-AS1:178061040	0	-
chr1	178061058	178061059	RASAL2-AS1:178061059	0	-
chr1	178890283	178890284	RALGPS2:178890284	0	+
chr1	179042543	179042544	FAM20B:179042544	0	+
chr1	179042550	179042551	FAM20B:179042551	0	+
chr1	179042567	179042568	FAM20B:179042568	0	+
chr1	179042579	179042580	FAM20B:179042580	0	+
chr1	179042589	179042590	FAM20B:179042590	0	+
chr1	179042615	179042616	FAM20B:179042616	0	+
chr1	179042622	179042623	FAM20B:179042623	0	+
chr1	179042686	179042687	FAM20B:179042687	0	+
chr1	179042691	179042692	FAM20B:179042692	0	+
chr1	179042696	179042697	FAM20B:179042697	0	+
chr1	179042700	179042701	FAM20B:179042701	0	+
chr1	179042904	179042905	FAM20B:179042905	0	+
chr1	179044099	179044100	FAM20B:179044100	0	+
chr1	179044104	179044105	FAM20B:179044105	0	+
chr1	179044109	179044110	FAM20B:179044110	0	+
chr1	179044168	179044169	FAM20B:179044169	0	+
chr1	179044179	179044180	FAM20B:179044180	0	+
chr1	179044195	179044196	FAM20B:179044196	0	+
chr1	179044205	179044206	FAM20B:179044206	0	+
chr1	179044211	179044212	FAM20B:179044212	0	+
chr1	179044215	179044216	FAM20B:179044216	0	+
chr1	179044228	179044229	FAM20B:179044229	0	+
chr1	179044241	179044242	FAM20B:179044242	0	+
chr1	179044251	179044252	FAM20B:179044252	0	+
chr1	179044296	179044297	FAM20B:179044297	0	+
chr1	179055103	179055104	TOR3A:179055104	0	+
chr1	179056662	179056663	TOR3A:179056663	0	+
chr1	179059110	179059111	TOR3A:179059111	0	+
chr1	179059122	179059123	TOR3A:179059123	0	+
chr1	179059123	179059124	TOR3A:179059124	0	+
chr1	179312476	179312477	SOAT1:179312477	0	+
chr1	179325956	179325957	SOAT1:179325957	0	+
chr1	179325971	179325972	SOAT1:179325972	0	+
chr1	179326294	179326295	SOAT1:179326295	0	+
chr1	179326295	179326296	SOAT1:179326296	0	+
chr1	179326304	179326305	SOAT1:179326305	0	+
chr1	179326313	179326314	SOAT1:179326314	0	+
chr1	179326454	179326455	SOAT1:179326455	0	+
chr1	179326466	179326467	SOAT1:179326467	0	+
chr1	179326799	179326800	SOAT1:179326800	0	+
chr1	179326846	179326847	SOAT1:179326847	0	+
chr1	179326907	179326908	SOAT1:179326908	0	+
chr1	179326921	179326922	SOAT1:179326922	0	+
chr1	179327023	179327024	SOAT1:179327024	0	+
chr1	179828991	179828992	TOR1AIP2:179828992	0	-
chr1	179829387	179829388	TOR1AIP2:179829388	0	-
chr1	179829395	179829396	TOR1AIP2:179829396	0	-
chr1	179829508	179829509	TOR1AIP2:179829509	0	-
chr1	179829516	179829517	TOR1AIP2:179829517	0	-
chr1	179829533	179829534	TOR1AIP2:179829534	0	-
chr1	179829583	179829584	TOR1AIP2:179829584	0	-
chr1	179829986	179829987	TOR1AIP2:179829987	0	-
chr1	179838044	179838045	TOR1AIP2:179838045	0	-
chr1	179838087	179838088	TOR1AIP2:179838088	0	-
chr1	179838088	179838089	TOR1AIP2:179838089	0	-
chr1	179838249	179838250	TOR1AIP2:179838250	0	-
chr1	179838251	179838252	TOR1AIP2:179838252	0	-
chr1	179838323	179838324	TOR1AIP2:179838324	0	-
chr1	179838347	179838348	TOR1AIP2:179838348	0	-
chr1	179838350	179838351	TOR1AIP2:179838351	0	-
chr1	179838366	179838367	TOR1AIP2:179838367	0	-
chr1	179838377	179838378	TOR1AIP2:179838378	0	-
chr1	179851421	179851422	AL353708.3:179851422	0	-
chr1	179889563	179889564	TOR1AIP1:179889564	0	+
chr1	180034866	180034867	CEP350:180034867	0	+
chr1	18014423	18014424	ARHGEF10L:18014424	0	+
chr1	18014424	18014425	ARHGEF10L:18014425	0	+
chr1	180172025	180172026	QSOX1:180172026	0	+
chr1	18021510	18021511	ARHGEF10L:18021511	0	+
chr1	180239321	180239322	ACBD6:180239322	0	-
chr1	180239988	180239989	ACBD6:180239989	0	-
chr1	180243134	180243135	ACBD6:180243135	0	-
chr1	180914137	180914138	AL162431.2:180914138	0	-
chr1	182360053	182360054	GLUL:182360054	0	-
chr1	182360523	182360524	GLUL:182360524	0	-
chr1	182360570	182360571	GLUL:182360571	0	-
chr1	182360581	182360582	GLUL:182360582	0	-
chr1	182360778	182360779	GLUL:182360779	0	-
chr1	182360782	182360783	GLUL:182360783	0	-
chr1	182360814	182360815	GLUL:182360815	0	-
chr1	183525334	183525335	NCF2:183525335	0	-
chr1	183532646	183532647	NCF2:183532647	0	-
chr1	184762509	184762510	FAM129A:184762510	0	-
chr1	185139704	185139705	SWT1:185139705	0	+
chr1	185139721	185139722	SWT1:185139722	0	+
chr1	185271491	185271492	IVNS1ABP:185271492	0	-
chr1	18807546	18807547	KLHDC7A:18807547	0	+
chr1	18808865	18808866	KLHDC7A:18808866	0	+
chr1	193027803	193027804	UCHL5:193027804	0	-
chr1	193027828	193027829	UCHL5:193027829	0	-
chr1	193027909	193027910	UCHL5:193027910	0	-
chr1	193028990	193028991	TROVE2:193028991	0	+
chr1	193029133	193029134	TROVE2:193029134	0	+
chr1	19536462	19536463	UBR4:19536463	0	-
chr1	19542238	19542239	EMC1:19542239	0	-
chr1	19542249	19542250	EMC1:19542250	0	-
chr1	19542259	19542260	EMC1:19542260	0	-
chr1	19542304	19542305	EMC1:19542305	0	-
chr1	19542342	19542343	EMC1:19542343	0	-
chr1	19542343	19542344	EMC1:19542344	0	-
chr1	19542400	19542401	EMC1:19542401	0	-
chr1	19542414	19542415	EMC1:19542415	0	-
chr1	19542424	19542425	EMC1:19542425	0	-
chr1	19542660	19542661	EMC1:19542661	0	-
chr1	19542678	19542679	EMC1:19542679	0	-
chr1	19543246	19543247	EMC1:19543247	0	-
chr1	19543248	19543249	EMC1:19543249	0	-
chr1	19543308	19543309	EMC1:19543309	0	-
chr1	19543348	19543349	EMC1:19543349	0	-
chr1	19543352	19543353	EMC1:19543353	0	-
chr1	19543353	19543354	EMC1:19543354	0	-
chr1	19543355	19543356	EMC1:19543356	0	-
chr1	19543359	19543360	EMC1:19543360	0	-
chr1	19543364	19543365	EMC1:19543365	0	-
chr1	19543372	19543373	EMC1:19543373	0	-
chr1	19543455	19543456	EMC1:19543456	0	-
chr1	19543456	19543457	EMC1:19543457	0	-
chr1	19543458	19543459	EMC1:19543459	0	-
chr1	19543464	19543465	EMC1:19543465	0	-
chr1	19543784	19543785	EMC1:19543785	0	-
chr1	19543796	19543797	EMC1:19543797	0	-
chr1	19543797	19543798	EMC1:19543798	0	-
chr1	19543836	19543837	EMC1:19543837	0	-
chr1	19543849	19543850	EMC1:19543850	0	-
chr1	19543878	19543879	EMC1:19543879	0	-
chr1	19543894	19543895	EMC1:19543895	0	-
chr1	19543898	19543899	EMC1:19543899	0	-
chr1	19543920	19543921	EMC1:19543921	0	-
chr1	19543947	19543948	EMC1:19543948	0	-
chr1	19543963	19543964	EMC1:19543964	0	-
chr1	19543966	19543967	EMC1:19543967	0	-
chr1	19543972	19543973	EMC1:19543973	0	-
chr1	19543984	19543985	EMC1:19543985	0	-
chr1	19543996	19543997	EMC1:19543997	0	-
chr1	19579071	19579072	MRTO4:19579072	0	+
chr1	19580602	19580603	MRTO4:19580603	0	+
chr1	19585518	19585519	MRTO4:19585519	0	+
chr1	19586519	19586520	MRTO4:19586520	0	+
chr1	19586531	19586532	MRTO4:19586532	0	+
chr1	19637232	19637233	AKR7A2:19637233	0	-
chr1	19638254	19638255	AKR7A2:19638255	0	-
chr1	19655629	19655630	PQLC2:19655630	0	+
chr1	19655696	19655697	PQLC2:19655697	0	+
chr1	19667082	19667083	CAPZB:19667083	0	-
chr1	19668710	19668711	CAPZB:19668711	0	-
chr1	19671246	19671247	CAPZB:19671247	0	-
chr1	197067817	197067818	ASPM:197067818	0	-
chr1	197067828	197067829	ASPM:197067829	0	-
chr1	197067850	197067851	ASPM:197067851	0	-
chr1	197067853	197067854	ASPM:197067854	0	-
chr1	19811167	19811168	CAPZB:19811168	0	-
chr1	19811198	19811199	CAPZB:19811199	0	-
chr1	19811440	19811441	CAPZB:19811441	0	-
chr1	19811522	19811523	CAPZB:19811523	0	-
chr1	19925069	19925070	MINOS1-NBL1,MINOS1:19925070	0	+
chr1	19925770	19925771	MINOS1-NBL1,MINOS1:19925771	0	+
chr1	19927194	19927195	MINOS1-NBL1,MINOS1:19927195	0	+
chr1	19927224	19927225	MINOS1-NBL1,MINOS1:19927225	0	+
chr1	19927252	19927253	MINOS1-NBL1,MINOS1:19927253	0	+
chr1	19927329	19927330	MINOS1-NBL1,MINOS1:19927330	0	+
chr1	19927330	19927331	MINOS1-NBL1,MINOS1:19927331	0	+
chr1	19927337	19927338	MINOS1-NBL1,MINOS1:19927338	0	+
chr1	19927368	19927369	MINOS1-NBL1,MINOS1:19927369	0	+
chr1	19927822	19927823	MINOS1-NBL1,MINOS1:19927823	0	+
chr1	19927857	19927858	MINOS1-NBL1,MINOS1:19927858	0	+
chr1	19930804	19930805	MINOS1-NBL1,MINOS1:19930805	0	+
chr1	19954711	19954712	MINOS1-NBL1,MINOS1:19954712	0	+
chr1	19975405	19975406	MINOS1-NBL1,NBL1:19975406	0	+
chr1	19978253	19978254	MINOS1-NBL1,NBL1:19978254	0	+
chr1	19978275	19978276	MINOS1-NBL1,NBL1:19978276	0	+
chr1	20116492	20116493	TMCO4:20116493	0	-
chr1	20116501	20116502	TMCO4:20116502	0	-
chr1	201435751	201435752	PHLDA3:201435752	0	-
chr1	201458859	201458860	CSRP1:201458860	0	-
chr1	201458873	201458874	CSRP1:201458874	0	-
chr1	201484397	201484398	AC096677.1:201484398	0	+
chr1	201484449	201484450	AC096677.1:201484450	0	+
chr1	201484461	201484462	AC096677.1:201484462	0	+
chr1	201484533	201484534	AC096677.1:201484534	0	+
chr1	201484536	201484537	AC096677.1:201484537	0	+
chr1	201484601	201484602	AC096677.1:201484602	0	+
chr1	201484614	201484615	AC096677.1:201484615	0	+
chr1	201484668	201484669	AC096677.1:201484669	0	+
chr1	201484696	201484697	AC096677.1:201484697	0	+
chr1	201484713	201484714	AC096677.1:201484714	0	+
chr1	201484736	201484737	AC096677.1:201484737	0	+
chr1	201484744	201484745	AC096677.1:201484745	0	+
chr1	201484765	201484766	AC096677.1:201484766	0	+
chr1	201484783	201484784	AC096677.1:201484784	0	+
chr1	201484793	201484794	AC096677.1:201484794	0	+
chr1	201484798	201484799	AC096677.1:201484799	0	+
chr1	201484897	201484898	AC096677.1:201484898	0	+
chr1	201484906	201484907	AC096677.1:201484907	0	+
[truncated: 39,551 more rows]
