# Supplementary material for: ADARs act as potent regulators of circular transcriptome in cancer
Source: Nat Commun. 2022 Mar 21;13:1508. doi: 10.1038/s41467-022-29138-2 (PMC8938519; doi:10.1038/s41467-022-29138-2)
Supplement: Supplementary file 9 — Supplementary Software 1 [file 41467_2022_29138_MOESM9_ESM.zip › circRNA_paper/data/RBPmap_result.circRNA_numbers_per_RBP.txt]

RBM8A - 19
HNRNPCL1 - 15
PABPN1L - 23
RBM45 - 62
RBM47 - 23
SRSF11 - 16
G3BP2 - 29
SRSF10 - 38
RBM46 - 16
NUPL2 - 29
RBM41 - 20
PUM2 - 11
PABPN1 - 20
RC3H1 - 17
HuR - 13
ENOX1 - 15
SFPQ - 33
PUF60 - 20
RBM42 - 25
PUM1 - 28
DAZAP1 - 33
RBM38 - 23
YBX1 - 24
LIN28A - 24
EWSR1 - 27
BOLL - 29
YBX2 - 15
HNRNPU - 27
SF1 - 18
TRNAU1AP - 19
IGF2BP2 - 25
HNRNPA2B1 - 43
IGF2BP3 - 18
SART3 - 21
MSI1 - 32
IGF2BP1 - 4
PRR3 - 25
RBM3 - 17
HNRNPH2 - 30
QKI - 18
ANKHD1 - 11
HNRNPL - 28
HNRNPM - 18
ZC3H14 - 8
HNRNPH1 - 26
FXR1 - 13
HNRNPK - 41
RBM6 - 48
FXR2 - 22
ZCRB1 - 26
RBM5 - 15
RBM4 - 21
ZC3H10 - 25
HNRNPF - 42
UNK - 29
PTB3 - 14
A1CF - 25
PABPC4 - 21
HNRNPA1L2 - 20
HNRNPD - 16
CELF1 - 19
TIA1 - 18
RBM15B - 12
PABPC5 - 22
FUBP3 - 20
FMR1 - 25
MBNL1 - 60
HNRNPC - 14
PABPC3 - 25
PPRC1 - 16
FUBP1 - 19
SNRPA - 32
SAMD4A - 36
PABPC1 - 21
PCBP3 - 5
BRUNOL4 - 24
RBFOX1 - 28
RBMS1 - 16
PCBP2 - 36
BRUNOL5 - 25
SRSF1 - 28
RBMS2 - 23
RALY - 16
RBFOX3 - 19
HNRNPDL - 31
PCBP1 - 37
SRSF2 - 54
BRUNOL6 - 25
RBMS3 - 30
RBFOX2 - 19
MATR3 - 18
DAZ3 - 30
ESRP2 - 27
SRSF4 - 15
ZNF326 - 29
SRSF5 - 36
ELAVL4 - 19
SRSF7 - 12
ESRP1 - 23
ZFP36 - 21
PCBP4 - 35
HNRPLL - 23
SRSF8 - 36
CPEB1 - 14
SRSF9 - 38
CPEB2 - 16
ILF2 - 17
CPEB4 - 13
SNRNP70 - 27
U2AF2 - 12
KHSRP - 20
NOVA1 - 16
EIF4G2 - 40
RBM23 - 29
RBM22 - 15
TAF15 - 13
ZNF638 - 13
RBM25 - 17
FUS - 33
RBM24 - 40
RBM4B - 39
KHDRBS2 - 23
TRA2A - 17
TARDBP - 30
KHDRBS3 - 24
CNOT4 - 27
RBM28 - 19
KHDRBS1 - 22
TUT1 - 19
HNRNPA1 - 44
PTBP3 - 14
HNRNPA0 - 47
