# Supplementary material for: ADARs act as potent regulators of circular transcriptome in cancer
Source: Nat Commun. 2022 Mar 21;13:1508. doi: 10.1038/s41467-022-29138-2 (PMC8938519; doi:10.1038/s41467-022-29138-2)
Supplement: Supplementary file 9 — Supplementary Software 1 [file 41467_2022_29138_MOESM9_ESM.zip › circRNA_paper/data/rcm_all.txt]

gene	isoform	strand	location	intron1_location	intron1_length	intron2_location	intron2_length	qseqid	sseqid	pident	alength	mismatch	gapopen	qstart	qend	sstart	send	evalue	bitscore	qseq	sseq	qseql	sseql
AACS	NM_023928	+	chr12:125558422-125570989	chr12:125550264-125558421	8158	chr12:125570990-125575971	4982	NM_023928_intron_0_0_chr12_125550264_f(+)	NM_023928_intron_3_0_chr12_125570990_f(+)	79.021	286	57	3	2469	2753	2078	1795	6.62e-63	235	GTGGCTCACACCTGTAATCCTAGCACTTGGAGAAGCTGAGATGGGTGGATCTTTTGAGCCTAGGAGTTTGAGACCAGCCTGGGCAACATGGTGAAACCCCCATCTCTACGAAAAATACAAAAAATTATCTGGGTGTGGTGGCATGCGCCTGTAGTCCCAGCTACTCTGGAGACTAAGGTGGGAGGGTTGCTGGAGCCCAGGAGGTGGAGGTCGCAG-TGAGCCGAGATCTCGCCACTGCACTGCAGCCTGGGCGACAGAGTAAGACTCTGTCTCAAATAAATAAAA	GTGGCTCATGCCTGTAATCCCAACACTTTAGGAGGCCACGGCAGGAGGATCTCTTGAGCCCAGAAGTTTGAGACCAGCCTGGACAACATAGCAAGACCCTG-TCTTTACCAAAAATACAAAAA-TTAGCCAGGCATGGTGGCACGTGCCTGTAGTCCCAGCTACTCAGGAGGCTGAGGTAGGAGGATCCCTTGAGCCCAGGAGTTCGAGGCTGCAGTTGAGCCATGATCACGCCACTGCAGTCCAGCCTGGGCAACAGAGTGAGACCCTGTCTCAAAAAGAAAAAA	chr12:125552732-125553016	chr12:125572784-125573067
AACS	NM_023928	+	chr12:125587225-125591814	chr12:125576070-125587224	11155	chr12:125591815-125599022	7208	NM_023928_intron_4_0_chr12_125576070_f(+)	NM_023928_intron_7_0_chr12_125591815_f(+)	83.158	285	46	2	10249	10532	5423	5140	1.34e-79	291	TTTTTTTTTTTTTGAGATGGAGTCTCACTCTGTCGCCCAGGGTGGAGTGCAGTGGCACTATCTTGGTTCACTGCAACCTCTGCCTCCTGGGTTCAAGCGATTCTCCTGCATTAGCCTCCCGAGTAGCTGGGACTACAGGCACGTGCCACCATGCCTGGGTAA-TTTTTGTATTTTTAGTAGAGATGGGATTTCACCATGTTGGTCAGGCTGGTCTTGAACTCCTGACCTCATGATCCGCCCACCTCAGCCTCCCAAAGTGCTGGGATTACAGGTGTAAGCCACCA	TTTTTTTTTTTTTGAGACAGAGTCTCGCTCTGTCACC-AGGCTGGAGCGCAGTGGTGTGATCTCGGCTCACTGCAACCTCCACCTCCTGGGTTCAAGTGATTCTCCTGCCTCAGCCTCCCAAGTAGCTGGGACTACAGGCACACACCACCATGCCCAGCTAATTTTTTTTAGTTTCAGGAGAGACAGGGTTTCACCATGTTGGCCAGGCTGGTCTCGATCTCTTTACCTTGTGATCTGCCCACCTTGGCCTCCCAAAATGCTGGGATTACAAGCATGAGCCACCA	chr12:125586318-125586601	chr12:125596954-125597237
AARS	NM_001605	-	chr16:70294947-70296427	chr16:70293090-70294946	1857	chr16:70296428-70298860	2433	NM_001605_intron_7_0_chr16_70293090_r(-)	NM_001605_intron_9_0_chr16_70296428_r(-)	86.598	291	38	1	83	373	2270	1981	5.16e-97	345	GGCCGGGTGTGGTGGCTCACACTTGTAATCCCAGCACTTTGGGAGGCCGAGGCGGGTGGATCATGAGGTCAGGAGATCGAGACCATCCTGGCTAACACGGTGAAACCCCGTCTCTACTAAAAATATAAAAAATGAGCTGGGCGTGGTGGCAGGCGCCTATAGTCCCAGCTACTCGGGAGGCTGAGGCAGGAGAATGGCGTGAACCCGGGAGGGGGAGCTTGCAGTGAGCCAAGATCCCGCCACTGCACACCAGCCTGGGCAACAGAGCGAGACTCCGCCTCAAAAAAAAAA	GGCCGGGCGCGGTGGCTCCCCCTA-TAATCCCAGCACTTTGGGAGGTCGAGGCAGGCGGATCACGGGGTCAAGAGATCGAGACCATCCTGGCTAACACGCTGAAACCCTGTCTCTACCAAAAATACAAAACATTAGCCGGGTGTGGTGGCGGGCACCTGTAGTCCCAGCTACTCAGGAGGCTGAGGCAGAAGAATGGCGTGAACCCAGGAGGCGGAGCTTGCAGTGAGCCGAGATTGTGCCACTCCACTCCAGCCTGGGTGACAAAGCAAGACTCGGTCTCAAAAAAAAAA	chr16:70294574-70294864	chr16:70296591-70296880
ABCA3	NM_001089	-	chr16:2378454-2379855	chr16:2376494-2378453	1960	chr16:2379856-2390573	10718	NM_001089_intron_29_0_chr16_2376494_r(-)	NM_001089_intron_31_0_chr16_2379856_r(-)	83.713	307	47	2	1453	1758	5738	5434	1.07e-89	322	TTTGTTTGTTTGTGGCAGAGTCTTACTCT-GTTGCCCCCAGGCTGGAGGGCAGTGGCACGATCTTGGCTCACTGCAACCCCCGCCTCCCGGGTTCAAGCGATTCTCCTGCCTCAGCCTCTCGAGTAGCTGGGATTACAGGCGCCTGCCACCACGCCTGGCTAATTTTTGTATTTTCAGTAGAGACGGGGTTTCACCATGTTGGCCAGGCTTGTCTCGAACTCCTGATTTCAAGTGATCCACCTGCCTCGGCCTCCCAAAGTGTTGAGATTACAGGCATGAGCCACTGCACCTGGCCAAAAAGACTAT	TTTTTTTTTTTGAGACGGAGTTTCACTCTTGTTGCCC--AGGCTGGAGTGCAATGGCGTGATCTTGGCTCATGGCTACATCCACCTCCTGAGTTCAAGCGATTCTCCTGCCTCAGCGACCTGAGTGGCTGGGATTACAGGCACTCGCCACCACGCCCAGCTAATTTTTGTATTTTCAGTAGAGACGGGGTTTCACCATGTTGGCCAGGCTGGTCTCGAACTCCTGACCTCAAGTGATCTGCCTGCCTCTGCCTCCCAAAGTGCTGGGATTACAGGTGTAAGCCACTGTGCCCGGCCCTAAATATTAT	chr16:2376696-2377001	chr16:2384836-2385140
ABCC1	NM_004996	+	chr16:16101673-16108485	chr16:16043657-16101672	58016	chr16:16108486-16110352	1867	NM_004996_intron_0_0_chr16_16043657_f(+)	NM_004996_intron_3_0_chr16_16108486_f(+)	84.848	297	40	3	16335	16626	1824	1528	2.97e-88	324	GCAGGGCGCGGTGGCTCACGACTGTAATCCTAGCACTTTGGGAGGCCGAGGTGGGCGGATCAC--GAGGTCAGGAGTTGGAGACCAGCATGACCAACATGGTGAAACCCCATCTCTACTAAAAATACAAAAATTAGCTGG-CGTGGTGGCAGGCACCTGTAATCTCAGTTACTCGGGAGGCTGAGGCGGGAGAATTGCTTGAACCCAGGAGGCGGAGGTTGCAGTGAACTGAGATTGTGCCACTGCACTCCAGCCTGGGTGACAGAG--AGACTTTATCTTAAAAAAAAAAAAAAAA	GCTGGGTGTGGTGGCTCACGCCTGTAATCCTAGCACTTTTGGAGGCCGAGACAGGCAGAACACCTGAGGTCAAGAGTTGGAGACCATCCTGGTCAACATGGTGAAACCCCGTCTCTACTAAAAATACAAAAATTGGCCAGACGTGGTGGTGGGCAACTGTAATCCCAGCTACTCGGGAGGCTGAGACAGGAGAATCACTTGAACCCAGGAGGCGGAGGCTGCAGTGAGCCGAGATCACGCCACTGCATTCCAGCCTGTGTGACAGAGCAAAACTCCATCTCAAAAAAAAAAAAAAAA	chr16:16059991-16060282	chr16:16110013-16110309
ABCC1	NM_004996	+	chr16:16126966-16150152	chr16:16110479-16126965	16487	chr16:16150153-16162012	11860	NM_004996_intron_4_0_chr16_16110479_f(+)	NM_004996_intron_11_0_chr16_16150153_f(+)	86.667	285	38	0	10015	10299	7110	6826	9e-95	343	CTGGGCGCGGTGGGTCATGCCTGTAATCCCAGCGCTTTGTGAGGCCGAGATAGGCGGATCAGTTGAGGTCAGGAGTTCGAGACCAGCCTAGCCAACATGGTGAAACCCCATCTCTATCAAAAAATCCAAAAATTAGCCAGGTGTGGTGGCAGATGCCTATAATCCCAGCTACTCAGGAGGCTGAGGCAGGAGAATTGCTTGAACCTGGGAGGTGGAGGTTGCAGTGAGCCGAGATCGGGCCACTGCACTCCAGCCTGGGCGACAGAGTGAGACTCAGTCTCAAAA	CTGGGCATGGTAGCTCACACCTGCAATCCCAGCACTTTGGGAGGCCGAGGTGGGCGGATCACTTGAGGTCAGGAGTTTGAGACCAGCCTGGCCAACATGGTGAAACCCCATCTCTACTAAAAAGACAAAAAATTAGCCAGGTGTGGTGGCGCACACCTGTAATCCCAGCTCTTCGGGAGGCTGAGGCAGGAGAATCAGCTGAACCTGGGAGGTGGAGGTTGCAGTGAGCTGTGATTGTGCCACTGCACTCCAGCCTGGGCGGCAGAATGAGACTCCGTCTCAAAA	chr16:16120493-16120777	chr16:16156978-16157262
ABCC1	NM_004996	+	chr16:16180681-16196574	chr16:16177400-16180680	3281	chr16:16196575-16200594	4020	NM_004996_intron_16_0_chr16_16177400_f(+)	NM_004996_intron_19_0_chr16_16196575_f(+)	83.396	265	44	0	825	1089	877	613	1.78e-76	280	TTCTTTTTTTTTTTTGAAATGGAGTCTCTCTCTGTCGCCCAGGCTAGAGTGTAGTGGCTCACTCTTGGCTCATTGCAACCTCTGCCTCCTGAGTTCAAGTGATTCTCCTCCCTCAGCCTCTTGAATAGCTGGGACTACAGGCCCCTGCCACCACGCACAGCTAATTTTTGTATTTTTATTCGAGGCAGGGTTTCACCATGTTGGCCAGGTTGGTGTCTAACTCCTGACCTCAAGTGATCGGCTGGCCTCAGCCTCTCAAAGTTCT	TTGTTTTTGTTTTTTGAGATGGAGTCTCGCTCTGTCACCCAGGCTGGAGTGCCATGGCGCAATCTCGGCTCACTGCAACCTCCACCTCCTGGGTTCAAGCGATTCTCGTGCCTCAGCCTCCCGAGTAGCTGGGACTACAGGCGCCTGCCACCATGCCTGGCTAATTTTTGTATCTTTAGTAGAGACAGGGTTTCATCATGTTGGCCAGGCTGGTCTTCAACTCCTGTCCTCAGGTGATCCGCCCGCCTCAGCCTCCCGAAGTGCT	chr16:16178224-16178488	chr16:16197187-16197451
ABHD2	NM_152924	+	chr15:89656956-89659752	chr15:89631795-89656955	25161	chr15:89659753-89694907	35155	NM_152924_intron_0_0_chr15_89631795_f(+)	NM_152924_intron_2_0_chr15_89659753_f(+)	86.851	289	37	1	12026	12313	31130	30842	6.38e-96	347	GCCAGGCAAAGTGGCTCACGCCTGTAATCCCAGCACTTTCGGAGGCTGAGGTGGGTGGATCACGAGGTCAGGAGTTCGAGACCAGCCTGGCCAACATAGTGAAACCCTGTCTCTACTAAAAATACAAAAAATTAGCCAGGTGTGGTGGCGGGCACCTGTAATACCAGCTACTCGGGAGGCTGAGGCAGGAGAATTGCTGGAACCCAGGAGGCGGAGGTTGCTGTGAGCTGAGAT-GTGCCATTGCACTCCACCCTGGGCCACAGTGAGAGACTCCATCTCAAAAAAAAA	GCCGGGCGCAGTGGCTCACGCCTGTAATCCCAGCACTTTGGGAGGCCGAGGCAGGCGGATCACGAGGTCAGGAGATCGAGACCATCCTGGCTAACACGGTGAAACCCCGTCTCTACTGAAAATACAAAAAATTAGCCGGGCGTGGTGGCGGGCACCTGTAATCCCAGCTACTTGGGAGGCTGAGGCAGGAGAATGGCGTAAACCTGGGAGGCGGAGCTTGCAGTGAGCAGAGATCGCGCCACTGCACTCCAGCCTGGGCGAAAGAGCGAGACTCTGTCTCAAAAAAAAA	chr15:89643820-89644107	chr15:89690594-89690882
ABI1	NM_001178125	-	chr10:27054147-27059274	chr10:27040713-27054146	13434	chr10:27059275-27112066	52792	NM_001178125_intron_1_0_chr10_27040713_r(-)	NM_001178125_intron_4_0_chr10_27059275_r(-)	84.586	266	30	4	7133	7394	2549	2291	2.95e-78	288	TTTTTTTTTTTTTTTTTGAGACAGAGTTTCACTCTTGTCGCCCAGGCTGGAGTGCAGTGGCGCGATCTCGGTCCACTGCAACCTCACCCTCCCAGGATCAAGCGATTCTCCTGCCTCAGCCACCTGAGT----AGCTGGGATTACAGGCGCCTGCCACTACACCTAGCCAATTTTTGTATTTTTAGAAGGGACAGCATTTCACCATGTTGGCCAGGCTGGTCTCGAACTCCTGATCTCAGGTGATCCACCCACCTCAGCCTCCCAA	TTTTTTTTTTTTTTTTTGAGATAGAGTTTTGCTCT-GTCACCCAGGCTGGAGTACAGTGGCGCGATCTCGGCTCACTGCAACCTCCGCCTCCCAGGTTGAAGTAATT----TGCCTCAGCCTCCTGAGTGAGTAGCTGGGATTACAGGTGCCCGCCACCACGCCCGGCTAATTTTTGTATTTTTAGTAGAGACAGGGTTTCACCATCTTGGTCAGGCTGGTCTTGAACTCCTGACCTCA--TGATCCACCCACCTCGGCCTCCCAA	chr10:27046753-27047014	chr10:27109518-27109776
ACAD9	NR_033426	+	chr3:128616475-128623348	chr3:128615380-128616474	1095	chr3:128623349-128624963	1615	NR_033426_intron_4_0_chr3_128615380_f(+)	NR_033426_intron_10_0_chr3_128623349_f(+)	76.154	260	41	7	655	895	659	402	8.48e-47	178	TTGTTTGTTTGTTTTTGAGACAGGGTCTTGCTGC-GTCACCCAGGCTGGAGTGCAGTGGCTCAATCTCATCTCACTGCAACCTCCGCC---------TTCAAGCGATTCTTCTGCCTCAGCCTCCCGAGTAGCTGGGACTACAGGCATGCCC--CACCACACCCAGCTAATTTTT-GTATTTTTAGTAGAGACGGGGTTTCACCATGTTGGCCA----GATCTCAATCTCTTGACCTC--GTGAACCACCTGCCTCAGCC	TTTTTTGTTTTTTTTTGAGATGGAGTTTTGCTCTTGTTGCCTAGGCTGGTGTGCAATGGCACAACCTCGGCTCACTGCAACCTCCGCCCCCACCGGGTTCAAGTGATTCTCTTGCCTCAGCTTCCCAAGTAGCTGGGGTTACAGG--TGCCCGCCACTATGCCCGGCTAATTTTTTGTGTTTTTAGTAGAGATGGGGTTTTACCATGTTGGCCAGGCTGGTCTCGAACTCCAGACCTCAGGTGATCCATCCACCTCGGCC	chr3:128616034-128616274	chr3:128623750-128624007
ACOT7	NM_181866	-	chr1:6341162-6355040	chr1:6324756-6341161	16406	chr1:6355041-6378551	23511	NM_181866_intron_0_0_chr1_6324756_r(-)	NM_181866_intron_2_0_chr1_6355041_r(-)	82.581	310	38	1	5359	5652	769	460	1.2e-89	325	TCTTTTTTTTTTTTTTTTTTTTTTTTTGAGACGGAGCCTCACTCTGTCGCCCAACCTGGAGTGCAATGGCTGGATCTCGGCTCACTGCAACCGCTGCCTCCCGGGTTCAAACGATTCTCCTGCCTCAGCCTCCCGAGTAGCTGGGATTACAGGCGCATGCCACCATTCCTTATTAATTTTTGTATTTTTAGTAGAAATGGGGTTTCACCATGTTGGCCAGGCTGGTCT----------------CGTGATCCACCTGCCTCGGCCTCCCAAAGTGCTAGGATTACAGGCGTGAGCTACCGCGCCTGGCCT	TCTTTCTTTTTTTTTTTTTTTTTTCTTGAGACGGAGTCTCACTCTGTCGCCCAGGCTGGAGTGCAGTGGCACGATCTCAGCTCACTGCAACCTCCGCCTCCCAGGTTCAAGTGATTCTCTTGCCTCAGCCTCCCGAGTAGCTGGGACTACAGGCGCCTGCCACCACACCTGGCTAATTTTTGTATTTCTAGTAAAGATGGGGTTTTGCCATGTTGGCCAGGCCGGTCTTGAACTCCTGACCTCAGGTGATCCAGCCACCTCGGCCTCCCAAAGTGCTGGGATTACAGGCGTGACCTATGGCGCCCAGCCT	chr1:6335510-6335803	chr1:6377783-6378092
ACOT9	NM_001037171	-	chrX:23739998-23751334	chrX:23731326-23739997	8672	chrX:23751335-23752457	1123	NM_001037171_intron_7_0_chrX_23731326_r(-)	NM_001037171_intron_12_0_chrX_23751335_r(-)	83.117	308	46	3	2953	3257	585	281	1.62e-86	313	TTTTTTTTTTTTTTTTTTTTTTTGAGACGGAGTCTTGCTCT-GTCACCCAGGCTGGAGTGCAGTGGTGCGATCTCGGCTCACTGCAAGCTCCGTCTCCTGGGTTCATGCCATTCTCCTGCCTCAGCCTCCCAAGTAGCTGGGACTACAGGTGCCTACCACCATGCCCGGCTAATTTTTTTGTATTTTTAGTGCAGACGGGGTTTCACCGTGTTAGCCAGGATGATCTCGATCTCCTGACCTCA--TGATCCGCCTGCCTCGGCCTCCCAAAGTGCTGGGATTACAGGCGTGAGCCACCGTGCCCGGCC	TTTTGTTTTGTTTTGTTTTGTTTGAGACAGAGTTTCGCTCTTGTTGCCCAGCCTGGAGTGCAATAGCACGATCTCAGCTCACTGCAACCTCCGCCTCCCGGGTTCAAGTGATTCTCCTGCCTCAGCCTCCCGAGTAGCTGGGATTGCAGGCAGGCATCACCATGCCCTGCTAA---TTTTGTATTTTTAGTAGAGATGGGGTTTCACTATGTTGGTCAGGCTGGTCTTGAACTCCTGACCTCAGGTGATCCGCCTGCCTCGGCCTCCCAAAGTGCTGGGATTACAGGTGTGAGCCACTGCGCCTGGCC	chrX:23736741-23737045	chrX:23751873-23752177
ACSL3	NM_203372	+	chr2:223765392-223773868	chr2:223752607-223773450	20844	chr2:223773869-223781036	7168	NM_203372_intron_1_0_chr2_223752607_f(+)	NM_203372_intron_2_0_chr2_223773869_f(+)	88.449	303	32	1	16105	16404	2198	1896	4.45e-108	387	GGCTGGGCGCGGTGGCTCACGCCTGTAATCCCAGTACTTTGGGAGGCCGAGGCGGGCGGATCACCTGAGGTCAGGAGTTCGAGACCAGCCT---CAACATGGAGAAACCCCGTCTCTACTAAAAATACAAAATTAGCCGGGCGTGATGGTGCATGCCTGTAATCCCAGCTACTCGGGAGTCTGAGGCAGGAGAATTGCTTGAACCTGGGAGGCGGAGGTTGCAGTGAGCCGAGATCGCACCATTGCACTCCAGCCTGGGCAACAAGAGCGAAACTCCATCTCAAAAAACAAAACAAAACAAAA	GGTTGGGCGCTGTGGCTCATGCCTGTAATCCCAGCACTTTGGGAGGCCGAGGTGGGCGGATCACCTGAGGCTGGGAGTTCGAGACCAGCCTGACCAACATGGAGAAACCTTGTCTCTACTAAAAACACAAAATTAGCCGGACGTGGTGGCGCATGCCTGTAATCCCAACTACTCGGGAGGCTGAGCCAGGACAATCACTTGAACCCAGAAGGCGGACGTTGCGGTGAGCTGAGACGGCACCATTGCACTCCAGCCTGGGCAACAAGAGTGAAACTCCATCTCAAAAAAAAAAAAAAAAAAAAA	chr2:223768711-223769010	chr2:223775764-223776066
ACTR3B	NM_020445	+	chr7:152508782-152522207	chr7:152498817-152511634	12818	chr7:152522208-152549210	27003	NM_020445_intron_3_0_chr7_152498817_f(+)	NM_020445_intron_8_0_chr7_152522208_f(+)	81.661	289	46	6	8865	9149	19262	18977	9.4e-71	262	ACCTTGTTTTTTAAAAATAGTTTTT--GGCCTGGCATGGTGGCTCACGCCTTGTAATCCCAGC-CTTTGGGAGGCCGAAGT-GGTGGATCACTTGAGGTCAGGAGTTCGAGACCAGCCTGGCCAACATCGTGAAACCCTGTCTCTACTAAAAATACAAAACTTAACTGAGCGTGATGGCATGTGCCTGTAATCCCAGCTACTCTGGAGGCAGAGGCAGGAGAATTGCTTGAATTCTGGGAGGTGGAGTCTCCCAGAGATCCGAGATTGGGCTACTGCACTTGAGCCTGG	ACATTTTATTTAAAAAAAAGTTTTTTAGGTCTGGCGTGACGGCTCATGCCT-GTAATCTCAGCACTTTGGGAGGCCGAGGCAGGCGGATCACCTGAGGTCAGGAGTTAGAGACCAGCCTGGCCAACATGGTGAAACCCCATCTCTACTAAAAATACACAAATTAGCTGGGCATGGTGGCATGCACCTGTAATCCCAGCTACTCAGGAGGCTGAGGCAGGAGAATCGCTTGAA-CCTGGGAGGCGGAG-GTTGCAGTGAGCCGAGATGGCACCATTACACTCCAACCTGG	chr7:152507681-152507965	chr7:152541184-152541469
ADARB1	NR_073200	+	chr21:46536848-46548488	chr21:46494709-46548316	53608	chr21:46548489-46591524	43036	NR_073200_intron_0_0_chr21_46494709_f(+)	NR_073200_intron_1_0_chr21_46548489_f(+)	83.667	300	36	6	30310	30609	39182	38896	5.8e-83	306	TTTTGTTTTGTTTTTTTAGATGGAGTCTGGCACTGTCACCCAGGCTGGAGAGCAGTGGCATGATCTTGGCTCACCAAAACCTCTACCTCCTGGGGTCAAGCAATTCTCCTGCCTCAGCCTCCCAAGTAGCTGGGATTACAGGTGCCCGCCACCACACCTGGCTAATTTTTGTATTTTTAGTAGAGATGAGGTTTCACCATGTTGGCTAGGCTGGTCTTGAACTCCAGACCCTCAGATGATCTGCCTGCCTTGGCCTCTTAAAGTGCTGGGATTATAGGCATGAGCCACTGCACCCGGCCT	TTTTATTTTTTATTTTT-GA--GAATCTCGC----TCACCCAGGCTGGAGTGCAGTGGCGCTATCTCGGCTCACTGCAACCTCTACCTCCCAGGTTCAAGCTG----CCTGCCTCAGCCTCCCGAGTAGCTGGGATTACAGGGATGTGCCACCATGCCTGGCTAATTTTTGTATTTTTAGTAGAGATGGGGTTTCACCATGTTGGCCAGGCTGGTCTTGAACTCCTGA-CCTCAGGTGATCTGCCTGCCTTGACCTC-CAAAGTGCTGGGATTACAGGCATGAGTCACCGCACCCAGCCT	chr21:46525018-46525317	chr21:46587384-46587670
ADARB1	NR_073200	+	chr21:46536848-46554747	chr21:46494709-46548316	53608	chr21:46548489-46591524	43036	NR_073200_intron_0_0_chr21_46494709_f(+)	NR_073200_intron_1_0_chr21_46548489_f(+)	83.667	300	36	6	30310	30609	39182	38896	5.8e-83	306	TTTTGTTTTGTTTTTTTAGATGGAGTCTGGCACTGTCACCCAGGCTGGAGAGCAGTGGCATGATCTTGGCTCACCAAAACCTCTACCTCCTGGGGTCAAGCAATTCTCCTGCCTCAGCCTCCCAAGTAGCTGGGATTACAGGTGCCCGCCACCACACCTGGCTAATTTTTGTATTTTTAGTAGAGATGAGGTTTCACCATGTTGGCTAGGCTGGTCTTGAACTCCAGACCCTCAGATGATCTGCCTGCCTTGGCCTCTTAAAGTGCTGGGATTATAGGCATGAGCCACTGCACCCGGCCT	TTTTATTTTTTATTTTT-GA--GAATCTCGC----TCACCCAGGCTGGAGTGCAGTGGCGCTATCTCGGCTCACTGCAACCTCTACCTCCCAGGTTCAAGCTG----CCTGCCTCAGCCTCCCGAGTAGCTGGGATTACAGGGATGTGCCACCATGCCTGGCTAATTTTTGTATTTTTAGTAGAGATGGGGTTTCACCATGTTGGCCAGGCTGGTCTTGAACTCCTGA-CCTCAGGTGATCTGCCTGCCTTGACCTC-CAAAGTGCTGGGATTACAGGCATGAGTCACCGCACCCAGCCT	chr21:46525018-46525317	chr21:46587384-46587670
ADARB1	NR_073200	+	chr21:46600245-46605006	chr21:46596580-46600244	3665	chr21:46605007-46624469	19463	NR_073200_intron_3_0_chr21_46596580_f(+)	NR_073200_intron_8_0_chr21_46605007_f(+)	100	15	0	0	2526	2540	18973	18959	1.6	28.3	TTGCAGATGCCGCTG	TTGCAGATGCCGCTG	chr21:46599105-46599119	chr21:46623965-46623979
AEBP2	NM_153207	+	chr12:19615444-19626289	chr12:19593305-19615443	22139	chr12:19626290-19646733	20444	NM_153207_intron_0_0_chr12_19593305_f(+)	NM_153207_intron_2_0_chr12_19626290_f(+)	83.162	291	39	3	6087	6372	11308	11023	5.33e-82	300	CGGTAGCTCACGCCTGTAATCCCAGCACTTTTGGAGGCTGAAGCAGGCAGATCACAAGGTCAGGAGATCAAGACCATCCTGGCTAACACGGTGAAACCCCGTCTCTACTAAAAATACAGAAAAAAATTAGCTGGGCGTGGTGGCGGGCACCTGTAGTCCCAGCTACTTGGGAGACTGAGGCAGGAGAACGGCGTGAACCCAGGAGGCGGAGCTTGCAGTGAGCAGAGTTTGCGCCACTGCACTCCAGCCTGGGCGACAG-----AGCGAGACTCCGTTTCCAAAAAAAAAA	CGGTGGCTCACACCTGTAATCCCAGCACTTTGTGAGGCCAAGGCGGGCGGATCACGAGGTCAAGAGATCGAGACCATCCTGGCCAACATGGTGAAACCCCGTTTCTACTAAAAATACA----AAAATTAGCTGGGCGTGGTGGTGGGTACCTGTAGTCCCAGCTACTCGGGAGGCTGAGGCAGGAGAATCACTTGAACATGGGAAGCGGAGGTTGCAGTGAACCGAGATCACACCACTGCACTCCAGCCT-GGCAACAGAGCACAGCAAGACTCCGTCTCAAAAAAATAAA	chr12:19599391-19599676	chr12:19637312-19637597
AEBP2	NM_153207	+	chr12:19615444-19667718	chr12:19593305-19615443	22139	chr12:19667719-19671020	3302	NM_153207_intron_0_0_chr12_19593305_f(+)	NM_153207_intron_6_0_chr12_19667719_f(+)	79.801	302	55	3	13054	13355	2254	1959	1.34e-70	262	CTTTCTTTTTTTTTGAGAAGGAGTCTTGCTCTTTTGCTCAGGCTGGAGTGCAGTGGCTCGATTGAGCTCAGCTCACTGTAGCCTCCGCTTCCTGGGTTCAAACGATTCTCCTGCCTCAGCCTCCTGTGTAGCTGGGATTACAGGCACGCGACACCATGCCCAGCTAATTTTTGTGTTTTTATTAGAGATGGGGTTTTGCCATGTTGGCTAGGCTGGTCTCAAACTCCCAACCTCAGGTGATCCACCCGCCTTGGCCTCCCAAAGTGCTGGGATTATAGGCGTGAGCCACCGCACCCGGACAA	CTTTTTTATTTTTTG-GACAGACTCTTGCTCTGTAGCTGAGGCTGGAGTGTAGGA---CG--TGATCTCGGCTCACTGCAACCTCCGCCTCCTGGGTTCAAGTGATTCTCGTGCCTCAGCCTCCAGAGTAGCTGAGATTACAGGCGTGCAACACTACGTCCGACTGATTTTTGCATTTTTAGTTGAAACAGGGTTTCATCATGTTGGCCAGGCTGGTCTCAAACTCCTGGCCTCAAGTGATCCACCCACCTCGGCCTCCCAAAGTGTTGGGATAATGGGCGTGAACCACCTCACCGGGCCAA	chr12:19606358-19606659	chr12:19669677-19669972
AFG3L2	NM_006796	-	chr18:12356693-12360050	chr18:12353158-12356692	3535	chr18:12360051-12363780	3730	NM_006796_intron_7_0_chr18_12353158_r(-)	NM_006796_intron_10_0_chr18_12360051_r(-)	81.94	299	48	3	723	1020	2415	2122	3.12e-79	288	GGCCGGGCGTGGTGGCTCACACTTGATATCCCAGCACTTTGGGAGGCCAAGGCAGGCGGATCAGGAGGTCTGGAGATCGAGACCATCCTGGCTAACATGGTGAAACACCATCTCTACTAAAAAAACAAAACCAAAATTAGCCATGCGTGGTGGCGGGCGCCTGTAGTCCCAGCTACTTGGGAGGCTGAGGCAGGAGAATGGCGTGAACCTGGGAGGCAGAGCTTGCAGTGAGCTGAGATCACGCCACTGCACTCCAGCTTGGGTGACAGAGTGAGACTC-GTCTCAAAAAAAAAAAAAA	GGCCGGGTGCAGTGGCTCACGCCTGTAATTCCAACACTTTGGGAGGCCAAGGCGGGTGGATCACAAGGTCAGGAGCTCAAGATGAGCCTGGTCAAGATGGTGAAACCCCGTCTCTACTAAAAATACAA----AAAATTAGCCAGGCATGGTGGCAGGCACCAGCAATCCCAGCTACTTGGGAGGCTGAGGCA-GAGAACTTCTTGAACCTGGGAGGCGGAAGTTGCAGTGAGCCAAGATCGCGCCACTGCACTCCAGCCTGGGCGACAAAGTCAGACTCAGTCTCAAAAAACAAACAAA	chr18:12355673-12355970	chr18:12361366-12361659
AGAP1	NM_014914	+	chr2:236706403-236715975	chr2:236659133-236706402	47270	chr2:236715976-236791988	76013	NM_014914_intron_5_0_chr2_236659133_f(+)	NM_014914_intron_8_0_chr2_236715976_f(+)	89.726	292	28	2	8679	8969	9126	8836	2.84e-106	385	TTTTTTTTTTTTTTTTTTTTGAGATGGAGTCTCGCTCTGTCACCCAGGCTGGACTGCAGTGGTGTGATCTCAGCTCACTGCAAGCTCCACCTCCTGGGTTCACACCATTCTCCTGCTTCAGCCTCCCAAGTAGCTGGGACTACAGGCGCCTGCCACCACGCCCGGCTAATTTTTTTGTATTTTTAGTAGAGAC-GGGCTTTCACCGTGTTAGCCAGGATGGTCTTGATCTCCTGACCTCGTGATCCGCCCGCCTTGGCCTCCCAAAGTGCTGGGATTACAGGCGTGAGCCAC	TTTTTTTTTTTTTTTTTTTTGAGACGGAGTCTCGCTCTGCCACCCAGGCTGGAGTGCAGTGGTGCGATCTTGGCTCGCTGCAACCTCCGCCTCCCGGGTTCATGCGATTCTCCTGCCTCAGGCTCCCAAGTAGCTGGGACTACAGGCACCCGCCACCACGCCTGGCTAA-TTTTTTGTATTTTTAGTAGAGACGGGGGTTTTACCATGTTAGTCAGGATGGTCTCGATCTCCTGACCTCGCGATCCACCCACCTCGGCCTCCCAAAGTGCTGGGATTACCGGCGTGAGCCAC	chr2:236667811-236668101	chr2:236724811-236725101
AGAP3	NM_031946	+	chr7:150814182-150815719	chr7:150813939-150814181	243	chr7:150815720-150817073	1354	NM_031946_intron_1_0_chr7_150813939_f(+)	NM_031946_intron_6_0_chr7_150815720_f(+)	93.333	15	1	0	9	23	1255	1241	1.5	22.9	GGCCCATGGGCAGCA	GGCTCATGGGCAGCA	chr7:150813947-150813961	chr7:150816960-150816974
AGFG1	NM_004504	+	chr2:228356263-228389631	chr2:228337305-228356262	18958	chr2:228389632-228395806	6175	NM_004504_intron_0_0_chr2_228337305_f(+)	NM_004504_intron_4_0_chr2_228389632_f(+)	82.392	301	49	3	17709	18006	1928	1629	2.02e-80	295	GGCCGGGCGTGGTCGCTCACGCCTGTAATCCCAGCACTTTGGGAGGCCGAGGCAGGTGGATCAC--GAGGTCAGGAGATTGAGAACATCCTGGCTAACACGGTGAAACCCTGTCTCTACTAAAAAT-ACAAAAAATTAGCCGGACGTGGTGGCGGGTACCTGTAGTCCCAGCTACTCAGGAGACTGAGGCAGGAGAATGGCGTGAACCCGGGAGGTGGAGCTTGCAGTGAGCCGAGACTGCGCCACTGCACTCCAGCCTGGGCGACAGAGCGAGACTCCGTCTCAAAAAAAAAAAAAAAAA	GGCCGGGCAGAGTGGCTCACACCTGTAATCCCAGTACTTTGGGAGGCCAAGGCAGGTGGAACACCTGAGGTCAGGAGTTCGAGACCAGCCTGGTCAACATGGTGAAACCCCATCTTTACTAAAAAACACAAAAAAC-AGCCGGGAGTGGTGGCGGGCGCCTGTGATCCCAGTTACTCAGGAGGCTGAGGCAGGAGAATTGGCTGAACCCGGGAGGCAGAGGTTGCGGTAAGCCAAGATTGTGCCACTGCACACCAGTGTGAACAAGGGAGTGAGACTCCATCTCAAAAAAAAAAAAAAAAA	chr2:228355013-228355310	chr2:228391260-228391559
AGFG1	NM_004504	+	chr2:228395807-228401709	chr2:228389632-228395806	6175	chr2:228401710-228416674	14965	NM_004504_intron_4_0_chr2_228389632_f(+)	NM_004504_intron_9_0_chr2_228401710_f(+)	75.391	447	93	8	1494	1928	2609	2168	2.8e-79	289	TTTATTTTTAATGGAGATGGGGTTTCACCATGTTGGCCAGGCTGGTCTCGAA-CTCCTGACCTT-AAGTGATCTACCCACCTTGGCCTCCCAAAGTGCTGGGATTACAGG------CATGAGCCACTGTGCCCAGCCTCTT----TTTTTTTTTTTTTTTTTTTGAGATGGAGTCTCACTCCCTTGTTCACACTGGTGTGCAGTGGCACAATCTTGGCTTACCGCAACCTCTGCCTCCCGGGTTCAGCCAATTCTCCTGCCTCAGCCTCCTGAGTAACTGGGATCACAGGCGCCCGCCACCACTCCCGGCTGTTTTTTGTGTTTTTTAGTAAAGATGGGGTTTCACCATGTTGACCAGGCTGGTCTCGAACTCCTGACCTCAGGTGTTCCACCTGCCTT…	TTTATTTTTTGTAGAAACGGGGTT-CGCCATGTTGCCCAGGCTGCTCTCAAAACTCCTGGGCTTCAAGCAACCCACCTACCTCGGCATCCCAAAGTGCTAGGATCAAAGGGTACCTCAAAATATAATTT-CACAG--TGTTAACATGTGTTTTTTGTTTTTTTTGAGACAGAGTCTTGCTCTGTCGCCCAGGCTGGAGTCCAGTGGCATGATCTCAGCTCACTGCAAACTCCATTTCCCTGGTTCAAGCGATTCTCCTGCCTCAGCCTCCCAAGTAGCTGGGACTACAGGCACGTACCACCGCACCTGGCTAATTTTTGCATTTTT-AGTAGAGACAGGGTCTTACCATGTTGGCCAGGCTGGTCTCAAACTCTTGGCCTCAGGTGATCCACCCGCCTT…	chr2:228391125-228391559	chr2:228403877-228404318
AGK	NM_018238	+	chr7:141336760-141349133	chr7:141333781-141336759	2979	chr7:141349134-141351324	2191	NM_018238_intron_9_0_chr7_141333781_f(+)	NM_018238_intron_13_0_chr7_141349134_f(+)	70.543	129	29	5	2528	2649	1581	1455	9.31e-07	48.2	TATTAAGTGTTATAAGCAATGTAGAGATGATTTAAAATATACA-AGAGAATGTACATAGGT-TACGTGCAAATA---TGCCATTTTATATCCGGGACTTGAACATCTGCAGACTTTGG--ACTGAGGGA	TATTGAGTATTATAAGTAATCTAGAGATGATTTAGTGTGCATAGGGAGGACGTGCCTAAGTCTA--TGCAAATACCGTGCCACTATATAGAAGGGGCTTGACAACCTGTGGATTTTGGTATCTGAGGGA	chr7:141336308-141336429	chr7:141350588-141350714
AGO3	NM_177422	+	chr1:36432556-36439112	chr1:36411465-36437624	26160	chr1:36437834-36469941	32108	NM_177422_intron_1_0_chr1_36411465_f(+)	NM_177422_intron_2_0_chr1_36437834_f(+)	76.026	609	96	9	12237	12798	30400	29795	3.71e-125	444	TGGCCAGGCGTGGTGGCTCACGCCTGTAATCCCAGCACTTTGGGAGGCCAAGGCGGGCGGATCACA--AGGTCTGGAGTTCGAGATCAGCCTGGCCAACATGGTGAAATCCCGTTTCTACTAAAAATA--AAAAAATTAGCCAGGCATGGTGGTGCGCGTTTGTAATCCCAGCTACCCAGGAGGCTGAGTCTGAAGAATCACTTGAACCCAGGAGGTGGAGGTTGCAGTGAGCCGAGATCACACCACTGCACTCCAGTCTAGGCGACAGAATAAGA------CTCCATAATAAAAAAAAAAGAAAAATTTTTGTT--CT------------------------ACCCAGCACTTTGGGAGGCTGAGGTGGACAGATCACTTGATCTCAGGAGTTCAAGA…	TGGCCGGGCACGGTGGCTCACACCTGTAATCCCAGCACTTTGGGAGGCCGAGGCGGGTGGACTGCCTGAGCTCAGGAGTTCAAAACCAGCCTGGGCAACATGGTGAAACCCCATCTCTACTGAAAATACAAAAAAATTAGCCAGGCGTGGTGGCATGTGCCTGTAATCCCAGCTACTCAGGAGGCTGAGGCATGAGAATCGCTTGAACCTGGGAGGCCGAGGTTGCAGTGAGCCGAGATCACGCCACTGCACTCCACCCTGGGTGACAGAGTGAGATTCTGTCTCAAAAAAAAAAAAAAAAAAAAAAATTATCTTGGCTGGGTACAGTGGCTCACAAGTGTAATCCCAGCAGTTTGGGAGCCCAAGGTGCATTGATCACTTGA---AATTAGTTCAAGA…	chr1:36423701-36424262	chr1:36467628-36468233
AGPS	NM_003659	+	chr2:178305693-178326746	chr2:178301783-178305692	3910	chr2:178326747-178333143	6397	NM_003659_intron_4_0_chr2_178301783_f(+)	NM_003659_intron_8_0_chr2_178326747_f(+)	72.5	80	22	0	1207	1286	2101	2022	6.11e-06	46.4	AAAATACTTAGAGAGTTGGGCTTGGCAGTGCATGCCTGTAGTCCCCGTTACTCAGAATGATGACGCAGGAGGATTACTTG	AAAATACAAAATTAGCTGGGCATGGTGGTGCATGCCTGTAATCTGAGCTACTCTGGAGGCTGAGGCAGGAGAATCGCTTG	chr2:178302989-178303068	chr2:178328768-178328847
AGRN	NM_198576	+	chr1:957581-957842	chr1:955754-957580	1827	chr1:957843-970656	12814	NM_198576_intron_0_0_chr1_955754_f(+)	NM_198576_intron_1_0_chr1_957843_f(+)	87.5	24	3	0	1564	1587	11306	11283	0.043	30.1	TGGAGCTGGGGTGGCTGAAGTTGG	TGGGGCTGGGGTGGCTGAGGCTGG	chr1:957317-957340	chr1:969125-969148
AHCTF1	NM_015446	-	chr1:247039339-247040604	chr1:247031114-247039338	8225	chr1:247040605-247048794	8190	NM_015446_intron_11_0_chr1_247031114_r(-)	NM_015446_intron_14_0_chr1_247040605_r(-)	86.408	309	36	5	6896	7199	3937	3630	1.35e-97	351	GCCGGGCGTGGTGGCTCACGCCTGTAATCC-AGCACTTTGGGAGGCCAAGGCGGGCGGATCAC--GAGGTCAGGAGATCGAGACCATCCTGGCCAACATGG-TGAAACCCCGTCTCTACTAAAAATAGAAAAAGTTAGCCAGGCATGGTGGCGGGCGCCTGTAGTCCCAGCTACTCAGCAGGCTGAGGCAGGAGAATGGCGTGAACCCGGGAGGCAGAACTTGCAGTGAGCCGAGATCACACCACTGCACTCCAACCTGGGTGACAGAGCGAGACTCCATCTCAAAAAAAAAAA-AAAAACAAAAAACA	GCTGGGCAAGGAGGTTCATACCTGTAATCCCAGCACTTTGGGAGGCCGAGGCGGGCGGATCACCTGAGGTCAGGAGTTCAAGACCAGCCTGACCAACATGGGTGAAACCCTGTCTCTACTAAAAATACAAAAA-TTAGGTGGGCATGATGGCGGGCACCTGTAATCCCAGCTACTCAGGAGGCTGAGGCAGGAGAATCGCTTGAACCTGGGAGGCAGAGGTTGCAGTGAGCCAAGATCGCACCACTGCACCCCAGCCTGGGTAACAGAGCAAGGCTCCGTCTCAAAAAAAAAAACCAAAAAAAAAAACA	chr1:247032140-247032443	chr1:247044858-247045165
AHCTF1	NM_015446	-	chr1:247076534-247081679	chr1:247071061-247076533	5473	chr1:247081680-247094609	12930	NM_015446_intron_31_0_chr1_247071061_r(-)	NM_015446_intron_34_0_chr1_247081680_r(-)	87.162	296	35	2	1449	1744	1536	1244	2.1e-99	356	AGCTGGGCGCCGTGGCTCATGCCTGGAATCCCAGCACTTTGGGAGGCCAAGGCGGGTGGATCACTTGAGGTCGGGAGTTTGAGACCAGCCTGACCAACATGGAGAAACCCCGTCTCTACTAAAAAATATAAAATTAGCCAGGTGTGGTGGCGCATGCCTCTAATCCCAGCTACTCAGGAGGCTGAGGCAGGAGAATCACTTGAACCTGGGAGGTGGAGGCTGCAGTGAGCCGAGATTGCGCCATTGCATTCCAGCCTGGGCAACAAGAGTGAAACTCCATCTCAAAAAAAAAAAAA	AGCCGGGCGCGGTGGCTCACGCCTGTAATCCCAGCACTCTGGGAGGCCAAGGCGGGCGGATCAC--GAGGTCAGAAGTTCAAGACCAGCCTGGCCAATATGGTGAAACCCCGTCTCTACTAAAAATACAAAAATTAGCCGGGTGTGGTGGCGTGCGCCTGTAATCCCAGCTACTCAGGAGGCTGAGGCAGGAGAATCGCTTGAACCTGGGAGACGGAGGTTGCAGTGAGCCAAGATTGTGCCACTGCACTCCAGCCTGGGCAAC-AGAGCAAGACCCCGTCTCAAAAAAAAAAAAA	chr1:247074790-247075085	chr1:247093074-247093366
AHSA1	NM_012111	+	chr14:77930941-77934851	chr14:77929103-77930940	1838	chr14:77934852-77935419	568	NM_012111_intron_3_0_chr14_77929103_f(+)	NM_012111_intron_7_0_chr14_77934852_f(+)	78.873	213	31	4	548	756	499	297	1.62e-46	176	GGCTGGGCACAGTGGCTCACACCTATAATCCCAGCCCTTTGGGAAGCCGAGGTGGGCGGATCACCTGAGGTCGGGAGTTCGAGACCAGCCTGACCA--ATAGAGAAACCCCATCTCTACTAAAAATACAAAATTAGCCGGGCATGGTGG--TGCATGCTTGTAATCCCAGCTACTCAAGAGGCTGAGGCAGGAGAATTGCTTGAACCCAGGAG	GGCTGGGCGTGGTGGCTCACACCTGTAATCCCAGCACTTTGGCAGGCTGAGGTGGGCGGATCACCAGAGGTCAGGAGTTCCAGACCAGCCTGGCTAACATGGTGAAACTCCATCTCTACT--------AAAATTACGTGGGCGTGGTGGCATGCA--CCTGTAATCCCAGCACTTTGGGAGGCTGAGGCAGGAGGATCACTTGAGCCCAGGAG	chr14:77929650-77929858	chr14:77935148-77935350
AKAP13	NM_007200	+	chr15:86076815-86087186	chr15:86064807-86076814	12008	chr15:86087187-86118361	31175	NM_007200_intron_2_0_chr15_86064807_f(+)	NM_007200_intron_4_0_chr15_86087187_f(+)	88.462	312	26	3	5380	5691	26138	25837	2.25e-110	396	TTTTTTTTTTTTTTTTTTGAGAGGGTGTCTCGCTCTGTCGCCCAGGCTGGAGTGCAGTGGCGCGATCTCTGCTCACTGCAAGCTCCGCCTCCTGGGTTCAGGCCATTCTCCTGCCTCAGCCTCCCGAGTTCCCGAGTAGCTGGGACTACAGGCGCCCGCCACCACGCCCGGCTAAGTTTTTGTGTTTTTTAGTAGAGACGGGGTTTCACCGTGTTAGCCAGGATGGTCTTGATCTCCTGACCTCGTGATCCGCCCGCCTTGGCCTCCCACAGTGCTGGGATTACAAGCGTGAGCCACCGCACCCGGCCCTGT	TTTTTTTTTTTTTTTTTTGAGACGGAGTCTCGCTCTGTCGCCCAG-CTGGAGTGCAGTGGCACAATCTCGGCTCACCGCAAGCTCCGCCTCCCAGGTTCACGCCATTCTCCTGCCTCAGCCTCCCAAGT--------AGCTGGGACTACAGGCGCCCGCCACCATGCCCGGCTAATTTTTGGTATTTTT-AGTAGCAACGGGGTTTCACCATGTTAGCCAGGATGGTCTTGATCTCCTGACCTTGTGATCCACCTGCCTTGGCCTCCCAATGTGCTGGGATTACACGAGTGAGCCACCACACCCGGCCCAGT	chr15:86070186-86070497	chr15:86113023-86113324
AKT2	NM_001626	-	chr19:40761065-40771258	chr19:40748595-40761064	12470	chr19:40771259-40791087	19829	NM_001626_intron_9_0_chr19_40748595_r(-)	NM_001626_intron_12_0_chr19_40771259_r(-)	85.121	289	38	2	12003	12286	8811	8523	1.69e-89	324	TTTTTTTTTTTTTTTGAGACGGAGTCTCGCACTGTCACCAGGCTGGAGTGCAGTGGTGCGATCTCTGCTCACTGCACCCTCCGCCTCCCGGGTTCAAGCAATTCTCCTGCCTCAGCCTCCTGAGTAGCTGGGAT--TAGG---CGAATGCCACCCCTGACTAATTTTTGTATTTTTAGTAGAGACGGGGTTTCACCATGTTGGCCAGGCTGGTCTCGAACTCCTGACCTTGTGATCCATCCGCCTCAGCCTCCCAAAGTGCTGGGATTATAGGCATGAGCCACTGCGCC	TTTTTTTTTTTTTTTGAGACAGAGTCTCACTCTGTCGCCAGGCTGGAGTGCAGTAGTGCGATCTTGGCTCACTGCAACCTCTGCTTCCCAGGTTCAAGCAATTCTCCTGTCTCAACCTCCCGAATAGCTAGGATTATAGGCACCCACCACCACACCTGGCTAATTTTTGTATTTTTAGTACAGACAGGGTTTCACCATCTTGGCCAGGCTGGTACTGAACTCCTGACCTCGTGATCCACCCTCCTCGGCCTCCCAAAGTGCTGGGATTACAGGTGTGAACCACCGTGCC	chr19:40748779-40749062	chr19:40782277-40782565
ALAS1	NM_199166	+	chr3:52238709-52240767	chr3:52238029-52238708	680	chr3:52240768-52242098	1331	NM_199166_intron_3_0_chr3_52238029_f(+)	NM_199166_intron_6_0_chr3_52240768_f(+)	74.403	293	68	4	96	387	540	254	6.76e-48	179	GTAGCTCATACCTGTAATCCCAGCACTTTGGGAGGCTGAAGCGGGAGAAGATCACTTGAGGCCAGGAGTTTGAGGCCAGCCTTGGCAACATAGCAAGACACTATCTCTACCAAAACAGTTTTTTTAATTAGCCAGGCATGATGGCTTGCATCTATAGTCCCAGCTACTCAGGAGGCTAAGGTAGGAAGATTGCTTAAGCCCAAGACTTCAAGGTT-CAGTGAGCTATGATCACGCTATTGCACTCCAGCCTGAATGACAGACAGAGACTCAGTTTCTAGGAAAAACAAAAAAA	GTGGCTCACACCTGTAATTCCAGCTCTTTGGGAGGCTGAGGCGGGC--AGATCACA--AGGTCAGTAGATCGAGACCATCCTAGCTAACATGGTGAAACCCTGTCTCTACTAAAAA--TACAAAAAATTAGCTGGGCGTGGTGGCAGGCGCCTGTAGTCCCAGCTACTCAGGAGGCTGAGGCAGGAGAATGGCGTGAACCCAGGAAGTGGAGCTTGCAGTGAGCCGAGATCACGCCACTGCACTCCAGCCTGGGTGACAGAGGGAGACTCCGTCTCAAAAAAAAAAAAAAAAA	chr3:52238124-52238415	chr3:52241021-52241307
ALDH3A2	NM_001031806	+	chr17:19554860-19575269	chr17:19552438-19554859	2422	chr17:19575270-19576463	1194	NM_001031806_intron_0_0_chr17_19552438_f(+)	NM_001031806_intron_8_0_chr17_19575270_f(+)	82.838	303	46	4	1328	1628	1104	806	1.87e-83	300	TTGTTTTTGTTTTTTTTCTTGAGGCGGAGTCTCGCTCTTTCTCCCAGGCCGGACTGCAGTGG--TGCTCTTTTGGCTCACTGCAAGCTCCACCTCCCGGGTTCACACCATTCTCCTGCCTCAGCCTCCCAAGTAGCTGGGACTACAGGCGCCCGCCACCGTGCCCGGCTAATTTTTTGTATTTTTAGTAGAGACGGGGTTTCACTGTGTTAGCCAGGATGGTCTCCATCTCCTGACCTTGTGATCCGCCCGCCTCAGCCTCCCAAAGTGCTGGGATTATAGACGTGAGCCACCGTGCCTGGCC	TTTTTGTTGTTGTTGTTGTTGAGATGGAGTCTCGCTCTATTGCCCAGGCTGGAGTGCAGTGGCATGATCTT--GGCTCACTGCAACCTCCACCTCCCGGGTTCAAGTGATTCTCCTCCCTCAGCCTCCCGAGTAGCTGGGACTACAGGTGCGTGCCACCATGCCTGGCTAAT-TTTTGTATTTTTAGTAGAGACAGGGTTTCACCATATTGGTCAGGCTGGTCTTGAACTCCTGACCTCGTGATTCCCCTGCCTCAGCCTCCCGAAGTGCTAGGATTACAGGTGTGAGCCACTGCGCC-GGCC	chr17:19553765-19554065	chr17:19576075-19576373
ALDH7A1	NM_001202404	-	chr5:125911112-125929096	chr5:125906552-125911111	4560	chr5:125929097-125930698	1602	NM_001202404_intron_8_0_chr5_125906552_r(-)	NM_001202404_intron_14_0_chr5_125929097_r(-)	84.053	301	43	4	1703	1998	566	266	1.09e-86	313	TTTTTTCTTTTTTTTTTTTTTGAGACTGAGTCTTGCTCT-GTCAC-CAGGCTAGAGTGCAGTGGTGCGATCTCGGCTCACTGAAACCTCTGCCTCCCGGGTTCAAGCGATTCTCCTGCTTCAGCCTCCCGAGTGGCTGGGACTACAGGTGTGCGCCACCACGCCCGGCTAATTT-TTTGTATTTTAGTAGAGATGGGGTTTCACCATGTTGGCCAGGATGGTCTCGATCTCCTGACCTC--GTGATCTGCCCGCCTCAGCCTCCCAAAGTGCTGGGATTACAGGTGTGAGCCACCGTGCCC	TTTTTTTTTTTTTTTTTTTTTGAGACGGAATTTCGCTCTTGTTGCTCAGGCTGGAGTGCAATGGCACGATCTCGGCTCACTACGACCTCCACCTCCCGGGTTCAAGCGATTCTCCTGCCTCAGCCTCCCTAGTAGCTGGGATTACAGGCATGCGCCACCACGCCCGGCTATTTTGTATTTTTTTTAGTAGAGACAAGGTTTCTCCATGTCGGTCAGGCTGGTCTTGAACTCGCTACCTCAGGTGATCCGCCCGCCTAGGCCTCCCAAAGTGCTGGGATTACAGGGGTGAGCCACCGCGCCC	chr5:125909114-125909409	chr5:125930133-125930433
AMOTL1	NM_130847	+	chr11:94528177-94533477	chr11:94501727-94528176	26450	chr11:94533478-94554695	21218	NM_130847_intron_0_0_chr11_94501727_f(+)	NM_130847_intron_2_0_chr11_94533478_f(+)	86.306	314	34	6	12997	13303	8958	8647	4.25e-98	354	GCCGGGTGCGGTGGCTCACGCCTGTAATCCCAGCACTTTGGGAGGCCGAGGTGG-TGGATCAC--GAGGTCAGGAGATCGAGACCATCCTGGCCAACATGGTGAAACCCCGTCTCTACTAAAAATACAAAAATTACCTGGGTGTGGTGGTGCATGC--CTGTAATCCTAGCTACTCAGGAGACTGAGGCAGGAGAATCGCTTGAACCTGGGAGGCAGAGGTTGCAGTGAGCCGAGATCGTGCCACTGCACTCCAGCCT-GGTGACATAGCGAGACTCCGTCTC-AAAAAGAAGAAAAAAAAAAAAAGAAAAAAA	GCCAGGCGCAGTGGCTCATGCTTGTAATCCCAACACTTTGGGAGGCCGAGGTGGGTGGATCACTTGAGGTCAGGAGTTCGAGACCAGCCTGATCAACATGGTAAAACTCCATCTCTACTAAAAATACAAAAATTAGCCAGGTGTGGTGG--CATGCACCTGTAGTCCCAGCTACTTGGGAGGCTGAGGTAGGAGAATCACTTGAACCCGGGAGGCAGAGGTTGCAGTGAGCTGAGATCGAGCCACTGCACTCCAGCCTGGGCAACAAAGTGAGACTCCATCTCAAAAAAAAAAAAAAAAAAAAAAAGAAAGAAA	chr11:94514723-94515029	chr11:94542124-94542435
AMOTL2	NM_016201	-	chr3:134078125-134085269	chr3:134077562-134078124	563	chr3:134085270-134086338	1069	NM_016201_intron_1_0_chr3_134077562_r(-)	NM_016201_intron_6_0_chr3_134085270_r(-)	93.75	16	1	0	473	488	21	6	0.28	24.7	TGAATCCCCAGCAGGG	TGAAGCCCCAGCAGGG	chr3:134077637-134077652	chr3:134086318-134086333
ANAPC7	NM_016238	-	chr12:110819557-110834257	chr12:110815423-110819556	4134	chr12:110834258-110841331	7074	NM_016238_intron_2_0_chr12_110815423_r(-)	NM_016238_intron_9_0_chr12_110834258_r(-)	85.467	289	38	1	1387	1671	7013	6725	2.1e-92	331	TTTTTATTTTTATTTGAGATAGAGTCTCACTCTGTCACCCAGGCTGGAGTGCAGTGGTGCAATCTCAGCTCACTGCAACCTCCACTTGCCGGGTTTAAGTGATTCTCCTGCTTCAGCCTCCTGAGTAGCTGGGATTACAGGCATACACCACCACACCCAGCTCATTTTTG----TATTTTTAGTAGAGATGGGGTTTCGCCATGTTAGCCAGGCTGGTCCCGAACTCCTGGGCTTAAGTGATCTGCCCAATTCAGCCTCCTAAAGTGCTGGGATTACAGACGTGAACCA	TTCTTTTTTTTTTTTGAAATAGATTCTCACTCTGTCACCCAGGCTGGAGTGCAGTGGCACGATCTCGGCTCACTGCAACCTCCACCTCCCGGGTTCAAGTGATTCTCCTTCCTCAGCCTCCCGAGTAGCTGAGATTACAGGCACATGGCACCACACCCAGCTAATTTTTGTTTTTTTTTTTAGTAGACATGGGGTTTCGCCATGTTAGCCAGGCTGGTCTCAAACTCCCGACCTCAAGTGATCTACCTGCGTCGGCCTCCCAAAGTGCTGGGATTACAGGCGTGAGCCA	chr12:110817886-110818170	chr12:110834319-110834607
ANKH	NM_054027	-	chr5:14741936-14758707	chr5:14716945-14741935	24991	chr5:14758708-14769083	10376	NM_054027_intron_3_0_chr5_14716945_r(-)	NM_054027_intron_9_0_chr5_14758708_r(-)	83.067	313	46	4	19869	20176	7222	6912	5.64e-86	315	CCACTTTTTTTTTTTTTTTTTTTTTTTTTGAGACGGAGTCTCGCTCTGTC--GCCCAGGCTGGAGTGCAGTGGCATGATCTCAGCTCACTGCAAGCTCCGCCTCCCCGATTCACGCCATTCTCCTGCCTCAGCCTCACGAGTAGCTGGGACTACAGGCGCCTGCCACCATGCCTGGCTAATTTTTTGTATTTTTAGTAGAGATGGGGTTTCACCGTGTTAGCCAGGATGGTCTCGATCTCCTGACCT--TGTGATCCTCCCACCTTGGCCTCCCAAAGTGCT-GGATTACAGGCATGAGCCACCACGCCCAGC	CCCCTTTTGCCTTTTTTTTTTTTTCCTTTGAGACAGAGTCTCGCTCTGTCTCGCCCAGGGTGGAATGCAGTGGCGCAATCTCAGCTCACTGCAACCTCCACCTCCTGGGTTCAAGCAATTCTCCTGTCTCAGCCTCCCAAGTAGCTGGGACTACAGACGTGTGCCACCACACCTAGCTAA--TTTTGTATTTTTAGTAGAGATGGGGTTTCACCATGTTGGCCAGGCTGGTCTTGAACTCCTGTCCTCAGGTGATCCACCTGCCTCAGCCTCCCAAAGTGCTGGGATTATAGGCGTTAGTCACCGCACCCAGC	chr5:14721760-14722067	chr5:14761862-14762172
ANKHD1	NM_024668	+	chr5:139818046-139825560	chr5:139815843-139818045	2203	chr5:139825561-139828795	3235	NM_024668_intron_1_0_chr5_139815843_f(+)	NM_024668_intron_5_0_chr5_139825561_f(+)	80.872	298	45	2	1165	1453	693	399	1.26e-77	282	GCTGGGCGCCATGGCTCATGCCTGTAATCCCAGCACTTCGGGAGGCC---------GAGGCAGGTGGATCACTTGAGGTCAGGACTTCGAGACCAGCCTGGCCCACATGGTGAAACCTCGTCTTTACTAAAAAAAATACAAAAATTAACTGGGCGTGGCGGCGCACCCCTGTAATCCCAGCTACTCGAGAGGCTGAGGCAGGAGAATCGCTTGAACCCAGAAGGCGGAGGTTGCAGTGAGTTGGGATTGTGCCACTGCACTTCAGTCTGGGTGACAGAGCAAGACTCCGTCTCAAAAA	GCTGGGTGTGCTGGCTCACGCCTGTAATCCCAGCACTTTGGGAGGCTTGGGAGGCTGAGGCAGGAGGATCACTTGAGGTCAGGAGTTCAAGACCAGCCTGGCCAACATAGTGAAACCCTATCTCTACTAAAAA---TACAAAAATTAGCCAGGCATGGTGGTGCATGCCTGTAGTCCCAGCTACTTGGGAGGCTGAGGTACGAGAATCACTTGAGCCCAGGAGGCAGAGGTTGCAGTGGGCTGAGTTCGCGCCACTGCACTCCAGCCTGGGTGACAGAGCGACATTCTGTCTCAAAAA	chr5:139817007-139817295	chr5:139825959-139826253
ANKHD1	NM_024668	+	chr5:139819704-139825560	chr5:139818203-139819703	1501	chr5:139825561-139828795	3235	NM_024668_intron_2_0_chr5_139818203_f(+)	NM_024668_intron_5_0_chr5_139825561_f(+)	81.145	297	44	5	771	1065	1228	942	1.54e-74	271	AGGCCAGGCATGGTGGCTCATGTTTGTAACCA-AGCACTTTGGGAGGCCAAGGTAGGTGGATCACTTCAGGCCAGGAGTTCAAGACCAGCCTGGACAACATGGTGAAAACGCATCTCTCCTAAAAATACAAAAATTAGCCAGCTGTGGTGGCACACATCTGTAATCCCAGCTACTTGAGAGGCTAAGACACAAGAATCACTTGAACCTGGGAGGTGGAGGTTGCAGTGAGCCAAGATTGTGCCACTGCATTCCAGCCTGGGCAAC-AGAGTGAGACTCTGTCTCAAAACCAAAACAA	AGGCCAGGCACGGTGGTTCATGCCTGTAACCCCAGCACTTTAGGAGGCCAAGGCAGGTGGATCATTTGAGGTCAGGAG------ACCAGACTGACTAATATGATGAAACCCTGTCTCTACTAAAAATACAAAAATTAGCCAGACATG-TGGCATGCACCTGTAATACCAGCTACTAGGGAGGCTGAGACAGGAGAATCACTTGAACCCGGGAGGCGGAAGTTGCAGTGAGCCAAGATCACACCATTGCACTCCAGCCTGGGCAACAAGAGTGAAACTCCGTCTCAAA---AAAACAA	chr5:139818973-139819267	chr5:139826502-139826788
ANKIB1	NM_019004	+	chr7:91972338-91981956	chr7:91957215-91972337	15123	chr7:91981957-91991498	9542	NM_019004_intron_4_0_chr7_91957215_f(+)	NM_019004_intron_8_0_chr7_91981957_f(+)	88.779	303	32	2	10730	11030	9468	9166	6.17e-108	387	GGCCGGGTGTGGTGGCTCATGCCTGTAATCCCAGCACTTTGGGAGGCCAAGGCGGGCAGATAACCTGAGGTCAGGAGTTCAAGACCAGCCTGGCCAACATGGTGAAACCCCATCTCTACTAAAAATACA-AAAATTAGCTGGGCGTGGTGGTGGGCGCCTGTAGTCCCAGCTACTTGGGAGGCTGAGGCAGGAGAATTGCTTGAACCTGGGAGGCAGAGGTTGCAGTGAGCTGAGATCGCACCACTGCACTCCAGCCTGGGCGAC-AGAGTGAGACTCCATCTCAAAAAAAAAAAAAAAAAAA	GGCCGGGCGTGGTGGCTCATGCCTGTAATCCCAGCACTTTGGGAGGCCAAGGCGGGTGGATCACCTGAGGTCAGGAGTTCGAGACCAGCCTGGCCAATATGGTGAAACCCCGTCTCTACTAAAAATACAAAAAATTAGTCGGGCGTGGTGGCACATGCCTATAATCCCAGCTACTCAGGAGGCTGACGCAGGAGAAACGCTTGAACCTGGGAGGTGGAGGTTGCAGTGAGCCGAGATTGCACCATTGCACTCCAGCCTGGGGAACAAGAGTGAAACTCCATTTAAAAAAAAAAAACAAAAAAA	chr7:91967944-91968244	chr7:91991122-91991424
ANKLE2	NM_015114	-	chr12:133310971-133312098	chr12:133306857-133310970	4114	chr12:133312099-133313478	1380	NM_015114_intron_2_0_chr12_133306857_r(-)	NM_015114_intron_4_0_chr12_133312099_r(-)	83.682	239	30	2	136	374	928	699	1.51e-69	255	TTTTTGAGACGGAACCTCTCTTTGTTACCCAAGCTGGAGTGCAGTGGCGCAATCTTGGCTCACTGCAACCTCCACCTCCTGGGTTCAAGCGATTCTTCTGCCTCAGCCTCCTGAGTAGCTGGGACTACAGGCGCCCGCCACCACGCCTGGCTAATTTTCGTATTTTTTTTTTTTTTAGTGGAGATGCGGTTTCACCGTATTGACCAGGCTGGTCTCGAACTCCTGACCTCGTGATCCAC	TTTTGGAGACGGAGTCTCGCTCTGTCGCCCAGGCTGGAGTGCAGTGGTACGATCTCGGCTCACTGCAAGCTCCACCTCCGGGGTTCAGGCCATTCTCCTGCCTCAGCCTCCCGAGTAGCTGGGACTATAGGCGCCCACCACCACGCCCGGCTA--------ATTTTTTGTATTTTTAGTAGAGACG-GGTTTCACCGTGTTAGCCAGGATGGTCTCGATCTCCTGACCTCGTGATCCAC	chr12:133310597-133310835	chr12:133312551-133312780
ANKLE2	NM_015114	-	chr12:133318005-133331719	chr12:133313652-133318004	4353	chr12:133331720-133338203	6484	NM_015114_intron_5_0_chr12_133313652_r(-)	NM_015114_intron_11_0_chr12_133331720_r(-)	75.817	612	118	5	3366	3973	6356	5771	1.94e-125	441	GGCTGGGCACAGCGGCCCACACCTGTAATCCCAGAACTTTTGGAGGTGGAGGTGGAATGATCACTTGCATCCAGCAGTTCGAGACCAGCCTGGGCAACAGAGCAAGACCCCATCTCTACAAAAAGTA---AAAATTAGCCGGGTGTGGTGGCGCATGCCTGTGGTCCCAGCTACTCAAGAGGCTGAGGTGGGAGGATCCCTTGAGCCTGGGAGTTCGAGGCTGCAGTGAGCCATGATTGCACCACAGCACTCCAGCCTGGGTGACA-GAATGAGACTCTGTCTGAAACTAAGAGGAGAAAAAAAGGAGAGAAGGAATAAAATATTACTTTTTTTTGTTTTTTTGAGACAGATTCTCACTCTGTCGCTCAGGCTGGAGTGCAGTGGCGTGATCTCGGCTC…	GGCTGGACGCGGTGGCTCACGCCTGTAATCCCAGCATTTTGGGAGGCTGAGGCGGGCGGATCATCTGAGGTCAGGAGTTCGAGACCAGCCCGGCCAACATGGTGAAACCACGTCTCTACTGAAAATACAAAAAATTAGCCGGGTGTGGTGGCGGATGCCTGTAATCCCAGCTACTTGGGAGGCTGAGGCTGGAGAATCGCTTGAACCCAGGAGGCGGAGGCTGCAATTAGCCGAGATCACACCCCTGCACTCCAGCTTAGACAACAAGAGCGAAACTCCAGCTCAAA----------AAAAAAA------AAAGAAT----------TTTTCTTTTTTTTTTCGAGATGGTGTCTCCCTCTGTCGCACAGGCTGGAGTGCAGTGGTGCTATCGCAGCTC…	chr12:133314032-133314639	chr12:133331848-133332433
ANKLE2	NM_015114	-	chr12:133319740-133331719	chr12:133318072-133319739	1668	chr12:133331720-133338203	6484	NM_015114_intron_6_0_chr12_133318072_r(-)	NM_015114_intron_11_0_chr12_133331720_r(-)	100	12	0	0	860	871	3223	3212	6.5	22.9	AAAAAGAATAAA	AAAAAGAATAAA	chr12:133318869-133318880	chr12:133334981-133334992
ANKLE2	NM_015114	-	chr12:133327229-133331719	chr12:133324918-133327228	2311	chr12:133331720-133338203	6484	NM_015114_intron_9_0_chr12_133324918_r(-)	NM_015114_intron_11_0_chr12_133331720_r(-)	88.364	275	32	0	1188	1462	1766	1492	4.09e-99	352	GGCCGGGCGAGGTGGCTCACGCCTGTGATCCCAGCACTTTGGGAGGCTGAGGCGGGTGGATCATCTCAGGTCAGGAGTTTGAGACCAGCCTGGCCTACATGGTGAAACCCCGTCTCTATTAAAAATACGAAAATTAGCTGGCCGTGGTGGCAGGTGCCTGTAATCCCAGCTACTTGGGAGGCTGAGGCAGGAGAATTGCTTGAAACTGGAAGGCGGAGGTTGCAGTGAGCTGAGATCGCGCCACTGCACTCCAGCCTGGGCGAAAGAGCAAAACT	GGCCCGGTGCGATGGCTCACACCTGTAATCCCAGCATTTTGGGAAGCTGAGGCAGGTGGATCACCTGAGGTCAGGAATTCGAGACCATCCTGGCCAACATGGTGAAACCCCGTCTCTATTAAAAATACAAAAATTAGCCGGGCGTGGTGGCAGGCGCCTGTAATCCCAGCTACTCGGGAGGCTGATGCAGGAGAATCGCTTGAACCCGGGAGGCGGAGCTTGCAGTGAGCCGAGATCGCGCCACTGCACTCCAGCCTGGGCCACAGGGCGAGACT	chr12:133325767-133326041	chr12:133336438-133336712
ANKRD11	NR_045839	-	chr16:89371614-89484776	chr16:89358186-89371613	13428	chr16:89484777-89556652	71876	NR_045839_intron_4_0_chr16_89358186_r(-)	NR_045839_intron_8_0_chr16_89484777_r(-)	88.364	275	29	3	2657	2929	2750	2477	2.77e-94	342	GCCAGGCGCGGTGGCTCACGGCTGTAATCCCAGTACTTTGGGAGGCCGAGGCGGGCAGATCACAAGGTCAGGAGTTCGAGACCAGCCTGACCAACATGAAGAAACCCTGTCGCTACTAAAAATACAAAAATTAGCCAGGTGTGGCGGCGGGTGCCTGTAATCCCAGCTACTCGGGAGGCTGAGGCAGGAGAATTGCGTGAA-CCCAATAGGTGGAGGTTGCAGTGAGCCAAGATTGCGCCATTGCACTCCAGCCT-GGCAACAGAGCAAGACTCC	GCCGGGCGCGGTGGCTCACGCCTGTAATCCCAGCACTTTGGGAGGCCAAGGCAGGTGGATCACAAGGTTAGGAGTTCAAGACCAGCGTGGCCAACATGGTGAAACCCCATCTCTACTAAAAATACAAAAATTAGCCAGGCGTGGCGGTGGGCGCCTGTAATCCCAGCTACTCGGGAGGCTGAGGCA-GAGAACTGCTTGAACCCCAGGAGACGGAGGTTGCAATGAGCCAAGATTGCGCCACTGCACTCCAGCCTGGGCGACAGAGCGAGACTCC	chr16:89368685-89368957	chr16:89553903-89554176
ANKRD13C	NM_030816	-	chr1:70758071-70771973	chr1:70742528-70758070	15543	chr1:70771974-70779427	7454	NM_030816_intron_3_0_chr1_70742528_r(-)	NM_030816_intron_7_0_chr1_70771974_r(-)	88	300	33	2	10039	10336	5284	4986	8.43e-104	372	GGCGCGGTGTCTCAT--GTCTGTAATCCCAGCACTTTGGGAGGCTGAGGCGGGCAAATCACGAGGTCAGGAGATCGAGACCAGCCTGGCTAACATGGTGAAACCCCGTCCCTACTAAAAAATACAAAAAATTAGCCGGGCGTGGTGGTGGACACCTGTAGTCCCAGCTAGTCAGGAGGCTGAGGCAGGAGAATGGCATGAACCTGGGAGGCAGAGCTTGCAGTGAGCCGAGATCGCGCTACTACACTCCAGCCTGGGTGACAGAGCGAGACTCCATCTCAAAAAAAAAAAAAAAAAAGAT	GGCGCGGTGGCTCAGAGGCCTGTAATCCCAGCACTTTGGGAGGCCGAGGCGGGCAGATCACGAGGTCAGGAGATGAAGACGGTCCTGGCTAACACGGTGAAACCCCGTCTTTACTAAAAA-TAGAAAAAATTAGCCAGGTGTGGTGGCGGGCGCCTGTAGTCCCAGCTACTCAGGAGGCTGAGGCAGGAGAATGGCGTGAACCCAGGAGGCGGAACTTGCAGTGAGCCGAGATTGCGCCACTGTGCTCCAGCCTGGGCGACAGAGCGAGACTCCGTCTCAAAAAAAAAAAAAAAAAAAAT	chr1:70747735-70748032	chr1:70774144-70774442
ANKRD17	NM_198889	-	chr4:73984405-73991029	chr4:73981634-73984404	2771	chr4:73991030-74000833	9804	NM_198889_intron_11_0_chr4_73981634_r(-)	NM_198889_intron_17_0_chr4_73991030_r(-)	79.412	170	34	1	493	662	9545	9377	7.32e-36	145	AAATTATAAAAATTAGCCGAGCGTGGTGACATGTGCTAATAGTCCCAGCTACTCAGGAGGCTGAGATAGGAGGATGGCTTGAGCCTGAGAGGCAAAGGTTGCAGTGAGCTGAGATTGCACCACCGCACTCCAGCCCGGGTGACAAGAGTACGACCCCGTCTCAAAAAAAA	AAAATATAAAAATTAGCCGGGTGTGGTGGTGCGTGCCTGTAGTCCCAGCTTCTTCGGAGGCTGAGGCAGAAGAATCGCTTGAACCTGGGAGGCAGAGGTTACAGTGAACCAAGATCACGCCACTGCACTCCAGCCTGGGTGACAA-AGCGAGACTCCGTCTCAAAAAAAA	chr4:73983743-73983912	chr4:73991289-73991457
ANKRD27	NM_032139	-	chr19:33106564-33116872	chr19:33098739-33106563	7825	chr19:33116873-33117617	745	NM_032139_intron_6_0_chr19_33098739_r(-)	NM_032139_intron_12_0_chr19_33116873_r(-)	74.609	256	56	3	5372	5619	503	249	3.24e-41	163	CCAGGCTGGAGTGCAGTGGCGCCATCTCGGCTCACTGCAACCTCTGCCTCCTGGGTTCAAGCAATTCTCCTACCTCAGCTTCCTGAGTAGCTGGGACTACAGGCATGCGCCACCATGCCCAGCTAATTTTTGTA------TTTTTAGTAGAGACGGAGTTTCACCATGTTGGCCAGGATGGTCTCGATCTCTTGACCTCA--TGATCCACCTGCCTCGGCCTCCCGAAAGTGCTGGCATTACAGGCGTAAGCTACC	CCAGGCTGAAGTGCAGTGGCACGATCATTGCTCACTGCAGCCTCGACCTGCTGGGCTCTGGCAAACCTCCTGCATCAGCCTCTCAAGTTGCTGGGACTATAGGCACACACCATCATGCCCAGATAATTTTAAAAAAATATTTTTTGGTAGAGATAGGGTCTCCCTAGGTTGCTCAGGCTGGTCTTGAACTCCTGGGCTCAAGCGATCCTCCTGCTTTGGGCTCCC-AAAGCACTGGGATTACAGGCGTGAGCTACC	chr19:33100945-33101192	chr19:33117115-33117369
ANTXR1	NM_053034	+	chr2:69267176-69271945	chr2:69240784-69267175	26392	chr2:69271946-69297778	25833	NM_053034_intron_0_0_chr2_69240784_f(+)	NM_053034_intron_2_0_chr2_69271946_f(+)	85.324	293	39	3	23819	24110	20628	20339	3.27e-89	325	TTGTTTTTTTGTTTTTTGAGATGGAGTTTCCCTCTTGTTGCCTAGGCTGGAGTGCAAGGGTGCAATCTCAGCTCACTGCAACCTCAGCCTCCCGGGTTCAAGTGATTGTCCTGCCTCAGCCTCCTGAGTAGCTGGGATTACAGGCATACGCCACCATGCCCGGCTAAT-TTTTGTATTTTTAGTAGAGACGGGGTTTCGCCATGTTAGCCAGGCTGGTCTGGAACTCCTGACCTCAGGTGATCCACCTGCCTTGGCCTCCCAAAGTGCTGGGATTACAGGCATGAGCCACTGC	TTTTTTTTTTTTTTTTTGAGACGGAGTCTTGCT-TTGTCACCCAGGCTGGAGTGCAGTGGCACAATCTCAGCTCACTGCAACCTCTGCCTCCCAGGTTCACGTAGTTCTCCTGCCTCAGCCTCCTGAGTAGCTGGGACTACAGGTGCGTGCCACCACACCTGGCTAATTTTTTGTATTTTTAGTAGAGATGGGCTTTCACCATGTTAGCCAGGATGGTCTCGATCTCCTGACCT--TGTGATCCGCCCGCCTCGGCCTCCCAAAGTGCTGGGATTACAGGCGTGAGCCACTGC	chr2:69264602-69264893	chr2:69292284-69292573
AP4E1	NM_007347	+	chr15:51204275-51223168	chr15:51201126-51204274	3149	chr15:51223169-51226820	3652	NM_007347_intron_0_0_chr15_51201126_f(+)	NM_007347_intron_6_0_chr15_51223169_f(+)	82.313	294	42	3	1741	2034	599	316	4.58e-80	291	TTTTTGAGATGGAGTCTCACTCTGTCGCCCAGGCTGGAATGCAGTGGTGCAATCTTGGCTCACTGCAACTTCTGCTTCCTGGGTTCAAGTGATTCTTCTGCCTCAGCCTCCCTGGTAGCTGGGATTACAGGCACACGTCACCATACCCGGCTAATTTTTATATTTTTAGTAGAGACAGGGTTTCGCCATGTTGGCCAGGCTGGTCTTGAACTCCTGACCTCAGGTAATCCACCTGCCTTGGCCTTGGCCTCCCAAAGTGCTGGGATTACAGGCGTGAGCCACCACGCCTGGCCA	TTTTTGAGACAGAGTCTCGCTTTGTCACCCAGGCTGGAGTGCAGTGGCACAATCTCGGCTCACTGCAACCTACACCTCCTGGGTTCAAGTGATTCTCCTACCTCAGCCTCCCGAGTAGCTAGGATTACAGGCGCGCGCCACTGTGCCCAACTAATTTTTGTATTTTTAGTAGAGACGGGGTTTCACAATGTTGGTCAGGCTGGTCTCAAACTCCTGACCT--TGTGATCCGCC-------ACCTCAGCCTCCC-AAGTGCTGGGATTACAGGCGTGAGCCACCATGCCCGGCCA	chr15:51202866-51203159	chr15:51223484-51223767
APP	NM_201414	-	chr21:27347383-27354790	chr21:27328070-27347382	19313	chr21:27354791-27394155	39365	NM_201414_intron_6_0_chr21_27328070_r(-)	NM_201414_intron_9_0_chr21_27354791_r(-)	85.714	301	39	2	15618	15916	791	493	1.62e-94	343	TTTTTGTTTGTTTGTTTTTGAGACGGAGTCTCGTCCTGTCGCCCAGGCTGTAGTGCAGTGGTGGAATCTCAGGTCACTGCAAGCTCCGCCTCCCAGGTTCAAACAATTCTCCTGCCTCAGCCTCCCGAGTAGCTGGGACTACAGGCGCCCACCACCATGCCTTGCTAATTTTTGTATTTTTAGTAGAGATGGGGTTTCACCATGTTGGCCAGGCTGGTCTGGAACTCCTGACCTC--GTGACCTGCCCGCCTCGGCCTCCCAAAGTGCTGGGATTACAGGCGTGAGCCACGGCGCCTGGCC	TTTTTTTTTTTTTTTTTTTGAGAC--AATCTTGCTCTGTCACCCAGGCTGGAGTGCAATGGTGTGATCTCAGCTCACTGCAACCTCCGCCTCCTGGGTTCAAGCAATTCTCCTGTCTCAGCCTCCCAAATAGCTGGGATTACAGGTGCGTGCCACCACGCCTGGCTCATTTTTGTATTTTTAGTAGAGATGGGTTTTCACCATGTTGGCCAGACTGGTCTTGAACTCCTGGCCTCAGGTGATCCGCCTGCCTCGGCCTCCCAAAGTGCTGGGATTACAGGTGTGAGGCACTGTGCCTGGCC	chr21:27331467-27331765	chr21:27393365-27393663
ARFGAP2	NM_032389	-	chr11:47187819-47189802	chr11:47187054-47187818	765	chr11:47189803-47192976	3174	NM_032389_intron_0_0_chr11_47187054_r(-)	NM_032389_intron_5_0_chr11_47189803_r(-)	82.394	284	36	6	118	389	1051	770	3.12e-76	273	GTGGCTCACGCCTGTAATCCCAGCACT--GGGAGGCTGAGATGGGTGGATCACTTGAGGTCAGGAGTTTGAGACCAGCCTGACCAACATGGCAAAACCCCGTCTCTACTAAAAATAC--AAAATTAGCTGGGCATGATGGCGTGCACCTGTAATCCC-GCTACTCGGGATGCTGAGGCAGGAGAATCGCTTGAACC-------TGGAGGTTGTAGTGAGCTGAGATCATGCCACTGCACTCCAGTCTGGGTGACAGGAGTGAAACTCTTGTCTCAAAAAAAAAA	GTGGCTCATGCCTGTAATCCCAGCACTTTGGGAGGCTGAGGCAGGTGGATCACTTGAGGTCAAGAGTTCGACATCAGCCTGGCCAACATGGTGAAACCCCATCTCTACTAAAAATACAAAAAATTAGCCAGACACGGTGGTACACACCTGTAATCCCAGCTGCTTGGGAGGCTGAGACAGGAGAATCACTTGAACCCAGGAGGTAGAGATTGCAGTGAGCCAAGATCGTGCCATTGCACTCCAGCCTGGGTGACA-GAGTGAGACT-TTGTCTCAAAAAATAAA	chr11:47187430-47187701	chr11:47191926-47192207
ARHGAP10	NM_024605	+	chr4:148867768-148887990	chr4:148861051-148867767	6717	chr4:148887991-148944413	56423	NM_024605_intron_13_0_chr4_148861051_f(+)	NM_024605_intron_17_0_chr4_148887991_f(+)	90.476	21	2	0	98	118	5011	4991	1.9	30.1	TTCCATTCCTCTACTTTCTAC	TTTCATTCCTCTACTTCCTAC	chr4:148861148-148861168	chr4:148892981-148893001
ARHGAP23	NM_001199417	+	chr17:36614346-36619623	chr17:36584793-36614345	29553	chr17:36619624-36622407	2784	NM_001199417_intron_0_0_chr17_36584793_f(+)	NM_001199417_intron_5_0_chr17_36619624_f(+)	90.476	21	2	0	18858	18878	1400	1380	1.9	30.1	CACTCCAGCCTGGGCAACAGA	CACCCCAGCCTGGGCAGCAGA	chr17:36603650-36603670	chr17:36621003-36621023
ARHGAP32	NM_001142685	-	chr11:128932175-128936763	chr11:128910905-128932174	21270	chr11:128936764-128963515	26752	NM_001142685_intron_12_0_chr11_128910905_r(-)	NM_001142685_intron_16_0_chr11_128936764_r(-)	86.378	323	37	3	15133	15455	19127	18812	6.55e-105	378	AATTTTTTTTTTTTTTTTGAGACGGAGTCTTTCACTCTGTCACCCAGGCTGGAGTGCAGTGGCTCGATATCTGCTCACTGCAAGCTCTGTCTCCTGGGTTCACACCATTCTCCTGCCTCAGCCTCCCAAGTAGCTGGGACTACAGGCACCTGCCACCATGCCCGGCTAATTTTTTGTATTTTTTTTTAGTAGAGACGGGGTTTCACCATTTTAGCCAGGATGGTCTTGATCTCCTGACCTCATGATCCGCCCGCCTCGGCCTCCCAAAGTGCTGGGATTACAGGCGTGAGCCACCGCGCCCGGCCAAGAATTTTTTTTTTTAA	AATTTTTCTTCTTTTTTTGAGATGGAGTCT--CGCTCTGTTACCCAGGCTGGCGTGCAGTGGTCTGATCTCGGCTCACTGCAACCTCCGCCTCCCAGGTTCAAGCGATTCTCCTGCCTCAGCTTCCCTAGTAGCTGGGACTACAAGCACCTGCCACCATGCCTGGCTAATTTTTTGTA----TTTTTAGTAGAGAC-AGGTTTCACCATGTTAGCCAGGATGGTCTCGATCTCCTGACCACATGATCCGCTCGCCTTGGCCTCCCAAAGTGCTGGGATTACAGGCATGAGCCACCACACCCGGCCTAAAAAAATTTTTTTTAA	chr11:128916720-128917042	chr11:128944389-128944704
ARHGAP32	NM_001142685	-	chr11:128963516-129034322	chr11:128936764-128963515	26752	chr11:129034323-129061977	27655	NM_001142685_intron_16_0_chr11_128936764_r(-)	NM_001142685_intron_20_0_chr11_129034323_r(-)	68.852	2074	522	22	10127	12126	21663	19640	0	841	AACATACAATGTTGGGTTTTCCATTCCTGAGTTATTTCACTTAGAATAATGGTCTTCAACTCCATCCAGGTTGCTGTGAATGCCATTATTTTGTTCCATTTTATGGCTGAGTAGTATTGCATGGTA------TACCACATTTTCTTTATCTACTCATTGATAAATGGGCATTTGGGCTGCTTCCATTTTT-TGCAGTTGCAAATTGTGCTGCTATAAACATGTGTGGGCAAGTGTCCT------ATAATGACTTACTTTCTTCTGAGTAGATACCCAGTAGTGGGATTGTTGGATCAAAAGGTAGATCTACTTTTAATTCTTCAAGGAATGTCCACACTGTTTTCCATAGTGGTTGTACTAGTTTACATTCTCACCA-----------GTTTTCCCTTT…	AACATGCAGTGTTTGGTTTTCTGTTCCTGTGTTAGCTTGCTGAGGATGATGGCTTCCAGCTCTGTCCATGTCCCTGAAAAGGACATGATCTCATTCCTTTTTATGGCTTCATAGTATTCCATGGTGCATATGTACCACATTTTCTTTATCCAGTCTGTCACTGATGGCCATTTGGGTTGGTTCCATGTCTCTGCTGTTGTAAACAGTGCTGCAATAAACATATGTGTGCAAGTGCCTTTATAGTAGAATGATTTATATTCCTTTGGGTAA-----------TGGAATTGCTAGGTCAAATGGTATTTCTGGTTCCAGATCGTTGAGGAATTGCCATAGTGTCTTCCACAAGGGTTGAACTAATTTACATTCCCACCAACAGTGTAAAAGTGTTTGTATT…	chr11:128951390-128953389	chr11:129040315-129042338
ARHGEF10L	NM_018125	+	chr1:17975049-17983203	chr1:17966798-17975048	8251	chr1:17983204-17990941	7738	NM_018125_intron_20_0_chr1_17966798_f(+)	NM_018125_intron_24_0_chr1_17983204_f(+)	83.688	282	36	3	1405	1686	4659	4388	4.81e-81	297	GGTGGCTCGCGCCTGTAATCCTAGCACTTTGGGAGGCCGAGGCGGGCAGATCACCTGAGGTCAGGAGTTCGAGACCATCCTGGCCAACATGGTGAAACCCCATCTCTACTAAAAATACAAAAAAATTAGCCAGACATGGTGGCGCATGTCTGTAGTCCCAGCTACTCGAGAGGTTGAGGCAGGAGAATCACTTGAACCTAGGAGGCGGAGGTTGCAGTGAGCCAAGATCGTGCCACTGTACTCCAGCCTGAGTGATAGAGTGAGACTCCGTCTTAAAAAAAA	GGTGGCTCACGCCTGTAATCCCAACACTTTGGGAGGCCGGGGCGGCCGGATCACCTGAGGTTGGGAGTTCGAGACCAGCCTAGCCAACATGGTGAAACCCCTTCTCTATTAAAAATAC--AAAAATTAGCTGGGTGTGGTGGTGTGCGCCTGTAATCCCAGCTACTCGGGAGGCTGAGGCAGGAGAATCACTTGAACCCGGGAGGCCAAGGTTGCAGTG------GA--GTGCCACTGCACTCCAGCCTGGGTGACAGAGTGAAACTCTGTCTCAGAAAAAA	chr1:17968202-17968483	chr1:17987591-17987862
ARHGEF12	NM_015313	+	chr11:120276827-120302620	chr11:120207985-120276826	68842	chr11:120302621-120308016	5396	NM_015313_intron_0_0_chr11_120207985_f(+)	NM_015313_intron_10_0_chr11_120302621_f(+)	89.041	292	30	1	25555	25844	3893	3602	3.99e-105	379	GTGGCTCATGCCTGTAATCCCAGCAGTTTGGGAGGCCGAGGCGGGCGGATCATGAGGTCAGGAGATCGAGACCATCCTGACTAACACAGTGAAACCCCATCTCTACTAAAAATA--AAAAAAATTAGCCGGGCGTGGTGGCAGGCGCCTGTAGTCCCAGCTACTTGGGAGGCTGAGGCAGGAGAATGGCGTGAACTCGGGAGGCAGAGCTTGCAGTGAGCTGAGATCGCACCACTGCACTCCAGCCTTGGCAACAGAGCGAGACTCCGTCTCAAAAAATAAAAAAAGAAAAA	GTGGATCACACCTGTAATCCCAGCACTTTGGGAGGCTGAGGCGGGTGGATCACGAGGTCAGGAGATCGAGACCATCCTGGCTAACACGGTGAAACCCTGTCTCTATTAAAAATACAAAAAAAATTAGCCGGGCATGGTAGCAGACACCTGTAGTCCCAGCTACTCGGAAGGCTGAGGCAGGAGAATGGCACGAACCCGGGAGGCGGAGGTTGCAGTGAGCTGAGATTGCGTCACTGCACTCCAGCCTGGGCAACAGAGCGAGACTCCATCTCAAAAAAAAAAAAAAAAAAAA	chr11:120233539-120233828	chr11:120306222-120306513
ARHGEF12	NM_015313	+	chr11:120343759-120348235	chr11:120340098-120343758	3661	chr11:120348236-120348864	629	NM_015313_intron_29_0_chr11_120340098_f(+)	NM_015313_intron_35_0_chr11_120348236_f(+)	78.523	298	55	5	3274	3567	348	56	5.68e-63	235	TTTTTTTTTTTGAGATGGAGTCTTGCTGT-GTCGCCCAGGCTGGAGTGCAGTGGCGTGATCTCGGCTCACTGCAAGCTCCGCCTCCCAGGTTTGCACCATTC-CCCTGCCTCAGCCTCCCAAGTAGCTGGGACCACAGGCGCCCGCCACCATGCCCGGCTAATTTTTTTTTATTTTTAGTAGAGACGGGGTTTCACTGTGTTAGCCAGGATGGTCTTGATCTCCTAACCTC--GTGATCCACCTGCCTCAGCCTCCCAAAGTGCTGAGATTACAGGTGTGAGCCACCACGCCTGGCCA	TTTTTTTTTTT----TGGTGTTTCGGTCTTGTTGCCCAGGCTGGAGTGCAATGGCACGATCTCGGCTCACCGTAACCTCCGCCTCCTGGGTTCAAGCAATTCTCCCTGCCTCAGCCTCCCAAGTAGCTGGGATTACAGGCACCTACCACCATGCCCGGCTAATTTTTGTAT-TTTTTAGTAGAGACAGGGTTTTGTCATGTTGGTCAGGTTGGCCTCTAACTCCTGGCCTCAGGTGATACGCCTATCTCGACCTCCCAAAGCACTGGGATTACAGGCATGAGCCACCACATCCGGCCA	chr11:120343371-120343664	chr11:120348291-120348583
ARHGEF12	NM_015313	+	chr11:120346049-120348235	chr11:120345345-120346048	704	chr11:120348236-120348864	629	NM_015313_intron_31_0_chr11_120345345_f(+)	NM_015313_intron_35_0_chr11_120348236_f(+)	69.427	157	34	5	345	500	323	180	5.92e-10	57.2	TGTTGCCCAGGCTGGAGCACAGTGGCTAGTCACAGATGCAGTCATGGTGCACTGCTGCCTCGAACTCCTGGGCTTAAGGGATCCT-CCTGCCTTAGCCTCCCTAGTAGCCGGGACTATAGGCGCACAGCACCACACCCAGCTTGTTGTTTTTTATTT	TGTTGCCCAGGCTGGAGTGCAATGG-----CAC-GA-----TCTCGGCTCACCGTAACCTCCGCCTCCTGGGTTCAAGCAATTCTCCCTGCCTCAGCCTCCCAAGTAGCTGGGATTACAGGCACCTACCACCATGCCCGGCTAAT--TTTTGTATTT	chr11:120345689-120345844	chr11:120348415-120348558
ARHGEF18	NM_015318	+	chr19:7527038-7529576	chr19:7524881-7527037	2157	chr19:7529577-7531803	2227	NM_015318_intron_10_0_chr19_7524881_f(+)	NM_015318_intron_13_0_chr19_7529577_f(+)	71.523	604	112	15	808	1355	1399	800	4.81e-83	300	TTTTTTTAAACAGAGCCTCGCTCTGTCACC-AGGCTGGAATGCAGTGGCGTGATCTCGGCTTACTGCAAGCTCTGCCTATCAGGTCCAAGAGATTCTCCTCCCTCAGCCTCCCGAGTAGCTGGGACTATAGGCACCCGCCACCACGCCCCACTAATTTTTGTGTTTTTAGTAGAGATGGGGTTTCACCATGTTGGCCAGGATGGTCTCAATCTCTCGAC-CTCGTGATCTGCCTGCCTCGGCCTCCCAAAGTGCTGGGATTACAGGCGTGAGCCACCGCTCCCGGCC----------CTGT------ATTATT-------CA-------TTTCTAAATT-----GGATAATACTCAAAC-AAT------AAGTG-----------GCCTGGTATGGTGG…	TTTTTTGAAACAAAGTCTTGCTTGGTCGCCCAGGCTAGAGTGCAGTGGTGCAATCTCGGCTCACTGCAACCTCCACCTCCTAGGTTCAAGCGATTCTCCCACCTTAGCCTCCTGAGTAGCTGGGATTACAGGTATCCACCACCACGTCCAGCTAATTTTTATATTTTTAGTAGAGACAGGGTTTCACCATGTTGGCCAGGCTGGTCTCAAACCCTGGACTCAAGTGATC-ACCCGAGTCGGCCTCCTGAAGTGCTGGGATTACAGGCATGAGCCACCGCACCCAGCCAAAGGATCAGCTATTTTAAAAATATTTTGTCGACATGTGGTCTTGCTATGTTGCCCAGGCTGGT-CTCAAACTCATGGCCTCAAGTGATCCTCCCAAGGCCAGGTATGGCGG…	chr19:7525688-7526235	chr19:7530376-7530975
ARHGEF4	NM_032995	+	chr2:131688525-131704208	chr2:131675072-131688524	13453	chr2:131704209-131785517	81309	NM_032995_intron_0_0_chr2_131675072_f(+)	NM_032995_intron_2_0_chr2_131704209_f(+)	90.847	295	26	1	6388	6681	22976	22682	4.95e-114	407	TTTTTTTTTTTTTGAGACGGAGTCTTGCTGTGTCGCCCAGGCTGGAGTGCAGTGGCACGATCTCGGCTCACTGCAAGCTCCGCCTCCCGGGTTCATGCCATTCTCCTGCCTCAGCCTCCCGAGTAGCTGGGACTACAGGCACCCGCCAACACACTCGGCTAA-TTTTTTTGTGCTTTTAGTAGATACGGGGTTTCACCGTGTTAGCCAGGATGGTCTCGATCTCCTGACCTCGTGATCCACCTACCTCGGCCTCCCAAAGTGCTGGGATTACAGGCTTGAGCCACCGCTCCCGGC	TTTTTTTTTTTTTGAGACGGAGTCTCACTCTGTCACCCAGGCTGGAGTGCAGTGGCGCGATCTCGGCTCACTGCAAGCTCCACCTCCCGGATTCATGCCATTCTCCTGCCTCAGCCTCCCGAGTAGCTGGGACTACAGGCACCCACCACCATGCCCGGCTAATTTTTTTTGTATTTTTAGTAGAGACGGGGTTTCACCATGTTAGCCAGGATGGTCTCGCTCTCCTGATCTTGTGATCCACCTGCCTCGGCCTCCCAAAGTGCTGGGGTTACAGGTGTGACCCAACGCACCCGGC	chr2:131681459-131681752	chr2:131726890-131727184
ARID4B	NM_031371	-	chr1:235409735-235424067	chr1:235403767-235409734	5968	chr1:235424068-235490228	66161	NM_031371_intron_15_0_chr1_235403767_r(-)	NM_031371_intron_20_0_chr1_235424068_r(-)	83.384	331	42	8	4593	4919	39947	39626	7.26e-90	325	TTTTACTTTTTTGGCCAGGTGGGGTGGCTCACGCCTATAATCCCAGCACTTTGGGAGGC-GAGGTGGGCGGATCAC--GAGGTCAGGAGATCGAGACTATCCTGGCTAACATGGTGAAACCCCTTCTCTACCAAAAATACAAAAATTAGCTGGGCGTGGTGGCAGGCACCTGTAATCCCAGCTACTCAGGAGGCTGAGGCAGGAGAATTGCTTGAACCCAGGAGGCGGAGCTTGCAGTGAGCCAAGGTGGTGCCACTGCACTCCAGCCCGG-CAACAGAGCTAGACTCCGCCTCAAAAAAGAAAAAAATAGTTTTCACTTTGTTTACATTT	TTTTACCTTTT-GGCCAGGCACTGTGGCTCACGCCTGTAATCCCAGCACTTTGGGAGGGTGAGGTGGGTGAATCATTTGAGGTCAGGAGTTAGAGACCAGCCTGGCTAACACGGTGAAACCCTGTCTCTACTAAAAATGCAAAA-TTAGCCGGGCGTGGTGGCAGGTGCCTGTAGTCCCAGACACTCAGGAGGCTGAGGGAGGAGAATTGCTTGAACCCAAGAGGCGGAGGCTGGAGTGAGCCAAGATCGTGCCACTGCACTCCAGCCTGGACGACAGAGTAAGACTCTGTCTCAGAAA--AAATAAAT--TTTT---TTTTTTTACCTTT	chr1:235404816-235405142	chr1:235450282-235450603
ARIH1	NM_005744	+	chr15:72810408-72848248	chr15:72767356-72810407	43052	chr15:72848249-72853823	5575	NM_005744_intron_0_0_chr15_72767356_f(+)	NM_005744_intron_4_0_chr15_72848249_f(+)	84.718	301	40	4	8886	9182	3653	3355	1.26e-88	324	GGTGGCTCACGCCTGTAATCCCAGCACTTTGGGAGGCCGAGGCAGGCGGATCACCTGAAGTCAGGAGTTCGAGACCAGCCTGGCCAA-ATGGCGAAACCCCGTCTCTACTAAAAAAATACAAAAATTAGCCGGGCATGGTGGTGGGCGCCTGTAATCCCAGCTACTCGGGAGGCTGAGGCAGGAGAATCACTTGAACCCAGGAGACAGAGGTTGCAGTGAGCCAAGATTATGCC---ATTGCACTCCAGCCTGGGCAACAAGAGTGAAACTCCATCAAAAAAAAAAAAAAAAAAGAAGAAA	GGTTGCTCACGCCCGTAATCTTAGCACTTTGGGAGGCAGAGGTGGGTG-ATCACTTGGGGTCAGGAGTTCAAAACCAGCCTGGCCAACATGGTGAAACCTCGTCTCTACTAAAAATACAAAAAAATTAGCCGAGCATGGTGGCAGGCACCTGTAATCCCAGCTACTCAGGAGGCTGAGGCAGGAGAATCACTTGAACCTAGGAGGTAGAGGTTGCAGTGAGCCGAGATCATGCCACTACTGCACTCCACTCTGGGCAAC-AGAGAGAGATTCCATCTTAAAAAAACAAAAAACAAAAAAAA	chr15:72776241-72776537	chr15:72851603-72851901
ARIH1	NM_005744	+	chr15:72810408-72853890	chr15:72767356-72810407	43052	chr15:72853891-72855734	1844	NM_005744_intron_0_0_chr15_72767356_f(+)	NM_005744_intron_5_0_chr15_72853891_f(+)	82.222	315	43	4	6813	7124	452	148	2.78e-84	309	TTTTCTTTTCTTTTCTTTTCTTTTTTGG--AGACAGAGTCTTTTCTCTCTTGCCCAGGCTGGGGTGCAGTGGCGCCATCTCGGCTCACTGCAACCTTCGCCTGCTGGGTTCAAGCGATTCTCCTCCTTCAGCCTCCCGAGTAGCTGGGATTACAGGCGCCCACCACTACGCCCGGCTAA-TTTTGTATTTTTGGTAGAGACGGGGTTTCACCATGTTGGCCAGGCTGATCTCGAACTCCTGACCTCAGGTGATCCACCCGACTTGGCCTCCCAAAGTGCTGGGATTACAGGCATGAGCCACTGCACCCGGCCAGT	TTTTATTTTATTTTATTTTATTTTTTATTAAGAGGGAGTCTCG-CTCTGTCACCCAGGCTGGAGTGCAGTGGCGCCATCTCGGCTCACTGCAACCTCTGCCTCCAGGGTTCAAGCGATTCTCCTGCCTCAGCCTCCCGAGTAGCTCGGATTACAGGCTTGTGCCACTGTGCCCAGCTAATTTTTGTATTTTTAGAAGAGACAGGGTTTCGCCATGTTGG---------TCTTGAACTCCTGATCTCAGGTGATCCACCCGCCTCGGCCTCCCTTAGTGCTGGGATTACAGGCATGAGCCACCACACCTGGCCTGT	chr15:72774168-72774479	chr15:72854038-72854342
ARMC8	NM_213654	+	chr3:137928659-137942575	chr3:137907373-137928658	21286	chr3:137942576-137947759	5184	NM_213654_intron_1_0_chr3_137907373_f(+)	NM_213654_intron_5_0_chr3_137942576_f(+)	85.714	294	37	3	19645	19935	2570	2279	6.33e-92	333	AAATATGTGTTGGCTGGGCACAGTGGCTCATGCCTGTAATCCCAGCACTTTGGGAGGCCAAGGCGGGCGGATCACGAGGTCAGGGGTTCAAGACCAGCCTGGCCAACATGGTGAAACCCCATCTCTACTAAAAATACA---AAAATTAGCTGGATGTGGTGGTGCGCGCCTGTAATCCCAGCTACTCAGGAGGCTGAGGCAGGAGAATTGCTTGAACCCGAGAGGCGGAGGTTGCAAGTGAGCCAAGATCATGCTGCTGGACTCTAGCCTGGGCAACAGAGCGAGACTTCGTCT	AAAGATGT-TAGGCTGGGCGCAGTGGCTCACGCCTGTAATCCCAACACTTTGGGAGGCCGAGGCGGGTGGATCACGAGGTCAGGAGTTCGAGACCAGCCTGGCCAATATGGTGAAACCTTGTCTCTACTAAAAATACAAAAAAAATTAGCCGGTCATGGTGGTGCACACCTGTAATCCCAGCTACTTGGGAGGCTAAGGCAGGAGAATTGCTTAAACCTGGGAGGTGGAGGTTGC-AGTGAGTCGAGATCAAGCCACTGCACTCCAGGCTGGGCAACAGAGCAAGACTCCATCT	chr3:137927017-137927307	chr3:137944854-137945145
ARPC4	NM_005718	+	chr3:9839343-9845697	chr3:9834809-9839342	4534	chr3:9845698-9847893	2196	NM_005718_intron_0_0_chr3_9834809_f(+)	NM_005718_intron_4_0_chr3_9845698_f(+)	100	12	0	0	1666	1677	225	214	7.1	22.9	CCACCCCAGACA	CCACCCCAGACA	chr3:9836474-9836485	chr3:9845911-9845922
ARSE	NM_000047	-	chrX:2871184-2876476	chrX:2867769-2871183	3415	chrX:2876477-2878418	1942	NM_000047_intron_5_0_chrX_2867769_r(-)	NM_000047_intron_8_0_chrX_2876477_r(-)	79.739	153	26	2	677	824	604	452	8.95e-33	132	GGTCAGGCGCGGTGGCTCATGCCTGTAATCCCAGCACTTTGGGAGGCCAAGGTGGGTGGATCGCTTGAGGCCAGGACTTTGAGACCAGCCTGGGCAGCATGGCGAAACCCTGTCTC--TACGAAAAAGAAAAAGAAAGAAAGAA---AAGGAA	GGTCAGGCGTGGTGGCTCATGCCCATTATCTGAGCACGTTGGGAGGCCAAGGTGGGAGCATTGCCTGAGCCCAGGTGTTTAAGACCAGCTTGAGCAACATGGTGAGACCCTGTCTCTATATAAGAAAGGAAAAAAAATAAAGAAGGGAAGGAA	chrX:2870360-2870507	chrX:2877815-2877967
ASAP1	NM_018482	-	chr8:131164982-131181313	chr8:131149285-131164981	15697	chr8:131181314-131191509	10196	NM_018482_intron_16_0_chr8_131149285_r(-)	NM_018482_intron_20_0_chr8_131181314_r(-)	84.3	293	46	0	13882	14174	2574	2282	5.79e-88	322	TTTTTTTTTTTTTTTTTTGAGACGGAGTTTCACTCTTGTTGCCCAGGCTGGAGTGCAGTGGCGAGATCTCGGCTCAGTGCAACCTCCACCTCCCAAGTTCAAGCGATTCTCCTGCCTCAGCCTCCCGAGTAGCTGGGATTACAGGCACCCGACACCACGCCCGGCTAATTTTGTATTTTTAGTAGAGACAGGGTTTCTCCATGTTGATCAGGCGGGTCTGGAACTCCCGACCTCAGGTGATCCACCCACCTCAGCCTTTCAAAGTGCTGGGATTACAGGCATGAGCCACCTCG	TTTTTTTTTTTTTCTTTTGAGACAGAGTTTTGCTCTTGTTGTCCAGGCTGGAGTGCAATGGCGTGATCTCGGCTCACTGCAACCTCTGCCTCCTGGATTCAAGCGATTCTCCTGCCTCAGCCTCCCAAGTAGCTGGGATTACAGGTATGCGCAACCACACCTGGCTAATTTTGTACTTTTAGTAGAAACGGGGTTTTGCCATGTTGGTCAGGCTGGTGTTGAACTCCTGTAATCTAATAATCCACCTGCCTCAGCCTCCCAAAGTGCGGGGATTACAGGCGTGAGCCACCGCG	chr8:131150808-131151100	chr8:131188936-131189228
ASCC3	NM_006828	-	chr6:101163338-101173579	chr6:101127629-101163337	35709	chr6:101173580-101214440	40861	NM_006828_intron_28_0_chr6_101127629_r(-)	NM_006828_intron_31_0_chr6_101173580_r(-)	85.563	284	39	1	30366	30649	21508	21227	1.02e-88	325	GGTGGCTCACGCCTGTAATCCCAGCACTTTGGGAGGCCGAGGCTGGCGGATCACGAGGTCAGGAGATCGAGACCATCCTGGCTAATACGGTGAAACCCTGTCTCTACTAAAAATACAAAAAAATTAGCCGGGCGTGGTGGCGGGTGCCTGTAGTCCCAGCTACTCTGGAGGCTGAGGCAGGAGAATGGTGTCAACCCGGGAGGCGGAGTTTGCAGTGAGCCGAGATCGCGCCACTGCATTCCAGCCTGGGTGACAGAGGGAGACTCCATCTCAAAAAAAAAAAA	GGGGGCTCACGCCTGTAATCCCAGCACTTTGGGAGGCCGAGGCAGGCGGATCACAAGGTCAGGAGTTAGAGACCAGCCTGATCAACACGATGAAAACCCATCTCTACTAAAAATACAAAAA--TTAGCTGAGCATGTTGGTGCGCGCCTATAATCCCAGCTACTCAGGAGGTTGAGGCAAGAGAATCGCTTGAACCTGGGATGCAGAGGTTGCAGTGAGCCGAGATTGCACCATTGCACTCCAGCCTGGGTGACAGAGCGAGACTCCATCTCAAAAAAAAAAAA	chr6:101132689-101132972	chr6:101192933-101193214
ASH1L	NM_018489	-	chr1:155365250-155429689	chr1:155349908-155365249	15342	chr1:155429690-155447676	17987	NM_018489_intron_20_0_chr1_155349908_r(-)	NM_018489_intron_24_0_chr1_155429690_r(-)	73.529	680	130	20	13550	14199	4399	3740	6.95e-103	370	TTTGTTTTGTTTTCCTTTTTTTTTGAGACCGTGTCTCACTCTGTT-GCCTAGGCTGGAGTGCAGTA-CGTGATCTTGACACACTGCAACCTCCACCTCTACCTCTGCCTCCCAGGTTCAAGCGATTCTCCTATTTCAGCCTCCCAAGTAGCTGGGATTACAGGCGTGTGCCACCACACCCAGCTAATTTTTGTA----TTTTTAGTAGAGTTGGG-GTTTCACCATGTTGGCCAGGCTGGTCTTGAACTCCTGACCTCAAGTGATCTGCCTGCCTCAGCCTCCCAAAGTGTTGTTGGGATTACAGGCATGA---ACCATTGCGCCCAGCCAAGGTTGGTTTTTTTG----TTTGTTTGA----TTTTTGT-------TTTTTTTTGAGACGGAGTCTCG…	TTTCTATTTTTTTTTTTTTTTTTTGAGACAGAGTATCACTCTGCCAGCCCAGGCTGGAGTGAAGTGGCACGATC---ACAGCTTACAGTAGCAGCCTTGAACTC------CCGGGCTCAAGTGATCAACTTGCCACAGCCTCCTGAGTAGCCAGGACTACAGGCGTATGCCATCATGCCCAGCTAATTTAAAAAACATTTTTCTGTAGAGATGGGAGGCTC-CTATGTTGCCCAGGCTGGTCTTCAACTCCTAGGCTCAAGTGATACTTCAACCTCA-CCTCTCAAAGTGTTGA---GATTACAGGCATTAGCCACCATT---CCCAGCCTCT-TTATTTATTAAGACATTTAGTCTTAACAATATATATACATATATTTTTTTTGAGACAGACTCTCA…	chr1:155351051-155351700	chr1:155443278-155443937
ASH1L	NM_018489	-	chr1:155490891-155491409	chr1:155452241-155490890	38650	chr1:155491410-155531943	40534	NM_018489_intron_25_0_chr1_155452241_r(-)	NM_018489_intron_26_0_chr1_155491410_r(-)	82.935	586	84	5	8980	9552	10784	10202	6.96e-171	598	AACAATCTT-GGCTGGGCACAGTGGCTCACACCTGTAATCCCAGCACTTTGGGAGACCCAGGCGGGTGGATCACCTGAGGTCGGGAGTTCGAGACCAGCCTGACCAACATGGAGAAACCCTGTCTCTACTAAAAATACAAAAAATTAGCCGGGCGTGGTGGTGCATGCCTGTAATCCCAGCTACTTGGGAGGCTGAGACAGGAGAATCGCTTGAACCCAGGAGGAAGAGGTTGTGGTGAGCCGAGATCCCGGCATTGCACTCCAGCCTGGGCAACAAGAGCAAAACTCCATCTCAAAAAGAAAAGAAAGAAACAATCTT----GCCGGGCGTGGTGGCTCACCCCTGTAATCCCAGCAGTTTAGGAGGCCAAGGTGGGTGGATCACAAGGTCAAGAGAT…	AAGAATCTACGGCCGGGCGCAGTGGCTCACGCCTGTAATCCCAGCACTTTGGGAGGCCGAGGCGGGCGGATCAC--GAGGTCAGGAGATCGAGACCATCCCGGCTAAAACGGTGAAACCCCGTCTCTACTAAAAATACAAAAAATTAGCCGGGCGTAGTGGCGGGCGCCTGTAGTCCCAGCTACTTGGGAGGCTGAGGCAGGAGAATGGCGTGAACCCGGGAGGCGGAGCTTGCAGTGAGCCGAGATCCCGCCACTGCACTCCAGCCTGGGCGAC-AGAGCGAGACTCCGTCTCAAAAAAAAAAAAAAAAAAGAATCTTGCAGGCCAGGAGTGTTGGCTCACACCTGTAATCCCAGCACTTTGGGAGGCTAAGACAGGTGGATCACAAGGTCAAGAATT…	chr1:155481339-155481911	chr1:155521160-155521742
ASPH	NM_032468	-	chr8:62531537-62557191	chr8:62538840-62546241	7402	chr8:62557192-62559308	2117	NM_032468_intron_0_0_chr8_62538840_r(-)	NM_032468_intron_7_0_chr8_62557192_r(-)	70.238	252	66	1	5222	5473	840	598	2.79e-28	120	CACAGTGGTTCACGCATGTAGTGTCAGCACTTTGGGGTGCCAAGGTGGGAGGATTGCTTGAGCTCAGGAGTTTGAGACCAGCCTGGGCAACATAGTGAGACCCCATCTCTTAAAAAAAAAAAAAAAAAAAAAAAAAAAGCCGGGCTTGGTGTCACGTGCCTGTAGTCCTAGCTACTCAGAAGGCTGAGGTGGAAGAATTCCTTGAGTCCAGGAGGTCAAAGCTGCAGTAGGCTATGATCGCACCACTGCACT	CACAATGGCTCATGCCTGCAATCCCAACACTTTGGAAAGCTGAGGCAGGAGAATTGCTTGAGGCCAGGAGTTTGAGACCAGCTTGGGCAACATAAGGAGACCTTGCCACT---------ATAAAAAATTTAAAAATTGGCAGGGCATGGTAGCATATGCCTGTGGTTCCAGCTACTTGAGAGGCTGAGGTGAGAGGACTGCTTGAGCATGGGAGGTCAAGGCTGGAGTGAGCTGTGTTCAAGCCGCTGCACT	chr8:62540769-62541020	chr8:62558469-62558711
ASPH	NM_032468	-	chr8:62531537-62596747	chr8:62538840-62546241	7402	chr8:62596748-62602231	5484	NM_032468_intron_0_0_chr8_62538840_r(-)	NM_032468_intron_13_0_chr8_62596748_r(-)	84.314	51	6	1	5299	5349	2614	2566	3.4e-08	53.6	CCAGCCTGGGCAACATAGTGAGACCCCATCTCTTAAAAAAAAAAAAAAAAA	CCAGCCTGGGCAACAAAGCAAGACCC--TTTCTTAAAAAAAAAATTAAAAA	chr8:62540893-62540943	chr8:62599618-62599666
ASS1	NM_054012	+	chr9:133327611-133333976	chr9:133320383-133327610	7228	chr9:133333977-133339497	5521	NM_054012_intron_0_0_chr9_133320383_f(+)	NM_054012_intron_3_0_chr9_133333977_f(+)	71.479	284	66	3	4065	4345	1134	863	1.72e-36	147	GTGGCCCATGCCTGGAATCCCAGCACTTTGAGAGGCTGAGGCAGGCAGATCGCTTAAGTCCAGGAGTTCGAGTCCAGCCTGGGCAATGTAGTGAAACCCCATCTCTACAAAAAATACA-AAAATTAGGCAGGTGTGGT--GGCATGTGCCTGTAGTCCCAGCTACTTGGGGGTGGTGGCACTGAGCTGGGATGGGAGGATCCCTTGAGCCCAAGAGGTGGAGGCTGTGGTGAGCTGAGATTGCATCACTGCACTCCAGCCTAGGTGACAGAATGAGACCCTGTC	GTGGCCCACGCCTGTAATCCCAGTGCTTTGGGAGGCCAAGGCTGGTGGATCATTTGAGGTCAGGAGTTCAAGACCAGCCTGCCCAACATGGCGAAACCCCGTCTCTACTAAAAATACAAAAAATTAGCCGGGTGTGGTGGGGTACACACCTGTAATCCCAGCTACTCAGGAG------------GCTGAGGCAGGAGAATTGCTTCAATCTGGGAGGCAGAGGTTGCAGTGAGCCAAGATCGAGCCACTGCACTCCAGCCTGGGCGTCAGAGTGAGACTTTGTC	chr9:133324447-133324727	chr9:133334839-133335110
ASS1	NM_054012	+	chr9:133352258-133370410	chr9:133346903-133352257	5355	chr9:133370411-133374891	4481	NM_054012_intron_7_0_chr9_133346903_f(+)	NM_054012_intron_12_0_chr9_133370411_f(+)	75.391	256	61	2	4271	4526	1386	1133	1.11e-43	170	TTGCTCTCTCACCCAGGCTGGAGTGCAGTGGTGCAATCTCGGCTCACTGCAACCTCCGCCTCCCAGGTTCAAGCAATTCTCCTGCCTCAGCCTCCTGAGTAGCTGGGACTACAGGCGCATGCCGCCATACCCGGATAATTTCTTTTGTATTTTAGTAGAGATGGGGTTTCACCGCGTTGCCCAGGCTGGTGTCGAACTCCTGAGCTCAGGCAGTCCACCCACCTCAGCCTCCCAAAGTGCTAGGATTACAGGTGTG	TTGCTGTGTTGCCCAGGCTGGAGTGCAGTGGCATGATCATGGCTCAATGCGCCCTTGATCTCACAGACTCAAGAGACGCTCCCACCTCAGCCTCCCAAGTAGTTGGGACCACGAGCACATGCCACCACGCTTAGCTAATTT-TTTTAT-TTTTAGTAGAGATGAGGTCTCACTATGTTGCCCAGGCTGGTCTTGAACTCCTGGCCTCAAGCGATCCTCCTGCCTTGGCCTCCCAAAGAGTTGGGATTACAGGTGTG	chr9:133351173-133351428	chr9:133371543-133371796
ASXL2	NM_018263	-	chr2:26022254-26029206	chr2:25994410-26022253	27844	chr2:26022405-26029097	6693	NM_018263_intron_7_0_chr2_25994410_r(-)	NM_018263_intron_8_0_chr2_26022405_r(-)	86.207	290	35	2	23969	24258	1450	1166	4.57e-93	338	GTGGCTCGTGCCTGTAATCCCAGCACTTTGGGAGGCTGAGGTGGGTGGATCACCTGAGGTCAGGAGTTTGAGACCAGCCTGGCCAACATGGTGAAACCCCGTCTCTACTAAAAATACAAAAATTAGCTGGGCGTGGTGGTGGGCACCTGTAATCCTAGCTACTCAGGAGGCTGAGGCAGGAGAATCACTTGAACCTGAGAAGCAGAGGTTGCAGTGAGCTGAGATTGTGCCATTGCACTCCAGTCTGGGTGACAAGAGCGAAACTCCATCTCAAAAAAACAAAAAAAAGA	GTGGCTCACGCCTGTAATCCCAGCACTTTGGGAGGCCGAGGAGGGTGGATTACCTGAGGTCAGGAGTTTGAGACCAGCCTGGCCAATATGGTGAAACCCCATCTCTACTAAAAATACAAAAATTAGCTGGGCGTGGTGGTGGGCATCTGTAATCCCAGCTTCTTGAGAGGCTGAGACAGGAGAATCGCTTGAACCCAGGAAGCGGAGGTTGTAGCGAACCAAGACTGTGCCACTGCACTCCAGCCTGGGCAAC-AGAGCGAGAC----TGTCAAAAGAAAGAAAGAAAGA	chr2:25997996-25998285	chr2:26027648-26027932
ATE1	NM_007041	-	chr10:123629521-123683844	chr10:123600779-123629520	28742	chr10:123683845-123687358	3514	NM_007041_intron_3_0_chr10_123600779_r(-)	NM_007041_intron_10_0_chr10_123683845_r(-)	73.393	669	113	16	6105	6752	2239	1615	1.18e-108	390	TGGCTTATGCCTGTAATCCTAGCAACTCAGGAGGCTGAGGCA-GGAGGATCAGTTGAACCCAGGAGTTTGAAACCAGCCAGGGCAACATAATGAGAACCCCCATTTCT-AAAAGAAAAATAAAAA----AATTATCTGGGCGTAGTGGCGTGTGCCTGTAGTCCCAGCTGTGAGAGAGACTGAGGTGGGAAGATCATTTCAGCC------TTGAAGTTTGAGGCTGCAGTGAGCTATGATTGCACCACTGCAGTTCAGCCTGGGCAACAGAGTAATACCACATCTCTAAAAATAAAAATGAAAAAAAAACTTAAGAATTTTAAGTCAGAGTGGCTGTATTCTTATCAAAGTAGACTTCAGGGCGGCTGGGCGCTGTGGCTCACGCCTGTAATCCCAGCA…	TGGCTCAAGCCTATAATCCCAACACTTTGGAAGGCCAA--CATGGAAGATCACTTGAGGTCAGGAGTTCAAGACCAGCCTGTGCAACATACCAA-ATCTCTGTTTTCACAAAAAAAAAATAATAATCATAATTAATCAGGTTTTGTGGCCTGTGCCTGTGGTCCCAGCTACTTGGGAGGCTGAGGTGGGAGGAGGCTTGAGACCAGGAATTTGAGATTTGAGGCTGCAGTAAGCTATGAACACACCACTGCATTCCAGCCTGAGCAAAGGAGCAAGACTGCCTCTTAAAAAAAAAAAA--AAAATTAAAGTTAAAAA---------AGA-----------------AATG-------------GGCCAGGTGCAGTGGCTCATGCCTATAATCCCAGCA…	chr10:123622769-123623416	chr10:123685120-123685744
ATG2B	NM_018036	-	chr14:96807859-96813678	chr14:96800839-96807858	7020	chr14:96813679-96829151	15473	NM_018036_intron_35_0_chr14_96800839_r(-)	NM_018036_intron_40_0_chr14_96813679_r(-)	70.014	737	183	11	2258	2962	8167	7437	5.74e-88	318	TTGCTGGGTCGAATGGTAGATCTACTTTTAGTTTTTTAAGGAATTTCCATACTGCTTTCCATAATAGTTGTACAAGTTTACATTCCTACCAGCAGTGTAAAAGTGTTCCTTTTTT---ACGATGTC--CATCCCAACATCTATTGTTTTT------------------TGACTTTTTAATTATGGCCATTCTTGCAGGAGTAAGGTGGTATCTCATTGTGTTTTTAATTTGCATTTTCCTGATGATTAGTGATGTTGAACACTTTTT--CATGGTTGTTGGCTGTTTAAATATCTTCTTTG-AGAAATATATAATCATGTCCCTTGCTCACTTTCTGATGGGATTATTTTTTTCTTGCCGATTTGTTTGAACTCCTTGTAGATTCTGGATATTAGTCCT…	TTGCTAGGTCAAATGGTATTTCTGCCTCTAGGTCTCTGAGGAATCGCCACACTGTCTTCCATAATGGTTAAACTAATTTACACTCCCATCAACAGTGTAAAAGCATTCCTTTTTCTCCACAATCTCACCAGCCCGTG-TGTTTTGTTTTTGTTGTTATTGTTGTTGTTTTACTTTTTAATAATAGCCATTTTGAGTGGTGCGAGATGGTATCTCATTGTGGTTTTGATTTGCATTTCTCTAATGAC-AGTGATGTTGAGCTTTTTTTTCCACATTTGTTGGTCACATGTATGTTGTCTTTTCAGAAGTGTCTGTTCACATCCTTTGCCCACTTTTTAATGGGGTTGTTTTTTTCTTGTAAATTTGTTA-AGTTCCTTACAGATGCTGAATTTTAGACCT…	chr14:96804897-96805601	chr14:96820985-96821715
ATG7	NM_006395	+	chr3:11399892-11406208	chr3:11389510-11399891	10382	chr3:11406209-11421445	15237	NM_006395_intron_11_0_chr3_11389510_f(+)	NM_006395_intron_15_0_chr3_11406209_f(+)	83.974	312	44	4	6332	6640	12305	11997	2.28e-89	325	AGGCCGGGCGCAATTGCTCACGCCTGTAATCCCAGTGCTTTGGGAGGCTGAGGCGGGTGGATCACGAAGTCAAGAGATTGAGATCCATCCTGGCCAACATGGTGAAACCCCGTCTCTACTAAAAATACAAAAA--TTAGCTGGGCGTGGTGGCGCACACCTGTACTCTCAGCTACTTGGGAGGCTGAGGCAGGAGAATCGCTTGAACCCGGAAGTCAGAGGTTGCAGTGAGCCGAGATCACGCCACTGCACTCCAGTCT-GGTCACAGAGTGAGACTCCATCTCACCAAAAAAAAAAAAAAAAAAAAAAAAA	AGGCCGGGCGCGGTGGCTCACGCCTGTAATCCCAGCACTTTGGGAGGCCGAGGAGGGCGGATGATGAGGTCAGGAGATCAAGA-CCATCCTGGCTAACACGGTGAAACCCCGTCTCTACTAAAAATACAAAAAAATTAGCTGGGCGTGGTAGTCGGCACCTGTAGTCCCAGCTACTCGGGAGGCTGAGGCAGGAGAATGGCGTGAACCCGGGAGGTGGAGCTTGCAGTGAGCCGAGATGGTGCCACTGCACTCCAGCCTGGGTGACAGAGCAAGACTCCGTCTCA--AAAAATAAAAATAAAATATAAATAA	chr3:11395841-11396149	chr3:11418205-11418513
ATM	NM_000051	+	chr11:108098322-108138069	chr11:108093914-108098321	4408	chr11:108138070-108139136	1067	NM_000051_intron_0_0_chr11_108093914_f(+)	NM_000051_intron_16_0_chr11_108138070_f(+)	84.091	264	39	2	3853	4113	509	246	1.7e-76	280	GAGCCTTCCTCTGTTGCCCAGGCTGGAGTACAGTGGCTCGATCTTGGCTCACTGAAAGCTCTGCCTCCC-AGATTCAAGCGATTCTCCTGCCTCAGCCTCCTGAGTAGCTGGGATTACAGGCGCGCGCCACCAAGCCCGGCTAATTTTTGTATTTTTAGTAGAGACAGGGTTTCACCATGTTGGTCAGGCTGGTC--GAACTCCTGACCTTGTGATCCTCCCACCTTGGCCTCCCAAAGTGCTGGGATTACAGGCGTGAGCCAC	GAGTCTCGCTCTGTCGCCCAGGCTGGAATGCAGTGGCATGATCTCGGCTCACTGCAACCTCCACCTCCCCAGGTTCATGCCGTTCTCCTGCTTCAGCCTCCCGAGTAGCTGGGACTACAGGCGCCCGCCACCACGCCCATCTAATTTTTGTGTTTTTAGTAGAGATGGGGTTTCACCACGTTAGCCAGGATGGTCTTGATCTCCTGACCTCATGATCAGCCCGCCTTGGCCTCCCAAAGTGCTGAGATTACAAGCGTGAGCCAC	chr11:108097766-108098026	chr11:108138315-108138578
ATP2C1	NM_014382	+	chr3:130649260-130660543	chr3:130613620-130649259	35640	chr3:130660544-130672664	12121	NM_014382_intron_0_0_chr3_130613620_f(+)	NM_014382_intron_6_0_chr3_130660544_f(+)	85.816	423	46	5	18089	18500	4068	3649	1.71e-136	482	CAATGATAGACTGGATTAAGAAAATGTGGCACATATACACCATGGAGTACTATGCAGCCATAAAAAATGATGAGTTCATGTCCTTTGTAGGGACATGGATGAAATTGGAAATCATCATTCTCAGTAAACTATCGCAAGAACAAAAAACCAAACACCACATATTCTCACTCATAGGTGGGAATTGAACAATGAGACCACATGGACACAGGAAGGGGAATATCACACTCTGGGGACTGTTGTGGGGTGGGGGG-------AGGGATAGCATTGGGAGATA-TACCTAATGCTAGATGACGAGTTAGTGGGTGCAGCACACCAGCATGGCACATGTATACATATGTAACTAACCTGCACAATGTGCACATGTACCCTAAAACTTAAAGT---ATAATAAAAA…	CAATGATAGACTGGATTAAGAAAATGTGGCACATATACAGCAGGGAATACTATGAAGCCATAAAAAAGGATGAGTTCTTGTCCTTTGTAGGGACATGGATGAAGCTGGAAACCATCATTCTGAGCAAACTATCACAAGGACCCAAAACCAAACACCACATGTTCTCACTCATACGTGGGAATTGAACAATGAGAACACTTGGACACGGGGTTGGAAACATCACACACCGGGGCCTGTCGTGGGGTGGGGGGAGGGGGGAGGGACAGCATTAGGAGATATTATCTAATG-TAAATGACAAGTTAATGGGTGCTGCACACCAACATGGCACTTGTATACATATGTAACAAACCTGCATGTTGTGCACATGTACCCTAAAAC--AAAGTATAATAATAAAAA…	chr3:130631708-130632119	chr3:130664192-130664611
ATP7A	NM_000052	+	chrX:77270159-77275895	chrX:77268610-77270158	1549	chrX:77275896-77276441	546	NM_000052_intron_9_0_chrX_77268610_f(+)	NM_000052_intron_12_0_chrX_77275896_f(+)	74.828	290	58	7	1024	1300	412	125	1.8e-45	176	GGTGGCTCATGCCTGTAATCCCAGCGCTTTGGGAGGCCGAGGTGGGTGGATCAC--GAGGTCAGGAGTTTGAGACCGGCCTGGCCAACATGGTGA-ACCCCATCTCTACTAAAAATACAAA-----AATTAGCCAGGCATGGTGGCGCGCGTCTGTAA----TCCCAGCTACTCGGGAGGCTGAGGCAGGAGAATTGCTTGAACCCAGGAGG-CAGGGGTTGCAGTGAGCCGAGATCATGCTACTGCACTCCAGCCTGGGTAACAGAGTGAGACTCTGTCTCAAAATAAA	GGTGGCTCACACCTGTAATCCCAACACTTTGAGAGACTAAGGCAGGATGATAGCTTGAGTCCAGGAGTTCGAGACCATCCTGGGCAACTTAGGGAGACCCTGTTTCTA-TAAAAAAAAATTTTTTTAATTAGCTGGGTGTGGTGGCATGTGCCCACACACAGTCCCAGCTACTCGGGAGGCTGAGGCAGAAGGATCGCTTGAACTTAGGAGGTCAAGGGT-GCAGTGAGCCATGATGGTGCCACTGCACTCCAGCCTGTGCAACAGAGTGAGACCCTATCTCAAAACAAA	chrX:77269633-77269909	chrX:77276020-77276307
ATP9A	NM_006045	-	chr20:50255882-50307358	chr20:50245612-50255881	10270	chr20:50307359-50310546	3188	NM_006045_intron_12_0_chr20_50245612_r(-)	NM_006045_intron_20_0_chr20_50307359_r(-)	70.927	313	71	4	6967	7271	2824	2524	4.93e-38	154	AGGCTTGGTACGGTGGCTCCTGCCTGTAAT------ACTTTGGGAGGCCAAGGCAGGAGGATCACTTGAGCCAACGAGTTTCAGTCCAGCCTGGGCATCATTGCCAGACTCCACCTCTACTAAAA--GCAAAAAAATTAGCTGGGCATGGTGGTGCACACCTGTAGTCCCAGCTACTGGGAAGGTTGAGGTCAGGAGGTCCAGGTTGAGGTCACTCGAGTCCAGGAGGTCGAGGCTGTAGTGAGTCGTGATTGTGCCATTGCGCTCTAGCCTGGGCAACACAGCAAGACCCTGTCTCAAAAAAATAAAGAAAA	AGGCCAGGTGCAGTGGCTCATGCCTGTAATCCCAGCACTTTGGGAGGCTGAAGTGGGCGGATCACTTGAGGCCAGGAGTTTGAGACCAGCATGGCCAACATGTTGAAGCCCTGTCTCTACTAAAAATACAAAAAAATTAGCCAGGCATGGTGGCGCGTGCCTGTAATTGCGGCTACTCAGGAGGCTGAGG-CAGGAG-----------AATCGCTTGAACCCAGGAGGTGAAGGTTGCAGTAAGCTGAGATCGCGCCACTGCATTCCAGCCTGGGCGACAGAGCGAGACTCCGTCTCAAAAAAGAAAAGAAAA	chr20:50248611-50248915	chr20:50307723-50308023
ATP9A	NM_006045	-	chr20:50290692-50307358	chr20:50287797-50290691	2895	chr20:50307359-50310546	3188	NM_006045_intron_16_0_chr20_50287797_r(-)	NM_006045_intron_20_0_chr20_50307359_r(-)	82.667	300	51	1	2049	2347	2828	2529	1.21e-83	304	ATTCCGGCCAGGCGTGGTGGCTCACGTCTGTAGTCCCAGCACTTTGGGAGGCCAAGACGGGTGGATCACTTGAGCCCAGGAGTTTGAGACCAGCCTGGGCAACATGGTGAAACCCCATCTCTACTAAAAATACAA-AAAATTAGCCCGGCGTGGTGGCACACACCTGTAATCCCATCTACTCTGGAGGCTGAGGTGTGAGAATCGTTTGAACCCGGGAGGCAAAGGTTGTGGTGAGCTGAAATAGCACCACTGCACTCCAGCCTGAACAACAGAGTGAGACTTCGTCTCAAAAAAAAAAA	ATTCAGGCCAGGTGCAGTGGCTCATGCCTGTAATCCCAGCACTTTGGGAGGCTGAAGTGGGCGGATCACTTGAGGCCAGGAGTTTGAGACCAGCATGGCCAACATGTTGAAGCCCTGTCTCTACTAAAAATACAAAAAAATTAGCCAGGCATGGTGGCGCGTGCCTGTAATTGCGGCTACTCAGGAGGCTGAGGCAGGAGAATCGCTTGAACCCAGGAGGTGAAGGTTGCAGTAAGCTGAGATCGCGCCACTGCATTCCAGCCTGGGCGACAGAGCGAGACTCCGTCTCAAAAAAGAAAA	chr20:50288345-50288643	chr20:50307719-50308018
ATP9B	NM_198531	+	chr18:76886267-76967012	chr18:76873355-76886266	12912	chr18:76967013-76973961	6949	NM_198531_intron_3_0_chr18_76873355_f(+)	NM_198531_intron_9_0_chr18_76967013_f(+)	87.879	297	36	0	5052	5348	1245	949	6.79e-104	374	TTTTTTTTTTTTTGAGACAGAGTCTTGGTCTGTCGCCCAGGCTGGAGTGCAGTGGCGCGATCTCGGCTCACTGCAAGCTCCGCCTCCCGGGTTCATGCCATTCTCCTGCCTCAGCCTTCCAAGTAGCTGGGACTACAGATACCTGCCACCATGCCCTGCTAATTTTTTGTATTTTTAGTAGAGATGGGGTTTTACCATGTTGGCCAGGATGGTCTCGATCTCCTGACCTCGTGATCCGTCCGCCTCAGCCTCCCAAAGTGCTGGGATTACAGGTGTGAGCCACCGTGCCCGGCCAAT	TTTTTCTTTTTTTGAGATGGCATCTCGCTCTGTCGCCCAGGCTAGAGTGCAGTGGCGCGATCTCGGTTCACTGCAAGCTCCGGCTCCCGGGTTCCCGCCATTCTCCTGCCTCAGCCCCCCGAGTAGCTGGGACTACAGGCGCCCGCCACCACGCCCGGCTAATTTTTTGTATTTTTAGTAGAGACGGGGTTTCACAGTGTTAGCCAGGATGGTCTCCATCTCCTGACCTTGTGATCCGCCCGCCTCGGCCTCCCACAGTGCTGGGATTCCAGGCGTGAGCCCCCGCGCCCGGCCTAT	chr18:76878406-76878702	chr18:76967961-76968257
ATRX	NM_138270	-	chrX:76776266-76778879	chrX:76764108-76776265	12158	chrX:76778880-76812921	34042	NM_138270_intron_0_0_chrX_76764108_r(-)	NM_138270_intron_4_0_chrX_76778880_r(-)	87.241	290	35	2	7455	7744	18545	18258	2.26e-96	349	TTTTTTTTTTTTTTTTTTGAGACGGAGTCTCGCTCTGTCGCCCAGGCTGGAGTGCAGTGGCGCAATCTCAGCTCACTGCAAGCTCCGCCTCCCGGGTTCAGGCCATTCTCCTATCTTAGCCTCCTGAGTAGCTGGGACTACAGGTGCCCGCCACCACGCCCAGCTAATTTTTTGTATTTTTAGTAGAGACGGGGTTTCACCGTGTTAACCAGGATGGTCTCAGTCTCCTGACCTTGTGATCCTCCCGCCTCGGCCTCCCAAAGTGCTGGGGTTACAGGCGTGAGCCACTG	TTTTTTTTTTTTTTTTTTGATACAGAGTCTCACTCTGTCGCC-AGGCTGGAGTGCAGTGGCGCAATCGCAGCTCACTGCAACCTCCATCTCCTGGGTTCAAGCAATTCTACTGCCTCAGCCTCCCGAGTAGCTGGGACTACAGGTGAGCACCACCAAGCCCAGCTAAT-TTTTCTACTTTTAGTAGAGACAGGGTTTCACCATGTTGGCCAGAATGGTCTCGATCTCTTGACCTCGTGATCCGCCTGCCTCGGCCTCCTAAAGTGCTGGGATTACAGGCATGAGCCACTG	chrX:76768522-76768811	chrX:76794377-76794664
ATXN10	NM_013236	+	chr22:46085592-46125470	chr22:46068060-46085591	17532	chr22:46125471-46134610	9140	NM_013236_intron_0_0_chr22_46068060_f(+)	NM_013236_intron_6_0_chr22_46125471_f(+)	82.517	286	44	1	10858	11143	5588	5309	4.84e-79	291	GGCCGGGCACGGTGGCTCACGCCTGTCATCCCAGCACTTTGGGAGGCCAAGGCAGGTGGATCACCTGAGGCCAGGAGTTTGAGACCAGCCTGGCCAACATGGTGAAACCCCATCTCTACTAAAAATACAAAAATTTGTTGGGCATGGTGGCACATGCCTGAAATTCTACCTACTTGGGAGGCTGAGGCATGAGAATTGCTTGAACTTGGGAGGCGGGGGTTGCAGTGAGCTGAGATCCTGCCTCTGCACTCCAGCCTGGGCAACAGAGCAAAACTCTGTCTCAAAA	GGCCGGGCACGGTGGCCCATGCCTATAATCCTAGCACTTTGGGAGCCCGAGGCGGGTGGATCACCCAAAGTCGGGAGTTCAAGACCAGCCTGGCCAACAAGGCGAAACCCCATCTCTACTAAAAATACAAAAATTAGCCGGACATGGTGGTGGGTGCCTG------CAGCTACACAGGAGGCTGAGGCAGGAGAATCGCTTGAACCTGGGAGACGGAGGTTGCAGTGAGCCAAGACCACACCTCTGCATTCCAGCCTGGGCAACAGAGCAAGACTCTATCTCAAAA	chr22:46078917-46079202	chr22:46130779-46131058
ATXN2	NM_002973	-	chr12:111990084-111993723	chr12:111963121-111990083	26963	chr12:111993724-112036587	42864	NM_002973_intron_19_0_chr12_111963121_r(-)	NM_002973_intron_23_0_chr12_111993724_r(-)	79.762	672	78	6	16266	16933	16115	15498	2.31e-179	625	TTTTTTTTTTTTTTTGAGACGGAGTCTCGCTCTGTCGCCCAG---GCTGGAGTGCAGTGGCGGGATCTCGGCTCACTGCAAGCTCCGCCTCCTGGGTTCACGCCATTCTCCTGCCTCAGCCTCCCAAGTAGCTGGGACTACAGGCGCCCGCCACTACGCCCGGCTAATTTTTTGTATTTTTAGTAGAGACGGGGTTTCACCGTTTTAGCCGGGATGGTCTCGATCTCCTGACCTCGTGATCCGCCCACCTCGGCCTCCCAAAGTGCTGGGATTACAGGCGTGAGCCACCGCGCCCGGCCTATTTCCCAATGTTAATCTACTTATTGACCTACTAAGCTGGCATGTTCTGTGTGTTAGACATCACCAACTTTGTGCCTTCTTTTTTTGTTTGTTTTTGAG…	TTTGTTTGTTTGTTTGAGACGGAGTCTCGCTCTGTCGCCCAGCAGGCTGGAGTGCAGTGGCACCATCTCCGCTCACTGCAAGCTCTGCCTCCCGGGTTCACGCCATTCTCCTGCCTCAGCCTCCCAAGTAGCTGGGATTACAGGCGCCCGCCACCACGCCTGGCTAATTTTTTGTATTTTTAGTAGAGACAGGGTTTCCCCATGTTAGGCAGGACGGTCTCGATCTCCTGACCTCGTGATCCACCCGCCTCGGCCTTCCAAAGTGCTGGGATTACAGGCACGAGCCACCGCGCCCGGCCAGTATCTCA--GTT-------TTTTT-------------------TTTTGTTTGT--------------------------TTTTTTTTTTTTTTTGGAG…	chr12:111973151-111973818	chr12:112020473-112021090
ATXN7	NM_001177387	+	chr3:63884075-63938159	chr3:63884174-63898263	14090	chr3:63938160-63965590	27431	NM_001177387_intron_0_0_chr3_63884174_f(+)	NM_001177387_intron_3_0_chr3_63938160_f(+)	80.782	307	47	3	4616	4912	2525	2221	9.52e-78	286	GGCCGGGCACGGTGGCTCACGCCTGTAATTCCGGCACTTTGGGAGGCCGAGGCGGGAGGATCAC--GAGGTCAGGAGATTGAGACTATCCTGGCTAACATGGTGAAACCCCGTCTCTATTAAAAATACAAAAAAATTAGCCGAGCTTGGG--------CCTGTAGTCCCACCTACCCCGGAGGCTGAGGCAGGAGAATGGCGTGAACTCAGGAGGTGGAGCTTGCAGTGAGCCAAGATTGCGCCACTGCACTCCAGCCTGGGCAACAGAGCAAGACTCCGTCTCAAAAAAAAAAAAAAAAAAAAAAA	GGCCGGGCTTGGTGGCTCATGCCTATATTCCCTGTACTTTGGGAAGGGGAGGCAGGCAAATCACTTGAGGTCAGGAGTTCCAGACCAGCCTGGCCAACATGGTGAAACGCCATTTCTAATAAAAATACAAAAA--TTAGCCGGGCATAGTGGCATGCACCTGTAATCCCAGCTACTCGGGAGGCTGAGGCAGGAGAATTGCTTGAACCCAGGAGGCAGAGGTTGCAGTGAGCCGAGATGGCGCCACTACACTCCAGCTTGGGTGACAGAGCGAGACTCCGTCTCAAAAAAAAAAAAAAACAAAAAAA	chr3:63888789-63889085	chr3:63940380-63940684
AXIN1	NM_181050	-	chr16:364543-397106	chr16:360070-364542	4473	chr16:397107-402368	5262	NM_181050_intron_6_0_chr16_360070_r(-)	NM_181050_intron_8_0_chr16_397107_r(-)	84.79	309	38	4	3214	3515	3552	3246	1.19e-93	336	GGCTGGGCGCGGTGGCGCATGCCTGTAATCCCAGCAGTTTGGGAGGCCGAGGCAGGCGGATCACGGGGTCAGGAGATTGAGACCATCGTGGTTAACACAGTGAAACCCCGTCTCTACTAAATAATACAAAAAATTAGCCGGGCGTGGTGGCGGGCACCTGTAGTCCCAGCTACTCGGGAGGCTGAGGCAGGAGAATGGCGTGAACCCGGGAG---CGGCTTGCAGTGATCCGAGATCGC----GCCACTACACTCCAGCCTGGGCGACAGAGCAAGACTCCGTCTCAAAAAGAAAAAAATAAAAGAAAA	GGCCGGGCACAGTGGCTCACACCTGTAATCCCAGCACTTTGGGAAGCCAAGGCGGGCGGATCACGAGGTCAAGAGATCGAGACCATCCTGGCTAACACGGTGAAACCCCATCTCTACTAAA-AATACAAAAAATTAGCCAGGCATGGTGGTGGGCACCTGCAGTCCCAGCTACTCGGGAGACTGACGTGGGAGAATGGCATGAACCCGGGAGGCAGAGCTTGCAGTGAGCCGACACCGCGCCGGCCACTGCACTCCAGCTTGGGCGACAGAGTGAGACTCTGTCTCAAAAA-AATAAAATAAAATAAAA	chr16:361028-361329	chr16:398817-399123
AXL	NM_021913	+	chr19:41754419-41754725	chr19:41749613-41754418	4806	chr19:41754726-41758255	3530	NM_021913_intron_11_0_chr19_41749613_f(+)	NM_021913_intron_13_0_chr19_41754726_f(+)	72.757	613	112	8	3888	4484	943	370	4.61e-103	367	TTTTGTTTGAGATGGGGTCTTGCTCTGTCACCCAGGCTGGGGTGCAGTGGCATGAGCTCAGCTTACTGCAGCCTCCACCCCTG-GGCTCAAGTGATCCTCCAACCTCAGCCTCCTGAGTAGCTGGGACTATAGGCGCGTACCACCACACATGGCTAGCTTTTGTATTTTTTTGTAGAGACGGGGATTCGCCATGTTGCCCAGGCTGGTTTTGAATTCCTGGACTCAAGTGATCCACCGGCCTCTGCCTCCCAAAGTGCTGCGATTACAGGCATGAGCCACTGCATCCAGCAAAAAGAAATATTTTTATTTTATTTTATTTTATTTTATTTTATTTTATTTTATTTTTGAGACGGAGTCTTGCCCTGTCACCCAGGCTGGAGTGAAGTGGTGCGATCTCA…	TTTTTTTTCAGACGGAGTCTTGCTCTGTCGCCCAGGCTGGAGGGCAGTGGCACGATCTCGGCTCACTGCAATCTCCGCCTGTGAGGTTCAAGCGATTCTCCTGCCTCAGCCTCCCGAGTAGCTGGGATTACAGGTGCCTGCCACCACGCCTGGCTAATTTTTGTATTTTTA-GTAGAGGTGGGGTTTCGCTATGCAGATCAGGCCAGTCTCGAACTCCTGACCTCATGTGATCCACCCGCCTTGGCCTCCCAAAGTGCTGGGATTACAGACGTGAGCCACCACGCCCAGC---------CATGTGTGTTTTATT----------------------------TTTTTAAGACAAAGTCTCACTCTGTCACCCAGATTGGAGTGCAGTGGCATGATCATA…	chr19:41753500-41754096	chr19:41755095-41755668
AXL	NM_021913	+	chr19:41758256-41762516	chr19:41754726-41758255	3530	chr19:41762517-41763397	881	NM_021913_intron_13_0_chr19_41754726_f(+)	NM_021913_intron_17_0_chr19_41762517_f(+)	84.266	286	44	1	2470	2755	722	438	7.96e-86	309	GGTGGCTCACACTTGAAATCCTAGCACTTTGGGAGGCCAAGGCAGGCAGATCACTTGAGGTGGGGAGTTTGAGACCAGCCTGGCCAACATGGTGAAACCCCGTTTCTACTAAAAATACAAAAATTAGCTGGGCATGGTGGTGCATGCCTGTAATCCCAGCTACTCGGGAGGCTGAGGTACGAGAATCTCTTGAACTGGGGAGGCAGAGGTTGCAGTGAGCCAAGATTGCGCCATTGCACTCAAGCCTGGGGGACAAGGGCGAAACTCCATCTCAAAAAAAAAAAAA	GGTGGCTGATGCCTGTAATCCCAGCACTTTGGGAGGCTGAGGTGGGCGGACTGCCTGAGGTCAGGAGTTTGAGACCAGCCTGGCCAATATAGTGAAACCCCGTCTCTACTAAAAATACAAAAATTAGCTAGGCATGGTGGTGGGCGCCTGTAATCCCAGCTACTCGGGAGACTGAGGCAGGAGAATTGCTTGAACCCGGGAGGCAGAGTCTGCAGTGAGCTGAGATCATGCCATTGCACTGCAGCCTGGGTGAC-AGTGCGAGACTCCATCTCAAAAAAAGAAAAA	chr19:41757195-41757480	chr19:41762954-41763238
AZIN1	NM_148174	-	chr8:103850972-103855975	chr8:103848619-103850971	2353	chr8:103855976-103870240	14265	NM_148174_intron_6_0_chr8_103848619_r(-)	NM_148174_intron_9_0_chr8_103855976_r(-)	81.905	315	29	7	1536	1844	5708	5416	5.76e-85	306	GTAGCTCATGCCTGTAATCCCAGCACTTGGGGAGGCCGAGGCGGGTGGATCACTTGAAGTCAGGAGTTTGAGACCAGCCTGGCCAACATGGTGAAACCCTGTCTCCACTAAAAATAAAAAAAATTAGCTGGGCGTGGTGGTGCACCCTTGTATTTCCAGCTACTTTGGGAGGCTGAGGCAGGAGAATTGCTTGAACTCAGGAGGCACTCTCATGAGGCGGAGGTTGCAGTGAG-CTGAAATTGCGCCACTGCACTCCAGCCTGGGCGACAGA-GTGAAACTCCATCTCAGAAAAAAAA----GAAAAAAAAATTT	GTGGCTCACGCCTGTAATCCCAGCACTTTGGGAGGCTGAGGAGGGCAGATCACCTGAGGTCAGGAGTTCGAGACCAGCCTGACCAACATGGCGAAACCTTGTCTCTACTAAAAAT--ACAAAATTAGCTGGGCATGGTGGTGTGTGCCTGTAATTCCAGCTAC-TTGGGAGGCTGAGGCAGGAGAATTGCTTGAACTAAGGAGGCA-------------GAAGTTGCAGTGAGACTGAA------CCACTGCACTCCAGCCTGGGCAACAAAGGTGAAACTCCATCTCAAAAAAATAATAGTAAAAAAAAAATTT	chr8:103849128-103849436	chr8:103864533-103864825
B3GALNT2	NM_152490	-	chr1:235643370-235658138	chr1:235634275-235643369	9095	chr1:235658139-235667440	9302	NM_152490_intron_6_0_chr1_235634275_r(-)	NM_152490_intron_10_0_chr1_235658139_r(-)	87.636	275	29	4	5241	5513	2105	1834	3.07e-91	329	GAATTTCACTCCTGTTGCCCAGGCTGGAGTGCAATGGCTCAATCTTGGCTCACTGCAACCTCCACCTCCCAGGTTCAAATGATTCTCCTGCCTCAGCCTCCTGAATAGCTGGGATTACGAGTGCCTGC--CACCACACCTGGCTAATTTTTTTTATTTTTAATAGAGACAGGGTTTCACCATGTTGGCCAGGCTGGTTTTGAACTCCTGACCTCAGGTGATCCACCCACCTCGGCCTCCCAAAGTGCTGGGATTACAGGTGTGAGCCACCGTGCC	GACTTTCGCTCTTGTCACCCAGGCTGGAGTGCAGTGGCGCAATCTCGTCTCACTGCAACCTCCGCCTCCGAGGTTCAAGTGATTCTCCTGCCTCAGCCTCCTTAGTAGCTGGGATTAC-AG-GCATGCACCACTATGCCCGGCTAATTTTTGT-ATTTTTAGTAGAGACGGGGTTTCGCCATGTTGGCCAGGCTGGTCTTGAACTCCTGACCTCAGGTGATCCACCCACCACGGCCTCCCAAAGTGTTGGGATTACAGGCGTGAGGCACCGCGCC	chr1:235637857-235638129	chr1:235665336-235665607
B3GNTL1	NM_001009905	-	chr17:80992911-81006661	chr17:80972396-80992910	20515	chr17:81006662-81009612	2951	NM_001009905_intron_8_0_chr17_80972396_r(-)	NM_001009905_intron_11_0_chr17_81006662_r(-)	91.571	261	22	0	1297	1557	2733	2473	1.32e-103	372	AGCACTTTGGGAGGCCGAGGCGGGTGGATCACGAGGTCAGGAGATTGAGACCATCCTGGCTAACACGGTGAAACCCCGTCTCTACTAAAAATACAAAAAATTAGCTGGGCGTGGTGGTGGGCGCCTGTAGTCCCAGCTACTCGGGAGGCTGAGGCAGGGGAATGGCGTGAACCCGGGAGGCGGAGCTTGCAGTGAGCCGAGATCACGCCACTGCACTCCAGCCTGGGCGACAGAGCGGGACTCTGTCTCAAAAAAAAAAAA	AGGACTTTGGGAGGCCGAGGTGGGTGGATTACAAGGTCAGGAGATTGAGACCATCCTGGCTAACATGGTGAAACCCCATCTCTACTAAAAATACAAAAAATTAGCCAGGCGTGGTGGCAGGCTCCTGTAGTCCCAGCTACTCGGGAAGCTGAGGCGGGAGAATGGCGTGAACCCGGGAGGCGGAGCTTGCAGTGAGCTGAGATTGCACCACTGCACTCCAGCCTGGGTGACAGAGCAAGACTCTGTCTCAAAAAAACAAAA	chr17:80991354-80991614	chr17:81006880-81007140
BACE2	NM_138992	+	chr21:42598193-42622828	chr21:42540503-42598192	57690	chr21:42622829-42647297	24469	NM_138992_intron_0_0_chr21_42540503_f(+)	NM_138992_intron_6_0_chr21_42622829_f(+)	87.582	306	35	2	50297	50600	908	604	1.06e-103	374	TTTTTTTTTTGTGACAGAGTCTCGCTCTGTCACCAGGCTGGAGTGCAGTGGTGTGATCTCAGCTCACTGCAACCTCCGCCTCCCGGGTTCAAGCGATTTTCCTGCCTCAGCCTCCCGAGTAGCTGGGACTACAGGTGTGCGCCACCACACCCGGCTAATTTTTGTATTTTTAGTAGAGACGGGGTTTCACTGTGTTAGCCAGGATGGTCTGGATCTCCTAACCTCA--TGATCTGCCTGCCTCGGCCTCCCAAAGTGCTGGGATTACAGGCGTGAGCCACCGCGCCCAGCCAATTCTTGATTTTTT	TTTTTTTTCTGAGACAGAGTCTCACTCTGTCGCCAGGCTGCAGTGCAGTGGTGTGATCTCGGCTCACTGCAACCTCCGCCTCCCAGGTTCAAGCAATTCTCCTGCCTCAGCCTCCGGGGTAGCTGGGATTACAGGCATGCACCATCACGCCCGGCTAATTTTTGTATTTTTAGCAGAGACGGGGTTTTGCCATGTTGGCCAGGCTGGTCTCAAACTCCTGACCTCAGGTGATTTGCCTGCCTTGGCCTCCCAAAGTGCTGGGATTACAGGCGTGAGCCACCGCACCCAGCCCACT-TTTATTCTTT	chr21:42590799-42591102	chr21:42623432-42623736
BACE2	NM_138991	+	chr21:42609440-42617990	chr21:42598282-42609439	11158	chr21:42617991-42629084	11094	NM_138991_intron_1_0_chr21_42598282_f(+)	NM_138991_intron_5_0_chr21_42617991_f(+)	85.199	277	39	2	6514	6788	7397	7121	2.49e-84	307	ATTTTTTTTTTTTTTTTTTGAGACAGAGTCTCGCTCTGTTGCCCAGGCTGGAGTGCAGTGGCACGATATCGGCTCACTGCAAGCTCCACCTCCCGGGTTCATGCCATTCTCCTGCCTCAGCCTCCCGAGTAGCTGGGACTACAGGCGCCCGCCACCACACTTGGCTAAT-TTTTTGTATTTTCAGTAGAGACGGGGTTTCACCGTGTTAGCCAGGATAGTCTCGATCTCCTGACCTCATGATCCACCTGCCTC-GCCTCCCAAAGTGCTGGGATTAC	ATTTTTTTTTTTTTTTTTTGAGATGGAGTCTCACACTGTCGTCCAGGCTGGAGTGCAGTGCCACGATCTCAGCTCACTGCAACCTCTGCCTCCCAGGTTCAAGCGACTCTCCTGCCTTAGCCTCCCAGGTAGCTGGGATTACAGGTGCCCGCCACCAAGCCCAGCTAATATTTTTATATTTTTAGTAGAGACTGGGTTTCACTGTGTTGTCCAGGCTGGTCTCGAACTCCTGACCTCGTGATTCACCCTCCTCAGCCTCCCAAAGTGCTGGGATTAC	chr21:42604795-42605069	chr21:42625111-42625387
BAIAP2L2	NM_025045	-	chr22:38493039-38494489	chr22:38485682-38493038	7357	chr22:38494490-38503858	9369	NM_025045_intron_6_0_chr22_38485682_r(-)	NM_025045_intron_9_0_chr22_38494490_r(-)	89.423	312	31	2	6622	6932	1614	1304	5.03e-115	407	GCCAGGCTCGGTGGCTCACGCCTGTAATCCCAGCACTTTGGGAGTCCGAGGGCAGGCAGATCACCTGAGGTCAGGAGTTTGAGACCAGCCTGGCCAACATGGTGAAACCCCGTCTCTACTAAAAA-TACAAAAATTAGCTGGGCATGGTGGCAGGCGCCTGTAATCCCAGCTACTCGGGAGGCTGAGGAAGGAGAATGGCATGAACCCGGGAGGCGGAGCTTGCAGTGAGCCGAGATCGCGCCATTGCACTCCAGCCTGGGCGACAGAGCCAGACTCCGTCTAAAAAAAAAAAAAAAAAAAAAAAAAAAAAA	GCCAGGCGCGGTGGCTCACGGCTGTAATCCCAGCACTTTGGGAGGCCGAGG-CGGGCAGATCACTTGAGGTCAGGAGTTCAAGACCAGCCTGGCCAACATGGTGAAACCCCGTCTCTGCAAAAAAATAAAAAAATTAGCCAGGCATGATGACAGGTGCCTGTAATCCCAGCCGCTCGGGAGGCTGAGGCAGGGGAATGGCATGAACCCAGGAGGCGGAGGTTGCAGTGAGCTGAGATTGTGACACTGCACTCCAGCCTGGACGACAGAGCAAGACTCCGTCTCAAAAAAATTAAAAAAAAAAAAAAAAAAAA	chr22:38486107-38486417	chr22:38502245-38502555
BARD1	NM_000465	-	chr2:215609791-215634036	chr2:215595233-215609790	14558	chr2:215634037-215645283	11247	NM_000465_intron_1_0_chr2_215595233_r(-)	NM_000465_intron_6_0_chr2_215634037_r(-)	82.41	307	46	3	137	438	11100	10797	2.93e-83	304	GGCTGGGCGTGGTGGCTCAAGCCTGTAATCCCAGCACTTTGGGAGGCCCAGGTGGGCGGATCACA--AGGCCAGGAGATCGAGATCATCCTGGCTAACACGGTGAAGCCCTGTCTCTACTAAAAATACAAAAAAATTAGCCGGGCGTGGTGGCGGGCGCCTGTAGTCCCAGCTACTTGGGAGGCTAAGGCAGGAGAATGGCGTGAACCTGGGAGGTGGAGCTTGCAGTGAGCCAAGATGGTGCCACTGCACTCCAGCCTGGGCAACAGAATGAGACTCTGTCTCAAAAA---AAAGAAAAAAAGAAA	GGCCGGGTGTGGTGGCTCACGCCTGTAATCCCAACACTTTGAGAGGCCAAGGTGGGTGGATCACCTGAGGTCAGGAGTTTGAGACCAGCCTGGTCAACATGGTGAAACCCCGTCTCTACTAAAAATACAAAAC---TAGTCGGGCATGGTGGTGCCAGCCTGTAATCCCAGCTACTTGGGAGGCTGAGGCAGGAGAATCACTTGAGCCCAGGAGGCAGAGGTTGCAGTGAGCCAAGATCATGTCACTGCACTCCAGCCTGGGCCACAGAGCAAGACTCCGTCTCAAAAAAACAAAACAAAAAAGAAA	chr2:215609353-215609654	chr2:215634184-215634487
BARD1	NM_000465	-	chr2:215609791-215646233	chr2:215595233-215609790	14558	chr2:215646234-215657020	10787	NM_000465_intron_1_0_chr2_215595233_r(-)	NM_000465_intron_7_0_chr2_215646234_r(-)	74.593	307	57	7	151	437	3035	2730	4.66e-49	190	GCTCAAGCCTGTAA-TCCCAGCACTTTGGGAGGCCCAGGTGGGCGGATCACA-AGGCCAGGAGATCGAGATCATCCTGGCTAACACGGTGAAG---------CCCTGTCTCTACTAAAAATACAAAAAA---ATTAGCCGGGC--GTGGTGGCGGGCGCCTGTAGTCCCAGCTACTTGGGAGGCTAAGGCAGGAGAATGGCGTGAACCTGGGAGGTGGAGCTTGCAGTGAGCCAAGATGGTGCCACTGCACTCCAGCCTGGGCAACAGAATGAGAC----TCTGTCTCAAAAAAAAGAAAAAAAGAA	GCTCATGCCTGTAAATCCCAGCACTTTGGGAGGTCGAGGTGGGAGAATCATTTAAGCCAGGAGTTCAGGACCAGCCTGGGCAACACAGC-AAGACCCTATCACCCTATCTCTTCTAAAAAAAAAAAAAATTAATTGGCAGGGTATGTGGTGGTGAGTGCCTGTAGTCGTAGCTACTTGGGAGGCTGAAGTGGGAGGATCTCTTGAACCCAGGAGTTCAAGGCTTCAGTGAGCCATGATGGCCCCAATGCACTCCATCCTGGGCAACAGAGCAAGACACTGTCTGTCTCAAAATAAATAAATAAATAA	chr2:215609354-215609640	chr2:215653986-215654291
BAZ1A	NM_182648	-	chr14:35252968-35262127	chr14:35252439-35252967	529	chr14:35262128-35263954	1827	NM_182648_intron_11_0_chr14_35252439_r(-)	NM_182648_intron_14_0_chr14_35262128_r(-)	80.097	206	29	3	136	332	1086	884	1.03e-48	185	GGCCAGGTGTGGTGGCTCACGCCTGCAATCCCAGCACTTTGGGAGGGTG---------GATTACTTGAGGTCAGGAGTTCGAGACTAGCCTGGCCAACATGGCCAAATCCCATCTCTACTAAAAATACAAAAAGTAACCGGGCGTGGTGGTGCATGCCTGTAATCCCAGCTACTCAGGAGGTTGAGGCACGAGAATCACTTGATCC	GGCCAGGTGTGGTGGCTCACGCCTGTAATCCCAGCACTTTGGGAGGCCGAGGCGGGCAGATCACA--AGGTCAGGAGTTCAAGACTAGCCTGGCCAAAATGGTGAAACCCTGTCTCCACTAAAAATACAAAAATTAGCTGGGCTTGGTGATGGGTGCCTGTAATTGCAGCTACTTGGGAGGCTGAGGCA-GTGAATTGCTTGAACC	chr14:35252636-35252832	chr14:35262869-35263071
BAZ1B	NM_032408	-	chr7:72903524-72925182	chr7:72892900-72903523	10624	chr7:72925183-72936156	10974	NM_032408_intron_13_0_chr7_72892900_r(-)	NM_032408_intron_18_0_chr7_72925183_r(-)	87.748	302	32	2	2568	2869	10838	10542	1.38e-104	374	AGGCCAGGCGCAGTGGCTCACGCCTGTAATCCTAGCACTTTGGGAGGCCGAGTTGGGCGGATCACGAGGTCAGGAGATCGAGACCATCCTGGCTGACATGGTGAAACCCCGTCTCTACTAAAAATACAAAAAATTAGCCGGGCGTGGTGGCGGGCACCTGTAGTCCCAGCTACTCGGGAGGCTGAGGCAGGAGAATGGCATGAACCTGGGAGGCTGAGCTTGTAGTGAGCCGAGATCACGCCACTGCACTCCAGCCTGGGCAACAAAGTGAGACTCTGTCTCAAATAAATAAATAAATAAAA	AGGCCGGGCGCAGTGGTTCACGCCTGTAATCCCAGCACTTTGGGAGGCCGAGGCGGGCGGATCACGAGGTCAG---ATCGAGACCAGCCTGGCTAACACGGTGAAACCCCGTGTCTACTAAAAATACAAAAAATTAGCTGTGAGTGGTTGTGGGCGCCTGTAGTCCCAGCTACTCAGGAGGCTGAGGCAGGAGAATGGCGTGAACCCGGGAGGCGGAGCTTGCAGTGAGCCAAGATCACGCCACTGCACTCAAGCCTGGG--AGACAGTGCGGCTCCGTCTCAAAAACTAAAAAAAATAAAA	chr7:72900655-72900956	chr7:72925319-72925615
BBS9	NM_198428	+	chr7:33185854-33217203	chr7:33169654-33185853	16200	chr7:33217204-33296847	79644	NM_198428_intron_0_0_chr7_33169654_f(+)	NM_198428_intron_4_0_chr7_33217204_f(+)	88.562	306	27	4	9989	10287	4508	4204	2.56e-106	383	TTTTCTTTTTTTTGGAGATGGAGTCTCACTCTGTCACCCAGGCTGAAGTGCAGTGGCGTGATCTTGGCTCACTGCAAGCTCCACCTCCTGG-TTCATGCCGTTCTCCTGCCTCAGCCTCCCGAGTAGCTGGGACTACAGGCACCCGCCACCACACCCGGCTAATTTT----TTGTATTTTTAGTAGAGATGGGGTTTCACCGTGTTAGCCAGGATGGTCTCGATCTCCTGACCTCGTGATCTGCCTGCCTCGGCCTCCCAAAGTGCTGGGATTACAGGCATGAGCCACCGCACCCAGCC--GGATT	TTTTGTTTTGTTTG-AGACGGAGTCTCGCTCTGTCACCCAGGCTGGAGTGCAGTGGTGCGATCTCGGCTCACTGCAAGCTCCGCCTCCTGGGTTCACGCCATTCTGCCACCTCAGCCTCCCGGGTAGCTGAGATTACAGGCACCCACCACCATGCCCAGCTAATTTTGTTTTTGTATTTTTAGTAGAGACGGGGTTTCACCGTGTTAGCCAGGATGGTCTCGATCTCCTGACCTCGTGATCCGCCTGCCTCGGCCTCCCAAAGTGCTGGGATTACAGGCGTGAGCCACCACGCCCGGCCAAGGATT	chr7:33179642-33179940	chr7:33221407-33221711
BBX	NM_020235	+	chr3:107429299-107451870	chr3:107364757-107429298	64542	chr3:107451871-107463476	11606	NM_020235_intron_2_0_chr3_107364757_f(+)	NM_020235_intron_6_0_chr3_107451871_f(+)	75.362	207	42	1	41870	42076	738	541	7.87e-35	147	GCACGGTGGCTCACACCTGTAATCCCAGCACTTTGGGAGGCCAAGGTGGGAGGATCACCTGAGGTCAGGAGTTCGAGACCAGCTTGGCCAACATGGCGAAACCCCATCTCTACTAAAAATACAAAAATCAGCAGGGCATGGTGGCACACATCTGTAATCCCAGCTACTCTGGAGGCTGAGGCAGGAGAATCACTTGAACCCGGGAGG	GCACAGTGGCTCACATCTGTGATCCCAGAACTTTGGGAGGCTAAGACG---------CTTGAGCCCTGAAGTTCGAAACCAGTCTGAGCAACATGGCAAAACCCTGTCTCTACACAAAATACAAAAATTAGCTGGGCTTGGGGGCACATGCCTGTAGTCCAAGCCACCCAAAAGGCTGAGGTGAGAGAATCACCTGAGCCTGGGAGG	chr3:107406626-107406832	chr3:107452411-107452608
BCAR3	NM_003567	-	chr1:94032836-94033408	chr1:94027977-94032835	4859	chr1:94033409-94037226	3818	NM_003567_intron_0_0_chr1_94027977_r(-)	NM_003567_intron_2_0_chr1_94033409_r(-)	84.175	297	46	1	3285	3581	749	454	1.89e-88	320	AGGCCAGGCACGGTGGCTAATGTCTGTAATCCCAGCACTTTGGGAGGTCGAGGCGGGTGGATCACCTGAGGTCAAAAGTTCGAGACCAGCCTGGCCAACATGGCAAAACCCCGTCTCTACTGAAAATACAAAAAATTAGCCAGGCGTGGTAGCACACACCTGTAGTCCCAGCTACTTGGGAGGCTGAGGCAGGAGAATTGCTTGAACCCGAGAGGTAGAGGTTGTGGTGAGCCAGGATCGTGCCACTGCACTCCAGCCTGGGCAACACAGCGAGACTCCTTCTCAAAAAAATAAAAA	AGGCTGGGCGTGGTGCTTCATGCCTGTAATCCCAGCACTTTGGGAGGCCGAGGTGGGCAGATCACCTGAGGTCAGGAGTTCGAGATCAGCCTGGCCAACATGGCAAAACCCCGTCTCTACTAAAAATACA-AAAATTAGCCAGGTGTGGTGGCCCACGCCTGTTATCCCAGCTACTCAGGAGGCTGAGGCAGGAGAATCGCTTGAACCCAGGAGACAGAGGTTGCAATGAGCCAAGATCACACCATTGTACTGCAGCCTGGACAACAGAGCGAGACTTCGTTTAAAAAAAAAAAAAA	chr1:94029255-94029551	chr1:94036478-94036773
BIRC2	NM_001256166	+	chr11:102233627-102239279	chr11:102221675-102233626	11952	chr11:102239280-102248226	8947	NM_001256166_intron_2_0_chr11_102221675_f(+)	NM_001256166_intron_5_0_chr11_102239280_f(+)	88.372	301	34	1	1170	1470	7250	6951	4.03e-107	381	TTTTTGTTTTGTTTTTTTTGAGACGGAGTCTCACTCTGTCACCCAGGCTGGAGAGCAGTGGCGCGATCTCGGCTCACTGTAAGCTCCACCTCCCGGGTTCACGCCATTCTCCTGCCTCAGCCTCCCGAGTAGCTGGGACTACAGGCGCCCGCTGCCACGCCCGGCTAATTTTTTGTACTTTTTAGTAGAGATGGGATTTCACCATGTTAGACAGGATGGTCTCGATCTCCTGACCTCGTGATCCACCCACCTCAGCCTCCCAAAGTGCTGGGATTACAGGCGTGAGCCACCGCGTCCAGCC	TTTTTTTTTTTTTTTTTTTGAGATGGAGTCTGGCTCTGTCACCCAGGCTGGAGTGCAGGGGCACGATCTCGGCTCACTGCAAGCTCTGCCTCCCGGGTTCACGCCATTCTCCTGCCTCAGCCTCCCGAATAGCTGGGACTACAGGCATCCGCCACCATGCCCGGCTAATTTTTTGTA-TTTTTAGTCAAGACGGGGTTTCATCGTGTTAGCCAGGATGGTCTCAATTTCCTGACCTTGTGATCCGCCCGTCTTGGCCTCCCAAAGTGCTGGGATTACAGGCATGAGCCACCGCGCCCAGCC	chr11:102222844-102223144	chr11:102246230-102246529
BIRC6	NM_016252	+	chr2:32602656-32620661	chr2:32582555-32602655	20101	chr2:32620662-32626230	5569	NM_016252_intron_0_0_chr2_32582555_f(+)	NM_016252_intron_5_0_chr2_32620662_f(+)	84.589	292	42	2	16996	17284	1888	1597	5.74e-87	318	TTTTTTTTTGTGACGGAGTCTCACTCT-GTCGCCCAGGCTGGAGTGCAGTGGCGTGATCTTGGCTCACTGCAAGCTCCGCCTCCCAGGTTCACGCCATTCTCCTGCCTCAGCCTCCCGAGTAGCTGGGACTACAGGCGCCCGCCACCACGCCCGGCTAATTTTTTGTATTTTTAGTAGAGACGGGGTTTCACTGTGTTAGCCAGGATGGTCTCGATCTCCTGACCT--TGTGATCCACCTGCCTCGGCCTCCCAAAGTGCTGGGATTACAGGCGTGAGCCACCGCGCCCGGC	TTTTTTTTTGAGATGGAGTTTCACTCTTGTTGCCCAAGCTTGAGTGCAATGGTACAATCTCGGCTCACTGCAACCTCCGCCTCCCCAGTTCAAGTGATTCTCCTGCCTCACCCTCCCGAGTAGCTGGAATTACAGGTGCACACCACCACGCCCAGATAATTTATTGTATCTTTAGCAGAGACGGGGTTTCACCATGTTAGCCAGGCTAGTCTTGAACTCTTGACCTCAGGTGATCCACCCGCCTCGGCCTCCCAAAGTGCTGGGATTATAGGCGTGAGCCACCATGCCTGGC	chr2:32599550-32599838	chr2:32622258-32622549
BMP2K	NM_198892	+	chr4:79747191-79772210	chr4:79697876-79747190	49315	chr4:79772211-79780737	8527	NM_198892_intron_0_0_chr4_79697876_f(+)	NM_198892_intron_6_0_chr4_79772211_f(+)	80.782	307	58	1	16409	16714	3516	3210	1.57e-76	284	GGCCGGGTGCGGTGGCTCAAGCCTGTAATCCCAGCACTTTGGGAGGTCGAGGCGGGCGGATCAC-GAGGTCAGGAGATCGAGACCATCCTGGCTAACACGGTGAAACCTTGTCTCTACTAAAAATACAAAAATTAGCCGGGCATAGTGGCGGGCGCCTGTAGTCCTAGCTACTCGGGAGGCTGAGGCAGGAGAATGGCGTGAACCCGGGAGGTGGAGCTTGCAGTGAGCTGAGATTGCGCCACTGCACTCCAGCCTGGGTGACAGAGTGAGACTCCGTCTCAAAAAAAAAAAAAAAATTAAAAAAAA	GGCCGGGCGCAGTGCCTCATGCCTATAGTCCCAGCACTTTGGGAGGCCGAGGCAGGCAGATCACTGAGGTCAGAAGTTCAAGACCAGCCTGACCAACATGGTGAAACCCCATCTCTACTAAAAATACAAAAATTAGCCAGGCATGGTGGCATAGGCCTGTAGTCCCAGCTACTCAGGAGGCTGTGGCAGGAGAATCTCTTGAAACTGGGAGGCAGAGGTTGTAGTGAGCCAAGATCACACCATTGCTCTCCAACCTGGACAACAGAGTGAGACATGGTCTTAAAAAATAAATAAATAATAATAATAA	chr4:79714284-79714589	chr4:79775420-79775726
BMP6	NM_001718	+	chr6:7845373-7862731	chr6:7727853-7845372	117520	chr6:7862732-7879306	16575	NM_001718_intron_0_0_chr6_7727853_f(+)	NM_001718_intron_3_0_chr6_7862732_f(+)	88.779	303	34	0	111040	111342	801	499	3.3e-109	394	CTGGCTGGGCGCGGTGGCTCACGCCTGTAATCCCAGCACTTTGGGAGGCCGAGGCGGGTGGATCACGAGGTCAGGAGATCGAGACCATCCTGGCTAATACGGTGAAACCTCGTCTCTACTAAAAATACAAAAAATTAGCCTGGCGTGGTGGCAGGCGCCTGGAGTCCCAGCTACTCGGGAGGCTGAGGCAGGAGAATGGCGTCAACCCGGGAGGTGGAGTTTGCAGTGAGCCGAGATCGCGCCACTGCACTCCAGCCTGGGTGACAGAGCGAGACTCTGTCTCAAAAAAAAAAAAAAAAAAAA	CTGGCCAGGCGCAGTGGCTCATGCCTGTAATCCCAGCACTTTGGGAGGCCAAGGTGGGTGGATCACGAGGTCAGGAGATCGAGACCATCCTGGTCAACATGGTGAAATCCTGTCTTTACTAAAAATACAAAAAATTAGCCAGGCGTGGTGGCAGGCACTTGTAGTCCCAGCTACTCGGGAGGCTGAGGCAGAAGAATGGCATGAACCCAGGAGGCGGAGCTTGCAGTGAGCCGAGACCGTGCCACTGCACTCCAGCCTGGGCGACAGAGGGAGACTCTGTCTCCCAAAAACAAACAACAACAA	chr6:7838892-7839194	chr6:7863230-7863532
BMPR1A	NM_004329	+	chr10:88598622-88635842	chr10:88516677-88598621	81945	chr10:88635843-88649818	13976	NM_004329_intron_0_0_chr10_88516677_f(+)	NM_004329_intron_2_0_chr10_88635843_f(+)	80.244	491	76	5	9699	10172	7700	7214	1.57e-124	444	TTTTTTTTTTTTTTTTGAGACGGAGTCTCGCTCTTTCACCCAGGCGGGAGTGCAGTGGCGCTATCTCTGCTCACAGCAAGCTCCGCCTCCTGGGTTCATGCCATTCTCCTGCCTCAGCCTCCCGAGTA---------CAGGCGCCCGCCATCACACCTGGCTAATTTTTTTTTGTATTTTTAGTGGAGACGGGGTTTCACCGTGTTAGCCAGGATGGT------TTTTTTTTTTTTTTTGGAGACCGAGTCTTGCTCTGCTGCC-AGGCTGGAGTGCAGTGGTGCCATCCTGGCTCACTGCAGCCTCTGCCTCCCGGATTCAAGTGATTCTCCTGACTCAGCCTCCGGAGTAGCTCAGACAACAGGTGCACGTCACCATGTCCAGCTAATTTTT-GTAT…	TTGTTTTTTTTGTTTTGAAATGGAGTCTCACTCTGTTGCCCAGGCTGGAGTACAATGGCACGATCTCCACTCGCTGCAACCTCTGCCTCCTGGGTTGAAGCAGTTATCCTGCCTCAGCCTCCCAAGTAGCTGGGATACAGGCGCCTGCCACCACGCCCGGCTAATTTTT----GTATTTTTAGTAGAGACGGTGTTTCACCATGTTGGCCAGGCTGGTCTTTTTTTTTTTTTTTTTTTTTGAGACGGAGTCTCGCTCTGTCGCCCAGGCTAGAGTGCAGTGGCGTGATCTCGGCTCACTACAAGCTCCGCCTCCCGGGTTCACACCATTCTCCTGCCTCAGCCTCCTGAGTAGCTGGGACTACAGGCGCCCGCCACCACGCCCGGCTAATTTTTTGTAT…	chr10:88526375-88526848	chr10:88643056-88643542
BMPR2	NM_001204	+	chr2:203329532-203332412	chr2:203242274-203329531	87258	chr2:203332413-203378441	46029	NM_001204_intron_0_0_chr2_203242274_f(+)	NM_001204_intron_2_0_chr2_203332413_f(+)	77.299	1044	152	16	78237	79255	7128	6145	0	820	CAGGGGCGGTGGCTCACGCCTGTAATCCCAGCACTTTGGGAGGCCAAGGTGGGCAGATCATGAGGTCAGGAGATCGAGACCATTCTGGCTAACACAGTGAAACCCCGTCTCTACTAAAAATACAAA---AAATTATCTGGGTGTGGTGGTGGGCGCCTGTAGTCCCAGCTACTTGGGAGGCTGAGGCAGGAGAATGGTGTGAACCGGGGAGGCAGAGCTTGCAGTGAGCCGAGATTGCGCCACTGTACTCCAAACTGGGCAACAGGGTGAGAC-CCGTCTCAAAAAAAAAAAAAAAAAAAAAAAAAAAAAAAAAAAAAAAGTTAAGTAGTATTGCTAATTACCTGTTTCAGATCTCATCACAAAGGACACTATGTTTTTTTGTTTGTTTGTTTGTTTTT…	CAGGCGCGGTGGCTCACGCCTGTAATCCCAGCACTTTGGGAGGCCGAGGCGGGCGGATCATGAGGTCAGGAGATCGAGACCATCCTGGCTAACACGGTGAAACCCCGTCTCTATTAAAAATACAAAAACAAATTAGCCAGGCGTGGTGGCAGGCGCCTGTAGTCCCAGCTACTCAGGAGGCTGAGGCAGGAGAATGGCGTGAACCCGGGAGGCGGAGCTTGCAGTGAGCCGAG--TGAGCCACCGTACTCCAGCCTGGGCGACAGAGCGAGACTCCGCCTCAAAAAAATAAAA-------------------------------------------AATAACCT-TTCCACA-GTCTTCCCACACTACCCACT--TTTTTGTTTTGT---TTTGTTTTT…	chr2:203320510-203321528	chr2:203338557-203339540
BPTF	NM_182641	+	chr17:65850056-65850878	chr17:65822454-65850055	27602	chr17:65850879-65862579	11701	NM_182641_intron_0_0_chr17_65822454_f(+)	NM_182641_intron_1_0_chr17_65850879_f(+)	85.473	296	39	3	20897	21190	3322	3029	7.52e-91	331	GCCAGGCGTGTTAGCTCACACCTGTAATCCCAGCACTTTGGGAAGCCGAGGTGGGTGGATCACCTGAGGTCAGGAGTTCGAGACCAGCCTGGCCAACATGGTGAAACCCCATCTCTACTAAAAATA-ATAAATTAGCCGGGCGTGGTGGCACATGCCTGTAATTCCAGCTACTCGGGAGGCTGAGGCAGAAGAATAGCGTGAACCGGGGAGGCAGAGCTTGCAGTGAGCAGAGG-TCGCGCCACTGCACTCCAGCGTGGGTGACAGGGTGAGACTCCGTCTAAAAAAAAAAAAAAA	GCCGGGCACGGTGGCTCACGCCTGTAATCCCAGCACTTTGGGAGGCTGAGGTGGGCGGATCACA--AGGTCAGGAGTTCGAGACCAGCCTGGCCAATATGGTGAAACCCCATCTCTACTATAAATACAAAAATTAGCTGGGTGTGGTGGCGCATGCCTGTAGTCCCAGCTACTTGGGAGGCTGAGGCAGGAGAATCGCTTGAACCTGGGAGATGGAGGTTGCAGTGAGCCAAGGATCGCGCCACTGTACTCTAGCCGGGGCAACAGAGTGAGACGCTGTCTCAAAAAAAAAAAAAA	chr17:65843350-65843643	chr17:65853907-65854200
BRF1	NM_001519	-	chr14:105718844-105739231	chr14:105707752-105718843	11092	chr14:105739232-105752632	13401	NM_001519_intron_12_0_chr14_105707752_r(-)	NM_001519_intron_15_0_chr14_105739232_r(-)	82.274	299	49	3	7132	7430	8538	8244	1.58e-79	291	TTATTTATTTTTTTTGAGATGGAGTCTTGCTCTGTCACTCAGGCTGGAGTGCAGTGGCACGATCTCAGCTCACTGCAACCTCCACCTCCCAGGTTCAAGTGATTCTCCTGTCTCAGTCTCCTGAGTAGCTGGGATTACAGGCACTTGCCACCATGCCCGGCTAATTTTTTGTATTTTTTAGTAGAGACGGGGTTTCGCTGTGTTGCCCGGGCTGGTTTCAAACTTCTGAGCTCAGGCAATCCACCTGCCTCGGCCTCCCAAAGTGCTAGGATTACAGGTGTGAGCCACCACGCCTGACC	TTCTTTCTCTTTTTTGAGATGGAGTCTCGCTCTGTCACCCAGGCTAGAGTGCAGTGGTGCGATCTCAGCTCACTGCAACCTCTGCTTCCCGGGTTCAAGTGATTCTCCTGCCTCAGCCTCTTGAGTAGCTGGGACTACAGGCACATGCCACTGCACCCAGCTAATTTTTTGTA-TTTTTAGTACAGACAGGGTTTCACACTGTTGGCCAGGATGGTCTCGAACTCCTGACCT--TGTGATCCACCCATCTCCGCCTCCCAAAGTGCTGGGA-TACAAGCATGAGCCACTGTGCCTGGCC	chr14:105711414-105711712	chr14:105744095-105744389
BRF2	NM_018310	-	chr8:37704372-37704693	chr8:37702732-37704371	1640	chr8:37704694-37706113	1420	NM_018310_intron_0_0_chr8_37702732_r(-)	NM_018310_intron_1_0_chr8_37704694_r(-)	74.928	698	135	14	110	786	1026	348	2.64e-127	443	CCCAGGCTGGAGTGCAGTGGCACGATCTCAGCTCACTGCAACCTCCGCCTCCGGGGTTCAAGCTATTCTCCTGCCTCAGCCTCCAGAGTAGCTGGGATTACAGGTGCCTGCCACCATGCCTGGCTAATTTTTTTGTTTTTCTTTGCATTTTTAGTAGAGACAGGGTTTCACCATGTTGACCAGGCTGATCTCGAACTCCTGACCTCAGGTGATCCGCCTGCCTCGGCCTCCCAAAGTTCTGGGATTACAGGCGTGAGCCACCGCACCC--------GGCCT--TGGCCATCTCTTTTTTACCAAAGCCCATGTAAAAGGATGTGGGAGAAAGATCTTTAGTTTAAACTTGTACT----CATAAGGTTAATATTGTTTTA-CATTTTTA-GAATGCTATA…	CCCAGGCTGAAGTGCAGTGGCGCCATCTTGGCTCACTGAAACCTCCTCCTTCCAGGTTTAAGTGATTCTCCTGCCTCAGCCTCCCGAGTAGCTGGGATTACAGGTGTGCACCACCAGGCCCAGCTAATT------------TTTGTATTTTTAGTAGAGACGGGGTTTCACCATGTTGGCCAGGCTGGTCTTGAACTCCTGACCTCAAGCGATCTGCCCGTCTCGGCCTCCCAAAG-TCTGGGATTACAGGTGTGAGCCACCATCCCCATTTTAAATTCCTAATTACCAT-TCTCTTCTACTCTACCTCA--CACCAGCA-ATGCTGAAAATAGGAAAAGTGAAAAGCTGGGCTAGGCCACCAGGATAGTTTTCTTTTATTATTATTATTATTATTATT…	chr8:37703586-37704262	chr8:37705088-37705766
BRWD1	NM_033656	-	chr21:40578034-40601362	chr21:40574472-40578033	3562	chr21:40601363-40604102	2740	NM_033656_intron_3_0_chr21_40574472_r(-)	NM_033656_intron_15_0_chr21_40601363_r(-)	74.007	277	62	5	333	601	2430	2156	7.69e-41	161	TTTTGGAGACGGAGTCTCTCTCTGTTACCTAGGTTGGAGTGCAGTGGCATGATCTTGGCTGACTGCAACCTCTGCCTCCCGGG-TCAAGCAGTTCTCCTGCCTCAGCCTCCTGAGTAGTTGGGACT----ACAGGTACA---TGCTGCCATGCCTGGCTAATTTTTTGTATTTTAGTAGAGACAGGGTTTCACCGTGTTGCCCAGGCTGGTCTCGAACTCCTGAGCTCAGGCAATCCGCCTGCCTCAGCCTCCTAAAGTGCTAGGATTGCAGGTGTG	TTTTGGAAACAGGATCTCACCATGTTGCCTAGGCTGGAGGGCAGTAGCACAATCATGGCTCACTGCAATCTCAAACTCCTGAGCTCAATCAATCCTCCCACATCAGCTTCCCGAGTACCTGGGACTGACTACAGGTACAACATGCCACCACACCAAGCTAATTTTTTATTATTT-GTAGAGACAGG-TCTCCCTATGTTGTCCAGACTAGTCTCGAACTCCTGGGCTCAAGTGATGCTCCCACAACAGCTTCCCAAAGTGCTGGGATTATAGGTGTG	chr21:40577433-40577701	chr21:40601673-40601947
BRWD1	NM_033656	-	chr21:40596334-40604424	chr21:40590587-40596333	5747	chr21:40604425-40608520	4096	NM_033656_intron_11_0_chr21_40590587_r(-)	NM_033656_intron_17_0_chr21_40604425_r(-)	83.224	304	47	3	258	559	2858	2557	3.8e-85	309	TGGCTGGGCGCCATGGCTCACGCCTGTAATCTCAGCACTTTGGGAGGCCAAAGCAGATGGATCACCTGAGATCAGGAGTTCGAGACCAGCCTGGCCAACATGGTGAAACCCTGTGTCTACTAAAAATACAAAAAATTAGGCGGGCATGGTGGCGTGTGCCTGTAATCCCAGCTACTTGGGAGGCTGAGGCAGGAGAATTGTTTGAACCCGGGAGGCAGAGGTTTCACTGAGCCAAGATTGCGGCTACTGCACTCCAGCCTAGGCGACAGCG--AGACTCCATCTCAGAAAAACAAAACAAAAAA	TGGCCGGGCGCCATGGCTCACGCCTGTAATCCCAGCACTCTGGGAGGCTGAGGCAGGTGGATCACTTGAGGTCAGAAGTTCGAGACCACCCTGGTCAACATGGTGAAACCCCGTCTCTATGAAAAATACA-AAAACTAACCGAGCGTGGTGGTGTGTGCCTGTAGTCCCAGCTACTTGGGAGGCTGAGGCAGAAGAACTGCTTGAACACGGGAGGTGGAGGTTGCAGTGAGCCGAGATTGC-CCCACTGCGCTCCAGCCTGGGTGACAGAGTAAGACTCTGTCTCTAAATAAATAAATAAATAA	chr21:40595775-40596076	chr21:40605663-40605964
BTAF1	NM_003972	+	chr10:93756126-93768032	chr10:93754402-93756125	1724	chr10:93768033-93768585	553	NM_003972_intron_22_0_chr10_93754402_f(+)	NM_003972_intron_25_0_chr10_93768033_f(+)	75.667	300	63	4	750	1041	374	77	1.09e-53	203	AGGCCGGGCGTGGTGGCTTACACCTGTAATCCCAGCACTTTGGGAGGCCGAGGTGGGTGAATCAC--GAGGTCAGGAGTTCAAGACCAGCCTGGCCAATATGGTGAAACCCCCATCTCTACTAAAAATACAAAAAT----TAGCCGGGCGTGATGGG--ACATGCCTGTAGTCCCAGGTACTTGGGAGGCTGAGGCAGGAGAATCACTGGAACCCGGGAGGCAGAGGTTGCAGTGAGCCAAGATCGCGCCACTGCACTCTAGCCTAGGCGACAGAGCGAGACTCAGTCTCAAAAAAAAAA	AGGCCAGGTATGGTGGCTCACATCTCTAATCCCAGCACTTTGGGGGGCCAAGGTGGGAGGATCACTTGAAGCCAGGAGTTCAAGACCAGCATGGGCAACAAAATGAGAACGCTGCCTCTACCAAAAAAAAAAAAAAAAACTAGCTGGCCATAGTGGTGCACATG--TATAGTCCCAGCTACTTGGGAGGCTGAGGTGGGAAGATGGCCTGAGTCCAGGAGTTTGAGGCTGCAGTGAACCATGATTCTGCCACTGCACCCCAGCCTGGGCAACAGAGCAAGACTCTGTCTCAAAAAAGAAA	chr10:93755151-93755442	chr10:93768109-93768406
BTBD10	NM_032320	-	chr11:13435077-13466728	chr11:13427404-13435076	7673	chr11:13466729-13484638	17910	NM_032320_intron_2_0_chr11_13427404_r(-)	NM_032320_intron_7_0_chr11_13466729_r(-)	84.053	301	44	3	1397	1696	9323	9026	2.27e-87	316	AGGGGCTGGGTGCAGTGGCTCACACCTGTAATCTCAGCACTTTGGGAGGCAGAGGCGGTCGGATCACCTGAGGTCGGGAGTTCGAGACCAGCCTGACCAACATGGAGAAACCTCTTCTCTACTAAAAATACAAAA-TTAGCCAGGCGTGGTGGTGCATGCCTGTAATTCCAGCTACTCGGGAGGCTGAGGCAGGAGAATTGCTTGAACACGGGAGGTGGAGGTTGTGGTGAGCCGAGATTGCGCCATCGCACTCCAGCATGGGCAACAAGAGTGAAACTCCATCTCAAAAAAAAAAAAAAA	AGAGGCTGGGTGCGGTGGCTCACACCTGTAATCCCAGCACTTTGGGAGGCCGAGGCAGGTGGATCAC--GAGGTCAGAAGTTCAAGACCAGCCTGATCAACATGGTGAAACCCCACTGGTACTAAAAATATAAAAATTAGCCAGGCGTGTTGGCGGGCACCTGTAATCCCAGCTACTCAGGAAGCTGAGGCAGAAGAATCGCTTGAACCTGGGAGGTGGAGGTTGCAGTGAGCCAAGATCGCGCCACTGCACTCCAGCCTGGGCAAC-AGAGCAAGACTCCATCTCAAAAACAAAAACAAA	chr11:13433381-13433680	chr11:13475316-13475613
BUB1B	NM_001211	+	chr15:40475915-40477843	chr15:40468875-40475914	7040	chr15:40477844-40488745	10902	NM_001211_intron_4_0_chr15_40468875_f(+)	NM_001211_intron_7_0_chr15_40477844_f(+)	81.94	299	52	1	5248	5546	3239	2943	1.83e-80	293	AGGCTGGGCACAGTGGCTCACGCCTGTAATCCCAACACGCTGGGAGGCCAAGGCGGGGGAATCACTTGAGGTCAGCAGTTTGAGACCAGCCTGGCCAATATGGTGAAACTCTGTCTCTACTAAAAATGCAAAAATTAGCTGTGCATGGTTGTGGGTGCCTGCAATCTCAGCTACTCGGGAGGCTGAAGCAGGAGAATCGCTTGAACCCAGGAGGCAGAGGTTGTAGTGAGCCGAGATTGTGCCACTGTACTCCAGCTTGGGTGACAGAATGAGACTCCATCTCAAAAAACAAAATAAAA	AGGCTGAGTGCAGTGGCTCATGCCTGTAATCCCGGCACTTTGGGAGGCTAAGGCGGGCAGATCTC--GAGGTCAGGAGTTCGAGACCAGCCTGGCCAATATGGTGAAACCATGGCTCTACTAAAAATACAAAAATTAGCTGGGCGTCGTGGCGGGCGTCTATAATGCCAGCTACTCGGGTGGCTGAGGCAGGAGAATTGCTTGAACCCGGGAGGCGGAGGTTACAGTGAGCTGAGACGGCGCCACTGCACTCCAGCCTGGGTAACAGAGCAAGACTCTGTCTCGAAAAAAAAAAAAAAA	chr15:40474122-40474420	chr15:40480786-40481082
BZW2	NM_014038	+	chr7:16720926-16729531	chr7:16714214-16720925	6712	chr7:16729532-16734458	4927	NM_014038_intron_2_0_chr7_16714214_f(+)	NM_014038_intron_6_0_chr7_16729532_f(+)	84.083	289	43	2	1218	1504	590	303	8.25e-85	307	GTGGTGGCTCACGCCTGTAATCCCAACACTTTGGGAGGCTGAGGCGGGCGGATCACCTGAGGTCAGGAGTTCGAGACCAGCTTGGCCAACATGGTGAAACCCCGTGTCTAT--AAAAAAATACAAAATTTAACAGGATGTGGTGGCGGCTGCCTGTAATCCCAGCTACTAGAGATGCTGAGGCAGGAGAATCACTTGAACCTAGAAGGCAGAGGTTACAGTGAGCTGAGATCGAGCCTCTGCACCCCAACCTGGGTGACAGAGCGAGATTCTCTCTCGAAAAGAAAAAA	GTGGTGGCTCACGCCTATAATCCCAGCACTTTGGGAGGCTGAGGTGGGCGGATTACTTGAGGTCAGGAGTTCAAGACTAACCTGGCCAACATGGTGAAACCCCGTCTCTATTAAAAAAAATCCAAAAATTAGCTGGGTGTGGTGGAGAGCACCTGTAATCCCACCTACTCGGGAGGCTGAGGCAGGAGAATTGTTTGAACTCCGGAGGCAGAGGTTGCAGTGAGC-GAGATTGTGCCATTGCACTCCAGCCTGGGTGACAGAGCCAGACTCTGTCTCAAAAAAAAAAAA	chr7:16715431-16715717	chr7:16729834-16730121
BZW2	NM_014038	+	chr7:16720926-16736686	chr7:16714214-16720925	6712	chr7:16736687-16737672	986	NM_014038_intron_2_0_chr7_16714214_f(+)	NM_014038_intron_8_0_chr7_16736687_f(+)	74.297	249	63	1	1211	1459	327	80	9.43e-40	158	GCCGGGCGTGGTGGCTCACGCCTGTAATCCCAACACTTTGGGAGGCTGAGGCGGGCGGATCACCTGAGGTCAGGAGTTCGAGACCAGCTTGGCCAACATGGTGAAACCCCGTGTCTATAAAAAAATACAAAATTTAACAGGATGTGGTGGCGGCTGCCTGTAATCCCAGCTACTAGAGATGCTGAGGCAGGAGAATCACTTGAACCTAGAAGGCAGAGGTTACAGTGAGCTGAGATCGAGCCTCTGCAC	GCCCGGCGTGGTGGCTCATGCCTGCAATCC-AACACTTTGGGAGGCCAAGGCAGGAGGATAGCTTGAATGCAGGAGTTCAAGACCAGCCTGGGCAACACAGCGAGACTACATCTCTACCAAAAAATGAAGAAATTAGCCAGACGTGGTGGCACGCGCCTGTAGTCCTAGCTACCTGGGAGGCTGAGGAGGGAGGGTGGCTTGAGCCCAGGAGTTCAAAGTTGCAGTGAGCGCAGATCGTGCCACTGCAC	chr7:16715424-16715672	chr7:16736766-16737013
C11orf84	NM_138471	+	chr11:63585277-63586474	chr11:63581286-63585276	3991	chr11:63586475-63594399	7925	NM_138471_intron_0_0_chr11_63581286_f(+)	NM_138471_intron_4_0_chr11_63586475_f(+)	83.278	299	45	4	1956	2252	1903	1608	1.52e-83	300	TTTTTTTTTTTTTTTTGAGACGGAGTTTTGCTCTTTTTGCCCAAGCTGTAGTGCAATGGCACAATCTCGGCTCACTGCAACCTTCGCCTCCCGGGTTCAAGTGATTCTTCTGCCTCAACCTCCCGAGTAACTGGGATTATAGGCATGTGCCACCACGCCCAGCTAA-TTTTGTATTTTTAATAGAGATAGGGTTTCCCCATGTTGGTGGGGTTGGTCTTGAACTCTCAACCTCAGGTGATCCGCCCACCTCGGCCTCCCAAAGTGCTAGGATT-CAGGCGTGAGCCACCGCACCTGGCC	TTTTTTTTTTTTTTTTGAGACGGAGTTTCGCTCTGTC-GCCCAGGCTGGAGTGCAGTGGCGCGATCTCGACTCACTGCAAGCTCCGCCTCCCGGGTTCACGCCATTCTCCTGCCTCAGCCTCCCGTGTAGCTGGGACTACAGGCGTGCGCCACCATGCCCGGCTAATTTTTGTATTTTTAGTAGAGACGGGGTTTCACCGTGTTAGCCAGGATGGTCTCGATCTCCTGACCTC--GTGATCCGCCCGTCTCAGCCTCCCAAAGTGCTGGGATTACAGGCGTGAGCCACCGCGCCCGGCC	chr11:63583241-63583537	chr11:63588082-63588377
C12orf45	NM_152318	+	chr12:105385490-105389804	chr12:105382032-105385489	3458	chr12:105385627-105388255	2629	NM_152318_intron_1_0_chr12_105382032_f(+)	NM_152318_intron_2_0_chr12_105385627_f(+)	94.444	18	1	0	2652	2669	1568	1551	0.078	28.3	GCATCTGGATCCAGGTGC	GCACCTGGATCCAGGTGC	chr12:105384683-105384700	chr12:105387177-105387194
C19orf44	NM_032207	+	chr19:16620310-16620799	chr19:16617586-16620309	2724	chr19:16620800-16623824	3025	NM_032207_intron_3_0_chr19_16617586_f(+)	NM_032207_intron_4_0_chr19_16620800_f(+)	82.759	290	41	3	1341	1628	419	137	2.7e-81	293	TTTTTTTGAGACACAGTCTCGCTCTGTCGCCCAGGCTGGGACTACAGTGGCACAATCTCAGCTCACTGCAACCTCCACCTCCTGGTTTCAAGCAATTCTTGTGCCTCAGCCTCCTGAGTAGCTGGGATTACAGGCACCCGCCACCCTACCCCACTAATTTTTGTATTTTTAGTAGAGATA--GTTTCACCATGTTGGCCAGGCTGGTCTCCAACTCCTGACCTCAGGTGATTCACCCACCTTGGCCTCTCAAAGTGCTGGGATTACAGGCATGCGCCACCATGCCTGGCC	TTTTTTTGAGACAGAGTCTCATTCTGTCACCCAGGCTGG-AGTGCAGGGGCATCATCTCAGCTCACTGCAACCTCCACCTCCCGGGTTC------TTCTCAAGCCTCAGCTTCCTGAGTAGCTGGGATTACAGGAACACACCACCACAGCCAGCTAATTTTTGTATTTTTAGTAGAGATGAGGGTTCCCTGTGTTGGCCAGACTGGTCTTGAACTCCTGACCTCAAGTGATCCTCCCGCCTCGGCCTCCCAAAGTGCTGGGATTACAGGCGTGAGCCACCTTGCTTGGCC	chr19:16618926-16619213	chr19:16620936-16621218
C2orf42	NM_017880	-	chr2:70406664-70409129	chr2:70402910-70406663	3754	chr2:70409130-70409798	669	NM_017880_intron_5_0_chr2_70402910_r(-)	NM_017880_intron_7_0_chr2_70409130_r(-)	87.407	270	31	2	3020	3287	560	292	3.24e-91	327	TTTTTTTTTTTGAGAC--AGTCTCGCTCTGTCGCCCAGGCTGGAGTGCAGTGGCGCAGTCTCGGCTCACTGCAAGCTCCGCCTCCTGGGTTCAGGCGATTCTCCTGCCTCAGCCTCCTGAGTAGCTGGGACTACAGGCACCTGCCACCGCGCCCGGCTAATTTTTTATATTTTTAGTGGAGTTGGGGTTTCACCATGTTAGCCAGGATGGTCTCAAGCTCCTGACTTCATGATCAGCCCACCTGGGCCTCCCAAAGTGCTGGGATTACAG	TTTTTTTTTTTTAGACGGAGTCTCGCTCTGTCGCCCAGGCTGGAGTGCAGCGGCGCGATCTCGGCTCACTGCAACCTCCGCCTCCTGGGTTCAAGTGATTCTCCTGCCTCAGCCTCCCGAATAGCTGGGACTATAGGCACCCGCCACCACGCCCAGCTAA-TTTTTGTATTTTTAGTAGAGATGGGGTTTGACCATGTTGGCCAGGCTGGCCTCGAACTCCTGACCTTGTGATCCGCCTGCCTCAGCTTCCCAAAGTGCTGGGATTACAG	chr2:70403377-70403644	chr2:70409239-70409507
C5orf42	NM_023073	-	chr5:37238959-37247847	chr5:37231152-37238958	7807	chr5:37247848-37249346	1499	NM_023073_intron_43_0_chr5_37231152_r(-)	NM_023073_intron_50_0_chr5_37247848_r(-)	73.447	644	138	11	6002	6623	1446	814	2.15e-103	370	TTTTTTTTTTTTTTTTGCAACAAG-GTCTTGTTCTGTTACCTGGGCTGGAGTGCAATGGCGTGATCATAGCTCACTGCAGCCTCAAACTTCTAGGCTCAAGCTATCCCCCTGCCTGCCTCAACTTCCCAAGTAGCTGGGATTACAGGTGCACGCCACCACGACTGTTTTTTTGTTTTTTTTTGGTAGAGCCAGGGTCTTGCTATGTTGCCCTGGCTGGTCTTGAACTCCTGACCTTATGCAATTCTCCCACCTTGGCCTCCCAAAATACTGTGATTACAGATGTCAGCCACTGCACCTGGCCGAG---AGAGCCTA---GTC--TTTT-------TTTT--TTTTTTTTTTTCCCCCAAGATGGAGTCTTGCTCT-GTCGTCCAGGTGGGAGTGAAGTA…	TTTTTTTTTTTTTTTTGAGACAAGAGTTTCGTTCTGTTGCCCCAGCTGGAGTGCAGTGATATGATCTCAGCTCACTGCAACCTCCGCCTCCCGGATTCAAGTGATTCTCCTGCGTT----AGCCTCCCGAGTAGCTGGGACTACAAGCGTGTGCCACCACGCCTG-------GCTAATTTTAAGTAGAGATGGGGTTTCACCATGTTGGCCAGGCTGGTCTCAAACTCCTGACTTCAAGTGATCCATCCACTTCGTCCTCCCAAAGTGCTGGGATAACAGGCACGATCCACTGCGCATGGACCACTGAAGATCTTAACTGACAATTTTCATAAAGTTTTGATTTATATTTTATTTCTGAGTTGAAGTTTTGCTCTTGTAGCCCAGGCTGCAGTGCAGTG…	chr5:37232336-37232957	chr5:37247901-37248533
C6orf106	NM_024294	-	chr6:34574332-34574681	chr6:34558378-34574331	15954	chr6:34574682-34614377	39696	NM_024294_intron_0_0_chr6_34558378_r(-)	NM_024294_intron_1_0_chr6_34574682_r(-)	78.5	600	96	7	942	1530	18547	17970	1.01e-141	499	TCTGTCACCCAGGCTGGAGTGTAGTGACACAATCTCGGCTGACTGCAACCTCCACCTCCCGGGCTCAAGAAATTCTCCTACCTCAGCCTCCTGAGTAGCTGGGATTACAGGTGCCCACCACCATGCCTGGCTAATGTTTTGTATTTTTAGTAGAGACAGGGTTTCACTATGTTGGCTGGGCTGGTCTCGAACTCCTGATCTCAAGTGATCCTCCTGCCTTGGCCTCCCGAAGTGCTGGGATTACAGGTGTGAACCACCACGCCCAGCCCTCCTTTTTTTTTTTTTTTTTTTTTTTGTTTTTGTTTTGGAGACGGAGTTTCGCTCTTCTTGCCCAGGCTGGAGTGCAGTGGCGCAATCTCGGCTCACTGCAACCTCTGCCTCCCGGGTTCAAGTGATTCT…	TCTGTCACTCAGGTTGGAGTGCAGTGGCACAATCTCAACTCACTGCAACCTCCACCTGCCGGGTTCAAACGATTCTCCTGCCTCAGCCTCCCAAGTAGCTGGGACTACAGGCACACACCACTGTGCCCCGCTAAT-TTTTGTATTTTTAGTAGAGACGAGGTTTCACCATGTTGGCCAGGCTGGTCTTGAACTCCTGACCTCAGGTGATCCACCCACCTCAGCCAGCTAAAGTGTTGAGATTACAGCCATGAGTCACTGAGCCTAG----CCTTTTTACACTTTTTTTTTTTT--------------GAGACGGAGTCTCACTC-TGTCACCCAGGCTGGAGTGCAGTGGCATGATCTCGGCTCACTGCAACCTCCGCCTCCCAGGTTCACGCCATTCT…	chr6:34572802-34573390	chr6:34595831-34596408
C9orf3	NM_032823	+	chr9:97535284-97563284	chr9:97522863-97535283	12421	chr9:97563285-97717458	154174	NM_032823_intron_1_0_chr9_97522863_f(+)	NM_032823_intron_4_0_chr9_97563285_f(+)	88.994	318	27	3	1586	1897	146278	145963	1.07e-114	410	GGCCAGGCGCGGTGGCTCACGCCTGTAATCCCAGCACTTTGGGAGGCTGAGGCGGGTGGATCACAAGGTCAGGAGATCGAGACCATCCTGGCTAACACGGTGAAACCCTGTCTCTACTAAAAATACAAAAAA-----TTAGCTGGGCATGGTGGTGGGCGCCTGTAGTCCCAGCCATTCGGGAGGCTGAGGCAGGAGAATGGCGTGAACCCGGGAGGCAGAGCTTGCAGTGAGCCAAGATCGTGCCACTGCACTCCAGCCTGGGCGACAGAGTGAGACTCCGTCTC-AAAAAGAAAAAAAAAAAAAAGAAATTAAAGA	GGCCGGGTGCGGTGGATCACGCCTGTAATCCCAGCACTTTGGGAGGCCGAGGCGGGTGGATCACGAGGTCAGGTGATTGAGACCATCCTGGCTAACACAGTGAAACCCCGTCTCTAATAAAAATACAAAAAAAAAAATTAGCCGGGCGTGGTGGCAGGCGCCTGTAGTCCCAGCTACTCGGGAGGCTGAGGCAGGAGAATGGCGTGAACCCAGGAGGCGGAGCTTGCAGTGAGCCGAGATCGCGCCACTGCACTCCAGCCTGGGCGACAGAGCGAGACTCTATCTCGAAAAAAAAAAAAAAGAATAACAAA--AAAGA	chr9:97524448-97524759	chr9:97709247-97709562
CABIN1	NM_012295	+	chr22:24509533-24530382	chr22:24494156-24509532	15377	chr22:24530383-24560367	29985	NM_012295_intron_25_0_chr22_24494156_f(+)	NM_012295_intron_28_0_chr22_24530383_f(+)	76.066	305	52	3	11697	11983	2249	1948	1.38e-59	226	GCCGGGCGTGGTGGCTCACGCCTGTAATCCCAGCACTTCGGGAGGCTGAGGTGGGTGGATCACCTGAGGTCAGGAGTTTGAGACCAGCCTGTCTAACATGGTGAAATCCCATCTTTACTAAAAATAAAAAAGA---------------TTAGCTGGGTGTGGTGGGGCACGCCTGTAGTCCCAGCTACTCAGGAGGCTGAGGCAGGAGGATTGCTTGAACCTGGGAGGTAGAGGTTGCAGTGAGCCAAGATCGTGCAATTGCACTCCAGCCTGGGCAACA---CAAGACCCTGTCTCAAAAAAAA	GCCGGGCACAGTGACTCACGCCTGTAATCCCAGCACTTTGGGAGGCCAAGGAGGGCGGATCACTTGAGGCCAGGAGTTCGAGACCATCCTGGCCAACATGGTGAAACCTTGTCTCTAAAAAAAAAAAAAAAAAAAAAAAATACAAAAATTAGCTGGGCGTGGCAGTGTGGACCCGTAGTCCCAGCTACTTGTGAGGCTGAAGCAGAA---TTGCTTGAACCCAGGAGGCGGAGGTTGCAGTGACCCAAGATTACGCCACTGCACTCAAGCCTGGGTGACAGAGCAAGACTCTGTCTCAAAAAAAA	chr22:24505852-24506138	chr22:24532330-24532631
CACNA1B	NM_001243812	+	chr9:140846726-140852139	chr9:140811884-140846725	34842	chr9:140852140-140865834	13695	NM_001243812_intron_5_0_chr9_140811884_f(+)	NM_001243812_intron_9_0_chr9_140852140_f(+)	71.604	1546	359	28	22400	23908	4955	3453	0	755	TAAATAAATAAATAAATAAAAAAAAATAAAA-TTCTTCGAACTGAATGACAGTAGTGACGCAACCTACCAAAACCTCTGGAATACAGCAAAGGCAGTGCTAAGAGGAAAGTTCATAGCCCTAAATACCTACATCGAAAAGTCTGAACGAGCACAAACAGACAATCTAAGGTCACACCTCAATGAACTAAAGAAACAAGAACAAATCAAACCCAAACCCAGCAGAAGA-AAGAGATAACCAAGATCAGAGCAGAACTAAATGAAACTTAAACAA--AAAAACACA----AAAGATAAATGAAACAAAAAGCTAGTTCTTTGATAAGGTAAA-------TAAAATTGGTAGCCCATTAGCAAGTTTAACCAAGAAAAAAAGAGAGAAAATCCAAAGAAGCT…	TAAATAATGAAATTAATGCAGAAATCAAAAAGTTCTTTGAAACTAATGAGAACAAAGATATAACATACCAGAATCTCTGGGACACAGTTAAAGCAGTGTTAAGAGGGAAATTTATAGCACTAAATGCCCATACCAAAAAG----AAAGATCTCAAGTTAACAACCTAACATCACAACTAAAAGAATTAGAGAACCAAGAGCAAACAAACCCCAAAGCTAGCAGAAAACAAGAAATAACTAAGATCAGAGCTGAACTGAAGGAGATAGAAAACATGAAAAATCCATCAAAAAAATCAATGAAAACAGGAGCTAGTTTTTTGAAAAAAAAAAAAATTAATAAAATAGATAGACCACTAGCTAGACTAAAAAAAAAGAGAAGAGAGAAGATTCAAATAAACA…	chr9:140834283-140835791	chr9:140855592-140857094
CACTIN	NM_021231	-	chr19:3623686-3624160	chr19:3620801-3623685	2885	chr19:3624161-3626593	2433	NM_021231_intron_8_0_chr19_3620801_r(-)	NM_021231_intron_9_0_chr19_3624161_r(-)	78.498	293	52	5	444	732	1692	1407	5.09e-63	232	TTTCTTTTTT-GACTCAGGGTCTCGCTCTGTCACCCAGGCTGGAGTGCAGTGGCGTGATCGTGGCTAACTGCAGCCTTGACCTCCTGGCCTCAAGCGATCCTCCTACCTCAGCGTTTTGACTTGCTGGGACTACAGGCAC-CACCACCATGCCCGGCTAATTTTTTA--TTTTTTTGTAAAGATGGAGTCTCACTATGTTGGCCAGGCTGGTCTCGAACTCCTAAGCTCAAGTGATTTTCCCACCTCGGCCTCCCAGAGTTCTGGGATTACAGGCATGAGCCACTGCGCCCAG	TTTATTTATTAGAGACAGAGTCTCCCTCTGTCACACAGGCTGGAGTGCA------TGATCAGAGCTCACTGCAGCCTTGACCTCCTGGGCTCAAGCCATCCTCTCGCCTCAGCCTCCTGAGTAGCGGGGACTACAGGCACACACCACCACGCCCAGGTAACTCTTTACATTTTTTTGTACAGAGGG-GTCTTGCTATGTTGCCCAGGCTGGTCTTGAACTCCTGGGCTCAGGCAAGCCTCCTGTCTCAGCCTCCCAAAGTGTTGGGATTACAGATGTGAGCCACTGCGCTCAG	chr19:3622954-3623242	chr19:3624902-3625187
CAMSAP1	NM_015447	-	chr9:138754313-138774924	chr9:138742308-138754312	12005	chr9:138774925-138798845	23921	NM_015447_intron_11_0_chr9_138742308_r(-)	NM_015447_intron_15_0_chr9_138774925_r(-)	87.931	290	31	2	2776	3061	6588	6299	4.15e-100	360	GGCCAGGCGCGGTGGCTCACCCCTGTAATCCCAGCACTTTGGGAGGCCGAGGTGGGTAGATCACGAGGTTGGGAGATCAAGACCATCCTGGCTAACATGGTGAAACCCCGTCTCTACTAAAA--ACACAAGAAATTAGCTGGATGTGGTGGCGGGCACCTGTAGTCTCAGCTACTCGGGAGGCTGAGGCAGGAGAATGGCGTGAACCCAGGAGGTGGAGCTTGCAGTGAGCCGAGATCGTGCCACTGCACTCCAGCCTGGGTGACAGAGCGAGA--CTGTCTCAAACAAA	GGCCGGGCACGGTGGCTCACGCCTGTAATCCCAGCACTTTGGGAGGCTGAGGTGGGCAGATCACGAGGTCAGGAGATCGAGACCATCCCGGCTAACATGGTGAAACCCCGTCTCTATTAAAACAATACAAAAAATTAGCCGGGCGTTGTGGCAAGCGCCTGTAGTCCCAGCTACTCAGGAGGCCGAGGCAGGAGAATGGTGTGAACCCAGGAGACAGAGCTTGCAGTGAGCCAAGATCATGCCACTGCACTCCAGCCTGGGCGACAGAGCGAGATTCCGTCTCAAAAAAA	chr9:138751252-138751537	chr9:138792258-138792547
CAMTA1	NR_038934	+	chr1:6867043-6885270	chr1:6845636-6885151	39516	chr1:6885271-6931816	46546	NR_038934_intron_0_0_chr1_6845636_f(+)	NR_038934_intron_1_0_chr1_6885271_f(+)	87.919	298	33	2	23457	23751	17726	17429	2.96e-102	369	TTTTTTTTTTTTGAGATGGAGTTTCACTCTTGTCGCCCAGGCTGCAGTGCAATGGCATGGTCTCAGCTCACTGCAACATCCACCTCTCAGGTTCAAGCAATTCTCCTGCCTCAGCCTCCCGAGTAGCTGGGATTACAGGCACCCACCACCATGCCTGGCTAATTTTC--GTATTTTTAGTAGAGACGGGGTTTCACCATGTTGGCCAGGCTGGTCTTGAACTCCTGACCTCAGGTGATCCGCTCACCTTGACCTCCCAAAGTGCTAGGA-TTACAGACGTGAGCCACCGCGCCTGGCC	TTTTTTTTTTTTGAGATGGAGACTTGCTCTTGTCACCCAGGCTGGAGTGCAATGGCACGACCTCAGCTCACTGCAACCTCCACCTCCCGGGTTCAAGCAATTCTCCTGCCTTGGCCTCCCGAGTAGCTGGGATTACAGGCATGCACCACCATGCCCAGCTAATTTTCTTGTATTTTTAATAGAGACGTGGTTTCACCATGTTGGCCAGGCTGGTCTCGAACTCCTGACCTCAGGTGATCCACCTGCCTCGGCCTCCCAAAGTGCTGGGATTTACAGGTATGAGCCGCCACGCCTGGCC	chr1:6869092-6869386	chr1:6902699-6902996
CANX	NM_001746	+	chr5:179132680-179143295	chr5:179126104-179132679	6576	chr5:179143296-179146668	3373	NM_001746_intron_0_0_chr5_179126104_f(+)	NM_001746_intron_7_0_chr5_179143296_f(+)	73.214	672	119	11	5142	5760	2535	1872	5.28e-115	407	TAAGCCGGGTGCGGTGGCTCACTCCTGTAATCCCAGCACTTTGGAAGGCCGAGGCGGGCAGATCAC--GACGTCAAGAGATTGAGACTATCCTGGCCAACACGGTGAAACCCTGTCTCTATTAAAAATAACAAAAATTAGCTGGATGTGGTGGTGCACACCTGTCATCCCACCTACTTGGGAGGCTGAGGTAGGAGAATCACTTGAACCCAGGAGGCGGAGGTTGCAGTGAGCCAAGATAGTGCCAATGCATCCCAGCCTGG-CGATA-GAGCAAGACTCA-TCTCAGGAAAAAAAAAAAAAAGGAGCTTGTTTTGGCCAGGTGCAGTGGCTCACGCCTGTAATCCCAGCACTTTGGGAGGCTGAGGCAGGTGGATCACCTGAGGTCAGGAGTTCGAGA…	TAAGCCAGGTGTAGTGGCTCATGCCTGTAATCCTAGCACTTTGGGAGGCCAAGGTGGGCAGATCACCTGAGGTCGGGAGTTTGAGACCAGCCTGACCAACATGGAGAAACCCCATCTCTACTAAAAATAC--AAAATTAGCTGGGCGTGGTGGCACATGCCTGTAATCCCAGCTACTCAGGAGGCTGAGGCAGGAGAATCACTTGAAACCGGGAGGCAGAGGTTGTGGTGAGCCAAGATCACGCCACTACACTCCAGCCTGGGCGACAAGAGCGAAGCTCCGTCTCAAAAAAAAAGAAAAAA-----CATGCACAG-CCAGGCACGGTGGCACACGCCTGTAATCCCAGCACTTTGGGAGGCTGAGGCTGGTAGATCACTTGACATCAGAATTTTGAGA…	chr5:179131245-179131863	chr5:179145167-179145830
CANX	NM_001746	+	chr5:179134133-179136060	chr5:179133333-179134132	800	chr5:179136061-179136873	813	NM_001746_intron_2_0_chr5_179133333_f(+)	NM_001746_intron_5_0_chr5_179136061_f(+)	74.303	323	59	5	111	425	374	68	3.28e-56	208	ATTTTATTTATTTATTTTTTGAGACAGAATTTCGCTCTTTTGCCTGGGCTGGAGTGCAATGGCGTGATACCGGCTCATTGCCACCTCCGTCTCCTGGGTTCAAGTGATTCTCCTGCCTCAGCTTCCCAAGTAGCTGGGATTATAGGCATGCGCCACCATG-CTGGCTAATTTGTGTGTGTGTGTTGTTATTTTTTTAGTAGAGATGGGGTTTTGACATGTTGGCCAGGCTGGTCTTGAACTCCTGACCTCAGGTGGTCCACTTGCCTTAGCCTCCCAAATTGTTG-------GCATTACAGGCATGAGCCACCGCACCTGGCC	ATTCTCTTTTTTTTTTTTTTGAGATGGAGTCTCGCTCTGTCGCCCAGGCTGGAGTGCAGTGGCGCAATCTCGGCTCACTGCAAGTTCCGCCTCCCAGGTTCATGCCATTCTCCTGCCTCAGCCTCCCAAGTGGCTGGGACTACAGGCGCCTGCCACCACGCCTGGCTAAT-------------TTTTTGTATTTTTAGTAGAGATGGGGTTTCACCATGTTAGCCA-GATAGTCTCAATCTCCTGACCTC--GTGATCCGCCTGCCTTGGCTTCCCAAAGTGCTGGGAGCTAGGATTACAGGCGTGAGCCACTGCACCCGGCC	chr5:179133443-179133757	chr5:179136128-179136434
CANX	NM_001746	+	chr5:179136874-179143295	chr5:179136061-179136873	813	chr5:179143296-179146668	3373	NM_001746_intron_5_0_chr5_179136061_f(+)	NM_001746_intron_7_0_chr5_179143296_f(+)	81.935	310	43	5	63	368	2538	2238	8.36e-83	297	AATTGGGCCGGGTGCAGTGGCTCACGCCTGTAATCCTAGCTCCCAGCACTTTGGGAAGCCAAGGCAGGCGGATCAC--GAGGTCAGGAGATTGAGACTATC-TGGCTAACATGGTGAAACCCCATCTCTACTAAAAATACAAAAAATTAGCCAGGCGTGGTGGCAGGCGCCTGTAGTCCCAGCCACTTGGGAGGCTGAGGCAGGAGAATGGCATGAACCTGGGAGGCGGAACTTGCAGTGAGCCGAGATTGCGCCACTGCACTCCAGCCTGGGCGAC-AGAGCGAGACTCCATCTCAAAAAAAAAAAAAA	AATTAAGCCAGGTGTAGTGGCTCATGCCTGTAATCCTAGC-------ACTTTGGGAGGCCAAGGTGGGCAGATCACCTGAGGTCGGGAGTTTGAGACCAGCCTGACCAACATGGAGAAACCCCATCTCTACTAAAAATACAAAA--TTAGCTGGGCGTGGTGGCACATGCCTGTAATCCCAGCTACTCAGGAGGCTGAGGCAGGAGAATCACTTGAAACCGGGAGGCAGAGGTTGTGGTGAGCCAAGATCACGCCACTACACTCCAGCCTGGGCGACAAGAGCGAAGCTCCGTCTCAAAAAAAAAGAAAA	chr5:179136123-179136428	chr5:179145533-179145833
CAPN2	NM_001748	+	chr1:223946972-223959941	chr1:223945083-223946971	1889	chr1:223959942-223962535	2594	NM_001748_intron_10_0_chr1_223945083_f(+)	NM_001748_intron_19_0_chr1_223959942_f(+)	79.365	252	49	3	525	774	1428	1178	4.87e-56	210	GGATGAAGTGCAGTGGCATGATCTCGACTCACTGCAACCTCTACCTCCTGGGTTCAAGTGATTCTCCTGCTTCAGCCTCCCCAGTAGCTGGGACTA-CAGGCACGCACCAGGATGCCAGGCCAATTTTTGTATTTTTAGTAGAGACGGGGTTTCACCATGGTGGCCAGGCTGGTCTTGAACTCCTGACCTCAGGTGATCCACCCCCTTCAGCCTCCCAAAGTGCTAGGATTACAGGTGT-AGCCACCGTGCC	GGATGGAGTACAATGGTGCAATCTCAGCTCGCCGCAACCTCCGCCTCCCGGGTTCAAGCAATCCTTTCGCTTCAGCCTCCCGAGTAGCTGGGATTAACAGGCATGTGTCACCACGCCTGGCTAATTTT-GTATTTTTAGTAGAGATGGGGTTTCTCCATGTTACTCAGGCTGGTCTCGAACTCCCAACCTCAGGTGATTCGCCCGCCTTGGCCTCCCAAAGTGCTAGGATTATAGATGTGAGCCACCGCGCC	chr1:223945607-223945856	chr1:223961119-223961369
CAPRIN1	NM_203364	+	chr11:34093273-34101312	chr11:34074184-34093272	19089	chr11:34101313-34104371	3059	NM_203364_intron_1_0_chr11_34074184_f(+)	NM_203364_intron_6_0_chr11_34101313_f(+)	91.419	303	26	0	9710	10012	455	153	2.13e-121	430	CCGGGCGCGGTGGCTCACGCCTGTAATCCCAGCACTTTGGGAGGCCGAGGCGGGCGGATCACGAGGTCAGGAGATCAAGACCATCTTGGCTAACACAGTGAAACCCCGTCTCTACTAAAAATAAAAAAAATTAGCCGGGCGTGGTGGTGGGCGCCTGTAGTCCCAGCTACTCGGGAGGCTGAGGCAGGAGAATGGCGTGAACCTAGGAGGCAGAGCTTGCAGTGAGCTGAGATCACGCCACTGCACTCCAGCCTGGGCGACAGAGCAAAACTCCGTCTCAAAAAAAAAAAAAAAAAAGGAAAA	CCGGGCGCAGTGGCTCACGCCTGTAATCTCAGCACTTTGGGAGGCCGAGGCGGGTGGATCACGAGGTCAAGGGATCGAGACCATCCTGGCCAACACAGTGAAACCCCGTCTTTACTAAAAATTCAAAAAAATAGCCGGGCGTGGTGGCGGGCGCCTGTAGTCACAGCTGCTCAGGAGGCTGAGGCAGGAGAATGGCGTGAACCCAGGAGGCGGAGCTTGCAGTGAGCCGAGATCACGCCACTGCACTCCAGCCTGGGCAACAGAGCGAGACTCTGTCTCCAAAAAAAAAAAAAAAAAAAAAAA	chr11:34083893-34084195	chr11:34101465-34101767
CAPRIN1	NM_203364	+	chr11:34097783-34098189	chr11:34093535-34097782	4248	chr11:34098190-34101174	2985	NM_203364_intron_3_0_chr11_34093535_f(+)	NM_203364_intron_5_0_chr11_34098190_f(+)	76.042	288	55	4	2625	2899	381	95	1.19e-53	203	GTTGCTCACGCCTGTAACCCCAGCACTTTGGAAGGCCGAGGTGGGTGGATCACCTGAGGTCAGAAGTTCGAGACCAGCCTGGCCAACATAGTGAAACCCTGTCTCTGCTAAAAATACAAAAATTAGCCGGGCTTGGCAGCACACACCTGTAATCCCA--------GGAGGCTGAGGCAGCAG-AATTACTTGAATTCGAGAAGTAGAGGTGTCAGTGAGCCAAGATCGTGCCACTGCACT----CCTGGGCAACAGAGTGAGACTCCATCTCAAAAAACAAACAAAAA	GTGGCTCACACCTGTAATCCCAGCACTCTGGGAGGCCCAGGCAGGTGAATCATTTGTGGTAAGGAGTTCGAGACCAGCCTGGCCTACATGGCGAAACCCTGTCTCTACTAAAAATACAAAAAATAGCCAGGCGTGGTGGCGCATGCCTGTAATCCCAGCTACTTGGGAGGATGAGGTGATAGAAATCACTTAAACCTGGGAGGCGGAGGTTGCTGTGAGCTGAGATCACACTACTACACTCCAACCTGGGCAACAGAGT-AGACTCTGTCTCCAAAAAAAAAAAAAAA	chr11:34096159-34096433	chr11:34098284-34098570
CAPRIN1	NM_203364	+	chr11:34110942-34113603	chr11:34107961-34110941	2981	chr11:34113604-34118025	4422	NM_203364_intron_10_0_chr11_34107961_f(+)	NM_203364_intron_14_0_chr11_34113604_f(+)	82.264	265	44	3	2586	2847	591	327	1.51e-69	255	TGGTTCATTCCTATAATCCCAGCACTTTGGGAGGCTGAGGTGGGCAGATTGCTTGAGCCTAGGAGTTTGAGACCAGCCTGGGCAACATGGCGAAACCCTGTCTCTACTAAAAATAC-AAATATTATCCGAGTGTGGTGGCACACACCTGTAGTCAC-AGCTACTTGGGAGGCTGAGGT-GGGAGGATCACTTGAGCCTGGGAGGCAGAGGTTGCAGTGAGCTAAGATCACATCACTGTACTCCAGCCTGGGTGACAGAGTGAGAC	TGGCTCACGCCTTTAATTCCAGCACTTTGGGAGGCTGAGGTGGGCAGATCACGTGAGCTCAGAAGTTCAAGACAAGCCTGGGCAACATGGTGAAACCCCAACTTTACCAAAAATACAAAAAATTAGCTGGACGTGGTGGCACATGCGTGTATTCCCAAGCTACTTGGGAGGCTGAGGTAGGGAGGATTGCTTGTGTCCAGGAGGCAGAGGTTGCAGTAAGCCGAGATCACGGCACTGCGCTCCAGCCTGGGTGACAGAGTGAGAC	chr11:34110546-34110807	chr11:34113930-34114194
CARS2	NM_024537	-	chr13:111303381-111335481	chr13:111299587-111303380	3794	chr13:111335482-111340067	4586	NM_024537_intron_4_0_chr13_111299587_r(-)	NM_024537_intron_9_0_chr13_111335482_r(-)	79.672	305	49	4	642	935	328	26	5.33e-72	264	GGCACGATGGCTCACACCTGTAATCTCAACACTTTGGGAGGCTGAGGCAGGTGGATCACTTGAGGTCAGGAGTTCGAGACCAGTTTGGCCAACGTGGTAAAACCCCATCTCTCCTAAAAATAC---------AAAAAT-TAGCCAGGCATGGCGATGTGTGCCT-GTAATCCCAGCTACTCAGGAGGGTGAAGCAGGAGAATTGCTTGAACCTGGGAGGCAGAGGCTGCAGTGAGCCATGATCATGCCACTGCTCTCTAGCCTGGGTGGCTGAGCAAGACTCCATCTGAAAAAAATACAAAAAAA	GGCACAGTGGCTCACGCCTGTAATCCCAGCACTTTGGGAGGCTGAGGCAGGTGGATCACA--AGGTCAGGAGTTTGAGACCAGCTTGGCCAACATGGTGAAACCTTATCTCTACTAAAAATACCAAAACAAAAAAAATGTAGCCGGGCATGGTGGCACGCACCTTGTAGTCCCAGCTATTCAGGAGGCTGAGACGGGAGAATCGCTTGAACCAGGGAGGCAGAGGTTGCAGTGAGCTGAGATAGCACCACTGCACTCCAGCCTGGGTGACAGAGTAAAACTCTGTCTCAAAAAAAAAAAAAGAAA	chr13:111302446-111302739	chr13:111339740-111340042
CCDC137	NM_199287	+	chr17:79634759-79639185	chr17:79633931-79634758	828	chr17:79639186-79639524	339	NM_199287_intron_0_0_chr17_79633931_f(+)	NM_199287_intron_4_0_chr17_79639186_f(+)	73.913	115	27	2	604	716	191	78	4.75e-14	66.2	TTTTTAGTAGAGACGGGGTTTCACTGTGTTAGTCAGGATGGTCTCGATCTCCTGACCTCGTG--ATCCGCCCATCTCGGCCTCCCAAAGTGCAGGGATTACAGGCGTGAGCCACC	TTTTTTCTTGACACAGGATCTCGCTATGTTGTCCAGGCTGGTATCAA-CTCCTGGGCTCAAGCAATCCGCCTGCCTTGGCCTCCCAATGTGCTGGGATTACAGGTGTGACCCACC	chr17:79634534-79634646	chr17:79639263-79639376
CCDC138	NM_144978	+	chr2:109463194-109473426	chr2:109455758-109463193	7436	chr2:109473427-109489906	16480	NM_144978_intron_10_0_chr2_109455758_f(+)	NM_144978_intron_12_0_chr2_109473427_f(+)	85.668	307	40	2	6270	6576	7842	7540	1.28e-97	351	ATTTTTTTTTTTTTTTTTTGAGATGGAGTCTCGCTCTGTCACCCAGGCTGGAGTGCAGTGGTGCGACCTCGGCTCACTGCAAGCTCCGCCTCCCGTGTTCACACCATTCTCCTGTCTCAGCCTCCCAAGTAGCTGGGACTATGGGCACCCGCCACCACGCCTGGCTATTTTTTTGTATTTTTAGTAGAGATGGGGTTTCACCATGTTAGCCAGGATGGTCTCGATCTCCTGACCTCATGATCTGCCTGCCTCGGCGTCCCAAAGTGTTGGGATTACAGGCGTGAGCCACCGCGCCCAGCCTCATTTT	ATTTTTTTTTTTTTTTTTTGAGATGGAGTCTCGCTCTGTCGCCCAGGCTGGAGTGCAGAGGCACACTCTCAACTCACTGCAACCTCCGCCTCCTGGGTGCAAGTGATTCTCCTGCCTCAGCCTCCCGAGTAGCTGGGACTACAGGCGTGGGCCACCACGCCTGGC---TTTTTTGTTTTTTTAGTAGAGACAGGGTTTCACCATGTTAGCCAGGCTGCTCTCGATCTCCTAACCTCGTGATCTGCCCGCCTTGGCCTCCCAAAGTGCTGGGATTACAGGTGTGAGCCACCGTGCCC-GGCTAATTTT	chr2:109462027-109462333	chr2:109480966-109481268
CCDC18	NM_206886	+	chr1:93677658-93682303	chr1:93676484-93677657	1174	chr1:93682304-93683294	991	NM_206886_intron_9_0_chr1_93676484_f(+)	NM_206886_intron_12_0_chr1_93682304_f(+)	84.718	301	37	5	69	365	487	192	1.03e-89	322	GGCCGGGCATGGTGGCTCATGCCTGTAATCCCAACACTTTGGGAGGCTGAGGCAGGCGGATCACGAGGTCAGGAGTTCGAGACCAGCCTGACCAACATGGTGAAACCTCGTCTCTACTAAAAATACAAAAA---TTAGCCAGGCATGGTGGTGGCACGCGCCTGTAATCCCCACTACTTGGGAGGCTGAGGCAGGAGAATCACTTGAACCCGGGAGGCGGTGGTTGCAGTGAGCTGAGATAGTGCCACTGCACTCCAGCCTGAGCAACAGAGTGAGACTCCAT-TAAAAAAAAAAAAAAAA	GGCCGGGTGCGGTGGCTCACGCCTGTAATCCCAACACTTTGGAAGGCTGAGGCGGGTGGATCACGAGGTCAGGAGAT-GAGACCATCCTGGCTAACACGGTGAAACCT-GTCTCTACTGAAAATACAAAAAAAATTAGCCAGGCGTGGTGGCGG---GCGCCTGTAGTCCCAGCTACTCGGGAGGCTGAGGCAGGAGAATGGCGTGAACCCAGGAGGCAGAGCTTGCAGTGAGCCGAGATCACACCACTGCACTCCAGCCTGGGCGACGGAGTGAGACTCTGTCTCAAAAAAAAAAAAAAA	chr1:93676552-93676848	chr1:93682495-93682790
CCDC40	NM_017950	+	chr17:78022382-78024082	chr17:78021202-78022381	1180	chr17:78024083-78032292	8210	NM_017950_intron_3_0_chr17_78021202_f(+)	NM_017950_intron_6_0_chr17_78024083_f(+)	87.983	233	23	4	620	851	3562	3334	2.02e-77	280	GCCAAGGCCGGTGGATCACCTGAGGTCAGGTGTTCGAGACCAGTCTGGCCAACATGGTGAAACCCCTGTCTCTACTAAAAATACAAAAATTA-CCGGGCGTGGTGGCGGGTGCCTGTAATCCCCAGCTGCTCGGGAGGCTGAGGCAGGAGAATCGCTTGAACCCCGGAGGTGGAGGTTGCAGTGAGCCGAGATCACGCCACTGCACTCCAGCCTGGGCAACAGAGCAAGACTC	GCCAAGGTGGGCGGATCAC--GAGGTCAGGGGTTCAAGACCAGCCTGACCAACATGGTGAAACCCCGTTATCTAC-AAAAATACAAAAATTAGCCAGGCATGGTGGCGGGCCCCTGTAGTCCC-AGCTACTTGGGAGGCTGAAGCAGGAGAATCGCTTGAACCCGGGAGGTGGAGGTTGCAGTGAGCTGAGATCACGCCACTGCACTCCAGCCTGGGCGACAGAGAGAGACTC	chr17:78021821-78022052	chr17:78027416-78027644
CCDC77	NM_032358	+	chr12:514677-527802	chr12:510851-514676	3826	chr12:527803-537934	10132	NM_032358_intron_0_0_chr12_510851_f(+)	NM_032358_intron_4_0_chr12_527803_f(+)	83.66	306	46	3	3038	3342	9892	9590	5.97e-88	316	TTTTTTTTTTTTTTTTTTGAGACGGAGTTTCGCTCTTGTTGCCCAGGCTGGAGTGTAATGGCGCGATCTTGGCTCACCACAACCTCCGCCTCCCAGGTTCAAGCAATTCTCCTGCCTCAGTCTCCTGAGTAGGTGGGATTATAGGGATGCACCACCATGCCCAGCTAA-CTTTGTATTTTTAGTAGAGATGGGGTTTCTCCAGGTTGGTCAGGCTGGTCTTGAATTCCTGACCTCAGGTGATCCGCCTTCCTCGGCCTCCCAAAGTGCTGGGATTACAGGCAGGAGCCACTGTGCCCAGCCGCTTC	TTTTTTTTTTTTTTTTTTGAGACAGAGTCTCGCTCT-GTTGTCCAGGCTGGAGTGCAATGGTGCGGTCTTGGCTCACTGCAACCTCCGCCTGCCGGGTTCACGCCATTCTCCTGCCTCAGCCTCCCGAGCACCTGGGACTACAGGCGCCCGCCACTATGCCCGGCTAATTTTTGTATTTTTAGTAGAGACAGGGTTTCACTGTGTTAGCCAGGAAGGTCCTGATCTCCTGACCTC--GTGATCTGCCTGCCTCGGCCTCCCAAAGTGCTGGGATTACAGGCGGGAGCCACTGCGCCCGGCCACTTC	chr12:513888-514192	chr12:537392-537694
CCDC9	NM_015603	+	chr19:47767860-47768203	chr19:47764097-47767859	3763	chr19:47768204-47769867	1664	NM_015603_intron_4_0_chr19_47764097_f(+)	NM_015603_intron_6_0_chr19_47768204_f(+)	81.633	490	77	7	712	1195	1229	747	2.62e-131	459	AAAATTCAAAAA-TTAGCTGGACGTGGTGGTGGGCACCTGTAATCCCAGCTACTTGGGAGGCTGAGGCAGGAGGATCACTTAAACCTGGGAGGTGGAGGTCACAGTGAGCCGAGATCATGCCACTGCACTCCAGCCTGGGCGACAGAATGAGACTCTGTATC----AAAAAAAAAAAAAAAAAAAAAAAATGCTGGGCGTGGTGGCTCACGAGGCCTGTAATCCCAGCACTTTGGGAGGCTGAGGTGGGCGGATCACCTGAAGTCAGGAGTTCGAGACCAGCCTGGCCAACATGGCGAAACCCCATCTCTACTAAAAGTAC-AAAAATTAGCCGGGTGTGGTGGCACACGCCTGTAATCCCAGCTACTCGGGAGGCTGAGGCAGAAGAATTGCTTGAAC…	AAAATACAAAAAATTAGCTGGGCGTGGTAGCGGGTGCCTGTAGTCCCAGCTTTTCGGGAGGCTGAGGCAGGAGACTGGCATGAACCCAGGAGGCAGAGCTTGCAGTGAGCCGAGATCGCGCCACTGCACTCCAGCCTAGGCAACAGGGCAAGACTCTGTCTCAAAAAAAAAAAAAAAAAAAAAAAAAAAAAGCCAGGAGCGGTGGCTCAC---GCCTGTAATCTCAGCACTTTGGGAGGCTGAGGCGGGCAGATCAC--GAGGTCAGGAGATAGAGACCATCCTGGCTAACATGGTGAAACCCCATCTCTACTAAAAGTACAAAAAATTAGCTGGGCATGGTGGTGGGCACCT-TAGTCCCAGCTACTGGGGAGGCTGAGGCAGGAGAATGGTGTGAAC…	chr19:47764808-47765291	chr19:47768950-47769432
CCSER2	NM_018999	+	chr10:86177527-86198463	chr10:86133572-86177526	43955	chr10:86198464-86223688	25225	NM_018999_intron_2_0_chr10_86133572_f(+)	NM_018999_intron_5_0_chr10_86198464_f(+)	77.609	1447	274	15	35929	37357	5451	4037	0	1126	CAGTTTATTTTTCTTCGACTTTTATTTAAGTTTATGGG-TACATGTACAGGACATGCAGGTTTCTTACACATGTAAATGTGTGCCATGGTGGTTTGCTGCACAGATAATTCTATCATCCAGGTATTAAGCCCAGCATCCATTAGTTATTCTTCCTGATCCAATCCCTCCTCCCACCCCCTGCCCTCTGCTAGGTCCCAGTGCATGTTGTTCCCTGCAATGTGTCCATGTGTTCCCATCATTCAGCTCCCACATGTAAGTGAGAACGTGCGGTCTTTGGTTTTCTGTTCCTGCGTTAGTTTGATGAG---GATGTCTTCCAACTCTAATGATGTCCTTGCAAAGGACATGATCTCATTCCATTTTGTGGTTGCATAGTATTCCACGGTGTATATGTACCA…	CATTTTTTTTTTATTATTATTATACTTTAACTTCTGGGATACATGTGCAGAATGTGCAGGTTTGTTACACTGGTATACATGTGCCATAGCGGTTTGCTACACCCATTGACCTGTCATCTACGT------------------TAGGTATTTCTCCTAATGCTATCC-TCCCCCAGCCCCCTACCCCCCGACAGGCCCTGGTGTGTGATGTTCCCCTCCCTGTGTCCATGTGTTCTCACTGTTAAACTCCCACTTATGAGTAAGAACATGCAGTGTTTGGTTTTCTGTTCCAGTATTAGCTTGCTAAGAATGATGGTTTCCAGCTCTATCTATGTCCCTGCAAAGGACATGAACTCATCCTTTTTTGTGGCTGCACAGTATTCCATGGTGTATATATGCCA…	chr10:86169500-86170928	chr10:86202500-86203914
CCSER2	NM_018999	+	chr10:86177527-86237420	chr10:86133572-86177526	43955	chr10:86237421-86259630	22210	NM_018999_intron_2_0_chr10_86133572_f(+)	NM_018999_intron_8_0_chr10_86237421_f(+)	72.358	2735	628	39	9964	12613	11100	8409	0	1463	AATAACAAAGATCAGAGCAGAACTAAATGAAATTGAAATTAAAAAATCATAAAAATGATCAATGAAATGAAAACTTGGTTCTTTGTAAGGATAAACAAAATTGACAGGCTGCCAGCTAGATTAGCCAAGAAAAAAAGAGGAAAGATTCAAATAAGCATGATCAGAAGTGATAAAGGTGATTTTACAACTGATGCCATGGAAATACAAAGGATCATCAGAGACTGCTATGAACATCTCTATGTGCACAAACTAGAAAACCTAGAGGAAGTGGATAAATTCCTGCAAACATAA--CATCCCAAGATTGATCCAGTAAGAAATAAAAATAATGAATAA---------------TGAAATTGAATTAGTCATTAAAAAAACTACCAACTAAAAAAAGCCCAGG…	AATAACTAAGATCAGAGCAGAACTGAAGGAAATAGACACAAAAAATCCTTCAAAAGAATCAATGAATCCAGGAGCTGGTTTTTTGAAAATGTCAACAAAATTGATATACTGCTAGCAAGACTAATAAAGAAGAAAAGAGAGAAGAATCAAATAGACGCAATTAAAA-TGATACAGGGGATATCACCACTGATCCCACAGAAATACAAACTACCATCAGAGAATACCATAAACACCTCTATGCAAATAAACTAGAAAATCTAAAAGAAATGGATAAATTCCTCGACACATATACCCTCCCAAGACTAAACCAGGAAGAACTTGAATCCCTGAATAGACCAACAACAGGCTCTGAAATTGAGGCAATAATTAAGAGC-CTACCAAACAAAAAAAGTCCAGG…	chr10:86143535-86146184	chr10:86245829-86248520
CDC14B	NM_033331	-	chr9:99271955-99327765	chr9:99266072-99271954	5883	chr9:99327766-99381500	53735	NM_033331_intron_0_0_chr9_99266072_r(-)	NM_033331_intron_12_0_chr9_99327766_r(-)	85.382	301	39	3	1965	2264	26720	26424	2.91e-93	336	GGCGCGGTGGCTCACGCCTGTAATCCCAGGACTTTGGGAGGCCGAGGCAGGTAGATTATGAGGTCAGGAGTTCAAGACCAGCCTGGCCAAGATGGTGAAACTCTGTCTCTACTAAAAATACAAAAATTAG-CTGGGTGCAGTGGCGGGTGCCTGTAATCCCAGCTACTCGGGAGGCTGAGGCTGGAGAATCACTTGAACTTTGGAGGCGGAGGTTGCAGTGAGCTGAGATCGCGCCATTGCACTCTAGCCTGGGCAACAGAGCAAGACTCTGTCTCAAAAAAAAAAAAATCAAATAAAAAG	GGCACAGCGGCTCACGCCTGTAATCCCAGCAATTTGGGAGGCCGAGGTGGGTGGATCACAAGGTCAGGAGTTCAAGACCAGCCTGGCCAACATAGTGAAACCCTGTCTCTACTAAAAATAGAAAAATTAGTCAGCATG--GTGGTGGGTGCCTGTAGTCCCAGCTACTCAGGAGGCTGAGGCAGGAGAATCACTTGAACCTGGGAGGTGGAGGTTGCATTGAGCCAAGATCGCGCCACTGCAGTCCAGCTTGAGCAACAGAGTGAGACTTTGTCTCAAAAAACAAAAA--CAAAAAAACAG	chr9:99269691-99269990	chr9:99354781-99355077
CDC25A	NM_201567	-	chr3:48209336-48219478	chr3:48207384-48209335	1952	chr3:48219479-48224418	4940	NM_201567_intron_4_0_chr3_48207384_r(-)	NM_201567_intron_8_0_chr3_48219479_r(-)	76.325	283	53	6	1555	1833	3545	3273	1.77e-51	194	TTGTTTTTTGAGA--GGGAGTCTTGCTCTGTCACCCAGGCTGGAGTGCAGTGGTGCAATCTCAGCTCACTGCAACCTCCGCCTCCTGGATTCAAGCGATTTTCCCACTCCAGCCTTCCGAGTAGCTGGGACTATAGGTGCATGCTA--ACGCCCGGCTAATTTTTGTATTTTTAAAAGAGTTGGGGTTTCACCATGTTGGCCAGGCTTGTCTCGAACTCCTGACCTCAGGTGATCCACTAGCCTCGGCCTCCCAAAGTGCTGGGATTACAGGTGTGAGCCACC	TTGTTTATTGAGACAGGGATTCAT----TGTC---CAGGCTGGAGTACAGTGGTCTGATCATAGCTCACTGCAGCCTCGAATTCTTGGGCTCAAGCAATCCTCCCACTTCAGCCTCCCGACTAATTGGGACTATAGGAACAAGCCACCACACTCAGCTTATTTTTTAACTTTGTACAGA--TAGGGTCTCACTATGTTACCCAGGCT-GTCTTGAACTCCTGACCTCATGTGATCCTCCCACCTCGGCCTCCCAAAGTGCTGGGATTACAGCCATGAGCCACC	chr3:48207503-48207781	chr3:48220874-48221146
CDC42BPB	NM_006035	-	chr14:103465902-103478525	chr14:103452918-103465901	12984	chr14:103478526-103523335	44810	NM_006035_intron_31_0_chr14_103452918_r(-)	NM_006035_intron_35_0_chr14_103478526_r(-)	92.199	282	20	2	3215	3495	14682	14402	5.44e-113	403	TTTTCTTTTTTGAGACGGAGTCTTGCTCTGTCACCCAGGCTGGAGTGCAGTGGCATCATCTCAGCTCACTGCAAG-CTCCGCCTCCCGGGTTCACGCCATTCTCCTGCCTCAGCCTCCCGAGTAGCTGGGACTACAGGTGCCCACCACCACGCCCAGCTAATTTTTTTGTATTTTTAGTAGAGATGGGGTTTCACCGTGTTAGCCAGAATGGTCTTGATCTCCTGACCTCGTGATCCGCCCGCCTCGGCCTCCCAAAGTGCTGGGATTACAGGCGTGAGCCA	TTTTTTTTTTTGAGACGGAGTCTCACTCTGTCACCCAGGCTGGAGTTCAGTGGCGTGATCTCAGCTCACTGCAAGGCTCCGCCTCCCGGGTTCACGCCGTTCTCCTGCCTCAGCCTCCCGAGTAGCTGGGACTACAGGCGCCTGCCACCATGCCTGGATAATTTTTT-GTATTTTTAGTAGAGATGGGGTTTCACCATGTTAGCCAGGATGGTCTCCATCTCCTGACCTCGTGATCTGCCCGCCTCGGCCTCCCAAAGTGCTAGGATTACAGGCGTGAGCCA	chr14:103462407-103462687	chr14:103508654-103508934
CDK12	NM_016507	+	chr17:37646810-37650947	chr17:37628017-37646809	18793	chr17:37650948-37657502	6555	NM_016507_intron_1_0_chr17_37628017_f(+)	NM_016507_intron_4_0_chr17_37650948_f(+)	77.176	609	124	5	14199	14804	5947	5351	5.26e-131	462	TTTTTTTTTGAGACAGAGTCTTGCTCTGTCGCCCAGGCTGGAGTGCAGTGGGGTGATCTTGGCTCACTGCAACCTCTGCCTCCTGGGTTGAAGCGATTCTCCTTCCTCAGGTTCCCAAGTAGCTGGGATTTTGGGAGTGCACCACCATGCCCAGCTAATTTTTGTACTTTTAGTAGAGATGCGGTTTCACCATGTTGGCTAGGCTGGTCTTGAACTCCTGACTTCAGGTGATCCGCCCG-CTTGGCCTCCCAAAGTGCTGGGATTACAGACATGAGCCACTGCACCCTGCCTCTTTTTTTTTTTTTTTTTTTTTTCTGTGAAACAGAATCTTGCTCTGTCACTTAGACTGGAGTGCAGTGGCACAATCATGGCTCACTGCAACCTTGGCCTCCTTCCCT…	TTTTTTTTAAAGACAGACTCTCACTCTGCCACCCAGACTGGAGTGCAGTGGCACTATCTTGGCTCACTGCAACCTCCGCCTCCTGGGTTCAAGCCATTCTCCTGCCTCAGCTTCCCAAGTAGCTGGGATTACAGGCATGTGCCACCACACCCGGCTAATTTTTGTATTTTGAGTAGAGACGAGATTTCACCATGTTGGTCAGGCTGGTCTCAAACTCCTGACCTCAGGTGATCCGCCTGCCTTAGCTTCCCAAAGTGTTGGGATTACAGGCGTCAGCCACCGCGCCCAGCCTTTTTCTTCTTTTTTTTTT--------TGAGACAGCGTCTCATTCTGTTGCCCAGGATGGAGTGCAGTGGCATGATCATGGCTCACTACAGCCTCAAACTCCT----G…	chr17:37642215-37642820	chr17:37656298-37656894
CDK12	NM_016507	+	chr17:37646810-37666014	chr17:37628017-37646809	18793	chr17:37666015-37667781	1767	NM_016507_intron_1_0_chr17_37628017_f(+)	NM_016507_intron_6_0_chr17_37666015_f(+)	86.731	309	40	1	5805	6113	1476	1169	8.92e-103	369	TTATTTATTTTTTTTTTTTTTTTGAGTCAGAGTCTTGCTCTGTCGCCCAGGCTGGAGTGCAGTGGCTCGATCTTGGCTCACTGCAAGCTCCACCTCCTGGGTCCACGCTATTCTTCTGCCTCAGCCTCCCGAGTAGCTGGGACTACAGGCGCCTGCCACCACGCCCAGCTAATTTTTTGTATTTTTTAGTAGAGATGGGGTTTCGCCGTGTTAGCCAGGATGATCTCGATCTCCTGACCTCGTGATCTGCCCACCTTGGCCTCCCAAAGTGCTGGGATTACAGGCGTGAGCCACTGCACCCCGCCTATT	TTTTTTTTTTTTTTTTTTTTTTTGAGACGGTGTCTTGCTCTGTCCCTCAGGCTGGAGTGCAGTGGCGCCATCTTGGCTCATTGCAAGCTCCGCCTCCCAGGTTCACGCCATTCTCCTGCCTCAGCCTCCCAAGTAGCTGGGACTACAGGCGCCCGCCACCACACTCCACTAATTTTTTGTA-TTTTTAGTAGAGACAGAGTTTCACCGTGTTAGCCAGAATGGTCTTGATCTCCTGACCTCATGATCCACCCACCTCGGTCTCCCAAAGTGCTGGGATTACGGGCGTGAGCCACCACGCCTGGCCTATT	chr17:37633821-37634129	chr17:37667183-37667490
CDK17	NM_002595	-	chr12:96704830-96728643	chr12:96694139-96704829	10691	chr12:96728644-96793763	65120	NM_002595_intron_11_0_chr12_96694139_r(-)	NM_002595_intron_15_0_chr12_96728644_r(-)	87.129	303	36	3	6497	6796	22295	21993	4.8e-100	360	TTTC-TTTTTTGTTGTTTTTTGAGACAGAGTCTTGCTCTGTCGCC-AGGCTGGAGTGCAGTGGCACGATCTTGGCTCACTGCAATCTCCGCCTCCTGGGTTCAAGCGATTCTTCTGCCTCAGCCTCCCGAGTAGCTGGGATTATAGGTATGCACCACCACACCCAGCTAATTTTT-GTATTTTTAGTAGAGACAGGGTTTCACTATGTTGGCCAGGATGGTCTTGATCTCCTGACCTCATGATCCGCCCTTCTCGGCCTCCGAAAGTGCTGGGATTACAGGCATGAGCCACCGTGCCCGGCCC	TTTCGTTTTTTTTTTTTTTTTGAGATGGAGTCTCGCTCTGTCGCCCAGGCTGGAGTGCAGTGGTGCGATCTCGGCTCACTGCAAGCTCCCCCTCCCGGGTTCACGCCATTCTCCTGCCTCAGCCTCCCAAGTAGCTGAGACTACAGGCGCCCGCCACTACGCCCAGCTAATTTTTTGTATTTTTAGTAGAGACAGGGTTTCACCGTGTTAGCCAGGATGGTCTTGATCTCCTGACCTCGTGATCCGCCCACCTTGGCCTCCCAAAGTGCTGGGATTACAGGCGTGAGCCACTGCGCCCGGCCC	chr12:96698034-96698333	chr12:96771469-96771771
CDK17	NM_002595	-	chr12:96717726-96728643	chr12:96707233-96717725	10493	chr12:96728644-96793763	65120	NM_002595_intron_13_0_chr12_96707233_r(-)	NM_002595_intron_15_0_chr12_96728644_r(-)	79.346	765	126	8	1975	2718	55171	54418	0	661	AATTTTTTTTTT-TTATTATACTTTAAGTTTTAGGGTACATGTGCACATTGTGCAGGTTAGTTACATATGTATACATGTGCCATGCTGGTGCGCTGCACCCACTAACTCGTCATCTAG-----------------CCTTAGGTATATCTCCCAATGCTATCCCTCCCCCCTCCCCCCACCCCACCACAGTCCCCAG---AGTGTGATATTCCCCTTCATGTGTCCATGTGATCTCATTGTTCAATTCCCACCTATGAGTGAGAATATGCGGTGTTTGGTTTTTTGTTCTTGCGATAGTTTACTGAGAATGATGATTTCCAATTTCATCCATGTCCCTACAAAGGACATGAACTCATCAATTTTTATGGCTGCATAGTATTCCATGGTGTATATGTGCCA…	AATTATTTTATTGTTGTTGTTTTTGAAGTTCTGGGGTATATGTGCAAGATGAGCAGGCTTGTTACATAGGTAAACATGTGCCATGGTGGTGTGCTGCACT---TAACCCATCACCTAGGTATTAAGGCCAACATGCATTAGCTCTTTTCCCTAATGCTCTCCCTACCCCTGCCCTCCTCCG----ACAGGCCTCAGTTAAGTGT--TGTTTCCCTCCCTGTTTCCATATGTTCTCACTGTTCACCTCCCACTTATAAGTCAGAACATGAGGTGTTTGGTTTTCTGTTTCTGTGTTAGTTTGCTGAGCATAATGGTTTCCAGCCTTAACCATGTCCCTGCAAAGGACATGATCTCATTCCTTTTTGTGGCTGAATAGTATTCCATGGTGTCCATGTACCA…	chr12:96715008-96715751	chr12:96738593-96739346
CDK5RAP2	NR_073558	-	chr9:123199573-123222945	chr9:123185020-123199572	14553	chr9:123220901-123222849	1949	NR_073558_intron_12_0_chr9_123185020_r(-)	NR_073558_intron_18_0_chr9_123220901_r(-)	81.25	32	2	1	5816	5847	933	906	2.3	30.1	CCTAAGAGGAAGTATTATTTATTATCCTCATT	CCTAAAAGGAAGTA----TTACTATCCTCATT	chr9:123193726-123193757	chr9:123221917-123221944
CDK5RAP2	NR_073558	-	chr9:123230138-123253755	chr9:123223026-123230137	7112	chr9:123253756-123280704	26949	NR_073558_intron_19_0_chr9_123223026_r(-)	NR_073558_intron_25_0_chr9_123253756_r(-)	84.158	303	43	3	4470	4770	6689	6390	1.25e-88	322	TTGTTGTTGTTTTGTTTTTTGAGATGGAGTCTCCCTCTGTCACCCAGGCTGGAGTGCAGTGGCGCGATCTCAGCTCACTGCAAGCTCCGCCTCCCGGGTTCATGCCAGTCTCCTGTCTCAGCTTCCCAAGTAGCTGGGACTACAGGCGCCCGCCACCATGCCCAGCTAATTTTTTTAATTTTTAGTAGAGACAAGATTTCACCATGTTAGCCAGGATGGTCTCGATCTCCTGACTTC--GTGATCTGCCCACCTCAGCCTCCCAAAGTGCTGGGATTACAGGTGTGAGCCACCGTGCCTGGCC	TTTTTTTTTTTTTTTTTTTTGAGAC--AGTCTCGCTCTGTCGCCCAGGCTGGAGTGTAGTGGCACGATCTCAGCTCACTGAAACCTCTGCCTCCCAGGTTCACGTGATTCTCCTGCCTCAGCCTCCCAAGTAGCTGGGACTACAGGTGTCTGCCACCACACCCAGCTAATTTTTGT-ATTTTTAGTCGATACAGGATTTCACCATGTCGACCAGGCTGGTCTTCAACTCCTCACCTCAGGTGATCCACCCACCTCGGCCTCCCAAAGTGCTGGGATTACAGGCGTGAGCCACCGCGCCCGGCC	chr9:123225368-123225668	chr9:123274016-123274315
CDK5RAP2	NR_073558	-	chr9:123280705-123301442	chr9:123253756-123280704	26949	chr9:123301443-123307991	6549	NR_073558_intron_25_0_chr9_123253756_r(-)	NR_073558_intron_32_0_chr9_123301443_r(-)	81.605	299	43	3	6390	6685	3492	3203	2.81e-78	289	GGCCGGGCGCGGTGGCTCACGCCTGTAATCCCAGCACTTTGGGAGGCCGAGGT-GGGTGGATCACCTGAGGTGAGGAGTTGAAGACCAGCCTGGTCGACATGGTGAAATCCTGTATCGACTAAAAATACAAAAATTAGCTGGGTGTGGTGGCAGACACCTGTAGTCCCAGCTACTTGGGAGGCTGAGGCAGGAGAATCACGTGAACCTGGGAGGCAGAGGTTTCAGTGAGCTGAGATCGTGCCACTACACTCCAGCCTGGGCGACAGAGCGAGACT--GTCTCAAAAAAAAAAAAAAAA	GGCCAGGCATGGTGGCTCATGCTTGTAATCCCAGCACTTTGGGAGGCCAATGCAGGGGGGATCACCTGAGGTCAGGAGTTTGAGACCAGCCTGGCCAACATGGTGAAACCCTGTCTCTACTAAAAATACAAAAATTAGCCAAGGCTTGTGGCGCATGCCTGTAATCCCAGCTACTCGGGAGGCTGAGGCAGAAGAATCACTTGAACCCG---------GGTTGTACTGAGCCAAGATTGTGCCATTGCACTCCAGCCTGAGCAACAGAGCGAGACTCCATCTCAAAAAAAAAAAAAAAA	chr9:123274020-123274315	chr9:123304500-123304789
CDKN2B_AS1	NR_047543	+	chr9:22046750-22056386	chr9:21995161-22046749	51589	chr9:22056387-22112318	55932	NR_047543_intron_0_0_chr9_21995161_f(+)	NR_047543_intron_3_0_chr9_22056387_f(+)	95.147	577	28	0	21076	21652	35163	34587	0	915	CAAGGGACGTGAAGGACCTCTTCAAGGAGAACTACAAACCACTGCTCAATGAAATAAAAGAGGATACAAACAAATGGAAGAACATTCCATGCTTATGGATAGGAAGAATCAATATCGTGAAAATGGCCATACTGCCCAAGGTAATTTATAGATTCAATGTCATCCCCATCAAGCTGCCAATGACTTTCTTCACAGAATTGGAAAAAACTACTTTAAAGTTCATATGGAACCAAAAAGGAGCCCGCATTGCCAAGTCAATCCTAAGCCAAAAGAACAAAGCTGGAGGCATCATGCAACCTGACTTCAAACTATACTACAAGGCTACAGTAACCAAAACAGCATGGTACTGGTACCAAAACAGAGATATAGATCAATGGAACAGAACAGAGCCCTCAGAAA…	CAAGGGATGTGAAGGACCTCTTCAAGGAGAACTACAAACCACTGCTCAATGAAATAAAAGAGGATACAAACAAATGGAAGAACATTCCATGCTCATGGGTAGGAAGAATCAATAACATGAAAATGGCCATACTGCCCAAAGTAATTTATAGATTCAATGCAATCCCCATCAAGCTACCAATGACTTTCTTCACAGAACTGGAAAAAACTACTTTAAAGTTCATATGGAACCAAAAAAGAGCCTGCATTGCCAAGTCAATCCTAAGCCAAAAGAACAAAGCTGGAGGCATCACGCTACCTGACTTCAAACTATACTACAAGACTACAGTAACCAAAACAGCATGGTACTGGTACCAAAACAGAGATATAGACCAATGGAACAGAACAAAGCGCTCAGAAA…	chr9:22016236-22016812	chr9:22090973-22091549
CELSR1	NM_014246	-	chr22:46780440-46785396	chr22:46777948-46780439	2492	chr22:46785397-46786288	892	NM_014246_intron_14_0_chr22_46777948_r(-)	NM_014246_intron_17_0_chr22_46785397_r(-)	71.429	350	53	6	1965	2271	761	416	3.9e-51	196	CCAGGCCGGGCGCGGTGGCTCACGGCTGTAATCCCAGCACTTTGGGAGGCCGAGGCGGGCGGATCAT--GAGGTCAGGAGATCGAGACCATCCTGGCTAACAAGGTGAAACTCTGTCTCTACT--------------------------------------AAAAATACAAAAATTAGCCAGGCGTGGTGGCGGGCACCTGTAA-TCCCAGCTACTCGGGAGGCTGAGGCAGGAGAATGGCGTGAACCCGGGAGGCGGAGCTTGCAGTGAGCCGAGATGGCGCCACTGCACTCCAGCCTGGGCGACAGAGCAAGACTCTGTCTC--AAAAAATAAATAAATAAATAAAAA	CCTGGCTGGGCATGGTGGCTCACGCCTGTAATCCCAGCACTTTGGGAGGCCAAGGCGGGTAGATCATTTGAGGTCAGGAATTCAAGACCAGCCTGTCCAATATGGTGAAAACCCGTCTCTACTCTCTATTTTGAAAATACTCTACTCTATGTCTCTATTTTAAAAATAAAAAAATTAGCAGGGTGTGGTGGTGGGCACCTGTAAGTCCCAACTACCAGGGAGGCTGAGGC---AGAATCGCTTGAATCCGGGAAGCAGAGGTTGCAGCAAGCTGAGACCGTGCCACTGTCCTCTAGCTTAGGAGATAGAGTGAGACTCCATCTCCAAAAAAAGAAACAAA-AAACAAAAA	chr22:46778169-46778475	chr22:46785528-46785873
CEP128	NM_152446	-	chr14:81209419-81244390	chr14:81046768-81209418	162651	chr14:81244391-81251238	6848	NM_152446_intron_5_0_chr14_81046768_r(-)	NM_152446_intron_9_0_chr14_81244391_r(-)	85.948	306	37	4	143509	143813	3711	3411	6.02e-94	345	GCAGTGGCTCATGCCTGTAATCCCAGCACTTTGGGAGGCTAAGGCGGGTGG-ATCACGAGGTCAGGAGATTGAGACCATCCTGGCTAACATGGTGAAACCCCGTCTCTACTAAAAAATACAAAAAAAATTAGCCGGGCGTGGTGGCGGGTGCCTGTCATCCCAGCTACTCAGGAGGCTGAGGCAGGAGAATGGCGTGAACCTGGGAGGCAGAGCTTGCGGTGAGCCGAGATCAAGCCGCTGCACTCCAGCCTGGGTGACAGAGCGAGACTCCGTCTCAAAAAAAAAAAAAAAAAAAAAAAAAGAAT	GCAGTGGCTCATGCCTGTCATCCCAGCACTTTGGGAGGCCAAGGTGGGGGGGATCATGAGGTCAAGAGATCGAAACCATCCTGGCCAACATTGTGAAACCCCATCTCTACTAAAAA-TACAAAAA---TTAGCTGGGCGTGGTGGTGCGCACCTGTAGTCCCAGCTACTTGGGAGGCTGAGGCAGGAGAATTGCTTGAACCCGGGAGGCGGAAGCTGCAGTGAGCTGAGATTGCACCACTGCACTCCAGCCT-GGTGACAGAGCGAGACTCCGTCTCAAAAAAAAAAAAAAAAAAAAGTAATGAAT	chr14:81065606-81065910	chr14:81247528-81247828
CEP128	NM_152446	-	chr14:81223236-81244390	chr14:81209612-81223235	13624	chr14:81244391-81251238	6848	NM_152446_intron_6_0_chr14_81209612_r(-)	NM_152446_intron_9_0_chr14_81244391_r(-)	85.274	292	42	1	2139	2430	3710	3420	3.87e-90	329	CAGTGGCTCACGCCTGTAATTCCGGCACTTTTGGAGGCCGAGGTAGGGGGAATCATGAGGTCAGGAGATTGAGACCATCCTAGCTAACACGGTGAACCCCTGTCTCTACTAAAAATACAAAAAATTAGCCGGTCATGGTGGCACGTGCCTGCAGTCCCAGCTACTCGGGAGGCTGAGGCAGGCAAATTGCTTGAACCCAGGAGGCAGAGGTTGCAGTGAGCCAAGATTGTGCCACTGCACCCCATTCTGGTGACAGAGCAAGACTCCATCTCAAAAAAAAAAAAAAAAAAAA	CAGTGGCTCATGCCTGTCATCCCAGCACTTTGGGAGGCCAAGGTGGGGGGGATCATGAGGTCAAGAGATCGAAACCATCCTGGCCAACATTGTGAAACCCCATCTCTACTAAAAATACAAAAA-TTAGCTGGGCGTGGTGGTGCGCACCTGTAGTCCCAGCTACTTGGGAGGCTGAGGCAGGAGAATTGCTTGAACCCGGGAGGCGGAAGCTGCAGTGAGCTGAGATTGCACCACTGCACTCCAGCCTGGTGACAGAGCGAGACTCCGTCTCAAAAAAAAAAAAAAAAAAAA	chr14:81220806-81221097	chr14:81247529-81247819
CEP128	NM_152446	-	chr14:81329101-81366373	chr14:81307113-81329100	21988	chr14:81366374-81371156	4783	NM_152446_intron_15_0_chr14_81307113_r(-)	NM_152446_intron_18_0_chr14_81366374_r(-)	78.125	320	52	3	5709	6028	3889	3588	2.18e-70	264	TGGCTGGGCATGGTGACTCATGCCTGTAATTCCAGCACTTTGGGAGGCTGAGGTGGGCGGGTCACTCGAGATCAGGAGTTTGAGACCAGCCTGGCCAACATGGTGAAACCCCGTCTCTACTAAAAATACAAAAAACAAACAACAGCAACAAAAAAATTAGTGTGGTGGTGCACACCTGTAATCCCAGCCACCTGGGAGTCTGAGGCACGAGAATAGCTTTAACTCGGGAGGCAGAGGTTGTAGGGAGCTGGAATTGTACCACTGCACTCCAGCCTGGGTGACAGATTGAGACCCTGTCTCAAAAAAAAAAAAAAAAAAAA	TGGCCGGGCGCGGTGGCTCACGCCTGTAATCCCAGCACTTTGGGAGGCCGAGGCGGGCGGATCAC--GAGGTCAGGAGATCGAGACCATCCTGGCTAACACGGTGAAACCCCGTCTCTACTAAAAATACAAAAAATTAGC--CGG--------------GCGTGGTAGCGGGCGCCTGTAGTCCCAGCTACTCGGGAGGCTGAGGCAGGAGAATGGCGTGAACCCGGGAGGCGGAGCTTGCAGTGAGCCGAGATCGCGCCACTGCACTCCAGCCTGGGCGACAGAGCGAGACTCCGTCTCAAAAAAAAAAATAAATAAAA	chr14:81323073-81323392	chr14:81367268-81367569
CEP128	NM_152446	-	chr14:81329101-81372425	chr14:81307113-81329100	21988	chr14:81372426-81380665	8240	NM_152446_intron_15_0_chr14_81307113_r(-)	NM_152446_intron_20_0_chr14_81372426_r(-)	77.741	301	48	6	5730	6030	6924	6643	1.29e-60	232	GCCTGTAATTCCAGCACTTTGGGAGGCTGAGGTGGGCGGGTCACTCGAGATCAGGAGTTTGAGACCAGCCTGGCCAACATGGTGAAACCCCGTCTCTACTAAAAATACAAAAAACAAACAACAGCAACAAAAAAATTAGTGTGGTGGTGCACACCTGTAATCCCAGCCACCTGGGAGTCTGAGGCACGAGAATAGCTTTAACTCGGGAGGCAGAGGTTGTAGGGAGCTGGAATTGTACCACTGCACTCCAGCCTGGGTGACAGATTGAGACCCTGTCTCAAAAAAAAAAAAAAAAAAAAAA	GCCTGTAATCCCTGCAGTTTGGGAGGCTGAGGCGGCTGGATCACT--AGGTCAGGAGTTCAAGAATGGCCTGGCAAACATGGTGAAACCTCGTCTCTCCTAAAA-TACAAAAAATTAGCCGG-GCATGA----------TG-GCTGGTGC----CTGTAATCCCAACTACTCGGGAGGCTGAGGCAGGAGAACTGCTTGAACCTGGGAGGCAGAGGTTGCAGTCAGCTGAGATCGTACCACTGCACTCCAGCCTGGGCGGCAGAGCGAGACTCTGTTTCAAAAAAAAAAAAAAAAAAAAAA	chr14:81323071-81323371	chr14:81373742-81374023
CEP192	NM_032142	+	chr18:12999420-13008630	chr18:12991437-12999419	7983	chr18:13008631-13012971	4341	NM_032142_intron_0_0_chr18_12991437_f(+)	NM_032142_intron_3_0_chr18_13008631_f(+)	83.912	317	43	3	3617	3930	2621	2310	4.33e-93	336	TTTTTTTTTTTTTTTTTTTTTTTTTTGAGACGGAGTCTCGCTCTGTCGCCCAGGCTGGAGTACAGTGGCGCGATCTCGGCTCCCTGCAAGCTCTGCCTCCCGGATTCACGCCATTCTCCTGCCTCAGCCTCCTGAGTAGCTGGGACTACAGGCGCCCGCCACCTCGCCCGGCTAATTTTTTTTTTGTA-TTTTAGTAGAGACGGGGTTTCACCGTGTTAGCCAGGATGGTCTTGATCTCCTGACCTC--GTGATCCGCCCGCCTCGGCCTCCCAAAGTGCTGGGATTACAGGCGTGAGCCACCACGCCCGGCCTCAT	TTTTATTGTTTCTTTTTTTTTTTTTTGAGACAGAGTCTCTCTCTGTCACCCAGGCTGGAATGCAGTGGCACAATCTCGGCTCACTGCAACCTCCACCTCCCAGGTTCAAGTGATTCTCCCGCCTCAGCCCCCCAAGTAGCTGGGACTACAGGCGCCCGCCACCACGCCCAGCTAA-----TTTTTGTAGTTTTAGTAGAGGCAGGGGTTCACCATGTTGGCCAGGCTGGTCTCGAACTCCTGACCTCAAATGATCCGCTCACCTCGGCCTCCCAAAGTGCTGGGATTACAGGCATGAACCATTGTGCCCAGCCTCAT	chr18:12995053-12995366	chr18:13010940-13011251
CEP192	NM_032142	+	chr18:12999420-13030607	chr18:12991437-12999419	7983	chr18:13030608-13037235	6628	NM_032142_intron_0_0_chr18_12991437_f(+)	NM_032142_intron_10_0_chr18_13030608_f(+)	87.22	313	31	2	3623	3926	4230	3918	3.32e-107	383	TTTTTTTTTTTTTTTTTTTTGAGACGGAGTCTCGCTCTGTCGCCCAGGCTGGAGTACAGTGGCGCGATCTCGGCTCCCTGCAAGCTCTGCCTCCCGGATTCACGCCATTCTCCTGCCTCAGCC---TCCTGAGTAGCTGGGACTACAGGCGCCCGCCACCTCGCCCGGCTAATTTTTT------TTTTGTATTTTAGTAGAGACGGGGTTTCACCGTGTTAGCCAGGATGGTCTTGATCTCCTGACCTCGTGATCCGCCCGCCTCGGCCTCCCAAAGTGCTGGGATTACAGGCGTGAGCCACCACGCCCGGCC	TTTTTTTTTTTTTTTTTTATGAGACAGAGTTTTGCTCTGTCGCCTAGTCTGGAGGGCAGTGGTGCAATCTCGGCTCACTGCAAGCTCTGCCTTCTGGGTTCACGCCATTCTCCTGCCTCAGCCCCCTCCTGAGTAGCTGGGACTACAGGTGCCCACCACCACACCCAGCTAATTTTTTGTATTTTTTTTTTTTTTAGTAGAGACAGGGTTTCACCATGTTAGCCAGGATGGTCTCGATCTCCTGACCTGGTGATCCACCCACCTTGGCCTCCCAAAGTGCTGGGATTACAGGCGTAAGCCACTGCGCCCGGCC	chr18:12995059-12995362	chr18:13034525-13034837
CEP85	NM_022778	+	chr1:26566253-26586293	chr1:26560802-26566252	5451	chr1:26586294-26594973	8680	NM_022778_intron_0_0_chr1_26560802_f(+)	NM_022778_intron_6_0_chr1_26586294_f(+)	85.484	310	42	2	1253	1561	4756	4449	4.34e-98	351	AATTCTTTTTTTTTTTTTTTTTTTTGTGAGACGGAGTTTTGCTCTTGTTGCCCAGGCTGGAGTGCCGTGGCGCGATGTCGGCTCACCGCAACCTCCGCCTCCCAGGTTCAAGCGATTCTCCTGCCTCAGCCTCCCGAGTAGCTGGGATTACAGGCATGCGCCACCATGCACGGATAA-TTTTGTATTTTTAGTAGAGACGGCGTTTCTCCATGTTGGTCAGGCTGGTCTCAAACTCCCGACCTCAGGTGATCCGCCCGCCTCGGCCTCCCAAAATGCTGGGATTACAGGCGTGAGCCACCACGCCCGGCC	AATGCTTCCTTTTTATTTTATTTTTTTGAA--GGAGTCTCACTCTCATTGCCAAGGCTGGAATGCAGTGGCGTGATCTCAGCTCACTGCAACCTCCACCTCCCAGGTTCAAGCGATTCTCCTGCCTCAGCCTCCCGAGTAGCTGGGATTACAGGCACCCACCACCATGCCCAGCTAATTTTTGTATTTTTAGTTGAGACAGGATTTCACCATGTTGGCCAGGCTGGTCTTGAACTCCCGACCTCAGGTGATCCACTTGCCTCAGCCTCCCAAAGTGCTGGGATCACAGGCGTGAGCCACCGCGCCCAGCC	chr1:26562054-26562362	chr1:26590742-26591049
CEP85	NM_022778	+	chr1:26581662-26582356	chr1:26570810-26581661	10852	chr1:26582357-26584087	1731	NM_022778_intron_2_0_chr1_26570810_f(+)	NM_022778_intron_3_0_chr1_26582357_f(+)	73.45	629	127	9	7642	8233	1358	733	6.23e-106	378	CGGTGGCTCATCCCTGTAATCCCAGCACTTTGGGAGGCCGAGACAGGTGAATCACTTGAGGTTAGGAATTCAAGACCAGCCTGGCCAACATGGTGAAACCCCGTCT---ACTAAAAATACAAAAA-TTAGCCAGGCATGGTGGCGGGCTCCTGTAATCCCAGCTACTCGAGAGGCTGAGGCAGAAGAGTCGCTTGAACCCAGGAGGCAGAGGTTGCGGTGAGCCAAGATCGTGCCACTGCACTCCAGC--------CTGG-------------ACA-ACAGAGTGAGTGAGACCCCATCTCAAAAAAGAA----------AAAATTGGGCCGGGGGCAGTGGCTCACACCTGTAATCCCAGCACTTTGGGAGGCCGAGGCGGGCGGATCACCTGAGGTT…	CGGTGGCTCACGCCTGTAATCCCAGCACTTTGGAAGGCCAAGGTGGGCAGATTGCCCAAGCTCAGGAGTTCTAAACCAGCATGGGCAACAGGGTGAAAACCCGTCTCTAATAAAAAATACAAAAAATTAGCCAGGCGTGGTGGCATGCGCCTGTGGTCCTAGCTACTCAGGAGGCTGAGGCAGGAAAATTGCTTGAACCTGAGAGGTGGAGGTTGCAGTGAGCCAAGATCATGCCACTGGGCGACAGAGCAAGACTCTGTCTCCAAAACACACACACACACACACACACACACACCAAAACAAAACAAAACAAAAAAAGGAAAATACAGGCAGGCACAGTAACTCACCCCTGTAATCCCAGCACTTTCGGAGGCTGAGGCGGGCGGATCACA--AGGTC…	chr1:26578451-26579042	chr1:26583089-26583714
CERK	NM_022766	-	chr22:47095210-47116912	chr22:47091213-47095209	3997	chr22:47116913-47133903	16991	NM_022766_intron_4_0_chr22_47091213_r(-)	NM_022766_intron_11_0_chr22_47116913_r(-)	83.39	295	46	3	1518	1810	14661	14368	6.13e-83	300	CAGTGGCTCACGCCTGTAATCCCAGCACTTTGGGAGGTCAAGGCAGGTGGATCACCTGAGGTCAGGAGTTCAAGACCAGCCTCGCCAACATGGTGAAACCCTGTCTCTACTAAAAATACAAAA-TAAGTCAGGCATGGTGGTGCACACCTATAGTCACAGCTCCTCGGGGGGCTGAGGCAGGAGAATTGCTTGAACCCGGGAGGCAGAGGCTGCAGTGAGCTGAGATCGTGCCACTGCACTTCAGCCTGGGCAACAGAGCGAGACCTCTGTCTCA-AAAAAAAAGAAAAGTAGAA	CAGTGGCTCACGCCTGTAATCCCAGCACTTTGGGAGGCCGAGGCAGGCAGAGCACTTCGGGTCAGGAGTTCGAGACCAGCCTGGCCAACATGGTGAAACCCCGTCTCTACTAAAAATACAAAAGTTAGCCAGGTGTGGTGGTGTGTGCCTGTAATCCCAGCTACTCAGGAGATTGAAGCATGAGAGTTGCTTGAACCCGGGAGGCGGAGGTTGCCGTGAGCCGAGATCACACCAGTGCACTCCAGCCTGGGCAACAAAGTGAGA-CTCAGTCTCAGGAAAACAAAAAAAGAAGAA	chr22:47093400-47093692	chr22:47119243-47119536
CHAF1A	NM_005483	+	chr19:4405909-4409756	chr19:4402812-4405908	3097	chr19:4409757-4418016	8260	NM_005483_intron_0_0_chr19_4402812_f(+)	NM_005483_intron_2_0_chr19_4409757_f(+)	85.185	270	38	1	2544	2811	1740	1471	2.94e-84	304	CCAGCACTTTGGGAGGCTGAGGCGGGTGGATCAC--GAGGTCAGGAGTTCGAGACCATTCTGGCTAACATGGTGAAACCCCGTCTCTGCTAAAAATACAAAAATTAGCCGAGAGTGGTGGCATGCGCCTGTAGTCCCAGCTACTTGAGAGAGTGAGGCAGGAGAATCGCTTGAACCCAGGAGGCGGAGGTTGCAGTGAGCTGAGACTGTGCCATTGCACTCCAGCCTGGGCGACAGAGTGAGACTCTGTCTCCAAAAAAAAAAAAAAAAT	CCAGAAACTTGGGAGGCCAAGGCGGGTGGATTACCTGAGGTCAGGAGTTTGAAATCAGTCTGGCCATCATGGCAAAACCCCGTCTCTACTAAAAATACAAAAATTAGCTGGGCATGGTGGCGGGTGCCTCTAATCCCAGCTACTTGAGAGGGTGAGGCAGGAGAATTGCTTGAACCCAAGAGGCGGAGGTTGCAGTGAGCTGAGATGGCGCCATTGTACTCCAGCCTGGGTGACAGAGCAAGACTCTGTCTCAAAAATAAATAAATAAAT	chr19:4405355-4405622	chr19:4411227-4411496
CHAF1A	NM_005483	+	chr19:4430546-4432204	chr19:4429786-4430545	760	chr19:4432205-4433066	862	NM_005483_intron_9_0_chr19_4429786_f(+)	NM_005483_intron_11_0_chr19_4432205_f(+)	73.52	321	82	2	394	712	566	247	1.13e-50	190	TTTTTTGTTTCTTTAAGATGGAGTCTCACTCTATCACTCAGGCTGGAGTGCAGTGGCGCGATTTCGGCTCACTGCAACCTCTGCCTCCCAGGCTCAAGTGATAGTCCTGCCCCAGCCTCCCTAGTAGCTGGGATTATAGGTGCGTGCCACCATGCCCAGCCAAGATTTGTATTTTTAGTAGAGACAGAGTTTTACCATGTTGGCCAGGCTGGTCTCAAACTCCTGACTTCAGATGATCCGCCCACCTCAGCCTCCCAAAGTGCTGGGATTAGAGGTGTGAGCCACTGCGCCTGG--CCTACTTTGTTTTTAATAAGGCACA	TTTTTTTTTTTTTTTAGACAGGGTCTTGCTCTGTCACCCAGGCTGGAGTGCAGTGGCAGGATCATGGCTCACTGTGGTCTGAAACTCCTAGGCTCAAGCAATCCTCCCACCTCAGCCTCTTGAGTAGCTGGGATCACAGGTGCGTGATACCACACCCAGGTAA-TTTTGCATTTTCTGCAGAGATGGGGTTTTGCCATGTTGCCCAGGCTGGTGTCGAAGCACTAGGCTCAAGCGATCCTCCCACCTTGGCCTCCCAAAGTGCTGGCATCACAGGCATGAGGCACTGTGCCCGGCCCCTCCCTGGCTTTTGAGAAAGCACA	chr19:4430179-4430497	chr19:4432451-4432770
CHD2	NM_001271	+	chr15:93489051-93510743	chr15:93487746-93489050	1305	chr15:93510744-93514994	4251	NM_001271_intron_9_0_chr15_93487746_f(+)	NM_001271_intron_16_0_chr15_93510744_f(+)	83.871	124	19	1	1048	1171	860	738	5.08e-32	131	AATTTCTATATTTTTAGTAGAGACAGAGTTTCACCATGTTGGCCAGGTTGGTCTTGAACTGCTGGCCTCAAGCAATCTGCCTGCCTTGGCCTCCCAAAGTGCTGGGATTACAGGCGTGAGCCAC	AATTTTTTTATTTTTA-TAGAGATGGAGTCTCACTGTGTTGCCCAGGCTGGTCTCAAACTACTGGGCTCAAGCGATCCTCCTGCCTCAGCCTCCCAAAGTGCTGGGATTATAGGCGTGAGCCAC	chr15:93488793-93488916	chr15:93511481-93511603
CHD2	NM_001271	+	chr15:93540187-93541851	chr15:93536229-93540186	3958	chr15:93541852-93543741	1890	NM_001271_intron_27_0_chr15_93536229_f(+)	NM_001271_intron_30_0_chr15_93541852_f(+)	86.577	298	40	0	3159	3456	483	186	6.17e-100	358	TTTCTTTTTTTTTTTTTTTTTGAGATGGAGTCTCGCTCCATCTCCAAGGCTGGAGCACAGTGGTGTGATCTCGGCTCACTGCAAGCTCTGCCTCCTGGGTTCACACCATTCTCCTGCCTCAGCCTCACGAGTGGCTGGGACTACAGGCGCCCACCACCACACCTGGCTAATTTTTTTGTATTTTTAGTAGAGAAGGGGTTTCACTGTGTTAGCCAGTATGGTCTCGATCTCCTGACCTCGTGATCTGCCTGCCTCAGCCTCCCAAAGTGCTAGGATTACAGGTGTGAGCCACCGCGCC	TTTTTTTTTTTTTTTTTTTTTGAGACGGAGTCTCGCTCTGTTGCCCAGGCCGGAGTGCAGTGGCCCGAACTCGGCTCACTGCAAGCTCCGCCTCCCGGGTTCACACCATTCTCCTGCCTCAGCCTCCTAAGTAGCTGGGATTACAGGCGTGTGCCACCACGCCCGGCTAATTTTTTTGTATTTTTAGTAGAGACGGGGTTTCACCATATTAGCCAGGATGGTCTCAATCTCCTGACCTTGTGATCCGCCCGCCTCAGCCTCCCAAAGTGCTGGGATTACAGGCATGAGCCACTGCGCC	chr15:93539387-93539684	chr15:93542037-93542334
CHD6	NM_032221	-	chr20:40141485-40143591	chr20:40127998-40141484	13487	chr20:40143592-40161688	18097	NM_032221_intron_31_0_chr20_40127998_r(-)	NM_032221_intron_33_0_chr20_40143592_r(-)	78.477	302	61	3	8147	8447	14039	13741	2.04e-64	242	GTGGCTCGTGCCTATAATGCCAGCACTTTTGGAGACCAAGGCTGGAGTATTGCTTTGAGCTTAGAATTTCGAGGCCAACCTGGGCAACATGGCAAAACCCCTTCTCTACAAAAAA-TACAAAAATTAGCTGGGTGTGGTGGCTTGTGCCTGTAGTCCCAGCTACTTGCAAGCCTGAGGCTGGAGAATCATTTGAGCCTGGGAAGTGGAGGTTTTAGTGAGGTGAGATCGTTCCACTGCACTTTCCAGCCTGGGTGACAGAGTGAGATCCTGTCTAAAAAAAAAAAAAAAAAAAAAAAGAAAA	GTGGCTCATGACTGTAATCCCAGCACTTTGGGAGGCCCAGGCAGGCAGACTGCTT-GAGCTCAGGAGTTCAAGACCAGCCTGGGCAATATGGCGAAACCCCGTCTCTACAAAAAAATACAAAAATTAGCCGGGCATGGTGGCGCAGGCCTGTGGTCCCCGCTACTTGGGAGGCTGAGGTGGGAGAATTGTTTGAGCCTGGAAGGCAGAGGTTGCAGTGAGCACAGATCATGCCACTGCAC--TCCAACCTGACTGTCAGAGTCAGACCCTGTCTCAAAAACAAACAAACAAACAAACAAAAA	chr20:40133038-40133338	chr20:40147650-40147948
CHD7	NM_017780	+	chr8:61707545-61714152	chr8:61693990-61707544	13555	chr8:61714153-61720775	6623	NM_017780_intron_2_0_chr8_61693990_f(+)	NM_017780_intron_5_0_chr8_61714153_f(+)	78.305	295	46	7	6410	6690	4778	4488	3.89e-60	228	TTTTTTTTTGAAACAGACTC--GCTCTGTTGCCCAGGGTGGAGGGCAGTGGCACGATCTCGGCTCACTGCAACCTC--------AGGTTCAAGCGATTCTACTGCCTCAGCCTCCCTAGTAGCTTGGGTCTACAGGCATGCACCACCACGCCCTGCTAATTTTT---GTGTTTTTAGTAGAGTTGGGGTTTCACCATGTTGGCCAGGTTGGTCTCAAACGCCTATCCTCAAGTGATCCGCCTACCTTGGTCTCGCAAAGTGCTGGGATTACAGGTGTG-ATCACTGCACCCAGCC	TTTTTTTTTGAGACGGAGTCTTGCTCTGTCATCCAGGCTGGAGTGCAGTGGCGCAATCTCGGCTCACTGCAAGCTCTGCCTCGCAGGTTCACGCCATTCTCCTGTCTCAGCCTCCTGAGTAGCT-GGGACTACAGGCCC-CGCCACCATGCCCGGCTAATTTTTTTTGTATTTTTAGTAGAGACGGGGTTTCACCGTGTTAGACAGGATGGTCTCAATCTCCTGACCTCA--TCATCTGCCCACCTCGGCTTCCCAAAGTACTGGGATTACAGGCTTGAACCACTGCGCCCAGCC	chr8:61700399-61700679	chr8:61718640-61718930
CHEK2	NM_145862	-	chr22:29090020-29091861	chr22:29085204-29090019	4816	chr22:29091862-29095825	3964	NM_145862_intron_1_0_chr22_29085204_r(-)	NM_145862_intron_4_0_chr22_29091862_r(-)	74.831	445	90	9	2401	2830	618	181	8.94e-76	277	CTTGATCTCCTGGCCTTAAGGGATCCTCCCGCCTCAGCCTCACAAAGTGCTTGGATAATAGGCACGAGCCACTGTTCCTGGCTAATTTAATATTTTGGAATAA---TTGTAGACATCA-TGAAGAAAATCAATGT----------TTATTTATTTATTTCCTTTTTTGAGATGGAGTCTTGCTTTTGTCTACCAGGCTGGAGTGCAATGGTGTGATCTCAGCTCACTGCAACCTCTACCTCTGGGTTCAAGTGATTCTCCTGCATCAGCCTCCCAAGTGGCTGGGATTACAGGTGCCTGCCACCA-TCCCAGCTCATTTTTGTATTTTTAGTAGAGATGGGGTTTCACCATGTTGGTCAGACTGGTCTCGAACTCCTGACCTCAGGTTATCTACCCACC…	CTTAAACTCTTGGGCTCAAGTGATCCTCCTGCCTTGGCCTCTCAAAGTGCTGGGACTACAGGCGTGAGCCACTATGCCTGGTCTATTTATTTCTTT--AATTCCCTTTCTTACTTTCTCTTAAGCTACACAGTGAGAGCTTTTTCTTTTTTTTTTTTTTTTTTTTTTGAGATGGAGTCTCACTCT-GTCC-CCAGGCTGGAGCACAGTGGCATGATCTCAGCACACTGCAACCTCCACCTCCCAGTTCAAGTGATTCTCCTGCCTCAGCCTCCCGAGTAGCTGGGACTACAGGCACGCAACACTACACCCAGCTAATTTTTGTATTTTTAGTAGAGATGGGGTTTCACTATGTTGGTCAGGATGGTTTTGATCTCTTGACCTC--GTGATCCGCCC-GC…	chr22:29087190-29087619	chr22:29095208-29095645
CHEK2	NM_145862	-	chr22:29095826-29121355	chr22:29091862-29095825	3964	chr22:29121356-29130390	9035	NM_145862_intron_4_0_chr22_29091862_r(-)	NM_145862_intron_11_0_chr22_29121356_r(-)	74.125	657	138	11	177	823	3827	3193	3.12e-112	398	GGCGAGGCGCGGTGGTTCATGCCCATAATCCCAGCATTTTGGGAGGCCAAG-CGGGCGGATCAC--GAGGTCAAGAGATCAAAACCATCCTGACCAACATAGTGAAACCCCATCTCTACTAAAAATACAAAAATTAGCTGGGTGTAGTGTTGCGT--GCCTGTAGTCCCAGCTACTCGGGAGGCTGAGGCAGGAGAATCACTTG-AACTGGGAGGTGGAGGTTGCAGTGTGCTGAGATCATGCCACTGTGCTCCAGCCTGGGGACAGAGTGAGACTCCATCTCAAAAAAAAAAAAAAAAAAAAAAGAAAAAGCTCTCACTGTGTAGCTTAAGAGAAAGTAAGAAAGGGAATTAAAGAAATAAATAGACCAGGCATAGTGGCTCACGCCTGTAGTCCCAG…	GGCCAGCCACGGTGGCTCATGCCTGTAATCCCAGCACTTTGGGAGGCCGAGGCGGGTGGATCACCCGAGGGCAGGAGTTCGAGACCAGCCTGGCCAACATGGTGAAACCCCATCTCTACTAAAAATACAAAAATTAGCCAGGCATGGTG--GCATAAGCATGTAATCCCAGCTACTTGGGAGGCTGAGGCAGGAGAATCGCTTGAAACCGGGAGGAGGAGGTTGCGGTGAGCCGAGATCATGACATTGCAATCCAGCCTGGTGACAGAGCAAGGCTCCGTCTCAATAAATAAATAAATAAAA------------CTTAAAATGAA---TAAAGGACCTTAATTAA--ACATAAGAGCTAAAACTAGGCCAGGCACTGTGGCTTATGCCTGTAATCCTAA…	chr22:29095003-29095649	chr22:29126564-29127198
CHEK2	NM_145862	-	chr22:29095826-29130715	chr22:29091862-29095825	3964	chr22:29130716-29137756	7041	NM_145862_intron_4_0_chr22_29091862_r(-)	NM_145862_intron_12_0_chr22_29130716_r(-)	83.793	290	45	2	174	461	1851	1562	5.29e-84	304	ACTGGCGAGGCGCGGTGGTTCATGCCCATAATCCCAGCATTTTGGGAGGCCAAG-CGGGCGGATCACGAGGTCAAGAGATCAAAACCATCCTGACCAACATAGTGAAACCCCATCTCTACTAAAAATACAAAAATTAGCTGGGTGTAGTGTTGCGTGCCTGTAGTCCCAGCTACTCGGGAGGCTGAGGCAGGAGAATCACTTGAA-CTGGGAGGTGGAGGTTGCAGTGTGCTGAGATCATGCCACTGTGCTCCAGCCTGGGGACAGAGTGAGACTCCATCTCAAAAAAAA	ACTGGCCATGTACAGTGGCTCACGCCTGTAATCTCAGCACTTTGGGAGGCCAAGGCGGGCGGATCACAAGGTCAGGAGATGGAGACCATCCTGGTCGACATGGTGAAACCCCAACTCTACTAAAAATACGAAACTTAGCTGGGCATGGTGGCGCGTGCCTGTAGTCCCAGCTACTCGGGAGGCTGAGGCAGGCGAATCGCTTGAACCAGGGAGTCGGAGGTTGCAGTGAGCCGAGATCGCACCACTGCACTCCAGCCTGGTGACAAAGCGAGACTCTGTCTCAAAAAAAA	chr22:29095365-29095652	chr22:29135906-29136195
CLASP1	NM_015282	-	chr2:122260743-122287901	chr2:122227537-122260742	33206	chr2:122287902-122363276	75375	NM_015282_intron_30_0_chr2_122227537_r(-)	NM_015282_intron_36_0_chr2_122287902_r(-)	77.049	549	103	7	7881	8416	49966	49428	6.93e-115	412	CAGTGGTGCCATCTCGGCTCACT-GCAATCTCTGCCTCCTGGGTTCATGCCATTCAGCTGCCTCAGCCTCCTGAGTAGCTGAGAGTACAGGCACCTGCCACCACGCCCAGCTAATTTGTTTGTATTTTTAGTAGAGATGGAGTTTCACTGTGTTAGCCAGGATGGTCTCTATCTCCTGACCTTGTGATCCGCCCGCCTCGGCCTCCCAAAGTGTTGGGATTACAGACGTGAGCCTCCGTGCC--CGGCCTA--------TTTATTTATTTATTTTTTAGATGGAGTCTTGCTCTGTCACCCAGGCTGGAGTGCAGTGGTGCGATCTTGGCTCGCTGTTACCTCCGCCTCCCAGGTTCAAGTGATTCTTCTGCCTCAGTCTCCCGAGTAGCTGAGACTAC…	CAGTGATGCAATCTTGGCTCACTTGCAACCTCTGCCTCCTGGGTTCAAGCGATTATCCTGCCTCAGCCTCCTGAGTAGCTAGGATTACAGGCATGTGCCACCACGCCCAGTTAATTTTTTTGTATTTTTAGTAGAGATGGGGTTTCACCATGTTGGTCAGGCTGG-----AACTCCTGACCTCGTGATCCACCCACCTTGGTCTCCCAAAGTGCTGAAATTACAGGTGTGAGCCACGGCGCCTGCCCCCTACCCACCGCTTTTTTTTTTTTTTTTTTTTTT----TTTTTTTTTTTGAGACAGGCTGGAATGCAGTGGCATGATCTCAGCTCACTGTCACCTCTGCCTCCCAGGTTCAAGCAAATTCTCGGCCTCAGCCTTCCAAGTAGCTGGAATTAC…	chr2:122252327-122252862	chr2:122313311-122313849
CLASP1	NM_015282	-	chr2:122273241-122287901	chr2:122260811-122273240	12430	chr2:122287902-122363276	75375	NM_015282_intron_31_0_chr2_122260811_r(-)	NM_015282_intron_36_0_chr2_122287902_r(-)	86.207	290	36	3	11416	11705	14832	14547	1.99e-91	333	TTTCTTTTTTTTTTTTTGAGACGGAGTTTCGCTCTTGTTGCCCAGGCTGGAGTGCAGTGGCACGGTCTCGGCTCATTGCAGCCTCTGTCTCCCGGGTTCAAGCAATTCTCCTGCCTCAGCCTCCCTAGCAGCTGGGATTACAGGCACCCACCACCACACCCAGCTAATTTTTTGTATTTTTAGTAGAGATGGGATTTCACTATGTTGGCCAGGCTGGTCTCAAACTCCTGACCTCAGGCGATCCACCTGCTTCAGCCTCCCAAAGTGCTGGGATTACAGTAATGAGCCAC	TTTTTTTTTTTTTTTTTGAGATGGAGTCTCGCTCT-GTTGCCCAGGCTGGAGAGCAATGGTGCAATCTCGGCTCACTGCAACCTCCGCCTCCCGGGTTCAAGCGATTCTCCTGCCTCAGCCTGCCAAGCAGCTGGGACTACAGGCGTGCACCACCACGCCCAGCTAAT-TTTTGTATTTTTAGTGGAGACGGGGTTTCACCATGTTGGCCAGGGTGGTCTCCATCTCCTGACCTC--GTGATCCGCCCGCTTCGGCCTCCCAAACTGCTGGGATTACAGGTGTGAGCCAC	chr2:122261536-122261825	chr2:122348445-122348730
CLASP2	NM_015097	-	chr3:33633887-33686395	chr3:33626413-33633886	7474	chr3:33686396-33704936	18541	NM_015097_intron_17_0_chr3_33626413_r(-)	NM_015097_intron_31_0_chr3_33686396_r(-)	89.384	292	28	3	4972	5261	15692	15402	7.92e-105	376	GGCCGGGTGCGGTGGCTCACGCCTGTAATCCCAGCACTTTGGGAGGCCGAGGCAGGCGGATCATGAAGTCAGGAGATCGAGACCATC-TGGCTAACACGATGAAACCCTGTCTCTACTAAAAATACAAAAAATTAGCTGGGCGTGGTGGCGGGTGCCTGTAGTCCCAGCTACACAGGAGGCTGAGGCAGGAGAATGGCGTGAACCTGGGTGGCAGAGCGTGCAGTGAGCCAAGATCACACCACTGCACTCCAGCCTGGGCGACAGAGCAAGACTCCGACT-CAAAAAAAAAA	GGCCGGGCGCGGTGGCTCACGCCTGTAATCCCAGCACTTTGGGAGGCCGAGGCAGGTGGGTGACGAGGTCAGGAGATTGAGACCATCCTGGCTAACACGGTGAAACCCA-TCTCTACTAAAAATACAAAAAATTAGCCAGGCGTGGTGGTGGGCGCCTGTAGCCCCAGCTACTCAGGAGGCTGAGGCAGGAGAATGGCGTGAACCTGGGAGGTGGAGGTTGCAGTGAGCTGAGATCGCACCACTGCATTCCAGCCTGGGCAACAGAGCGAGATTCCGTCTGCAAAAAAAAAA	chr3:33628626-33628915	chr3:33689245-33689535
CLASP2	NM_015097	-	chr3:33661095-33686395	chr3:33653564-33661094	7531	chr3:33686396-33704936	18541	NM_015097_intron_26_0_chr3_33653564_r(-)	NM_015097_intron_31_0_chr3_33686396_r(-)	82.492	297	50	2	1356	1651	12344	12049	2.14e-80	295	GGCCGGGCGCGGCAGCTCACACCTGTAATCCCAGCACTTTGGGAGGCCAAGGCAGGCGGATCAACTGAGGTCAGTAGTTCGAGACCAGCCCGACCAACATGAAGAAACCCAGTCTCTACTAAAAATACAAAA-TTAGCCAGGCATGGTGGCGCATGCCTGTAATCCCAGCCGCTCGGGAAGCTGAGGCAGGAGAATCACTTGAATCCGGGAGGCAGAGGTTGTTGTGAGCCGAGATTGCACCGTTGCACTCCAGCCTGGGCAACAAGAGTGAAACTCCATCTCAAAAAAAAAAAAAA	GGCTGGGCGTAGTGGTTCACATCTGTAATCCCAGCACTTTGGGAGGCCAAGGCAGGTGGATCATTTGAGGCCAGCAGTTTGAGACCAGCCTGGCCAACATGGTGAAACCTCATCTCTACAAAAAACACAAAAATTAGCCAGGCATGGTGGCGCATGCCTGTAATCCCAGCTACTTGAGAGGCTGAGGCAGGAGACTCCCTTGAACCCAGGAAGTGGAGGCTGCAGTGAGCCAAGATCGTGCCACTGCACTTCAGCCTGGGCAAC-AGAGCGAGATCCTGTCTCAAAAAAAAAAAAAA	chr3:33659444-33659739	chr3:33692593-33692888
CLASP2	NM_015097	-	chr3:33725851-33731424	chr3:33705008-33725850	20843	chr3:33731425-33738346	6922	NM_015097_intron_32_0_chr3_33705008_r(-)	NM_015097_intron_36_0_chr3_33731425_r(-)	89.13	276	28	1	3219	3492	387	112	1.7e-99	360	TTTTTTTTTTTTTTTTGAGATGGAGTCTCGCTCTGTCACCCAGGCTGGAGTGCAGTGGCGCGATCTCGGCTCACTGCAACCTCCGCCTCCCGGGTTCAAGCAATTCTCCTGCCTCAGCCTCCTGAGTAGCTGGGATTACAGGCACATGCCACCACGCCCAGCTAATTTTTGTATTCTTAGTAGAGACGGGGTTTCGCCATGTTGGTCAGGCTGTTCTCAAACTCCTGACC--TCGTGATCCGCCTGCCTCGGCCTCCCAAAGTGCTGGGATTACAG	TTTTTTTTTTTTTTTTGAGACAGAGTCTTGCTCTGTCACCCAGGCTGGAGTGCAGTGGCATGATCTCAGCTCACTGCAACCTCCACCTCCTAGGTTCAAGAGATTCTCCTGCCTCAGCCTCCCAAGTAGCTGGGATTACAGGCACACGCCATCACACCTGGCTAATTTTTGTATTTTTTGTAGAGACACGGTTTTGCCATGTTGGCCAGGCTGGTCTCAAACTTCTGACCTTTGGTGATCTGCCTGCCTCGGCCTCCCAAAGTGCTGGGATTACAG	chr3:33722359-33722632	chr3:33737960-33738235
CLEC16A	NM_015226	+	chr16:11114050-11145498	chr16:11097163-11114049	16887	chr16:11145499-11154758	9260	NM_015226_intron_9_0_chr16_11097163_f(+)	NM_015226_intron_16_0_chr16_11145499_f(+)	81.034	290	51	2	16191	16477	2020	1732	2.06e-72	269	TGGTGGCTGACGCCTGTAATCCCAACACTTTGGGAGGCCGAGGTGGGTGGATCACCTGAGGTCAGGAATTCGAGACCAGCCTGGCCAACATGGCGAAACTCTGTCTCTACGAAAAATACAAAAATTAGCTGGGTGTGGTGGCAAGCGCCTGTAATCCCAGCTACTCAGGAGGCTGAGACAGGACAATCACTTGAACCCTGGAGGCGGAG---GTAGCAGTGAGCTGAGATTGCGCCACTGCCCTCCAGCCTGGGTGACAAGAGCGAGACTCTGTCTCAAAAAAAAAAAAA	TGGTGGTTCACATCTGTAATCCTAGCACTTTGAGAGGCCGAGGTGGGCGGATCGCTTGGGTCCAGGAGTTCAAGACCAGCCTGGGTAACATGGCAAAACCCCATTTCTACAAAAAATACAAAAATTAGCCGAGTGTGGTGGCACACACCTGTAATCCCAGCTACCCAGGAGGCTGAGGTGGGAGGATTGCTTGACCCCAGGGGGCAGAGTGTGTTGCAGTGAGCCAAGATGGCACCACTGCACTCCAACCTGGGTGAC-AGAGCAGGACCCTGTCTAAAAAAAAAAAAAA	chr16:11113353-11113639	chr16:11147230-11147518
CLIP1	NM_198240	-	chr12:122825300-122826244	chr12:122821296-122825299	4004	chr12:122826245-122837272	11028	NM_198240_intron_14_0_chr12_122821296_r(-)	NM_198240_intron_15_0_chr12_122826245_r(-)	87.075	294	34	3	2720	3010	6942	6650	3.98e-97	349	TTTTGTTTTTTTTTTTTTTGAGACAGAGTCTCGCTCT-GTGGCCCAGGCTGGAGTGCAGTGGCATGATCTCGGCTCACTGTAGCCTCCACCTCCCAGGTTCAAGCGATTCTCCTGCCTCAGCCTCCTGAGTAGCTGGGACTACAGGTGCGTGCCACCACGCCTGGCTAATTTTTTATATTTTTAGTAGAGATGGGGTTTCACCATGTTGGCCAGGATGGCCTCGATCTCCTGACTTC--GTGATCCGCCCACCTCTGCCTCCCAAAGTGCTGGGATTACAGGCGTGAGCCACCG	TTTTTCTTTTTTTTTTTTTGAGACAGAGTTTCGCTCTTGTTGCCCAGGCTGGAGTGCAATGGCGTGATCTCGGCTCACCGCAACCTCTGCCTCCCAGGTTCAAGTGATTCTCCTGCCTCAGCCTCCCTAGTAGCTGGGATTACAGGCATGTGTCACCACGCCCGGATAA-TTTTAGTATTTTTAGTAGAGATGGGGTTTCTCCATGTTGGCCAGGCTGGTCTCAAACTCCCAACCTCAGGTGATCCACCCACCTCAGCCTCCCAAAGTGCTGGGATTACAGGCATGAGCCACCG	chr12:122822290-122822580	chr12:122830331-122830623
CLIP2	NM_032421	+	chr7:73752778-73753334	chr7:73731998-73752777	20780	chr7:73753335-73768209	14875	NM_032421_intron_1_0_chr7_73731998_f(+)	NM_032421_intron_2_0_chr7_73753335_f(+)	81.788	604	100	4	15517	16110	1410	807	1.22e-167	585	TTATTTTAATTT-TTTTTTGAGACAGAGTCTTGCTCTGTCGCCCAGGCTGGAATGCAGTGATGCGATTTCAGCTCACTGAAACCTCCGTCTCCTGGGCTTAAGCGATTCTCCTGCCTCAGCCTCCCAAGTAGCTTGGATCACAGGCACCTGCCACCACGCCCAGCTAATTATGGTATTTTTAGTAGAGATGGGGTTTCACCATGTTGGCCAGGCTGGTCTCAAACTCCTGACCTCAGGTGATCCACCCACCTCGGCCTCCCAAAGTGCTGGGATTACAGGCATGAGCCACCTTGCCCAGCC----TATTTTAATTCTTTTGGAGATGAGGTCTCGCTCTGTCGCCCAGGCTGGAGTGCAGTGATGAGATCATGGCTCACTGCAGCCTCCACTCCCTGGG…	TTATTATTATTGCTTTTTTGAGACAGAGTCTCACTCTGTCACCCAGGCTGGAGTGCAGTGGCATGATCTCGGCTCACTGAAACCTCTGCCTCCTGGGTTCAAGTGATTCTCCTGCCTCAGCTTCCCAAGTAGCTGGGATTATAGGCACACGCCATCACAGCCAGCTAATTTTTGTATTTTTGGTAGAGATGGTGTTTCGCCATGTTGGCAAGGCTGGTCTCAAACTCCTGACCTCAGATGATTTGCCCGACTTGGCCTCCCAAAGTGCTGGGATTACAGGTGTGAGCCACCGTGCTTGGCCTTATTATTATTATTATTATTGAAACAGGGTCTGGCTCTGTCACCCAAGCTGGAGTGCAGTGGCACTATCTTGGCTCACTGCAACCTCTGCCTCCCAGG…	chr7:73747514-73748107	chr7:73754141-73754744
CLNS1A	NM_001293	-	chr11:77330651-77336863	chr11:77327741-77330650	2910	chr11:77336864-77340807	3944	NM_001293_intron_0_0_chr11_77327741_r(-)	NM_001293_intron_4_0_chr11_77336864_r(-)	85.374	294	38	2	1676	1964	3066	2773	3.1e-93	333	TTTTTTTCTTTTTGAGATGGAATCTCGCTCTGTCGCCCAAGCTGGAGTGCAGTGGTGTGATCTTGGCTCACTGCAACCTCTGTCTCCTGGGTTCAAGCGATTCTCCTGCTTCAGTCTCCCAAGTAGCTGGAACTACAGACGCGCGCCACCACGCCTGGCTAAT--TTTTGTA---TTTTTAGTAGAGAGAGGGTTTCACCATGTTGGCCAGGATGGTCTTGATCTTTTGACCTCGTGATCCGCCTGCCTCGGCCTCTCAAAGTGCTGGGATTACAGGCATGAGCCACTGCACCC	TTTTTTTTTTTTTGAGACGGAGTCTTGCTCTGTCGCCCAGGCTGGACTGCAGTGGTGCCATCTCGGCTCACTGCAAGCTCTGCCTCTTGGGTTCACCCCATTCTCCTGCCTCAGCCTCCTGAGTAGCTGGGACTACAGGCGCCCGCCACCACACCTGGCTAATTTTTTTGTATTTTTTTTAGTAAAGACGGGGTTTCACCGTGTTAGCCAGAATGGTCTTGATCTCCTGACCTCGTGATCCGCCCGCCTCAGCCTCCCAAAGTGCTGGGATTACAGGTGTGAGCCACCGCGCCC	chr11:77328687-77328975	chr11:77337742-77338035
CNKSR3	NM_173515	-	chr6:154743640-154771392	chr6:154735558-154743639	8082	chr6:154771393-154831196	59804	NM_173515_intron_3_0_chr6_154735558_r(-)	NM_173515_intron_11_0_chr6_154771393_r(-)	91.054	313	25	2	1790	2099	4575	4263	6.05e-122	432	TTTTTTTTTTTTTTTTTTTTTTTTTTTTGAGACGGAGTCTCGCTCTGTCGCCCAGGCTGGAGTGCAGTGGCGGGATCTCGGCTCACTGCAAGCTCCGCCTCCCGGGTTCACGCCATTCTCCTGCCTCAGCCTCCCAAGTAGCTGGGACTACAGGCACCCGCCACTACGCCCGGCTAATT--TTTTGTA-TTTTTAGTAGAGACGGGGTTTCACCGTTTTAGCCGGGATGGTCTCGATCTCCTGACCTCGTGATCCGCCCGCCTCGGCCTCCCAAAGTGCTGGGATTACAGGCGTGAGCCACCGCGCCCGGCCA	TTATTATTATTTTTTTTTTTTTTTTTTTGAGACAGAGTCTCACTCTGTCGCCTAGGCTGGAGTGCAGTGGCACGATCTCGGCTCACTGCAGCCTCCGCCTCCCGGGTTCATGCCATTCTCCTGCCTCAGCCTCCCGAGTAGCTGGGACTACAGGCGCCCACCACCACACCCGGCTAATTTTTTTTGTATTTTTTAGTAGAGATGGGGTTTCACCATGTTGGTCAGGATGGTCTCGATCTCCTGACCTTGTGATCCGCCCACCTCGGCCTCCCAAAGTGCTGGGATTACAGGCGTGAGCCACCGCGCCTGGCCA	chr6:154741541-154741850	chr6:154826622-154826934
CNKSR3	NM_173515	-	chr6:154762426-154771392	chr6:154754642-154762425	7784	chr6:154771393-154831196	59804	NM_173515_intron_8_0_chr6_154754642_r(-)	NM_173515_intron_11_0_chr6_154771393_r(-)	82.178	303	51	3	3578	3879	33887	33587	3.68e-80	293	GCTGGGAGAGGTGGCTCACGCCTATAATCCCTGAACTTTGGGAGGCCAGGGCGGGTAGATCACCTGAGGTCAGGAGTTCGAGACTAGTCTGGCAAACATGGCGAAACCCCATCTGTACTAAAAATACAAAAATCACCCAGGGCATGGTGGCGGACACCTATATATCCCAGCTACTTGGGAGGCTAAGGCAGGAGAATCACTTGAACCTGGGAGGCGGAGGTTGCAGTCAGCCAAGATCGCGCCACTTCACTCCAGCGTGGGTGA-AAGACTGAAACTCCATCTCAAAAAAAAAAAAAAAAAAA	GCCGGGCGCGGTGGCTCACACCTGTAATTCCAGCACTTTGGGAGGCCAAGGTGGATGGATCACCCGAGGTCAGGAGTTCAAGACCAGCCTGGCGAACATGGCGAGACCCTGTCTCTACTAAAAACACAAAAATTA-GCTGTGCGTGCTGGCAGGTGCCTGTA-ACCCCAGCTACTTGGGAGGCTGAGGCAGGAGAATCACTTGAACCCAGGAGGCGGAGGTTGCGGTGAGCCGAGATCGTGCCATTGCACTCCAGCCTGGGCAACAAGAGCGAAACTATGTCTCAAAAAAAAAAAAAAAAAAA	chr6:154758547-154758848	chr6:154797310-154797610
CNN2	NM_201277	+	chr19:1031070-1032695	chr19:1026724-1031069	4346	chr19:1032696-1036414	3719	NM_201277_intron_0_0_chr19_1026724_f(+)	NM_201277_intron_3_0_chr19_1032696_f(+)	81.788	302	52	2	3621	3920	382	82	7.27e-81	291	GGCCGGGCGCGGTGGCTCACACCTGTAATCCCAGCACTTTGGAGGGCTGAGACGGGCAGATCAC--GAGGTCAGGAGATGGAGACCATCTTGGCTAACACGGTGAAACCCCGTCTCTATTAAAAATACAAAAAATGAGCTGGGCCTGGTGGCGGGCGCCTGCAGTCCCAGCTACTCGGGAGGCTGAGGCAGGAGAATGGCCTGAACCGGGGAGGCGGAGCTTGCAGTGAGCCGAGATCGCACCACTGCACTCCAGCCTGGGCGACAGAGTGAGACTCTGTCTCAAAAAAAATAAAAAAGAAA	GGCCGGGCACAGGGGCTCATGCCTGTAATCCCAGCACTTGGGGAGGCCGAGGCGGGCGGATCACCTGAAGTCAAGAGTTCAAGACCAGCCTGGCCAGCATGGTGAAACCCAGTCTCCACTAAAAATACAAAAATT-AGCCAGGCGTGGTGGCAGGTGCCTGTAATCCCAGCTACTCGGGAGACTGAGGCAGAAGAATCGCTTGAACCTGGGAGTTGGAGGTTGCAGTGAGCTGAGATCACGCCATTGCACTCCAGCCTGAGTGACAGAGTGAGACTCCGACTCAAAAATAAACAAACAGAAA	chr19:1030344-1030643	chr19:1032777-1033077
CNOT1	NR_049763	-	chr16:58608513-58617086	chr16:58594267-58608512	14246	chr16:58617087-58619241	2155	NR_049763_intron_33_0_chr16_58594267_r(-)	NR_049763_intron_41_0_chr16_58617087_r(-)	85.43	302	42	2	826	1126	1455	1155	5.1e-94	340	TAAG-GCTGGGTGCGGTGGCTCATGCCTGTAATCCCAGCACTTTGGGAGGCCGAGGCGGGCGAATCATGAGTTCAGGAGATCAAGACCATCCTGACTAACACGGTGAAACCCTGTCTCTACTAAAAATACAAAAAAATTAGCTAGGCGTGGTGGCGGGCGCCTGTAGTCCCAGCTACTTGGGAGGCTGAGGCAGGAGAATAGTGTGAACCCAGGAGGCAGAGCTTGTAGTGAGCCGAGATCTCGCCACTGCACTCCAGCCTGGGCGACAGAGCGAGACTCCATCTCAAAAAAAAAAAAAAAA	TAAGAGCCGGGTGTGGTGGCTCACGCCTGTAATCCCAGCACTTTGGGAGTCTGAGGCGGGTGGATCACGAGGTCAGGAGATCAAGACCATCCTGGCTAACACAGTGAAACCCCATCTCTACTAAAAATACAAAGAA-TTATCTAGGCATGGTGGCGCTCACCTGTAGTCCCAGCTGCTCAGGAGGCTGAGGCAGGAAAATCACTTGAACCTGGGAGGTGGAGGTTGCAGTGAGCTAAGATTGTGCCACTGCACTCCAGCCTGGGCAACAGAGCAACACTCCGTCTCAAAAAAAAAAAAAAAA	chr16:58607387-58607687	chr16:58617787-58618087
CNOT2	NR_037615	+	chr12:70713078-70724249	chr12:70704798-70713077	8280	chr12:70724250-70726546	2297	NR_037615_intron_3_0_chr12_70704798_f(+)	NR_037615_intron_6_0_chr12_70724250_f(+)	100	15	0	0	7177	7191	2177	2163	2.6	28.3	TAATATTATTTTTCT	TAATATTATTTTTCT	chr12:70711974-70711988	chr12:70726412-70726426
COBL	NM_015198	-	chr7:51258547-51261286	chr7:51251897-51258546	6650	chr7:51261287-51287437	26151	NM_015198_intron_8_0_chr7_51251897_r(-)	NM_015198_intron_10_0_chr7_51261287_r(-)	86.688	308	39	2	1193	1498	2406	2099	6.13e-101	363	TTTTTCTCTTTTTTTTATTTTTT-GAGATGGAATTTCACTCTTATAGCCCAGGCTGTAGTGCAATGGTGCAATATCGGCTCACTGCAACCTCCACCTCCCAGGTTCAAGTGATTCTCCTGCCTCAGCCTCCTGAGTAGCTGGGATTACAGGCACCTCCCACCATGCCCGGCTAAT-TTTTGTGTTTTTAGTAGAGACGGGGTTTCACCACGTTGGCCAGGCTGGTCTCGAACTCCTGACCTCAGGTGATCCGCCTGCCTTGGCCTCCCAAAATGCTGGGATTACAGGCCTGAGCCACTGCGCCTGGCC	TTTTTCTTTTTTTTTTTTTTTTTTGAGATGGAGTTTCTCTCTTGTTGCCCAGGCTGTAATGCAATGGCGTGATCTCGGCTCACCACAGTCTCCATCTCCCGGGTTCAAGTGATTCTCCTACCTCAGCCTCCCGAGTAGCTGGGATTACAGGCATGCGCCACCACGCCTGGCTAATTTTTTGTATTTTTATTAGAGACGGGGTTTCACCATGTTGGCCAGGCTGGTCTCAAACTCCTGACATCAGGTGATCCACCTACCTCAGCCTCCCAAAGTGCTGGGATTACAGGCGTGAGCCACCATGCCTGGCC	chr7:51257049-51257354	chr7:51285032-51285339
COG6	NR_026745	+	chr13:40293373-40301685	chr13:40273756-40293372	19617	chr13:40301686-40325082	23397	NR_026745_intron_13_0_chr13_40273756_f(+)	NR_026745_intron_18_0_chr13_40301686_f(+)	83.601	311	46	4	7515	7821	21081	20772	2.13e-87	318	TTTTTTTTTTTTTTGAGACAGAGTCTCG-CTCTGTCACC-AGGCTGGAGTGTAATGCACAATCTCTCTGCTCACTGCAGCTTCTGCCTCCCGGGTTCAAGTGATTCTCCTGCCTCAGCCTCCTGAGTAGCTGGGACTACAGGCATGCACCACCACACCCAGCTAATTTTTGTATTTTTAGTAGAGACGGGGTTTCACCATGTTGGCCAGGATGGTCTCTATCTCTTGACCTCA--TGATCCGCCCGCCTCAGCCTTCCAAAGTGCTGGGATTACAGGCATGAGCCACTGCACCCAGCCAAGCTTTATTTTT	TTTTTTTCTTTTTCGAGACAGTCTCACTTCTTTGTCACCCAGGCTGGAGTGCAGTGG-CATGATCTTGGCTCACTGCAACCTCTGCCTTCCCGGTTCAAGTGATTCTCCTGCCTCAGCCTCCCGAGTAGCTGGGATTACAGGCATGCACCACCATGCCTGCCTAATTTTTGTATTTTTAGTAGAGACGGGGTTTCATCATGTTGGCAAGGCTGGTCTCAAAATCCTGACCTCAGGTGATCCGCCCACTGTGGCCTCCCAAAGTGCTGGGATTACAGGCATGAGCCACTGTGCCCAGCCTGGAGATATTTTT	chr13:40281270-40281576	chr13:40322457-40322766
COL5A1	NM_000093	+	chr9:137582758-137593179	chr9:137534143-137582757	48615	chr9:137593180-137619111	25932	NM_000093_intron_0_0_chr9_137534143_f(+)	NM_000093_intron_3_0_chr9_137593180_f(+)	85.032	314	41	3	23509	23818	2606	2295	2.26e-95	347	AGGCCAGGCATGGTGGTTCACGCCTCTAATCCCAGCACTTTGGGAGGCCAAGGCAGGTGGATCACCTGAGGTCAGGAGTTCAAGACCAGCCTGACCAATATAGTGAAACCCCGTCTCTACTAAAAATACAAAAAC---TAGCTGG-TGTGGTGGCACATGCCTGTGGTCCCAGCTACTTGGGAGGCTGAGACAGGAGAATCGCTTGAACCCGGGAGGCGGAGGTTGCAGTGAGCCGAGATCGCGCCACTGCACTCCAGCCTGGGTGACAGAGCGAGACTCCATCTCGAAATAAAATAAAATAAAAATAAAAAAA	AGGCCGGGCGCGGTGGCTCACGCCTGCAATCCCAGCACTGTGGGAGGCCGAGGCGGGCGGATCACA--AGGTCAGGAGATCGAGACCATCCTGGCTAACACAGTGAAACCCCATCTCTACTAAAAATACAAAAAAAATTAGCTGGGTGTGGTGGCGGGCGCCTGTAGTCCCAGCTACTCGAGAGGCTGAGGCAGGAGAATGGCGTGAACCCGGGAGGCAGAGCTTGCAGTGAGCCGAGATCGTGCCACTGCACTCCAGCCTGGGCGACGGAGCGAGACTCCGTCTCAAAAAAAAAAAAAAAAAAAAAAAAAAAA	chr9:137557651-137557960	chr9:137595474-137595785
COPA	NM_004371	-	chr1:160293221-160302347	chr1:160283916-160293220	9305	chr1:160302348-160303392	1045	NM_004371_intron_24_0_chr1_160283916_r(-)	NM_004371_intron_27_0_chr1_160302348_r(-)	81.882	287	51	1	1640	1926	664	379	1.33e-76	280	TTTTGAGACAGGATCTCGCTCTATTGCCCAGGCTGGAGTACAGTGGCTCGATCTTGGCTTACTGAAACCTCCCCCTCCCAGGTTCAAGTGATTCTCATACTTCAGCGTCTCGAGTAGCTGGGACTACAGGTGCACACCACCACACCTGGCTAATTTTTGTACTTTTTTTAGAGACGAGGTTTCACCATGTTGGCCAAGCTGGTCTCGAACTCTTGACCTCAAGTGATCTGCCCACCTTGGCCTCCCAAAGTGCTGGGTTTATAGGCATGAGCCACTGCACCTGGTCA	TTTTGAGATGGAATTTCACTCTGTTGCCCAGGCTGGAGTGCAGTGGCGCAATCTTGGCTCACTGCAACCTCTGCCTCCCCAGTTCAAGCGATTCTCCGCCT-CAGCCTCCCGAGTAGCTGGGACTATAGGCACACGCCACCGCGTCCAGCTTATTTTTGTATTTTTAGTAGAGACGGGGTTTCACCATCTTGGCCAGGCTGGTCTCGAACTTCTAACCTCAGGTGATTTGCCTGCCTTGGCCTCCCAAAGTGCTGGGATTACAGGCATGAGCCATGGCGCCGGGCCA	chr1:160291295-160291581	chr1:160302729-160303014
CORO1C	NM_014325	-	chr12:109046048-109048186	chr12:109042797-109046047	3251	chr12:109048187-109051079	2893	NM_014325_intron_2_0_chr12_109042797_r(-)	NM_014325_intron_4_0_chr12_109048187_r(-)	84.672	137	20	1	236	372	2595	2460	3.33e-37	149	TTTTTTTTTTTTGAGACGGAGTCTGGCTCTGTTGCCCAGGCAGGAGTGCAGTGGTGTGATCTCAGCTCACTGCAACCTCCGCCTCCCTGGTTCAAGCAATTCTCCTGCCTTAGCCTTCCAAGTAGCTGGGATTACAG	TTTTTTTTTTTAAAGACTGAGTCTCCCTCTGTCGCCCAGGCTGGAGTGCAGTAGTGCTATCTCGGCTCACTGCAATCTCCGCCTCCCAAGTTCAAGCGATTTTCCTGCCTCAGCCTGGCAAG-AGCTGGGATTATAG	chr12:109045676-109045812	chr12:109048485-109048620
CORO1C	NM_014325	-	chr12:109051080-109095099	chr12:109048187-109051079	2893	chr12:109095100-109125204	30105	NM_014325_intron_4_0_chr12_109048187_r(-)	NM_014325_intron_9_0_chr12_109095100_r(-)	80.13	307	49	7	2305	2609	15572	15276	2.27e-70	259	GGCGCAGTGGC-CATTCCTGTAATCCCAGCACTTTGGGAGGCTGAGGTGGCTGGATCACTTGAGGCTGGGAGTTGGAGACCAGCCTGGCCAACATGGTGAAACTCTGTGTCTACTAAAAATACAAAAATTAGCCACGGGTGGTGGCATGTGCCTATCTATAATCCCAGCT-CTTGCCAGGCTGAGGCAGGAAAATCGCTTGAACTTGGGAGGCGGAGATTGCAGTGAGCCGAGATAGCACTACTGCACTCCAGCCTGGGCGACAGAGGGAGACTCAGTCTTTAAAAAAAAAAAAAAGAAAAAGAAAA	GGCGGGGTGGCTCACACCTGTAATCCCAGCACTTTGGGAGGCCGAGGCGGGTGGATCACAAG-GTCAGGAAAT--GAGACCATCCTGGCTAACACGGTGAAACCCCGTCTCTACTAAAAATGCAAAAATTGGCCAGGCGTGGTGGCACGCGC----CTGTAATCCCAGCTACTCGGGAGGCTGAGGCAGGAGAATCGCTTGAACCCGGAAGTCGGAGGTTGCAGTGAGCCAAGAT--CGCCACTGCACTCCAG-CTTGGCAATAGAACGAGACTCTGTCGCAAAAAAAAAAAAAAAAAAAAAAAAAA	chr12:109048471-109048775	chr12:109109633-109109929
CPNE3	NM_003909	+	chr8:87540764-87544808	chr8:87527728-87540763	13036	chr8:87544809-87549790	4982	NM_003909_intron_1_0_chr8_87527728_f(+)	NM_003909_intron_5_0_chr8_87544809_f(+)	84.488	303	43	3	9358	9657	2093	1792	4.29e-90	325	TTTCTTTCTTTCTTTTTT--AGACGGAGTCTTGCTCTGTCGCCCAGGTTGGAATGCAATGGCGTGATCTCA-CTGACCGAAACCTCCGCCTCTGAGGTTCAAGTGATTCTCCTGCCTCAGCCTCCTGAGTAGCTGGGATTACAGGCATGTACCACCATGCCTGGCTAATTTTTGTGTTTTTAGTAGAGACGGGGTTTCACCAGGTTGGCCAGGCTGGTCTCAAACTCCTGACCTGGGATAATCCACCTGCCTCGGCCTCCCGAAATGCTGGGATTACAGGTGTGAGCCACTGCGCCCAGCCTA	TTTTTTTCCTTCTTTTTTTGAGACGGAGCCTTGCTCTCTCGCCAAGCT-GGAATGCAGTGGCATGATCTCGGCTCACTGCAACCTCCGCCTCCCAGGTTCAAGTGATTCTCCTGCCTCAGCCTCCCAAGTAGCTGGGACTACTGGCACGCACCACCACGCCCAGCTAATTTTTCTATTTTTAGTAGAGATGGTGTTTCACCATGTTGGCCAGGCTGATCTCAAACTCCTGACCTCAGGTAAGCCACCTACCTCGGCCTCCCAAAGTGCTGGGATTACAGGCATGAGCCACCACACCGGGCCTA	chr8:87537085-87537384	chr8:87546600-87546901
CPS1	NM_001122634	+	chr2:211421443-211460306	chr2:211458399-211459231	833	chr2:211460307-211464095	3789	NM_001122634_intron_0_0_chr2_211458399_f(+)	NM_001122634_intron_2_0_chr2_211460307_f(+)	93.333	15	1	0	452	466	3433	3419	8.2	22.9	AAATTTAAATTAGTA	AATTTTAAATTAGTA	chr2:211458850-211458864	chr2:211463725-211463739
CPS1	NM_001875	+	chr2:211421443-211477017	chr2:211421584-211438021	16438	chr2:211477018-211481146	4129	NM_001875_intron_0_0_chr2_211421584_f(+)	NM_001875_intron_19_0_chr2_211477018_f(+)	82.927	41	3	1	14508	14544	832	792	0.000255	42.8	CACACACATACAAACAC----ACATAAAATGTACAGTAGAG	CACACACATACACACACACAAACATAAAATGGTCAGTAGAG	chr2:211436091-211436127	chr2:211477809-211477849
CPT1A	NM_001876	-	chr11:68527037-68529155	chr11:68525199-68527036	1838	chr11:68529156-68530094	939	NM_001876_intron_0_0_chr11_68525199_r(-)	NM_001876_intron_3_0_chr11_68529156_r(-)	83.673	147	22	2	314	458	862	716	5.31e-38	150	CCCGGCTAAT-TTTTTTGT-ATTTTTAGTAGAGACAGGGTTTCACCATGTTGGGCAGGCTGGTCTCAAACTCCTGACCTCAGATGATCCACCTGCCTCGACCTCCCAAAGTGCTGAGATTACAGGCATGAGCCACCGCGCCTGGCCT	CCCGGCTAATATTTTTTGTTATTTTTAGTAGAGACGGGGTTTCAACATGTTGCCCAGGGTGGTTTCGAACTCCTGAGCTCAGGCAATCCGCCCACCTCATCCTCCCAAAGTACTGGGATTACAGGCGTGAGTCACCGCGCCCGGTCT	chr11:68526579-68526723	chr11:68529233-68529379
CPT1A	NM_001876	-	chr11:68571468-68575106	chr11:68566824-68571467	4644	chr11:68575107-68579904	4798	NM_001876_intron_13_0_chr11_68566824_r(-)	NM_001876_intron_15_0_chr11_68575107_r(-)	80.333	300	55	2	275	573	4063	3767	2e-73	269	TTTATTTTATTTTTTGTGATG-GACTCTCCCTCTGTCACCCAGGCTAGAATGCAGTGGTGCAATCTCAGCTCACTGCAACCTCCGCCTCCCAGGTTCAAGTGATTCTCCTGCCCCAGCCTCCCGAGTAGCTGGGATTACAGGCACCTGCCACCACGCCCGGCTAATTTTTGTATTTTTAGTAGAGACAGGGTTTCACCATGTTGGCCAGGCTGGTCTCGAACTCCTGACCTCAAGTGATCCACCCGCCTCAGCCTCCCAAAGTTCTGGGATTACAGGCATGAGCCACTGCACCAGGCCAG	TTTTTTTTTTTTTTCGAGACAAGAGTCTCGCTCTGCTGCCCAGGCTGGAGTGCAATGGTGTGACCTTGGTTCACTGCAACCTCCGCCTCCCAGGTTTAAATGATTCTCCCATCTCAGCCTCCTGAGTAGCTGGGATTACAGGTGCGCACCACCACATCCAACTAATTTTTGTATTTTTTGTAGAGATGGGGTCTTGCCATGTTGCCCAGGCTGGTTTCAAACTCCTG---TCAGGTGATCCACCCGCCTCGGCCTCCCAAAGTGCTGGGATTATAGGTGTGTGCCACTGTGCCTGGCCAG	chr11:68570895-68571193	chr11:68575842-68576138
CRCP	NR_024548	+	chr7:65592691-65599361	chr7:65579958-65592690	12733	chr7:65599362-65610429	11068	NR_024548_intron_0_0_chr7_65579958_f(+)	NR_024548_intron_4_0_chr7_65599362_f(+)	86.667	300	30	2	7988	8278	4433	4135	5.1e-101	361	TTTTTTTTTTTTTTTGAGATGGAGTCTCGCTCTGTCGCCCAGGCTGGAGTGCAGTAGCCCCATCTCGGCACACTGTAAGCTCCGCCTCCCGGGTTCACGCCATTCTCCTGCCTCAGCCTCCTGAGTAGCTGGGATTACAGGCGCCCGCCACTACGCCCGGCTAATTTTTTGTATTTTT---------AGTAGAGACGGGGTTTCACCGTGTTAGCCAGGATGGTCTTGATCTCCTGATCTCGTGATGCGCCCGACTTGGCCTCCCAAAGTGCCGGGATTACAGGTGTGAGCCACTGCGCC	TTTTTTTTTTTTTTTGAGACGGAGTCTCGCTCTGTCCCCCAGGCCGGAGTGCAGTGGCGC-ATCTTGGCTCACTGCAAGCTCTGCCTCCCGGGTTCACGCCATTCTCCTATCTCAGCCTCCCGAGTAGCTGGGACTACAGGCGCCCGCCACCATGCCCAGCTGATTTTTTTTTTTTTTTTTTTTTTTAGTAGAGACGAGGTTTCACCGTGTTAGCCAGGATGGTCTCGATCTCCTGACCTCGTGATCTGCCAGCCTCGGCCTCCCAAAGTGCTGGGATTACAGGCGTGAGCCACCGCGCC	chr7:65587945-65588235	chr7:65603496-65603794
CRIM1	NM_016441	+	chr2:36605500-36669878	chr2:36583767-36623756	39990	chr2:36669879-36691676	21798	NM_016441_intron_0_0_chr2_36583767_f(+)	NM_016441_intron_3_0_chr2_36669879_f(+)	85.714	35	3	2	23485	23517	19316	19282	0.52	33.7	CCCCAGCAC-TGTGTTCT-GTTTCCTTCCCTGCAA	CCCCAGCTCCTGTCTCCTTGTTTCCTTCCCTGCAA	chr2:36607251-36607283	chr2:36689160-36689194
CRIM1	NM_016441	+	chr2:36623757-36691798	chr2:36583767-36623756	39990	chr2:36691799-36704031	12233	NM_016441_intron_0_0_chr2_36583767_f(+)	NM_016441_intron_4_0_chr2_36691799_f(+)	82.06	301	52	1	6293	6593	1530	1232	2.89e-80	297	GGCCGGCCGTGGTGTCTCATGCCTGTAATCCCAGCACTTTGTGGGGCTGAGGCAGATGGATCGCCTGAGGTCAGGAGTTCAAGACTAGTCTGGCCAACATGGTGAAACCTTGTCTCTACTAAGAATACAAAAAAATTAGCCAGGCTTGGTGGCAGGCCCCTGTAATCCCAGCTACTAGGGAGGCTGAGGTGGGAGAATTGCTTGAACCCAGGAAGCAGAGGCTGCAGTGAGCTGAAATCGCACCACTGCACTCCAGCCTGGGCGACAAAGCAAGACCCTGTCTCAAAAAAAAAAAAAAAAA	GGCCGGAAGCAGTGGCTCACACGTGTAATCCCAGTACCTTGGGAGGCCGAGGCGGGTGGATCAC--GAGGGCAGGAGATCAAGACCATCCTGGTTAACACAGTGAAACCCTGTCTCTACTAAAAATACAAAAAAATTAGCCGCGTGTGGTGGCGGGCGCCTGTAGTCCCAGCTACTTGGGAGGCTGAGGTAGGAGAATGGCGTGAACCTGGGAGGCAGAGCTTGCAGTGAGCCGAGATTGCGCCACTGCACTCCAGCCTGGGCGACAGGGCGAGACTCTGTCTCAAAAAAAAAAAAAAGAA	chr2:36590059-36590359	chr2:36693030-36693328
CRIM1	NM_016441	+	chr2:36668401-36749456	chr2:36623931-36668400	44470	chr2:36749457-36764494	15038	NM_016441_intron_1_0_chr2_36623931_f(+)	NM_016441_intron_12_0_chr2_36749457_f(+)	83.246	191	31	1	30239	30429	833	644	2.31e-50	197	CCCCATCTCTGCTAAAAATACAAAAATTAGCCGGGTGTAGTGGTGTGCGCCTATAATCCCAACTACTCAGGAGGCTAAGGAAGGAGAATTGCTTGAACCTGGGAGGCAGATGTTGCAGTGAGCCGAGATCGCACCACTGCACTCCAGCCTGGGTGACAGAGTGAAACTCTGTCTCAAAAAAAAAAAAGAAA	CCCCATCTCTACTAAAA-TACAAAAATTAGCTAGGCGAGGTGGCAGGCACCTGTAATTCCAGCTACTAGGGAGGCTGAGGCAGGAGAATTACTTGAACCCAGGAGGCGGAGGTTGCAGCAAGCTGAGATTGCACCACTGCACTCCAGCCTGGGTGACAGAGTGAGAATCTGTCTAAAAAAAGAAAAAAAAA	chr2:36654169-36654359	chr2:36750100-36750289
CSE1L	NR_045796	+	chr20:47691322-47707559	chr20:47689235-47691321	2087	chr20:47707560-47708582	1023	NR_045796_intron_6_0_chr20_47689235_f(+)	NR_045796_intron_17_0_chr20_47707560_f(+)	80.37	270	50	3	325	592	410	142	3.06e-64	237	TTTATTTGAGACAGGGGTCTCGCTCTGTCACCCAGGCTGGAGTGCAGTGA-TGCAATCTTGGCTCACTGCAACCTTAGCCTCCCAGGCTCAAGTGATCCTCCTACCTCAGTCTTCTGAGTAGCTGGGACCACAGGCACACATCACCATGCCTGGCTAA-TTTCTTGTATTTTTGGTAGAGACAGGGTTTCACCATGTTGTTCAGGGTAGTCTCAAACTCTTGAGCTCAAGCAGTCCACCCGCTTTAGCCTCCCAAAGTGCTGGGATTGCA	TTTTTTTGAGACAGGG-TCTCACTCTGTCACCTAGGATGGAGTGCAGTGGGTGTAATCTTGGCTCACTGCAGCCTCAACCTCTGGGACTTAGGTGATGCTCCTACTTCAGCCTCCCAAGCAGCTGCGACTACAGGCACATGCCACCATGCCTGGCTAATTTTGTTGTACTTTTCGTAGGGACAGGGTTTCGCCATGTTGCCCAGGCTGGTCTTGAACTCCTGAGCTCAAGCGATCGGCCTCCCTTGGCCACCCAAAGTGCTGCGATTACA	chr20:47689559-47689826	chr20:47707701-47707969
CSE1L	NR_045796	+	chr20:47708583-47711500	chr20:47707560-47708582	1023	chr20:47711501-47712885	1385	NR_045796_intron_17_0_chr20_47707560_f(+)	NR_045796_intron_20_0_chr20_47711501_f(+)	72.852	291	60	5	125	413	645	372	2.69e-42	163	GTGTGGAGGTTCATGCCTGTAATCGCAGCACTTTGGGTGGCCAAGGGAGGCCGATCGCTTGAGCTCAGGAGTTCAAGACCAGCCTGGGCAACATGGCGAAACCCTGTCCCTACGAAAAGTACAACAAAATTAGCCAGGCATGGTGGCATGTGCCTGTAGTCGCAGCTGCTTGGGAGGCTG--AAGTAGGAGCATCACCTAAGTCCCAGAGGTTGAGGCTGCAGTGAGCCAAGATTACACCCACTGCACTCCATCCTAGGTGACAGAGTGAGACCCTGTCTCAAAAAAAAAA	GTGTCCAGGCTCACACTTGTAATCCCAGCACTTTGGGAGGCTGAGGGAGGAGGATGGCTTGAGCCCAGGAGGTTGAGACCAACCTGAACAACATAGGGAGACCCTGTCTCCACAAAAA--AATAAAAAATTAGCTGGGCATAGTGG------------GTCCTAGCTACTTGGAAGGCTGACAGGCAGTAGGATCACTTGAACCTGGGAGGTTGAGGCTGCAGTGAGCCATAATCGTA-CTACTGCATTCCAGCCTGGAT--AAGAGTGAGACCCTGTCTAAAAAAATAAA	chr20:47707684-47707972	chr20:47711872-47712145
CSF2RA	NR_027760	+	chrX:1401571-1409402	chrX:1393736-1401570	7835	chrX:1409403-1413220	3818	NR_027760_intron_1_0_chrX_1393736_f(+)	NR_027760_intron_6_0_chrX_1409403_f(+)	85.312	320	34	2	7071	7386	3010	2700	4.51e-103	369	GGGCCGGGCACGGTGGCTCACGCCTGTAATCCCAGCACTTTGGGAGGCCGAGGCAGGTGGATCACGAGGTCAGGAGATGGAGACCATCCTGGCTAACACGGTGAAAGCCTGTTTCTACTAAAAAAAAAAAAAAAAAAAAAAAATTAGCTGGGTGTGGTGGCAGGCGCCTGTAGTCCCAGCTACTTGGGAAGCTGAGGCAGGAGAATGGTGTGAACCTGGGATGTGGAGGTTGCAGTGAGCCGAGATCGCGCCACTGCACTCCAGCCTGGGT----GACAGAGCGTGACTTTGTCTCAAAAAAGAAAAAAAAAGTACAAAA	GGGCTGGGCGCGGTGGCTCACGCCTGTAATCCCAGCACTTTGGGAGGCCGAGGCGGGAGGATCACGAGGTCAGGAGGTCGAGACCATCCTGGCTAACACGGTGAAACCCCGTCTCTACTAAAAATCCAAAAAAA---------TTAGCCGGGCGTGGTGGCGGGTGCCTGTAGTCCCAGCTACTCGGGAGGCTGAGGCAGGAGAATGGCGTGAACCCGGGAGGCGGAGGTTGCAGTGAGCCGAGATCCCGCCACTGCCCTCCAGCCTGGGTGGGCGACAGAGTGAGACTCTGTCTCAGAAAAACAAACAAACAAACAAAA	chrX:1400806-1401121	chrX:1412102-1412412
CSGALNACT1	NR_024040	-	chr8:19297341-19363641	chr8:19278030-19297340	19311	chr8:19363642-19459281	95640	NR_024040_intron_3_0_chr8_19278030_r(-)	NR_024040_intron_7_0_chr8_19363642_r(-)	84.642	293	43	1	12023	12313	60522	60230	1.46e-88	324	TTTTCTTTCTTTTTTTTTTTGAAGTGGAGTCTTGCTGTGTTGCCCAGGCTGGAGTGCAGTGGCGCGATCTCGGCTAACGGCAAGCTTCGCCCACTGGGTTCACACCATTCTTTTGCCTCAGCCTCCCAAGTAGCTGGGACTACAGGTGCCCGCCACCATGCCTGGCTAATT--TTTTGGATTTTTAGTAGAGACAGGGTTTCACCGTGTTAGCCAGGATGGTCTCGATCTCCTGACCTCGTGATCCGCCCGCCTCGGCCTCCCAAAGTGCTGGGATTACAAGCATGAGCCACC	TTTTTTTTTTTTTTTTTTTTGAGACGGAGTCTTGCTTAGTCACCTAGGCTGGAGTGCACTGGCGTGATCTCGGCTCACTGCAAGCTCTGCCTCCTGGGTTCATGCCATTCTCCTGCCTCAGCCTCCCGAGCAGGTGGGACTACAGGCACTTGCCACCACACCCGGCTAATTTTTTTTGTATTTTTAGTAGAGATGGGGTTTCACTATGTTAGCCAGGATGGTCTCGATCTCCTGACCTCATGATCCGCCTGCCTCAGCCTCCCAAAGTGCTGGGATTACAGGTGTGAGCCACC	chr8:19285028-19285318	chr8:19398760-19399052
CSGALNACT1	NR_024040	-	chr8:19442677-19459376	chr8:19363642-19459281	95640	chr8:19459377-19540206	80830	NR_024040_intron_7_0_chr8_19363642_r(-)	NR_024040_intron_8_0_chr8_19459377_r(-)	87.329	292	35	1	60226	60517	75816	75527	3.5e-98	358	GCACGGTGGCTCACACCTGTAATCCCAGCACTTTGGGAGGCTGAGGCAGGCGGATCATGAGGTCAGGAGATCGAGACCATCCTGGCTAACATAGTGAAACCCCATCTCTACTAAAAATACAAAAAAAATTAGCCGGGTGTGGTGGCAAGTGCCTGTAGTCCCACCTGCTCGGGAGGCTGAGGCAGGAGAATGGCATGAACCCAGGAGGCAGAGCTTGCAGTGAGCCGAGATCACGCCAGTGCACTCCAGCCTAGGTGACTAAGCAAGACTCCGTCTCAAAAAAAAAAAAAAA	GCACGGTGGCTCACACCTGTAATCCCAGCACTTTGGGAGGCGGAGACGGGTGGATCACAAGGTCAGGAGATCGAGATCATCCTGGCTAATACGGGGAAACCCTGTCTGTACTAAAAATACAAAAAA--TTAGCCGGGCATGGTGGCAGGCGCCTGTAGTCCCAGCTACTCTGGAGGCTGAGGCAGGAGAATGGCATGAAATCAGGAGGCAGAGTGTGCAGCGAGCTGAGAACGCGCCACGGCACTCCAGCCTGGGCGACAGAGCAAGACTCCGTCTCAAAAAAAAAAAAAAA	chr8:19398765-19399056	chr8:19464391-19464680
CTBP2	NM_001329	-	chr10:126727566-126811437	chr10:126692062-126727565	35504	chr10:126799663-126848887	49225	NM_001329_intron_7_0_chr10_126692062_r(-)	NM_001329_intron_9_0_chr10_126799663_r(-)	83.025	324	51	3	7493	7812	14036	13713	1.35e-89	327	TTTTTTTTTTTTTTTTGAAATGGAGTCTTGCTCTGTTGCCCAGGCTGGAATGCAATGGTTCTGTCTCGGCTCACTGCAACCTGCACCTCCCGGGTTCACGCCATTCTCCTGCCTCAGCCTCCCGAGTAGCTGGGATTACAGGCACCCGCCACCACGCCCGGCTAAT-TTTTGTATTTTTAGTAGAGACAGGG-TTTCGCCATGTTGGCCAGGATGGTCTCCATCTCCTGACATCAGGTGATCCGCCCCACTCAGTCTCCCAAAGTGCTGGGATTACAGGCATGAGCCACGGCACCCGGC--CCAAGAAAACTTTTTTAATGGCA	TTTTTTTTTTTTTTTGGAGACAGCGTCTTGCTCTGTTGCCCAGGCTGGAGTGCAATGGCACGATCTTGGCTTACTGCAACCTCTGTCTCCAGAGTTCAAGCAATTCTCCTGCCTCAGACTCCCAAATAGCTAGGATTACAGGTGCGCGCCACCACGCATGGCTAATTTTTTGTATTTTTAGTAGAGACAGGGTTTTTGCCATGTTGGCCAGGCTGGTCTCAAACTCCTGATCTTAGGTGATCCACCTGCCTCAGCCTCCCAAAGTGCTGGGGTTATAGGCATGAGCCACCCCACCTGGCCTCCAAGTGAGATTTTTTAATAGCA	chr10:126719754-126720073	chr10:126834852-126835175
CTC1	NR_046431	-	chr17:8141349-8141947	chr17:8140733-8141348	616	chr17:8141948-8146302	4355	NR_046431_intron_17_0_chr17_8140733_r(-)	NR_046431_intron_19_0_chr17_8141948_r(-)	81.818	143	25	1	350	492	2828	2687	2.17e-35	138	TTTTTTTTTTTTTTTTGAGACGTAGTTTCACTCCTGCTGCCCAGGCTGGAGTCCAATGGCGGGATCTCAGCTTACTGCAACCTCTGCCTTTCAGGTTCAAGTGATTCTCCTCCCTCAGCCTCCTGAGTAGCTGGGATTACAGG	TTTTTTTTTTTTTTTTGAGACAGAGTCTTGCTC-TGTCGCCCAGACTGGAGTGCATTGGCGTGAACTCGGCTCACTGCAACCTCCGCCTGCCGGGTTCAAGCAATTCTCCTGTCTCAGCCTCCCAAGTAGCTGGGACTACAGG	chr17:8140857-8140999	chr17:8143475-8143616
CTCF	NM_006565	+	chr16:67644727-67646024	chr16:67605168-67644726	39559	chr16:67646025-67650647	4623	NM_006565_intron_1_0_chr16_67605168_f(+)	NM_006565_intron_3_0_chr16_67646025_f(+)	78.664	539	81	6	3089	3593	825	287	5.31e-129	457	TTTATTTTTGAGAC--AATCTCACTGTGTCGCCCAGGCTGGAGTGCAGTGGCGTGATCTCGGCTCACTGCAACTTCCCCCTCCCAGGTT-CAAGCAGTTCTCCTGCCTCAGTCTCCCGAGTAGCTGGGATTACAGGCGTTCACCCCCACGCCTGGCTAATTTTGGTATTTTTAGTAGAGATGG----GGTTTTGCCATGTTGGCCAGGCTGGTCTCAAACTCCTGACCTCAGGTGATCCACCCAGTTCGGCCTCCCAAAGTGCTGGGATTACAGGCATGAACCACCACGCCCAGCCA-----------------AAAG---------CATCTTTTTTTTTTTTTTTTTTTTTTTTTTGAGATGGAGTCTTGCTCTGTTGCCCAGGCTGAAGTGCAGTGG…	TTTGTTTTTGAGATGGAGTCTCACTCTGTCGCCCAGGCTGGAGTGCAGTAGCACTATCTCAGCTCATTGCAGTGTCTGCCTCCCAGGTTTCAAGCGATTCTCCTGCCTGAGCCTCCTGAGTAGCTGGGATTACAGGCACCCGCCACCACACCTGGCTAATTTATGTATTTCTAGTACAGATGGATGTGATTTTGTCACGTTGGCCAGGCTGGTCTCCAACTTCTAATCTCAAGTGATCTGCCCACCTCAGCCTCCCAGAGTGTTAGGATTACAGGCGTGAGCCACTGTACCCGGCCACTTTTTTTTTTTTAAATAAAGGTAGGATTTCACTTCTATTTCTTTTCTTTTCTTTTTTTTTAGACGGAGACTCGCACTGTCGCCCAGGCTGGAGTGCAGTGG…	chr16:67608256-67608760	chr16:67646311-67646849
CTNNA1	NM_001903	+	chr5:138117612-138147991	chr5:138089200-138117611	28412	chr5:138147992-138160218	12227	NM_001903_intron_0_0_chr5_138089200_f(+)	NM_001903_intron_4_0_chr5_138147992_f(+)	90.972	288	14	1	21119	21394	11665	11378	4.23e-114	408	TTTTTTTTTTTGAGGCGGAGTCTCGCTCTGTCGCCCAGGCTGGAGTGCAGTGGCGCGATCTCGGCTCACTGCAAGCTCTGCCTCCCGGGTTCACGCCATTCTCCTGCCTCAGCCTCCTGAGTAGCTGGGACTACAGGCGCCCACCACCGCACCCAGCTAATTTTTTGTATTTTTAGTAGAGACGGGGTTTCACCG------------TGGTCTTGATCTCCTGACCTCGTGATCCGCCCACCTCGGCCTCCCAAAGTGCTGGGATTACAGGCATGAGCCACCGCGCCC	TTTTTTTTTTTGAGACGGAGTCTCGCTCTGTCGCCCAGGCTGGAGTGCAGTGGCGGGATCTCGGCTCACTGCAAGCTCCGCCTCCCGGGTTCACGCCATTCTCCTGCCTCAGCCTCCCAAGTAGCTGGGACTACAGGCGCCCGCCACTACGCCCGGCTAATTTTTTGTATTTTTAGTAGAGACGGGGTTTCACCGTTTTAGCCGGGATGGCCTCGATCTCCTGACCTCGTGATCCGCCCGCCTCGGCCTCCCAAAGTGCTGGGATTACAGGCGTGAGCCACCGCGCCC	chr5:138110318-138110593	chr5:138159369-138159656
CYP51A1	NM_001146152	-	chr7:91752434-91761186	chr7:91747930-91752433	4504	chr7:91761187-91763979	2793	NM_001146152_intron_2_0_chr7_91747930_r(-)	NM_001146152_intron_8_0_chr7_91761187_r(-)	76.094	297	51	3	1825	2101	1407	1111	2.11e-59	221	TTTTTTTTTTTTTTGAGACAGAGTCTTGGTGTGATGCCCAGGCTCTAGTGCAATGGCGCGACCTTGGCTTACTGCAACCTCGGCTTCCCAGGTTCAAGCTATTCTCCTTCCTCAGCCTCCCAAGTAGCTGGG--TACA------CACCACCACGCCTGGCTAATTTTTGTAT------------TTTTGGTAGAGACAAGGTTGTACCATATTGGCCAGGCTGGTCTTGAACTCCTGACCTCAAGTCATCTGCCCGCCTTGGCCTCCCAAAGTGCTGGGATTACAGGTGTGAGCCAC	TTTTTTTTTTTTTTGAGACGGAGTCTCATTCTGTCGCCCAGACTGGAGTCCAGTGGCGCAATCTCGGTTTACTGCAACCTCCGCCTCCTAGGTTCAAGTGATTCTCGGGCCTCAGCTTCCCAAGCAGCTGGGACTACAGGCGTGTGCCACCACATCCAGCTAATTTTTGTTTTGTTTTGTTGTATTTTAGTAGAGATGGGGTTTCTCCATGTTGTTCAGGCTGGTCTGGAACTCCTGACCTCAGGTGATCCGCCCGCTTCGGCCTCCCGAAGTGCTGGGATTACAGGCGTGAGCCAC	chr7:91750333-91750609	chr7:91762573-91762869
DAG1	NM_004393	+	chr3:49547852-49548252	chr3:49507867-49547851	39985	chr3:49548253-49568229	19977	NM_004393_intron_0_0_chr3_49507867_f(+)	NM_004393_intron_1_0_chr3_49548253_f(+)	82.068	619	64	6	2404	3003	15332	14742	0	632	AGGCAGGGCGTGGTGGCTCACGCCTGTAATCCCAGCACTTTGGGATTCTGAGGCAGGTGGATTACCTGAGGTCAGGAGTTCAGGACCAGCCTGGCCGACATGGTGAAACCCCGTCTCTACTAAAAAATACAAAAATTAGCCAGGCATGGTGGCGGGCGCCTTTAATCGCAGCTACTCGGGAGGCTGAGACAGGAGAATCGCTTGAACCCGGGAGGCGGAGGTTGCAGTGAGCTGAAA------------------GCCTGGGTGACAAGAGCAAAACTCGGTCTCAAAAAAAATAAAAAATAAAACAAAACAACTGGCCAGGCGCGGTGGCTCACGCCCGTAATCCCAGCACTTTGGGAGGCTGAGGCGGGTGGATCACGAGGTCAGGAGATCAAGACC…	AGGCCGGGAGCAGAGGCTCACGCCTATAATCCTAGTACTTTGGGAGGCTGAGGTGGGTGGATCACTTGAGTTCAGGAGTTCAAGACCAGCCTGGTCAACATGGTGAAACCCTGTCTCTACTAAAAA-TACGAAAATTAGCTGGGCATGCTGGCAGGCGCCTATAATCCCAGCTACTCGAGAGGCTGAGGCAGGAGAGTCGCTTGAACCCAGAGGGCGGAGGTTGAAGTGAGCCGAGATTGCACCACTTCACTCCAGCCTGGGC-AGAAGAGCGAAACTCCATCTCAAAAAAAAAAA-------------------GGCCGAGCGCGGTGGCTCACGCCTGTAATCCCAGCACTTTGGGAGGCTGAGGCAGGCGGATCACGAGGTCAGGAGATCAAGACC…	chr3:49510270-49510869	chr3:49562994-49563584
DAGLB	NM_139179	-	chr7:6465619-6472590	chr7:6464467-6465618	1152	chr7:6472591-6474392	1802	NM_139179_intron_7_0_chr7_6464467_r(-)	NM_139179_intron_10_0_chr7_6472591_r(-)	78.788	297	39	5	431	708	1192	901	5.77e-69	251	TGGCTCACGCCTGTAATCCCAGCACTTTGAGAGGCCGAGGCGGGTGGATCA--TAAGGTCAGGAGTTCGAGACCAGCCTGGCCAATATGGTGAAACCCCATCTCTACTAAAAATACAAAAATTAGCTGGGCGTGGTGGCAGGCGCC---------------TGTAGT-CTCT-GCTGGTCGGGAGGCTGAGGCATGAGAATCACTTGAATCCGGGAGGCGGAGGTTACAGTGAGTTGAGATTGCGCCATTGCACTCCAGCCTAGGTGACAGAGCAAGATGCCATCTCAAAAAAAAAA	TGACTCACGCCTGTAATCCCAGCACTTTGGGAGGCCGAGGTGGGCGGATCACCTGAGGTCAGAAGTTCGAGACCAGCCTGGCCAACATGGTGAAACCCTGTCTCTACTATAAATACAAAAATTAGCTGGGCGTGGTGGCAGGTGCCTGTCATCCCAGCTATTGTAGTACTCTAGCTACTCAGTACGCTGAGGCAGGAGAATCTCTCGAACACAGGAGGTGGAGGT-----TGTGCCAAGATGGCGCCACTGCACTCCAGCCCGGGTGACAAAACGAGACCTTGTCTCAAAAAAAAAA	chr7:6464911-6465188	chr7:6473201-6473492
DAGLB	NM_139179	-	chr7:6465619-6476164	chr7:6464467-6465618	1152	chr7:6476165-6485583	9419	NM_139179_intron_7_0_chr7_6464467_r(-)	NM_139179_intron_12_0_chr7_6476165_r(-)	83.607	305	40	4	413	708	9093	8790	1.65e-88	316	GCTGTGGGCCGGGCACAGTGGCTCACGCCTGTAATCCCAGCACTTTGAGAGG---CCGAGGCGGGTGGATCA--TAAGGTCAGGAGTTCGAGACCAGCCTGGCCAATATGGTGAAACCCCATCTCTACTAAAAATACAAAAATTAGCTGGGCGTGGTGGCAGGCGCCTGTAGTCTCTGCTGGTCG----GGAGGCTGAGGCATGAGAATCACTTGAATCCGGGAGGCGGAGGTTACAGTGAGTTGAGATTGCGCCATTGCACTCCAGCCTAGGTGACAGAGCAAGATGCCATCTCAAAAAAAAAA	GCTG-GGGCCGGGCACGGTGACTCACACCTGTACTCCCAGCACTTTGGGAGGAGGCCAAGGCAGGTAGATCACCTGAGGTCAGGAGTTCGAGACCAGCCTGGCCAACATGGTGAAACCTCATCTCTACTAAAAATTAAAAAATTAGCGAGGCGTGGTGGCGGGCGTCTGTAATCCTAGCTACTTGCGAGGGAGGCTGAGACAGGAGAATCGCTTGAACCCAGGAGGCGGAGGTTGCAGTGAGCTGAGATTGCGCCACTGCACTCTAGTCTGGGTGACAGAGCAAGACTCCGTCTCAAAATAATAA	chr7:6464911-6465206	chr7:6476491-6476794
DAP3	NM_033657	+	chr1:155695173-155695810	chr1:155691410-155695172	3763	chr1:155695811-155697398	1588	NM_033657_intron_3_0_chr1_155691410_f(+)	NM_033657_intron_5_0_chr1_155695811_f(+)	85.58	319	40	3	2723	3035	585	267	6.8e-101	360	AAAATAAATTTTAGGCCAGGTGCGGTGGCTCACGCCTATAATCCCAGCACCTTGGGAGGCTGAGACGGGTGGATCA--TGAGGTCAGGAGTTCGAGACCAGCCTGACCAACATGGTGAAAGCCTGTCTCTACTAAAATTACAAAAA---TCAGCCTGGCATGGTGGTGG-CACCTGTAATCCCAGCTACTGAGGAGACTGAGGCAGAAGAATTGCTTGAACCCCGGAGGCGGAGGTTGCAGTGAGCCGAGATCACACCACTGCACTCTAGCCTGGGTGACAGAGTGAGACTCTGTCTCAAAAAAAGAAAAAAAAAAAAA	AAAGTAAAGCTGAGGCCGGGTGCAATGGCTCATGCCTGTAATCCCAGCACTTTGGGAGGCCAAGGCAGGTGGATCACCTGAAGTCAGGAGTTCGAGACCAGCCTGGCCAACATGGTGAAACCCTGTCTCTACTAAAAATACAAAAAAAATTAGCCGGGCATGGTGGCGGGCGCCTGTAGTCCCAGCTACTCAGGAGGCTGAGGCAGAAGAATGGTGTGAACCCGGGAGGCGGAGCTTGCAGTGAGCTGAGATCGTGCCACTGCACTCCAGCCTGGGCGACAGAGCAAGACTCCGTCTCAAAAAAAAAAAAAAAAAAAAA	chr1:155694132-155694444	chr1:155696077-155696395
DCAF17	NR_028482	+	chr2:172305191-172333460	chr2:172300124-172305190	5067	chr2:172333461-172334496	1036	NR_028482_intron_2_0_chr2_172300124_f(+)	NR_028482_intron_9_0_chr2_172333461_f(+)	79.92	249	48	2	1561	1809	810	564	6.65e-58	217	CAGTGCAGTGGCGTGATCTCCACTCACTGCAACCTCTGCCTCCCAGGCTCAAGCAATTCTCCTGCCTCAGCCTCCCAAGTAGCTGGGACTACAGGCACCCAGCACCATGCCCCACTAATTTTTGTATTTTTAGTAGACACGGGGTTTCACCATGTTGGCCAGGCTGGTCTCGAACTCTTGACCTCAAGTGATCCACCCTCCTTGGACTCCCAAAGTGCTGGGATTACAGGCATAAGCCACCATGCCCGG	CACTGTAGTGGCACAATCTTGGCTCACTGCATCCTCTGCCTCCCAGGCTCAAGTGATCCTCCCAGCTCAGCCTCCCCAGTAGCTGGGGCTACAGGCATACACCACCATGCCTGGCTAA-TTTTCTACTTTTTGTAGAGACAGGGTTT-ACCATGTCACCCAGGGTGATCTCGAACTCCTGAACTCAAGCAATCTGTCTGCCTTGGCCTTCCAAAGTGCTGAGATTACAGGTGTGAGCCACCATGCCCGG	chr2:172301684-172301932	chr2:172334024-172334270
DCBLD1	NM_173674	+	chr6:117840979-117866760	chr6:117825143-117840978	15836	chr6:117866761-117890782	24022	NM_173674_intron_1_0_chr6_117825143_f(+)	NM_173674_intron_13_0_chr6_117866761_f(+)	83.557	298	40	2	12096	12392	6078	5789	5.48e-87	316	CGGGCGCGGTGGCTCACACCTGTAATCCCAGCACTTTCGGAGGCTGAGGCGGGCAGATCACGAGGTCCGGAGATCGAGACTATACTGGCTAACACAGTGAAACCCCATCTCTACTAAAAAAAAAAAAATACAAAAAATTAGCCAGGCGTGGTGGTGGGTGCCTGTAGTCCCAGCTACTCAGGAGGCTGAGACAGGAGAATGGTGTGAACCCAGGAGATGGAGCTTGTAGTGAGCCGAGATCATGCCACTGCACTCCAGCCTGGG-GACAGAGCGAGACTCCATCTCAAAAAAAAAAAA	CGGGCGCGGTGGCTCACGCCTGTAATCCCAGCACTTTGGGAGGCCGAGGATGGCGGATCACGAGGTCAGGAGATCCAGACGATCCTGGCTAACACGGTGAAACCCCGTCTCTACT--------AAAAATACAAAAAATTAGCTGGGCCTCGTGGTGGGCGCCTGTAGTCCTAGCTACTCGGGAGGCTGAGGCAGCAGAATGGCATGAACCTGGGAGGCGGAGTTTGCAGTGAGCTGAGACAGTGCCACTGCAGTCCAGCCTGGGTGACAGAGCCAGACTCTGTCTAAAAATAAATAAA	chr6:117837238-117837534	chr6:117872549-117872838
DCTN2	NM_006400	-	chr12:57927736-57928235	chr12:57927087-57927735	649	chr12:57928236-57928838	603	NM_006400_intron_6_0_chr12_57927087_r(-)	NM_006400_intron_8_0_chr12_57928236_r(-)	83.498	303	44	4	161	459	391	91	5.72e-87	309	TCTTTCTTTTTTTTTTTTTTTTGAGACGGAGTCTTGCACTGTTTCCCAGGCTGGAGTGCAGTGGCGCAATCTTGGCTCACTGCAAGCTCCGCCTCCCGGGTTCACGCCATTCTCCTGCCTCAGCCTCCTGAGTAGCTGGGACTACAGGCACCTGCCACCACGCCCGGCTCATTTTTTGTAT--TTTTGGTAGAGATGGGGTTTCACCATGTTAGCCAGAATGGTCTCGATCTCCTGACCTC--GTGATCCGCCCGCCTCGGCCTCCCAAAGCACTGGGATTACAGGCGTGAGCCACCGCGCCC	TCTTTCTTTCTTTCATTTTTT-GAGATGGAGTCTCGCTCTGTCACCCAGGTTGGAGTGCAGTGGCATGATCTGGGCTCACTGCAACCTCCGCCTCC-GAGTTCAAGCAATTCTCCTGCCTTAGCCTCCCGAGTAGCTGGGATTACAGGTATGCGCCACCACACCTGGCTAAGTTTTTGTATTTTTTTAGTACAGATGGGGTTTCATCATGTTGGCCTGGCTGGTCTTGAACTCCTGACCTCAGGTGATCCGCCTGCCTCGGCCTCCCAAAGTGGTAGGATTATAGGCGTGAGCCACCGCACCC	chr12:57927277-57927575	chr12:57928448-57928748
DCUN1D2	NM_001014283	-	chr13:114128439-114138371	chr13:114115452-114128438	12987	chr13:114138372-114144981	6610	NM_001014283_intron_2_0_chr13_114115452_r(-)	NM_001014283_intron_5_0_chr13_114138372_r(-)	85.366	287	31	4	7040	7322	5844	5565	1.38e-88	320	TGTAATCCCAGCACTTTGGGAGGCCGAGGCGGGCGGATCAC--GAGGTCAGGAGATCGAGACCACCCTGGCCAACATGGTGAAACCCCATCTCTACTAAAAAAATATAAAAAATTAGCCGGGCGTGGTGGCGGGCGCCTGTAGTCCCAGCTACTCAGGAGGCTGAGGCAGGAGAATGGCGTGAACCCAGGAGGTGGAGCTTGCAGTGAGCCGAGATCGTGCCACTGCACTCCAGCCTGGGCGACAGAGCAGGACTC--TCTCAAAAAAAAAAAAAAAAAAAAAAAAA	TGTAATCCCAGCACTTTGGGAGGCTGAGGCGG----ATCACCTGAGGTCAGGAGTTCAAGACCATCCTGGCCAACATGGAGAAACCCCATCTCTACTAAAAATACA---AAAATTAGCTGGGTGTGGTGGCATGCGCCTATAGTCCCAGCTACTTGGGAGGCTGAGGCAGGAGAATCACTTGAACCTGGGAGGTGGAGATTGCAGCGAGCTGAGATCGTGCCACTGCACTCCAGCCTGGGCGACAGGGCGAGACTCTATCTCAATAAATAAATAAATAAATAAATAA	chr13:114121117-114121399	chr13:114139138-114139417
DDX10	NM_004398	+	chr11:108586606-108594189	chr11:108577565-108586605	9041	chr11:108594190-108709172	114983	NM_004398_intron_9_0_chr11_108577565_f(+)	NM_004398_intron_12_0_chr11_108594190_f(+)	85.49	255	37	0	4529	4783	89504	89250	1.14e-79	293	TCTGTCGCCCAGGCTGGAGTGCAGTGGCACGATCTCGGCTCACTACAACCTCCACCTCCTGGGTTCAAGCAATTCTCCTGCCTCAGCCTCCTGAGTAGCTGGGATTACAGACACGTGCCGCCATGCCTGGCTAATTTTTGTATTTTTAGTAGACGTGGGGTTTCGCCATGTTGGCCAGGCTGGTTTTGAACTCCCGACCCCAGGTGATCTGCCCTCCTCGGCCTCCCAAAGTACTGAGATTACAGGTGTGAGCCA	TCTGTCATCCAGGCTGGAGTGCAGTGGCACCATCTCTGCTCACTGCAACCTCCACCTACTGGGTTCAAGAGACTCTCCTGCCTCAGCCTCCTGAGTAGCTGGGATTACAGACATGTGCCACCATGCCCGGCTAATTCTTGTAGTTTCAGTAAAAACGGGGTTTCACCATGTTGGCCAGGCTGGTCTCAAACTCTGGACTTCACGTGATCCACCCACCTCAGCCTCCCAAAGAGCTGGGATTACAGGCATGAGCCA	chr11:108582093-108582347	chr11:108683439-108683693
DDX59	NM_001031725	-	chr1:200617567-200635879	chr1:200613646-200617566	3921	chr1:200635880-200638894	3015	NM_001031725_intron_0_0_chr1_200613646_r(-)	NM_001031725_intron_6_0_chr1_200635880_r(-)	81.495	281	41	3	2883	3152	1730	1450	4.87e-74	269	GCCTGTAATCCTAGCACTTTGGGAGGCTGAGGCAGGTAGATCACAAGGTCAGGAGTTTAAGACCAGCCTGGTCAAGATGGTGAAACCCCATCTCTACTAAAA---------ATACAAAAAATTATCCAGATAT-GGTGGCGGGTGCCTGTAATCCCAGCTACTTGGGAAGCTGAGGCAG-AGAATTGCTTGAACCCAGGAGGCGGAGGTTGCAGTGAGCCGACATTGCACCATTGCGCTCCAGCCTGGGCAACAGAGTGAGACTCCGCCTCAAAAAAAAAA	GCCTGTAATCCTAGCACTTTGGGAGGCCGAGGCGGGCGGATCACGAGGTCAGGAGATCAAGACCATCCTGGCTAACACGGTGAAACCCCGTCTCTATTAAAACAAAACAAAACAAAAAAAATTAGCCGGGCGTTGGCGGCAGGCGCCTGTAGTCCCAGCTACTCGGGAGGCTGAGGCAGGAGAATGGCGTGAACCCGGGAAGCGGAGCTTGCAGTGAGCCCAGATCGCGCCACTGCACTCCAGCCTGGGCAACAGAGCAAGACTCCGTCTCAAAAAAAAAA	chr1:200614415-200614684	chr1:200637165-200637445
DEAF1	NM_021008	-	chr11:674536-691598	chr11:654052-674535	20484	chr11:691599-694758	3160	NM_021008_intron_1_0_chr11_654052_r(-)	NM_021008_intron_10_0_chr11_691599_r(-)	87.162	296	32	4	3311	3602	2186	1893	1.97e-97	351	CCAGGCGCGGTGGCTCACGCCTGTAATCCCAGCACTTTGGGAGGCCGAGGCGGGCGGATCAC--GAGGTCAGGAGATCGAGACCATCCTGGCTAACATGGTGAAACCCCATCTCTACTAAAAATACAAAAAATTAGCCGGGCGTGGTGGCGGGCGCCTGTAGTCCCAGCTCCTTGGGAGGCTGAGGCAGGAGAATGGCGTGAACCCGGGAGG-TGGAGATTGCAGTGAGCCGAGATCGCGCCACTGCACTCCAGCCTGGGTGACAA-AGTGAGACTCTGTCTCAAAAAAAAAAAAA	CCGGGCGCGGTGGCTCACGCCTGTAATCCCAGCACTGTGGGATGCCAAGGCGGGCGGATCACCTGAGGTCAGGAGTTCGAGACCAGCCTGACCAACATAGAGAAACCCCATCTCTACTAAAAATACAAAA--TTAGCCGGGCGTGGTGGCACATGCCTGTAATCCCAGCTACTCGGGAGGCTGAGGCAGGAGAATCACTTGAACCCGGGAGGCGGGAGGTTGCGGTGAGCTGAGATCACACCATTGCACTCCAGCCTGGGCAACAAGAGCGAAACTCCGTCTCAAAAAAAAAAAAA	chr11:670934-671225	chr11:692573-692866
DENND5A	NM_015213	-	chr11:9225207-9229179	chr11:9215229-9225206	9978	chr11:9229180-9286507	57328	NM_015213_intron_18_0_chr11_9215229_r(-)	NM_015213_intron_21_0_chr11_9229180_r(-)	78.464	664	102	12	8285	8933	44695	44058	2.9e-153	536	GGCCAAGCGCAGTGGCTCATTCCTGTAATCCCAGCACTTTGGGAGGCCGAGGCAGGCGGATCACCTGAGGTTGGGAGTTCGTGACCAGCCTGAC----ATGGAGAAACCTTGTCTCTACTAAAAAATACAAAATTAGCTCGG-GTGGTGGCGCATGCCTGTAATCCCAGCTACTCAGGAGGCTGAGGCAGGAGAATCGCTTAAACCCGGGAGGTGGAGGTTGTGG--AGCTGAGATTGTGCCATTGCACTGCAGCCTGGGCAATAACAGCAAAACTCCGTCAAAAAAAAAAAAAAAGTTTTAACTAGTCAATTTTATTGGCTGTACCAATATATTTATTAGTCATTAAAAAAAAAA--AA--AAAAGGCTGGCTGGGCGC-GGTGGCTCACACCTGTAA…	GGCCAGGCACAGTGGCTCATGCCTGTAATCCCAACACTTTGGGAGGCCGACGCGGGCAGATCACCTGAGGTCAGGAGTTCAAGACCAGTCTGACCAACATGGAGAAACCCTGTCTCTACTAAAAA-TACAAAATTAGCCGGGCGTGGTGGCACATGCCCGTAATCCCAGCTACTTGGGAAGCTGAGGCAGGAGAATCACTTGAACCCAGGAGGTGGAAGTTGCAGTGAGCCAAGATCATGCCATTGCACTCCAGTATAGGCAACAAGAGCGAAACTCTGTCTCAAAAATAATAATAATAATAAT-----AAT---------------AATA-----ATTCAACATGGAAAAAAATATGAATGAAAATACCGGCCGGGCACAGGTGGCTCACACCTATAA…	chr11:9216274-9216922	chr11:9241813-9242450
DEPDC1B	NM_018369	-	chr5:59934577-59943360	chr5:59901684-59934576	32893	chr5:59943361-59982788	39428	NM_018369_intron_3_0_chr5_59901684_r(-)	NM_018369_intron_8_0_chr5_59943361_r(-)	71.64	3371	851	33	17658	20971	34148	30826	0	1716	CTCATTGTTCAATTCCCACCTATGAGTGGCAACATGTGGTGTTTGGTTTTTTGTCCTTGAGATAGTTTGCTGAGAATGATGGTTTCCAGTTTCATCCATGTCCCTACAAAGCACATGAACTCATTATTTTTCATGGCTGCATAGTATTCCGTGGTGTATAGTG-------CCACATTTTCTTAATCCAGTCTATCACTGATGGACATTTGGGTTGGTTCCAAGTCTTTGCTATTGTGAATAGTGCCTCAATAAACATACGTGTGCATGTGTCTTTATAGCAGCATGATTTATAATCCTTTGTGTATATACCCAGTAATGGGATGGCTGGGTCAAATGGTATTTCTAGTTCTAGATCCTTGAGGAATCGCCA----CACTGTCTTCCACAATGGTTGAAC…	CTCATAGCTTAGCTCCCACTTATAAGTGAGGACACGCAATGTTTGGTTTTTTATTCCTGAGTTACTTCACTTAGAATAATGGTCTCCAATTTCATCCAGATTGCTGCAAATGTCATTATTTTGTTCCTTTTTATGGTGGAGTAGTATTCTATGGTGTATATTTATACACACCATATTTTCTTTATCCACTCATTGATTAATGGGCATTTGGGCTGGTTCCATATTTTTGCAACTGCAAATTGTGCTGCTATAAACATGTGTGTGCAAGTGTCTTTTTCGTATAATGACTTCCTTTCCTCTGGGTCGATACCCAGTTGTGGGATTGCTGGATCAAATGGCAGATTTACTTTAAGTTCTTTAAGGAATCTCCATCCACACTGTTTTCCATA---GTTGTAC…	chr5:59913606-59916919	chr5:59948641-59951963
DGKD	NM_152879	+	chr2:234296903-234299129	chr2:234263321-234296902	33582	chr2:234299130-234343025	43896	NM_152879_intron_0_0_chr2_234263321_f(+)	NM_152879_intron_2_0_chr2_234299130_f(+)	87	300	37	1	22405	22704	15056	14759	1.16e-100	363	TTTTTTTTTTTTTTTTTTTTGGAGACGGAGTTTCACTCTTGTCACCCAGGCAGGAGAGCAATGGCACGATCTCGGCTCACTTCAACCTCCACCTCCTGGGTTCAAACGATTCTCTTGCTTCAGCCTCCCGAGTAGCTGTGATTACAGGTGTGTGCCACCACTCCCAGCTAATTTTTTGTATTTTTAGTAGAGACGGAGTTTCACCATGTTGGCCAGGCTGGTCTTGAACTCCTAACCTCAGGTGATCCACCCGCTTCGGCCTCCCAAAGTGCTGGGATTACAGGCGTGAGCCACTGCGCC	TTTCTTTCTTTTTTTTTTTTTTAGACAGAGTTTCACTCTTGTTGCCCAGGCTGGAGTGCAATGGCACAATCTCGGCTCACTGCAACCTCCGCCTCCTGGGTTCAAGTGATTCTCCTGCCTCAGCCTCCTGAGTAGCTGGGATTACAGGCATGTGCCAACACACCCAGCTAA--TTTTGTATTTTTAGTAGAGACAGGGTTTCTCCATGTTGATCAGGCTGATCTCAAACTCCCGACCTCAGGTGATCTGCCCGCCTTGGCCTCCCAAAGTGCTGGGATTACAGGCGTGAGCCACTGCACC	chr2:234285725-234286024	chr2:234313888-234314185
DHTKD1	NM_018706	+	chr10:12123471-12126750	chr10:12111187-12123470	12284	chr10:12126751-12129533	2783	NM_018706_intron_0_0_chr10_12111187_f(+)	NM_018706_intron_2_0_chr10_12126751_f(+)	89.42	293	30	1	3558	3849	309	17	5.73e-108	385	TTTTTTTTTGAGATGGAGTTTCGCTCTTGTTGCCGAGGCTGGAGTGCAATGGCACGATCTCAGCTCACCACAACCTCTGCCTCCTGGGTTCAAGTGATTCTCCTGCCTCAGCCTCCTGAGTAGCTAGGACTACAGGCATGTACCACCACACCTGGCTAATTTT-GTATTTTTAGTAGAGACAGGGTTTCTCTGTGTTGGTCAGGCTGGTCTCGAACTCCCGACCTCAGGTGATCCACCCACCTCGGCCTCCCAAAGTGCTGGGATTACAGGCATGAGCCACCGTGCCTGACCT	TTTTTTTTTGAGAAGGTGTTTCACTCTTGTTACCCAGGGTGGAGTGCAATGGCGCAATCTCGGCTCACTGCAACCTCTGCCTCCTGGGTTCAAGCAATTCTGCTGCCTCAGCCTCATGAGTAGCTAGGATTACAGGCATGCACCAGCATGCCTGGCTAATTTTCGTATTTTTAGTAGAGATGGGGTTTCTCCATGTTGGTCAGGCTGGTCTTGAACTCCTGACCTCAGGTGATCCGCCCGCCTCGGCCTCCCAAAGTGCTGGGATTACAGGCATGAGCCACCGTGCCCGGCCT	chr10:12114744-12115035	chr10:12126767-12127059
DHTKD1	NM_018706	+	chr10:12123471-12133683	chr10:12111187-12123470	12284	chr10:12133684-12136071	2388	NM_018706_intron_0_0_chr10_12111187_f(+)	NM_018706_intron_5_0_chr10_12133684_f(+)	70.849	813	171	14	8956	9735	1659	880	1.11e-110	394	GGCCAGTCACAGTGGCTCATGCCTGTAATCTCAGCACTTTGGGAGGCCGAGGCGGGTGGATCACCTGAGGTCAGGAGTTGGAGACCAGCCTGGCCAACATGGTGAAACCTCTTCTCTACTAAAAATACAAAAATTAGCCAGGTGTGGTGGCACGTGCCTGTAATCCCAGCTACTCCGGAGACTGAGATGGGAGAATTGCCTGAACCTGGGAAACAGAGGTTGCAATGAGCCATGATCGTGCCGCTGCACTCCAGCCTGGGCAAC-AGAGCAAGACTCCACCTCAGAAAAAAAAAACAAAACCAACAAAAACCCCACAAAAATTAGCCGGGCATGGCGGCACGCACCTG-CAACCCCAGCTACT-TGGAGACTGAGGCAGGACAATCGCTTGCACCCAAA…	GGCCAGGTGCAGTGGCTCACGCCTATAATCCCAGCACTCTGGGAGGCTGAGGCAGGTGAATTACCTGAGGTCAGGAGTTTGAGACCAGCCTGACCAACATGGTGAAACCCCGTCTCTACTAAAAACACAAAATTTAGCTGGGTGTGGTGGTGGACACCTGTAGTCCCAGCTACTCGGGAGGCTGAGGCAGGAGAATTGCTTGAACCCGGGAGGTGCAAGTTGTGGTGAACCGAGATGGCGCCATTGCACTGCAGCGTGGGCAACAAGAGCGAAACTCCATCTCAAAAAAAAAA-----------------------AAAAATTAGCTGTGCATGGTGGCATGTGTCTGTAAATCGCAGCTACTAAGGAGGCTGAGGAGGGAGGATCTCTTGAGCCAGGG…	chr10:12120142-12120921	chr10:12134563-12135342
DHTKD1	NM_018706	+	chr10:12123471-12162266	chr10:12111187-12123470	12284	chr10:12162267-12162785	519	NM_018706_intron_0_0_chr10_12111187_f(+)	NM_018706_intron_15_0_chr10_12162267_f(+)	90.106	283	23	3	7020	7297	358	76	2.97e-105	376	GTGGCTCAC-GCCTGTAATCCCAGCACTTTGGGAGGCCGCGGTGGGCGGATCACGAGGTCAGGAGATACAGACTATCCTGGCTAACACGGTGAAACCCCGTCTCTACTAAAA-TACAAAAAA---TTAGCTGGATGTGGTGGCACAGGCCTGTAGTCCCAGCTACTTGGGAGGCTGAGGCAGGAGAATCGCTTGAACCCAGGAGGCAGAGGTTGCAGTGAGCCGAGATGGTGCCACTGCACTCCAGCCTTGGCAACAGAGCGAGACTCTGTCTCAAAAAAAAA	GTGCCTCAATGCCTGTAATCCCAGCGCTTTGGGAGGCCGAGGTGGGCGGATCACGAGGTCAGGAGATTGAGACTATCCTGGCTAACATGGTGAAACCCCGTCTCTACTAAAAATACAAAAAAAATTTAGCTGGGTGTGGTGGCGGGCGCCTGTAGTCCCAGCTACTTGGGAGGCTGAGGCAGGAGAATGGCGTGAACCCGGGGGGCGGAGCTTGCAGTGAGCTGAGATTGCGCCACTGCACTCCAGCCTGGGCAACAGAGTGAGACTCTGTCTCAAAAAAAAA	chr10:12118206-12118483	chr10:12162342-12162624
DHX34	NM_014681	+	chr19:47856011-47865950	chr19:47852610-47856010	3401	chr19:47865951-47870237	4287	NM_014681_intron_0_0_chr19_47852610_f(+)	NM_014681_intron_5_0_chr19_47865951_f(+)	83.721	301	44	4	1069	1366	1142	844	5.89e-86	309	TTTTTTTTTTTTTTTTTTGAGATGGAGTTTCGCTCTTGTTGCCCAGGCTGGAGTGCAGTGGTGCGATCTTGGCTCACTGCAACCTCTGCCTCCTGGGTTCAAGCGAGTCTCCTGCCTCAGCCTCCAGAGTAGCTGGGATTACAGGCAGGTGCCACCAC-CCTGGCTAA--TTTTGTATTTTTAGTAGAGACGGGATTTTTCCATGTTCGTCAGGCTGGTCTCGCACTCCCGACCTCAGGTGATCTGCCTGCCTCAGCCTCCCAAAGTGCTGGGATTATAGGCGTGAGCCACCATGCCCGGC	TTTTTTTTTTTTTTTTTTGAGATGGAGTCTTGTTCTA-TCGCCCAGGCTGGAGTGCAGTGGTGTGATCTCGGCTCACCGCAACCTCCACCTCCTGGGTTCAAGCAATTCTCCTGCCTCAGCCTCCCAAATAGCCGGGCTTACAGGTGCACACCACCACACCCGGCTAATTTTTTGTATTTTTAATAGAGACTGG-TTTCACCATGTTGGTCATGCTGGTCTCAAACTCCTGGTATCAAGTGATCCACCTGCCTTGGCCTCCCAAAGTGCTGGGATTACAGGTGTGAGCCACCATGCCCAGC	chr19:47853678-47853975	chr19:47866794-47867092
DHX37	NM_032656	-	chr12:125436944-125438757	chr12:125435351-125436943	1593	chr12:125438758-125441236	2479	NM_032656_intron_5_0_chr12_125435351_r(-)	NM_032656_intron_8_0_chr12_125438758_r(-)	75.719	313	57	6	1101	1408	2293	1995	7.33e-57	212	TTTTTTTTTTTTTTTTGAGAAGGAGTTTTGCTCTTATTGCCCAAGCCGGAGTGCAATGGCGTGATCTCAGCTCACTGCAACCTCCACCTCCCGGGTTCAAGCAATTCTCCTGCCTCAGCCTCCCAAGTAGCTGGGATTACAGGTGTGTGCCACCATGCCCAGTTAATTTTTTGTATT-----TTTAGTAGAAATGGGGTTTCACCAACATGGTGAAACCAGCCAGGCTGGTCTCGAACTCTTGACCTCAGATGATCCACCCTCCTCGGCCTCCCAGAGTGTTGGGATTACAGGCGTGAGCCATTGCACCCGGC	TTTTTTTCTTTTTTTTGAGACAGAGTCTCGCTCTG-TCGCCCAGTGC--AGTGGTGTGGTGTGATCTCGGTTCACTGCAAGTTCCGCCTTCCGGGTTCACACCATTCTCCTGACTCAGCCTCCCGAGTAGCTGGGACTACAGGTGCCCACCACCAGGCCCGGCTAAGTTTTTGCATTTTTTGTTTAGTAGAGACAGAGTTTCACC------GTG---TTAGCCAGAATGGTCTCGATCTCCTGACTTC--GTGATCCGCCCGTCTCGGCCTCCCAAAGTGCTGGGATTACAGGCATGAGCCACCGTGCCCGGC	chr12:125435536-125435843	chr12:125438944-125439242
DHX8	NM_004941	+	chr17:41576230-41582193	chr17:41573637-41576229	2593	chr17:41582194-41584370	2177	NM_004941_intron_8_0_chr17_41573637_f(+)	NM_004941_intron_11_0_chr17_41582194_f(+)	81.627	332	51	4	1877	2203	1808	1482	1.31e-87	315	TTTTTTTTTTTTAATTTGAGACGGGGTTTCGTTCTTGTTGCCCAGGCTGGAGTGCAGTGGCACGGTCTTGGCTCACTGAAACCTCTGCCTCCCGGGTTCAAGCGATCCTCCTGCCTCAGCCTCCCAAGTAGCTGGGATTACAGGTCTGTACCACCAAGCCCAGCTAATTTTTTTGTATTTTTAGTAAAGATGGGGTTTCACCATGTTGACCAGGCTGGTCTGGAACTCTTGACCTCAGGTGATCAGCCCGCCTTAGCCTCCCAAAGTGCTGGGATTACAGGTAAGAGCCACTGCACCCGGCCT-----TTTTTTTCTTTTTTTTTTTTAAGA	TTTTTTTTTTTT--TTTGAGATGAAGTCTCACTCT-GTCGCCCATGCTGGAGTGCAGTGGCATGATCTCAGCTCATTGCAACCTCCACCTTCCGGATTCAAGTGATTCTCCTGCCTCAGCCTCCCAAGTAGCTGGGACTGCAAGTGCCCGCCAGCACGCCCGGCTAATTTTT--GTACTTTTAGTAGAGACAGGGTTTCACCATGTTGGCCAGGCTGGTCTCGAACTCCTGACCTCAGGTGATCCGCCCGCCTTGGCCTCCCAAAGTATTGGGATTACAGGTGTGAGCCACTGTGCCTGGCCTGGCAATTTTTTTTGTTTGTTTGTTTAAGA	chr17:41575513-41575839	chr17:41583675-41584001
DIAPH3	NM_030932	-	chr13:60384922-60413582	chr13:60348958-60384921	35964	chr13:60413583-60435540	21958	NM_030932_intron_1_0_chr13_60348958_r(-)	NM_030932_intron_4_0_chr13_60413583_r(-)	86.624	314	32	2	7805	8118	950	647	1.21e-104	378	GGCTGGGCGCGGTGGCTCACGCCTGTAATCCCAGCACTTTGGGAGGCCGAGGCGGGTGGATCATGAGGTCAGGAGATCGAGACCATCCTGGCTAACAAGGTGAAACCCCGTCTCTACTAAAAATACAAAAAAAAATTAGCCGGGCGCGGTGGCGGGCGCCTGTAGTCCCAGCTACTCGGGAGGCTGAGGCAGGAGAATGGCGTGAACCCGCGAAGCGGAGCTTGCAGTGAGCCGAGATTGCGCCACTGCAGTCCGCAGTCCGGCCTGGGCGACAGAGCGAGACTCTGTCTCAAAAAAAAAAAAAAAAAAAAAAA	GGCCGGGCGCGGTGGCTCATGCCTGTAATCCCAGCACTTTGGGAGGCTGAGGCAGGCGGATCAGGAGGTCAGGAGATCGAGACTATCCTGGCTAACATGGTGAAACCCCGTCTCTACTAAAAAT---ATAATAAATTATCCAGGCATGGAGGCGGGTGCCTGTAGTCCCAGCTACTCAGGAGGCTGAGGCAGGAGAATGGCATGAACCTGGGAGGCGGAGCTTGCAGTGAGCCAAGATCACGCCACT-------GCACTCCAGCCTGGGCAACAGAGCGAGACTCCATCTCAAAAAAAGGAAAAAAAAGAAAAA	chr13:60376804-60377117	chr13:60434591-60434894
DIAPH3	NM_030932	-	chr13:60582678-60590279	chr13:60566718-60582677	15960	chr13:60584804-60587182	2379	NM_030932_intron_17_0_chr13_60566718_r(-)	NM_030932_intron_19_0_chr13_60584804_r(-)	82.45	302	44	5	1194	1490	2225	1928	6.11e-79	291	GGCTGGGCGCGGTGGCTCATGCCTGTAATCCTAGCACTTTGGGAGGCTGAGGCAGGCAGATCACCTGATGTCAGGAGTTCAAGACCAGCCTGGCCAACATGGTGAAACCCCATCTCTACTAAAA-TACAAAAATTAGCCGGGCATGATGGCAGGTGCCTGTAATCCCAGCTACTCAGGAGGCTAAAACAGGAGAATCACTTGAACCCCGGAGACAGTGG---TTGCAGTGAGCCAAGATCGTGCCACTGCACTCCAGCCTGGGTGAC-TGAGCGAGACTCTGACTCAAGAAAAAAAAAAAAT	GGCTGGGCACGGTGGTTCACGCCTGTAATCCCAGAACTTTGGGAGGCAGAGGCGGGCAGATTACCTGAGGTCGGGAGTTTGAGACCAGCCTGAGCAACATGGAGAAACCCCCTCTCTACTAAAAATACAAAA-TTAGCCAGGCATGGTGGTGCATGCCTGTAATCTCAGCTACTCGGTAGGCTGAGGCAGGAGAATCACTTGGACCCGAGAG---GTGGACATTGCAGTAAGCCAAGATCACGCCATTGCACTCCAGCCTGGGCAACAAGAGCAAAACTCCGTCTCAAAAAAAAAATAAAAT	chr13:60581188-60581484	chr13:60584958-60585255
DLG1	NM_004087	-	chr3:196807922-196846401	chr3:196803557-196807921	4365	chr3:196846402-196857397	10996	NM_004087_intron_7_0_chr3_196803557_r(-)	NM_004087_intron_13_0_chr3_196846402_r(-)	85.621	306	44	0	300	605	3376	3071	1.77e-98	354	GGTGGCTCACGCCTGTAATCCCAGCACTTTGGGAGGCCAAGTCAGGCAGATCACCTGAGGTTAGGAGTTAGAGACCGGCCTGGCCAACATGGCGAAACCCCGTCTCTACCAAAAATATAAAAGTTAGCCAGGCATGGTGGCGGGCATTTGTAATCCCAGCTACTCGGGAGGCTGAGGCACAAGAATCACTTGAACCTGGTAGGCGGAGGTTGCATTGAGCCCAGATCGCACCTCTGTGCTCCAGACTGGGCAACAGAGCGAGACCCAATCTCTTAAAAAAAAAAAAAAAAAAAAAAAGGTAAAAAA	GGTGGCTCACGCCTGTAATCCCAGCACTTTGAGAGGCCGAGGCAGGTGGATCACCTGAGGCCAGGAGTTTGAGACCAGCCTGGCCAACATGGCGAAACCCCGTCTCTACTAAAAATACAAAAGTTAGCCAGTCATGGTGTCGCAAGCCTGTAATCCCTGCTACTAGGGGGGCTGAGGCAGGAGGATCGCTTGAACCTGGGAGGCGGAGGTTGCAGTGAGCTGAGATTGCACCACTGCACTCCAGCCTGGGCAACAGAGCGAGATTCTGTCTCCAAAAAAAAAAAAAAAAAAAAAAAAAAAAAAAAA	chr3:196807317-196807622	chr3:196854022-196854327
DLG1	NM_004087	-	chr3:196817783-196846401	chr3:196812628-196817782	5155	chr3:196846402-196857397	10996	NM_004087_intron_9_0_chr3_196812628_r(-)	NM_004087_intron_13_0_chr3_196846402_r(-)	80.573	314	51	5	1367	1678	6249	5944	1.32e-75	279	TGTTTTTTTTTTTTTTTTAAAGACAGGGTCTCACTTTGTCACCCAGGCTGAAGTGCAGTGGCGCGATCTCAGCTCACTGTAGCCTCAACCTCCCGGGTTCAAGGGATCCTTCCGCCTCAGCCCCCCAAGTAGCTGGGACTGTAGGCACATGCCACCATGCCTGGCTAA-TTTTTGTGTTTTTAGTAGAGATGGGGTTTCACCATGTTTGCCAGGCTGGTCTCGATCTCCTGACTTCATGGGCCTCACCCACCTTGGCCTC-CCAAGTGCTGGCATTACAGGCATGAGCCACTGTGCCCAGCTTCTATTTTTTAA	TGTTTTTTTATTTTTCTTACAGA----GTCTTGCTTTGTCGCCCAGGCTGGACTACAGTGGCGCGATCTCAGCTCACTGCAAACTCCGCCTCCTGGGTTCAAGCAATTCTCCTGCCTTAGCCTCCCGAGTAGTGGGGACTGCAGGCACTTGCCACCATGCCCGGGTAATTTTTTGTAGTTTTAGTAGAGATGGGGTTTCACTGGGTTAGCCAGGATGGTCTTGATCTGCTGACCTCAT--GCTCCGCCCGCCTCGGCCTCACAAAGTGCTGGGATTACAGGCGTGAGCCACCGTGCCTGG--TCTCTTTTTTAA	chr3:196816105-196816416	chr3:196851149-196851454
DLG5	NM_004747	-	chr10:79613112-79616650	chr10:79603465-79613111	9647	chr10:79616651-79628886	12236	NM_004747_intron_26_0_chr10_79603465_r(-)	NM_004747_intron_29_0_chr10_79616651_r(-)	84.068	295	42	2	7102	7392	8821	8528	5.01e-87	316	TTTTTTTGAGACGAAGTCTCGCGCTTGTCACCCAGGCTGGAGTGCCATGGCGTGATCTCGGCTCACTGCCACCTCCGCATCCTGGGTTCAAGCAATTCTCCTGCCTCAGCCTCCCGAGTAGCTGGGATTACAGGTGCCCGCCACCACGCCCAGCTAATTTTTGTATGTTTAGTAGAGACAAGGTTTCACCATGTTGGTCAGGCTGGTCTCAAACTCCTGACCTCAGGTGATCCGCC----TACCTCGGCTTCCCAAAGTGCTGGGATTACAGGCATGTGCCACTGTGCCTGGCCA	TTTTTTTGAGACAGAGTTTCACTCTTGTTGCCCAGGCTGGAGTGCAGTGGCGCGATCTCGGCTCACCGCAACCTCCACCTCCTGGGTTCAAGCGATTCTCCTGCCTCTGCCTACCAAGTAGCTGGGATTACAGGCATGCGCCACCATGCCCGGCTAATTTTT-TGTATTTAGTAGAGATGGAGTTTCACCATGTTGGCCAGGCTGGTCTCAAACTCCTGACTTCAGGTGATCCACCCACTCACCTTGGCCTCCCAAAGTGCTGGGATTACAGGCGTGAGGCACTGCACCCGGCCA	chr10:79605720-79606010	chr10:79620066-79620359
DMD	NM_004023	-	chrX:31187560-31201021	chrX:31165636-31196785	31150	chrX:31201022-31222077	21056	NM_004023_intron_3_0_chrX_31165636_r(-)	NM_004023_intron_6_0_chrX_31201022_r(-)	81.449	345	50	4	24065	24398	972	631	2.07e-89	329	TAAACATTAGAGGCTGGGCATGTTGGCTCACACCTGTAATCCCAGCACTTTGGGAGGCCGAGGCAGGCGGATCAC--GAGGTCAGGAGATGGAGACCATCCTGGCTAACACGGTGAAACCCTGTCTCTACTAAAAATACAAAAAAAAAAAGCCGGGCGTGGTGGCGGGCACCTGTAGTCCCAGTGACTCTGGAGGCTGAGGCAGGAGAATG---TGAACCCAGGAGGCAGAGCTTGCAGTGAGCTGAGATCGCACCACTGCACTCCAGCATGGGCGACAGAGCGAGATTCCGTCTCAAAAAATAAAAAATAAAAAAATA------AAAAAAAAACATTAGAATAA	TAAAAATTAGAGGCCAGGCACGGTGGCTTACGCCTGTAATCCGAGCACTTTGGGAGTTCGAGGCAGGTGGATCACCTGAGGTCAGGAGTTTGAGACCAGCCTGGCCAACCTGGTGAAACCCTGTCTCTACTAAAAATACAAAAATTA---GCTTGGGGTGGCGGTGGGCGCCTGTAATCCCAGCTACTCGGGAGGCTGAGGTAGCAGAATCACTTGAACCCGGGAGGTGGAGGTTGCAGTGAGCAGAGATCTCACCACTGCACTCCAGCCTGGGTGACAGAGCGAGACTGCAACTCAAAAAAGAAAAAAAAAAAAAAAAGGAAAGAGAAAAAAAAATTAGAACAA	chrX:31172388-31172721	chrX:31221106-31221447
DMXL2	NM_015263	-	chr15:51827860-51839605	chr15:51809365-51827859	18495	chr15:51839606-51855577	15972	NM_015263_intron_29_0_chr15_51809365_r(-)	NM_015263_intron_36_0_chr15_51839606_r(-)	82.258	310	47	5	15725	16029	7319	7013	1.15e-80	297	GGCTGGGTGCGGTGA---AC-CCTGTAATCCTAGCATTTTGGGAGGCCGAGGCAGGTGGATCACGTGAGGTCAGGAGTTCAAGACCAGCCTGGCCAACATGGTGAAACCCTGTCTCTACTAAAAATACAAAAA-TTAGCCAGGTGTGGTGGCGTGCACCTGTAGTCCCAGCTACTCGGGAGGCTAAGACAGGAGAATCACTTGAACTCGGGAGGCGCAGGTTGCAATGAGCCAAGACCATGCCATTGCATTTCAGCCTGGGCAGCAAGAGTGAAACTCCATCTCAAAAAAAAAAAAAAAAAAAAAAACAA	GGCCGGGCGCGGTGGCTCACGCCTGTAATCCCAGCACTTTGGGAGGCCAAGGCAGGTGGATCACG--AGGTCAGGAGATCGAGACCATCCTGGCTAACACGGTGAAACCCCGTCTCTACTAAAAATACAAAAAATTAGCTGGGCGTGGTGGCGGGCGCCTGTAGTCCCAGCTACTTGGGAGGCTGAGGCAGGAGAATGGCGTGAACCCAGGAGGCAGAGCTTGCAGTGAGCCGAGATCGCGCCACTGCACTCCACCCTGGG-TGACAGAGCGAGACACTGTCTCAAAAAAAAAAAAGAAAAAAAAAAAAA	chr15:51811831-51812135	chr15:51848259-51848565
DNA2	NM_001080449	-	chr10:70196768-70229920	chr10:70192268-70196767	4500	chr10:70229921-70231547	1627	NM_001080449_intron_10_0_chr10_70192268_r(-)	NM_001080449_intron_19_0_chr10_70229921_r(-)	74.797	123	27	1	1815	1937	1302	1184	3.64e-17	82.4	CTTTAGTCCCAGGTACTGTGGAGGCCGAGGTGGGACGATCAGTTGAGCCCAGGAGGTTGAGGCTGCAGTGAGCTGAGATCACACCTCTGCACTGCATGTAGCCTGAGTGACAGAGTGAGACCC	CTGTAGTCCCAGCTACTCAAGAGGCTGAGGTGGAAGGACTGCTTGAGCCCAGGAGTTTGAGGCTGCAGTGAGATACGATCATGCTACTGCACCCCTT----CCTGAGCGACAGAAAAAGACCC	chr10:70194831-70194953	chr10:70230246-70230364
DNA2	NM_001080449	-	chr10:70225424-70229920	chr10:70218993-70225423	6431	chr10:70229921-70231547	1627	NM_001080449_intron_16_0_chr10_70218993_r(-)	NM_001080449_intron_19_0_chr10_70229921_r(-)	72.263	137	38	0	489	625	1319	1183	2.21e-15	77	GGCATGGTGGCAGGCGCCTGTAGTCCCAGCTACTCGGAAGGCTGAGGCAGGAGAATGGTGTGAACCCGGGAGGTAGAGCTTGCAGTGAGCCGAGATCACACCACTGCACTCCAGCCTGGGTGACAAAGCAAGACTCC	GGCATGATGGCGCACACCTGTAGTCCCAGCTACTCAAGAGGCTGAGGTGGAAGGACTGCTTGAGCCCAGGAGTTTGAGGCTGCAGTGAGATACGATCATGCTACTGCACCCCTTCCTGAGCGACAGAAAAAGACCCC	chr10:70224799-70224935	chr10:70230229-70230365
DNAH14	NM_001373	+	chr1:225140372-225156576	chr1:225117538-225140371	22834	chr1:225156577-225161792	5216	NM_001373_intron_0_0_chr1_225117538_f(+)	NM_001373_intron_6_0_chr1_225156577_f(+)	82.166	314	42	1	9548	9861	3896	3597	9.93e-88	322	AAAAACGGCCGGGTGTGGTGGCTCATGCCTGTAATCCCAGCACTTTGGGATGCCCAGGTGGGTGGATCACGAGGTCAGGAGATTGAGACCATCCTGGCTAACATGGTGAAACCCTGTTTCTACTAAAAATAAATTTAAAAAAACACGAAAAATTAGCTGGGTGTGGTGGTGGACGCCTGTTGTCCCAGCTACTCAGGAGGCTGAGGCAGGAGAATGGCGTGAACCCGGGAGGTGGAGCTTGCAGTGAGCCGAGATTGTGCCACTGCCCTCCAGCCTGGGCAACAGAGTGAGACTCCATCTCAACAACAAAAAAA	AAAATTGGCCAAGCGCGGTGGCTCACACCTGTATTCCCAGCACTTTGGGAGGCCAAGGCAGGCGGATCACAAGGTCAGGAGATCGAGACCATCCTGGCTAACACAGCGAAACCCTGTGTCTACTAAAAATACA--------------AAAAATTAGCCAGGTGTGGTGGCAGGCGCCTGTAGTCCCAGCTTCTCGGGAGGCTGAGGCAGGAGAATCGTGTGAACCCGGGAGGCGGAGCTTGCAGTGAGCCGAGATCATGCCACTGCACTCCGGCCTGGGTGACAGAGCAAGACTCCATCTCAAAAAAAAAAAAA	chr1:225127085-225127398	chr1:225160173-225160472
DNAH14	NM_001373	+	chr1:225140372-225195246	chr1:225117538-225140371	22834	chr1:225195247-225211316	16070	NM_001373_intron_0_0_chr1_225117538_f(+)	NM_001373_intron_9_0_chr1_225195247_f(+)	73.995	2711	550	42	10825	13485	15569	12964	0	1662	ATCCCTCCCCCTTCCCCCCACCCCACAA-CAGGCCCCGGTGTGTGATGTTCCC--CTTCCTGTGTCCATGTGTTCTCATTGTTCAATTCTCACCTATGAGTGAGAACATGTGTT--TAGTTTTTTGTCCTTGCGATAGTTTGCTGAGAATGATGGTTTCCACCTTCATCTATGTCCCTACAAAGGACATGAACTCATCCTTTTTTATGGCTGCATAGTATTCCATGGTGTATATGTGCCACATTTCCTTAATCCAGTCTATCATTGTTGGACATTTGGGTTGGTTCCAAGTCTTTGCTATTGTGAATAGTGCCGCAATTAACGTACCTGTGCATGTGTCTTTATAGCAGCATGTTTTATAATCCTTTGGGTATATACCCAGTAATGGGATGGCTGGGTC…	ATACCTTCCCCTCACCCTCCTCCCTCAAGCAGTCTCCAGTGTCTGTTGTTCCCATCTTCCTGC--CCATGTGTAACTAT-GTTTATCTCCCACTTATATGTGAAGATATGTGGTATTTGGTTTCTGTTCCTGTGTCAGTTTGCTTAAAATAATGACCTCCAGCTGCATC-ATGCTGCTGCAAAGGACATGATATCGTTCTTTTC-ATGGCTGGGTGGTATTCCATAGTGTATATGTACCACATTTTCTTTATCCAGTCCACCAATGATGGGCATCTAGGTTGATTCCATGTCTTTGCTATTGTGAATAGTGCTGCAATGAACATAAGCATGAATGTGTCTTTTTGGTAGAACAATTTATTTTCCTTTGGGTATATATCCAGTAGAGGGATTGCTGAGTT…	chr1:225128362-225131022	chr1:225208210-225210815
DNAH14	NM_001373	+	chr1:225140372-225211567	chr1:225117538-225140371	22834	chr1:225211568-225226395	14828	NM_001373_intron_0_0_chr1_225117538_f(+)	NM_001373_intron_10_0_chr1_225211568_f(+)	69.39	2705	735	40	6499	9141	11106	8433	0	1049	AGAAAAGGAGAGAGAAGACCTAAATAAACAAAATCAGAAATGAA-AAGGAGACACTACAACTGATACCAAAGAAATATAAAGAATTATTATAGATTATTATGAATAACTGTGTGCCAAAAAAATAGGAAAACCTAGAAGAAACGGATAAATCCCTGGACATATACAACCTATTAAGATTGAACCATGAAGAAACAGAGAACATCAACGAACCAATAGGTAGTAACAAGTTCAAAGCTGTAATAAAAAGTCTTCCATCAGAGAAAAGCCTGGGACCTGATGCCTTCACTGCTGAATTCTACCAAACATTTAAAGAATAACTAATACTAATCCTACTCAAATCCTTCAAGAA-AAGTGAAGAGGAGGGAGTACTT--CCAACCTCATCCTACAAGGCTGGC…	AGAAGAAAAGAGAGATGATCCAAATAAGCACAATTAGAAACAATGAAGGGAATGTTACTACTGACCCCATAGAAATAAAAACAACCATCAGAAACTACTACAAACACCTCCGTGCACACAAACTAG-AAAATCTAGAAGAGATGGATAAATTCTTAGACACATACGCCCTCACAAGACTGAGCCAGGAAGAAATTGATTCCCTGAACAGCCCAATAATGAGCTCTAAAATTGAATCAGTAATAACA-GCCTACCA--AGAAAAAAGCTCAGGACCTGATGAAATCACAGTCAAGTTCTAGCAGATGTACCAAGAAGAGCTAGTACCATTCCTACAGAAACTATGCTAAAACAATTGAGGAGGAAGAATTTCTCTCCCAAAATCATTCTATGAGGCCAGC…	chr1:225124036-225126678	chr1:225220000-225222673
DNAH14	NM_001373	+	chr1:225266909-225284941	chr1:225239498-225266908	27411	chr1:225284942-225288414	3473	NM_001373_intron_16_0_chr1_225239498_f(+)	NM_001373_intron_21_0_chr1_225284942_f(+)	83.333	294	46	2	22212	22503	545	253	3.2e-82	304	TTTTTTTTTTTGAGACGGAGTCTCGCTCTGTCGCCCAGGCTGGAGTGCAGTAGTGGGATCTCGGCTCACTGCAAGCTCCGCCTCCCGGGTTCACGCCATTCTCCTGCCTCAGCCTCCCAAGTAGCTGGGACTACAGGCGCCCGCCACTACGCCCGGCTAATTTTTTGTATTTTTAGTAGAGACGGGGTTTCACCGTTTTAGCCGGGATGGTCTCGATCTCCTGACCTC--GTGATCCGCCTGCCTCGGCCTCCCAAAGTGCTGGGATTACAGGCGTGAGCCACCGCGCCCGGCC	TTTTTTTTTTTTATACAGAGTCTCGCTCTGTCGCCCAGGCTGTAGTGCAGTGGCACAATCTTGGCTCACTGCATCCTCCACCTCCCAGGTTCAAGTGATTCTCCTGCCTCAGCCTCCCGAGTAGCTGGGATTGCAGATGCCCACCACCACGCCCACCTTA-TTTTTGTATGTTTAGTAAAGACAGGGTTTCACCATGTTGGCCAGGCTGGTCTTGAACTCCTGACCTCAAGTGATCCACCTGCCTCAGCCTCCCAAAATGCTGAGATTACAGGCGTGAGTGAACGTGCCCAGCC	chr1:225261709-225262000	chr1:225285194-225285486
DNAJA3	NM_001135110	+	chr16:4484385-4505781	chr16:4476094-4484384	8291	chr16:4500499-4505546	5048	NM_001135110_intron_0_0_chr16_4476094_f(+)	NM_001135110_intron_9_0_chr16_4500499_f(+)	74.73	649	115	7	2795	3428	1592	978	2.71e-126	444	TTTTTTTTTTTTTTTTTTTTGAGACGGAGTCTCACTCTGTCGCCCAGGCTGGAGTGCAGTGGCACGATCTCGGCTCACTGCAAACTCCGCCTCCCGGGTTCAGGCCATTCTCCTGCCTCAGCCTCCCGAGTAGCTGGGACTACAGGCACCTGCAACCGCGCCCAGCTA----------ATTTTTTGTATTTTTAGTAGAGATGGAGTTTCACTGTGTTAGCCAGG-ACGTCTCGATCTCCTGACCTCGTGATCCACCCGCCTCCGCCTCCCAAAGTGCTGGGATTACAGGTGTGAGCCACCGCGCCCGGCCAAGATTTTTTTTGTTTGTTTGTTTGAGACGGAGTCTTGCTCTGT-AGCCAGGCTGGAGTGCAGTGGTGCGATCTCGGCTCACCATGAT…	TTTTTTGTTGTTGTTTTTTTGAGACAGAGTCTCGCTATGTCACCCAGGCTGTAGTGCAGTGGTGCAATCTTGGCTCACTGCACCCTCTGCCTCCTGGATTCAAGCAATTATCCTGCCTCAGCCTCCAGAGTAGCTGGGATTATGGATGCCCACCACCATGCCCCGCTAGTTTTTGTATTTTTTTTTTTTTTTTAGTAGAGACAGGGTTTCACCATGTTGGTCAGGCTGGTCTCAAACTCCTGACCTCGTGATCCACCCTCCTCGGCGTCCCAAAGTGCTAGGATTACAGGCGTGAGCCACCGCGCCAGGCCCTTTTTTTTTTTTTTTTTTTTTTTTTCAGAGAGTCT--CACTGTCACCCAAGCTGGAGTGCAGTGGT---------------------…	chr16:4478888-4479521	chr16:4501476-4502090
DNAJA3	NM_001135110	+	chr16:4491376-4505781	chr16:4487487-4491375	3889	chr16:4500499-4505546	5048	NM_001135110_intron_2_0_chr16_4487487_f(+)	NM_001135110_intron_9_0_chr16_4500499_f(+)	81.029	311	41	11	2816	3120	3242	2944	8.58e-72	262	AAAGTGAGGGCCAGGCACGGTGGCTCACGCTTGTAATCCCAGCACTTTGGGAGGCTGAGGCAGACGGAT--CACGAGGTCAAGAGATCGAGACCATCCTGGCAAACGTGGTGAAACCCTGTCTCTACTAAAAATACAAAAAAATTAGCTGGGCGTGGTGGTGCATGTCTTTAGTCCCAACTACTCGGGAGGCTGAGGCAGGAGAATCACTTGAACCCGAGAGGCAGAG---GTTGCAGTGAGCCGAGATCGCGCCACTGCACTCCAG-CCTGGCGACAGAGCAAGACTCCCGTCTCAAAAAAAAAAAAAAA	AAAGAAAAGGCCGGGCACAGTGGCTCACGCCTGTAATCCCCGCACTTTGGGAGGCCAAGGCAGGCGGATTGCCTGAGCTCAGGAGTTCGAGACCGGCCT--CGAACATGGTGAAACCC-ATCTCTACT-AAAATAC-AAAAAATTAGCCAGGGGCGG-CATGCA--CCTGTAGTCCCAGCTACTCGGGAGGCTGAGGC---AGAATTGGTTGAACCCAAGAGGCAGAGTGCGTTGCAGTGAGCCGAGATCACGCCACTGCACTCCGGCCCGGGTGACAGAGTGAGACT-CCGTCTCCAAAAAAAGAAAAAA	chr16:4490302-4490606	chr16:4503442-4503740
DNER	NM_139072	-	chr2:230450574-230456604	chr2:230411809-230450573	38765	chr2:230456605-230578863	122259	NM_139072_intron_8_0_chr2_230411809_r(-)	NM_139072_intron_11_0_chr2_230456605_r(-)	85.117	383	54	3	27479	27861	54012	53633	5.22e-118	423	TTTGAAGTTCTGGGGTACAAGTGCATGTTTGTTGCATAGATAAACTTGGGTTATGGGGGTCTATTGTACAGATTATTTTATCACCCAGGTATGAAGCCTTGTACTCATTAGTTATTCTTCCTGATCCTCTCTCTCCTCCTACCCTCCACCCTCCAAAAGGCGCCAGTGTGTGTTGTTCCCCTCTATATGTCCATGTGTTCCCATCATTTCACTCCCACTTATAAGTGAGAACATGCAGTGTTTGGCTTTCTGTTCTTGTGTTAGTTTGCTAAGGATAATGGCCCCCAGCTCCATCCATGTCCCTGCAAAGGACATGATCTCATTCTTTTTTATGGCTGCATAGTATTCCATGGTGCATATGTACCACATTTTCTTTATCCAGT	TTTTAAGTTCAGGAGGACACGTGCAGGTTTGTTACATAGGTAAACTTGGGTCACGGTGTTTTTTTGTACAGATTATTTCATCATGCAGGTATTAAGACTAGCACCCATTAGTTATTTTTCCTGATCCTCTCCCTCCTCCCACCCTCTACCCTCCAAAAGGCCCCAATGTGTGTCTTTCCCCTTTACGTGTCCATGTGTTCTCATCATTT-GCT-CCACACATAAGTGAGAACACGTGGTATTTGATTTTCTGTTCCTGTGTTAGTTTGCTAAGGATAGTGACCTCCAGCTCCATCCATGTCCCTGC-AAGGACATGATCTCATTCTTTTTTGTGGCTGCAGAGTATTCCATAGTGTATATGTGCCACATTCTCTTTACCCAGT	chr2:230422713-230423095	chr2:230524852-230525231
DOCK5	NM_024940	+	chr8:25224386-25227157	chr8:25222221-25224385	2165	chr8:25227158-25230074	2917	NM_024940_intron_29_0_chr8_25222221_f(+)	NM_024940_intron_33_0_chr8_25227158_f(+)	70.819	281	69	7	1506	1777	1163	887	9.98e-28	118	GCTGGGCACGGTGGCTCACGCCTATAGTCTCAGCACTTTGGGAGGCCAAGGCGGGCAGATCACCTGAGGTCAGGAGTTTAAGACCAGCCTGGCCAACATGGCGAAACTCCATCTCTAC-----TAAAAATGCAAAAACTAGCTAGGCCTGGTAGTGGGTGCCTGTAATCCCAGATACTCGTCAGGATAAGGC---AGGAC-GCTTGAACCTGGGAGGCGGAGGTTGCAGTGAGCCGAGATTGTACCACTGTACTCCAGCCTGGGCAACAGAGTGAGACTCT	GCTGGGCATGGTGGTGCACGCCTACAGTCCTAGCTACTAGGGAGGCTGAAGTGGGAGGATCACTTAAAG-CAAAATTTCGAGACCAGCCTTGGCAACACGGCAAGACCCCATTTCTACACAAGTAAAAATA-AGAAAC-AGCTGGGAATGGCGACATATGCCTGTAGTCCTAG-TACTTGGGAGTCTGAGGCGGGAGGACTGCTTGAGCCCAGGAGTTCAAGGCTTTAGTGAGCTATCATTGCACCACTGCACTCCAGCCTGGGCAACAGAGAGAGACCCT	chr8:25223726-25223997	chr8:25228044-25228320
DOT1L	NM_032482	+	chr19:2189731-2194576	chr19:2185929-2189730	3802	chr19:2194577-2199882	5306	NM_032482_intron_2_0_chr19_2185929_f(+)	NM_032482_intron_6_0_chr19_2194577_f(+)	80.903	288	51	3	1701	1985	2067	1781	1.8e-71	262	GGAAACAC--AGG-GGCTGGGCACCGTGGCTCACACCTGTAATCCCAGCACTTTGGGAGGCCGAGGCGGATGGATCACGAGGTCAGGAGATCGAGACCATCCTCGCTAGCACAGTGAAACCCCGTCTCTACTAAAAATACAAAAAATTAGCCGGGCGTGGTGGCGGGTGCCTGTAGTCCCAGTTAGTCAGGAGGCTGAGGCAGGAGAATGGTGTGAACCCGGGAGGCGGAGCTTGCAGTGAGCTGAGATCGCGCCACCGCACTCCAGCCTGGGTGACAGAGCGAGACT	GGAAACCCCAAGGAGGCCCGGCGCGGTGGCTCACACCTGTCATCCCAGCACTTTGGGAGGCAGAGGCAGGCGGATCACGAGGTCAGGAATTTGAGACCCGCCTGACCAACATGGTGAAACTCCATCCCTACTAAAAATACAAAAA-TTAGCCGGGCGTGGTGGCATGCGCCTTTAATTCCAGCTACTCAGGAGGCAAAGGCAGGAGAATCACTTGAACCCAGGGGGCGGAGGCTACAGTGAGCCAAGATTGCGCCACTGCCCTCCAGCCTGGGCGACAGAACAAGACT	chr19:2187629-2187913	chr19:2196357-2196643
DUSP16	NM_030640	-	chr12:12653453-12674397	chr12:12640122-12653452	13331	chr12:12674398-12715050	40653	NM_030640_intron_2_0_chr12_12640122_r(-)	NM_030640_intron_5_0_chr12_12674398_r(-)	87.458	295	33	3	2534	2824	10425	10131	5.13e-99	356	TTTTGTTTTGTTTCTTT--GAGATGGAGTCTTGCCCTGTCACC-AGGCTGGAGTGCAGTGGCATGATCTCGGCTCACTGCAACCTCCCCCTCCCGTGTTCAAGCAATTCTCCTGCCTCAGCCTCCCGAGTAGCTGAGACTACAGGCACGCACCACCATGCCTGACTAATTTTTG-TATTTTTAATATAGACGGGGTTTCACCATGTTTGCCAGGATGGTCTCGATCTCCTGACCTCGTGATCCGCCCGCCTCAGCCTCCCAAAGTGCTGGGATTACAGGCGTGAGCCACCGTGCC	TTTTTTTTTTTTTTTTTCCGAGATGGAATATCGCTCTGTTACCCATGCTGGAGTGCAGTGGCACGATCTCAGCTCACTGAAACCTCCACCTCCCAGGTTCAAGCAATTCTCCTGTCTCAGCCTCCCGAGTAGCTAGGACTACAGGCGTGCACTGCCATGCCTGGCTAATTTTTGTTATTTTTAGTAGAGACGGGGTTTCACCATGTTGGCCAGGCTGGTCTTGATCTCCTGACCTCGTGATCCACCTGCCTCGGCCTCCCAAAGTGCTGGGATTACAGGCGTAAGCCACTGTGCC	chr12:12650629-12650919	chr12:12704626-12704920
DVL1	NM_004421	-	chr1:1273357-1278138	chr1:1271896-1273356	1461	chr1:1278139-1284275	6137	NM_004421_intron_0_0_chr1_1271896_r(-)	NM_004421_intron_13_0_chr1_1278139_r(-)	100	14	0	0	288	301	5668	5655	0.16	26.5	CCCCACCTCATCTG	CCCCACCTCATCTG	chr1:1273056-1273069	chr1:1278608-1278621
DYNC2H1	NM_001377	+	chr11:103173822-103194718	chr11:103158335-103173821	15487	chr11:103194719-103228970	34252	NM_001377_intron_74_0_chr11_103158335_f(+)	NM_001377_intron_81_0_chr11_103194719_f(+)	85.217	230	27	3	6226	6452	18777	18552	6.42e-68	255	CTTTGGGAGGCCGAGTTGGGCGGATCACTTGAGGTCAGGAATTCAACACCAGCCTGGCCAACATGGTGAAACCCCATCTGTACTAAAAACACAAAAA---TTAGCCAGGCATGGTGGCAGGCGCCTCTAATCCCAGCTACTTGGGAGGCTGAGGCAGGAGAATTGCTTGAATCTGGGAGAGGCAGAGGTTGCACTGAGCCGAGATTACACCACTGCACTCCAGCCTGGGC	CTTTGGGAGGCCAAGGCGGGTGGATCAC--GAGGTCAGGAGGTCGAGACCATCCTGGCTAACATGGTGAAACCCCATCTCTACTAAAAATACAAAAAAAATTAGCCGGGCATGGTGGTGGGCGCCTGTAGTCCCAGCTACTCAGGAGGCTGAGGCAGGAGAATCACTTGAACCTGG--GAGGCGGAGCTTGCAGTGAGCCGAGATCACGCCACTGCACTCCAGCCTGGGC	chr11:103164560-103164786	chr11:103213270-103213495
ECE1	NM_001113349	-	chr1:21599192-21616649	chr1:21586886-21599191	12306	chr1:21605826-21616562	10737	NM_001113349_intron_14_0_chr1_21586886_r(-)	NM_001113349_intron_16_0_chr1_21605826_r(-)	86.667	285	37	1	118	402	2816	2533	2.97e-94	340	GGTGGCTCACACCTGTAATCCCAGCACTTTGAGAGGTCAAGGTGGGTGGATCACTTGAGGCCAGGAGTTCAAGACCAGCCTGGCCAACATGGCAAAACCCTGTCTCTACTAAAAATACAAAAATTAGCTAGGCATGGTGGCGTGCGCCTGTAGTCCCAACTACTCGGGAGGCTGAGGCAGGAGAATCGCTTGAAACTGGGAGGCAGAGGTTGCAGTGAGCCGAGATCGCGCCACTGCACTCCAGCCTGGGCAACAGAGTGAGACTCTTGTCTAAAAAACAAGAAA	GGTGGCTCATGCCTGCAATCCCAGCACTTTGGGAGGCCGAGGCAGGCAGATCACCTGAGGGCAGGAGTTCGAGACCAGCCTGGCCAACATGGCAAAACCTTGTCTCTACTGAAAATACAAGTATTAGCCGAGCGTGGTGACGTGCGCCTGTAATCCCAGCTACTCCGGAGGCTGAGGCAGGAGAATTGCTTGAACCTGGGAGGCGGAGGTTGCAGTGAGCTGAGATCGCGCCACTGCACTCCAGCCTCTACAACAGAGAGAGACTC-TGTCTCAAAATAAATAAA	chr1:21598790-21599074	chr1:21613747-21614030
ECHDC3	NM_024693	+	chr10:11789348-11797607	chr10:11784746-11789347	4602	chr10:11797608-11805222	7615	NM_024693_intron_0_0_chr10_11784746_f(+)	NM_024693_intron_3_0_chr10_11797608_f(+)	79.402	301	46	4	3298	3598	1427	1143	2.52e-71	260	GGGCCTAGGTGCAGTAGCTCACGTCTGTAATCCCAGCACTTTGGGAGGCTGAGGCGGGTGTATCACCTGTGGTCAAGAATTTGAGACCAGCCTGGCCAACATGGTGAAACCTCAGCTCTACTAAAAATACAAAAATTAGCTGGGTGTGGTGGCACACACCTGCAATCCCAGCTACTTGGGAGCCTGAGGCAAGAGAATCACTTGAACCCGGGAGGCAGAGGTTGCAGTGAGCTGAGATCATGCCAATGCACTCCAGCCTGGGCAACAAGAGTGAAACTCCATCTCAAAAAAAAAAAAAAAA	GGGCC-AGGTGCGGCGGCTCACGCCTGTAATCCCAGCATTTTGGGAGGCCGAGGGGGACGGACTACTTGAGGTCAGGAGTTTGAGGCCAGCCTGGCCAACAGGGTGAAACCCCATCTCTACGAAAAATACAAAA-TTAGCCGGGTATGGTGGCACGTGCCTGTAATCCCAGTTACTATGGAGGCTGAGGCAGGAGAATCCCTTGAACA-------------TTGCAGTGAGCTGAGATAGCGCCACTGTACTCCAGCCTGGGTGAC-AGAGCGAGACTCTGTTTCAAAAAAAAAAAAAAAA	chr10:11788043-11788343	chr10:11798750-11799034
EDEM3	NM_025191	-	chr1:184675777-184681011	chr1:184672131-184675776	3646	chr1:184681012-184681566	555	NM_025191_intron_1_0_chr1_184672131_r(-)	NM_025191_intron_5_0_chr1_184681012_r(-)	78.896	308	51	4	1560	1867	501	208	6.98e-70	257	TTTTGTTTGTTTTGAGATGGTGTCTTGCTCTGTCACCCAGGTTGGAATGCAGTGGCGTGATCTTGGCTCACTGCAACCTCCATCTCTCAGGTTCAAGCAATTCTCCCTGCCTCAGTCTCCCGAGTAGCTGGGATTACAGGTGCCTGCCACCACGCCTGGCTAATTTTTATATATATTTTTTTCTTTTTAGTAGAGATGGGGTTTCTCCATGTTGGCCAGGCTGGTCTTGAACGCCTGACCTCAGGTGTTCTGCCTGCCTTGGCCTCCCACAGTGCTGGGATTACAGTCATGAGCCACCAAGCCTGGCC	TTTTTTTTTTTTTGAAATGGAGTCTCACTCTGTTGCCCAGGCTGCAGTGCAGTGGCGTAATCTCTGCTCACTGTAAGCTCCATCTCCTGGGTTCATGCCATTCT-CCTGCCTCAGCCTTCCGAGTAGCTGGGACTACAGGCGCCCACTACCACGCCCAGCTAATTTTT-TGTATA----------TTTAGTAGAGACGGGGTTTCACCATGTTAGCCAGGATGGTCTCAATCTCCTGACCT--TGTGATCCACCTACCTGGGCCTCCCAGAGTGCTGGGACTACAGGCATGAGCCACCGCACCTGGCC	chr1:184673910-184674217	chr1:184681066-184681359
EHD2	NM_014601	+	chr19:48229069-48229481	chr19:48221864-48229068	7205	chr19:48229482-48239625	10144	NM_014601_intron_2_0_chr19_48221864_f(+)	NM_014601_intron_3_0_chr19_48229482_f(+)	86.288	299	36	3	3964	4260	1884	1589	1.58e-96	345	TTTTTTTTTTTTTGAGACGGAGTTTCGCTCTTGTTGCCCAGGCTGGAGTGCAGTGGCAGGACCTTGGCTCACTGCAACCTCCGCCTCCTGGGTTCAAGTGATTCTCCTGCCTCAGCCTCCCGAATAGCTGGGATTACAGGTGCCCACCACCACACCCAGCTAATTTTTTTGTATTTTTAGTGGAGACGGGGTTTCACTATGTTGGTCAGGCTGGTCTCGAACTCCTGACCTCAGGTGATC--CACCCGCCTCAGCCTCCCAAAGTGCTGGGATTGCAGGCGTGAGCCACCACGCCTAGC	TTTTTTTTATTTTGAGACAGAGTCTCGTTCT-GTCGCCTAGGCTGGAGTGCAGTGGTACAATCTCAGCTCACTGCAACCTCTGCCTCCCGGGTTCAAGTGATTCTCATGCCTCAGCCTCCCAAGTAGCTGGGATTACAGGTGCCCGCCACCACACCTGGCTAA--TTTTTGTATTTTTAGTAGAGACGCAGTTTCACCATCTTGACCAGGCTGGTCTCGAACTCCTGACCTCAAGTGATCTGCTCCCCCCTCGGCCTCCCAAAGTGTTGGGATTACAGGCGTGAGCCACCGCACCCAGC	chr19:48225827-48226123	chr19:48231070-48231365
EHMT1	NM_024757	+	chr9:140605419-140611634	chr9:140513502-140605418	91917	chr9:140611635-140622800	11166	NM_024757_intron_0_0_chr9_140513502_f(+)	NM_024757_intron_2_0_chr9_140611635_f(+)	83.388	307	47	2	37049	37354	1870	1567	2.27e-86	318	GGCTGGGCGCAGTGGCTCACACCTATAATCCCAGCACTTTGAGAGGCCGAGGTGGGCGGATCACCTGAGGTCAGGAGTTAGAGACCAGCCTGGCCAACATGGTGAGACCTCATCTCTACTAAAATTATAAAAATTAGCTGGGCATGGCAGCGTGCGCGTGTAATCCCAGCTACTCAGGAGGCTGAGGCAGGAGAATCACTTGAACCTGGGAGGTGGAAGTTGCAGTGAGCTGAGTTGGCACCATTGCACTCCAGCCTGGGTGACAGAGCGAGACTCCATCTCAAAAACAAAAACA-AAAAACAAAAA	GGCCGGGCGCGGTGGCTCACACCTGTAATCCCAGCACTCTGGGAGGCCGAGGCGCATGGATCACCTGAGGTCAG---TTCAAGAACAGCCTGGCCAACATGGTGAAACCTCATCTCTACTAAAAATACAAAAATTAGCCAGGTGTGGTGGTAGGCGCCTGTAGTCCCAGCTACTTGGGAGGCTGAAGCATGAGAATCACTTAAACCTGGGAGGCGGGGGTTATAGTGAGCTGAGATCGCGCCATTTCACTCTAACCTGGGTGACAGAGCAAGACTCCGTCTCAAAAAAAAAAAAAGAAAAAGAAAAA	chr9:140550550-140550855	chr9:140613201-140613504
EHMT1	NM_024757	+	chr9:140646783-140652463	chr9:140638543-140646782	8240	chr9:140652464-140657126	4663	NM_024757_intron_5_0_chr9_140638543_f(+)	NM_024757_intron_8_0_chr9_140652464_f(+)	85.185	297	37	4	3074	3367	1127	835	1.37e-89	325	TTTTTTTTTT--TTGGGACTGAGTCTGGCGCTGTCACCCAGGGTGGAGTGCAATGGTGCGATCTCGGCTCACTGCAACCTCTGCCTCCCAGGTTCAAGCAATTCTCCTGCCTCAGCCTCCCGAGTAGCTGGGATTATAGGCACCCACCACCACACCCAGCTAA-TTTTTGTATTTTTAGTAGAGACAACGTTTCACCATGTTGGCCAGGCTGGTCTTGAACTCCTGACCTCAAGTGATCGACCTGCCTCGGCCTCCCAAAGTGTTGGGATTACAGGCGTGAGCCACTGCGCCCGGCC	TTTTTTTTTTAATTGAGACGGAGTCT--CGCTGTCGCCCAGGCTGGAGTGCAGTGGTGCCATCTCGGCTCATTGCAAGCTCTGCTTCCTGGGTTCACACCATTCTCCTGCCTCAGCCTCCCGAGTAGCTGGGACTATAGGCGCCCGCCACTACGCCCGGCTAATTTTTTGTATTTTTAGTAGAGACGGGGTTTCATCATGTCAGCCAGGATGGTCTCGATCTCCTGACCTC--GTGATCTGCCCACCTCGGCCTCCCAAAGTGCTGGGATTACAGGTGTGAGCCACCGCGCCCAGCC	chr9:140641616-140641909	chr9:140653298-140653590
EHMT1	NM_024757	+	chr9:140685300-140695436	chr9:140676850-140685299	8450	chr9:140695437-140705912	10476	NM_024757_intron_14_0_chr9_140676850_f(+)	NM_024757_intron_17_0_chr9_140695437_f(+)	79.835	243	44	4	7336	7574	7954	7713	3.31e-53	205	TTTTGTTTTGTTTTTGTAACAGAGT-TCACTTTTGTTGCCCAGGCTGGAGTGCAGT-GGTGCAATCTGGGCTCACTGCAACCTCTGCCTCCCAGGTTCAAGCAACTCTCCTGCCTCAGCCTCCTGCGTAGCTGGGATTACAGGCGCCAGGCACCACGCCTGGTTAAT--TTTTGTATTTTTAGTAGAGATGGGGTTTCACCATGTTGGCCAGGCTGGTCTCGAACGCCTGACCTCAGGTGATC	TTTTATTTTTTTTTAGAGGCGGAGTCTCACTCC-GTCACCCAGGCTGGAATGCAGTTGGCACGATCTTGGTTCACTGCAACCTCTGCCTCTGGGGTTCAAGCGATTCTCGTGCCTTAGCCTCCCCAGTAGCTGGGATAACAGGCTCATGCTACCAGGCCCAGCTCATCATTTTGTATTTTTAGTAGAGTCGGGGTTTCACCATGTTGCCCAGGCTGGTCTCAAACTCCTGACCTCAAGTGATC	chr9:140684185-140684423	chr9:140703149-140703390
EHMT1	NM_024757	+	chr9:140685300-140712590	chr9:140676850-140685299	8450	chr9:140712591-140728800	16210	NM_024757_intron_14_0_chr9_140676850_f(+)	NM_024757_intron_24_0_chr9_140712591_f(+)	85.185	270	37	2	7364	7632	4742	4475	5.59e-82	300	CTTTTGTTGCCCAGGC-TGGAGTGCAGTGGTGCAATCTGGGCTCACTGCAACCTCTGCCTCCCAGGTTCAAGCAACTCTCCTGCCTCAGCCTCCTGCGTAGCTGGGATTACAGGCGCCAGGCACCACGCCTGGTTAATTTTTGTATTTTTAGTAGAGATGGGGTTTCACCATGTTGGCCAGGCTGGTCTCGAACGCCTGACCTCAGGTGATCCACCTGCCTTGGCCTCCCAAAGTGCTGGGATGACAGGCGTGAGCTGCCGTGCCCGGCC	CTCTTGTTGCCCAGGCCTACAGTGCAATGGCATGATCTTGGCTCACTGCAACCTCCACCTCCCAAGTTCAAGCAAGTCTCCTGCCTCAGCCTCCCGAGTAACTGGGATTACAGGCATGCGCCACCACACCCGGCTAATTTTTGTATTTTTAGTAGAGACGGGGTTTCACCATGTTGGTCAGGCTGGTCTCGAACTACTGACCTC--GTGATCCGCCCGCCTCGGCCTTCCAAAGTGCTGGGATTACAGGCGTGAGCCACTGCGCCCGGCC	chr9:140684213-140684481	chr9:140717065-140717332
EIF3M	NM_006360	+	chr11:32611093-32617593	chr11:32610682-32611092	411	chr11:32617594-32622234	4641	NM_006360_intron_3_0_chr11_32610682_f(+)	NM_006360_intron_7_0_chr11_32617594_f(+)	79.47	302	45	7	46	335	566	270	3.39e-69	250	TTTTTTTTTTTTTGAGACGGAGTTTCACTGTTGTTGCCCAGGCTGGAGTGCAATGGCGCAATCTCAGCTCACCGCAACCTCCGCCTCCA------GGGTTCAAGCAGTTCTCCTTCCTCTGCCTCCTGAGCAGCTGGGATTACAGGCATGCGCCACCACGCCCGGCTAA--TGTTGTATTTTTAGTAGAGACGGGGTTTCTCTATGTTGGTCAG----GCTGGTCTCGAACTCCCGACTTCAGTTGATCCTCCTGCCTTGGCCTCCCAAAGTGCTGGGGATTATAGGCGTGAGCCACCACGC	TTTTTTTTTTTTTGAGACAGACTCTTGCTCT-GTTGCCGAGGCTGGAGTGCAGTGGCACAGTCTTGGCTCACTGCAACCTCCGCCTCCATCTCCCGGGTTCAAGCTATTCTCCTGCCTCAGCCTCTCAAGTAGCTGGGACTACGGGCACCCGCCACCGCGCCCGGCTAATTTTTTGTATTTTTAGTAGAGACAGGGTTTCACCATGTTAGTCAGCCAAGATGGTCTCGACCTCCTGACCTC--GTGATCCGCCCGCCTCGGCCT-CCAAAGTGCT-GGGATTATACCTCTAAGCCACCGCGC	chr11:32610727-32611016	chr11:32617863-32618159
ELL	NM_006532	-	chr19:18572388-18576728	chr19:18569140-18572387	3248	chr19:18576729-18583644	6916	NM_006532_intron_6_0_chr19_18569140_r(-)	NM_006532_intron_9_0_chr19_18576729_r(-)	81.509	265	37	3	1753	2015	1447	1193	2.84e-69	255	GGCCGGGCGCGGTGGCTCACGCCTGTAATCCCAGCACTTTGGGAGGCCGAGGCAAGTGGATTAC--GAGGTCAGGAGATCGAGACCATCCTGGCTAACATGGTGAAACCCCATCTCTACTAAAAATACACACACAAAAAAATTAGCCGGGCGTGGTGGCGGGTGCCTGTAGTCCCAGCTACTCCAGAGGCTGAGGCTGGAGAATGGCGTGAACCCGGGAGGCGGAGCTTGCAGTGAGCCAAGATAGCGCCATTGCACTCTAGCCT	GGCTGGGCGTGGTGGCTCAC--CTGTAATCCCAGCACTTTGGGAGGCTGCAGCAGGTGGATCACCTGAGGTCAGGAGTTTGAGACCAGCCTGGCCAACATGGTGAAACCCTATCTCTACTAAAAGTACA--------AAAATTAGCCAGGCATGGTGGCAGGCGTCTGTAATCTCAGCTACTTGGGAGGCTTAGGCAGGAGAATTACTTGAATCCAGGAGGCCGAAGTTGCAGTGAGCCAAGATTGCACCACTGCACTCCAGCCT	chr19:18570373-18570635	chr19:18582198-18582452
ELMOD3	NM_001135023	+	chr2:85595809-85598685	chr2:85590290-85595808	5519	chr2:85598686-85604466	5781	NM_001135023_intron_4_0_chr2_85590290_f(+)	NM_001135023_intron_8_0_chr2_85598686_f(+)	80.826	339	51	3	1140	1464	3077	2739	2.21e-88	318	CCGGGCACAGTGGCTCACGCCTGTAACCCCAGCACTTTGGGAGGCTGAAGCAGGCAAATCAC--GAGGTCAGGAGTTCAAGACCAGCCTGACCAACATAGTTAAACCCCGTCTCTAGTAAAAATACAAAAATTAGCTGGGCATGGTGGTGCACGCCTGTAATCCCAGCTACTCAGCAGGCTGAGGCAGGTGAATCACTTGAACCTGGGAGGCAGAGGTTGCAGTGAGCCGAGATCATGCCACTGTACTGCACCCT-GGCAGCAAAGCAAGACTCCATCTCAAAAAAAAAAAAA-----------AGAGACAGGTTCTTGCTGTGTTGCTCAGGCTGATC	CCAGGCATGGTGGCTTATGCCTGTAATCCCAGCACTTTGGGAGGCTCATGCAGGTGGATCATTTGAGGTCAGGAGTTCAAGACCAGCCTGACCAACATGGTAAAACCCCATCTCTGCTAAAAATACAAAAAATAGCTGGGTGTGGTGGCACAGGCCTGTAGTCCCAGCTACTTAGAAGGCTGAGGCAGGAGAATTGCTTGAACCCAGGAGGTGGAGGTTGCAGCGAGCTGAGATCATGCCACTGCACTCCAGCCTGGGCAATAGAGTGAGACTCCATCTCAAGAAAAAAAAAATTATTTTTTGTAGAGATAGGTTCTCATAATGTTGCCCAGGCTGATC	chr2:85591429-85591753	chr2:85601424-85601762
ELP3	NM_018091	+	chr8:27995215-28019595	chr8:27989922-27995214	5293	chr8:28019596-28047165	27570	NM_018091_intron_8_0_chr8_27989922_f(+)	NM_018091_intron_13_0_chr8_28019596_f(+)	85.05	301	41	3	2526	2823	20500	20201	9.24e-92	331	TTTTTTTTTTTTTCCTTGAGACGGAGTCTCGCACT-GTCATTCAGGCTGGAGTGCAATGGCACGATCTTGGCTCACTGCAACCTCTGCCTCCCGGGTTCAAGCAATTCTCCTGCCTCAGCCTTCTGAGTAGCTGGGATTACAGGTGCCCACCACCACACCTGGCTAATTTTTTGTATTTTTAGTAGAGACGGGGTTTCACCATGTTGACCAGGCTGGTCTCGAACTTCTGACCTC--GTGATCCGCCCGCCTCTGCCTCCCAAAGTGCTGGGATTACAGGCGTGAGCCACTGCGCCTGGCC	TTTTTTTGTTTGTTTTTGAGACGAAGTCTCTCTCTTGTCACCCAGGCTGGAGTGCAATGGCGTGATCTCGGCTCACTGCAACCTCTGCCGCCCAGCTTCAAACGATTCTCCTGCCTCAGCCTCCAGAGTACCTGGGATTACAGGTGCATGCCACCACACCCAGCTAATTTTTTGTATTTTTAGTGGAGACAGGGTTTCAACATGTTGGCCAGGCTGGTCTCGAACTCCTGACCTCAGGCAATCCATGTGCCTCAGCCTCCCAACGTGCTGGGATTACAGGTGT-AGCCACTGTGCCCGGCC	chr8:27992447-27992744	chr8:28039796-28040095
ENGASE	NM_001042573	+	chr17:77073512-77077155	chr17:77071173-77073511	2339	chr17:77077156-77077979	824	NM_001042573_intron_0_0_chr17_77071173_f(+)	NM_001042573_intron_5_0_chr17_77077156_f(+)	80.277	289	50	4	1796	2080	433	148	8.48e-70	253	TTTTTGAGATGGAGTCTCGTTCTGTTGCCCAAGTTGGAGTGTAGTGGCACAGTCCCGGCTCACTGCAACCTTCGCCTCCCAGGTTCAAGTGATTCTCCCTGCCTCAGCCTCCCAAGGTGCTGGGATTACAGGCGTGTGCCACCATGCCCAGCTAA-TTTTTGTATT---AGTAGAGATGGGGTTTTGCCATGTTGGCCAGGCTGGTCTTTAACTCCTGACCTCAGGTGATTCGCCTGCCTTGGCTTCCCAAAGTGTTGGGATTACAGGCGTGAACCACTGCGTCTGGCC	TTTTTGAGACAGAGTCTCGCTCTGTCGCTCAGGCTGGAGTGCAGTGGCACGATCTTGGCTCACTGCAAGCTCCGCCTCCCAGGTTCACGCCATTCT-CCTGCCTCAGCCTCCCGAGTAGCTGGGGCTACAGGTGCCCACCACCATGCCCAGCTAATTTTTTGTATTTTCAGTAGAGACGGAGTTTCACCGTGTTAGCCAGGATGGTCTCAACTTCCTGACCTC--TTGATCTGCCCACCTCGGCGTCCCAAAGTGCTGGGATTACAGACATGAGCCACTGCGCCTGGCC	chr17:77072968-77073252	chr17:77077303-77077588
ENOSF1	NM_202758	-	chr18:683246-706578	chr18:677873-683245	5373	chr18:706579-712359	5781	NM_202758_intron_3_0_chr18_677873_r(-)	NM_202758_intron_13_0_chr18_706579_r(-)	79.233	313	50	2	345	656	5542	5244	7.01e-76	277	TTTTGTTTTGTTTTGTTTTGAGATAGAGTCTTACTCTGTTGCCCAGGCTGGAGTGCAATGGCATGATCTCGGCTCACTGCAACCTCTGCCTCCCGAGTTCAAGCAATTCTTCTGCCTCAGCCTCCTGAGTAGCTGGGACTACAGATGTGTGCCACCATGCCTGGCTTTTTTTTTTTTTTTTTTTTTGGTATTTTTAGTAGAGATGAGGTTTCACCACATTGGCCAGGCCTGTCTCGAACTCCTGACCTCAGACCATCTGCCCGCCTTGGCCTCCCAAAGTGCT-GGATTACAGGAGTGAGCCACCGCGCCCGG	TTTTTTTTTTTTCTTTTTTGAGACAGAGTCTTGCTCTGTCACCTAGGCAGGAGTGCAATGGTGCGATCTCAGCTCACTGCAACTGCAGCCTCCCAAGTTCAAGCGATTCTCCTGCCTCAGCCTCCCGGGTAGCTGGGATTACAGGCACGTGCCACCACACTTGGCTGATTTTT--------------GTATTTTTAATAGAGACGAAGTTTCACCATGTTGGCCAGGCTGGTCTTGAACTCCTGACCTCAGGTGATCCACCTGCCTTGGCCTCCCAAAGTGCTGGGATTACAAGTGTGAGCCACCGCACCTGG	chr18:682590-682901	chr18:706818-707116
EPHA2	NM_004431	-	chr1:16474873-16475542	chr1:16464926-16474872	9947	chr1:16475543-16477390	1848	NM_004431_intron_13_0_chr1_16464926_r(-)	NM_004431_intron_14_0_chr1_16475543_r(-)	80.556	36	7	0	3513	3548	656	621	0.019	33.7	CCCATTTTACAGATGAGGAAACTGAGGTCCGGAGAG	CCCATTGTATAGAGAGGGAAACTGAGGCCCCGAGAG	chr1:16471325-16471360	chr1:16476735-16476770
ERBB2	NM_004448	+	chr17:37880979-37882106	chr17:37880264-37880978	715	chr17:37882107-37882814	708	NM_004448_intron_18_0_chr17_37880264_f(+)	NM_004448_intron_22_0_chr17_37882107_f(+)	77.124	306	57	5	265	558	493	189	9.33e-62	226	TTTTTTTTTTTTTTGAGACAGAGTCTCGCTCTGTCACCCAGGCTAGAGTGAAATGGTGCGGTCTCAGCT-----CAGCCTC---CCAGGTTAAAGCGATTCTTCTCCCTCAG--TCTCCTGAGTAGCTGGGATTACAGGCGCGAGCCACCACGCCCGGCTAATTTTTGTATTTTTAGTAGAGATGGGATTTCACCATGTTGGCCAGGTTGGTGTCAAACTCCTGACCTCA--TGATCCGCCCGCCTCGGCCTCCCAAAGTGCTGGGATTACAGGTGTGAGCCACCGTGCCCGGCCTAATCTTTGTA	TTTTTTATTTTTTTGAGATGAGGTTTCGCTCTGTCACCCAGGCTGGATTTCAGTGGTGCAATCATAGCTTACTGCAACCTTAAACTAGGCTCAAGTGATCTTCCTGCCTCAGCCTCTCCTGAGTAGCTGGGACTACTGGCACACACCACCACACCCAGATAATTTTTTTATTTTTTGTAGAGATAGGATCTCACTATGTTGCCCAGGCTGGTCTTGAACTCCTGGCTTCAAGGGATCCTCCCACCTCAGCCTCCAAAAGTACTGGGATTACAGGCATGAGCCACTGTGCCCAGCTTAAT-TTTGTA	chr17:37880528-37880821	chr17:37882295-37882599
ERC1	NR_027949	+	chr12:1213916-1225199	chr12:1137739-1250785	113047	chr12:1137739-1250785	113047	NR_027949_intron_1_0_chr12_1137739_f(+)	NR_027949_intron_1_0_chr12_1137739_f(+)	79.305	633	111	10	44122	44744	44744	44122	8.5e-148	524	TTTTTACTTTTATTTTTGAGACAGAGTCTCGCACTGTCACCCTGGCTGGAGTGCAGTGGTGCGATCTCGGCTCACTGCAAGCTCTGCTTCCTGGGTTCAAGCAGTTCTCGTGCCTCAGCTTCCCTAGTAGCTGGGATTACAGGCATGCAC---CACCATGCCCAGCTAATTTTTGTATTTTTAGTAGAGATGGGGTTTTACCATGTTGGCTATGCTGGTCTCTAACTCCTGACCTCACATGATCTGCGTGCCTTGCCCTCCCTAAGTGCTGGGATTACAGGCGTGAGCCACTGTGTCCAGCCAATAAAT--ACTTTAAAAATAAATTTTCAGGCCAGGTGCGGTGGCTCATGCCTGTAATCCCAGCACTTTGGGAGGCTGAAGCGGGTAGATCATG--A…	TTTTTAAATTTTTTTTTGAGAAGGAGTCTTGCTCTGTCGCTA-GGCTGGAGTGCAGTGGCGTGATCTCAGCTCACTGCAACCTCCGTCTTCTGGGTTCAAGCCATTCTCCTGCCTCAGCCTCCCAAGTAGCTGGGACTACAAG--TGCACAGCCACCATGCCTAGCTAATTTTTGTATTTTTAGTAGAGACGAGGTTTCACCATATTGGCCAGGATGGTCTCGATCTCTTGACCTCA--TGATCTACCCGCTTCAGCCTCCCAAAGTGCTGGGATTACAGGCATGAGCCACCGCACCTGGCCTGAAAATTTATTTTTAAAGTATTTATT--GGCTGGACACAGTGGCTCACGCCTGTAATCCCAGCACTTAGGGAGGGCAAGGCACGCAGATCATGTGA…	chr12:1181860-1182482	chr12:1181860-1182482
ERC1	NR_027949	+	chr12:1213916-1250953	chr12:1137739-1250785	113047	chr12:1250954-1289705	38752	NR_027949_intron_1_0_chr12_1137739_f(+)	NR_027949_intron_2_0_chr12_1250954_f(+)	89.697	330	29	4	10475	10804	38026	37702	5.03e-119	428	AAAATTAGGGCCAGGCACGGTGGCTCACGCCTGTAATCCCAGCACTTTGGGAGGCCGAGGCTGGCGGATCACGAGGTCAGGAGATCGAGACCATCCTGGCTAACATGGTGAAACCCTGTCTCTACTAAAAATACAAAAAAATTAGCTGGGCGTGGTGGTGGGCGCCTGTAGTCCCAGCTACTCGGGAGGCTGAGGCAGGAGAATGGCGTGAACCCGGGAGGCGGAGTTTGCAGTCAGCCGAAATCGCACCACTGCACTCCAGCCCTGGGTGACAGAGCGAGACGTTGTCTCAAAAAAAAAAAAAAATAAAAATAAATAAATAAATAAATA	AAAATGAGG-CCGGGCGCGGTGGCTCACGCCTGTAATCCCAGCACTTTGGGAGGCCGAGGCGGGCAGATCACGAGGTCAGGAGATCAAGACCATCCCAGCTAAAACGGTGAAACCCCGTCTCTACTAAAAATAC-AAAAAATTAGCCGGGCGTAGTGGCGGGCGCCTGTAGTCCCAGCTACTTGGGAGGCTGAGGCAGGAGAATGGCGTGAACCCGGGAGGCGGAGCCTGCAGTGAGCCGAGATCCCGCCACTGCACTCCAG-CCTGGGCGACAGAGCGAGACTCCGTCTCAAAAAAAAAAAAAAAAAAAAAAAAAGAA--AAATGAATA	chr12:1148213-1148542	chr12:1288655-1288979
ERCC2	NM_001130867	-	chr19:45871888-45872405	chr19:45868417-45871887	3471	chr19:45872406-45873390	985	NM_001130867_intron_7_0_chr19_45868417_r(-)	NM_001130867_intron_10_0_chr19_45872406_r(-)	84.674	261	34	2	3041	3295	418	158	6.75e-80	288	GCCCAGGCTGGAGTGCTATGGCACGATCTCTGCTCACTGCAACCTCCACCTCCCGGATACAAGCGATTCTCCTGCCTCAGCCTCCCGAGTAACTGGGATTACAGGCATGTGCCACCACGCCTGGCTAA----TGTATTTTTAGTGGAGACAGGGTTTCACCATGTTGGCCAGGCTGGTCTCGAACTCCTGACCTC--GTGATCTGCCCACCTCAGCCTCACAAAGTGCTGGGATTACAGGCGTGAGCCACCGCGCCCAGCC	GCCCAGGCTGGAATGCAGTGGCACAATCATGGCTCACTGCAGCCTCCAACTCCTGGCCTCAAGCGATCCTCCTGCCTCAGCCTCCCGAGTAGGTGGGATTACAGGCGCCCGCCACCACACCTGGCTAATTTTTGTATTTTTAGTACAGACGGGGTTTCACCGTGTTGGCCAGGCTGGTCTCCAACTCCTGACCTCAAGTGATCCGCCCGCCTCGTCCTCCCAAAGCTCTGGGATTACAGGCGCGAGCCACCGCGCCCAGCC	chr19:45868593-45868847	chr19:45872973-45873233
ERCC6	NM_000124	-	chr10:50701163-50714058	chr10:50691563-50701162	9600	chr10:50714059-50732078	18020	NM_000124_intron_12_0_chr10_50691563_r(-)	NM_000124_intron_15_0_chr10_50714059_r(-)	80.676	207	30	1	8913	9119	6387	6191	1.98e-51	197	GGCTCAAGGGATCCTCCCACCTCAGCCTCCTGAGTAGATGGGACTACAGGTGCTTGGCACCACATCCAGCTAACTTTTAAAATTTTTTTTTAGAGATAGGCTTTCACCATGTTGCGTAGGCTGGTCTCGAACTCCTGGGCTCAAGCAATCCACCCACCTCAGCCTCCCAAAGTGCTGGGATTACAGTTGTGAGCCACTGTACCCGGC	GGCTCCAGTGATCCACCCACCTCAGCCTCCTGGGTAGCTGGGACTACAGGCGCACATCACCACACCCAGCTAACTTTTTCTATTTTTG----------GGGTTTCACCATGTTGCCCAGGCTGGTCTCGAACTCTTGAGCTCAAGCAATCCTCCTGCCTTGGCCTCCTAAAGTGCTGGGATTACAGGTATGAGCCATTGTGCCCGGC	chr10:50692044-50692250	chr10:50725692-50725888
ERI3	NM_024066	-	chr1:44713611-44804994	chr1:44687313-44713610	26298	chr1:44804995-44818521	13527	NM_024066_intron_0_0_chr1_44687313_r(-)	NM_024066_intron_6_0_chr1_44804995_r(-)	85.069	288	35	4	13275	13555	2576	2290	4.95e-86	315	TTTTTTGAGACAGAGTCTCATTCTGTTGCCCCGGCTAGAGTGCAGTGATGTGATCTCGGCTCACTGCAACCTCCGCCTCCTGTTTTCAAGTGATTGTTCTGCCTCAGCCTCCCGAGTAGCTGGGATTACAGG----TGCCACCACGCCCAGCTAATTTTTTGTATTTTTAGTAGAGATGGGGTTTCGCCATGTTGGCCAGGCTGGTCTCGAAATCCTGACCTC--GTGATTTGCCCACCTCAGCCTCCCAAAGTGCTGGGATTAT-AGCGTGAGCCACCACGCCCAGC	TTTTTTGAGACAGAGTCTCGCTCTGTTGCCCAGGCTGGAGTAAAGTGGCACAATCTCGGCTCACTGCAACCTCCACTTCCCAGGTTCAAGTGATTCTCATGCCTCAGCCTCCCAAGTAGCTGGGATTACAGGCACATGCCACCACACCCAGCTAA-TTTTTATATTTTTAGTAGAAACGGGGTTTCGCCATGTTGGCCAGGCTGGTCTCAAACTCCTGGCCTCAAGTGATCCACCCACCTCGGCCTCCCAAAGTGCTGGGATTATGAGCATGAGCCACCGTGCCCAGC	chr1:44700056-44700336	chr1:44815946-44816232
ERICH1	NM_207332	-	chr8:640898-642612	chr8:624048-642477	18430	chr8:642613-665860	23248	NM_207332_intron_2_0_chr8_624048_r(-)	NM_207332_intron_3_0_chr8_642613_r(-)	86.486	259	33	2	13655	13912	4360	4103	1.08e-82	302	CTTTTTCTTTTCTTTTGAGATGGAGTCTCGCGCTGTCACCCAGGCTGGAGTGCAGTGGTGCAATCTGGGCTCACTGCAAGCTCCGCCTCCCAGGTTCAAGCGATTCTTCTGCCTCAGCCTCCGGAGTAGCTGGGACTACAGGCACCTGCCACCATGCCTGGCTAATTTTT-GTATTTTTAGTAGAGACTGGGTTTCACCGTGTTAGCCAGGATGGTCTCAATCTCCTGACCTCGTGATCCGCCCGCCTCGGCCTCCCAA	CTTTTTTTTTTTTTTTGAGATGGAGTCTTGCTCTGTCACCCAGGCCGGACTGCAGTGGCAACATCTCAGCTCACTGCAACCTCTGC-TCCTGGGTTCAAGCAATTCTTCTGCCTCAGCCTACCGAGTGGCTGGGACTACAGGCGCCCGCCACCATGCCCAGCTGATTTTTTGTATTTTTATTAGAGACAGGGTTTCACCATGTTAGCCAGGATGGTGTCGATCTCCTGACCTCGTGATCCGCCCATCTTGGCCTCCCAA	chr8:628566-628823	chr8:661501-661758
ESYT2	NM_020728	-	chr7:158552177-158591763	chr7:158542415-158552176	9762	chr7:158591764-158621779	30016	NM_020728_intron_8_0_chr7_158542415_r(-)	NM_020728_intron_20_0_chr7_158591764_r(-)	86.139	303	36	2	4975	5277	2549	2253	1.46e-98	354	AGGCCGGGCACAGTGGCTCATGCCTGTAATCCCAGCACTTTGGGAGGCTGAGGTGGGTGGATCACAAGGTCAAGAGATCAAGACCATCCTGGCCAACATGGTGAAACGCCATCTCTAGTAAAAAAAAAATACAAAAAATTAGCCGGGTGTGGTGGTGCATGCCTGTAGTCCCAGCTTTTTGGGAAGCTGAGGGAGGAGAATCGCTTGAACCCAGGAGGTGGAGGTTGCAGTGAGCCAAGATGGTGCCACTGCACTGCAGCCTGGTGACAGAGCAAGACTCCGTCTCAAAAATATAAATAATAA	AGGCTGGGCGCAGTGGCTCACACCTGTAATCCCAGCACTTTAGGAGGCTGAGGCGGGTGGATCACGAGGTCAAGAGATCGAGACCATCCTGGCCAACATGGTGAAACCCAGTCTCTACTAAAAA-----TACAAAAA-TTAACTGGGTGTGGTGGTGTGCGCCTGTAGTCCCAGCTATTCGGGAGGCTGAGGCAGGAGAATGGCTTGAACCCGGGAGGCGGAGGTTGCAGTGAGTTGAGATGGTGCCACTGCACTTCAGCCTGGCAACAGAGCGAGATTCCGTCTCAAAAAAAAAAAAAAAAA	chr7:158546900-158547202	chr7:158619231-158619527
ETFA	NM_001127716	-	chr15:76566753-76588078	chr15:76523740-76566752	43013	chr15:76585042-76603690	18649	NM_001127716_intron_2_0_chr15_76523740_r(-)	NM_001127716_intron_9_0_chr15_76585042_r(-)	90.645	310	27	2	24669	24976	2185	1876	5.37e-118	421	CTGGGCCGGGCATGGTGGCTCACACCTGTAATCCCAGCACTTTGGGAGGCCGAGGCGGGCGGATCACAAGGTCAGGAGATTGAGACCATCTTGGCTAACACAGTGAAACCCC-GTCTCTACTAAAAATACCAAAAA-TTAGCTGGGCGTGGTGGCGGGCGCCTGTAGTCCCAGCTACTCGGGAGGCTGAGGCAGGAGAATGGCATGAACCCGGGAGGCGGAGCTTGCAGTGAGCCGAGATCGCGCCACTGCACTCCAGCCTGGGCGACAGAACGAGACTCCATCTAAAAAAAAAAAAAAAAAAAAAAAAA	CTAGGCTGGGCGCGGTGGCTCACGCCTGTAATCCCAGCACTTTGGGAGGCCAAGGCGGGCGGATCATGAGGTCAGGAGATCGAGACCATACCGGCTAACACAGTGAAACCCCCGTCTCTACTAAAAATACAAAAAAATTAGCGGGGCGTGGTGGCGGGTACCTGTAGTCCCAGCTACTCAGGAGGCTGAGGCAGGAGAATGGCGTGAACCCGGGAGGCGGAGCTTGCAGTGAGCTGAGATCGCGCCACTGCACTCCAGCCTGGGCGACAGAGCGAGACTCCGTCTCAAAACAAACAAACAAACAAACAAA	chr15:76541777-76542084	chr15:76601506-76601815
ETFA	NM_001127716	-	chr15:76576098-76585041	chr15:76566836-76576097	9262	chr15:76585042-76603690	18649	NM_001127716_intron_3_0_chr15_76566836_r(-)	NM_001127716_intron_9_0_chr15_76585042_r(-)	83.696	276	44	1	5955	6230	18494	18220	1.41e-79	291	GGCAGGGCACGGTGGCTCATGCCTGTAATCCCAGCACTTTGGGAGGCCGAGGTGGGCAGATCATTTGAGGCCAGGAGTTTGAGACCAGCCTGGCCAACTTGGCGAAACCCCATCTGTACTAAAAATACAAAAATTAGTTGGGCGTGGCAGCACGCACCTGTAGTCTCAGCTACTTGGGAGGCTGAGGCAGAAGAATCGCTTGAATCCTGGAGATGGAGGTTGCAGTGAGCCAAGATCGTACCACTGTACTCCAGCCTGGGCGACAGAGTGAGACTC	GGCCGGGCGCAGTGGCTCAAGCCTGTAATCCCAGCACTCTGAGAGGCTGAGGCAGGCAGATCACCGGAGTCAAG-AGTTCAAGACCAGCCTGGCCAACATGGTGAAACCCCATCTCTACTAAAAATACAAAAATTAGCTAGGCATGGTGGCGGGCACCTGTAATCCCAGCTACTTGGGAGACTGAGGCAAGAGAATGGCTTGAACCCAGGAGGCGGAGGTTACAGTGAGCCAAGATCACACCACTTCACTCCAGACTGGGCGAAAGAGTGAAACTC	chr15:76569868-76570143	chr15:76585197-76585471
ETFA	NM_001127716	-	chr15:76584772-76588078	chr15:76580287-76584771	4485	chr15:76585042-76603690	18649	NM_001127716_intron_7_0_chr15_76580287_r(-)	NM_001127716_intron_9_0_chr15_76585042_r(-)	84.472	322	37	6	655	966	15418	15100	1.5e-94	340	TAGTCTTTATTTTTACTTTCTTTTTTTTGAGATGGAGTCTCACT--GTCGCCCAGGTTGGAGTGCAGTGGCGCC----ATCTCGGCTCACTGCAGGCTCCGCCCCCCGGGGTTCACGCCATTCTCCTGCCTCAGCCTCCCGAGTAGCTGGGACTACAGGCGCCCGCCAGCTCGCCCGGCTAATTTT----TTGTATTTTTAGTAGAGACGGGGTTTCACTGTGTTAGCCAGGATGGTCTTGATCTCCTGACCTCGTGATCCGCCCGCCTCGGCCCCCCAAAGTACTGGGATTACAGGCGTGAGCCACCGCGCCTGGCCTACT	TATTCTTTTTTTTTTTTTTTTTTTTTTTGAGATGGAGTCTCGCTCTGTCGCCCAGGCTGGAGTGCAGTGGCGCGTGCGACCATGGCTCACTGCAAGCTCCACCTCCCAGG-TTCATGCCATTCTCCCGCCTCCGCCTCCTGAGTAGCTGGAACTACAGGCGCCCACCACCATGTC-GGCTAATTTTGTTTTTGTACTTTCAGTAGAGACGGGGTTTCACAGTGTTAGCCAGGATGGTCTCCATCTCCTGACCTCGTGATCTGCCTGCCTCGG-CCTCCAAAGTGCTGGGATTACAGGCATGCGCCACCGCACCTGGCCTACT	chr15:76583806-76584117	chr15:76588273-76588591
ETNK1	NM_018638	+	chr12:22811948-22826594	chr12:22796957-22811947	14991	chr12:22826595-22837416	10822	NM_018638_intron_1_0_chr12_22796957_f(+)	NM_018638_intron_5_0_chr12_22826595_f(+)	76.744	43	8	1	6381	6421	2104	2062	0.74	30.1	TAGCTGTAGTTTTTTT--TGTAGATATTCTTTATCAGATTGAA	TATCTGTTGTTCATTTCATGAAGATATTCTTTTTCATTTTGAA	chr12:22803337-22803377	chr12:22828656-22828698
EXOC6B	NM_015189	-	chr2:72945232-72960247	chr2:72802798-72945231	142434	chr2:72960248-72968432	8185	NM_015189_intron_15_0_chr2_72802798_r(-)	NM_015189_intron_19_0_chr2_72960248_r(-)	75.847	708	109	19	60573	61253	5770	5098	1.81e-133	477	GCCAGGTGTGGTGGCTCATGCCTATAATCCCAGCACTTTGGGAGACCGAGGCAGACGGATCA-CCTGAGGTCAGGAGTTGGAGACCAGCCTGGCCAATATGGTGAAACCTCATCTCTACTTAAAAAAAACAAAAATATTAGCTGGGTGTGTGGTGGTGCATACCTGTAATCCCGGCTATTAGGGAGCCTGAGGCAAGAGAATTGCTTGAACCTG-------------------AGAGGCAGAGGTTGCAGTGAGCCAAGGTAGCGCCACTGCAGTCCAGCCTGGCCAACAGAGCGAGACTCCATCTCAAAAAAAAAAAAAAAAAAGACAGTTGTGGTAATATGGTTAAGTAGTCAATAAAATAGATATTGATGATCTAGTCTTAAAAAATAAGTTAAGT…	GCTAGGTGCAGTGGCTCACACCTGTAAGCCTAGCACTTTGGGAGTCCTTGTCAGGTGGATCAACCTGAGGTCAGGAGTTTGAGACCAGCCTGGCCAACATGGTGAAACCCAGTCTCTACT--AAAAATACAAAAAT--TAGCTGGGCATG--GTGGTGCATGCCTAGAATCCCAGCTACTTGGGAGGCTGAGGCAGGAAAATCGCTTGAACCGGGTGGGGGGACGTGGGTTGCAGGGGTGGAGATTGCAGTGAGCCAAGATCGTGCCACTTCACTCTAGCCTGGGCAAAAGAGCGAAACTCCATCTCAAAAAAATAAAGATAATA-AC---TGTGTCAATACCATT-------CAATAAC-----TATT-----TCAATGCGTAACAA-TAAAAAAAG-…	chr2:72883979-72884659	chr2:72962663-72963335
EXT2	NM_207122	+	chr11:44129233-44135851	chr11:44117403-44129232	11830	chr11:44135852-44146338	10487	NM_207122_intron_0_0_chr11_44117403_f(+)	NM_207122_intron_3_0_chr11_44135852_f(+)	83.276	293	45	3	2568	2859	2958	2669	1.89e-81	298	CGGTGGCTCAATCCTGTAATCTCAGCACTTTGGGAGGCTGAGGTAGGTGGATTACCTGAGGTCAGGAGTTCAAGACGAGCCTGGCCAACTTGGCAAAACTCCGTCTCTACTAAAAAATACAAAAAATTAGCCGGGGATGGTGGTGGGCGCCTGTAATCCCAGTGACTTGGGAGGCTGAGGCACGAGAATCGCTTGAACCCAGGAGGCAGAGGTTGCAGTGAGCCGAGATGACACCACTGCACTCCAGCCTGGGCAAC-AGAGAGAGATTCTGTCTCAAAAAAAAAAAAAAAAA	CGGTGGCTCACACCTGTAATCCCAGCACTTTGGGAGGCCAAGGTGGGTGGATCACCTGAGGTCAGGAGTTTGAAACCAGCCTGACAAACATGGAGAAACCCCGTCTCTGC-AAAAAATACAAAA--TTAGCTGGGCGTGGTGGCACACGCCTGTAATCCCAGCTACTTGGGAGGTTGAGGCAGGAGAATCGCTTGAATCTGGGAGGCGGAGGTTTTGGTGAGCCGAGATCACGCCATTGCACTCCAGCTTGGGCAACAAGAGCAAAACTCCGTCTCAAAAAAAAAAAAAAAAA	chr11:44119970-44120261	chr11:44138520-44138809
FAF1	NM_007051	-	chr1:51001041-51050483	chr1:50957474-51001040	43567	chr1:51050484-51061792	11309	NM_007051_intron_3_0_chr1_50957474_r(-)	NM_007051_intron_9_0_chr1_51050484_r(-)	85.113	309	41	3	16629	16933	5422	5115	2.3e-93	342	TGGCTGGGCACAGTGGCTCATGCCTGTAATCCCAGCACTGTGGGAGGCCGAGGTGGGCAGATCACA--AGGTCAGGAGATTGAGACCATCCTGGCTAACACGGTGAAACTCCGTCTCTACTAAAAATACAAAAAATTAGCCAGACGTGGTGGGAGGCACCTGTAGTCCCAGCTACTCAGGAGGCTGAGGCAGGAGAATGGCGTGAACCCGGGAGGCGGAGCTTGCAGTGAGCCGAGATGGCACCACTGCACTCCAGCCTGGGCAACAGAGTGAGACTCAGTCT--TAAAAAAAAAAAAAAAGAAAGAAA	TGGCCGGGCGCCGTGGCTCACGCCTGTAATCCCAGCACTTTGGGAGGCTGAGGCGGATAGATCACCTGAGGTCAGGAGTTTGAGACCAGTCTGACCAATATGGTGAAACCCTGTCTCTACTAAAATTACAAAAA-TTAGCCAGGTGTGGTGGTGTACTCCTGTAGTCCCAGCTACTCAGGAGGCTGAGGCAGGAGAATCACTTGAACCCAGGAGGCGGAGGTTGCAGTGAGCCAAGATCGTGCCACTGTACTCCAGCCTGGGCAACAGAGCGAGACTCTGTCTCCAAAAAAAAAAAAGAAAGAAAGAAA	chr1:50984108-50984412	chr1:51056371-51056678
FAF1	NM_007051	-	chr1:51253672-51323669	chr1:51210448-51253671	43224	chr1:51323670-51425438	101769	NM_007051_intron_14_0_chr1_51210448_r(-)	NM_007051_intron_17_0_chr1_51323670_r(-)	93.45	2855	170	6	25052	27904	72487	69648	0	4295	TTTATCAGATGAGTAGGTTGTGAAAATTTTCTCCCATTTTGTAGGTTGCCTGTTCACTCTGATGGTAGTATCTTTTGCTGTGCAGAAGCTCTTTAGTTTAATTAGATCCCATTTGTCAATTTTGGCTTTTGTTGCCATTGCTTTTGGTGTTTTAGACATGAAGTCCTTGCCCATGCCTATGTCCTGAATGGTAATGCCTAGGTTTTCTTCTAGGGTTTTTATGGTTTTAGGTCTAACATTTAAGTCTTTAATCCATCTG-GAATTAATTTTTGTATAAGGTGTAAGGA-GGGATCCAGTTTCAGCTTTCTACATATGGCTAGCCAGTTTTCCCAGCACCATTTATTAAATAGGGAATCCTTTCTCCATTGCTTGTTTTTCTCAGGTTTGTCAAAGATCA…	TTTGTCAGATGAGTAGATTGAAAAAATTTTCTCCCATTCGGTAGGTTGCCTGTTCACTCTGATGGTAGTTTCTTTTGCTGTGCAGAAGCTCTTTAGTTTAATTAGATCCCATTTGTCAATTTTGGCTTTGGTTGCCATTGCTTTTGGTGTTTTAGACATGAAGTCCTTGCCCATGCCTATAGCCTGAATGGTATTGCCTACATTTTCTTCTAGGGTTTTTATGGTTTTAGGTCTAATAATTAAGTCTTTAATCCATCTTTGAATTAATTTTTGTAGAAGGTGTAAGGAAGGGATCCAGTTTCAGCTTTCTACATATGGCTAGCCGGTTTTCCCAGCACCAATTATTAAACAGGGAATCCTTTCCCCATTTCTTGTTTTTATCAGGTTTGTCAAAGATCA…	chr1:51225768-51228620	chr1:51352952-51355791
FAM114A2	NM_018691	-	chr5:153405959-153414527	chr5:153390881-153405958	15078	chr5:153414528-153418416	3889	NM_018691_intron_5_0_chr5_153390881_r(-)	NM_018691_intron_12_0_chr5_153414528_r(-)	75.61	123	20	3	9112	9227	1135	1016	1.01e-16	82.4	TATTTTTAGTAGAGACGGGGTTTCTCTATGTTTGTCAGGCTGGTCTTGAACTC-----CCGACCTCAGGTGATA--CACCTGCCTCGGCCTCCCAAAATGCTGGGATTACAGGCGTGAGCCAC	TATTTTTAA---AGACAGGGTCTCGCTATGTTGGCCAGGTTGGTCTTGAACCCTAGGCCTGGCCTCAAGCAATCTTCCCCTGCCTCAGCCTCCCAAAGTGCTAAAATTACAGGCGTGAGCCAC	chr5:153396732-153396847	chr5:153417282-153417401
FAM117B	NM_173511	+	chr2:203620261-203624076	chr2:203591087-203620260	29174	chr2:203624077-203630168	6092	NM_173511_intron_3_0_chr2_203591087_f(+)	NM_173511_intron_6_0_chr2_203624077_f(+)	87.415	294	32	3	13538	13830	4007	3718	6.09e-98	354	GTGGCTCACACCTGTAATCTCAGCACTTTGGGAGGCTGAGGTGGGTGGATCACTTGAGGTCAGGAGTTTGAGACCATCCTGGCTAACATGGTGAAACCCTGTCTCTACTAAAA-ATATAAAAAATTAGCCAGGCGTGGTGGCGGGCGCCTGTAGTCCCAGCTACTTCGGAGGCTGAGGCAGGAGAATGGCGTGCACCCAGGAGGTGGAGCTTGCAGTGAGCCAAGATTGCATCACTGCACTCCAGCCTGGAGGACAGAGCGAGACTTCATCCCCCAAAAAAAAAAAAAAAAAAA	GTGGCTCACGCTTGTAATCCCAGCACTTTGGGAGGCCAAGGCGAGCGGATCA--TGAGGTCAGGAGATCGAGACCATCCTGGCTAACACGTTGAAACCCTGTCTCTACTAAAAGATACAAAAAATTAGCCAAGCATGGTGGCGGATGCCTGTAGTCCCAGCTATTTGGGAGGCTGAGGCAGGAGAATGGCGCGAACCCGGGAGGTGGAGCTTGCAGTGAGCCAAGATCACACCACTGCACTCCAGCCTGGGCGACAGAGTGAGACT--CTGTCTCAAAAAAAAAAAAAAAAAAA	chr2:203604624-203604916	chr2:203627794-203628083
FAM129B	NM_022833	-	chr9:130270146-130294057	chr9:130269711-130270145	435	chr9:130294058-130331098	37041	NM_022833_intron_0_0_chr9_130269711_r(-)	NM_022833_intron_12_0_chr9_130294058_r(-)	100	12	0	0	142	153	28941	28930	3.1	22.9	GCTGTGTGGCCT	GCTGTGTGGCCT	chr9:130269993-130270004	chr9:130302158-130302169
FAM129B	NM_022833	-	chr9:130285958-130294057	chr9:130280221-130285957	5737	chr9:130294058-130331098	37041	NM_022833_intron_8_0_chr9_130280221_r(-)	NM_022833_intron_12_0_chr9_130294058_r(-)	85.016	307	44	2	3142	3446	30157	29851	1.22e-94	340	GGGCGGGTGCGGTGGCTCAGGCCTGTAATCCCAGTGCTTTGGGAGGCTGAGGTGGGTGGATCTCTTGAGGTCAAGAGTTTGAGACCAACCTGGCCAACATGGTGAAAACCCATCTCTACTAAAAATACAAAAATTAGCTGGACATGGTGGCGGGTGCCTATAGTCCCAGCTACTTGGGAG-CTGAAGCGGGAGAATGGCTTGAACCTGGGAGGCGGAGGCTGCAGTGAGCCAAGATTGCACCACTGAACTCCAGCCTGGGCGACAGAGTAAGACT-CTTCTCAGAAAAAAAAAAAAAAAAAAAAAAA	GGCCGGGCACAGTGGCTCACGCCTGTAATCCCAGCACTTTGGGAGGCCGAGGCAGGCAGATCACTTGAGGTCAGGAGTTTGAGACCAGCCTGGCCAACATGGTGAAACCCCATCTCTACCAAAAATACAAAAATTAGCCAGGCATGGTGGTGGGCGCCTGTAATCCCAGCTACTTGGGAGACTGAGGCAGGATAATTGCTTGAACCTGGGAGATGGAGGCTGCAGTGAGCTGAGATTGCGCCATCGTACTCTAGCCTGGGAGACACAGTGAGACTCCATCTCAAAAAAAAAAAAAAAAAGAAAGAAA	chr9:130282512-130282816	chr9:130300942-130301248
FAM135A	NM_020819	+	chr6:71185113-71212494	chr6:71138123-71185161	47039	chr6:71212495-71232215	19721	NM_020819_intron_2_0_chr6_71138123_f(+)	NM_020819_intron_10_0_chr6_71212495_f(+)	84.868	304	45	1	7480	7783	14929	14627	8.32e-93	338	ACTTGCCGGGTGTGGTGGCTCACGCCTGTGATCCCAGCACTTTGGGAGGCCGAAGCAGGCTGATCACCTGAGGTCAGGAGTTCGAGACCAACCTGGCCAACATGGTGAAACCCTGTCTCTACTAAAAGTACAAAAATTAGCCAGGCATGGTGGTGGGTGCCTGCAGTCCCAACTACTTGGGAGGCTGAGGCAGGAGAATCACTTGAACCCCAGAGGCGGAGGTTGCAGTGAGCTGAGATCGTGCCACTGCACTCCAGCCTGGGTGACAAGAACAAGATTCTGTCTCAAAAAAAAAAAAAAAAAA	ACTGGCTGGGCATGG-GGCTCATGCCTGTAATCCCACCACTATGGGAGGCCGAGGCAGGTGGATCACCTGAGGGGAGGAGTTCGAGACCAGCCTAACCAACACGGTGAAACCCTGTCTCTACTAAAAATACAAAAATTAGCTGGACATGGTGGCAGGCACCTGTAATCTCAGCTAATTAGGAGGCTGAGGCAGGAGAATTGCTTGAACCGGGGAGGCAGAGGTTGCAGTGAGCTAAGATCGTGCCATTGCACTCCAGCCTGGGTGACAAGAGCAAAACTCCATCTAAAAAAAAAAAAAAAAAAA	chr6:71145602-71145905	chr6:71227121-71227423
FAM13B	NM_016603	-	chr5:137278564-137284873	chr5:137277735-137278563	829	chr5:137284874-137288316	3443	NM_016603_intron_1_0_chr5_137277735_r(-)	NM_016603_intron_6_0_chr5_137284874_r(-)	74.194	310	70	6	214	517	932	627	1.53e-47	181	GCCAGGCACAGTGGCTCATGCCTATAATCCCAGCAGTTTTTGAAGCTGAGGCAGGAGGATCCCTTGAGGCCAGGAGTTCAAGACCAGCCTGGGCAATATAGTGGGACCCAGACTGTATAAAAATTTTGTTTAAATTAGCCAGGGGTGGTGGTGTTCGCGTGTAGTCCCAGATACTTGGGAGGCTGAGGCAAGAGGATCACTTGATTCTCTGTTTGGAGGATGTTG-AGGCCACTG---TCGCACCGCTG--TTCCAGCCTGGGCGACAGAGTGAGACTCTGTCTCTAAAAAAGGAAACAAACAAATAAAA	GCCAGGTGCAGTGGCTCACACCTATAATCCCAGCACTTTGGGAGGCTGAGGCAGGGGGATCGCTTGAGCCCAAGAGTTCGAGACCAGCCTGGGCAACATGGCAAAACCCCATCCCTACTAAAA--TTACAAAAATTAGCTGGGCTTGGTGGCGTGCACCTGTAATCCCAGCTACTCGGGAGGCTAAGGCACAAGAATCACTTGA-ACCCAG-GAGGCAGAGGTTGCAGTGAGCTGAGATGGCGTCACTGAATTCCAGCCTGGACAACAGAGTGAGACTCTGTCTCGAAAAAATTAGAAATAAAAATAAAA	chr5:137278047-137278350	chr5:137287385-137287690
FAM13B	NM_016603	-	chr5:137288317-137290065	chr5:137284874-137288316	3443	chr5:137290066-137295304	5239	NM_016603_intron_6_0_chr5_137284874_r(-)	NM_016603_intron_9_0_chr5_137290066_r(-)	80.808	297	57	0	626	922	3992	3696	3.13e-76	279	TTTTTATTTTTATTTCTAATTTTTTCGAGACAGAGTCTCACTCTGTTGTCCAGGCTGGAATTCAGTGACGCCATCTCAGCTCACTGCAACCTCTGCCTCCTGGGTTCAAGTGATTCTTGTGCCTTAGCCTCCCGAGTAGCTGGGATTACAGGTGCACGCCACCAAGCCCAGCTAATTTTTGTAATTTTAGTAGGGATGGGGTTTTGCCATGTTGCCCAGGCTGGTCTCGAACTCTTGGGCTCAAGCGATCCCCCTGCCTCAGCCTCCCAAAGTGCTGGGATTATAGGTGTGAGCCAC	TTTTTATTTATTTATTTATTTTTTTAGAGATGGAGTCTTGCTCTGTCACCCAGGCTGGAGTGCAGTGGCACGATCTTGACTCACTGCAACCTCTGCCTCCTGGGTTCAAGCGATTCTCCTGCCTCAGCCTCCCAAGGAGCTGGTGTTACAGGCGCCTGCTACCATGTTTGGCTAATATTTGTATTTTTAGTTGAGATGGGGTTTCACCATGTTGGCCAGGCTGGTTACGAACTCCTGACCTCAAGTGATCCGCCTGCCTCGGCCTCCCAAAGTGCTAGGATTACAAGCGTGAGCCAC	chr5:137287395-137287691	chr5:137291313-137291609
FAM13B	NM_016603	-	chr5:137342679-137356886	chr5:137324005-137342678	18674	chr5:137356887-137368470	11584	NM_016603_intron_15_0_chr5_137324005_r(-)	NM_016603_intron_21_0_chr5_137356887_r(-)	82.748	313	51	2	777	1087	6141	5830	2.37e-86	315	AAAAAGAAGAGGAAATAGGCCGGGCGCGGTGGCTGACGCCTGTAATCTCAGCACTTTGGGAGGCCGAGACGGGCAGATCATG--AGGTCAGGAGATCGAGACCATCCTGGCTAACACGGTGAAACCCCGTCTCTACTAAAAATACAAAAATTAGCCGGGCATGGTGGCGCGCGCCTGTAGTCCCAGCTACACGGGAGGCTGAGGCAGGAGAATGGCATGAACCCGGGAGGCGGAGCTTGCAGTGAGTCGAGATCGCGCCACTGCACTCCAGCCTGGGCGACAGAGCAAAACTCCGTCTCAAAAAAAAAAAAAA	AAAAAAAAAAAAAAATTGGTCAGGCACTGTGGCTCACACCTGTAATCCCAGCACTTTGGGAGGTCGAGACGGGTGGATCACCCAAGATCAGGAGTTCAAGACCAGCCTGGCCAACATGGTAAAACCCTATCTCTACTAAAAGTA-AAAAATTAGCTGAGCATGGTGGCACACGCCTTTAATCACAGCTACTCAGGAGGCTGAGACAGGAGAATCGCTTGAACCCGGGAGGCGGAGGTTACAGTGAGCCGAGATCGCGCCATTGCACTCCAGCCTGGGCAACAAAGAAAGACTCCATCTCAAATAAATAAATAA	chr5:137341592-137341902	chr5:137362330-137362641
FAM169A	NR_046462	-	chr5:74130251-74137504	chr5:74109845-74134789	24945	chr5:74137505-74161989	24485	NR_046462_intron_7_0_chr5_74109845_r(-)	NR_046462_intron_10_0_chr5_74137505_r(-)	83.75	320	46	4	19730	20045	6875	6558	3.81e-91	331	TTTTTTTTTTTTTTCTTTGAGAC-GAGTTTTGCTCTGTCACCCAGGCTGGAGTGCAGTGGTGCAATCTCAGCTCGCTGCAACCTCTGCCTCCTGGGTTCAAGTGATTCTCCTGCCTCAGCCTCTTGAGTAGCTGGGGTTATAGGTGTGTGCCACCACGCCCAGCTAATTTTTGTATTTTTAGTGGAGACGGG-TTTTGCCATGTTGGCCACGCCGGTCTTGAACTCCTGACCACAGGTGATCCGCCCACCTTGGCCTCCCAAAGTGTTGAGGTTACAGGCGTGAGCCTCCGCGCCTAGCCATCGTTT--GTCATTTTTAA	TTTTTTTTTTTTTTTTTTGAGACAGAGTCTTGCTCTGTCACCCAGGCTGGAGTGCCGTGGCACAATCTCAGCTCACTGCAACCTCCACCTCCTGGATTCAAGCAATTCTCCTGCCTCAGCCTCCTGAGTAGCTGGGATTACAGGCACATGCCATCAAGCCTGGCTAATTTTTGTATTTTTAGTAGAGACGGGATTTCACCATGTTGGTCAGGCTGGTCTCAAACTCCTGACCTC--GTGATCCACCCGCCTTGGCCTCCCATAGTGCTGGGATTACAGGCGTGAGCCACCACGCCCGGCGAAGGTTTTCTTAATTTTTAA	chr5:74114745-74115060	chr5:74155115-74155432
FAM216A	NM_013300	+	chr12:110922883-110925748	chr12:110910924-110922882	11959	chr12:110925749-110927823	2075	NM_013300_intron_1_0_chr12_110910924_f(+)	NM_013300_intron_5_0_chr12_110925749_f(+)	85.424	295	42	1	87	380	492	198	3.69e-93	334	TTTTTTTCTTTTTTCTTTTTTTTTTGAGATGGAGTCTCACTCTGTTGCCTGGGCTGGAGTGCAGTAGTGCGATCTGGGCTCACTGCAACCTCTGCCTCCTGGGTTCAAGCGATTCTCCTGCCTCAGCCTCCTGAGTAGCTGGGACTACAGATGCGTGCCACCATGCCTGGCTAATTTTTCTATTTTTAGTAGAGACAGG-GTTTCGCCATGTTGGCCAGGCTGGTCTGGAGCTCCTGACCTCAGGTGATCCACCTGCCTCCGCCTCCCAAAGTGCTGGGATTACAGGCATGAGCC	TTCTTTTCTTTTTTTTTTTTTTTTTGAGATGGAGTCTCACTCTGTCACCCAGGCTGGAGTACAGTGGCGCAATCTCAGCTCACTCCAACCTCCGCCTCCCAGGTTCAATCGATTCTCCTGCCTCAGTCTCCCAAGTAGCTGGGATTACAGGCGCCTGCCATCACGCCCAGCTAAGTTTTGTATTTTTAATAGAGATGGGAGTTTCGCCATGTTGGCCAGGCGGGTCTCGAACTCTTGACCTCAGGTGATCTGCCTGACTCGGCCTCCCAAAGTGCTGGGATTACAGGCGTGAGCC	chr12:110911010-110911303	chr12:110925946-110926240
FAM53B	NM_014661	-	chr10:126370176-126384781	chr10:126312174-126370175	58002	chr10:126384782-126395204	10423	NM_014661_intron_0_0_chr10_126312174_r(-)	NM_014661_intron_2_0_chr10_126384782_r(-)	86.194	268	27	4	43244	43507	3562	3301	1.46e-83	307	CTCTGTCACCCAGGCTGGAGTGCTGGAGTGCAGTGGTGCAATCTTGGCTCACTGCAAGCTCCGCCTCCCAGGTTCATGCCATTTTCCTGCCTCAGCCTCCCGAGTAGCTGGGACTACAGGCGCCCGCC----ACCACACCCTGCTAATTTTTTTGTGTTTTTTGTAGAGACGGGGTTTCACTGTGTTAGCCAGGATGGTCTCAATCTCCTGACCTCGTGATCCGCCTGCCTCAGCTTCCCAAAGTCCTGGGATTACAGGTGTGAGCCA	CTCTGTCGCCCAGGCTGGAGTGCGGTAGTGCTGTGAT---ATC--GGCTCACTGCAAGCTCCGCCTCCCAGGTTCGAGCCATTCTCCTGCCTCAGCCTCCCAAGTAGCTGGGACTACAGGCGCCCGCCTGCCACCACACTCAGCTAATTTTTT-GTATTTTTAGCAGAGACGGGGCTTCACCATATTAGCCAGGATGGTCTTGATCTCCTGACCTCGTGATCCGCCCTCTTCAGCCTCCCAAAGTGCTGGGATTACCGGCGTGAGCCA	chr10:126326669-126326932	chr10:126391643-126391904
FANCA	NM_000135	-	chr16:89816138-89828430	chr16:89815176-89816137	962	chr16:89828431-89831297	2867	NM_000135_intron_10_0_chr16_89815176_r(-)	NM_000135_intron_14_0_chr16_89828431_r(-)	76.08	301	57	2	210	510	1918	1633	4.75e-60	223	GCGAGGTGGTTCATGCCTGTAATCCTAGCATTTTGGGAGGCTGAGGTGAGTGGATCACCTGAGGTCAGGAGTTTGAGACCAGCCTGACCAACATGGCGAAACGCCATGTCTACTAAAAATACAAAAAAAATACAAAAAAATTTAGCTAGGTGTGGTGGCGGGCACCTGTAATCCCAGCTACTCGGGAGACTGAGGCAGGAGAGTGGTGTGAACCTGGGAGGCAGAGGTTTCAGTGAGCCGAGATCACGCCATTGCACACCAGCCTGGGCAACAGAGCGAGACTCTGTCTCAACAACAACAA	GCGTGGTGGCTCACACCTGTAATCCCAGCACTTTGGGAGGCCGAGGCGGGAGGATGA--TGAGGTCAGGAGATTGAGACCATCCTGGCTAACACAGTGAAACCCCATCTCTACTAAAAATACAAAAAG-------------TTAGCTGGGCGCGGTGGCGTGCACCTGTGGTCCCAGCTACTTGGGAGGCCGAGTCAGGAGAATCCCTTGAACCCAGAAGGCTGAGGTTGCAGTGACCCAAGATTGTGCCACTGCACTCCAGCCTGGGCAACAGAGGAAGATTCCATCTCCAAAAAAAAAA	chr16:89815628-89815928	chr16:89829380-89829665
FANCA	NM_000135	-	chr16:89857811-89862426	chr16:89851373-89857810	6438	chr16:89862427-89865573	3147	NM_000135_intron_28_0_chr16_89851373_r(-)	NM_000135_intron_32_0_chr16_89862427_r(-)	77.833	600	111	8	4803	5387	2409	1817	1.67e-132	466	TCATGCCTGTAATCCCAGCACTTTGGAAGGCCGAGGCAGGTGGATCACTTGAGGTCAGGAGTTTGAGACCAGCCTGGCCAACATGGCAAAACCTCATCTCTACTAAAAAGACAAAAATTAGCTAGGTCAGACGTGGTGGCTCATGTCTGTAATCCCAGCACTTTGGGAGGCCAAGGTAT-CACCTGA---GGTCAGGAGTTCAAGAGTAGCCTGGCCAACACGATGAAACCCTGTCTCTACTAAAAACACA----AAATTAGCCAGGCATGGTGGTGCACACCTGTAATCCCAGCTACTCAGGAGGCTGAGGCAGGAGAATCGTTTGAACCTGGGAGGCGGAGGTTACGGTAAGCCGAGATTACGCCACTGCGCTCCAGCCTGGGTGACAGAGTGAGGC…	TCATGCCTGTAATCCCAGCACTCTGGGAGGCTGAGGCGGGCAGATCACA--AGGTCAGGAGATCAAGACTACCCTGGCTAACATGGTGAAACCCCATCTACACTAAAAATACCAAAATAT--TAGGCCAGGCGCATTGGCTCACACCTGTAATCCCAGCACTTTGGGAGGCCAAGGGGGGCAGATGACAAGGTCAGGAGCTCGAGACCATCCCGGCCAACCCAACGAAACCCCATCTCTACTAAAAAAATAGAAAAAATTAGCCGGGCATGGTGGTGGGCACCTGTAGTTCCAGCTACTCGGGAGACTGAGGCAGGAGAATGGTGTGAACCCAGGGAGCGGAGCTTGCAGTGAGCAGAGATCGCACCACTGCACTCCAGCATGGGCGACAGAGCGAAAT…	chr16:89852424-89853008	chr16:89863165-89863757
FANCL	NM_001114636	-	chr2:58425729-58459247	chr2:58425798-58431264	5467	chr2:58459248-58468352	9105	NM_001114636_intron_7_0_chr2_58425798_r(-)	NM_001114636_intron_12_0_chr2_58459248_r(-)	100	14	0	0	4363	4376	6920	6907	4.5	26.5	AATGAAAAGAAATG	AATGAAAAGAAATG	chr2:58426889-58426902	chr2:58461433-58461446
FANCL	NM_018062	-	chr2:58449077-58459247	chr2:58431362-58449076	17715	chr2:58459248-58468352	9105	NM_018062_intron_8_0_chr2_58431362_r(-)	NM_018062_intron_12_0_chr2_58459248_r(-)	90.476	21	2	0	265	285	1661	1641	1.2	30.1	AACATACAACTGTATTCTAAA	AACATACAACTGTATCATAAA	chr2:58448792-58448812	chr2:58466692-58466712
FARP1	NM_005766	+	chr13:99061592-99064288	chr13:99047731-99061591	13861	chr13:99064289-99076825	12537	NM_005766_intron_12_0_chr13_99047731_f(+)	NM_005766_intron_15_0_chr13_99064289_f(+)	84.354	294	42	3	12860	13152	7448	7158	2.07e-85	313	TTTTTTTTTTGAGACAGAGTCTCACTTTGTCGCCCAGGCTGGAGTGCAGTGGGGCGATCTCAGTTCACCGCAACCT-TACCTACCTGGTTCAAGCAATTCCCCTGCCTCAGCCTCCCAAGTAGCTGGGATTGCAGGCACCCGCCACCATGCCCAGCTAATGTTTTTGTATTTTTGGTAGAGACGGGGTTTCATCATGTTGGCTAGACTGGTCTCAAACTCCTGACCTCAGGCAATCCGCCTGCCTCGGCCTCCCAAAGTGCTGGGATTACAGGCGCGAGCCACTGCGCCTGGCC	TTTTTTTTTGGAGACAGAGTCTCG-TCTGTCACCCAGGCTGGAGTGCAGTGGTGCAATCTTGGCTCACTGCAACCTCTGCCTCCTGGGTTCAAGTGATTCTCCTGCCTCTGCCTCCCGAGTAGCTGGGATTATAGGTGCCTGCCACCATGCCCAACTAAT--TTTTCTATTTTTAGTAGAGATGGGGTTTCACCATGTTGGCAAGGCTGGTCTTGAACTCCTGACCTCAGGTGATCCACCCACCTCGGCCTCCCAAAGTGCTGGGATTATAGGCGTGAGCCACTGTGCCTGACC	chr13:99060590-99060882	chr13:99071446-99071736
FARP2	NM_014808	+	chr2:242343243-242352836	chr2:242312706-242343242	30537	chr2:242352837-242357376	4540	NM_014808_intron_1_0_chr2_242312706_f(+)	NM_014808_intron_6_0_chr2_242352837_f(+)	75.862	464	94	8	19579	20029	4056	3598	2.03e-85	313	GGAGGCAGAAGTTGCAGTGAGCCGAGATGGCACCACTACACTCCAGCCTGGGCAATAGAGCGAGACTCCATCTCAAAAAAGAAAAAAA--------AAAAGCAGAAGTAGCAGTTA--ACATCTTTTTGCTGAGATT-TAACGCTACTCCTGATGGTTCTTTT-TTTTCTCTCTCTTTTTTGAGATGGAATCTCACTCCATTGCCCAGGCTGGAGTGCAGTGGTGGCATCTCAGCTCATTGCAACCTCTGCCTCCTGGGTTCAAGCA-ATTCTCCTGTCTCAGCCTTCTGAGTAGCTGGGACTACAGGCACCTGCCACCACACCCGGCTAATTTTTGTATTTTTAGTAGAGACAGGGTTTCACCTTGTTGGTAAGGCTGGTCTCAAACTCCTGAGCTCA…	GGTGGCGGAGGTTGCAGTGAGCTGAGATCATGCCACTGCACTTCAGCCTGGGTGACAGAGCGAGACTCCATCTCTAACAATAATAATACTAATAATAAAATGAAATGAAAAAGAAAGAAAATGAGTGTGACGGGATAGTAGTGTTATCTATGGTATTTCTTTTCTTTTCTTTTTTTTTTTTT-GATGGAGTCTCACTCTGCTGCTCAGGCTGGAGTGAAATGGTGCAATCTTGGCTCACTGCAACCTCTGCCTCCCAGGTTCAAGCGGATTCTCCTGCCTCAGCCTCCTGAGTAGCTGGGACGACAGGTGCACGCTACCATGCCCAGCT---TTTTGTATTTTTAGTAGAGACGGGGTTTG-CCATGTTGGCCGGGCTGGTCTCAAACTCCTGACCTCA…	chr2:242332284-242332734	chr2:242356434-242356892
FARS2	NM_006567	+	chr6:5368783-5369415	chr6:5261894-5368782	106889	chr6:5369416-5404774	35359	NM_006567_intron_0_0_chr6_5261894_f(+)	NM_006567_intron_1_0_chr6_5369416_f(+)	86.897	290	34	3	92865	93152	24480	24193	5.57e-93	342	TTTTTTTGAGATGGAGTCTCACTCTGTTGCCCAGGCTGGAGTGCAGTGGCACGATCTCTGCTCGCTGCAAGCTCCGCCTCCCAGGTTCATGCCATTCTCCTGCCTCAGCCTCCCGAGTAGCTGGGACTACAGGCGCCCGCCACCACGCCCAGCTAACTTTTT--GTATTTTTAGTAGAGATGGGGTTTCACCATGTTAGCCAGGATGGTCTCGATCTCCTGACCTCGTGATCCACCTGCCTCGGCCTCCCAAAGTGCTGGGATTACAGGTGTGAGCCACCGCGCCCGGCC	TTTTTTTTAGGTGGAGTCTCGGTCTGTCACC-AGGCTGGAGTGCAATGGCAAGATCTCAGCTCACTGCAACCTCCGCCTCCG-GGTTCAAGTGATTCTCCTGCCTCAGCCTCCCAAGTAGCTGGGACTACAGGCACGCACCACCATGCCCAGCTAATTTTTTTTGTATTTTTAGTAGAGACGGGGTTTCACCATGTTGGCCAGGATGGTCTCGATCTCTTGACCTCGCGATCCGCCCACCTCAGCCTCCCAAAGAGCTGGGATTACAGGCGTTAGCCACCATGCCCGGCC	chr6:5354758-5355045	chr6:5393608-5393895
FARS2	NM_006567	+	chr6:5404775-5431405	chr6:5369416-5404774	35359	chr6:5431406-5545412	114007	NM_006567_intron_1_0_chr6_5369416_f(+)	NM_006567_intron_3_0_chr6_5431406_f(+)	85.987	314	38	3	11805	12114	42384	42073	6.86e-99	360	TTTATTTATTTATTTATTTATTTATTTATTATGAGACAGAGTCTCGCTCTGTCGCCCAGGCTGGAGTGCAGTGGCGCGATCTTGGCTCACTGCAAGCTCCACCTCCTGGGTTCACGCCATTCTCCTGCCTCAGCCTCCTGAGTAGCTGGACCTATAGGTTCCCGCCACCACACCCGGCTAATT-TTTTGTATTTTTAGTAGAGACTAAAAATC---CTGTTAGCCAGGATGGTCTCAATCTCCTGACCTCGTTATCCGCCCGCCTCGGCCTCCCTAAGTGCTGGGATTACAGGCGTGAGCCACCGCGCCCGGCC	TTTTTTTTTTTGTTTTTTTTTTTGTTTTTT--GAGACAGAGTCTCGCTCTGTCGCCCAGGCTGGAGTGCAGTGGCACAATCTCAGCTCACTGCAAGCTCCATCTCCCGGGTTCACACCATTCTCCTGCCTCAGCCTCCCAAGTAGCGGGGACTACAGGCACACGCCACCATTCCCGGCTAATTTTTTTGTATTTTTAGTAGAGACGGGGTTTCGCTGTGTTAGCCAGGATGGTCTCAATCTCCTGACCTCGTGATCCACCCACCTCGGCCTCCCAAAGTGCTGGGATTACAGGCATGAGCCACCGCGCCTGGCC	chr6:5381220-5381529	chr6:5473478-5473789
FAT1	NM_005245	-	chr4:187627717-187630999	chr4:187584768-187627716	42949	chr4:187631000-187644817	13818	NM_005245_intron_24_0_chr4_187584768_r(-)	NM_005245_intron_25_0_chr4_187631000_r(-)	91.756	279	19	3	13980	14255	5249	4972	1.17e-108	390	TCCCAGCACTTTGGGAGGCCGAGGCGGGCGGATCACGAGGTCAGGAGATCGAGACCATCCTGGCTAACACGGTGAAACCCCGTCTCTACTAAAAATACAAAAAATTAGCCGGGCGTGGTGGCGGGCGCCTGTAGTCCCAGCTACTCGGGAGGCTGAGGCAGGAGAATGGCGTGAACCCGGGAGGCGGAGCTTGCAGTGAACCGAGATTGCGCCACTGCACTCCAGCCTGGGCGACAGAGCGAGACTCCGTCTCAAAAAAAT-AAATAAA--TAAATAAA	TCCCAGTACTTTGGGAGGCTGAGGTGGGCAGATCATGAGGTCAAGAGATTGAGACCATCCTGGCCAACATGGTGAAACCCCGTCTCTACTAAAAATACAAAAA-TTAGCCGGGCGTGGTGGCATGCACCTGTAGTCCCAGCTACTCAGGAGGCTGAAGCAGGAGAATCGCTTGAACCCGGGAGGCGGAGCTTGCAGTGAGCCGAGATTGCGCCACTGCACTCCAGCCTGGGCGACAGAGCCAGACTCCGTCTCAAAAAAATAAAATAAAATAAAATAAA	chr4:187613462-187613737	chr4:187639569-187639846
FBLN1	NM_006487	+	chr22:45914562-45946495	chr22:45898945-45914561	15617	chr22:45946496-45953950	7455	NM_006487_intron_0_0_chr22_45898945_f(+)	NM_006487_intron_13_0_chr22_45946496_f(+)	79.618	314	59	2	14790	15099	5675	5363	3.61e-74	273	GGTGCGGTGGCTTATGCCTGTAATCCCAGCACTTTGGGAGGCCATGGCTGGCCAATCACGCAAGTTCAGGAGTTCCAGACCAGCCTAGCCAACATGGTGAAACCCCATCTCTACTAAAAATACAAAAAAGTAGCCGGGCGTAGTGGTGGGCACCTGTAATCCCAGCTACTCAGGAGGCTGAGGCAGGAGAATCACTCGAACCTGGGAGGTGGAGGTTGCAGTGAGCTCAGATCGCGCCATTGCACTCCAGCCTGGGCGACA----GAGACTCTGTCTCAAAAAAAAAAAAAAAGAAAAAAAAAGAAAATTTTTT	GGTGCTGTGGCTCACGACTGTAATCCCAGCATTTTGGGAGGCCGAGGCGGGAGGATCACTTGAGGTCAGGAGCTCAAGACCAGCCTGACCCACATGGTGAAACCCCATCTCTACTTAAAATAGAAAAAT-TAGCTGGGTATGGTGGTGCACACCTGTAATCTCAGCTACTCAGGAGGCTGAGGCAGGATAATCACTTGAACTCGGGACGTGGAGGTTGCGGTGAGACAAAATCACACCACCACACTTCAGCCTCGGCAACAGAGGGAGACTCTGTCTTAAAAAACACACAAACAAAAAACAATCAAAAATGTTT	chr22:45913734-45914043	chr22:45951858-45952170
FBXL2	NM_012157	+	chr3:33406117-33427220	chr3:33400850-33406116	5267	chr3:33425694-33426992	1299	NM_012157_intron_3_0_chr3_33400850_f(+)	NM_012157_intron_13_0_chr3_33425694_f(+)	80.074	271	27	6	1579	1848	841	597	4.13e-65	242	TTTTTTTTTTTTTTGAGACAGAGTCTCGCTCT-GTCACCCAGGCTGGAGTGCAGTGGCGTGGTCTCGGCTCACTGCAAACTCCACCTCCTGGGTTCATGCGATTCTCCTGCCTCAGCCTCCCATGTAGCTGGGACTACAGGCGCCTGCCACCACGCCCGGCTAATTTTTTTTTTTTTTTTTTTTGTATTTTTAGTAGAGACGGGGTTTCACCATGTTAGTCAGGATGGTCTCGATCTCCTGACATCGTGATCCGCCCGCCTCGGCCTCCCA	TTTTTTCTTTTTTTGAGACAGAGTTTCACTCTTGTCGCCCAGGCTGGAGTGCAATGGCGCAATCTCAGCTCACTGCAACCTCCACCTCCCGGGTTCAAGCGATTCTCCTGCCTCAGCCTCCCAATTAGCTGGGATTACAGGCAC--GCAGCCA------GCTAA---------------TTTTTATATTATTAGTAGAGAC--GGTTTCACCATGTTGGTCA-GCTGGTCTCGAACCCTTGACCTTGTGATCCGCCCGCCTCGGCCTCCCA	chr3:33402428-33402697	chr3:33426290-33426534
FBXO11	NM_025133	-	chr2:48049357-48050499	chr2:48047596-48049356	1761	chr2:48050500-48059487	8988	NM_025133_intron_9_0_chr2_48047596_r(-)	NM_025133_intron_11_0_chr2_48050500_r(-)	90.444	293	27	1	592	884	6289	5998	5.88e-113	399	TTTTTTTTTTTTCTTTTGAGACGGAGTCTCTCTCTATCACCCAGGCTGGAGTGCAGTGGCGCAATCTCGGCTCACTGCAAGCTCCACCTCCCAGGTTCACGCCATTCTCCTGCCGCAGCCTCCCAAGTAGCTGGGACTACAGGCGCCCGCCACCACGCCCGGCTAATTTTTTGTATTTTTAGTAGAGACGGGGTTTCACCATGTTAGCCAGGATGGTCTCGATCTCCTGACCTTGTGATCTGCCTGCCTCGGTCTCCCAAAGTGCTGGGATTACAGGTGTGAGCCACCGCGCC	TTTTTTTGGTTTTTTTTGAGACGGAGTCTCACTTTGTCACCCAGGCTTGAGTGCAGTGGCACGATCTCGGCTCACTGCAACCTCCATGTCCCGGGTTCACGCCATTCTCCTGCCTTAGCCTCCCGAGTAGCTGGGACTACAGGTGCC-GCCACCATGCCCAGCTAATTTTTTGTATTTTTAGTAGAGACAGGGTTTCACCATGTCAGCCAGGATGGTCTCGATCTCCTAACCTCGTGATCCACCCGCCTCGGCCTCCCAAAGTGCTGGGATTACAGGTGTGAGCCACCGCGCC	chr2:48048473-48048765	chr2:48053199-48053490
FBXO4	NM_033484	+	chr5:41927115-41930019	chr5:41925601-41927114	1514	chr5:41930020-41934047	4028	NM_033484_intron_0_0_chr5_41925601_f(+)	NM_033484_intron_2_0_chr5_41930020_f(+)	86.735	294	24	2	795	1086	1037	757	4.59e-102	360	GCCGGGCGCGGTGGCTCACGCCTGTAATCCCAGCACTTTGGGAGACCCAGGTGGGCGGATCACGAGGTCAGGAGATCAAGACCATCCTGGCTAACACGGTGAAACCCCGTCTCTACTAAAAATAT--AAAAAATTAGCCGGGCTTGGTGGCAGGCGCCTGTAGTCCCAGCTACTTGGGAGGCTGAGGCAGGAGCATGGCGTGAACCTGGGAGACGGAGCTTGCAGTGAGCCGAGATCTTGCCACTGCACTCCAGCCTGGGCGACAGAGCGAGACTGTGTCTCAAAAAAGAAAAA	GCCGGGCGCGGTGGCTCACGCCTGTAATCCCAGCACTTTGGGAGACCCAGGTGGGCGGATCACGAGGTCATGAGATCGAGACCATCCTGGCTAACACAGTGAAACCCCGTCTCTACTAAAAATACCAAAAAAATTAGCCAGGCGTAGTGGTGGGCGCCTGTAGTCCCAGCTACTCGGGAGA-------------ATGGTGTGAACCCGGGAGGCGGAGCTGGCAGTGAGCCGAGATCGCGCCACTGCACTCCAGCCTGGGCAACTGAGTGAGACTCCATCTCAAAAAAAAAAAA	chr5:41926395-41926686	chr5:41930776-41931056
FBXW8	NM_153348	+	chr12:117383169-117402659	chr12:117365933-117383168	17236	chr12:117402660-117423010	20351	NM_153348_intron_1_0_chr12_117365933_f(+)	NM_153348_intron_4_0_chr12_117402660_f(+)	74.297	249	45	6	14250	14492	6517	6282	7.11e-37	150	TTTTTTTTTTTTTTCCGAGACAGAGTCTTGCGCTGTTGCCCAGGCTGGAGTGCAATGGCGTGATCTTG----GCTCACTGCCACCTCTGCCTCCTGGGTTCAAGTGATTCTCCTGCCTCAGCCTCCCGAGTAGCTGGGATTACAGGTGCACGCCACCATGTCCAGCTAGTTTTTTATATTTTTAGTCGAGATGGGGTTTCACCATGTTGGCCAGGCTGGTCTTGAACTTCTGACCTC--GTGATCCACC	TTTTTTTTTTTTTT----GACTGGGTCTTGCTCTGTTGCCCAGGCAGAAATGCAGCAGAGCAATCACGCACAGCTCACTGCAGCAACT---TCCAGGGCTCAAGTGATCCTCCCACCTCAGCCCGCCAAGTAGCTGGGACCACAGGTGCACCCCACCATGCCCAGCTAGTT-----CATTTTTTGTAGAGACGGAGGCTCACTATGTTGCCCAGGCTGGTC-TCAACTCCTGGGCTCAAGAGATCCTCC	chr12:117380182-117380424	chr12:117408941-117409176
FCHSD2	NM_014824	-	chr11:72695133-72700142	chr11:72632996-72695132	62137	chr11:72700143-72712034	11892	NM_014824_intron_11_0_chr11_72632996_r(-)	NM_014824_intron_14_0_chr11_72700143_r(-)	95.478	575	23	3	54797	55371	7637	7066	0	910	ATTCCTCAGGGATCTAGAACTAGAAATACCATTTGACCTAGCCATCCCATTACTGGGTATATACCCAAAGGATTATAAATCATGCTGCTATAAAGACACACGCACACGTATGTTTATAGCGGCATTATTCACAATAGCAAAGACTTGGAACCAACCTAAATGTCCAACAATGATAGACTGGATTAAGAAAATGTGGCACATATACACCATGGAATACTATCCAGCCATAAAAAATGATGAGTTCATGTCCTTTGTAGGGACATGGATGAAGCTGGAAACCACCATTCTCAGCAAACTATCGCAAGGACAAAAAACCAAACACCGCATGTTCTCACTCATAGGTGGGAATTGAACAATGAGAACACATGGACACAGGAAGGGGAACATCACACATCGGGG…	ATTCCTCAGGGATCTAGAACTAGAAATACCATTTGACCCAGCCATCCCATTACTGGGTATATACCCAAAGGATTATAAATCATGCTGCTATAGAGACACATGCACACATATGTTTATTGTGGCACTATTCACAATAGGAAAGACTTGGAACCAACCCAAATGTCCAACAATGATAGACTGGATTAAGAAAATGTGGCACATATACACCATGGAATACTATGCAGCCATAAAAA-TGATGAGTTCATGTCCTTTGTAGGGACATGGATGAAGCTGGAAACCATCATTCTCAGCAGACTATCGCAAGGACAAAAAACCAAACACCGCATGTTCTCACTCATAGGTGGGAATTGAACAATGAGAACACATGGACACAGGAAGGGGAACATCACACACTGGGG…	chr11:72639762-72640336	chr11:72704398-72704969
FDFT1	NM_004462	+	chr8:11666303-11689179	chr8:11660441-11666302	5862	chr8:11689180-11695896	6717	NM_004462_intron_0_0_chr8_11660441_f(+)	NM_004462_intron_6_0_chr8_11689180_f(+)	76.623	308	52	2	1676	1966	4497	4193	5.18e-65	241	TTTTTTTTTTTTTTTGAGATGGAGTCTTGCTCTGTTACCCAGGCTGGAGTGCAGTGGTGGCGGGACCTCAGCTAGATGCAGCCTCCGCCTCCTGGGTTCAAGCAATTCTCCTGCCTCAGCCTGCTGAGTAGCTGGGATTACAGGCACCTGCCACTACGCCCGGCTGA-----------------TTTTTTGGTATTTTTAGTAGAGACGGGGTTTCACCATGTTGGTGAGGCTGGTTTTGAACTCTTGACCTCAAGTGATCTGCTCGCCTTGGTCTCCCAAAGTGCTAGGATTACAGGCGTGAGCCAC	TTTTTTTTTTTTTTTAAGATGGTGTCTCGCTCTGTCACCCAGGCTAGAGTGCAGTGGTGCA---ATCTTGGCTCACTGCAGCCTCCACTTCCCAGGTTCATGCGATTCTCCTGCCTCAGCCTCCCAAGTAGGTGGGATTACAGGCACCTGCCACCATGCCCAACTAACTTTTGTATTTTTTTTTTTTTTTTTTTTTTTTAGTAGAGACAGGGTTTCATCACATAAGTCAGGCTGGTTTCGCACTCCTGACCTCAAGTGATCCGCCTGCCTCAGCCTCCCAAAGTGCTGAGATTAGAGGCATCAGCCAC	chr8:11662116-11662406	chr8:11693372-11693676
FGGY	NM_018291	+	chr1:59805630-59844509	chr1:59787423-59805629	18207	chr1:59844510-59922632	78123	NM_018291_intron_1_0_chr1_59787423_f(+)	NM_018291_intron_4_0_chr1_59844510_f(+)	85.016	307	44	2	2519	2825	45734	45430	3.01e-93	340	TTTTTTTTTTTTTTTTTTTTTTTTTTGAGACGGAGTCTCGCTCTGTCGCCCAGGCTGGAGTGCAGTGGCGGGATCTCGGCTCACTGCAAGCTCCGCCTCCCGGGTTCACGCCATTCTCCTGCCTCAGCCTCCCAAGTAGCTGGGACTACAGGCGCCCGCCACTACGCCCGGCTAATTTTTTGTATTTTTAGTAGAGACGGGGTTTCACCGTTTTAGCCGGGATGGTCTCGATCTCCTGACCTCGTGATCCGCCCGCCTCGGCCTCCCAAAGTGCTGGGATTACAGGCGTGAGCCACCGCGCCCGGCC	TTTTATTTTATTTATTTATTTTTTAAGAGACAGAGTCTCACTCTGTCGCC-AGGCTGGAGTGCAGTGGCGCGATTTTGGCTCACTGCAACCTCTGCCTCTCGGGTTCAAGCGATTCTCCTGCCTCAGCTTCCCGAGTAGCTGGAATTACAGGCGTGTGCCACCACGTCCAGCTAATTTTT-GTATTTTTAATAGAGACGGGGTTTCACCATGTTGAGCAGGACAGTTTCAATCTCTTGACCTCATGATTCGCCTGCCTCGGCCTCCCAGAGTGCTGGGATTACAGGCGTGAGCCACAGTGCCCGGCC	chr1:59789941-59790247	chr1:59889939-59890243
FIP1L1	NM_030917	+	chr4:54265897-54294350	chr4:54257666-54265896	8231	chr4:54294351-54308819	14469	NM_030917_intron_8_0_chr4_54257666_f(+)	NM_030917_intron_12_0_chr4_54294351_f(+)	82.201	309	53	1	4414	4720	4239	3931	1.38e-84	307	TTTTATGATTTTTTTTTTTTTCTTGAGACAGAATTTCACTCTTGTTGCCCATGCTGGAGTGCAATGGTGTGATCTTGGCTCACTGCAACCTCTACCTCCTGGGTTCAAGTGATTCTCCTGCCTCAGCCGCCCGAGTAGCTGGGATTACAGGTGTATACCACCACATC--TGTATGTTTTTTGTATTTTTAGTAGAGACAGGGTTTTGCCATGTTGGCCAGGCTGGTCTCTAACTTCTGACCTCAGGTGATCCACCCGCCTCGGCCTCCTGAAGTGTTGGGATTACAGGCGTGAGCCACTGCACCTGGCC	TTTTTTTTTTTTTTTTTTTTTTTTGAGATGGAGTTTTGCTCTTGTCGCCCAGGCTGGAGTGCAATGGTGTGATCTCGGCTCACTGCAACCTCTGTCTCCTGGGTTCAAGTGATTCTCCTGCCTCAGCCTCCTAAGTAGCCAGGACTACAGGTGTATGCCACCACACCCAGCTAATTTTTTCATATTTTTAGTAAAGATGGAGTTTCACCATGTTGGCCAGGCTGATCTTGAACTTCTGACCTCAGGTGATCTTCCTGCCTCAGCCTCCCAAAATGCTGAAATTACAGGTATGAGCCACCATGCCTGGCC	chr4:54262079-54262385	chr4:54298281-54298589
FKBP5	NM_004117	-	chr6:35586873-35610620	chr6:35565182-35586872	21691	chr6:35610621-35656580	45960	NM_004117_intron_5_0_chr6_35565182_r(-)	NM_004117_intron_9_0_chr6_35610621_r(-)	76.19	630	125	12	101	716	32196	31578	2.17e-120	428	GGCTGTGCGCAGTGACTCACGCCTGTAATCCCAGCACTTTGGGAGGTCGAGGCGGGTGGATTGCCTGAGCTCAGGAGTT-------TGAGACCAGCCTGGCCAGCATGGCGAAACCCCATCTCTACTAAAAATACAAAAAACTAGCCAGGTGTGGTGGTGCACGCCTGTATTCCCAGCTACTCGGGAGGCTGAGGCATGAGAATCACTTGAACCCGGGAGGCAGGGGTTGCAGTGAGTCGAGATGGTGCTACTGCACTCCAGCCTGGATGACAAAGCAAGACTCTGTCTCAAAAAAAAAGTATTGAATATATCTCAAAGATAGTCTTAGCTGGGCACAGTGGCTCATGCCTGTAATTCCAGCACTTTGGGAGGCCGAGGCAGGAGGATCTCTTGAGCTT…	GGCTGGGCAAAGTGGCTCATGCCTGTAATCCCAGCACTTTGGGAGGCCGAGGCAGGTGGATCACTTGAGGTCAGGAGTTCGAGATTTGAGACCAGCCTGGCCAACACAGTGAAAACCCATCTCTACTAAAAATACAAAATT-TAGCAGGGCATGGTGGCGCGTGCCTGTAATCCCAGCCACTCAGGAGGCTGAGGCAGGAGAATTGCTTGAACCCGGGAGGTGGAGGTTGCAGTGAGATGAGATCGTGCCACTGCACTCCAGCCTGG-GGAAACAGCAAGACTCCGTCTCAAAAAAAAAAAAAAGAAAAAA---GAAAAAGAAAAAAAGCCGGGCACGGTGGCTCACGGCTGTAATCCTAGCACTTTGGGAGGCTGAGGTGGGTGGATCAC--AAGGTC…	chr6:35586157-35586772	chr6:35624385-35625003
FLCN	NM_144997	-	chr17:17118299-17122523	chr17:17117171-17118298	1128	chr17:17122524-17124850	2327	NM_144997_intron_0_0_chr17_17117171_r(-)	NM_144997_intron_5_0_chr17_17122524_r(-)	82.022	267	42	3	370	631	1970	1705	7.84e-71	257	TTTTTATTTTTTATTTTTTTTGAGTCAGAGTTTGGCTCTTGTTGCCCAGGCTGGAGTGCAATGGCATGATCTTGGCTCACCACAACCTCCGCCTCCCGGGTTCAAGCGATTCTTCTGCCTCAGCCTCTGGAGTAGCTGGGATTACAGGCACCCACCACCATGCCTGGCTAA----TATTTGTATTTTTAGTAGAGACAGGGTTTTAGC-ATGTTGGCCAGGCTGGTCTTGAACTCCTGACTTCGTGATCCGCCCACCTTGGCCTCCC	TTTTTTTTTTTTTTTTTTTTTGAGACGGAGTCTCACTCT-GTCGCACAGGCTGGAGTGCAGTGGCGCAATCTCGGCTCACTGCAACCTCCGCCTCCTGGGTTCAAGCGATTCTTCTGCCCCAGCCTCCCAAGTAGCTGGGACTACAGGCACCTGCCACCATGTCCGGCTAACTTTTTTTGGTATTTTTAGTAGAGACGGGGTTTCACCGTTATCTGCCAGGCTGGTCTCAAACTCCTGACCTCATGATCCCCCGACCTCGGCCTCCC	chr17:17117668-17117929	chr17:17122881-17123146
FLNB	NM_001457	+	chr3:58062773-58067503	chr3:57994584-58062772	68189	chr3:58067504-58080562	13059	NM_001457_intron_0_0_chr3_57994584_f(+)	NM_001457_intron_3_0_chr3_58067504_f(+)	86.711	301	36	3	22387	22687	2433	2137	5.92e-97	352	TTATTTATTTATCTTTTTCACATGGAGTCTCACTCTGTCGCCCAGGCTGGAGTGCAGTGTTGCGATCTCGGCTCACTGCAAGCTCCGCCTCCCGGGTTCGCGCCATTCTCCTGCCTCAGCCTCCCGAGTAGCTGGGACTACAGGCGCCCGCCACCACGCCTGGCTAATTTTTTGTATTTTTAGCAGAGACGGGGTTTCACTGTGTTAGCCAGGATGGTCTCAATCTGCTGACCTTGTGATCTGCCTGCCTCGGCCTCCCAAAGTGCTAGGGGATTACAGACGTGAGCCACCGTGCCCTGCC	TTTTTTTTTTTTTTTTTTGAGACAGAGTCTCGTTCTGTCACCCAGGCTGGAGTGCAGTGGCGCGATCTCGGCTCACTGCAACCTCCGCCTCCCAGGTTCAAGCAATTCTCCTGCCTCAGCCTCCCGAGTAGCTGGGACTACAGGCTTGTACCACCACGCCAAGCTAA-TTTTTGTATTTTTAGTAGAGATGGGGTTTCACCTTGTTAGCCAGGATGGTCTCAATCTTCTGACCTTGTGATCTGCCTGCCTCAGCCT-CCAAAGTGCTA--GGATTACAGGTGTGAGCCACCAAGCCCGGCC	chr3:58016970-58017270	chr3:58069640-58069936
FLVCR1	NM_014053	+	chr1:213037067-213046160	chr1:213032533-213037066	4534	chr1:213046161-213056712	10552	NM_014053_intron_0_0_chr1_213032533_f(+)	NM_014053_intron_2_0_chr1_213046161_f(+)	81.009	337	31	4	2478	2782	5735	5400	2.93e-92	331	TTTATTTATTTATTTATTTTGAGATGGAGTCTTGCTCTGTCCCCCAGGCTGGAGT-GCAGTGGCGCGATCTTGGCTCACTGCAAGCT----------------------CTG---------CCTCCCGGGTTCATGCCATTCTCCTGCCTCAGCCTCCCGTGTAGCTGGGACTACAGGCACCCGCCTCCACACCCGGCTAATTTTTTGTATTTTTTAGTAGAGACTGGGTTTCACCATGTTAGCCAGGATGGTCTCGATCTCCTGACCTCGTGATCCCCCCACCTCGGCCTCCCAAAGTGCTGGGATTACAGGTGTGAGCCACCGCGCCTGGCCTCT	TTTTTTTTTTTTTTTTTTTTGAGACGGAGACTCACTCTGTCGCCCAGGCTGGAGTTGCAGTGGTGCGATCTCAGCTCACTGCAAGCGGACTTACTGCAAGTGCCTCTCACTGAGAGGCGGACCTCTCAGGTTCACGCCATTCTCCTGCCTCAGCCTCCCGAGTAGCTGGGACTACAGGCACCCACCACCATGCCCGGCTCATTTTTTGTATTTTT-AGAAGAGACAGGGTTTCACCATGTTAGCCAGGATGGTCTCGATCTCCTGACCTCGTGATCCGCCCGCCTCGGCCTCCCAAAGTTCTTGGATTACAGGCCTGAGCCACCGCGCCTGGTCTCT	chr1:213035010-213035314	chr1:213051560-213051895
FLVCR1	NM_014053	+	chr1:213037067-213058738	chr1:213032533-213037066	4534	chr1:213058739-213061232	2494	NM_014053_intron_0_0_chr1_213032533_f(+)	NM_014053_intron_4_0_chr1_213058739_f(+)	84.899	298	36	2	4121	4409	453	156	2.4e-93	334	GCTGGGTGCAGTGGCTCACGCCTGTAATCCCAGCACTTTGGGAGGCCGAGGCGGGCGGATCATGAGGTCAGGAGTTCGACACCAGCCTGACCAACATGGTGAAACCCCGTCTGTACTAAAA---TACAAAAATTAGCTGGGCGTTGTGGCGCGCGCCTGTAATCCCAGCTACTCAGGAGGCTGAGGCAGGAGAATTGCTTGAACCTGGGAGGGAGAGGTTGCAGTGAGCCAAGATTGCGTCACTGCACTCCAGCCTGGGAGAC------AGACTTTGTCTCAAAAAAAAAAAAAAGAA	GCTGGGCGCGGTGGCTCACGCCTGTAATCCCAGCACTTTGGGAGGTCGAGGCGGGTGGATCACAAGGTCAGGAGATCGAGACCATCCTGGCTAACAAGGTGAAACCCCGTCTCTACTAAAAATATAAAAAAATTAGCCGGACATGGTGGCGGGTGCCTGTAGTCCCAGCTACTCGGGAGGCTGAGGCAGGAAAATGGCGTGAAGCCGGGAGACAGAGGTTGCAGTGAGCCGAGATTGCGCCACTGCACTCTAGCCTGGGCGACAGAACGAGACTCCGTCTCAAAAAAAAAAAAAAAAA	chr1:213036653-213036941	chr1:213058894-213059191
FNDC3B	NM_022763	+	chr3:171830242-171851336	chr3:171757562-171830241	72680	chr3:171851337-171944660	93324	NM_022763_intron_0_0_chr3_171757562_f(+)	NM_022763_intron_2_0_chr3_171851337_f(+)	89.59	317	33	0	53478	53794	60701	60385	9.8e-118	423	CCACCCAGCTAATTTTTTTTTTTTTTTTGAGACGGAGTCTTGCTCTGTCACCCAGGCTGGAGTGCAGTGGCACTATCTTGGCTCACTGCAAGCTCCGCCTCCCGGGTTCACGCCATTCTCCTGCCTCAGCCTCCCGAGTAGCTGGGACTACAGGCGCCCGCCACCGCACCCGGCTAATTTTTTGTATTTTTAGTAGAGAAGGGGTTTCATCGTGTTAGCCAGGATGGTCTCGATCTCCTGACCTCGTGATCCGCCCGCCTTGGCCTCCCAAAATGCTGGGATTACAGGCGTGAGTCACCGCGCCCGGCCCCATCTAA	CCACTAAGATAATTTTTCTTTTTTTTTTGAGATGGAGTCTTGCTCTGTTGCCCAGGCTGGAGTGCAGTGGCGTGATCTCGGCTCACTGCAGGCTCCGCCCCCCGGGTTCACGCCGTTCTCCTGCCTCAGCCTCCCAAGTAGCTGGGACTACAGGCGCCCGCCACCTCGCCCAGCTAATTTTTTGTATTTTTAGTAGAGACGGGGTTTCACTGTGTTAGCCAGGATGGTCTCAATCTCCTGACCTTGTGATCCGCCCGCCTCAGCCTCCCAAAGTGCTGGGATTACAGACGTGAGCCACCACGCCCGACCACCACTAA	chr3:171811039-171811355	chr3:171911721-171912037
FNIP1	NM_001008738	-	chr5:131013396-131044965	chr5:131008618-131013395	4778	chr5:131044966-131052257	7292	NM_001008738_intron_4_0_chr5_131008618_r(-)	NM_001008738_intron_10_0_chr5_131044966_r(-)	75.084	297	54	4	3657	3949	3500	3220	4.58e-53	203	TTATTTTTTTGAGACGGAGTCTTGCTCTTGTTGCCCAGGCTGGAGTGCAGTGGTGTCATCTCGGCTCAGTGCACCCTCTGCCTCCTGGGTTCAAGTAATTCTCCAGCCTCAGCCTCCCAAGTAGCTGGGACTACAGGTGCCCACGACACCACCTGGCTAGT----TTTTGTATTTTTAGTAGGTACAGGGTTTTACCATCTTGGCCAGGCTGGTCTTGAACTCCTGGTCTCAAGTGATCCACCCATCTCGGCCTCTCAGAGTGCTGGAATTACAAGCGTGAGCCACTGTGCCCGGCC	TTTTTTTTTTGAGACGGAGTCTCGCTC---------AGGCTGGAGTGCAGTGGCACGATCTTGGCTCACTGCAAGCTCCGCCTCCCGGGTTCACGCTATTCTCCTGCCTCAGCCT-----GTAGCTGGGACTACAGGCGCCCGCCACCACGCCCGGCTAATTTTCTTTTGTGTTTTACAAAAGAATGGGGTTTCACCATGTTAGCCAGGATGGTGTCAATCTCCCGGCCTC--GTGATCTGCCCGCCTTGGCCTCCCAAAGTGCTGGGATTACAGGCGTGAGCCACCGCGCCCGGCC	chr5:131009447-131009739	chr5:131048758-131049038
FOCAD	NM_017794	+	chr9:20715321-20740339	chr9:20694564-20715320	20757	chr9:20740340-20758088	17749	NM_017794_intron_2_0_chr9_20694564_f(+)	NM_017794_intron_6_0_chr9_20740340_f(+)	82.155	297	50	2	15752	16047	16886	16592	1.11e-78	291	CTGGGCACGGTGGCTCACACCTGTAATCGCAGCACTTTGGGAGGCCGAGATGGGCAGATCACCTGAGGTCAGGATTTTGAGACCAGCCTCGCCAACATGGTGAAACCCCTCCTCTACTAAAAATACAAAAAATTAGCCAGGCGTGGTGGCGGGCACCTGTAATCCCAGCTACTCTGGAGGCTGAGGCAGGAGAATTGCTTGAAC-CCAGAGGTGGAGGCTGCAGTGAGCTGGTATCACGCCATTTCACTCTAGCCTGGGCAACAAAAGCGTAACTCTGTCTCAAAAAAAAAAAATAA	CTGGACGCGGTGGCTCACGCCTGTAATCCCAGCACTTTGGGAGGCCAAGATGGGTGGATCACCTGAGGTTGGGAGTTCGAGACCAGCCTGACCAACATGGAGAAACCCTGTCTCTACTAAAAATAC--AAAATTAGCCGGGAATGGTGGCGCATGCCTGTAATCCCAGCTACTCAGGAGGCTGAGGAAGGTGAATCACTTAAACTTGGGAGGCGGAGGTTGCGGTGAACTGATATTATGCTATTGCACTCCAGCCTGGGCAACAAGAGCAAAACTCCATCTCAAAAAAAAACATTAA	chr9:20710315-20710610	chr9:20756931-20757225
FOXN2	NM_002158	+	chr2:48573340-48573890	chr2:48555842-48573339	17498	chr2:48573891-48586185	12295	NM_002158_intron_1_0_chr2_48555842_f(+)	NM_002158_intron_2_0_chr2_48573891_f(+)	81.818	297	42	4	9697	9991	7860	7574	7.13e-78	286	TTTTTTTTTTTTTGAGACGGAATCTCGGAATCTTGCTCTGTCGCCCAGGCTGGAGTGCAGTGGCGCGATCTCAGCTCACTACAAGCTCCGCCTCCTGGGTTCACGCCATTCTCCTGCCTCAGCCTCCCCAGCAGCCGGGACCACAGCCGCTCGCCACCAGGCCCAGCTAATTTTCTGTATTTTTAGTAGAG--GGGGTTTCACCGTGCTAGTCAGGATGGTCTCAATCTCCTGACCTCATGATCCGCCCGCCTCTGCCTCCCAAAGTGCTGAGATTACAGGCATGAGCCACCGCGCC	TTTTTTTGTTTTTGAGACGAAGTCTCG--------CTCTGTTGCC-AGGCTGGAGTGCAGTGGCACAGTCTCGGCTCACTGCAACCTCTGCCTCCTGGGTTCAAGTGATTCTCCTGCCTCAGCCTCCCAAGTAGCTGGGATTACAGGCACACGCCACCACACCCAGCTAATTTT-TGTATTTTTAGTAGAGATGGGGTTTCACTCTGTTGGCCAGGCTGGACTTGACCTCTTGACCTCGTGATCCGCCCACCTCAGCCTCCAAAAGTGCTGGGATTACAGGTGTGAGCCACCGCGCC	chr2:48565538-48565832	chr2:48581464-48581750
FOXRED1	NR_037648	+	chr11:126142864-126143349	chr11:126141553-126142863	1311	chr11:126143350-126144821	1472	NR_037648_intron_1_0_chr11_126141553_f(+)	NR_037648_intron_3_0_chr11_126143350_f(+)	81.879	298	51	2	307	604	1207	913	1.72e-80	288	TTTTTTTTTTTTTTTTGAGACAGAGTCTTGCTCTGTCACCCAGGCTGGAGTGCAATGGCACAATCTCAGCTCACTGCAACCTCCACCTCCCAGGTTCAAGTGATTATCCCACCTCCGCCCCCTGAGTAGCTGAGATTACAGGGACACACCCTGATGCCCAGCTATTTTTTGTATTTTTAGTAGAGATGAGGTTTCACCATGTTGCCTAGGCTGGTCTTGAACTCCGAACCTCAAGTGATCTGCCCGCCTTGGCTTCTCAAAGTGCTGGGATTACAGGCATGAGCCACCATTCCCAGCC	TTCTTTTTTTTTTTTTCAAT--GAGTCTGGCTCTGTCACCCAGGCTGGAGTGCAGTGGCGCGATCTTGGCTCACTGCAACCTCCTCCTCCCGGGTTCAAGCGATTCTCCTGCTTCAGCCTCTGGAGTAGCTGGGACTACAGGCACACGCCACCACACCCAGCTAATTTTTGTATTTTTAGTAGAGATGAGGTTTCACCA-GTTGGCCAGGCTGGTCTCGAACTCCTGACCTCAGGTGTTCCATCTGCCGTGGCCTCCCAAAATGCTGGGATTACAGGCATGAGACACTGCACCCAGCC	chr11:126141859-126142156	chr11:126144262-126144556
FUK	NM_145059	+	chr16:70497072-70497677	chr16:70488534-70497071	8538	chr16:70497678-70499028	1351	NM_145059_intron_0_0_chr16_70488534_f(+)	NM_145059_intron_2_0_chr16_70497678_f(+)	87.903	248	30	0	8067	8314	843	596	9.02e-87	313	TGCAGTGGCGCGATCTTGGCCCACTGCAGCCTCCGCCTCCTGGGTTCAAGCGATTCTCCTGCTTCAGCCTCCCGAGTAGCTGGGATTACAGGCATGCCCCGCCACACCCGGCTAATTTTTGTATTTTTAGTAGAGACGGGGTTTCACCATGTTGGCCAGGCTGGTCTCCAACTCCTGACCTCAGGTGATCCCCCCACCTCAGCCTCCCAAAGTGCTAGGATTGCAGGCATGAGCCTCTGCACCCGGCC	TGCAATGGCATGATCTCAGCTCACTGCAACCTCCACCTCCTGGGTTCAAGCGACTCTCCTGCCTCAGCCTCCCGAGTAGCTGGGATTACAGGTGTGTGCAACCAGGCCCAGCTAATTTTTGTATTTTTAGTAGAGACGGGGTTTCATCACGTTGGTCAGGCTGGTCTCCAACTCCTGACCTCAGGTGATCCACCCACCTCGGCCTCCCAAAGTGCTGGGATTAAAGGCATGAGCCACCGCGCCCGGCC	chr16:70496600-70496847	chr16:70498273-70498520
FUK	NM_145059	+	chr16:70502752-70505255	chr16:70501870-70502751	882	chr16:70505256-70506443	1188	NM_145059_intron_7_0_chr16_70501870_f(+)	NM_145059_intron_12_0_chr16_70505256_f(+)	78.292	281	56	2	172	447	758	478	3e-62	228	CCAGGCGGGCACGGTGGCTAACGCCTGTAATCCCAGCACTTTAGGAGGCTGAGGCGGGTGGATCAGTTGAGGTCAGGAGTTCGAGACCAGTCTGGGCAACGTGGTGAAACCCTGTCTCTACT---AAATAC--AACAATTAGCTGAGCATGGTGGTGTGTGCCTGTAATCCCAACTACTTGAGAGGTAGAGGCTCGAGAATCGCTTGAACCCAGGAGGCGGAGGTTGCGGTGAGCAGAGATCGTGCCACTGCACTTCAGCCAGGGTGACAGAGCGAGACTC	CCAGCCGTGCGCGGTGGCTCACACCTATAATCCCAGCACTTTGGGAGGCCGAGGCAGGCAGATCAGTTGAGGTCGGGAGATTGAGACCATCCTGGCTAACGCGGTGAAACCTCATCTCTACTAAAAAATACAAAAAAATTTGCCAGGCGTGGTGGTGGGCGCCTGTACTCCCAGCTACTCAGGAGGCTGAGGCAGGAAAATGGCGTGAACCCGGGAGGCAGAGCTTGCAGTGAGCCAAGATTGCGCCACTGCACTCCGGCCTGGGAGACAGAGTGAGTCTC	chr16:70502041-70502316	chr16:70505733-70506013
FUT10	NM_032664	-	chr8:33230162-33247316	chr8:33230323-33246480	16158	chr8:33247317-33310733	63417	NM_032664_intron_0_0_chr8_33230323_r(-)	NM_032664_intron_1_0_chr8_33247317_r(-)	75.941	611	122	11	2750	3352	18005	17412	1.1e-115	412	TTTTTTTTTTTTTTTTTTTTTTTTTGAGATGGAGCCTTGCTGTGTTGTCCAGGCTGGAGTGTAGTGGCGTGATCTCGGCTCACTGCAACCTCTGCCTCCTAGGCTCAAGCGATTCTCGTGCCTCAGCCTCCCGAGCAGCTGGGATTACAAGCGCATGCCACCACACCCGGCTAATTTTTGTATTTTTAGTAGAGACAGAGTTTCCGCCATGTTGACCAGGCTGATCTCGAACTCCTGACCTCAGGTGATCCACCGGCCTCGGCCTCCCAAAGCTCTGGGATTACAGGCATCAGCCACTGCGCCCAGCCACCAGTTTTCATTTGCACTTATTTT---ACAGGATTCGTTCTATATGGCACAACGTAAAGT-AAGCTACTTAAGTATGTTTCATT----TT…	TTTTTAATTTAATTTTTTTTTTTTTGAGATGGAGTCTTGCTCTGTCACCCAGGCTGGAGGGCAGTGGCGTGATCTCAGCTCACTGCAACTGCCACCTCCCAGGTTCAAGTGATTCTTCTGCCTCAGCCTCCCAAGTAGCTGGGACTACAGGCACACACCACCGCACCTGGCTAATTTTTGTATTTTTAGTAGAGATGGGGTTT-CACCATATTGGCCAGGCTGGTCTCAAACTCCTGACTTTA--TGATCTGCCCACCTCGGCCTCCCAAAGGGCTGAGATTACAGGCGTGAGCCACCGCGCCCAGGCA--ACTTTT--TTT--TCTTTTTCTGAGACA-GAGTCTTACTCTGTCACCCAGGCTAGAGTGCAGTGTCATGATCTTGGCTCACTGCAACC…	chr8:33243129-33243731	chr8:33292729-33293322
G3BP1	NM_198395	+	chr5:151166133-151170623	chr5:151151598-151166163	14566	chr5:151170624-151173719	3096	NM_198395_intron_0_0_chr5_151151598_f(+)	NM_198395_intron_3_0_chr5_151170624_f(+)	82.857	280	41	4	13987	14259	2335	2056	1.58e-75	277	GTGGCTCACGCCTGTAATCCCAGCACTTTGGGAGGCTGAGGCGGGCAGATCA--TGAGGTCAGGAGTTTGAGACCAGCCTGGATAACATAGTGAAATCCCGTG-CTA--AAAAATACAAAAATTAGCCGGGCATGATGGCGCTTGCCAGTAGTCCCAGCTACTATGGAGGCTGAGGCAGGAGAATCGCTTGAACCTGGGAGGTGGAGGTTGTGGTGAGCCGAGATCGCACCACTGCACTCCAGCCTGGGCAACAGAG--AGACTCTGTCTCAAAAACAAA	GTGGCTCATGCCTGCAATCCCAGCACTTTGGGAGGCCGAGGCAGGCAGATCACCTAAGGTCAGGAGTTCAAGACCAGCCTGGCCAATATGGTGAAACCCCATCTCTACTAAAAATACAAAAATGAGACAGGCATAATGGCCCACACCTGTAGTCCCAGCTGCTAGGGAGGCTGAGGCGGGAGGATTGCTTGAACCCGGGAGGTGGAGGGTGCAGTAAGCCCAGACTGCACCTCTGCACTCCAGCCTGGGCGACAGAGTAAGACCTTGTCTCAAAAAAAAA	chr5:151165584-151165856	chr5:151172679-151172958
G3BP2	NM_203505	-	chr4:76573823-76581054	chr4:76572342-76573822	1481	chr4:76581055-76582107	1053	NM_203505_intron_2_0_chr4_76572342_r(-)	NM_203505_intron_6_0_chr4_76581055_r(-)	79.054	296	58	3	279	570	929	634	8.07e-67	244	TTTGTTTTTTTTTTGAGACGGAGTCTTGCTCTGTCGCC-AGGCTGGAGTACAATGGCGTGATCTCAGCTCACTGCAACCTCTGTCTCCCGGGTTCAAATGATTCCCTTGCCTCAGCCTCCCAAGTAGCTGGGATTACAGGCACACGCCACCAGGCCCAGCTAATTTTCTGTATTTTAGTAGAGACAGGG-TTTCACCATGTTGGCCAAGATGGTCTCGATCTGCTGACCTCA--TGATCTGCCCTACTCGTCCTCCCAAAGTGCTGGGATTACAGGCATGAGCCACTGTGCCCGGC	TTTTTTTTTTTTTTGAGATGGAGTCTTGTTCTGTTGCCCAGGCTGGAGTGCAGTGGTGTGATCTTGGCTCACTGCAACCTCCGCCTTCTGGGTTCAAACGATTCTCCTGCCTCAGCCTCTTGAGTAGCTGGGGTTATAGGTATGCACCATCATGCCCAGCTAATTTTTTTTTTTTAAGTAGAGATGGGGTTTTCACTGCATTGGCCAGGCTGGTCCCGAACTCCTGGCCTCAAGTGATCCACCCGCCCTGGCCTCCCAAAACACTGGGATTCCGGGCATGAGCCACCGCGCTCGGC	chr4:76573253-76573544	chr4:76581179-76581474
GALK2	NM_002044	+	chr15:49517402-49584734	chr15:49509511-49528047	18537	chr15:49584735-49611800	27066	NM_002044_intron_2_0_chr15_49509511_f(+)	NM_002044_intron_7_0_chr15_49584735_f(+)	80.104	578	103	7	6245	6817	25367	24797	4.11e-143	504	AGTCCTCAGTGTCTATTGTTCCCATCTT--TATGTCCCTGTGTACTCATATTTAGCTCCCACTTATAAGTGAGAACATGCAGCAGTACTTGATTTTCT--TCCTGTGTTAATTTGCTTAGGACTATAGCCTCCAGCTGCATCCATGTTGTCGCAAAGGATATGATTTCATCCTTTTT-ATGGCTGCATAGTATTCCCTGGTGTATGTATACCACAGTTTCTTTATCCAGCCCACCATTGATGGGCACCTGCGTTGATTCCATGTGTTTGCTATGGTAAATAGTGCTTCAATGAACATATGAGTGCATGTGTCTTTTTTTTTTTAGAATAATTTATTTTCCTATGGGTATATACCCAGTAATGGGATTGCTGGGTTAAATGGTAGTTCTGTTTTAAGTTC…	AGGCCCCAGTATGTGTTGTTCCCCTTTCCCTGTGTCCATGTGTCCAT-TGTTCAACTCCCACTTATGAGTGAGAACATGTGGT-GT--TTGGTTTTCTGCTCCTGTGTTAGTTTGCTGAGAATGATAGTTTCCAGCTTCATCCATGTCCCTGTAAAGGACACGAACTCATCCTTTTTTATGGCTGCATATTATTCCATGGTGTATATGTGCCACATTTTCTTTATCCAATCTATCATTGATGGGCATTTGGGTTGGTTCCAAGTCTTTGCTATTGTGAATAGTGCTGCAATAAACATATGTGTGCATGTGTCTTTATAGT---AGAATGATTTATAGTCCTTTGGGTATATACCCAGTAATGGGATTGCTGGGTCAAATGGTCTTTCTAGTTCAAGATC…	chr15:49515755-49516327	chr15:49609531-49610101
GALK2	NM_002044	+	chr15:49517402-49620327	chr15:49509511-49528047	18537	chr15:49612003-49620148	8146	NM_002044_intron_2_0_chr15_49509511_f(+)	NM_002044_intron_8_0_chr15_49612003_f(+)	82.155	297	49	2	17458	17750	3168	2872	4.7e-79	291	TTTTTTTTTTTTT---TGAGACGGAATCTTGCTCTGTCGCCCAGGCTGGGGTGCAGTGGCACGATCTCAGCTCACTGCAACCTCTACCTCCCGGGTTCAAGCGATTCTTCTGCCTCAGCCTCCTGAGTAGCTGGGACTACAGGCTCCCACCACCACACCCAGATAA-TTTTTGTGTTTTTAGTAGAGACAGGGTTTCACCATATTGGCCAGGCTTGTCTCGAACTCCTGAACTTGTGATCCGCCTGCCTTGGCCTCCCAAAGTGCTGAGATTAGAGGTGTGAGCTGCTGCGCCTGGC	TTTTTTTTTTTTTACCTGAGATGGAGTCTTGCTCTGTCCCACAGGCTGGAGGGCAGTGTTGCGATCTCGGCTCACTGCAAGCTCTGCCTCCCGGGTTCACGCCATTCTCCCGCCTCAGCCTCCCGAGTAGCTGGGACTACAGGCGCATGCCGCCACGCTCGGCTAATTTTTTGTATTTTTAATAGAGATGGGGTTTCACCGTGTTAGCCAGGATGATCTCGATCTCCTGACCTCATGATCTGCCCGCCTTGGCCTCCCAAAGTGCTGGGATTACAGGTGTGAGCAATTGGGCCCGGC	chr15:49526968-49527260	chr15:49614874-49615170
GALK2	NM_002044	+	chr15:49528048-49575915	chr15:49509511-49528047	18537	chr15:49575916-49584523	8608	NM_002044_intron_2_0_chr15_49509511_f(+)	NM_002044_intron_6_0_chr15_49575916_f(+)	79.279	222	40	5	4166	4387	7442	7227	2.61e-44	176	AACATGATGAAGCCCTGTCTCTATTAAAAATACAAAAAATTAGCTGGGTGTGGTGGTGCGTGCCTATAATCCCAGCTACTCAGGAGGCTGAGGCAGGAGAATTGCTTGAGCCCAGGAGGTGGAGGTTGCAGTGAGCCGAGATCGTGACACTGCACTCCAGCCTGGGCAACAAGAGCAAAATCTCTGTCTTGAAAAAAATAAAAAAATTAAAAAAAAAAGAAA	AAAATGGCGAAACCTTGTCTCTACTAAAAATACAAAAA-TTAGCTGGGCGTGGTGGCATGTGCCTGACATCCCAGCTACTCAGGAGGCTGAGGAATGAAAATTGCTTGAACCCAGGAGGCAGAGGTTGCAGTGAGCGGAAGTCATGCCACTGTGCTCCGGCCTGGGTGATGA-AGTGAGA-CTCGGTC-TCAAAAAAACAAAACAA--AACAAAAAAACAAA	chr15:49513676-49513897	chr15:49583142-49583357
GANAB	NM_198335	-	chr11:62396241-62407203	chr11:62394826-62396240	1415	chr11:62407204-62414033	6830	NM_198335_intron_6_0_chr11_62394826_r(-)	NM_198335_intron_23_0_chr11_62407204_r(-)	83.871	310	35	6	256	556	5506	5203	8.17e-90	320	AGGCCGGGCACAGTGGCTCA---CAC--CTGTAATCCCAGCACTTTGGGAGGCCGAGGTGGGCAGATCACCTGAGGTCAGGAGTTTGAGACCAGCCTGGCCAACATGGCAAAACCCCATCTCTACTAAAAATACAAAAATTAGCTGGGCAT--CATGGCGC--CTGTAATCCCAGCTACTCGGGAGGCTGAGGCATGAGAATCACTTGAACCCAGGAGGTAGAGGTTGCAGTGAGCCGAGATTGCTCTGCTGCATTCTAGCCTGGGTGACAGAGGGAGACTCCATCTCAAAAAAATGAAAAAAAAAAAAA	AGGCCGGGCGCAGTGGCTCATGTCACGTCTGTAATCCCACCACTTTGGGAGGCTGAGGCGGGTGGATCACTTGAGGTCAGGAGTTCAAGACCAGCCTGGCCAACATGATGAAACCCCATCTCTACTTAAAATACAAAAATTAGCTGGGCATGGCGTTGAGCATCTGTAGTGACAGCTACTCGGGAGGCTGAGGCATGAGAATCGCTTGAACCCGGGAGGCAGAGGTTGCAGTGAGCCAAGATTGTGCTACTGCACTCCAGCCTAGGTGATGGAGCAAAAC----TCTCAGAAAAA--AAAAAAAAAAAAA	chr11:62395685-62395985	chr11:62408528-62408831
GCLM	NM_002061	-	chr1:94360170-94367225	chr1:94354716-94360169	5454	chr1:94367226-94370078	2853	NM_002061_intron_0_0_chr1_94354716_r(-)	NM_002061_intron_4_0_chr1_94367226_r(-)	79.798	297	55	5	339	633	2344	2051	1.82e-67	248	TTGATTTTTTTAGTTTTGAGATGGAGTCTTGTTCTGTCGCCCAGGCTGGAGTGCAGTAGCATGATCTCAACCTGACTGCAGTCTCCACCTCCCGGACTCAAG-CTCTCCTCCTGCCTCAGCCTTCCGAGTAGCTGGGACTACAGGCGCATACCACCACACTTAGCTAA-TTTTTCTATTTTTTGCAGAGACAGGGTTTCACCATGTCACCCAGGCTGGGCTTGAATTTCTGGACTCAAGCAATTCCCCCACCTCGGCCTCCCAAGGTGCTGGGATTTTAGGCATGAGCCACTGTGCC	TTGTTTTGTTTTGTTTTGAGACAGAGTCTCGCTCTGTCGCCCAGGCTGGAGTGCAGTGGCACGATCTC-GGCTCACTGCAAGCTCTGCCTCCCGGGTTCACGCCATTCCTCCTGCCTCAGTGTCCCGAGTAGCTGGGACTACAGGTGCACGCCGCCACGCCTGACTAATTTTTTGTATTTTTAGTAGAGACAGGGTTTCACCGTGTTAGCCAGGATGGTCTCG-ATCTCCTGAC-CTTGTGATCCGCCCACCTCGGCCTCCCAAAGTGCTGGGATTACAGGCATGAGCCACCGCGCC	chr1:94359537-94359831	chr1:94367735-94368028
GDA	NM_004293	+	chr9:74810416-74817658	chr9:74764599-74810415	45817	chr9:74817659-74825602	7944	NM_004293_intron_0_0_chr9_74764599_f(+)	NM_004293_intron_2_0_chr9_74817659_f(+)	85.762	302	41	1	15938	16239	1368	1069	3.07e-96	349	GGGCATGGTGTCTGATGCCTGTAATCCCAGCACTGTGGGAGGCCGAGGTGGGCGGATCATCGGAGATCAGGAGTTCAAGACCAGCCTGGCCAACATGGTGAAACCCCGTCTCTACTAAAAATACAAAAATTAGCCGGGCATGATGGCAGGTGCCTGTAATCCCAGCTACTTGGGAGGCTGAGGGGGGAGAACTGCTCGAATCCGGGAGGTGGAGGTTGCAGTGAGCTGAGATCATGCCATTGCACTCCAGCCTGGGTGACAGAGCAAGACTCTGTCTCAAAAAAAAAAAAAACAACAAAAAA	GGGCGCGGTGGCTCATGCCTGTAATCCTGACACTTTGGGAGGCCGAGGTGGGTGGATCAT--GAGGTCAGGAGTTCAAGACCAGCCTGAGCAATATGGTGAAACCCCGTCTCTACTAAAAATAGAAAAATTAGCTGGGTGTGGTGGCAGGTGCCTGTAATCTCAGCTACTTGGGAGGCTGAGGCAGGAGAATCACTTGAATCTGGGCAGCAGAGGTTGCAGTGAGCCGAGATCATGCCACTGCACTCCAGCTTGGGTGACAAAGTGAGACTCTGTCTCCAAAAAAAAGAAGAAAAAAAAAAA	chr9:74780536-74780837	chr9:74818727-74819026
GDA	NM_004293	+	chr9:74810420-74834422	chr9:74810505-74817486	6982	chr9:74834423-74838035	3613	NM_004293_intron_1_0_chr9_74810505_f(+)	NM_004293_intron_5_0_chr9_74834423_f(+)	79.868	303	46	5	2669	2958	3502	3202	5.33e-71	262	GGGCCGGGTGCGGTGGCTCACACCTGTAATCCCAGCACTTTGGGAGGCCGAGGCAGGCGCATCAC--GAGGTCAGG-AGATCGAGACTGTCCTGGCTAACACGGTGAAACCCCATCTCTACTAAAAA-TACAAAACATTAGCCGGGCATGGTGGTGGGCCCCTGTAGTCCCAGCTACTCGGGAGGCTGATGCAGGAGAATGGCTTGAACCTGGGAGGCAGAGGTTGCAGTGAGCCGAGATCGCACCACTGCACTACAGCCT---------GAGTGAGACTCCATCTCAAAAAAAAAAAAAAAA	GGGCCAGGTGTGGTGGCTCACACCTGTAATCCCAGCACTTTGAGAGGCCAAGGCAGGTGGATCACCTGAGGGCCGGGAGTTCGAGACCAGCCTGACCAACATGGAGAAACCCTGTCTCTGCTAAAAAATACAAAA--TTAGCTGGGCGTGGTGGCGCATGCCTGTAATCCCAGCTACTCGGGAGGCTGAGGCAAGGGAACTGCTTGAACCTAGGAGGCGGAGGTTGTGGTGAGCCGAGATCTCACCATTGCACTCCAGTCTAGACAACAAAAGAGAAACTCAGTCTCAAAAAAAAACAAAAAA	chr9:74813173-74813462	chr9:74837624-74837924
GDA	NM_004293	+	chr9:74817487-74834422	chr9:74810505-74817486	6982	chr9:74834423-74838035	3613	NM_004293_intron_1_0_chr9_74810505_f(+)	NM_004293_intron_5_0_chr9_74834423_f(+)	79.868	303	46	5	2669	2958	3502	3202	5.33e-71	262	GGGCCGGGTGCGGTGGCTCACACCTGTAATCCCAGCACTTTGGGAGGCCGAGGCAGGCGCATCAC--GAGGTCAGG-AGATCGAGACTGTCCTGGCTAACACGGTGAAACCCCATCTCTACTAAAAA-TACAAAACATTAGCCGGGCATGGTGGTGGGCCCCTGTAGTCCCAGCTACTCGGGAGGCTGATGCAGGAGAATGGCTTGAACCTGGGAGGCAGAGGTTGCAGTGAGCCGAGATCGCACCACTGCACTACAGCCT---------GAGTGAGACTCCATCTCAAAAAAAAAAAAAAAA	GGGCCAGGTGTGGTGGCTCACACCTGTAATCCCAGCACTTTGAGAGGCCAAGGCAGGTGGATCACCTGAGGGCCGGGAGTTCGAGACCAGCCTGACCAACATGGAGAAACCCTGTCTCTGCTAAAAAATACAAAA--TTAGCTGGGCGTGGTGGCGCATGCCTGTAATCCCAGCTACTCGGGAGGCTGAGGCAAGGGAACTGCTTGAACCTAGGAGGCGGAGGTTGTGGTGAGCCGAGATCTCACCATTGCACTCCAGTCTAGACAACAAAAGAGAAACTCAGTCTCAAAAAAAAACAAAAAA	chr9:74813173-74813462	chr9:74837624-74837924
GFM2	NM_170691	-	chr5:74041503-74046492	chr5:74037435-74041502	4068	chr5:74046493-74047192	700	NM_170691_intron_9_0_chr5_74037435_r(-)	NM_170691_intron_13_0_chr5_74046493_r(-)	75.532	94	18	3	2609	2700	225	135	1.05e-09	57.2	AATGTATATGGAGTTTGTTTT--GCAAGTTGAAAAGAGTTCTGGAGATTTATTGTGCAATAATGTGAAAGTACTTAACACTACTGAACTGTGCA	AATGAATAT--AGTTTCATTTCTGCAAGATAAAAA-AGTTCTGGACATCTGTTTCACAGCAATGTGATTATACTTAACACTACTAAACTGTACA	chr5:74038803-74038894	chr5:74046968-74047058
GIGYF2	NM_015575	+	chr2:233599865-233626146	chr2:233599197-233599864	668	chr2:233626147-233651859	25713	NM_015575_intron_3_0_chr2_233599197_f(+)	NM_015575_intron_9_0_chr2_233626147_f(+)	79.688	64	8	1	70	133	19781	19723	6.1e-10	57.2	AGAGGCTGAGACAGGAAGATCACTTGAGGTCAGGCCAAGAGTTCGAGACCAGCTTGAGCAACAT	AGAGGCCGAGGCGGGCAGATCACCTGAGGTCAGG-----AGTTCGAGACCAGCCTGGCCAACAT	chr2:233599266-233599329	chr2:233645869-233645927
GIGYF2	NM_015575	+	chr2:233612325-233626146	chr2:233599949-233612324	12376	chr2:233626147-233651859	25713	NM_015575_intron_4_0_chr2_233599949_f(+)	NM_015575_intron_9_0_chr2_233626147_f(+)	85.824	261	35	1	3844	4102	19817	19557	1.72e-82	302	GGCGTGGTGGCTCATGCCTGTAATCCCAGCACTTTGGGAGGCCGAGGTGGGCAGATCACCTGAGGTCAGGAGTTTGAGACCAGCCTGGCCAACATGATGAAACCCCACCTCTACTAAAAATAC--AAAGTTAGCCGGGCGTGGTGGATTGTGCCTGTAATTCTAGCTACTCAAGAGGCTGAGACAGGAGAATCGTTTGAACCCAGGAGGCGGAAGTTGCAGTGAGCCGAAATTGTGCCATTGCGCTCCAGTCTGGACAACA	GGCATGTTGGCTCATGCCTATAATCCCAGCACTTTCAGAGGCCGAGGCGGGCAGATCACCTGAGGTCAGGAGTTCGAGACCAGCCTGGCCAACATGACAAAACCCCGTTTCTACTAAAAGTACTAAAAATTAGCCTGGCCTGGTAGTGTGCGCCTGTAGTCCCAGCTACTCAGGAGGCTGAGGCAGGAGAATCACTTGAACCCGGGAGGTGGAGGTTGCAGTGAGCCGAGATTGTGCCACTGCACTCCAGCCTGGGCAACA	chr2:233603792-233604050	chr2:233645703-233645963
GLE1	NM_001499	+	chr9:131271155-131277918	chr9:131267184-131271154	3971	chr9:131277919-131284946	7028	NM_001499_intron_0_0_chr9_131267184_f(+)	NM_001499_intron_2_0_chr9_131277919_f(+)	82.428	626	78	12	2692	3293	1299	682	5.99e-176	609	AAAAAAAAATA---GTCGGGCGTGGTGGCTCACGCCTGTAATCCCAACACTTTGGGAGGCTGAGGTGGGTGGATCACCTGAGGTCAGGAGTTTGAGACCAGCCTGGCCAACATGGTGAAACCCTGTCTCTAGT-AATAATACAAAAATTAGCCGGGTGTGGTGGTCGACACCTGTAATCCCAGCTGCTCGGGAGGCTGAAGCAGGAGAATTGCTTGAACCCGGGAGGTGGAGGTTGCAGTGAGCTGAGATCGTGCCACTGCACTCCAGCCTGGG-TGAC-AGAGCAAGACTCCATCTCAAAAAAA--------------AGGCTGGGCACACAGTGGCTCACGCCTGTAATCCCAGCACTTTGGGAGGCTGAGGCGGGTGGATCGCCTGAGGTCAGGAG…	AAAAAAAAATACATGCTGGGCGCAGTGGCTTATGCCTGTAATCCCAGCACTTTGGGAGGCTGAGGTGGGTGGATCACCTGAGGTCAGGAGTTTGAGACCAGCCTGGCCAACACGGTGAAACCCCGTCTCTACTAAAAAATACAAAAATTAGCCAGGCGTGGTGGCAGGCGCCTGTAATCTCAGCTACTTGGGAGGCTCAGGCAGGAGAATTGCTGGAACCCAGGAGGCGGAGGTTGCAGTGAGCCAAGATTGCACCACTGCACTCCAGCCCGGGCTGACAACAGCAAGACTCTGTCTCAAAAAAACAAAAACAAAAAACAGGCCGGG--CACGGTGGCTCATGCCTGTAATCCCAGCACTCTGGGAGGCCGAGGCGGGCAGATCAC--GAGGTCAGAAG…	chr9:131269875-131270476	chr9:131278600-131279217
GLG1	NR_027265	-	chr16:74493580-74497377	chr16:74491893-74493579	1687	chr16:74497378-74499573	2196	NR_027265_intron_2_0_chr16_74491893_r(-)	NR_027265_intron_6_0_chr16_74497378_r(-)	80.795	302	44	5	194	488	829	535	1.1e-74	273	TTCTTTTCTTTTCTTTGAGACGGAGTCTCGCTCTGTTGCCCAGGCTGGAGCGCAGTGGCGTGATCT-----CACTGCAACCTCTGCCTCCCGGGTTCACGCCATTCTCCTGCCTCAGCCTCCCAAGTAGCTGGGACTATAGGCGCCCGCCACCACGCCTGACTAATTTTCTGTATTTTTAGTAGAGACGGGGGTTCACTGTGTTAGCCAGAATGGTCTTGATCTCCTGACCTC--GTGATCCACCCGCCTCGGCCTTCCAAAGTGCTGGGATTACAGGTGTGAGCCACCGCGCCCAGCCAAA	TTTTTTTCTTTT--TTGAGACAGAGTCTTACTCTGTCGCTCAGGCTGGAGTGCAGTGGCATGACCTTGGCTCACTGCAGCCTGCGCCTCCCAGGA----GCGATTCTCTTGCCTCAGCCTCCTGAATAGCTGGGACTACAGGCATGTGCCACCACACCCGGCTAATTTT-TGTATTTTTAGTAGAGACGGGGTTTCACCATGTTGGCCAGGCTGGTCTCGAACTCCTGACCTCAGGTGATCCTCCCGCCTTGGCCTCTGAAAGTGCTGGGATTACAGGCGTGAGCCACCGTGCCCTGCCGAA	chr16:74493092-74493386	chr16:74498745-74499039
GLOD4	NM_016080	-	chr17:663351-681984	chr17:663479-673108	9630	chr17:681985-685405	3421	NM_016080_intron_0_0_chr17_663479_r(-)	NM_016080_intron_7_0_chr17_681985_r(-)	85.284	299	39	4	4843	5137	1248	951	4.56e-91	327	TTTGTTTTTTGTTTTTTTTTGAGACGGAGTCTCGCTCT-GTCACCCAGGCTGGAGTGCAGTGGTACAATCTCTGCTCACTGCAAGCTCCGCCTCCCGGGTTCACGCCATTCTCCTGCCTCAGCCTACCGAGTAGCTGGGACTACAGGCACCTGCCACCTCGCCCGGCTAATTTTTTGTATTTTTAGTAGAGAC-GGGTTTCACCGTGTTAGCCAGGATGGTCTCGATCTCCTGACCT--TGTGATCCACCCACCTTGGCCTCCCAAAGGGCTGGGATTACAGGTGTGAGCCACCGCGCC	TTTTTTTTTTTTTTTTTTTTGAGACGGAGTTTTGCTTTCGTCATCCAGGCTGGAACACAATGGTGCGATCTCGGCTCACTGCAACCTCCGCCTCCCAGATACAGGCGATTCTCTTGCCTCAGCCTCCCGAGTAGCTGGGATTACAGGCGTGTGCCACCATGCCCGGCTAAT-TTTTGTATTTTTAGTAGAGACAGGGTTTCACCATGTTGGCCAGGCTGGTGTCCAACTCCTGACCTCCAGTGATCCACCCGCCTTGGCCTCCCAAAGTGCTGAGATTACAGGCGTGGGCCACCGCGCC	chr17:667972-668266	chr17:684158-684455
GLS	NM_014905	+	chr2:191765290-191789319	chr2:191760452-191765289	4838	chr2:191789320-191792031	2712	NM_014905_intron_2_0_chr2_191760452_f(+)	NM_014905_intron_10_0_chr2_191789320_f(+)	82.867	286	41	5	2916	3197	328	47	1.13e-76	280	TTTTTTTTGAGATGGAGTTTTGCTCTTGTTGCCCAGGCTGGAGTGCAATGGCGCGATCTTGGCTCACCGCAACCTCCGCCTCCCAGGTTCAAGCAATTCTCCTGCCTCAGCCTCCCGAGTAGCTGGGATTACAGGCATGCACCACCACGCCCGGCTAA-TTTTGTATTTTTAGTAGAGACAGGGTTTCTCCATGTTG---AGGCTGGTCTCGAACTCCTGACCTCAGGTGATCTGCCTGCCTCAGCCTCCCAAAGTGCTGGGATTATAGGCGTGAGCCACCGTGCC	TTTATTTTGAGACGGAGTCTCACTGT-GTCGCC-AGGCTGGAATGCAGTGGCGTGATCTCGGCTCACTGCAACCTCGGCCTTCCAGGTTCAAGGGATTCTCCTGCCTCAGCCTCACAAGTAACTGGGACTACAGGCACACACTACCACACCCGAATAATTTTTGTATTTTTAGTAGAGATGGGGTTTCACCATGTTGGCCAGGATGACCTCTATCTCTTGACCTCA--TGATCCACCTGCCCTGGCCTCCCAAAGTGCTGGGATTACAGGCGTGAGCCACCGTGCC	chr2:191763367-191763648	chr2:191789366-191789647
GMPS	NM_003875	+	chr3:155611307-155624052	chr3:155588687-155611306	22620	chr3:155624053-155628480	4428	NM_003875_intron_0_0_chr3_155588687_f(+)	NM_003875_intron_4_0_chr3_155624053_f(+)	76.791	642	119	9	4007	4632	4327	3700	3.5e-134	473	TTTTTTTTTTTTTTTTTTTTTTGAGACAGAGTCTGGCTCTGTTGCCCAGGCTGGAGTACAGTGGCATGATCTCGGCTCACTGCAATGTCCGCCTCCCTGGTTCAAGTGATCCTTGTGTGATCCTTGTACCTCAGCCACCCGAGTAGCTGGGATTACAGGCGTGTGCCACCACATACGGCTAA--TTTTATATTTTTAGTAGAGACAGGGTTTCACCATGTTGGCCAGGCTGGTCTCTAACCCTTGACCTCAAGTGAGTCGCTCACCTTGGCCTCCCAAAGTCGTGGGATTACAAGTGTGAACCACTGTGCCTGGCC--TTAAAT-------CCTGTGTTTTGTTTTGTTTGTTTTTGAGACAAAGTCTTGCTCTGTCACCCAGGCTGGAGTGCAGTGGC…	TTTTTTTTTTTTTTTTTTTTTTGAGACAGAGTCTTGCTCTGTCGCTCAGGCTGGAGTGCAGTGGCATGATCTCGGCTCACTGCAACCTCTGCCTCCTGGGTTCAAGCAATTCTCATG-----------CCTCAGGCTCCCAAGTAGCTGGCATTACAGGCGTGTGCCACCACGCCCAGCTGATTTTTTGTATTTCTAGTAGAGATAGGGTTTCACTATGTTGGCCTGG-TGGCCTCAAACTCCTGGCCTCAAGTGATCCACCTGCCTCAGCCTCCCAAAGTGCTAGGATTACAGGCATGAGCCACTGCTCCCAGCCAATTTTATTTGTTTGTTTGTTTTTTGTTTTGTTTTGTTTTGAGACGGAGTCTCGCTCTGTTGCCCAGGCTGGAGTGCAGCGGT…	chr3:155592693-155593318	chr3:155627752-155628379
GMPS	NM_003875	+	chr3:155611307-155633981	chr3:155588687-155611306	22620	chr3:155633982-155637021	3040	NM_003875_intron_0_0_chr3_155588687_f(+)	NM_003875_intron_8_0_chr3_155633982_f(+)	87.333	300	32	4	13206	13503	1081	786	1.94e-99	358	AGGCTGGGCATG--GTGGTTAACACCTGTAATCCCAGCACTTTGGGAGGCTGAGGCGGGTGGATCACCTGAGGTCAGGAGTTCAAGACCAACCTGGCCAACATGGTGAAACCCCGTCTCTACTAAAAATACAAAAATTAGCTGGGCATGGTGGTGCACTCCTGTAATCCCAGCTACTTGGGAGGTTGAGGCAGGACAATCACTTGAACCTGGGAGGCAGAGGTTGCAGTGAGCCAAGATCGCACCACTGCACTCCACCCTGGGCAACAGAGCGAGACTCTGCCTCCAGAAAAAAAAAAAA	AGGCTGG--ATGCAGTGGCTCACACCTGTAATCCCAGCACTTTGGGAGGCAGAGGCAGGCGGATCACCTGAGGTCAGGAGTTGAAGACCAGCCTGGCCAACATAGTGAAACCCCATCTCTACTAAAAATAC-AAAATTAGCCGGGCCTCGTGGCGCATGCCTGTAATCCCAGCTACTTGAGAGGCTGAGGCAGCAGAATCTCTTGAACC-GGGAGGCAGAGGTTGCAGTGAGCCGAGGTCGCATGACTGCTCTCCAGCTTGGGCAATAGAGTGAGACTCTGTCTCAAAAAAAAAAAAAAA	chr3:155601892-155602189	chr3:155634767-155635062
GNAQ	NM_002072	-	chr9:80409379-80412564	chr9:80343584-80409378	65795	chr9:80412565-80430531	17967	NM_002072_intron_1_0_chr9_80343584_r(-)	NM_002072_intron_3_0_chr9_80412565_r(-)	85.57	298	41	2	51190	51485	10210	9913	8.85e-92	336	TTTTTTGTTTTTTGTTTGAGATGGAGTCTCACTCTGTCATG-AGGCTGGAGTGCAGTGGCATGATCTTGGCTCACTGCAACCTCCGCCTCCCGGGTTCAAGCTATTCTCCTGCCTCAGCCTCCTGAGTAGCTGGGACTACAGGCTCATGCCCCTACGCCCGGCTAAT-TTTTGTATTTTTAGTAGAGACGGGGTTTCACCGTGTTAGCCAGGGTGGTCTCAATCTCTTGACCTTGTGATCCACCCACCTTGGCCTCCCAAAGTGCTGGGATTACAGGCGTGAGCCACGGCGCCCAGCC	TTTTTTCTTTTTTTTTTGAGATGGAGTCTCGCTCTGTCGCCCAGGCTGGAGTGCAATGGCATGATCTTGGCTCACTGCAACCTCTGCCTCCTGGGTTCAAGCGATTCTCCTGCCTCAGCCTCCCGAGTAGCTGGGATTACATGCGCGCAGCACCAGGCCTGGCTAATTTTTTGTATTTTTAGTAGAGATGGGGTTTCACCTTGTTGGTCAGGCTGGTCTCGAACTCCTGACCTCGTCATCTGCCAACCTCAGCCTCCCAAAGTGCTGGGATTACAGGCATGAGCCACCGCACCCGGCC	chr9:80357894-80358189	chr9:80420322-80420619
GNAS	NM_080426	+	chr20:57470667-57480535	chr20:57466921-57470666	3746	chr20:57480536-57484216	3681	NM_080426_intron_0_0_chr20_57466921_f(+)	NM_080426_intron_4_0_chr20_57480536_f(+)	100	12	0	0	3207	3218	2269	2258	8.3	22.9	AAGCTGCGTTGT	AAGCTGCGTTGT	chr20:57470127-57470138	chr20:57482793-57482804
GOLGA4	NM_002078	+	chr3:37315027-37343823	chr3:37292976-37323448	30473	chr3:37343824-37356910	13087	NM_002078_intron_1_0_chr3_37292976_f(+)	NM_002078_intron_9_0_chr3_37343824_f(+)	79.65	629	105	7	18402	19028	7249	6642	4.67e-156	547	TTTTTTTTTTTTTTTTTTTTTTTTTTGAGGCA-GAGTCTCGCTCTGTCACCCAGGCTGAAGTGCAGTGTTGTGATCTCAGCTCACTGCAATCTCTGCCTCCCAGGTACCAGTGATTCTCCTGCCTCAGGCTCCCAAGCAGCTGGTATTACAGGTGCTCGCCACCATGCCTGGCTAACTTTTTTATTTTTAGTAGAGATGGGGTTTCACCATGTTGGCCAGGCTGGTCTTGAACTCCTGACCTCAGGTGATCTGCCTGCCTCGGTCTCCCAAAGTGTTGGGTTTATAGGCATGAGCCACTGAGCCCGGCCAGTTGTAGCTTTTTTTTTTTTTTTTTTTTTGAGGTGGAGTCTCACTTTGTTGCCCGGGCTGGAGTGCAGTGACACCATCTTGGCGCACTG…	TTTTGTTGTTGTTGTTTGTTTGTTTTGAGACAAGAGTCTCGCTCTGTCAGCCAGGCTGGAGTGCAATGGCACAATCTTGGCTCACTGCAACCTCCGCCTCCCAGGCTCAAGCAATTCTCCTGCCTCAGCCTCCAGAATAGCTGGGATTACAGGCGTGTGCCACCATGCCCAGCTAATTTTTGTATTTTTAGTAGAGACGGGG-TTCACCATGTTGGCCAGGCTGGTCTCAAACTCCTGACCTCAGGTAATCCGCCCGCCTCGGCCTCCCAAAGTGCTGGCATTACAGGCATGAGCCATCACGCCCGGCC-----TA---TAATTGTTATTTTTATTTTTGAAACAGAGTCTCGCTCTGTCGCCCAGGCTGGAGTGCAGTGGCGTGATCTTGGCTCACTG…	chr3:37311377-37312003	chr3:37350465-37351072
GOLGA4	NM_002078	+	chr3:37323449-37343823	chr3:37292976-37323448	30473	chr3:37343824-37356910	13087	NM_002078_intron_1_0_chr3_37292976_f(+)	NM_002078_intron_9_0_chr3_37343824_f(+)	79.65	629	105	7	18402	19028	7249	6642	4.67e-156	547	TTTTTTTTTTTTTTTTTTTTTTTTTTGAGGCA-GAGTCTCGCTCTGTCACCCAGGCTGAAGTGCAGTGTTGTGATCTCAGCTCACTGCAATCTCTGCCTCCCAGGTACCAGTGATTCTCCTGCCTCAGGCTCCCAAGCAGCTGGTATTACAGGTGCTCGCCACCATGCCTGGCTAACTTTTTTATTTTTAGTAGAGATGGGGTTTCACCATGTTGGCCAGGCTGGTCTTGAACTCCTGACCTCAGGTGATCTGCCTGCCTCGGTCTCCCAAAGTGTTGGGTTTATAGGCATGAGCCACTGAGCCCGGCCAGTTGTAGCTTTTTTTTTTTTTTTTTTTTTGAGGTGGAGTCTCACTTTGTTGCCCGGGCTGGAGTGCAGTGACACCATCTTGGCGCACTG…	TTTTGTTGTTGTTGTTTGTTTGTTTTGAGACAAGAGTCTCGCTCTGTCAGCCAGGCTGGAGTGCAATGGCACAATCTTGGCTCACTGCAACCTCCGCCTCCCAGGCTCAAGCAATTCTCCTGCCTCAGCCTCCAGAATAGCTGGGATTACAGGCGTGTGCCACCATGCCCAGCTAATTTTTGTATTTTTAGTAGAGACGGGG-TTCACCATGTTGGCCAGGCTGGTCTCAAACTCCTGACCTCAGGTAATCCGCCCGCCTCGGCCTCCCAAAGTGCTGGCATTACAGGCATGAGCCATCACGCCCGGCC-----TA---TAATTGTTATTTTTATTTTTGAAACAGAGTCTCGCTCTGTCGCCCAGGCTGGAGTGCAGTGGCGTGATCTTGGCTCACTG…	chr3:37311377-37312003	chr3:37350465-37351072
GOLGA4	NM_002078	+	chr3:37336470-37343823	chr3:37330783-37336469	5687	chr3:37343824-37356910	13087	NM_002078_intron_4_0_chr3_37330783_f(+)	NM_002078_intron_9_0_chr3_37343824_f(+)	85.099	302	33	6	3102	3399	6588	6295	5.15e-90	325	TAGTTGTGGCCGGGCACAGTGGCTCATGCCTACGCCTGTAATCCCAGCACTTTGGGAGGCTGAGGCAGGCAGATCACGAGGTCAAGAGATCGAGACCATCCTGGCCAACATGGTGAAACCCCGTCTCTAGTAAAAATACAAAAA-TTAGCTGGGTGTGGTGGCACGCACCTGTAGTCCCAGCTACTCGGTAGGCTGAGGCAGGAGAATCACTTGAACCCGGGAGGTGGAGTTTGGCAGTGAGCCTAGATCGCACCACTGCACTTCAGCCT-GGTGAC--AGCGAGACTCCGTCTCAAAAAAA	TACTTTTAGCCAGGCGCAGTGGCTCA------CGCCTGAAATCCCAGCCCTTTGGGAGGCCGAGGCGGGCAGATCACGAGGTCA-GAGTTTGAGACCATCCTGGCTAACACGGTGAAACTCCGTCTCTACTAAAAATACAAAAAATTAGCTGGGCGTAGTGGCACACGCCTGTAGTCCCAGCTACTTGGCAGGCTGAGGCAGGAGAATTGCTTGAACCCAGGAGGCGGACGTT-GCAGTGAGCCGAGATCACACCACTGCACTCCAGCCTGGGCGACAGAGTGAGACTCTGTCTCAAAAAAA	chr3:37333884-37334181	chr3:37350118-37350411
GOLPH3	NM_022130	-	chr5:32135678-32143986	chr5:32126743-32135677	8935	chr5:32143987-32173915	29929	NM_022130_intron_0_0_chr5_32126743_r(-)	NM_022130_intron_2_0_chr5_32143987_r(-)	90.278	288	28	0	5437	5724	13019	12732	7.73e-111	394	GGTGCGGTGGCTCATGCCTGTAATCCCAGCATTTTGGGAGGCCCAGGTGGGTGGATCACGATGTCAGGAGATCGAGACCATCCTGGCTAACACGGTGAAACCCCATCTCTACTAAAAATACAAAAAATTAGCTGGGCATGGTGGCAGGTGCCTGTAGTCCCAGCTACTTGGGAGGGTGAGGCAGGAGAATGACGTGAACCCAGGAGGCGGAGCTTGCAGTGAGCCCTGATCACACCACCGCACTCCAGCCTGGGCGACAGAGTGAGACTCCGTCTCAAAAAAAAAAAA	GGCGCGGTGGCTCACGCCTGTAATCCCAGCACTTTGGGAGGCCAAGGCGGGCGGACCACGAGGTCAGGAGATCGAGACCATCCTGGCTAACACAGTGAAACCCCGTCGCTACTAAAAATACAAAAAATTAGCCAGGCGTGGTGGCGGGTGCCTGTAGTCCCAGCTACTCGGGAGGCTGAGGCAGGAGAATGGCGTGAACCTGGGAGGCGGAGCCTGCAGTGAGCCGAGATCGCGCCACTGCACTCCAGCCTGGGTGACAGAGCGAGACTCCGTCTCAAAAAAAAAAAA	chr5:32129954-32130241	chr5:32160897-32161184
GPATCH2	NM_018040	-	chr1:217783663-217787544	chr1:217688232-217783662	95431	chr1:217787545-217793124	5580	NM_018040_intron_4_0_chr1_217688232_r(-)	NM_018040_intron_7_0_chr1_217787545_r(-)	82.594	293	32	5	26731	27021	1561	1286	8.8e-79	293	TTTTTTTTTTTTTTTTTTTTGAGACAGAGTCTTGCTCTGATGCCCAGTCTGGAGTGCAGTGGCTCAATCTTGGCTCACTGCAACCTCTGCCTCCCAGGTTCATGCAACTCTCCTGCCTCAGCCTCCTGAGTAGCTGGGATTACAGGCACGTGCCACCACCACCCGGCTAATTTTTGTATTTTTAGTAGAGACGGGGTTTCACCATGTTTGCCAGGCTGGTCTCAAACTCCTGACCTCA--TGATCCACCCACCTCAGCCTCCCAAAGTGCTGGGAATACAGGCATGAGCCACC	TTTTTTTTTTTTTTTTTTTTGAGATAGAGTCTTGCTCTG--------TC------GCAGTGGCACGATCTTGGATGTCTGTAATCTCCGCCTCCCAGGTTCAAGCAATTCTCCTGCCTCAGCCTCCTGAGTAGCTGGGACTCGGCGCACAT--CACCA-CACTCGGCTAATTTTTCTATTTTTGCTAGAGACGGGGTTTCACCATACTGGTCTGGCTGGTCTCAAACTCCTGACCTCAGGTGATCCACCAGCCTCAGCCTACCAAAGTGCTGGGAGTAAAGGCATGAGCCGCC	chr1:217756642-217756932	chr1:217791564-217791839
GPD2	NM_001083112	+	chr2:157352556-157370008	chr2:157332720-157352555	19836	chr2:157370009-157406119	36111	NM_001083112_intron_1_0_chr2_157332720_f(+)	NM_001083112_intron_5_0_chr2_157370009_f(+)	80.808	297	55	2	8361	8656	7379	7084	4.36e-73	271	GGTGGCTCATGCCTGTAATCCCAGCACTTTGGGAGGCTGAGGCAGGTGGATCACCTGAAGTCAGAAGTTCGAGACCAGCTTGGCCAACATGGCAAAGCCCCATCTCTACTAAAA-ATACAAAAATTAGCCGGGCATGGTGGTGGATGCCTATAATCCCAGCTACTCAGGAGGCTGAGACAGGAGAATTGCTTGAACCTGGGAGGTGGAGGTTGTAGTGAGCCGAGATCGCACCACTGCACTCCAGCCTGGGCAACACAGTGAGACTGCATCTCAAAACAAACAAATAAACAAACAAA	GGTGGCTCACGCCTGCAATCCCAGCACTTTGAGAGGCTGAGGCAGGCGGACTGCCAGAGCTCAGGTGTTCGAAACCACCCTGGGCAACATGGTGAAACCCCATCTCTACTGAAATACAAAAAAATTAGCTGGGCATGGTGGCACGTGCCTGTAATCCCAGCTGCTCAGGAGACCGAGGTGGGATAATGGCTTGAGCCCGGGAGGTGGAGGTTGCAATAAGCCAAGATCGTGCCACTGGAC-CCTGCTTGAGCGACAGAGTGAGACTCCATCTCAAAATAAATAAATAAATAAATAAA	chr2:157341080-157341375	chr2:157377092-157377387
GPR107	NM_020960	+	chr9:132841909-132854660	chr9:132839658-132841908	2251	chr9:132854661-132861735	7075	NM_020960_intron_3_0_chr9_132839658_f(+)	NM_020960_intron_8_0_chr9_132854661_f(+)	85.304	313	41	2	493	800	551	239	1e-98	352	TTGAAAATGTTGAGG-CCGGGCATGGTGGCTCATGCCTGTAATCCCAGCCCTTTGGGAGGCCGAGGCGGACGGATCACGAGGTCAGGAGATTGAGACCATCCTGGCTAAAACAGTGAAACCCCGTCTCTACTAAAAATACAAAAA----ATTAGCCGGGCGTGGTGGTGGGCGCCTGTAGTCCCAGCTATTCGGGAGGCTGAGACAGGAGAATGGTGTGAACCCAGGAGGCGGAGCTTGCGGTGAGCCGAGATCGCGCCACTGCACTCCAGCCTGGGTGAGAGAGTGAGACTCCGTCTCAAAAAAAAAAAAAA	TTAAAAATATTTAGGGCCAGGCACGGTGGCTCATGCCTGTAATCCCAGCACTTTGGGAGGCCCATGTGGGCAGATCATGAGGTCAGGAGATCAAGACCATCCTGGCTAACACGGTGAAACCCCATCACCACTAAAAATACAAAAACAAAATTAGGCGGGCGTGGTGGCGGGCGCCTGTAGTCCCAGCTACTTGGGAGGCTTAGGTGGAAGACTGGCATGAACACAGGAGGCGGAGCTTGCAGCGAGCTGAGATCACGCCACTGCACTCCAGCCTGGGATACAGAGTGAGACTATGTCTCAAAAAAAAAAAAAA	chr9:132840150-132840457	chr9:132854899-132855211
GPSM1	NM_015597	+	chr9:139228904-139232418	chr9:139222220-139228903	6684	chr9:139232419-139233011	593	NM_015597_intron_0_0_chr9_139222220_f(+)	NM_015597_intron_5_0_chr9_139232419_f(+)	95	20	0	1	5777	5795	560	541	0.23	28.3	AGGGC-CCAGGGTGAGGGGT	AGGGCTCCAGGGTGAGGGGT	chr9:139227996-139228014	chr9:139232959-139232978
GRAMD4	NM_015124	+	chr22:47022648-47033857	chr22:47016463-47022647	6185	chr22:47033858-47054083	20226	NM_015124_intron_0_0_chr22_47016463_f(+)	NM_015124_intron_2_0_chr22_47033858_f(+)	79.43	316	63	1	2066	2379	3413	3098	4.2e-75	275	GGGCTGAGCACGGCGGCTCACGCCTGTAATCCCAGCACTTTGGGAGGCCGAGGCGGGTGGATCAC--GAGGTCAGGAGATTGAGACCATCCTGGCTAACATGGCGAAACTCCGTCTCTACTAAAAATACAAAAAATTAGCTGGTGTGGTGGCGGGTGCCTGTAGTCCCAGCTACTCGGGAGGCTGAGGCAGGAGAATGGCGTGAACCCAGGAGGCGGATCTTGCAGTGAGCCGAGATCACGCCACTGCACTCCAGCCTGGGCGACAGAGCAAGACTCCATCTCTAAAAAAAAAAAAAAAAAAACTGATGAAATTGG	GGGCCGCACACAGTGGCTCACACCTGTAATCCTAACACTTTGGAAGGTTGACACAGGCGGATCACCTGAGGTCAACAGTTCGAGACCAGCCTGGCCAACATGGTGAAACCCCATCTCTATTAAAAATACAAAAATTACCCAGGCATGGAGGTGCGTGCCTGTAATCCCAGCTACTCAGGAGGCTGAGGCCAGAGAATCGCTTGAACCCGGCAGGCAAAGGTTACAGTGAGCCGAGATCGCACCACTGCACTCCGGCCTGGGCGACACAGTGAGACTCCATCTCTAAATAAATAAATAAACAAAATTAAGAGATGGG	chr22:47018528-47018841	chr22:47036955-47037270
GRB10	NM_001001555	-	chr7:50737419-50742355	chr7:50694676-50737418	42743	chr7:50742356-50771517	29162	NM_001001555_intron_11_0_chr7_50694676_r(-)	NM_001001555_intron_13_0_chr7_50742356_r(-)	84.488	303	41	2	33455	33757	20355	20059	1.57e-90	331	GTGGCTCACACCTGTAATCCCAGCACTTTGGGAGGCTGAGGTGGGTGGATCACCTGAGCTCATGAGTTCGAGACCAGCCTGGCCAACATGGCAAAACCCTGTCTCTACTAGAAAATACAAAAATTAGCCAGGTGTGGTGGCACGTGCCTGTAGTCCCAGCCACTTGGGAGGCTGAGGCAGAAGAATCACTTGAACCCAGGAGGCAGAGGTTGCAGTGAGCTGAGATTGCACCACTGCACTGCACTCCAGCCTGGGAGACAGAATGAGACTCTGTCTCAAAAAAAAAAAAAAAAAAAAAAAAAA	GTGGCTCACGCCTGTAATCCCAGCACTTTGGGAGGCCGTGGCGGGTGGATCACCTGAGGTCAGGAGTTCGAGACCAGCCTGATCAACATGGCGAAACCCTGTCTCTATTA-AAAATACAAAAATTAGCCAGGTGTGGTGGTGTGCACCTGTAATCCCAGCTATTCAAGAGCCTGAGGCAGGAGAATCGCTTGAACCCGGGAGGTGGACATTGCAGTGAGCTGAGAT-----CATGCCACTGCATTCCAGCCTGGGTGACAGAGCGAGACTCCATCTCAAAAAAAATAAATAAAAAACAAAAAA	chr7:50703662-50703964	chr7:50751163-50751459
GREB1L	NM_001142966	+	chr18:18945988-18964364	chr18:18822355-18945987	123633	chr18:18964365-18975345	10981	NM_001142966_intron_0_0_chr18_18822355_f(+)	NM_001142966_intron_3_0_chr18_18964365_f(+)	86.735	294	34	2	116793	117082	6419	6127	6.69e-96	351	TGGCTCACGCCTGTAATCCCAGCACTTTGGGAGGCCAAGGCGG----ATTATGAGGTCAGGAGTTCGAGACCAGCCTGGCCAACATGGTGAAATCCCGTTTCTACTAAAAATACAAAAATTAGCTGGGCGTGGTGGCAGGCGCCTGTAATCCCAGCTACTTGGGAGGCTGAGGCAGGAGAATCATTTGAACCCAGGAGGTGGAGGTTGCAGTGAGCCGAGATTGTGCCATTGCACTCCAGGCTGGGTGACAGGATGAGACTCCATCTCAAAAAAAAATAAATAAATAAAATCAA	TGGCTCACGCCTGTAATCCCAGCACTTTGGGAGGCCAAGGCGGGTGGATCACAAGGTCAAGAGATTGAGACCATCCTGGCCAATATGGTGAAACCCCATCTCTACTAAAAATACAAAAATTAGCTGGGCATGGTGGTGGGCGCCTGTAGTCCCAGCTACTCAGGAGGTGGAGGCAGGAGAATCACTTTAACCCAGGAGGCGGAGGTTGCAGTGAGCCGAGATTGCGCCATTGCACTCCAACCT-GGTGACAGCGCGAGACTCCATCTCAAAAACAAAAACAAAAACAAAAACAA	chr18:18939147-18939436	chr18:18970491-18970783
GSK3B	NM_002093	-	chr3:119582266-119624699	chr3:119562201-119582265	20065	chr3:119624700-119631550	6851	NM_002093_intron_1_0_chr3_119562201_r(-)	NM_002093_intron_5_0_chr3_119624700_r(-)	75.168	298	61	4	1886	2179	3693	3405	1.46e-50	197	TTTGTTTTGTT--TTTTTTTTTTTTGAGACGGAG--TCTCACTCTGTCACTCAGGCTGGAGTGCAGTGGCATGATACCGGCTCGCTGCAACCTCCACCTCCCAGATTCAAACAATTCTTGTGCCTCAGCCTCCTTAGTAGCTGGGATTACAGGCTCCTGCCACCATACCTGGCTAATTTTTGTATTTTCAGTAGAGACGGGGTTTCGCCATGTTGGCCAGGCTGGTTTTAAACTCCTGACCTCAGGTGATCTGCCTGCCTTGGCCTCCCAAAGTGCTGGGATTACAGGCATGAGCCAC	TTTTTGTTGTTGCTGTTGTTGTTTTGAGAGGGGGGGTCTCATTCTGTCACCGAG-CTGGAGTGCAGTGGTGGAGTCTCAGCTCACTGCAACCTCTGCCTCCTGGCCTCAAGCCATCCTCCCACCTCATCCTCCCAAGTAGCGGGGACTACAGGGGCATGTCACCACGCCCGGCTAATTTTTG--------GTAGTGACAGGTTTTCACCATGTTGCCCAGGCTGGTCTCGAACTCCTGAGTTCAAGTGATCTGCCCACCTCAGCCTCCCAAAGTGCTGGGATTACAGGTGTGAGCCAC	chr3:119580087-119580380	chr3:119627858-119628146
GSPT1	NM_002094	-	chr16:11984919-11991892	chr16:11981608-11984918	3311	chr16:11991893-12009225	17333	NM_002094_intron_8_0_chr16_11981608_r(-)	NM_002094_intron_13_0_chr16_11991893_r(-)	79.048	630	94	11	1123	1720	7027	6404	5.78e-151	526	GCCAGGCGCGGTGACTCAAGCCTGTAATCTCAGCACTTTGGGAGGCA-AGGCAGGCAGATCACACCTGAGGTCAGGAGTT--CGAGACCACCCTGGCCAATATGGTGAAACCCTGTCTCTACTAAAACTACAAAAAT--GGCCGGGCACAGTGTCTCACGCCTGTAATCCCAGCGCTTTGGGAGGCCGAGGCAGGCGGATCACCTGAGGTCAGGAGTTCGAGACCAGCCTGACCAACATGGAGAAACCCTGTCTCTACTAAAAATACAAAA--TTAGCTGGGCATGGTGGCGCATGC-TCTAATCCCAGCTACTCGGGGGGCTGAGGCAGGAGAATCACTTGAACCTGGGAGGCGGAGGTTGCGGTGAGCCGAGATGGTGCTGCTGCACTCCAGCCTGG…	GCCGGGTGCGGTGGCTCACACCTGTAATCCCAGCACTTTGGGAGGCCGAGGTGGGTGGCTCACT--TGAGGTCAGTAGCCACCAAGACCATCCTGGCCAACATGGTGAAACCCTGTCTCTACTAAAAATACAAAAATTAGGCCGGGCGCGGTGGCTCACGCCTGTAATCCCAGCACTTTGGGAGGCCGAGGCGGGCGGATCAC--GAGGTCAGGAGATCGAGACCATCCCGGCTAAAACGGTGAAACCCCGTCTCTACTAAAAATACAAAAAATTAGCCGGGCGTAGTGGCGGGCGCCTGTAGTCCCAGCTACTTGGGAGACTGAGGCGGGAGAATGGCGTGAACCCGGGAGGCGGAGCTTGCAGTGAGCCGAGATCCCGCCACTGCACTCCAGCCTGG…	chr16:11983199-11983796	chr16:12002199-12002822
GTF2E1	NM_005513	+	chr3:120469370-120469847	chr3:120461642-120469369	7728	chr3:120469848-120489574	19727	NM_005513_intron_0_0_chr3_120461642_f(+)	NM_005513_intron_1_0_chr3_120469848_f(+)	81.905	210	37	1	3501	3709	11003	10794	5.33e-54	205	CCTGGCTAAGATGGTGAAACCCTGTCTCTACTAAAAATTCAAAAA-TTAGACAGGCGTGGTGGTGCATGCCTATAGTCCCAGCAACTCAGGAGGCTGAGGCAGGAGGATTGCTTGAACCTGTGAGGCAGAAGTTGCAGTGAGCCGAGCTTGCGCCACTGCACTCCAGCCTAGGTGACAGATCGAGACCCTGTCTCCAAAAAAAAAAAAAA	CCTGGCTAACACGGTGAAATCCCGTCTCTACTAAAAATACAAAAAATTAGCCGGGCGTGGTAGTGGGCACCTGTAGTCCCAGCTTCTTGGGAGGCTGAGGCAGGAGAATGGCATGAACCCGGGAGGCAGAGTTTGCAGTGAGCCGAGATCACGCCACTGCACTCCAGCCTGGGCAGAAGAGCGAGACTACGTCTCAAAAAAAAAAAAAAA	chr3:120465142-120465350	chr3:120480641-120480850
GTF2E2	NM_002095	-	chr8:30464574-30472232	chr8:30437914-30464573	26660	chr8:30472233-30492548	20316	NM_002095_intron_1_0_chr8_30437914_r(-)	NM_002095_intron_4_0_chr8_30472233_r(-)	90.572	297	26	2	22960	23254	5619	5323	7.43e-113	403	ACGGTGGCTCACGCCTGTAATCCCAGCACTTTGGGAGGCTGAGGCGGGCAGATCACAAGATCAGGAGATCGAGACCATCCTGGATAACACGGTGAAACCCTGTCTCTACTAAAAAA-TACAAAAAG-TTAACTGGGCGTGGTGGCTGGCGCCTGTAGTCCCAGCTACTCGGGAGGCTGAGACAGGAGAATGGCGTGAACCCGGGAGGTGGAGCTTGCAGTGAGCCGAGATCGCACCACTGCACTCCAGCCTGGGTGACAGTGCGAGACTCCATCTCAAAATAAATAAAATAAATAAA	ACTGTTGCTCACGCCTGTAATCCCAGCACTTTGGGAGGCTGAGACGGGCAGATCACAAGGTCAGGAGATCCAGACCATCCTGGCTAACACGGTGAAACCCCGTCTCTACTAAAAAAATACAAAAAAATTAGCCAGGCGTGGTGGCAGGCGCCTGTAGTCCCAGCTCCTCGGGAGGCTAAGGCAGGAGAATGGCGTGAACCCAGGAGGTAGAGCTTGCAATGAGCCAAGATCGCACCACTGCACTCCAGCCTGGGTGACAGAGCAAGATTCCATCTCAAAAAAAAAAAAAAAAAAAAA	chr8:30441320-30441614	chr8:30486930-30487226
GTF2I	NM_033001	+	chr7:74119496-74133260	chr7:74114965-74119495	4531	chr7:74131271-74143123	11853	NM_033001_intron_5_0_chr7_74114965_f(+)	NM_033001_intron_10_0_chr7_74131271_f(+)	82.188	320	52	3	3648	3964	11402	11085	7.65e-86	311	TTTATTTATTTATTTATTTTTTTATTTATTTT-GAGATGGAGTCTTGCTCTGTCGCCCAGGCTGGAGTGCAGTGGCATG--ATCTTGGCTCACTACAACATCTGCCTCCCAGGCTCAAGCAAATCTCCTGCCTCAGCCTTCTGAGTAACTGGGATTACAGGCGCCCGCCACCACACCTGGCTAATTTTTATATTTTTTTAGCAGAGACGGGGGTTCACCATGTTGGCCAGGCTGGTCTCAAACCCCTGACCTCAAGCAATCTACCCATCTCAGCCTCCCAAAGTGCTGGGATTACAGGTGTGAGCCTCCACGCCCAGCCT	TTTTTTTTTGTTTTTGTTTTTGTTTTTGTTTTTGAGACAGAGAATTGTTCTGTTGCCCAGGCTGGAGTTCAGTG--ATGCAATCTTGGCTCACTGCAACCTCCACCTCCTGGGCTCAAGCGATTCTCATGCCTCAGCCTCCGAAGTAGCTGGGATTACAGGCACCCGCCACCGCGCCCGGCTAATTTTTGTATTTTTTTGATAGAGATGGGGTTTCGCCATGTTGGCCAGGCTGGTCTCAAACTCCTGGCCTCAAGTGATCCACCCACCTCGGCCACCCAGAGTGCTGGGATTACAGGTGTGAGCCACCGCGCCTGGCCT	chr7:74118612-74118928	chr7:74142355-74142672
GTF3C2	NM_001521	-	chr2:27573181-27573499	chr2:27566446-27573180	6735	chr2:27573257-27579605	6349	NM_001521_intron_17_0_chr2_27566446_r(-)	NM_001521_intron_18_0_chr2_27573257_r(-)	76.159	604	103	9	1177	1754	3627	3039	3.12e-124	437	AGGCTGGGCACAGTGGCTCACACCTGTAATCCCAGCACTTTGGGAGGCCAAGGCAGGCAGATCACTTGAGGTCAGGAGTTTGAGACCAGCCTGGCCAACATGGTGAAACCCCATCTCTACTAAAAATACAAAAATTAGCTGGGTGTGGTGGCGGCCGCCTGTAATCCTAGCTACTGGGGAGGCTAAGGCAGGAGAATCACTTGAACCTGGGAGGCAGAGGTTGCAGTGAGCTGAGATCAGGCCACTGCACTCCAGCCTGGGTGACAAGAGCAAGACTCCATTTCAAAAATAAATAAATAAATACAAAATTAAAATCAA---ACCAAAT--CTTTATTA----------TTTTTTCTTTTGAGATAGCATCTTGCTCTGTCTGCCCAGGCTGGGATGCAG…	AGGCCGGGCGCTGTGGCTCATGCCTGTAATCTCAGCACTTTGGGAGACTGAGGTGAGCAGATCA--TGAGGTCAGGAGATCGAGACCATCCTGGCCAACATGGTGAAACCTCGTTTCTACTAAAAATACAAAAATTAGCTGGGTGTGGCGGCACACCCCTGTAATCCCAGCTACTCAGGAGGCTGAGGCAGGAGAATTGCTTGCA----------GGAGGTTGCAGTGAGCCAAGATTGCACCACTGCACTCCAGCCT-GGCGAC-AGAGCTAGACTCCGTCTCAAAAAAAAAAAAAAAAGGAGCAAACAACCATCTATGGTTCAACTTAGTTTTTTAGTTTTTTGTTTTTGTTTTTTTGAGACAGAGTCACGCTCTGTCT-CCCAGGCTGGAGCGCAG…	chr2:27571427-27572004	chr2:27575979-27576567
HADHB	NM_000183	+	chr2:26486248-26500028	chr2:26477343-26486247	8905	chr2:26500029-26501481	1453	NM_000183_intron_2_0_chr2_26477343_f(+)	NM_000183_intron_6_0_chr2_26500029_f(+)	79.452	292	56	3	754	1044	364	76	2.33e-66	246	GGGGGCTCACGCCTGTAATCCCAGCACTTTGGGAGGCTGAGGCAGGTGGATGGCCTGAGGTCAGGAGTTTGAGACCAGCTTGGTCAACATGGCGAAACCCCATCTCTACTAAAAATACAAAAATTAGCTGGGCATGGTGGCATACGCCTGTAGTCCCAGCTACTTGGGAGGCTGAGACACGAGAATCT-TTGAACCCAGGAGGCGGAGCTTGCAGTGAGCCGAGGTCACACCACTGCACTCCAGCCTGGGTGACAGAGCGAGACTCCGGCTCAAAAAAAAAAAAAAAAGAAA	GGTGGCTCACGCCTGTAATCCCAGCACTTTGG-AGGCTGAGGTAGAAGGATCACTTGAGGCCAGAGGTTTAAGACCAGCCTGGGCAACATGGCGAGATCCCGTCTCCACAAAAAATTTAAAAATTAGCTGGGTGTGGTGG--AGCACCTGTAGACCCAGCTACTTGGGATCCTAAGGCAGGATGATCTCTTGAGCTCAAGAGTTTGAGCCTGCAGTGAGCTATGATGGTACCACTGCACTCCAGCCTGAGTGACAGAGTGAGGTTCTGTGTTAAAAAAAAAAAAAAAAAAAA	chr2:26478096-26478386	chr2:26500104-26500392
HAGH	NM_005326	-	chr16:1866894-1873038	chr16:1859835-1866893	7059	chr16:1873039-1876712	3674	NM_005326_intron_1_0_chr16_1859835_r(-)	NM_005326_intron_7_0_chr16_1873039_r(-)	87.584	298	36	1	1978	2274	3444	3147	2.97e-103	367	TTTATTTGTTTGTTTTTTGAGACAAAGTCTTGCTCTGTCGCCCAGGCTGGAGTGCAGTGGTGTGATCTCATCTCACTGCAAGCTCTGCCTCCCGGGTTCAAGCCATTCTCCTGCCTCAGCCTCCCAAGTAGCTGGGACTACAGGTGCCCGTCACCACGCCCAGCTAATTTTTTGTAT-TTTTAGTAGAGATGGGTTTCACCGTGTTATCCAGGAAGGTCTCGATCTCCTGACCTCGTGATCCACCCGCCTCGGCCTCCCAAAGTGCTGGGATTACAGGCGTGACCCACCACGCCCAGC	TTTTTTTCTTTTTTTTTTGAGACGGAGTCTCGCTCTGTCGCCCAGGCTGGAGTGCAGTGGCGCGATCTCGGCTCACTGCAAGCTCCGCCTCCCAGGTTCACGCCGTTCTCCTGTCTCAGCCTCCTGAGTAGCTGGGACTACAGACGCCCGCCACCATACCCGGCTAATTTTTTGTATTTTTTAGTAGAGACGGGTTTCATGGTGTTAGCCAGGATGGTCTCGATCTCCTGACCTTGTGATCCGCCCACCTCGGCCTCCCAAAGTGCTGGGATGACAGGTGTGAGCCACCGCGACCAGC	chr16:1864620-1864916	chr16:1873269-1873566
HAT1	NR_027862	+	chr2:172782047-172823470	chr2:172779018-172782046	3029	chr2:172823471-172841095	17625	NR_027862_intron_0_0_chr2_172779018_f(+)	NR_027862_intron_6_0_chr2_172823471_f(+)	83.721	301	47	2	2564	2862	10157	9857	2.91e-87	315	TTTTTTTTTTTTTTTTTTTTGAGATGGAGTCTTGCTCTGTCGCCCAGGCTAGAGGGCAGTGGCATGATCTCGGCTCACTGCACCCTCTGCCTCCTGGGTTCAAGAGATTCTCCTGCCTCAGCCTCCCAAGTAGCTGGGATTACAGGCGCCCGTCACCGTGCCCGGCTAAT-TTTTGTATTTTTAGTAGAGA-CGGGTTTCACCATCTTGGCGAGGCTGACCTCGAACTCCTGACCTTGTGATCCACCCACCTCAGCCTCCCAGAGTGCTGGGATTACAGGCGTGAGCCACCGTGCCCAGCT	TTTGTTTTTTTTTTCTTTTTGAGACGGAGTCTTGCTCTGTTGCCTAGGCTGGAGTGCAGTGGCGCAATCTTGGTTCACCGCAAACTCTGCCTCCCAGGTTCATGCCATCCTCCTGCCTCAGCCTCCCAAGTAGCTGGGACTACAGGCACTCACCACCACGCCTGGCTAATTTTTTGTATTTTTAGTAGAGATGGGGTTTCACCATGTTAGCCAGGATGGTCTCGATCTCCTGACCTCATGATCCGCCTGCCTCAGCCTCCCAAAGTGCTGGAATTACAGGCGTGAGCCACCGCTCCCGGCT	chr2:172781581-172781879	chr2:172833327-172833627
HAUS6	NM_017645	-	chr9:19076600-19096767	chr9:19070299-19076599	6301	chr9:19096768-19102521	5754	NM_017645_intron_5_0_chr9_19070299_r(-)	NM_017645_intron_15_0_chr9_19096768_r(-)	82.274	299	46	6	2349	2642	3348	3052	7.96e-77	280	TTTTTTTTTGAGACAGAATCTCACT--GTCATCCAGGTTGGAGTGCAGTGGTGCGATCTCGGCTCATTGCAACCTTCGCCTCCCGGGTTCAAGCAATTCTCCTGCCTCAGCCTCCCCAGTAGCTGGGATTACAGGCACACTCTGCCATGCCTGGCTAATTTTTTATA-TTTTAGTAGAGACAGGGTTTCACCGTGTTGCCCAGGCTGGTCTCAAACTCCTGAGCTCAGCCATTCCGCCTGCCT-AGCCTCCCAAAGTGCTGGGATTACAGGTGTGAGCCACCGTACCTGGCC-CTTTTT	TTTTTTTTTGAGACGGAGTCTCGCTCTGTCCCCCAGGCTGGAGTGCAGCGGCGCGATCTCGGCTCACTGCAAGCTCTGCCTCCTGGGTTCACGCCATTCTCCTGCCTCAGCCTCCCGAATAGCTGCGACTACAGGCGCCCGCCAACACGCCCGGCTAATTTTTTGTATTTTTAGTAGAGATAGGGTTTCACCGTGTTAGCTAGGATGGTCTCAATTTCCTGACCTC-GTGA-TCCGCCCATCTCGGCCTCCCAAAGTGCTGGAATTACAGGCGTGAGCCACCGCACCCGGCCTCTTTTT	chr9:19073958-19074251	chr9:19099174-19099470
HDAC1	NM_004964	+	chr1:32792540-32793278	chr1:32790155-32792539	2385	chr1:32793279-32794668	1390	NM_004964_intron_3_0_chr1_32790155_f(+)	NM_004964_intron_5_0_chr1_32793279_f(+)	79.422	277	41	5	1222	1488	910	640	1.02e-63	235	CAGCACTTTGGGAGGCTGAAGAGGGTGGATCACCTGAGGTCAGGAGTTTGAGACCAGCCTGACCAACATGGTGAAACCCCATCTATACTAAAAAATACAAAAATTAGCCGGGCGTGGTGGTGTGTGCCTGTAATCCCAGCTA----------CTTGGGAGGCTGAGGCAGGAGAATTGCTTGAACCTGGGAGGCGGAGGTTGCAGTGAGCCGAGATCGCGCCACTGCACTTCAGCCTGGGTGACAGAGTGAGACTCCATCTCAAAAAACAACAACAA	CAGCACTTTGGGAGGCTGAGGCGGGTGAATCT--TGAGGTCAGGAGTTCGAGACCAGCCTGGCCAACATGGCAAAACCCCATCTCT-TTTAAAAATACAAAAATTAGCCGGGCATAGTTGCACGCACTTATAATCCCAGCTAAATCCCGGCTATTCGGAGGCTGAGGCACAAG-ATCGCCTGGAGGCGGGAGGCGGAGGCTGCAGTGAACCGAGATCACGCCACTGCACTCCAGGCTGGGTGACAGAGAGAGACT--GTCTCAAAAAAAAAAAAAAA	chr1:32791376-32791642	chr1:32793918-32794188
HDAC4	NM_006037	-	chr2:240061380-240085619	chr2:240056340-240061379	5040	chr2:240085620-240098108	12489	NM_006037_intron_17_0_chr2_240056340_r(-)	NM_006037_intron_21_0_chr2_240085620_r(-)	95	20	1	0	3082	3101	1238	1219	0.42	31.9	GTCTCTTCACTCTGGTGATT	GTCCCTTCACTCTGGTGATT	chr2:240058279-240058298	chr2:240096871-240096890
HDAC8	NR_051952	-	chrX:71681854-71715118	chrX:71571689-71681853	110165	chrX:71715119-71788603	73485	NR_051952_intron_1_0_chrX_71571689_r(-)	NR_051952_intron_6_0_chrX_71715119_r(-)	71.971	685	115	14	87319	87948	5867	5205	1.32e-103	376	TTTTTTTTTTTTTGAGACAGGGTTTCACTCCCATCACCCAGGCTGTAGTGCAATGACGTGATCTCAGCTCACTGCAACCTCTGCCTCCCGGGCTCAAGCGATTCTCCTGCCTCAGTCTCCTAAGTAGTTGGGACTACAGGCGTGTGCTACCGCACCCAGCTAATTTTTGTATTTTTTGTAGAGATGGGGTTTCACCATGTTGCCCAGGTTGGTCTTGAACTCCTGACCTTAAGTGATCCACCCACCTCAGCCTCCCAAAGTGCTGGGATTGCAGACATGAGACATGGCACCCAG---------GCT--------------CAGAATACATTT------------TTAAAACCCTTAGTACTCA-----------CCTAGC---AGGCCAGGTGCAGTGG…	TTTTTTTTTTTCTGAGACACAGTCTCACTCTG-TCACCCAGGCTGGTGTGCAGTGGCACGATCTCGGCTCTCCGCAACCTCTGCCTCCTGGGTTCAAGCGATTCTCCTGCCTCAGCCTCCCGAGTAGCTGGGATTACAGGTGCCCGCCACCATACCCGGCTAATTTTTGTATTTTTAGTAGAGGCAAGGTTTCACCATGTTGGCCAGGCTGGTCTTGAACTCCTGACCTCAGGTGATCCACCTGCCTCGGCCTCCTAAAGTGCTTGGATTACAGGCATGAGCCACTGCACCCAGCCAAGACCTGCTTTTTTATTGACACACATAAAGTATTTATCTGAAGTTCCCTATAATCCTTA-TAATCATTATTTAAAATAATAGCATAAGGCTGGGCATGGTGG…	chrX:71593906-71594535	chrX:71782737-71783399
HDGF	NM_004494	-	chr1:156713444-156715165	chr1:156713248-156713443	196	chr1:156715166-156721134	5969	NM_004494_intron_0_0_chr1_156713248_r(-)	NM_004494_intron_4_0_chr1_156715166_r(-)	100	11	0	0	8	18	5703	5693	0.57	21.1	AGCCCCCTGAC	AGCCCCCTGAC	chr1:156713426-156713436	chr1:156715432-156715442
HERC1	NM_003922	-	chr15:64066893-64067848	chr15:64056391-64066892	10502	chr15:64067849-64126025	58177	NM_003922_intron_75_0_chr15_64056391_r(-)	NM_003922_intron_76_0_chr15_64067849_r(-)	88.04	301	31	5	2956	3254	29529	29232	6.84e-101	363	ATTGCTGGCCAGGCGTGGTGGCTTACACCTGTAATCCCAGCACTTTGGGAGGCCGAGGCGGGCAGATCACCTGAGGTCAGGAGTTTTGAGACAAGCCTGGCCAACATGGTGAAACCCTGTCTCTATTAAAAATA-AAAAAATTAGCCAGGCATGGTGGCAGGTGCCTGTAATCCCAGCTACTTGGGAGGCTGAGGCAGGGAGAATCGCTTGAACCTGGGAGGTGGAGGTTGCAGTGAGCTGAGATCGCACCATTGCACTCCAGCCTGGGTGAC-AGACCAAGACTGTCTCAAAAAAAAAAA	ATTGCTAGCCGGGCACAGTGGCTCACGCCTGTAATCCCAGCACTTTGGGAGGCTGAGGCTGGTGGATCACCTGAGGTCAGGAG-TTCAAAACCAGCCTGGCCAACATGGTGAAACCC-GTCTCTACTAAAAATACAAAAAATTAGCCGGGCATGGTGGCGGGCGCCTGTCATTCCAGCTACTTGGGAGGCTGAGGCA-GGAGAATCACTTGAACCCAGGAGGTGGAAGTTGCAGTGAGCCGAGATCGTACCATTGCACTCCAGCCTGGGCAACAAGAGCAAAACTGTCTCAAAAAAAAAAA	chr15:64063639-64063937	chr15:64096497-64096794
HERC2	NM_004667	-	chr15:28491027-28493882	chr15:28483919-28491026	7108	chr15:28493883-28499485	5603	NM_004667_intron_69_0_chr15_28483919_r(-)	NM_004667_intron_72_0_chr15_28493883_r(-)	81.293	294	45	4	5456	5740	4682	4390	5.99e-74	273	TTTGTTTTTAGACGGAGTCTCGCTCTTTCGCCCAGGCGGGAGTGTAGTGACGTGATCTCAGCTCACTGCAAGCTCTGTCTCCCAGGTTCATGCCATTCTCCTGCCTCAGCCTCCCGAGTAGCTGGG-ACTACAGGCGCCTGCCACCACGCCCGGCTAA-------TTTTTTGTATTTTTAGTAGAGATGGGGTTTCACCGTGT-TAGCCAGGATGGTCTCCATCTCCTGACCTTGTGATCTGCCCACCTTGGCCTCCCAAAGTGCTGGGATTACAGGCGTGAGCCACTGCGCCC	TTTTTTTTGAGACAGAGTCTAGCTTTGTTGCC-AGGCTGGAGTGCAGTGACATGATCTCAGCTCACTGCAACCTCCGCCTCCCGGGTTAAAGCGATTCTCCTGCCTCAGCCTCCCGAGTAGCTGGGAATTACAGGCACACGCCACCACGCCAAGCTAACTTTTTTTTTTTTTTTTTTTAAGTGGAGACGGGCTTTCACTATGTAAACCCAGGATGGTCTCGATTTCCCGACCTCGTGATTCACCCGCCTCAGCCTCCCAAAGTGCTGGGATTACAGGCGTGAGCCACCACGCCC	chr15:28485287-28485571	chr15:28494804-28495096
HERC2	NM_004667	-	chr15:28505923-28508315	chr15:28502408-28505922	3515	chr15:28508316-28510763	2448	NM_004667_intron_76_0_chr15_28502408_r(-)	NM_004667_intron_78_0_chr15_28508316_r(-)	74.172	302	59	5	1394	1691	1857	1571	9.66e-49	188	GTGGCTCACGCCTGTAATCCCAGCACGTTGGGAGGCCGAGATGGGTGGATCACCTGAGGTCAGGAGTTTGAGACCAGCCTGGCTAACATGGTGAAA-CCTGTTTCTACTAAAAATACAAAAATTTCGTCGAGCTTGGTGATGTGCGCCTGTAATCCCAGCTACTCAGGAGGCTAAGGCAGGAGAATCGCTTGAATCTGGGAGGCAGAAATTGCAGTGAGCCGGGATGGCGCCATTGCACTCCAGCTTGGGCAACAAGAGCGAAACTCCGTCT---CAAAAAAACAAAAACAAACAAAAAAAA	GTAGCTCACACCTGTAATCCCAGAACTTTGGGAGGCCAAGGCGGGCGGATCACTTGAGCCCAGGAGTTCGAGACCAGCCTGGGCAACATGGCAAAACCCTGTCTGTACTAAAAATACAGAAA-TTAGCCAGGCATGGTGGTGAATATCTATAATCC-------------AGCTGAGGCATGAGAATTGCTTGACCCCGGGAGGTGGAGTTTGCGGCGAGCCGAGATTGCACCACTGCACACCAGCCTGGGTGAC-AGAGCAAAACTTTGTCTTACAAAAAAAAAAAAAAAAAACAAACAAAA	chr15:28504232-28504529	chr15:28508907-28509193
HERC2P2	NR_002824	-	chr15:23333849-23339028	chr15:23331102-23333848	2747	chr15:23339029-23356105	17077	NR_002824_intron_27_0_chr15_23331102_r(-)	NR_002824_intron_31_0_chr15_23339029_r(-)	78.775	457	72	6	236	668	7587	7132	8.14e-108	383	TGTAGTCCCAGATACTCAGGAGGCTGAGGTAGGAGGATTGCTTGAGCCTGGGAGGTTGAGGCTGCAGTGAGTCATGATCATACCACTGCACTCCAGCCTGGGTGACAGAGCAAGACTCTCTCTTTAAAAAAGCA----------------GG--AGATGGCCAGG--CAGTGGCTCATGCCTGTAATCCCAGCACTTTGGGAGGCTGAGGCGGGTGGATCACCTGAGGTCAGGAGTTCAAGACCAGCCTGGCCAATGTGGTGAAACCCCATGTCTACTAAAAATGCAAAAA-TTAGCTGGGTGTGGTGACGGGTGCCTGTAATCCTAGGTACTCGGGAGGCTGAGGTAGGAGAATTGCTTGAACCCAGGAGACGGAGGTTGCAGTGAGCTGAGATCACG…	TGTAGTCCCAGCTACTCGGGAGGCTGAGGCAGGAGAATGGCGTGAACCCGGAAGGTGGAGGTTGCAGTAAGCCAAGATCATGCCACTGTACTCCAGCCTGGGTGACAGAACAAGACTCTGTCTCCAAAAAAAAAAAAAAAAAAAAGAAAGGGCAAAAGGGCCAGGAACAGTGGCTCATACCTGTAATAC-AGCACTTTAGGAGGCCAAGGTGGGTGGATCACCTGAAGTCAGGAGTTCAAGACCAGCCTGGCTAACATAGTGAAACTTCGTCTCTACTAAAAATACAAAAAATTAGCCAGGCACGGTGGCGGACACCTGTAATCCCAGCTACTCGGGAGGATGAGGCAGGAGAATCACTTGAACCTGGGAGGTGGAGGTTGCAATGAGCCAAGATTGCA…	chr15:23333181-23333613	chr15:23348519-23348974
HLCS	NM_001242785	-	chr21:38302551-38311294	chr21:38269432-38302550	33119	chr21:38311295-38318308	7014	NM_001242785_intron_5_0_chr21_38269432_r(-)	NM_001242785_intron_8_0_chr21_38311295_r(-)	77.558	303	48	6	3211	3505	2466	2176	9.89e-61	232	GGTGCAGTGGCTCAAGCCTGTAA-TCCCAATGCCTTGGGAGGCTGAGGCAGGTGGATCGCTCAAGCCCAGGAATTCGAGACCAGCCTGGGCAACCTGGCAGAATTTCGTATTCTTTACAGAAGATACAAAAATTAGCCAGG---CA----TGGTGGCGCATACCTGTAGTCCTAGCTACTCGGGAGGCTGAGGCAGGAGGATTGCCTGAGCCAGGGAGGTTGAGGCTGTAGTGAGCTATGATTGTGCCACTGCACTCCAGCCTGGGCAACAGAGTGAGACCCTGTCTCAAAAAAAAAAAAAAA	GGTGCGGTGGCTCACTCCTGTAAATCCCAGCACTTTGCGGGGCTGAGGCAGAAGGATC----------AGGAATTCAAGACCAACCTGGGCAACATGGCAAAACCCTGTCT-CTATGAAAAAC-TACAAAAAATAGCCAGGAGCCAGGTGTGTTGATGGGCACCTGTAGTCCCCGCTACTCAGGAGGCTGAGGTGGGATGATCGCTTGAGCCTGGGAAGTTGAGGCTGCAGTGAGCTGTGATCATGCCACTACACTCCAGCCTGGGCAACAGAGTGAGACCCTGTCTAAAAAAAAAAAAAAAA	chr21:38299046-38299340	chr21:38315843-38316133
HNRNPUL1	NM_144732	+	chr19:41774128-41787180	chr19:41768488-41774127	5640	chr19:41787181-41798149	10969	NM_144732_intron_0_0_chr19_41768488_f(+)	NM_144732_intron_6_0_chr19_41787181_f(+)	87.736	318	29	5	176	486	1718	1404	2.23e-108	385	GGCCGGGCGCGGTGGCTCACGCCTGTAATCCCAGCACTTTGGGAGGCCGAGGCGGGCGGATCACTTGAGGTCAGGAGTTCGAGACCAGCCTGGCCAACATGGTGAAACCCCGTCTCTACTAAAAA-----TACAAAAA-TTAGTCGGGCATGGTGGCGGGGACCTGTAATCCCAGCTACTCGGAAGGCTGAGGCAGGAGAATCGCTTGAACACGGGAGGCGGAGGTTGCGGTGAGCTGAGATAGAGGCCCTGCACTCCAGCCAGGGTAACAAGAGCGAGACTCCGTCTCAAAAAAAAAAAAAAA-AAAAAAAGAACAA	GGCCGGGCGCGGTGGCTCACGCCTGTAATCCCAGCACTTTGGGAGGCCGAGGCGGGCGGATCAC--GAGGTCAGGAGATCGAGACCATCCCGGCTAAAACGGTGAAACCCCGTCTCTACTAAAAAAAAAATACAAAAAATTAGCCGGGCGTAGTGGCGGGCGCCTGTAGTCCCAGCTACTTGGGAGGCTGAGGCAGGAGAATGGCGTGAACCCGGGAGGCGGAGCTTGCAGTGAGCCGAGATCCCGCCACTGCACTCCAGCCTGGGCGAC-AGAGCGAGACTCCGTCTCAAAAAAAAAAAAAAAGAAAAAAAGAAAAA	chr19:41768663-41768973	chr19:41788584-41788898
HOMER1	NM_004272	-	chr5:78734833-78752841	chr5:78697879-78734832	36954	chr5:78752842-78808592	55751	NM_004272_intron_3_0_chr5_78697879_r(-)	NM_004272_intron_7_0_chr5_78752842_r(-)	78.336	637	109	9	16777	17410	45966	45356	1.37e-145	513	TTTTTTTGAGATGGAGCCTCCCTCTGTCACCCAGGCTGGAGTGCAGTGGCACGATCTTGGCTCACTGCAACCTCTGTCTCCCGTGTTCAAGTGATTCTCCCACCTCAGCCTCCTGAGTAACTGGGATTAAAGACGTGCACCACCATGCCTAGCTAATTTTTGTATGTTTCTTAGAGATAGGGTTTCACCATGTTGGTCAGGCTGGTCTCGAACTCCTGACCTCAAATGATTCACCCTCCTTGGCCTCCCAAAGTGCTGGGATTAGAGGTGTGAGCCACTGCATCCGGCCTATGTTGATTTTTATAACTATTTACATTGAAAAGTATT-GGCCAGGCCCGATGGTTCATGCCTGTAATTC-AGTGCTATGGGAGCCTGAGCCAGGCTGATCACCTGAGGT…	TTTTTTTTAGACAGAGTCTCACTCTGTCACCAAG-CTGGAGTGCAGTGGCACAATCTCGGCTCACTGCAACCTCTGCCCCCTGGATTCAAGCAATTCTCCTGCCTCAGCCTCCCAAGTAGCTAGGATTACAGGTGTGCACCACCACACTTGGCTAATTTTTGTATTTTTAGTAGAGATAGGGTTTCACCATGTTGGCCAGGATGGTCTCGATCTCTTGATCTTG--TGATCTGCCTGCCTCGGCCTCCCAATGTGCTGGGATTACAGGTGTGAGCCACTGTGCCCGGCCT----------TAAAAACT--TTAAAAACAAATGAATTAGGCTGGGCGCAGAGGATCAGGCCTGTAATCCTAGCACTTTGGGAAGCTAAGGCGGGCGGATCACTTGAGGT…	chr5:78717423-78718056	chr5:78762627-78763237
HP1BP3	NM_016287	-	chr1:21076216-21100103	chr1:21074149-21076215	2067	chr1:21100104-21103089	2986	NM_016287_intron_2_0_chr1_21074149_r(-)	NM_016287_intron_8_0_chr1_21100104_r(-)	82.731	249	40	2	70	317	1889	1643	4.06e-68	250	GGCACTGTGGCTCACGCCTGTAATCCCAGCACTTTGGGAGGCTGAGGCGGGTGGATCACGAGGTCGGGAGTTTGAGACCAGTCTGGCCAACATAGTGAAACCCCA-TCTCTACTACAAATACAAAAAAATTAGCAGGGTGTAGTGGTGTGCATCTGTAGTCCCAGCTACTCGGGAGGCTGAGGCAGGAGAAACGCATGAACCCAGGAGGTGGAGGTTGCAGTGAGCCGAGATTGCACCATTGTACTCCA	GGCGCGGTGACTCATGCCTGTAATCCCAGCACTTTGGGAGGCCAAGGTGGGCGGATCACAAGGTCAAAAGATTGAGACCATCCTGGCCAACATGGTGAAACCCCCGTCTCTCCTGAAAATACAAAAA--TTAGCTAGGTGTGGAGGTGCACGCCTGTAGTCCCAGCTACTTGGCAGGTTGAGGCAGGAGAATCGCTTGAACCTGGGAGGTGGAGGTTGCAGTGAGCCCAGATCGCGCCACTGCACTCCA	chr1:21075899-21076146	chr1:21101201-21101447
HSDL2	NR_036651	+	chr9:115166275-115181238	chr9:115142461-115167903	25443	chr9:115181239-115200710	19472	NR_036651_intron_0_0_chr9_115142461_f(+)	NR_036651_intron_4_0_chr9_115181239_f(+)	86.254	291	32	1	1186	1468	5376	5086	5.46e-96	347	TTTTTTTTTCTTTTGAGATGGAGTCTCGCTCTGTCTTCCAGTCTGGAGTGCAGTGGCATGATCTCGGCTCACTGCAGCCTCCGCCTCCC--------GCAATTCTCCTGCCTCAGCCTCCCGAGTAGCTGGGACTTCAGGCGCGTGCCACCACGCCCTGTTGATTTTTTTGTATTTTTAGTACAGACGGGGTTTCACCATGTTAGCCAGGATGGTCTCAATCTCATGACCTCGTGATCCGTCTGCCTCGGCCTCCCAAAGTGCTGGGATTACAGGCGTAAGCCACTGCGCC	TTTTTTTTTTTTTTGAGATGGAATCTCGCTCTGTCGCCCCGGCTGGAGTGCAGTGGCACGATCTCGGCTCACTGCAAGCTCTGCCTCCCAGGTTCATGCCATTCTCCTGCCTCAGCCTCCCAAGTAGCTGGGATTACAGGCGCCCGCCACTATGCCCGGCTAATTTTTCTGTATTTTTAGTAGAGACAGGGTTTCACCATGTTAGCCAGGACGGTCTCAATCTCCTGACCTCGTGATCCGCCCACCTCAGCCTCCTAAAGTGCTGGGATTACAGGCGTGAGCCACTGCGCC	chr9:115143646-115143928	chr9:115186324-115186614
HSPA9	NM_004134	-	chr5:137897269-137903411	chr5:137895781-137897268	1488	chr5:137903412-137904613	1202	NM_004134_intron_6_0_chr5_137895781_r(-)	NM_004134_intron_11_0_chr5_137903412_r(-)	76.689	296	55	7	732	1013	1023	728	4.63e-55	205	AGGCCGGGTACAGTGGCTTACGCCTGTAATCCCAGCACTTTGGGAGGCCAAGGCGGGCGGATCACG--AGGTCAAGAGATC-GAGACCATCCTGGCTAACACGGTGAAACCCTGTCTCTACTAAAAATATAAAAA-ATT------TGGTGG-GC--GCCTGTAGTCCCAGCTACTTGGGAGGCTGAGGTAGGAGAATGGCGTGAACGCAGGAGGTGGAGCTTGCGGTGAGTGGAGATTGCGCCACCGCACTCCAGCCTGAGCGACACAGCGAGACTC-CGTCTCAAAAAAAAAAAA	AGGCCGGGCACGGTGGCTCACACTCGTAATCCCAGCACTTTGGGAGGCTGAGGCGGGCAGATCACCTAAGGTTGAGAGTTTTGAGACCAGCCTAACCAATATGGAGAAACCCCATCTCTACTAAAAATACAAAATTATTCAGGCATGGTGGCGCATGCCTGTCATTTCAGCTACTCAGGAGGCTGAGGCGGGAGAATTGTTTGAACCTGGGAGGCGGAGGTTGCAGTGAGACAAGATCGCACCACTGCACTCTAGCTTGGGCGACAGAGCGAGACTCTTGTCTCAAAACAAACAAA	chr5:137896256-137896537	chr5:137903591-137903886
HSPBAP1	NM_024610	-	chr3:122471438-122496753	chr3:122459961-122471437	11477	chr3:122496754-122512463	15710	NM_024610_intron_1_0_chr3_122459961_r(-)	NM_024610_intron_6_0_chr3_122496754_r(-)	87.946	1261	54	12	4785	5962	13272	12027	0	1624	CCTCACCTCCCGGACGGGGCGGCTGGCCGGGCGGGGGGCTGACCCCCCCACCTCCCTCCGGGACGGGGCGGCTGGCCGGGCAGAGGGGCTCCTCACTTCCCAGTAGGGGCGGCTGGGCAGAGGCGCCCCTCACCTCCCGGACGGGGCGGCTGGCCGGGCGGGGGGCTGACCCCCCCACCTCCCTCCCAGATGGGGCGGCTGGCCGGGCGGGGCGCTGACCCCCCACCTCCCTCCCGGACGGGGCGGCTGGCCGGGCAGGGGGCTGACCCCC--ACCTCCCTCCGAGACGGGGCGGCTGGCCGGGAGGGGGGCTGACCCCCCCGACCTCCCTCCCAGACAGGGCGGCTGGCCGGGCGGAGACGCTCCTCACTTCCCAGACGGTGTGGTTGCCGGGCGGAG…	CCTC-CCTCCCGGACGGGGCGGCTGACCGGGCGGGGGGCTGACCCCCC-ACCTCCCTCCTGGACGGGGCGGCTGGCCGGGCAGAGGGGCTCCTCACTTCCCAGTAGGGGCGGCCGGGCAGAGGCGCCCCTCACCTCCCGGACGGGGCAGCTGGCCGGGCGGGGG-CTGACCCCCCCACCTCCCTCCCGGACGGGGCGGCTGGCCGGACGGGGGGCTGAACCCCCAACTCACTCCCGGACGGGGCGGCTGGCCGGGCGGGGGGCTGACCCCCCCACATCCCTCCCGGACAGGGCGGCTGGCCAGGCGGGGGGCTGACCCCCCC-ACCTCCCTCCCGGACGGGGTGGCTG-CCGGGCGGAGAGGCTCCTCACTTCCCAGACGGGGTGGCTGCCGGGCGGAG…	chr3:122465476-122466653	chr3:122499192-122500437
HUWE1	NM_031407	-	chrX:53672263-53707139	chrX:53661251-53672262	11012	chrX:53707140-53713214	6075	NM_031407_intron_76_0_chrX_53661251_r(-)	NM_031407_intron_81_0_chrX_53707140_r(-)	82.918	281	40	3	1680	1960	5096	4824	3.66e-77	284	GCCTGTAATCCCAACACTTTGGGGGGCCGAGGCAGGCAGATCACCTGAGGTCAGGAGTTTGAGACCAGCCCGGCCAACATGGTGAAACCCCATCTCTACTAAAACAATACAAAAATTAGCTGGACGTGGTGGTGGGCACTTGTAATCCTAGCTACTCAGGACGGTAAGGCAGGAGAATCGCTTGAACCCGGGAGGCGGAAGCTGCAGTGAGCCTAGATTGTGCCACTGCATTCCAGGCTGTGTGACAAGAGCAAGACTCTATCTCAAAAAAAAAAAGAAAA	GCCTGTAATCTCAGCACTTTGGGAGGCCGAGGCGGGCGGATCAC--GAGGTCAGGAGATCGAGACCATCCTGGCCAACGTGGTGAAACTCCGTCTTTACTAAAA--ATACAAAAATTAGCTGGGCATGGTGGCGCGCGCCTGTAGTCCCAGCTACTCGGGAGGCTGAGGCAGGTAAATCGCTTGAACCCAGGAGGCGGAGGTTGCAGTGAGCCGAGATCGCGCCACTGCACTCCAGCC----TGGCGAGAGCAAGACTCCATCTTAAAAAAAAAAAAAAAA	chrX:53670303-53670583	chrX:53708119-53708391
IARS2	NM_018060	+	chr1:220275471-220276119	chr1:220273992-220275470	1479	chr1:220276120-220276788	669	NM_018060_intron_2_0_chr1_220273992_f(+)	NM_018060_intron_6_0_chr1_220276120_f(+)	77.592	299	49	5	776	1063	559	268	9.73e-63	232	GTGGCTCATGCCTGTAATCCTAGCACTTTGGGAGGCTGAGGGAGGTGGATCGATCACCTAAGGTCAGGAGTTTGAGACCAGCCTGGCCAACATGGCAAAACCCCGTATCTACTAAAAATACCAAATAATTAGCCAGGTATGGTGGCTCACGCCTG--------TAGTCCCAGATACTTGGGAGGCTGAGGCACGAGAATTGCTTGAACCTGTGTGGCAGAGGTTACAGTGAGCTGAGATC-CGCCACTGCATGCCAACCTGGGCAACAGA--GCAAGACTCCATCTCAAAAAAAAAAAA	GTGGCTCATGTCTATAATCCCAGCACTTTGGGAGGCCAAGGCAGGTGGATC----ACCTGAGGTTGGGAGTTTGCAACCAGCCTCACCAACATAGAGAAACCCCATCTCTACTAAAAATAC---AAAATTAGCCTGGCGTGGTGGCGCATGCCTGTAATCCCATAATCCCAGCTACTCGGGAGGCTGAGGCAGGAAAATTGCTTGAACCCGGGAGGTGGAGGTTGTGGTGAGCCAAGATCATGCCACTGTACTCCAGCCTGGGCAACAAAAGGCAAAACTCGGTCTCCAAAAAAAAAAA	chr1:220274767-220275054	chr1:220276387-220276678
IBTK	NM_015525	-	chr6:82933785-82941559	chr6:82933338-82933784	447	chr6:82941560-82943875	2316	NM_015525_intron_21_0_chr6_82933338_r(-)	NM_015525_intron_25_0_chr6_82941560_r(-)	68.197	305	62	8	102	376	445	146	3.36e-26	109	TTTTTTGTTTGTTTGTTTGAGACAAAGTCTCACTCTGTCATCCTAGCTGGAGTTCAG-GGTGCGATCACAGCTCACTGAAACCTTGACTTCCTGGGCTCAAACGATCCTCCCATCTCAGCCCC--------CC--GAATAGCTGGGA---CCAG-----AGGCC--CCTACCACCATGCTGGGCTA---------TTTTTTGTAGAGATGGGGTTTCACCATGTTGCACAGGCTGGTCTCGAGCTCCAGGGCTCAAGGGATCTGCCCACCTTGGCCTCCCCAAGTGCTGGGATTATAGGCATGAG	TTTTTTTTTTTTTTTTTTGAGACGAAGTCTAGCTCTATCACCCAGGCTGGAGTGCAGTGGCAAGATCTCAACTCACTGCAACCTCCACCTCCCAGGTTCAAGCAATACTCCTGCCTCAGCCTCTAAGATTGCCTAGAGGAGCTAGGATTGCCTGTAACTAGGATTGCCTGCTACCATGCCCGGCTAACTTTTGTATTTTTAGTAGAGACGGGGTTGTACCATGTTGGTCAGGCT-----CGAACTCCTGACCTCAAGTGATCCGCCTGCCTCGGTCTACCAAACTGCTGGGATTACAGGTGTGAG	chr6:82933409-82933683	chr6:82943431-82943730
IGF1R	NM_000875	+	chr15:99250791-99251336	chr15:99192905-99250790	57886	chr15:99251337-99434553	183217	NM_000875_intron_0_0_chr15_99192905_f(+)	NM_000875_intron_1_0_chr15_99251337_f(+)	80.265	603	99	5	48070	48656	60831	60233	2.33e-155	547	TTTTTTTTATTGAGACAGGATCTCATTCTGTCACCCAGGCTGGAGTGCGGTGGCGCGATCTCTGCTCACTGCAACCTCTGCCTCCTGGGTTCAGGCGATTCTCATGCCTCAGCCACCCGAGTAGCTGGAATTACACGCGCCCGCCACCATGCCTGGCTAACTTTT----------GTATTGTTAG---AGATGGGGTTTCGCCATGTTGGCCAGGCCGGTCTTGAATTCCTGGCCTCAAGTGATCCCCCTGCTTCGGCCTCCCGAAGTGCTGAGATTACAGGCGTGAGCCGCCGCGCCTGGCCTT---CCTTTTTTTTTTTTTTTTAAGAGATGGAGTCTTGCTCTGTCGCCCAGGCTGGAGTGCCGTGGTGCGATCTTGGCTCACTGCAACCTCTGCC…	TTGTTGTTTTTGAGACGGAATCTCACTCTGTCACCCAGGTTGGAGTGCAGTGGTGTGATCTCCGCTCACTGCAACCTCCGCCTCCTGGGCTCACGCCATTCTCCTGCCTCAGCCTCCCGAGTAGCTGGGACTACAGGCGCCCGGCACCGCGCCCGGCTTTTTTTTTTTTTTTTTTGTATTTTTAGTAGAGACGGGGTTTCACCGTGTTAGCCAGGATGGTCTCGAACTCCTGACCTC--GTGATCTGCCCGCCTCAGCCTCCCAAAGTGCTGGGATTACAGGCATGAGCCACCATGCCCAGTTGTGGGCATTTTTTTTTTTTTTTT--GAGATGGAGTCTCGCTTTGTCACCCAGGCTGGAGTGCAGTGGTGCGATCTCGGCTCCCTGCAACCTCCAAC…	chr15:99240974-99241560	chr15:99311569-99312167
IGF1R	NM_000875	+	chr15:99250791-99442850	chr15:99192905-99250790	57886	chr15:99442851-99451913	9063	NM_000875_intron_0_0_chr15_99192905_f(+)	NM_000875_intron_4_0_chr15_99442851_f(+)	82.201	309	46	2	22606	22914	3094	2795	1.06e-83	309	AAGGCTGGGTGCCATGGCTCACGCCTGTAATCCCAGCACTTTGGGAGGCCGAGGCGGGCGGATCACCTGTGGTCGGGAGTTTGAGACCAGCCTGGCGAGCACGGCGAAACCCCGTCTCTACGAAAAATACAATACAAAAATTAGCCGCGTGTGGTGGTGTGCGCCTGTAGTCCCAGCTACTCGGGAGGCTGAGGTGGGAGAATCACTTGAACCTGGGAGGCAGAGGTTGCAGCGAGACAAGATGGCGCCATTGCACTCCAGCCTGAGTGACAGAGCAAGACTCCATCTCAAAAAAAAAAAAAAAAAAAA	AAGGCCGGGCGTGGTGGCTCAAGCCTGTAATCCCAGCACATTGGGAGGCTGAGGCGGGCGGATCACAAG--GTCAGGAGTTTGAGACCAGCCTGAACAACACGGTGAAAGTCCGTCTCTACTAAAAG-------CAAAAATAAGCCGGGCGTGGTGGTGCGTGCCAGTAATCCCAGCTATTCAGGAGGCTGAGGCAGGAGAATCGCTTGAACCCAGGAGGCAGAGGGTGCAGTGAGCCGAGACAGCGCCACTACACTCCAGCCTGGGCGACACAGCAAGATTCCATCTCAAAAAAAAAAAAAAAAAAAA	chr15:99215510-99215818	chr15:99445645-99445944
IGF1R	NM_000875	+	chr15:99434554-99442850	chr15:99251337-99434553	183217	chr15:99442851-99451913	9063	NM_000875_intron_1_0_chr15_99251337_f(+)	NM_000875_intron_4_0_chr15_99442851_f(+)	84.262	305	39	2	60536	60840	4725	4430	2.95e-90	333	GGCATGGTGGCTCATGCCTGTAATCCCAGCACTTTGGGAGGCTGAGGCGGGCAGATCACGAGGTCAGGAGTTCGAGACCATCCTGGCTAACACGGTGAAACCCCGTCTCTACTAAAAATACAAAAAAAAAAAAAAAAAAGCCGGGCGCGGTGCCGGGCGCCTGTAGTCCCAGCTACTCGGGAGGCTGAGGCAGGAGAATGGCGTGAGCCCAGGAGGCGGAGGTTGCAGTGAGCGGAGATCACACCACTGCACTCCAACCTGGGTGACAGAGTGAGATTCCGTCTCAAAAACAACAACAACAACAA	GGCACGGTGGCTCACACCTGTAATCCCAGCACTTTCAGAGGCCGAGGCAGGCAGATCACGAGGTCAGATGATCGAGACCATACTGGCTAACATGGTGAAACCCCGTCTCTACTAAAAATAC--------AAAAAAATTAGTCGGGCGTGGTGGTGAGCGCCTGTAGTCCCGGCTACTCGGGAGGCTGAGGCAGGGGAATGGTGTGAACCC-GGAGGCGGAGCTTGCAGTGATCCGAGACAGCGCCACTGCACTGCAGCCTGGGTGACAGAGTGAGACTCCATCTCAAAAAAAAAAAAAAAAAAAA	chr15:99311872-99312176	chr15:99447280-99447575
IGF2R	NM_000876	+	chr6:160467530-160469575	chr6:160466915-160467529	615	chr6:160469576-160471504	1929	NM_000876_intron_13_0_chr6_160466915_f(+)	NM_000876_intron_17_0_chr6_160469576_f(+)	89.362	94	10	0	210	303	1147	1054	1.08e-30	125	GCAAAACCTTCGGAACACAAGGGAATAAATTATGTTTGAAAAGGCTTTCGTGTGAATTCTAGGCAAGAAACCTCTCTGAGGGAGACCTTACAAG	GCTAAACTTTCCGAACACAAGGGAGTAAGTCATGTTTGAAAAGGCTTTAGTGTGAATTCTAGGCAAGAAACTTCTCTTAGGGAGACCTTACCAG	chr6:160467124-160467217	chr6:160470629-160470722
IL20RB	NM_144717	+	chr3:136699308-136714398	chr3:136677044-136699307	22264	chr3:136714399-136728954	14556	NM_144717_intron_0_0_chr3_136677044_f(+)	NM_144717_intron_5_0_chr3_136714399_f(+)	81.311	305	50	4	4258	4559	2526	2226	9.56e-77	282	AAATGTCAAGGTCGGCCAGGCGTGGTGGCTCATGCCTGTAATCCCAGCACTTTGGGAGGCCAGGGCAGGTGGATCAC--GAGGTCAGGAGATCGAGACCATCCTGGCCAACATGGTGAAACCCCGTCTTTACTAAAAATACAAAAATTAGCCAAGTATGGTGGTGGGCGCCTGTAGTCCCAGCTACTTGGGAGGCTGAGGCAGGAGAATCGCTTGAACCTGGGAGGCAGAGGTTGCAGCGAGCCGAGATTGCACCACTGCACTCCAGTCT-GGCAACAGAGCAAGACTCCATCTCAAAAAAAAAA	AAATGTTAATGGAGGCCAGGCACAGTGGCTCACACCTGTTATCCCAGCACTTTGGGAGGCCAAGGCGGGTGGATCACCTGAGGTCAGGAATTCAAGACCAGCCTGATCAATATGGTGAAACCCTGTCTCTACT-AAAATACAAAAATTAGCCGGGTGTGGGGGCATGCACCTGTAGTCCCAGCTACTCAGGAGGCTGAGTCAGG---ATTCCTTAAACCCGGGAGGCAGAGGTTGCAGTGAGCCGAGATCATGCCACTGTACTCCAGCCTGGGTGACAGGGTGGGACTCCGTCTCAAAAAAAAAA	chr3:136681301-136681602	chr3:136716624-136716924
ILF2	NM_004515	-	chr1:153636519-153641033	chr1:153635753-153636518	766	chr1:153641034-153642311	1278	NM_004515_intron_3_0_chr1_153635753_r(-)	NM_004515_intron_10_0_chr1_153641034_r(-)	71.382	304	57	6	432	707	892	591	4.52e-41	156	CCTGTAATCCCAGCACTTTGGGAGGCTGAGGCCAGAGGATCACTTGAAGCCAGGAGTTTGAGACCAGCCTGGGCAAAATAGCGAGACTCTGTCTCTACAAGAGAAAAAAAAAAAAATTAGCCAGTTGTAGTGGCTTGAACTTATAGTCCTAGCTTCTCAGGAGGCTGAGTCAGGAGGGTTGCTTGAGCCCAGGAG-------------TTC----GC------GGT----TACAGTGAACTATGATTGCGCCACTGCACTCCAGCCTGGATGACAAAGTGAGGCCCTGTCTC-TAAAAAATAAA	CCTGTAATCCCAGCACCGTGGGAGGCTGAGGTGGGCAGATCACTTGAGGTCAGGAGTTCAAGATCAGCCTGGGCAACATGGTGAAACCCCGTCTCTACTAAACAGACATACAAAAATTAGCTGGGCATGGTGGCAGGTGCCTGTAATCCCAACTACTCAGGAGGCTGAGGCAGGAGAATCGTTTGAACCCTGGAGGCAGAGGTCCTGATTCCTCTGCCTCCCAGGTTCAGTGCAGTGAGCCAAGATTGCACCACTGCACTCCAGCCTGGGTGACAGAGTGAG--ACTGTCTCAAAAAAAATAAA	chr1:153635812-153636087	chr1:153641420-153641721
ILKAP	NM_030768	-	chr2:239090706-239103511	chr2:239082295-239090705	8411	chr2:239103512-239112139	8628	NM_030768_intron_2_0_chr2_239082295_r(-)	NM_030768_intron_10_0_chr2_239103512_r(-)	81.315	289	43	4	5645	5929	1546	1265	1.41e-73	269	GGTGGCTCACGCCTGTAATCCCAGCACTTTGGGGGGCCAAGGCGGGTGGATCAC--GAGGTCAGGAGTTCAAGACCAGCCTGGCCAGGATGGTGAAACCCCATCTCTACTAAAAATAAAAAAATTAG-CTGGCACGGTGGCAGGCACCTGTAATCCCAGCTACTCGGGAGGTTGAGGCAGGAGGATCACTTGAACCCAGGCGGCAGAGGTTGCAGTGAGTCGAGATCATGCCACTGCACTCCAGCCTGGGC-AATAGAGTGAGACTCTGTCTCAAAAAAAAAAAAAAAA	GGTGGCTCACACCTGTAATCCCAGCAATTTGGGAGGCCGAGGCGGGCGGATCACCTGAGGTCAGGAGTTCAAGACCACCCTACCCAACATGGTGAAACCCCGTCTCTACTAAAAATATAAAAATTAGCCGGGTGTGGTGGTCGGCGCCTGTAATCTCAGCTAGTAGGGAGGCCTAGGCAGGAGAATTGTTTGAACC-------CGGAGGTTGCAGTGAGCTCAGATCTCACCATTGCACTCCAGCCTGGGCGACAAGAGTGAGACTCCGTCTCAAAAAGTAAAATAAAA	chr2:239084777-239085061	chr2:239110594-239110875
ING5	NM_032329	+	chr2:242644068-242651486	chr2:242641518-242644067	2550	chr2:242651487-242662353	10867	NM_032329_intron_0_0_chr2_242641518_f(+)	NM_032329_intron_4_0_chr2_242651487_f(+)	85.906	298	35	3	2194	2485	3705	3409	5.74e-96	342	GGTGGCTCACACCTGTAATCCCAGCACTTTGAGAGGCCGAGGTGGGCGGATCACCTGAGGTCAGGAGTTCGAGACAAGCCTGGCCAACCTTGTGAAACCCCGTCTCAACTAAAAATACAAAAAC----TAGCCGGGCATGGTGGCATGTGCCTGTAATCCCAGCTACTCAGGAGGCGGAGGCGTGAGAATCACTTGAACCTGGGAGGTGTAGGTTGCAGTGAGCCAAGATCGCACCACTGCACTCCAGCCTGGGCAACAAGAGTGAAACTCCATCTCA--AAAAAAAAAGACAGAAAA	GGTGGCTCACGCCTGTAATCCCAGTATGTTGGGAGGCCAAGGCAGGCAGATCACCTGAGGTCAGGAGTTCAAGACCAGCCTGGCCAACATGGTGAAACCCTGTCTCTACTAAAAATACAAAAAAAAATTAGCCAGGCATGGTGATACGTGCCTGTAATCCCAGCTACCCAGGAGGCTGAGGCAAGAGAATTGCTTGAACCTGGGAGGTGGAGGTTGCAGTGAGCCAAGATCACACCACTGCACTCAAGCCTGGGCAAC-AGAGTGAGGCTCCGTCTCACCAAAAAAAAAAAAAAAAAA	chr2:242643711-242644002	chr2:242654895-242655191
INO80	NM_017553	-	chr15:41297791-41319934	chr15:41289800-41297790	7991	chr15:41319935-41337101	17167	NM_017553_intron_7_0_chr15_41289800_r(-)	NM_017553_intron_11_0_chr15_41319935_r(-)	84.539	304	45	2	7279	7580	9358	9055	6.71e-91	329	GCACGGTGGCTCGCGTCTATAATCCCAGCACTTTGGGAGGCCGAGGCGGGCGGATCACGAGGTCAGGAGTTCAAGACCAGCCTGGCCAATATGATGAAACCCCGTCTCTACTAAAAA-TATTAAAAATTAGGCAGGTGTGGTGGCGAGCGCCTATAGTCCCAGCTACTTGGGAGGCTGAGGCAGGAGAATTGCTTGAACCCAGGAGGCAGAGGTTGCAGTGAGCTGAGATCGCGCCTCTACACTCCAGCCTGGGCGACAGAACAAGACTACGTCT-AAAAAAAAAAAAAAAAAAAAAAAAGAGT	GCGCGGTGGCTCACGCCTGTAATCCCAGCACTTTGAGAGGCCGAGGCAGATGGATCACGAGGTCGGGAGATCAAGACCATCCTGGCCAACATGGTGAAACCCCGTTTCTATTAAAAAATATAAAAAATTAGCTGGGTGTGGTGGCGGGCACCTGTAGGCCCAGCTACTCGGGAGGCTGACGCAGGAGAATGGCGTGAAACTGGGAGGCGGAGGTTGCAGTGAGCCGAGATCACACCACTGCACTCCAATCTGGGGGACAGAGTGAGACTCTGTCTCAAAAAAAAAAAAAAAAAAAAAAAAAAGT	chr15:41290211-41290512	chr15:41327744-41328047
INTS4	NM_033547	-	chr11:77666988-77692622	chr11:77652298-77666987	14690	chr11:77692623-77702153	9531	NM_033547_intron_14_0_chr11_77652298_r(-)	NM_033547_intron_20_0_chr11_77692623_r(-)	89.631	569	57	2	4647	5215	4680	4114	0	753	GCGATTCCTCAGGGATCTTGAACTAGAAATACCATTTGACCCAGCAATCCCATTACTGGGTCTATACCCAAAGGATTATAAATCACGCTGCTATAAAGACACAAGCACATGTATGTTTATTGTGGCACTATTCACAATAGCAAAGACTTGGAACCAAGCCAGATGTCCAACAATGACAGACTGGATTAAGAAAATGTGGCACATATACACCATGGAATCCTATGCAGCCATAAAAAATGATGAGTTCATGTCCTTTGTAGGGACATGGATGAAGCTGGAAACCATCATTCTCAGCAAACTATCACAAGGACAAAAAATCCAAACACCGCCTGTTCTCACTCATAGGTGGGAATTGAACAATGAGAACACATGGACACAGGAAGGGGAACATCACACACC…	GCAATTCCTCAAGGATCTAGAACTAGAAATACCATTTGACCCAGCAATCCCATTACTGGGTATATACCCAAAGGATTATAAATCATGCTACTATAAAGATACATGTGCACGTATGTTTATTGCGGCACTATTCACAAGAGCAAAGACTTGGAAGTAACCCAAATGTCCACCAACGATAGACTGGATTAAGAAAATGTGGCACATATACACCATGGAATACTATGCAGCCATAAAAAAGGATGCGTTCATGTCCTTCGCAGGGAAATGGATGAAGCTGAAAACCATCCTTCTCAGCAAACTATCACAAGGACAGAAAA-CCAAACACCGCATGTTCTCACTCATAGGTGGGAATTGAACAGTGAGAACACTTGGACACAGGGCGGGAAACATCACACACC…	chr11:77661773-77662341	chr11:77697474-77698040
IP6K2	NM_016291	-	chr3:48726971-48728915	chr3:48726207-48726970	764	chr3:48728916-48730386	1471	NM_016291_intron_0_0_chr3_48726207_r(-)	NM_016291_intron_2_0_chr3_48728916_r(-)	76.408	284	41	5	98	373	1409	1144	2.56e-57	212	GTGGCTCACACCTGTAATCCCAGCACTTTGGG-GGTCAAGGTGGGTGGATCACCTGAGGTCAGGAGTTAGAGACCAGCCCAGGCAACATGGCGAAACCCTGTCTCTGCTAAAAATACAAAAATTGGCTGGGCGTGGTGGTGCACGGCTGTAATACCAGCTACTTGGGAGGCTGAGGCATGAAAACAGCTTGAACCCAGGAGGCAGAGGTTGCAGTGAGC---TGAGATCACGCCATTGCACTCC--AGCCTGGGCGACGG--CGAGACTGTCTCAAAATAAAAA	GTGGCTCATGCCTGTAATCCCAGCACTTTGGGAGGCCGAGATGGGCAGATCACTTGAGATCAGGAGTTGGAGACCAGCCTGGCCAACAGGGTGAAACCCTGTCTCTACTAAAAATACAAAAATTAGCCAGGCGTGGTGGTG------------------TGCTCGGGAGGCTGAGGCAGGAGAATCACTTGAACCTGGGAGGCAGAGGTTGCAGTGAGCCTAGAAGATCGTGCCACTGCACTCCAGAGCCTGGGCAACAGAACAAGAAAGACTCAAAAAATAAA	chr3:48726598-48726873	chr3:48728978-48729243
IPO11	NM_016338	+	chr5:61846194-61887499	chr5:61833117-61846193	13077	chr5:61887500-61897590	10091	NM_016338_intron_23_0_chr5_61833117_f(+)	NM_016338_intron_27_0_chr5_61887500_f(+)	83.045	289	48	1	3812	4099	466	178	1.05e-80	297	GTGGCTCAGGCCTGTAATCCCAGCACTTTGGGAGGCTGAGGTGGGCGGATCACCTGAGGTTGGGAGTTTGAGACCAGCCTGACCAACATGGAGAAACCCTGTCTCTACTAAAAATAC-AAAATTAGCCGGGCATGGTGCCACATGCCTGTAATCCCAGCTACTTGGGAGGCTGAGGCAGGGTGATCGCTTGAACCCGGGAGGCAGAGGTTGTGGTGAGCCGAGATGACGCCATTGCACTTCAGCCTGGGCAACAAGAGCGAAACGCTGTCTCAAAAAAAAAAAAAAAAA	GTGGCTCATGCCTGTAATCCCAGCACTTTGGGAGGCAGAGGCAGGCAGATCACTTGAGGTCGGGAGTTCAAGACCACCCTGACCAACATGGAGAAACCCCGTCTCTACTAAAAATACAAAAAGTAGCCAGGTGTGGTGGTGCATGCCTGTAATCTCAGCTACTCGGGAAGCTAAGGCAAGAGAATCACTTGAACCTGGGAGGCGGAGGTTGCGGTTAGCTGAGATCGCACCACTGCACTCCATCTTGGACCACAAGAGTGAAACTCCGTCTCAATAAATAAATAAATAA	chr5:61836928-61837215	chr5:61887677-61887965
IPO7	NM_006391	+	chr11:9441958-9452550	chr11:9438696-9441957	3262	chr11:9452551-9455116	2566	NM_006391_intron_5_0_chr11_9438696_f(+)	NM_006391_intron_15_0_chr11_9452551_f(+)	87.5	296	32	4	2120	2412	1496	1203	2.99e-99	354	GGCTGGGCGTGGTGGCTTACGCCTGTAATCACAGCACTTTGGGAGGCTGAGGCGGGCGGATCAC--GAGGTTAGGAGATCAAGACCATCCTGGCCAACATGGTGAAACCCTGTCTCTACTAAAAATACAAACATTAGCTGGGCGTGGTGGTGCAAGCCTGTAGTCCCAGCTACTCGGGAGGCTGAGGCAGGAGAATCACTTGAACCAGGGAGGCAGAGGTTGCAGTGAGCCGAGATTGTGCCACTGCACTCCAGCCT-GGCAACAGAGTGAGACTCTGTCTAAAAAAAAAAAAAAA	GGCTGG-CGTGGTGGCTCACGCCTGTAATTTCTGCACTTTGGGAGGTCAAGGGAGGCGGATCACTTGAGGTCAGGAGTTCCAGACCTGCC-GGCCAACATGGTGAAACCCTGTCTCTACTAAAAATAGAAAAATTAGCTGGGCATGGTGGTGCGCGCCTGCACTCCCAGTTACTCAGGAGGCTGAGGCAGGAGAATCACTTGAACCTGGGAGGCAGAGGTTGCGGTGAGCCAAGATGGCGCCACTGCACTCCTGCCTAGGCAACAAAGGGAGACTCTGTCTCAAAAAAAAAAAAAA	chr11:9440815-9441107	chr11:9453753-9454046
IPO9	NM_018085	+	chr1:201821232-201828122	chr1:201817723-201821231	3509	chr1:201828123-201832575	4453	NM_018085_intron_3_0_chr1_201817723_f(+)	NM_018085_intron_12_0_chr1_201828123_f(+)	74.061	293	67	4	2433	2722	2178	1892	1.36e-45	176	TTTATTTGAGACATGGTCTCACTCTGTCACCCAGGCTCAGGTACAGTGGCACTGTTGTAGCTCACTGTAACCTTGACCTCCTGGGCTCAAGCGAGCCTCCTGCCTCAGCATCCTAAGTAGCTGGGACTGCAGACACATGCCACCACATGCAGCTTTTTTTTTTTTTTTTTTAAATGTACTGGCAGATCTTGCTATGTT---CAAGCTGGTCTTGAACTCCTGGCCTCAAGTGATCCTCCTGCCTCAACCTCCCAAAGCTCTGGGATTACAGGTATAAGCCACTGTTCCCGGCC	TTTTTTTGAGACAGAGTCTCGCTCTGTTGCCCAGGCTGGAGCGCACTGGCACAATCTCGGCTCACTGCAACCTCCGCCTCCTGGGTTCAAGCAATTCCTCTACCTCAGCCTCCTGAGTAGCTGGGATTACAGACGCGTGCCACCACGCCCAGC--TAATTTTTGTATTTTTAGTAGAGATGG--GGTTAGGCCATGTTAGCCAGGCTGGTCTCGAACTCCTGACCTCA--TGATCCGCCCACCTCAGCCTCCCAAAGTGCTGGGGTTACAGGCATAAGCCACCATGCCCGGCC	chr1:201820155-201820444	chr1:201830014-201830300
IPO9	NM_018085	+	chr1:201823723-201826322	chr1:201822226-201823722	1497	chr1:201826323-201827574	1252	NM_018085_intron_5_0_chr1_201822226_f(+)	NM_018085_intron_10_0_chr1_201826323_f(+)	80.782	307	49	5	639	938	623	320	7.99e-76	275	AATGAATTTATTTATTTATTTAGAGATGGAGTCTCGCTCT-GTCACC-AGGCTAGAGTGCAGTGGTGCAATCTCAGCTCACTGCAACGTCCGCCTCCCAGGTTCAAGTGATTCTTCTGCCTCAGCCTCCCGAGTAGCTGGGACTACAGGCACGCGCCATCATGCCCAGCTAATTTT---TGTTTTGCAGTAGAGACAGGGTTTCACCATGTTGGCCAGGATGGTCTCAATATCTTGACCTC--GTGATCCACCCACCTCGGCCTCCCAAAGTGCTGGGATTACAGGCATGAGCCACCATGCCCAGCC	AATGGCTTTTTTTTTTTTTTTTGAGACCAAGTTTCACTCTTGTCGCCCAGGCTGGAGCGCAATGGTGTAATCTTGGCTCACCACAACCTCCGCCTCCCGGGTTCAAGCAATTCTCCTGCGTCAGCCTCCCGAGTAGCTGGGATTACAGGCATGCGCCATCACGCCCGGCTAATTTTGTATGTTT---AGTAGAGATGGGGTTTCTCCATGTTGGTCAGGCTAGTCTTGAACTCTGGACCTCAGGTGATCTGCCCGCCTCGGCCTCCCCAAGTGCTGGGATTACAGGTGTGAGTCACCACGCCCAGCC	chr1:201822864-201823163	chr1:201826642-201826945
ISOC1	NM_016048	+	chr5:128440649-128442755	chr5:128430769-128440648	9880	chr5:128442756-128448547	5792	NM_016048_intron_0_0_chr5_128430769_f(+)	NM_016048_intron_3_0_chr5_128442756_f(+)	82.394	284	44	5	6149	6426	1739	1456	9.04e-74	269	AGTGGTTCACACCTGTAATCCCAGCACTTTGGGAGGCCAAGGCAGGCAGATCCCTTGAGCCCAGGAATTCAAGACCAGCCTGGGCAACATGGTGAAACCCCATCTCTATTAGCAGTACCAAAATTAGCCGGGTGCAGTGGTGCACGCCTGTAATCCCGGCTACTTGGGAGGCTGAGGCA-CAAGAATCGCTTGAA-CCAGAAGGTGGAGGTTGCA-ATGAGTCGAGATCACGCCACTGCAC-TCCAGCCTGGGCGACAGAGTGAGACTC--TGTCTCAAAAAAA	AGTGGTTCACACCTGTAATCCCAGCACCTTGGGAGGCCGAGGCAAGTAAATCACCTGAGGTCAGGAGTTCGAGACCAGCCTGGCCAACATGGCAAAACCCCATCTCTACTAAAAATACAAAAATTAGCCGGGTGCAGTGGCAGGCACCTACAATCCCAGCTACTCGGGAGGCTGAGACAGGGAGAACTGCTTGAACCCAGGAAGTGGAGGTTGCAGATGAGCCAAGATTGTGCCACTGCACTTCCAGCCTGGGCGACAAAGCAAGACTCCATCTCTCAAAAAAA	chr5:128436917-128437194	chr5:128444211-128444494
ITCH	NM_031483	+	chr20:33057853-33069011	chr20:33050027-33057852	7826	chr20:33069012-33077070	8059	NM_031483_intron_13_0_chr20_33050027_f(+)	NM_031483_intron_19_0_chr20_33069012_f(+)	82.886	298	46	1	6288	6580	5419	5122	2.33e-84	307	GGCCGGGCATGGTGGCTCACGCCTGTAATCCCAGCACTTTGGGAGGCCCAGGCAGGCAGATCACTTGAGGCCAGGAGTTTGAGACCAGCCTGGCCAACATGGCTAAACCCCGTCTCTACTAAAAATACAAAAATTAGTCAGTCATGGTGGTGGGCACCTGTAATCCCAGCTACTCAGGAGGCGGAGGCAGGAGAATCGCTTGAACCTCTGGGTCAGAGGTTACAGTGAGCAGAGATTGCGCCACTGCACTCCAGCCTGGGAGACAGAGCAAGACTCCATCTC-----AAAAAAAAAAA	GGCTGGGCGTGGTGGCTCATGCCTGTAATCCAGGCACTTTGGGACGCTGAGGCAGGCGGATCACCTGAGGTCAAGAGTTCAAGACAAGCCCGGCCAACATGGCAAAACCCCGTCTCTACTAAAAATACAAAAATTAGCCAGGCGTGGTGGCGGGTGCCTATAATCCCAGCTGCTCGGGAGGCTGAGGCAGAAGAATCACTTGAACCCAGGAGATGGAAGTTGCAGTGAGCCAAGATTGTACCGCTGCACTCCAGCCTGGGCGACAGAGCAAGACTCTGTCTCGGGGGAAAAAAAAAAA	chr20:33056314-33056606	chr20:33074133-33074430
ITGB5	NM_002213	-	chr3:124560230-124578293	chr3:124540322-124560229	19908	chr3:124578294-124592292	13999	NM_002213_intron_9_0_chr3_124540322_r(-)	NM_002213_intron_12_0_chr3_124578294_r(-)	87.931	290	33	2	16168	16456	9339	9051	3.2e-99	358	TTTTTTTTTTTTTTTTTTTGAGACGGAGTCTCGCTCTGTTGCCCAGGCTGGAGTGCAGTGGCATGATCTTGGCTCACTGCAAACTGTGCCTCCCAGGTTCACGCCATTCTCCTGCCTTAGCCTCCCGAGTAGCTGGGATTACAGGCACCCACCACCACGCCCAGCTAATTTTTTGTATTTT-AGTAGAGACGGGGTTTCACCGTGTTAGCCAGGATGGTCTCGATCTTCTGACCTCGTGATCCACCCACCTCGGCCTCCCAAAGTGCTGGGATTACAGGCATGAGCCACC	TTTTTTTTTTTTTTTTTTTGAGATGGAGTCTTGCTCTGTCATCCAGGCTGGAGTGCAGTGACACGATCTCAGCTCACTGCAAGGTCCGCCTCCC-GGTTCAAGCCATTCTCCTGCCTCAGCCTCTGGAGTAGCTGGGACTACAGGTGCCCGCCACCACGCCCAGTTAATTTTTTGTATTTTTAGTAGAGACAGGGTTTCACCGTGTTTGCTAGAATAGTCTCGATCTCCTGACCTCATGATCCACCCGCCTCAGCCTCCCAAAGTGCTGGGATTACAGGTGTGAGCCACC	chr3:124543774-124544062	chr3:124582954-124583242
KANSL1	NM_015443	-	chr17:44127899-44172067	chr17:44117251-44127898	10648	chr17:44172068-44248220	76153	NM_015443_intron_7_0_chr17_44117251_r(-)	NM_015443_intron_12_0_chr17_44172068_r(-)	76.499	617	100	8	3674	4276	5635	5050	2.09e-131	464	TTTTTTTTTTTTTTTTTTTACTT------TTGAGAC--AGTTTTGCTCTGTCACCCAGGCTGGAGTGCAGTCGTGCAATCTCGGGTCACTGCAACCTCCGCCTCCCAAGTTCAAGCAATTCTCCTGCCTCAGCCTCCTGAGTAGCTGGGACTACAGGCACGCGCCACCACGCCCGGCTAAT-TTTTGTACTTTTAGTAGAGATGGGGGTTTCACCATATTGGCCAGGAGGGTCTTGAACTCCTGACCTCGTGATCCACCCGTCTTGGCCTCCCAAAGTGCTGGGATTACAAGCATGAGCCACCGCACCTGGCTTTTTTTTTTTTTTTTTTTTTTTTTTTTGACAGAGTCTCACTCTGTCACTCAGGCTAGAATGCAGTGGTGTGGTTTTTGGCTCATTG…	TTTTTTTATTTTTATTTTTACTTATTTATTTGAAATGGAGTCTCGCTCTGTCGCCCAGGCTGGAGTGCAGTGGTGCGATCTCGGCTCACTGCAAGCTCCACCTCCTGGGTTCTGGCCATTCTCCTGCCTCAGCCTCCCGAGTAGCTGGGACTACAGGGGACCGCCACCACGCCCGGCTAATTTTTTGAATTTTTAGTAGAGA-CGGCGTTTCACCGTGTTAGCCAGGATGGTCTCAATCTCCTGAACTCGTGATCCACCCACCTCAGCCTCCCAAAGTGCTGGGATTACAGG----------------------------TATTTTTATTTTTTTTTTGAGACACAGTTTCACTCTGCCACCCAGGATGGAGTGCAGAGCTG-AGATTTCAGCTCACTG…	chr17:44123623-44124225	chr17:44242586-44243171
KAT6B	NM_012330	+	chr10:76598441-76603236	chr10:76586544-76598440	11897	chr10:76603237-76719727	116491	NM_012330_intron_0_0_chr10_76586544_f(+)	NM_012330_intron_2_0_chr10_76603237_f(+)	92.763	304	21	1	1778	2081	101353	101051	7.84e-126	446	TTTTTTTTTTTTTTTTTTTTTTTGAGACGGAGTCTCAGTCTGTCGCCCAGGCTGGAGTGCAGTGGCGCCATCTCGGCTCACTGCAAGCTCCGCCTCCCGGGTTCACGCCATTGTCCTGCCTCAGCCTCCGGAGTAGCTGGGACTACAGGCGCCTGCCACCACGCCCCGCTAATTTTTTGTATATTTAGTAGAGACGGGGTTTCACCGTGTTAGCCAGGATGGTCTCGAACTCTTGACCTTGTGATCTGCCCGCCTCGGCCTCCCAAAGTGCTGGGATTACAGGCGTGAGCCACCGCGCCCGGCC	TTTTTTTTTTTTTTTTTTTTTTTGAGACGGAGTCTCGCTCTGTCGCCCGGGCTGGAGTGCAGTGGCGCGATCTCGGCTCACTGCAAGCTCCGCCCCCTGGGCTCACGCCATTCTCCTGCCTCAGCTTCCCGAGTAGCTGGGAACACAGGCGCCTGCCACTACGCCCGGCTAATTTTTTGTATATTTAGTAGAGACGGGGTTTCACCGTTTTAGCCAGGATGGTCTCGATCTCTTGACCTCGTGATCCACCCGCCTTGACCTCCCAAAGTGCT-GGATTACAGGCGTGAGCCACCGCGCCCGGCC	chr10:76588321-76588624	chr10:76704287-76704589
KATNAL1	NM_032116	-	chr13:30801549-30857928	chr13:30784580-30801548	16969	chr13:30857929-30881467	23539	NM_032116_intron_1_0_chr13_30784580_r(-)	NM_032116_intron_9_0_chr13_30857929_r(-)	83.039	283	43	3	3951	4233	3062	2785	1.14e-77	286	TTTTTTTTTTTTTTTTTTTTGAGATGGAGTCTCGCTCTGTCACCCTGGCTGGAGTGCAGTGGCAGGATCTGGGCTCACTGCAAGCTCTGCCTCCCAGGTTCACACCATTCTCCTGCCTCAGCCTCCCGAGTAGCTGGGACCACAGGCGCCTGCCACCATTCCCGGCTAATTTTTTGTATTTTTAGTAGTAGAGACGGAGTTTCACCGTGTTAGCCAGGATGGTCTCGATCTCCTGACCTTGTGATCCGCCCGCCTTGGCCTCCCGAAGTGCTGGGATTACAGG	TTTTTTTTTTTTTTTTTCCTGACACGGAGTCTCGCTCTGTCACCA-GGCTGGAGTGCAGCAGCATGATCTTGGCTCACTGCAACCTCTGCCTCCTGGGTTCAAGCTATTCTCCTGCCTCAGCCTCCTGAGTAGCTGGGACTATAGGTGTGCGCCACCATGTCTAGCTAA-TTTTTATATTTT---TAGGAGAAACGAGGTTTCACCATCTTGGCCAGGATGGTCTCGATCTCTTGATCTCCTGATCTGCCCGCCTCAGCCTTCCAAAGTGCTGGGATTACAGG	chr13:30797316-30797598	chr13:30878406-30878683
KCNQ1	NM_000218	+	chr11:2591858-2594216	chr11:2549249-2591857	42609	chr11:2594217-2604664	10448	NM_000218_intron_1_0_chr11_2549249_f(+)	NM_000218_intron_5_0_chr11_2594217_f(+)	91.667	24	1	1	957	979	9333	9310	4.1	31.9	CCTGTGGTTTCCTCCAGCC-CTGA	CCTGTGGTTTCCACCAGCCACTGA	chr11:2550205-2550227	chr11:2603526-2603549
KDM1B	NM_153042	+	chr6:18160114-18166609	chr6:18156158-18160113	3956	chr6:18166610-18171593	4984	NM_153042_intron_1_0_chr6_18156158_f(+)	NM_153042_intron_5_0_chr6_18166610_f(+)	85.284	299	43	1	1887	2185	995	698	3.16e-94	338	TTTTTTTTTTTTTTTTTTGAGATGGAGTCTCACTCTGTTGCCGAGGCTGGAGTGCAGTGGTGTGATCTCGGCTCACTGCAAGCTCCGCCTGCGGGGTTCATGCCATTCTCCTGCCTCAGCCTCCCGAATAGCTGGGACTACAGGTGCCCGCCACCACCCCCGGCTAATTTTTTTGTATTTTTAGTAGAGATGGGGTTTCACCGTGTTAGCCAGGATGGTCTCGATCTCCTGATGTCGTGATCCGCCCACCTCAGCCTCCCAAAGTGCTGGGATTACAGGCGTGAGCCACCGCGCTGGCC	TTTTTTTTTTCTTTTTTTGAGACAGAGTCCCACTCTGTCACC-AGGCTGGAGTGCAGTGGCACGATCTCAGCTCATTGCAACCTCCGCTTCCTGGGTTCAAGCGATTCTCCTGCCTCAGCCTCCCAAGTAGCTGGGACAACAGGCGCGCGCCACCACGCCCGGCTAATTTTTGTATTTTTTTAGTAGAGACGGGGTTTCCCCATGTTGGCCAGGATGGTCTTGATTTCTAGACCTTGTGATCTGCCCACCTCAGCCTCCCAAAGTGCTAGGATGACAGGTGTGAGCCACAGCCCTGGCC	chr6:18158044-18158342	chr6:18167307-18167604
KDM3B	NM_016604	+	chr5:137708363-137717279	chr5:137688677-137708362	19686	chr5:137717280-137721710	4431	NM_016604_intron_0_0_chr5_137688677_f(+)	NM_016604_intron_5_0_chr5_137717280_f(+)	73.747	838	150	18	4467	5252	2940	2121	7.52e-143	502	CCTGGGCTCAGGTGATCCTTCCGCCTCAGCCTCCCAAGTAGCTGGAACCACAGATGCACACTACCACGTCTGGCA-AATGTTTGTATTTTGTA--TAGAGAT-AGGTTTTGCCATGTTGCCCAGGCAGGTCTTGAACTCCAG---TCAAGCAATCTGCCTGACTTGGCCTCCCAAAGTGTTGGGATTACAGGCGTGAGCCACCATGCCCAGCC---AACATTTTTGTTTATTTTTACCTTTAGATTTTTGGTACATCTGGAATTTATTTTTTTATTTTTATTTATTTATTTTTTTTGAGACGGAGTCTCACTCTTGC--CCAGGCTGGAGTGCAGTGGCGCGATATTGGCTCACTGCAACCTCTGCTTCCTAGGTTCAACCAATTCTTCTGCCTCAGCC…	CCTGACCTCAGGTAATCTACCCACCTCAGCCTCCCAAAGTGCTGGAATTACAAGTGTGAGCCACTGCACCTGGCCTAATTTTTGTATTTTTTTAGTAGAGATGAGGTTTCGCCATGTTGGCCAGGCTGGTCTCGAACTCCGGACCTCAGGTGATCTGCCCACCTCGGCCTCCCAAAGTGCTGGGATTACAGGTATGAGCCACCACGCCCAGCCTCTAAACCTTTCATTCAAG---AACTTTATCTGTTTGCTAAGTGTTG---TTTTCTTTTGACTTTTTTTT-----TTTTTTTTAAGTCGGAGTCTTGCTCTGTCACCCAGGCTGGAGTGCAGTGGCACGATCTCGGCTCACTGCAAGCTCCACCTCCCAGGTTCACGCCATTCTCCTACCTCAGCC…	chr5:137693143-137693928	chr5:137719400-137720219
KDM4C	NM_015061	+	chr9:6849507-6893232	chr9:6814746-6849506	34761	chr9:6893233-6980924	87692	NM_015061_intron_3_0_chr9_6814746_f(+)	NM_015061_intron_7_0_chr9_6893233_f(+)	71.344	677	130	16	17313	17968	65715	65082	7.61e-91	333	GGCTGGGTGCGGTGG-TCATGCCTGTAATCCCAGCACTCTGGGAGTCTGAGGCGGGTGGATCACA--AGGTCAGGAGATCGAGAGCATCCTGGCTAACACGGTGAAACCCCGTCTCTCCTAAAAAAATACAAAAAATTAGCCGGGCGTGGTGGTGGGAGCCTGTAGTCCCAGCTACTCGGGAGGCTGAGGCAGGAGAATGGTGTGAACCCGGGAGGCGGAGCTTGCAGTGAGCTGAGATTGCGCCACTGCACTCCAGCCTGGGCGACAGAGTGAGACTCCGTCTCAAAAAAAAAAAAAGTTGAATTTGTCAAGG--GGCTTAAT--AGTCTAGAAAATATGAATAAAGTAGTATAG----------ATTATTCTTTT-TCTTTTTTTTCTTTTTTTTTT…	GGCTGGGCATGGTGGCTCACGCCTGTAATCCCAACACTTCGGGAGGCCAAGGCAGGTGGATCGCTTGAGCCCAGGAGTTCGAGACCAGCTTG------------------CATCTATG----AAAAACACAAAAA-TTAGCCAGT-GTGGTGGTGCGCACCTGTGGTCCCAACCACATGGGAGGCGGAGG-----------TG-GAA----GGAGATGGAGGTTGCAGTGAGCCATGAACATGCCACTGCACTCTAGCCTGGGTAACAGAGTGAGACCCTGTCCCAAAAAAAAAAAAAAATCA---TATAAAGAAAGGCATAATGTATTTTTAACATTATAGCCAAACTACTAGGGGGAAAAAGTAAATATTCCTTACTCAGTGTGATACGATTTTTTT…	chr9:6832058-6832713	chr9:6958314-6958947
KDM5A	NM_001042603	-	chr12:459787-465703	chr12:443589-459786	16198	chr12:465704-472128	6425	NM_001042603_intron_17_0_chr12_443589_r(-)	NM_001042603_intron_22_0_chr12_465704_r(-)	76.33	545	103	10	1076	1599	5659	5120	6.46e-106	379	CCAGCCTGGCCAAGATGGTGAAACCACGTCTCTACTAAAAATACAAAAATTAGCCGAGTATGGTGGTGGGCGCCTGTAATCCCAGCTACTCAGGAGGCTGAGGCAGAGA-ATTGCTTGAA-CCTGGGAAGCGGAGGTTGCAGTGAGCTGAGATCATGCCACTGCACTCCAGCCTGGGTGACAGAGCGAGACTCCGTCTCAAAAAAAAAAAAAAA-AAAG--TCTAGAAGAT--------------GGCTGGGCGCGGGGGCTCACACCTGTAATCCCAGCACTTTGGGAGGCCGAGGCCAGTGGATCACCTGAAGTCAGGATTTTGAGACCAGCCTGACCAACATGGTGAAACCCCGTCTCTACTAAATATA-AAAAATTAACTGGGCGTGGTGGCACA…	CCAGCCTGGGCAACATAGTGACCCC-CGTTTCTACCAAAAAAAAAAAAATTAGCTGGGCATGTTGGCACACACCTGAAGTCCTAGCTACCCAGGAGACTGAGGCAGGAAGATCACTTGAAGCCCTGGAGTTCAAGGCTGCAGCAAGCCATGATTGTCCTACCACACCCCAGCCTGGGTGACACAAAAAGACCCTGTCTTTAAAAAAAAAAAGAGGAAAGCATCTTAAAGAATAAGTCCTTCTGGAGGCTGGGCACGGTGGCTCATGCCTGTAATCCCAGCACTTTGGGAGGCCGAGGCGGGCGGATCACAAG--GTCAGGAGTTCTAAACCAGCCCGCCCAATATGGTGAAACCCCGTCTCTACTAAAAATACAAAAATTAGCCAGGCATGGTGGCGCA…	chr12:458188-458711	chr12:466470-467009
KHDRBS1	NR_073499	+	chr1:32502511-32504220	chr1:32498936-32502510	3575	chr1:32504221-32505115	895	NR_073499_intron_3_0_chr1_32498936_f(+)	NR_073499_intron_6_0_chr1_32504221_f(+)	76.389	72	16	1	1085	1155	229	158	1.43e-07	50	GCGTGGTGGCACATGCCTGTAATCCCAGCTACTAGGGAG-GCTGAGGCGGGAGAATCACTTGAACCCAGGAG	GCATGGTGGCACGCACCTGTAACCCCAGCTACTAGAGAGAGCTAAAGTGGGAGGACTGCTTGAGCTCAAGAG	chr1:32500020-32500090	chr1:32504378-32504449
KHDRBS1	NR_073499	+	chr1:32502511-32505174	chr1:32498936-32502510	3575	chr1:32505175-32508127	2953	NR_073499_intron_3_0_chr1_32498936_f(+)	NR_073499_intron_7_0_chr1_32505175_f(+)	85.714	294	36	4	956	1246	2305	2015	1.02e-91	329	CGGTGGCTCACGCCTGTAATCCCAGCAATTTGGGAGGCCGAGGAGGGCAGATCACCTGAGGTCGGGAGTTCGAGACCAGCCTGACCAACATGGAGAAACCC--TGTCTATTAAAAATACAAAA-TTAGCCGGGCGTGGTGGCACATGCCTGTAATCCCAGCTACTAGGGAGGCTGAGGCGGGAGAATCACTTGAACCCAGGAGGCAGAGGTTGCGGTAAGCTGAGATTGCACCATTGGACTCCAGCCTGGGCAACAAGAGTGAAACTCCATCTCCAAAAAAAATAAATAAATAA	CGGTGGCTCACGCCCGTAATCCCAGCACTTTGGGAGGCCAAGGCAGGCAGATCACA--AGGTCAGGAGTTCGAGACCAGCCTGACCAACAGGGTGAAACCCCATCTCTACTAAAAATACAAAAATTAGCCAGGCGTGGTGGCGCATGCCTGTAATCCCAGCTACTCAGGAGGCTGAGGCAGGAGAAGTGCTTGAACCTGGGAGGCAGAGGTTGCAGTGAGCTGAGATTGTGCCACTCCACTCCAGCCTGGACAAC-AGAGCCAGACTCCATCTCAAAAAAAAAAAAAAAAAAAA	chr1:32499891-32500181	chr1:32507189-32507479
KIAA0753	NM_014804	-	chr17:6493099-6503778	chr17:6483185-6493098	9914	chr17:6503779-6510192	6414	NM_014804_intron_0_0_chr17_6483185_r(-)	NM_014804_intron_6_0_chr17_6503779_r(-)	81.356	118	22	0	9582	9699	2625	2508	1.47e-26	114	TTTATTTATTTTGAGACGGAATCTCACTCTGTTGCCCAGGCTGGAGTGCAGTGGTGTGATCTCTGCTCACTGCAATCTCCACCTCCCAGGTTCAAGCGATTCTCCTGCCTCAGCCTCC	TTTTTTTTTTTTGAGACAGGGTCTTGCTCTGTTGTCCAGGCTGGAGTGCAGTGACATGATCATGGCTCACTGCAGCCTCGACTTCCCAGGCTCAAGTGATTCTCCTACTTCAGCCTCC	chr17:6483400-6483517	chr17:6507568-6507685
KIAA0907	NM_014949	-	chr1:155896467-155896947	chr1:155895635-155896466	832	chr1:155896948-155899086	2139	NM_014949_intron_7_0_chr1_155895635_r(-)	NM_014949_intron_9_0_chr1_155896948_r(-)	80.205	293	43	3	71	350	1762	1472	2.75e-74	268	GTGGCTCATTCCTGTAATCCCAGCACTTTGGGAGGCCAAGGTGGGTGGATCATTTGAGGTCAGGAATTTG-GACCAGCCTGACCAACGTGGTGAAACCCCGTC------------ACGAACATTACCCGGGCATGGTGGCAGGCACCTGTAACCCCAGCTACTTGGGAGGCTGAGGCAGGAGAATTGCTTGAAGCCGGGAGGTGGAGGTTGCAGGGAGCTGAGACCATGCCACTGCACTCCAGCCTGGGCCACAGAGCAAGACTCCATCTCAAAAAAAAAAAAAAAAAAAAAA	GTGGCTCATGTCTGTAATCCCAGCACTTTGGGAGGCTGAGGTGGGTGGATGACATGAGGCCAAGAGTTTGAGACCAGCCTGGCCAACATGGCAAAACCCCATCTCTACTGAAATTACAAAAATTAGCCGGGCATGGTGGCACGC--CTGTAGTCCCAGCTACTCAGGAGGCTGAGGCACAAGAATCACTTGAACCCAGGAGGTGGAGGTTGCAATGACCCAAGATCATGCCATTGCACACCAGCCGGGGCAACAGAACAAGACTCTGTCTCCAAAAAAAAAAAAAAAAAAAAA	chr1:155896117-155896396	chr1:155897325-155897615
KIAA1958	NM_133465	+	chr9:115336337-115337531	chr9:115249399-115336336	86938	chr9:115337532-115407929	70398	NM_133465_intron_0_0_chr9_115249399_f(+)	NM_133465_intron_1_0_chr9_115337532_f(+)	88.927	289	31	1	43994	44281	20828	20540	2.57e-103	374	GGCGCTGTGGCTCACGCCTGTAATCCCAGGACTTTGGGAGGCCGAGGCAGGCGTATCACCTGAGGTTGGGAGTTCGAGACCAGCTTGACCAACATGGAGAAACCCCATCTCTACTAAAAATACAAAATTAGCCAGGCGTGGTGGCGCATGCCTGTAATCCCAGCTACTCAGCAGGCTGAGGCAGGAGAATCACTTGAACCCGGGAGGCAGAGGTTGTGGTGAGACGAGATCACGCCATTGCACTCCAGCCTGGGCAACAAGAGT-AAACTCCATCTCAAAAAAATAAAA	GGTGCGGTGGCTCATGCCCGTAATCCCAGCACTTTGGGAGGCGGAGGAAGGCGGATCACCTGAGGTCAAGAGTTCGAGACCAGCCTGACCAACATGGAGAAACCCCGTCTTTACTAAAAATGCAAAATTAGCTGGGCATGGTGACACATGCCTGTAATCCCAGCTACTCGGGAGGCTGAGGCAGGAGAATCACTTGAACCCGGGAGGCGGACGTTGCGGTGAGCCGAGATCGCACCATTGCACTCCAGCCTGGGCAATAAGAGTGAAACTCCGTCTCAAAAAAAAAAAA	chr9:115293392-115293679	chr9:115358071-115358359
KIF15	NM_020242	+	chr3:44826337-44835918	chr3:44822415-44826336	3922	chr3:44835919-44839042	3124	NM_020242_intron_4_0_chr3_44822415_f(+)	NM_020242_intron_7_0_chr3_44835919_f(+)	81.081	296	38	4	3258	3540	545	255	9.86e-77	280	TTTTTGTTTTGAGACGGAGTCTCACTCTGTCGCCCAGGCTGGAGTGCAGTGGCGCCATCTCGGCTCACTGCAAGCTCCGCCTCCCAGGTTCACGCCATTCTCCTGCCTCAGCCTCTCCGAGTAGCTGGGACTACAGGCGCCCGCTACCACGCCCGGCT-ACTTTTTTTTTTGTATTTTTAGTAACGATGGGATTTCATC------------GTGATCTCGATCTCCTGAACTTGTGATCCGCCCGCCTCAGCTTCCCAAAGTGCTGGGATTACAAGCGTGAGCCACTGCGCCTGGC	TTTTTTTTCTGAGACAGAGTCTCTCTCTGTCACCCAGACTGGCGTGCAGTGGCGCGATCTCAGCTCACTGCAACCTCGGCCTCCCAGGTTCAAGTGATTCTCCTGCCTCAGTCTC-CCAAGTAGCTGGGACTACAGGCGCGCATCACCACGCCCAGCTGACTTTTGTATT----TTTTTAGTAGAGACGGGATTTCACCACGTTGGCCAGGATGGTCTCGATCTCCTGACCTCGTGATCTACCTGCCTCAGCTTCCCAAAGTGCTGGGATTACAGGTGTGAGCCACCGCGCCCGGC	chr3:44825672-44825954	chr3:44836173-44836463
KIF20B	NM_016195	+	chr10:91511103-91522592	chr10:91505717-91511102	5386	chr10:91522593-91528046	5454	NM_016195_intron_22_0_chr10_91505717_f(+)	NM_016195_intron_28_0_chr10_91522593_f(+)	93.998	833	47	2	1121	1953	1879	1050	0	1270	TGAACGGACACTTCTCAAAAGAAGACATTTATGCAGCCAAAAAACACATGAAAAAATGCTCATCATCACTGGCCATCAGAGAAATGCAAAGCAAAACCACAATGAGATATCATCTCACACCAGTTAGAATGGCAATCATTAAAAAGTCAGGAAACAACAGGTGCTGGAGAGGATGTGGAGAAATGGGAACACTTTTACACTGTTGGTGGGACTGTAAACTAGTTCAACCATTGTGGAAGTCAGTGTGGCGATTCCTCAGGGATCTAGAACTAGAAATACCATTTGACCCAGCCATTCCATTACTGGGTGTATACCCAAAGGACTATAAATCATGCTGCTATAAAGACACATGCACATGTATGTTTATAGCAGCACTATTCACAATAGCAAAGACTTGGA…	TGAACAGACACTTCTCAAAAGAAGACATTTATGCAGCCAAAAAACACATGAAAAAATGCTCATCATCACTGGCCATCAGAGAAATGCAAATCAAAACCACAGTGAGATACCATCTCACACCAGTTAGAATGGCCATCATTAAAAAGTCAGGGAACAACAGGTGCTGGAGAGGATGTGGAGAAATAGGAACACTTTTACACTGTTGGTGGGACTGTAAACTAGTTCAACCATCGTGGAAGTCAGTGTGGCGATTCC-CAGGGATCTAGAACTAGAAATACCATTTGACTCAGCTATCCCATTACTGGGTATATACCCAAAGGACTGTAAATCATGCTGCTATAAAGACACATGCACACATATGTTTATTGTGGCACTATTCACAATAGCAAAGACTTGGA…	chr10:91506837-91507669	chr10:91523642-91524471
KIF24	NM_194313	-	chr9:34269255-34286702	chr9:34263171-34269254	6084	chr9:34286703-34290171	3469	NM_194313_intron_4_0_chr9_34263171_r(-)	NM_194313_intron_7_0_chr9_34286703_r(-)	77.879	330	58	8	3036	3356	1999	1676	9.02e-66	244	TTATAGTAA-TAAAT--TAGTTTAAGATTGCAGGCCAGGCCCAGTGGCTCACACATATAATCCCAGCACTTTGGGAGGTTAAG-GTGGACAGATCACTCGAGCCCAGGAGTTTGAGACCAGCTTG----AGCAACATAATGAGACCCTGTCTCTGCAAAAAACTTAAAAATTAGCTGGGCGTGGTGGCACACGCCTGTAGTCACAGCTACTTGGGAGGCTGAGGTGGGAGGATTGCTTGAGCCCAGGAGGTTGAGGCTGCAGTGAGCCATGATTGTACCACTGCACTCCAGCCTAGGCAACAAAGCAAGACCCTGTCTCA-AAAAATAAA	TTATAGAAAATAAATCTTATTTAAAAATTG---GTCAGGCACAGTGGCTGAAACCTGTAATCCTAACACTTTGGGAGGCCTAGAGAGGAG-GATTGTTTGAGCCCAGGAGTTTGAGAACAGCCTGGGTAAGTAACATAGGGAGACCCTGTGTCTACAAAAAA--TAAAAATTAGCAGGGCATGGTAGCATGTACCTGTAGTCCCAGTTACCTGGGAGGCTGGGATGGGAGGATCACTTCAGCCCAGGAGGATGAAGCTGCAGTGAGCTGTGGTGGCACCACTGTACTCCAGCCTGGGCGACAGAGCAATACCTTGCCTCAGAAAAAGAAA	chr9:34265899-34266219	chr9:34288173-34288496
KIF26A	NM_015656	+	chr14:104618352-104633385	chr14:104605626-104618351	12726	chr14:104633386-104638059	4674	NM_015656_intron_1_0_chr14_104605626_f(+)	NM_015656_intron_4_0_chr14_104633386_f(+)	94.444	18	1	0	10955	10972	2464	2447	1.3	28.3	CAGGGCTCCTTGTGGCTG	CAGGGCTCCTTGTTGCTG	chr14:104616580-104616597	chr14:104635832-104635849
KLHDC10	NM_014997	+	chr7:129760589-129762042	chr7:129756507-129760588	4082	chr7:129762043-129764290	2248	NM_014997_intron_2_0_chr7_129756507_f(+)	NM_014997_intron_4_0_chr7_129762043_f(+)	75.839	298	57	5	914	1204	634	345	4.42e-54	205	GTGACTCATGCCTGTAATCCCAGCACTTTGGGAGGCCGAGG-CAGGAGGATCGCTGGAGCCCAGGAGTTGAAGAC-CAGCTTGGGCAACATAGTGAGACCTTTTCTCTACAAAAAATAAAAAAATTAACCAGGCATGGTGTTGCACGACTGTATTCCCAGCTACTTGGGAGG----CTGAGGTGGGAGAATGGCTGGAGCCCAGGAGGTTGAGGCTGCAGA-AGCTGTGATCATGCCACTGCATTCCAGCCTGGGTGACAGAGTAAGACCCTGTCTCAAAAAAAAAAAAAAAAAAAAA	GTGGCTCACACCTGTAATCCCAACACTCTGGGAAGCCAAGGGCAGGCAGATCACTTGAGCCTAGGAGTTTGAGAAGCAGCCTGGGCAACACGGTGCGGCCTCATCTGTACAAAAATT--------TAGCCAGACGTGGTGGCACATGCCTGTATTCCCAGCTACTTGGGCGGAGGGCTGAGATGGGAGAATGCCTTGAGCCCAGGAGGTCAAGATTGCAGTGAGCCATGATTATGTCACTGTACTCCAGCCTAGGTGACAGAGTGAGACCCTTTCTTTAAAAAAAGGGAAATCAAAAA	chr7:129757420-129757710	chr7:129762387-129762676
KMT2C	NM_170606	-	chr7:151960101-152055760	chr7:151949801-151960100	10300	chr7:152055761-152132710	76950	NM_170606_intron_49_0_chr7_151949801_r(-)	NM_170606_intron_57_0_chr7_152055761_r(-)	83.276	293	47	1	9862	10154	66585	66295	2.14e-83	306	GGCCAGGCGCAGTGGCTCACACCTGTAATCCCAGCACTTTGGGAGGCTGAGGCAGGCAGATCACTTGAGGTCAGGAGTTGAAGATGAGCCTGGCCAACATGGTGAAACCCTGTGTCTTTAGTAAACACAAAAATTAGCTGGGTGTGGTGGCACACACCTGTAGTCCCAGCTACTCAGGAGGCTGAGGCAGGAGAGAATCACTTGAACCCAGGAGGCAGAGGTTGCAGTGAGCCAAGATTGCGCCACTGCACTCCAGCCTGGGCAACAGAGTAAGAGTCCATCTCAAAAAAAAA	GGCCAGGAGCAGTGGCTCACACCTGTAATCCCAGCACTTTGGAAGGCCAAGGCAGGCAGATCACTTGAGGTCAGGAGTTCGAGACCAGCCTGGCCAACATGGCAAAATCCTGTCTCCACTAAAAATACAAAAGTTGGCCGGGCATGGTGGCACGTGCCTGTAATCCCAGTTACTTGGGAGGCTGAGGCAG--GAGAATCACTTGAACCTGGGAAGCAGAGACTGCAGTGAACCAAGATCACGCCACCACACTCCAGCCTGGGCAACAGAGTGAGGCCCTGTCTCAAAAAAAAA	chr7:151949947-151950239	chr7:152066126-152066416
KMT5A	NM_020382	+	chr12:123875177-123880979	chr12:123874102-123875176	1075	chr12:123880980-123888119	7140	NM_020382_intron_1_0_chr12_123874102_f(+)	NM_020382_intron_4_0_chr12_123880980_f(+)	100	12	0	0	119	130	1924	1913	3	22.9	CCTGGCTGGGAG	CCTGGCTGGGAG	chr12:123874220-123874231	chr12:123882892-123882903
LAMA5	NM_005560	-	chr20:60920874-60937608	chr20:60913665-60920873	7209	chr20:60937609-60942004	4396	NM_005560_intron_68_0_chr20_60913665_r(-)	NM_005560_intron_78_0_chr20_60937609_r(-)	100	14	0	0	6873	6886	942	929	3.3	26.5	CCTGCCCCAGCCTC	CCTGCCCCAGCCTC	chr20:60913988-60914001	chr20:60941063-60941076
LAMA5	NM_005560	-	chr20:60926760-60937608	chr20:60922085-60926759	4675	chr20:60937609-60942004	4396	NM_005560_intron_73_0_chr20_60922085_r(-)	NM_005560_intron_78_0_chr20_60937609_r(-)	100	14	0	0	3913	3926	2710	2697	2.2	26.5	GGTCCTGCTCAGGG	GGTCCTGCTCAGGG	chr20:60922834-60922847	chr20:60939295-60939308
LAMA5	NM_005560	-	chr20:60937456-60937608	chr20:60928308-60937455	9148	chr20:60937609-60942004	4396	NM_005560_intron_77_0_chr20_60928308_r(-)	NM_005560_intron_78_0_chr20_60937609_r(-)	87.097	31	3	1	2260	2290	2705	2676	0.008	35.6	TGGTCAGGGTGGGGGCAGGGACTCCCTGGAG	TGCTCAGGGTGGGGCCAGGGGCT-CCTGGAG	chr20:60935166-60935196	chr20:60939300-60939329
LARP1B	NM_178043	+	chr4:128995615-129012667	chr4:128982557-128995614	13058	chr4:129012668-129019340	6673	NM_178043_intron_0_0_chr4_128982557_f(+)	NM_178043_intron_6_0_chr4_129012668_f(+)	75.111	675	107	9	1729	2401	5700	5085	5.3e-135	475	TAAGAAAGTAAAAATGGGCCGGCGCGGTGGCTCACGCCTGTAATCCCAGCACTTTGGGAGGCCGAGGCGGGCGGATCACCTGAGGTGAGGAGTTCGAGACCAGGCTGGCCAATATGGCGAAACCCCGTCTCTACTAGAAATACGATCATTAGCCAGGCGTGGTGGCGGGCGCCTGTAATCTCACCTACTTGAGAGGCTGAGGCAGGGAGAATCGCTTGAACCCGGGAGGTGGAGGTTGCAGTGAGCCGAGATCGCGCCACTGCACTCCAGCCTGGTCGGCAGAGTGAGACCCACTCTCAAAAAAAAAAAAAAAAAAAAAAAAAAAAAAGTTAAAATGGAAATAAAAACCATGACAAAAAGCAGTATCTGGCCGGGCGCGGTGGCTCACGCCTGTAATCC…	TAAGACATTAAGGGTGGCCCGGTGAGGTGGCTCACGCCTGTAACCCCAGCACCTTCGGAGGCTGAGGTGGGTGGATCGCTTGAGGTCAGGAGTTTAAGACCAGCGTAACCAATATGGGGAAACCCCATCTCTACTA-AAATACAAAAACTAGCTGGGCATGGTGGCGGGTGCCTGTAATCCCAGCTACTCGGGAAGCTGAGGCAGG-AGAATCAATTGCACCCAGGAGGCAGAGGTTGCAGTGAACAGGGATGGTGCCACTATACTCCAGCCTGGGCG--AGAGCAAGACTGTCT--------------AAAAACAATAATAAAAGACGTTA-------------------------------------GCCAGGCATGGTGGCTCACGCCTGTAATCC…	chr4:128984285-128984957	chr4:129017752-129018367
LARP1B	NM_178043	+	chr4:129012156-129012667	chr4:129003461-129012155	8695	chr4:129012668-129019340	6673	NM_178043_intron_4_0_chr4_129003461_f(+)	NM_178043_intron_6_0_chr4_129012668_f(+)	83.276	293	37	4	3707	3989	2103	1813	1.6e-82	300	TTTTTTTTTTTTTTTTTTTTGAGACTGAGTCTCGCTCTGTCGCCCAGGCTGGAGTGCAGTGGCGCGATCTCGGCTCGCTGCAAGTTCCGCCTCCCTGGTTCACGCCATTCACC-----CA-----CTGAGTAGCTGGGACTACAAGCACCTGCCAGCACGCCCGGCTATTTTTTTTGTAGTTTTTAGTAGAGAGGGAGTTTCACCACATTAGCCAGGATGGTCTTGATCTCCTGACCTCATGATCCACCCTCTTTGGCCTCCCAAAGTGCTAGGATTACAGGCGTGAGCCACC	TTTTTTTTTCTTTCTTTTTTGAGACAGAGTCTGGCTCTTTTGCCCAGGCCGGACTGCAGTGGCACTATCTCGGCTCACTGCACGCTCTGCCTCCCAGGTTCACACCATTCTCCTGCCTCAGCCTCCAGAGTAGCTGGGACTACAGGCGCCCGCCACCGCGCCCGGCTAATTTTTT-GTA-TTTTTAGTAGAGACGGGGTTTCACTGTGTTAGCCAAGATGGTCTCGATCTCCTGACCTCGTGATCCGCCCGCCTCGGCCTCCCAAAGTGCTAGGATTACAGGCGTGAGCCACC	chr4:129007167-129007449	chr4:129014480-129014770
LARP4	NM_199190	+	chr12:50821545-50824353	chr12:50794812-50821544	26733	chr12:50824354-50829270	4917	NM_199190_intron_0_0_chr12_50794812_f(+)	NM_199190_intron_3_0_chr12_50824354_f(+)	78.322	572	99	9	22461	23030	1543	995	1.25e-128	455	CCCAGGCTGGAGTGCAGTGGCGTAATCTCGGCTCACCACAACCTCCACCTTCAGGGTTCCAGCGATTCTCCTGCCTCAGCCTCCAGAGTAGCTGAGATTACAGGTGCAGGCCACCACGCCCGGCTAATGTTTGTATTTTTAGTAGAGATTGGGTTTTACCATATTGGCCAGGCTGATCTTGAACTCCTGACCTCA--TGATCTGCCTGCCTTGGCCTCCCAAAGTGCTGGGGTTACAGGCGTGAGCCATCGTCCCCGGCCTGTAATTTTTTTTTTTTTTTTTTAGACGGAGTCTTGTTCTTGTCACCCAGGCTGGGGTGCAATGATGCAATTTCGGCTCACTGCAATCTCCACCTCCTGGGTTCAAGCGATTCTCCTGCCTCAGCCTCCCGAGTAGTAG…	CCCAGGCTGGAGTGCAGTGCTGCAACCTCGGCTTACTGCATACTCCACATCCTGGGTTCAAGCAATTCTCCTGCCTCAGCCTCCAG--TAGCTGGAACTACAGGGCCACGCTACCACACCCCGCTAATTTTTGTATTTTC-GTAGAGATGGGATTTTGCCATATTGGCCAGGCTGGTCTTGAACTCCTGACCTCAGGTGATCCACCTACTTTGGCCTCCCAAAGT---------ACAGGCTAAAGTAAATATTACATGAATGTT-TTTGTTTCCTTGTTTTTGAGGTGGAATTTCGCTCTTGCCGCCCAGGCTGGAGCCCAGGAAT--AACCTCAGCTCACTGCAATCTCTACCTCCCCGGTTCAAGTGATTCTCCTGCTGCCACCTCCCGAGTAG---…	chr12:50817272-50817841	chr12:50825348-50825896
LARP4B	NM_015155	-	chr10:882343-931700	chr10:876918-882342	5425	chr10:931701-977367	45667	NM_015155_intron_9_0_chr10_876918_r(-)	NM_015155_intron_16_0_chr10_931701_r(-)	90	300	30	0	4061	4360	22415	22116	1.84e-114	407	GGCCGGGCGCAGTGGCTCATGCCTGTAATCCCAGCACTTTGGGAGGCTGAGGCGGGCGGATCACGAGGTCAGGAGATCGAGACCATCCTGGCTAACACAGTGAAACCCCATCTCTACTAAAAATACAAAAAATTAGCCGGGCGCGGTGGCGGGTGCCTGTAGTCCCAGCTACTTGGGAGGCTGAGGCAGGAGAATGGCGTGAACCCGGGAGGCAGAGCTTGCAGTGAGCCGAGATAGCGCCACTGAACTCTGGCCTGGGCGAAAGAGCGAGACTCCGTCTCAAAAATAAATAAATAAAAA	GGCCAGGCGCGGTGGCTCATGCCTGTAATCCCAGCACTTTGGGAGGCTGAGGCGGGCAGATCACAAGGTCAGGAGATCAAGATCATCCTGGCTAACACGGTGAAACCCCGTCTCTACTAACAATACAAAAAATTAGCCGGGCATGGTGGTGGGCACTTGTAGTCCCAGCTACTCGGGAGGCTGAGGCAGGAGAATGGCGTGAACCCGGGAGGTGGAGCTTGCGGTGAGCCGAGATCGCGCCACTGCAATCCAGCCTGGGCGACAGAGCACGACTCCGTCTCAAAAAAAAAAAAAAAAAAA	chr10:877983-878282	chr10:954953-955252
LARP4B	NM_015155	-	chr10:909683-931700	chr10:890996-909682	18687	chr10:931701-977367	45667	NM_015155_intron_12_0_chr10_890996_r(-)	NM_015155_intron_16_0_chr10_931701_r(-)	88.854	314	28	4	213	521	12635	12324	3.29e-111	398	TGGGCCGGGCGCGGGGGCTCACGCCTGTCATCCCAGCACTTCGGGAGGCCGAGGCGGGCAGATCACGAGGTCAGGAGATCAAGACCATCCTGGCTAACACGGTAAAACCCCGTCTCTACTAAAAAAAAAATACAAAAAAAATCAGCTGGGCGTGGTGGCGGGCGCCTGTAGTCCCAGCTATTTGGGAGGCTGAGGCAGGAGAATGGCGTGAACCTG-GAGGCGGAGCTTGCAGTGAGCCGAGATCGTGCCACTGCACTCCAGCCTGGGCGACAGAGCGAGACTCCATCTCAAAAAAAAAAAAA----AATGAAA	TGGGCCAGGTGCGGTGGCTCACGCCTGTAATCCCAGCACTTTGGGAGGCCGAGGTGGGTGGATCACGAGGTCAGGAGATCGCAACCATCCTGGCTAACACGGTGAAACCCCATCTCTAAT-AAAAAAAAATAC-AAAAAAATTAGCTGGGCGTGGTGGCGGGCGCCTGTAGTCCCAGCTACTAGGGAGGCTGAGGCAGGAGAATGGCGTGAACCCGAGAGGCGGAGTTTGCAGTGAGCGGAGATCAAGCCACTGCACTCCAGCCTGGGCAACTGAGTGAGACTCCGTCTCAAAAAAAAGATAACCACAATGAAA	chr10:909162-909470	chr10:964733-965044
LEMD2	NM_001143944	-	chr6:33744731-33754551	chr6:33740556-33744730	4175	chr6:33752205-33754510	2306	NM_001143944_intron_0_0_chr6_33740556_r(-)	NM_001143944_intron_6_0_chr6_33752205_r(-)	93.333	15	1	0	1375	1389	206	192	6.9	22.9	ATTTTGGGAGGCCAA	ATTTTGGGAGGTCAA	chr6:33743342-33743356	chr6:33754305-33754319
LIFR	NM_002310	-	chr5:38510566-38530768	chr5:38506735-38510565	3831	chr5:38530769-38595362	64594	NM_002310_intron_12_0_chr5_38506735_r(-)	NM_002310_intron_18_0_chr5_38530769_r(-)	86.711	301	32	2	1591	1891	49670	49378	4.58e-101	361	GGTGGCTTACGCCTGTAATCCCAGCGCTTTGGGAGGCTGAGGCGGGCGGATCACGAGGTCAGGAGATCGAGACCATCCTGGCTAACACGGTGAAACCCTGTCTCTATTAAAAAAAGAAAATACAAAAAAATTAGCTGGGCATGGTGGCAGGCGCCTGTGGTCTCAGCTACTCGGGAAGCTGAGGCAGGAGAGTGGCATGAACCCAGGAGGCGGAGCTTGCAGTGAGCTGAGATCGCACCACTGCACTCCAGCCTGGGTGACAGAGCGAGACTCCGTCTCAAAAAAAAAAAAGAAAAAGAAA	GGTGGCTCACGCCTGTAATCCCAGCACTTTGGGAGGCCGAGGTGGGCGGATCACGAGGTCAGGAAATCAAGACCATCCTGGCTAACACAGTGAAACCCTGTGTCTACTAAAAA-------TTCAAAAAA-TTCGCGGGGCATGGTGGCGGGCGCCTGTAGTCCCAGCTATGTGGGAGGCTGAGGCAGGAGAATGGCGTGAACCCGGGAGGTGGACCTTGCAGTGAGCCGAGATCACGCCACTGCACTCTAGCCTGGGTGACAGAGCGAGACTCCATCTCAAAAAAAAAGAAAAAAAAAAAA	chr5:38508675-38508975	chr5:38545693-38545985
LIMCH1	NM_014988	+	chr4:41663437-41673611	chr4:41652626-41663436	10811	chr4:41673612-41678395	4784	NM_014988_intron_12_0_chr4_41652626_f(+)	NM_014988_intron_16_0_chr4_41673612_f(+)	81.699	306	50	5	387	688	806	503	3.02e-76	282	CTATTTTATTTTATTTTATTTTATTTT--TCGAGATGGAAATTCGCTCTTTTTGCCTAGGCTGGAGTGTAATGGTGCGATCTTGGCTCACTGCAACCTCTGCCTCCAGGCTTCAAGCAATTCTCCTGCCTCATCCTCCCAAGTAACTGGGACTACAGGCATGCACAAGTGCACCCAGCTAA-TTTTGTATTTTTAGTAGAGAC-AGGTTTCACCATGTTGGCCAGGCTGGTCTTGAGCTCCTGACCTCAAGTGATCCACCCACCTCAGCCTCCCAAAAGTGCTGGGATTACAGGCATGAGCTACCA	CTATTCTATTCTATTCTTTTTTCTTTTCTTTGAGATGGAGTCTCGCTCTGTCACCC-AGGCTGCAGTGCAGTAGTGTGATCTTGGCTCACTGCAACCTCTTCCTCTTGGGTTGAAGCAATTCTCCTGCCTCAGCCCCCTGAGTAGCTGGGATTACAGGTGCCCGCCAGCACACCCAGCTAATTTTTGTGTTTTCAGTAGAGACGGGGTTTCACCATGTTGGCTAGGTTGGTCTCGAACTCCTGACCTCAAGTGATCCACCTACCTCGGTCTCCC-AAAGTGCTGGGATTACAGGTGTGAGCCACCA	chr4:41653012-41653313	chr4:41674114-41674417
LIMK1	NM_002314	+	chr7:73510952-73511519	chr7:73500175-73510951	10777	chr7:73511520-73513361	1842	NM_002314_intron_1_0_chr7_73500175_f(+)	NM_002314_intron_3_0_chr7_73511520_f(+)	85.106	282	40	2	6129	6409	497	217	1.87e-86	313	TTTTTTTTTTTGAGACAGAGTCTCGCTTTTGTTGCCCAGGCTGGAGTGCAGTGGCGTGATCTCAGCTCACTGCAACCTCCGCCTCCCGGGTTCAAGCGATTCTCCTGCCTCAGCTTCCTG-GTAGCTGGGACTACAGGCGCCCACCACCACACCTGGCTAATTTTTGTGTTTTTAATAGAGACGGGGTTTCACCATGTTAGCCAGGCTGGCCTCAAACTCCTGACCTCAAGCGATCTGTCTACCTCAGCCTCCCAAAGTGCTGGGGTTACAGGCATGAGCCA	TTTTCTGTTTTGAGACAGAGTCTTGCTCT-GTTGCCTAGGCTGGAGGGCAGTGGTGCAATCTTGGCTCACTGCAACTTCCACCTCCCAGGTTCAAGAGAGTCTCCTGCCTCAGCCTCCTGAGTAGCTGGGATTACAGGCACCCGCCACCACACCTGGTTAATTTTTGTATTTTTAATAGAGATGGGGTTCCACCATGTTGGCCAGGCTGGTCTTGAACTCCTAGCCTCAAGGGATCCACCCACCTCGGAATCCCAAAGTGCTGGGTTTACAGGCGTGAGCCA	chr7:73506303-73506583	chr7:73511736-73512016
LMBR1	NM_022458	-	chr7:156516806-156619438	chr7:156480886-156516805	35920	chr7:156619439-156626446	7008	NM_022458_intron_1_0_chr7_156480886_r(-)	NM_022458_intron_13_0_chr7_156619439_r(-)	80	105	18	3	28369	28472	4472	4370	3.25e-16	84.2	GTGATATGGTTTGGATCTATGTCCTCACCCAGATCTCATGTTCAGTTGTGATTCCC-AGTGTTGGAGGTGGGGTCTGGTGGGAGGTGACTGGATTTTGGGGGCAG	GTGATATGGTTTGGATATCTGTCCCCTCCAA-ATATCATGCTGAAATGTGATCCCCCAGTGTTGGAGGTGGGGCCTCATGGGAGGT-ACTGGATCGTAGGAGCAG	chr7:156488334-156488437	chr7:156621975-156622077
LMF1	NM_022773	-	chr16:960931-1004666	chr16:943073-960930	17858	chr16:1004667-1020787	16121	NM_022773_intron_6_0_chr16_943073_r(-)	NM_022773_intron_9_0_chr16_1004667_r(-)	72.099	362	51	3	10076	10436	12183	11871	9.52e-61	230	GGCCGGGTGCAGTGGCTCACACCTGTAATCCCAGCACTTTGGGAGGCTGAGATGGGCAGATCACCTGAGGTCAGGAGTTCGAGACCAGCCTGGCCAACATGGTGAAATCCCGTCTGTACTAAAACACACACACACACACACACACACACACACACACACACACACACACACACATAAAAATTAGC-AGGTATGCTGGCGGGCGCCTGTAATTCCAGTTATTCAGGAGGCTGAGGCAGGAGAATTGCTTGAACCTGGGAGGCGGAGGTTGCAGTGAGCCAAGATCGTGCCATTGCACTCCAGCCTGGGCAACAGAGTGAGACTCCAGCTCAAAAAAATAAAAGAAAAGAAAAAAGAAAAGAAA	GGCCGGGCGCGGTGGCTCATGCCTGTAATCCCAGCGCTTTGGGAGGCCGAGGTGGGCAGATCACCTGAGGTCAGGAGTTCAAGACCAGCCTGGCCAATGTGGTGAAACCCCGTCTCTACTAAAA-----------------------------------------------ATACAAAAATTAGCTGGGCATAGTGGTGCACACCTGGAATCCCAGCTACTCGCAAGGCTGAGGCAGGAGAATTGCTTGAACCCAGGAGGCGGAGGTTGGAGTGAGCCGACACAGCGCCACTGCACTCCAGCCTCGGCGACAGAGTAAGACT--GTCTCAAAAAAAAAACCAAAAAAACAAAACAAAAAAAA	chr16:950495-950855	chr16:1008605-1008917
LMF1	NM_022773	-	chr16:984190-1004666	chr16:961110-1004354	43245	chr16:1004667-1020787	16121	NM_022773_intron_8_0_chr16_961110_r(-)	NM_022773_intron_9_0_chr16_1004667_r(-)	81.667	300	34	6	12831	13117	12185	11894	3.42e-77	286	CAGGCCAGGCATGGTGACTCATACCTGTAATGCCAGCACTTTGGGAGGCCAAGGCAGGCAGATCACCTGAGGTCATCAGGAGTTCAAGACCAGCCTGGCCAACATGGTGAAGCCTCATCTTTACTAAAAATACAAAAATTACCCGGGCATAGT--TGCACGTGCCTGTAGTCCCAGCCACTCAGGAGGCTGAGGCAGGGAGAGTCACTTGAACCCAGGAGGCAGAGGTTGCAGTGA-----------GCCACTGCACTCCAGCCTGGGCAACAGAGTGAGACTCTGTCGCAAAAAAAAAA	CAGGCCGGGCGCGGTGGCTCATGCCTGTAATCCCAGCGCTTTGGGAGGCCGAGGTGGGCAGATCACCTGAGGTCA---GGAGTTCAAGACCAGCCTGGCCAATGTGGTGAAACCCCGTCTCTACTAAAAATACAAAAATTAGCTGGGCATAGTGGTGCACA--CCTGGAATCCCAGCTACTCGCAAGGCTGAGGCA-GGAGAATTGCTTGAACCCAGGAGGCGGAGGTTGGAGTGAGCCGACACAGCGCCACTGCACTCCAGCCTCGGCGACAGAGTAAGA--CTGTCTCAAAAAAAAAA	chr16:991238-991524	chr16:1008603-1008894
LMNA	NM_170708	+	chr1:156100408-156107023	chr1:156085066-156100407	15342	chr1:156107024-156108278	1255	NM_170708_intron_0_0_chr1_156085066_f(+)	NM_170708_intron_8_0_chr1_156107024_f(+)	100	14	0	0	13160	13173	591	578	3.5	26.5	GGAGGCTGGGGAGA	GGAGGCTGGGGAGA	chr1:156098225-156098238	chr1:156107601-156107614
LMNA	NM_170708	+	chr1:156100408-156107534	chr1:156085066-156100407	15342	chr1:156107024-156108278	1255	NM_170708_intron_0_0_chr1_156085066_f(+)	NM_170708_intron_8_0_chr1_156107024_f(+)	100	14	0	0	13160	13173	591	578	3.5	26.5	GGAGGCTGGGGAGA	GGAGGCTGGGGAGA	chr1:156098225-156098238	chr1:156107601-156107614
LRBA	NM_006726	-	chr4:151719233-151738409	chr4:151683000-151719232	36233	chr4:151738410-151749331	10922	NM_006726_intron_23_0_chr4_151683000_r(-)	NM_006726_intron_27_0_chr4_151738410_r(-)	83.974	312	38	6	20083	20383	589	279	2.57e-87	322	TTTTTTTTTTTTTTTTTTTTTTTTTTGAAACAGAGTCTCACTCTGTCT---CCAGGCTGGAATGCAGTGGTGTGATCTTGGCTCACTGCAACCTCTGCC--TCCTGGGTTCAAGCGATTCTCCTGCCTCAGCCTCCTGAGTAGCTGGGACTACAGGCA---TGCACTATGCCCAGCTAATTTTGGTA-TTTTAGTAGAGACGGGGTTTCACCATGTTGGCCAGGATGGTCTCAATTTCTTGACCTC--GTGATCCTCCCACCTTGGCCTCCCAGAGTGCTGGGATTACAGATGGGAGCCACTGCACCTGGCC	TTTCTTTTTTTTTCTTTTTTTTTTTTTAGACAGAGTTTCGCTCT-TCTTGCCCAGGCTGGAGTGCAATGGTGCGATCTCAGCTCATTGCAACCACTGCCCCTCCTGGGTTCAAGCGATTCTCCTGCCTCAGCCTCTGGAGTAGCCTGGATTACAGGCACACCCCACCATGCCCAGCTAATTTTTGTATTTTTAGTAGAGACTGGGTTTCACCATGTTGGTCAGGCTGGTCTCGAACTCCTGACCTCAGGTGATCCACACACTTCAACCTCCCAAAATGCTGGGATTACAGATGTGAGCCACTGCACCTGGCC	chr4:151698850-151699150	chr4:151748743-151749053
LRCH3	NM_032773	+	chr3:197592294-197602646	chr3:197585777-197592293	6517	chr3:197597150-197598195	1046	NM_032773_intron_14_0_chr3_197585777_f(+)	NM_032773_intron_17_0_chr3_197597150_f(+)	79.739	306	59	2	5419	5724	389	87	3.27e-72	266	ACAGCTGGGCGTGGTGGCTCATGCCTGTAATCCCAGCACTTTGGGAGGCCGAGGCAGGCGAATCACCTGAGGTTGGGAGTTCGAGAACGGCCTGACTAACATGGAGAAACCCCGTATCTACTAAAAATACAAAAAAATTAGCTGGGTATGGTGGTGCATGCCTGTAATCCCAGCTACTTGGGAGGCTGAGGCAGGAGAATTGCTTGAACCCGGGAGGCGGAGGTTGTGGTGAGCTGAGATCGTGCCATTGCACTCCAGCCTGGGCAATAAGAGCTAAACTCCATCTCAAAAAAAAAAAAACAAAAA	ACAGCCGGGCGCGGAAGCTCACGCCTGCCATCCCAGCACTGTGGGAGGTCGAGGCCAGTGGATCACCTGAGGTCAGGAGTTCGAGACCAGCCCGGCCAACATGGTGAAACTCCTTCTCTACTAAAAATAC--AAAAACTAGCTGGGTGCAGTGATGGGCGCCTGTAATCCCAGCGACTCAGGAGGCTGAGGCAGAAGAATTGCTTGAACCCACGAGGCATAGGCTGCAGTGAGCCAGGATCATGCCACTGAACTCCAGCCTGGGTGA-CAGAGTGAGACTCCGTCTAAAAAAAAAATAAATAAAAA	chr3:197591195-197591500	chr3:197597236-197597538
LRP11	NM_032832	-	chr6:150147400-150174296	chr6:150141840-150147399	5560	chr6:150174297-150184543	10247	NM_032832_intron_0_0_chr6_150141840_r(-)	NM_032832_intron_5_0_chr6_150174297_r(-)	80.923	325	54	4	1384	1703	830	509	8.86e-82	297	TTTGTTTTGTTTTGTTTTTGAGACATCGAGTCTCACTCT-GTTGTCCAGGTTGGAGTACAGCGGCGCGATCTCAGCTCACTGCAGCCTCTGCTTCCCGGGTTCAAACGATTCCCCTGCCTCAGCCTCCCTAGTAGCTGGGATTACAGGTGCATGCCACCACACCTGGCTAATTTTTGTATTTTTAGCAGAGATGGGGTTTTGCCATGTTGGCCAGGCTGGTCTCAAAACTTCTGACCTCAAGTGATCCTCCTGCCTCAGCCTCCCACCATGCTGGGATTACAGGTGTGAACCACTGTGCCCAGCCT----GTTACATATTTTAAA	TTTTTTTTTTTTTTTTTTTAAGA--TGGAGTTTCGCTCTTGTTGCCCAGGCTGGAGTGCAATGGCGCGATCTCGGCTCACTGCAACCTCCGCCTCCTAGGTTCAAGCGATTCTCCTGCCTCAGCCTCCCGAATAGCTGGGATTACAGGCGCATGCCACCAGCTCTGGCTAATTTTTGTATTTTTAGTAGAGATGGGGTTTCATCACATTGGTCAGGCAGGTCTC-AAACTCCTGACCTCAGGTGATCCGCCCTCCTCGGCCTCCCAAAGTGCTGGGATTACAGGCATAAGCCACCACGCCCGGCCTTAAAGTTTCTTATTTTCAA	chr6:150145697-150146016	chr6:150183714-150184035
LRP11	NM_032832	-	chr6:150157221-150174296	chr6:150147496-150157220	9725	chr6:150174297-150184543	10247	NM_032832_intron_1_0_chr6_150147496_r(-)	NM_032832_intron_5_0_chr6_150174297_r(-)	81.737	334	57	3	6495	6825	841	509	4.75e-88	318	TTTTATTTTATTTTATTTTATTTATTTTTTTAGATGGAGTCTCGTTCTC-TTACCCAGGCTGGAATGCAGTGGCGCTGTCTGGGGTCACTGCAACCTCCACCTCCCAAATTCAAGCGATTCACCTGCCTCAGCCTCCCAAGTAGCTGAGATCACAAGCGTGTGCCGTCATTCCCAGCTAATTTTTGTATTTTTAGTAGAGATGGGGTTTCACCATGTTGGCTAGGCTGGTCTCGAACTCCTGACCTCAAGTGATCCACCTGCCTTGGCCTCCTAAAGTGCTGGGATTACAGGCGTGAGCCACCATGCCCAGGCCCT--GGCTTATTATTTTTAA	TTTTCTTTTCCTTTTTTTTTTTTTTTTTTTAAGATGGAGTTTCGCTCTTGTTGCCCAGGCTGGAGTGCAATGGCGCGATCTCGGCTCACTGCAACCTCCGCCTCCTAGGTTCAAGCGATTCTCCTGCCTCAGCCTCCCGAATAGCTGGGATTACAGGCGCATGCCACCAGCTCTGGCTAATTTTTGTATTTTTAGTAGAGATGGGGTTTCATCACATTGGTCAGGCAGGTCTCAAACTCCTGACCTCAGGTGATCCGCCCTCCTCGGCCTCCCAAAGTGCTGGGATTACAGGCATAAGCCACCACGCCC-GGCCTTAAAGTTTCTTATTTTCAA	chr6:150150396-150150726	chr6:150183703-150184035
LRP5	NM_002335	+	chr11:68115315-68115711	chr11:68080274-68115314	35041	chr11:68115712-68125117	9406	NM_002335_intron_0_0_chr11_68080274_f(+)	NM_002335_intron_1_0_chr11_68115712_f(+)	87.821	312	32	3	21153	21460	1087	778	1.54e-106	383	CCAGGCGCGGTGGCTCACACCTGTAATCCCAGCACTTTGAGAGGCCAAGGTGG----ATCACTTGAGGTCAGGAGTTCGAGACCAGCCTGGCCAACATGGTGAAACCCCATCTCTACTAAAAATACAAAAATTAGCTGGGCGTGGTGGTGGGCACCTGTAATCCCAGCTATTTGAGAAGCTGAGGCAGGAGAATCACTTGAACCCAGGAGGCGGACGTTGCAGTGAGCCTGGATCGTGCCACTGCACTCCAGCCTGGGCAACAGAGTAAGACTCCATCTCAAACAAATAAATAAGAAATAAAGAAGCAGCAT	CCAGGCACGGTGGTTCACGTCTGTAATCCCAGCACTTTGGGAGGCCGAGGTGGGTGGATCACCTGAGGTCAGGAGTTCGAGACCAGCCTAGACACCATGGTGAAACCCCATCTGTACCAAAACTACAAAAATTAGCTGGGCGTGGTGGTGGGCGCCTGTAATCCCAGCTACTTGGGAAGCTGAGGCAGGAGAATCACTTGAACCCGGGAGGCGAAGGTTGCAGTGAGCCGAGATTGTGCCACTGCACTCCAGCCTGGGCAACA-AGGGAGACTCCATCTCAATTAAA-AAAAAAAAAAAAAAAAAGGAACAT	chr11:68101426-68101733	chr11:68116489-68116798
LRP5	NM_002335	+	chr11:68115315-68157520	chr11:68080274-68115314	35041	chr11:68157521-68170950	13430	NM_002335_intron_0_0_chr11_68080274_f(+)	NM_002335_intron_6_0_chr11_68157521_f(+)	85.67	321	42	4	32463	32780	13232	12913	6.11e-99	358	TGTTTGTTTGTTTTTTTGTT-TTTGTTTTGCTGTT-TTTTGAGACAGAGTCTCGCTGTGTCACCCAGGCTGGAATGCAGTGGCGCAATCTTGGCTCACTGCAACCTCCACCTCCAGGGTTCAAGTGATTCTCCTGCCTCAGACTTGTGAGTAGCTGGGATTACAGGTGCCCGTCACTACGCCCAGCTAATTTTTGTA-TTTTAGTAGAGACGGGGTTTCACCATGTTGGCCAGGCTGGTCTCGAACTCCTGACCTCAGGTGATCCACCCGCCTCAGCCTCCCAAAGTGCTGGGATTACAGGCGTGAGCCACCATGCCTGGC	TGTTTGTTTGTTTTTTGTTTGTTTGTTTGTTTGAGATTTTGAGACAGCGTCTCACTCTGTTGCCCAGGCTGGAGTGCAGTGGCAAGATCTCGGCTCACTGCAAGCTCCACCTCCCAGGTTCAAGCGATTCTCCTGCCTCAGCCTCCCGAGTAGCTCGGATTACAGGTACCCGCCACCACACCTGGCGAATTTTTGTATTTTTAGTAGAGA-TGGGTTTCACCATGTTGACCAGGCTGGTCTCGAACTTCTGACCTCAAGTGATCCACCCTCCTCAGCCTCCCAAAGTGCTGGGATTCCAGGCGTGAGCCACCGCGCCCGGC	chr11:68112736-68113053	chr11:68170433-68170752
LRPPRC	NM_133259	-	chr2:44139571-44153100	chr2:44132920-44139570	6651	chr2:44153101-44161328	8228	NM_133259_intron_7_0_chr2_44132920_r(-)	NM_133259_intron_12_0_chr2_44153101_r(-)	78.226	124	24	1	796	919	2155	2035	3.86e-22	100	GAGTATCACTTGAACCCAGGAGGTGGAGGTTGCGTTGAGCTGAGATTGCGCAACTGCACTCCAGCCTGGGTGACAAAGCGAGACCCTGTCTCAAAAAAAAAAAAAAAAAAAAAGAAGAAGAAGA	GAGGATTGCTTGTGCCCAGGAGATCAAGGCTGCAGTAAGCTAAGC---CACCACTGTACTACAGCCTGGCTAACAAAGCAAGACCCTGTCTCAAAAAAAAAAAAAAAAAAAAAAAAAAAAAAGA	chr2:44138652-44138775	chr2:44159174-44159294
LRPPRC	NM_133259	-	chr2:44170826-44209573	chr2:44162018-44170825	8808	chr2:44209574-44222937	13364	NM_133259_intron_14_0_chr2_44162018_r(-)	NM_133259_intron_36_0_chr2_44209574_r(-)	80.743	296	43	5	4390	4680	4770	4484	1.67e-72	268	TTTTTATTTTTATTTTTTTGAGACGGAGTCTTGCTGTCTCCC--AGGCTGGAGTGCAGTGGCACGATCTTGGCTCACTGCAAGCTCCGCCTCCTGGGTTGATGCCATTCTCCTGCCTCAGCCTCCCGAGTAGCTGGGACTACAGGTGCTCACCGCCACGCCAGCTATTTTTTTTTTTTTTTTTGTATTTTTAGT-GGAGACGGGGTTTCACCATGTTAGCCAGGATGGTCTCGATCTCCTGACCGC--GTGATCCACCCACCTCAGCCTCCCAAAGTGCTGGGATTACAGGCGTGA	TTTATTTTTTTTTTTTTTTGAGATGGGGTCTCACTCTGTCACTGAGGCTGGAGTGCAGTGGCCTGATCTCTGCTCACTACAAGCTCCGCCTCCCAGGTTCATGCCATTCTCCCACCTCAGCCTCCCGAGTAGCTGGGACTACAGGCGC---CCGCCA------CCATTGCTAATTTTGTTTTTGTATTTTTAGTAAGAGACAGAATTTCACCATGTTGGCCAGGCTGGTCTCAAACTCCTGACCTCAAGTGATCTGCCCGCCTCGGCCTCCCAAAGTGCTGGGATTATGGGTGTGA	chr2:44166146-44166436	chr2:44218168-44218454
LRPPRC	NM_133259	-	chr2:44190727-44202356	chr2:44187774-44190726	2953	chr2:44202357-44203281	925	NM_133259_intron_25_0_chr2_44187774_r(-)	NM_133259_intron_31_0_chr2_44202357_r(-)	82.623	305	48	3	124	424	565	262	2.7e-83	302	TTTCTTTTTT---TCTTTTTTTTGAGATGGAGTTTCTCTCTCATTGCCCAGGCAGGAGTGCAATGGCACAATCTTGGCTCACTGCAACCTTTGCCTCCTGGGTTCAAGCAATTCTTCTGCCTCAGCCTCCCGAGTAGCTGGGATTACAGGCATGCGCCACCATGGCTAGCTAATTTTGTAT-TTTTAGTAGAGACAGGGTTTCTCCATGTTGGTCGGGCTGGACTCAAACTCCCGACCTCAGGTGATCCACCTGCCTCAGCCTCTCATAGTGTTGGGATTACAGGCATCAGCCACCGCGCCTGGC	TTTCTTTTTTCTTTTTTTTTTTTGAGATGGAGTCTTGCTCTGTCT-CCCAGGCTGGAGTGCAATGGTGTAATCTCGGCTCACTGCAACCTCTGCCTCCCGGGTTCAAGCAACGCTCCTGCCTCAGACTCCCAAGTAGCTGGGATTACAGGCACCTGCCATCATGCCCGGCTAAATTTTTATATTTTTGTAGAGACCGGGTTTCACCATGTTGGCCAAGCTGGTCTTGAACTCCTGACCTCAGGTGATCTGCCCACCTCAGCCTCCCAAAGTGCTGGGATTACAGGCATGAGCCACCACGCCCGGC	chr2:44190303-44190603	chr2:44202717-44203020
LRRC47	NM_020710	-	chr1:3698076-3703874	chr1:3697901-3698075	175	chr1:3703875-3712425	8551	NM_020710_intron_0_0_chr1_3697901_r(-)	NM_020710_intron_5_0_chr1_3703875_r(-)	100	11	0	0	159	169	3936	3926	0.95	21.1	GTATTTTTTAT	GTATTTTTTAT	chr1:3697907-3697917	chr1:3708490-3708500
LRRK1	NM_024652	+	chr15:101514009-101529603	chr15:101464935-101514008	49074	chr15:101529604-101549041	19438	NM_024652_intron_1_0_chr15_101464935_f(+)	NM_024652_intron_5_0_chr15_101529604_f(+)	83.175	315	43	7	45144	45453	8816	8507	1.48e-83	307	ATATTTTCTCTGCTTTT--TTCTTCTTTTTTTTTTGAGACAGAGTTTTGCTCTTGTTGACTAGGCTGAAGTGCAGTGGTGCTACCTCAGCTCACTGCAACCTCTGCCTCCCAGGTTCAAGCGATTCTCCTGCCTCAGCCTTCATAATAGCTGAGATTACAGGTGCCCACCACCACGCTGGGCTAATTTTTTGTATTTTTAGTAGAGACGGGG---TTTCACCATGTTGGCCTGGCTGGTCTCGTACTCCTGGCCTCAGGTGATCCACCTGCCTTGGCCTCCCAAAGTGCTGGGATTATAGGCATGGGCCACCGCA	ATATTTTGGCTTCCTTTCTTTTTTTTTTTTTTTTTGAGACAGAGTCTTGTTCT-GTCGTCCAGGCTGAAGTGCAATGGCACTATCTCGGCTCACTGCAACCT-TGCCTCCCAGTTTCAAGCGATTCTCCTGTCTCAGCCC-CACAGTAGCTGGGATTATAGGCATGCACCACCACACCCAACTCATGTTT-GTATTTTTAGTAGAGACGGGGGGGTTTCACCATGTTGGCCAGGCTGGTCTCGAACTCCTAACCTCAGATGATCCACC-ACCTTGGCCTCCCAATGTGCTGGGATTATAGGCGTGAGCCACCGCA	chr15:101510078-101510387	chr15:101538110-101538419
MAD1L1	NM_003550	-	chr7:1937836-1976533	chr7:1855865-1937835	81971	chr7:1976534-1997263	20730	NM_003550_intron_0_0_chr7_1855865_r(-)	NM_003550_intron_2_0_chr7_1976534_r(-)	86.081	273	37	1	57476	57747	2316	2044	3.97e-86	318	TGGAGTCTCATTCTGTTGCCCAGGCTGGAGTGCAGTGGCGCGATCTTGGCTCACTGCAACCTCTGCCTCCCGGGCTCAAGCGATTCTCCTGCCTCAGCCTCCCGAGTAGCTGGGATTACAGGCGCCCGCCACCATGCCTGGC-TTTTTTTGTATTTTTAGTAGAGACGGGGTTTTGCCATGTTGGCCAGGCTGGTCTGGAACTCCTGAGCTCAGGTGATCCATCTGCCTTGGCCTCCCAAAGTGCTGGGATTACAGGTGTGAGCCACCACGCC	TGGGGCCTCGCTCTGTCACCCAGGCTGGAGTGCAGTGGCGTGATCTCGGCTCACTGCAATCTCTGCCTCCTGGGTTCAAGCGATTCTCCTGCCTCAGCCTCCTGAGTAGCTGAGACTACAGGTGCCCACCACCATGCCCAGCGAATTTTTGTATTTTTAGTAGAGGCAGGGTTTCACCATGTTGGCCAGGCTGGCCTTGAGCTCCTGACCTCAGGCAATCCACCCGCCTCAGCCTCCCAAAGTACTGGGATTACAGGCGTGAGCCACCATGCC	chr7:1880089-1880360	chr7:1994948-1995220
MAD1L1	NM_003550	-	chr7:2188787-2259091	chr7:2108974-2188786	79813	chr7:2259092-2262209	3118	NM_003550_intron_7_0_chr7_2108974_r(-)	NM_003550_intron_13_0_chr7_2259092_r(-)	84.59	305	41	1	35557	35855	499	195	1.18e-92	340	TTTATTTTATTTTTTTGAGATAGAGTCTCGCTCTGTTGCCCAGGCTGGAGTGCAGTGGTGTAATCTTGGCTCACTGCAACCTCTGCTTCCCGAATTCAAGCAATTCTCCTGCCTCGGCCTCCCAAGTA------GCTGGGACCACAGGCGCCTGCCACCACGCCTGGCTAATTTTTGTATTTTTAGTAGAGAGGGGGTTTCGCCATGTTAGTCGGGCTGGTCTTGAACTCCTGACCTCAGGTGATCCACCCACCTCAGCCTCCCAAAGCGCTGGGATTACAGCTGTGAGCCACCGTGCCCAGCCC	TTTTTTTTTTTTTTTTGAGACAGAGTCTTGCTGTGTTGCCCAGGCTGGAGTGCAATGGTGTGATCTGAGCTCACTGCAACCTCCACCTCCTGGGTTCAAGCGATTCTCCTGCCTCAGCCTCCCGAGTCCCACAGGCTGGGACTACAGGTGCGCACCACCACGCATGGCTAATTTTTGTATTTTTAGTAGAGATGGGGTTTCACCATGTTGGTCAGGCTGGTCTCCAACTCCCAACCTCAGATGATACACCCACCTCGGCCTCCCAAAGTGCTGGGATTACAGGCGTGAGCCACCGCGCCCGGCCC	chr7:2152932-2153230	chr7:2261711-2262015
MAEA	NM_005882	+	chr4:1305767-1321491	chr4:1283771-1305766	21996	chr4:1321492-1326544	5053	NM_005882_intron_0_0_chr4_1283771_f(+)	NM_005882_intron_3_0_chr4_1321492_f(+)	80.08	251	34	2	13123	13373	2913	2679	4.04e-62	233	CGGGCCGGGTGTGGTGGCTCATGCCTGTAATCCCAGCACTTTGGGAGGCTGGGGCGGGTGGATCATGAGCTCAGGAGATTGAGACCGTCCTGGCCAACATGGTGAAACCCCGTCTCTACTAAAAATACAAAAAAAAAAAAAAAAAAAAAAAGCCGGTCATGGTGGCGTGCACCTGTAGTCCCAGCTACTTGGGAGGCTGAGGCAGGAGGATCACTTAAACCGGGGAGGCAGAGGTTACAGTGAGCTGAGAT	CGGGCCAGGCACGGTGGCTCACGCCTGTAATCCCAGCACTTTGGGAGGCCAAGGTGGGCGGATCACAAGGTCAGGAGTTTGAGACCAGCCTGGCCAACATGGTGAAACCCCATCTCTACTAAAAATAC---------------AAAAATTAGCCGGGCGTGGTGGTGGGCGCCTGTAATCCCAGCTAC-TCAGAGGCTGAGGCAGGACAATCACTTGAACCCGGGAGGCGGAGGTTGCGGTGAGCTGAGAT	chr4:1296893-1297143	chr4:1324170-1324404
MAN1A2	NM_006699	+	chr1:118003111-118045592	chr1:117984948-118003110	18163	chr1:118045593-118065446	19854	NM_006699_intron_5_0_chr1_117984948_f(+)	NM_006699_intron_11_0_chr1_118045593_f(+)	82.828	297	45	4	16199	16493	11408	11116	1.29e-79	293	TTTTTTTTTTTTTTTTTGAGACAGAGTTTCGCTCTTGTTGCCCAAACTAGAATGCAATGGCGCAATCTTGGCTCACTGCCACCTCTGCATTCTGGGTTTAAGCGATTCTCCTGCCTCAGCCTCCTGAGTAGCTGGGATTACGGCGCCTGC--CACCATGTCCGGCTAAGTTTTTGTATTTTTAGTAGAAATGGGGTTTCACCATGTTAGCCAGGCTGGTCTTGAACTCCTGACCTCAGGTAATCTGCCCACCTCGGCCTCCTGAAGTGCTGGGATTACTGGCGTGAGCCACCGCGCC	TTCTTTTTTTTTTTTTTGAGATGGAGTCTTGCTGTG--TCCCCCAGCTGGAGTGCAGTGGCATGATCTTGGTTCACTGCAACCTCTGCCTCCCGGGTTCAAGTGATTCTCCTGTCTCAGCCTCCTAAGTAGCTGAGATTACAGC-CATGCACCACCATGCCCGGCTAA-TTTTTGTATTTTTAGTAGAGACGGGGTTTCACCATGTTGGCCAGGCTGGTCTCGAACTCCTGAACTCAGGTGATCCACCCGCCTTGGCCTCCCAAAGTGCTGGGATTACAGGCATGAGCCACTGTGCC	chr1:118001146-118001440	chr1:118056708-118057000
MAN1A2	NM_006699	+	chr1:118035769-118045592	chr1:118009050-118035768	26719	chr1:118045593-118065446	19854	NM_006699_intron_7_0_chr1_118009050_f(+)	NM_006699_intron_11_0_chr1_118045593_f(+)	74.113	1240	288	18	16245	17472	18420	17202	0	738	TTCTCTCATTCTGTAGGTTGCCTGTTCACTCTGATGGTAGTTTCTTTTGCCATGCAGAACTTCTTTAGTTTAATTAGATCCCATTTGTCTATTTTGGCTTTTGTTGCCATTGCTTTTGGTGTTTTAGTCATGAAGTCCTTCCC-ATGCCTATATCCTGAATGGTACTGCCTAGGTTTTCTTCTAGGGTTTTTATGGTTTTAGGTCTTAGGTTTAAGTCTTTAATCTATCTTGAATTAATTTTTGTATGAGATGTAAGGAAGGCATCCAGTTTTAGCTTTCTACATATGGCTAGCCAGTTTTCCCAGCACCATTTATTAAATAGGGAATCCTTTCTCCATTTCTTGTTTTTGTCAGGTTTGTCAAAGGTCAGATGGTTGTAGATGTGTGGTGTTATTTCT…	TTCTCCCACTCTGTGGGTTGTCTGTTCACTCTGCTGACTCTTCCTTTTGCCATGCAAAAGCTCTTTGGTTTAATTAAGTCCCAGCTATTTATCTTTGTTTTTGTTGCATTTGCTTTTGGGTTCTTGGTCATGAAATCCTTGCCTAAGCCAATGTCTAGAAGGGTTTTTCCAATGTTATCTTCTAGAATTTTTATAGTTTCAGGTCTGA-----AAGTCCTTAATCCATCTTATGTTGATTTTCGTGTAAGATGAAAGATGAGGATCCAGTTTCATTCTTCTACATGTGGCTAGCCAATTATCACAGCACCGTTTGTTGAAAAGGGTGTCTTTACCCCACTT----TGTTTGTTTGCTTTGTCGAAGATCAGTTGGCTGTAACTATTTGGCTTTATTTCT…	chr1:118025294-118026521	chr1:118062794-118064012
MAN1B1	NR_045721	+	chr9:139982527-139983457	chr9:139981671-139982526	856	chr9:139983458-139990688	7231	NR_045721_intron_0_0_chr9_139981671_f(+)	NR_045721_intron_3_0_chr9_139983458_f(+)	83.929	56	7	1	680	735	5069	5016	2.79e-11	59	CCACTACACTCCAGCCTAGGTGTAACAGAATGAGACCCTGTTTCCAAAAAAAAAAA	CCACTGCACTCCAGCCT--GGGCAACAGAGTGAGACTCTGTCTCAAAAAAAAAAAA	chr9:139982350-139982405	chr9:139988473-139988526
MAN2A1	NM_002372	+	chr5:109049221-109051965	chr5:109026254-109049220	22967	chr5:109051966-109065042	13077	NM_002372_intron_0_0_chr5_109026254_f(+)	NM_002372_intron_2_0_chr5_109051966_f(+)	80.488	41	5	2	3291	3329	4830	4791	0.96	31.9	TTTCAGGGTTAATAAATCTCAGCTAAG--AAAATTAATAAA	TTTCAGGGTTAAAAAATCACA-CAAAGTAAAAAATAACAAA	chr5:109029544-109029582	chr5:109056756-109056795
[truncated: 574 more rows]
