# Supplementary material for: ADARs act as potent regulators of circular transcriptome in cancer
Source: Nat Commun. 2022 Mar 21;13:1508. doi: 10.1038/s41467-022-29138-2 (PMC8938519; doi:10.1038/s41467-022-29138-2)
Supplement: Supplementary file 9 — Supplementary Software 1 [file 41467_2022_29138_MOESM9_ESM.zip › circRNA_paper/data/rcm_merged.txt]

gene	isoform	strand	location	intron1_location	intron1_length	intron2_location	intron2_length	qseqid	sseqid	pident	alength	mismatch	gapopen	qstart	qend	sstart	send	evalue	bitscore	qseq	sseq	qseql	sseql
AACS	NM_023928	+	chr12:125558422-125570989	chr12:125550264-125558421	8158	chr12:125570990-125575971	4982	NM_023928_intron_0_0_chr12_125550264_f(+)	NM_023928_intron_3_0_chr12_125570990_f(+)	79.021	286	57	3	2469	2753	2078	1795	6.62e-63	235	GTGGCTCACACCTGTAATCCTAGCACTTGGAGAAGCTGAGATGGGTGGATCTTTTGAGCCTAGGAGTTTGAGACCAGCCTGGGCAACATGGTGAAACCCCCATCTCTACGAAAAATACAAAAAATTATCTGGGTGTGGTGGCATGCGCCTGTAGTCCCAGCTACTCTGGAGACTAAGGTGGGAGGGTTGCTGGAGCCCAGGAGGTGGAGGTCGCAG-TGAGCCGAGATCTCGCCACTGCACTGCAGCCTGGGCGACAGAGTAAGACTCTGTCTCAAATAAATAAAA	GTGGCTCATGCCTGTAATCCCAACACTTTAGGAGGCCACGGCAGGAGGATCTCTTGAGCCCAGAAGTTTGAGACCAGCCTGGACAACATAGCAAGACCCTG-TCTTTACCAAAAATACAAAAA-TTAGCCAGGCATGGTGGCACGTGCCTGTAGTCCCAGCTACTCAGGAGGCTGAGGTAGGAGGATCCCTTGAGCCCAGGAGTTCGAGGCTGCAGTTGAGCCATGATCACGCCACTGCAGTCCAGCCTGGGCAACAGAGTGAGACCCTGTCTCAAAAAGAAAAAA	chr12:125552732-125553016	chr12:125572784-125573067
AACS	NM_023928	+	chr12:125587225-125591814	chr12:125576070-125587224	11155	chr12:125591815-125599022	7208	NM_023928_intron_4_0_chr12_125576070_f(+)	NM_023928_intron_7_0_chr12_125591815_f(+)	83.158	285	46	2	10249	10532	5423	5140	1.34e-79	291	TTTTTTTTTTTTTGAGATGGAGTCTCACTCTGTCGCCCAGGGTGGAGTGCAGTGGCACTATCTTGGTTCACTGCAACCTCTGCCTCCTGGGTTCAAGCGATTCTCCTGCATTAGCCTCCCGAGTAGCTGGGACTACAGGCACGTGCCACCATGCCTGGGTAA-TTTTTGTATTTTTAGTAGAGATGGGATTTCACCATGTTGGTCAGGCTGGTCTTGAACTCCTGACCTCATGATCCGCCCACCTCAGCCTCCCAAAGTGCTGGGATTACAGGTGTAAGCCACCA	TTTTTTTTTTTTTGAGACAGAGTCTCGCTCTGTCACC-AGGCTGGAGCGCAGTGGTGTGATCTCGGCTCACTGCAACCTCCACCTCCTGGGTTCAAGTGATTCTCCTGCCTCAGCCTCCCAAGTAGCTGGGACTACAGGCACACACCACCATGCCCAGCTAATTTTTTTTAGTTTCAGGAGAGACAGGGTTTCACCATGTTGGCCAGGCTGGTCTCGATCTCTTTACCTTGTGATCTGCCCACCTTGGCCTCCCAAAATGCTGGGATTACAAGCATGAGCCACCA	chr12:125586318-125586601	chr12:125596954-125597237
AARS	NM_001605	-	chr16:70294947-70296427	chr16:70293090-70294946	1857	chr16:70296428-70298860	2433	NM_001605_intron_7_0_chr16_70293090_r(-)	NM_001605_intron_9_0_chr16_70296428_r(-)	86.598	291	38	1	83	373	2270	1981	5.16e-97	345	GGCCGGGTGTGGTGGCTCACACTTGTAATCCCAGCACTTTGGGAGGCCGAGGCGGGTGGATCATGAGGTCAGGAGATCGAGACCATCCTGGCTAACACGGTGAAACCCCGTCTCTACTAAAAATATAAAAAATGAGCTGGGCGTGGTGGCAGGCGCCTATAGTCCCAGCTACTCGGGAGGCTGAGGCAGGAGAATGGCGTGAACCCGGGAGGGGGAGCTTGCAGTGAGCCAAGATCCCGCCACTGCACACCAGCCTGGGCAACAGAGCGAGACTCCGCCTCAAAAAAAAAA	GGCCGGGCGCGGTGGCTCCCCCTA-TAATCCCAGCACTTTGGGAGGTCGAGGCAGGCGGATCACGGGGTCAAGAGATCGAGACCATCCTGGCTAACACGCTGAAACCCTGTCTCTACCAAAAATACAAAACATTAGCCGGGTGTGGTGGCGGGCACCTGTAGTCCCAGCTACTCAGGAGGCTGAGGCAGAAGAATGGCGTGAACCCAGGAGGCGGAGCTTGCAGTGAGCCGAGATTGTGCCACTCCACTCCAGCCTGGGTGACAAAGCAAGACTCGGTCTCAAAAAAAAAA	chr16:70294574-70294864	chr16:70296591-70296880
ABCA3	NM_001089	-	chr16:2378454-2379855	chr16:2376494-2378453	1960	chr16:2379856-2390573	10718	NM_001089_intron_29_0_chr16_2376494_r(-)	NM_001089_intron_31_0_chr16_2379856_r(-)	83.713	307	47	2	1453	1758	5738	5434	1.07e-89	322	TTTGTTTGTTTGTGGCAGAGTCTTACTCT-GTTGCCCCCAGGCTGGAGGGCAGTGGCACGATCTTGGCTCACTGCAACCCCCGCCTCCCGGGTTCAAGCGATTCTCCTGCCTCAGCCTCTCGAGTAGCTGGGATTACAGGCGCCTGCCACCACGCCTGGCTAATTTTTGTATTTTCAGTAGAGACGGGGTTTCACCATGTTGGCCAGGCTTGTCTCGAACTCCTGATTTCAAGTGATCCACCTGCCTCGGCCTCCCAAAGTGTTGAGATTACAGGCATGAGCCACTGCACCTGGCCAAAAAGACTAT	TTTTTTTTTTTGAGACGGAGTTTCACTCTTGTTGCCC--AGGCTGGAGTGCAATGGCGTGATCTTGGCTCATGGCTACATCCACCTCCTGAGTTCAAGCGATTCTCCTGCCTCAGCGACCTGAGTGGCTGGGATTACAGGCACTCGCCACCACGCCCAGCTAATTTTTGTATTTTCAGTAGAGACGGGGTTTCACCATGTTGGCCAGGCTGGTCTCGAACTCCTGACCTCAAGTGATCTGCCTGCCTCTGCCTCCCAAAGTGCTGGGATTACAGGTGTAAGCCACTGTGCCCGGCCCTAAATATTAT	chr16:2376696-2377001	chr16:2384836-2385140
ABCC1	NM_004996	+	chr16:16101673-16108485	chr16:16043657-16101672	58016	chr16:16108486-16110352	1867	NM_004996_intron_0_0_chr16_16043657_f(+)	NM_004996_intron_3_0_chr16_16108486_f(+)	84.848	297	40	3	16335	16626	1824	1528	2.97e-88	324	GCAGGGCGCGGTGGCTCACGACTGTAATCCTAGCACTTTGGGAGGCCGAGGTGGGCGGATCAC--GAGGTCAGGAGTTGGAGACCAGCATGACCAACATGGTGAAACCCCATCTCTACTAAAAATACAAAAATTAGCTGG-CGTGGTGGCAGGCACCTGTAATCTCAGTTACTCGGGAGGCTGAGGCGGGAGAATTGCTTGAACCCAGGAGGCGGAGGTTGCAGTGAACTGAGATTGTGCCACTGCACTCCAGCCTGGGTGACAGAG--AGACTTTATCTTAAAAAAAAAAAAAAAA	GCTGGGTGTGGTGGCTCACGCCTGTAATCCTAGCACTTTTGGAGGCCGAGACAGGCAGAACACCTGAGGTCAAGAGTTGGAGACCATCCTGGTCAACATGGTGAAACCCCGTCTCTACTAAAAATACAAAAATTGGCCAGACGTGGTGGTGGGCAACTGTAATCCCAGCTACTCGGGAGGCTGAGACAGGAGAATCACTTGAACCCAGGAGGCGGAGGCTGCAGTGAGCCGAGATCACGCCACTGCATTCCAGCCTGTGTGACAGAGCAAAACTCCATCTCAAAAAAAAAAAAAAAA	chr16:16059991-16060282	chr16:16110013-16110309
ABCC1	NM_004996	+	chr16:16126966-16150152	chr16:16110479-16126965	16487	chr16:16150153-16162012	11860	NM_004996_intron_4_0_chr16_16110479_f(+)	NM_004996_intron_11_0_chr16_16150153_f(+)	86.667	285	38	0	10015	10299	7110	6826	9e-95	343	CTGGGCGCGGTGGGTCATGCCTGTAATCCCAGCGCTTTGTGAGGCCGAGATAGGCGGATCAGTTGAGGTCAGGAGTTCGAGACCAGCCTAGCCAACATGGTGAAACCCCATCTCTATCAAAAAATCCAAAAATTAGCCAGGTGTGGTGGCAGATGCCTATAATCCCAGCTACTCAGGAGGCTGAGGCAGGAGAATTGCTTGAACCTGGGAGGTGGAGGTTGCAGTGAGCCGAGATCGGGCCACTGCACTCCAGCCTGGGCGACAGAGTGAGACTCAGTCTCAAAA	CTGGGCATGGTAGCTCACACCTGCAATCCCAGCACTTTGGGAGGCCGAGGTGGGCGGATCACTTGAGGTCAGGAGTTTGAGACCAGCCTGGCCAACATGGTGAAACCCCATCTCTACTAAAAAGACAAAAAATTAGCCAGGTGTGGTGGCGCACACCTGTAATCCCAGCTCTTCGGGAGGCTGAGGCAGGAGAATCAGCTGAACCTGGGAGGTGGAGGTTGCAGTGAGCTGTGATTGTGCCACTGCACTCCAGCCTGGGCGGCAGAATGAGACTCCGTCTCAAAA	chr16:16120493-16120777	chr16:16156978-16157262
ABCC1	NM_004996	+	chr16:16180681-16196574	chr16:16177400-16180680	3281	chr16:16196575-16200594	4020	NM_004996_intron_16_0_chr16_16177400_f(+)	NM_004996_intron_19_0_chr16_16196575_f(+)	83.396	265	44	0	825	1089	877	613	1.78e-76	280	TTCTTTTTTTTTTTTGAAATGGAGTCTCTCTCTGTCGCCCAGGCTAGAGTGTAGTGGCTCACTCTTGGCTCATTGCAACCTCTGCCTCCTGAGTTCAAGTGATTCTCCTCCCTCAGCCTCTTGAATAGCTGGGACTACAGGCCCCTGCCACCACGCACAGCTAATTTTTGTATTTTTATTCGAGGCAGGGTTTCACCATGTTGGCCAGGTTGGTGTCTAACTCCTGACCTCAAGTGATCGGCTGGCCTCAGCCTCTCAAAGTTCT	TTGTTTTTGTTTTTTGAGATGGAGTCTCGCTCTGTCACCCAGGCTGGAGTGCCATGGCGCAATCTCGGCTCACTGCAACCTCCACCTCCTGGGTTCAAGCGATTCTCGTGCCTCAGCCTCCCGAGTAGCTGGGACTACAGGCGCCTGCCACCATGCCTGGCTAATTTTTGTATCTTTAGTAGAGACAGGGTTTCATCATGTTGGCCAGGCTGGTCTTCAACTCCTGTCCTCAGGTGATCCGCCCGCCTCAGCCTCCCGAAGTGCT	chr16:16178224-16178488	chr16:16197187-16197451
ABHD2	NM_007011	+	chr15:89656956-89659752	chr15:89647502-89656955	9454	chr15:89659753-89694907	35155	NM_007011_intron_4_0_chr15_89647502_f(+)	NM_007011_intron_6_0_chr15_89659753_f(+)	79.798	297	40	3	1762	2041	27911	27618	5.25e-73	269	GGCCAGGTGCAGTAGCTCACGCCTGTAATTCCAGCACTTTGGGAGGCCGAGGCAGGTGGATCACCTGAGGTCAGGAGTTCGAGACCAGCCTGGCTAACATGGTGAAACCCCGTTTTTACTAAAAATGCAATAAATTAGTGGGGCATGGTGGCACCCACCTGTAATCCCAGCTACGCCAGAG-----------------GCTTGAACCCAGGAGGCAGAGGTTGCAGTGACCTGAGATTGTGCCATTGCACTGCAGCTTGGGCGACAAGAGCGAAACTCCATCTCAAAAACAAACAAA	GGCCCGGTGTGGTGGCTCACGCCTGTAACCCCAGCACTTTGGGAGGCCAAGGCAGGCAGATCACTTGAGGTCAGGAGTTTGAGACCAGCCTGGTCAACATGGTGAAACCCCATCCCTACTAAAAATACA--AAATTAGCCAGGCATGGTGGCACACACCTGTAATTCCAGCTACTCGGGAGGCTGAGGCAGGAGAATTGCTTGAACCCAGGAGGCGGAGGTTGCAGTGAGCTGAGATTGTGCCACTACACTAAAGCCTGGGCGAC-AGAGTGAGACCGTATCTCAAAAAAAAAGAAA	chr15:89649263-89649542	chr15:89687370-89687663
ABHD2	NM_152924	+	chr15:89656956-89659752	chr15:89631795-89656955	25161	chr15:89659753-89694907	35155	NM_152924_intron_0_0_chr15_89631795_f(+)	NM_152924_intron_2_0_chr15_89659753_f(+)	86.851	289	37	1	12026	12313	31130	30842	6.38e-96	347	GCCAGGCAAAGTGGCTCACGCCTGTAATCCCAGCACTTTCGGAGGCTGAGGTGGGTGGATCACGAGGTCAGGAGTTCGAGACCAGCCTGGCCAACATAGTGAAACCCTGTCTCTACTAAAAATACAAAAAATTAGCCAGGTGTGGTGGCGGGCACCTGTAATACCAGCTACTCGGGAGGCTGAGGCAGGAGAATTGCTGGAACCCAGGAGGCGGAGGTTGCTGTGAGCTGAGAT-GTGCCATTGCACTCCACCCTGGGCCACAGTGAGAGACTCCATCTCAAAAAAAAA	GCCGGGCGCAGTGGCTCACGCCTGTAATCCCAGCACTTTGGGAGGCCGAGGCAGGCGGATCACGAGGTCAGGAGATCGAGACCATCCTGGCTAACACGGTGAAACCCCGTCTCTACTGAAAATACAAAAAATTAGCCGGGCGTGGTGGCGGGCACCTGTAATCCCAGCTACTTGGGAGGCTGAGGCAGGAGAATGGCGTAAACCTGGGAGGCGGAGCTTGCAGTGAGCAGAGATCGCGCCACTGCACTCCAGCCTGGGCGAAAGAGCGAGACTCTGTCTCAAAAAAAAA	chr15:89643820-89644107	chr15:89690594-89690882
ABI1	NM_001012752	-	chr10:27054147-27059274	chr10:27048168-27054146	5979	chr10:27059275-27065993	6719	NM_001012752_intron_3_0_chr10_27048168_r(-)	NM_001012752_intron_6_0_chr10_27059275_r(-)	79.522	293	48	4	4314	4605	3852	3571	9.4e-68	251	TTTTTTTTTTTTTTTTGAGATGGAGTCTTTCTCCGTCACTCAGGCTGGAATGCAGTGGTGCTGTCTTGGCTCAC-GCAACCTCCATCTCCCGGGTTCAAGTGATTCTCCTGTCTCAACCTCCCGAGTAGCTGGGATTACAGGCATATGCCTCCATGCCCAGCTAATTGTTGTATTTTTAGTAGACACGGGTTTTCGCCATGATGGCCAGGCTGGTCTCAAACTCCTGACCTCAGGTGATCCGCCTGCCTCGGCCTCCCAAAGTGCTGGGATTACAGGCATGAGCCACTGCACC	TTCTTTTTTTTTTTTTGC--TGG-------CTCTGTTGCCCAGGATGGAGTGCAGTGGCTCAATCTTGGCTCACTGCAACCTCTGCCTCCCGGGTTCAAGCGAGTCTCCTGCCTCAGCCTCCCAAGTAGCTGGGATTAAAACTGTGTGCCACCATGCTTGGCTAAATTTTGTATTTTTAGGAGAC--GGGGTTTCACCATGTTGGCCAGGCTGGTCTCGAACTCCTGGCCTCAAGTGATCCTCCCACCTGAGCCTACCAAAGTGCCAAGATTACAGGCATGAGCCACTGCACC	chr10:27049542-27049833	chr10:27062142-27062423
ABI1	NM_001178121	-	chr10:27054147-27059274	chr10:27048165-27054146	5982	chr10:27059275-27065993	6719	NM_001178121_intron_2_0_chr10_27048165_r(-)	NM_001178121_intron_5_0_chr10_27059275_r(-)	79.522	293	48	4	4314	4605	3852	3571	9.41e-68	251	TTTTTTTTTTTTTTTTGAGATGGAGTCTTTCTCCGTCACTCAGGCTGGAATGCAGTGGTGCTGTCTTGGCTCAC-GCAACCTCCATCTCCCGGGTTCAAGTGATTCTCCTGTCTCAACCTCCCGAGTAGCTGGGATTACAGGCATATGCCTCCATGCCCAGCTAATTGTTGTATTTTTAGTAGACACGGGTTTTCGCCATGATGGCCAGGCTGGTCTCAAACTCCTGACCTCAGGTGATCCGCCTGCCTCGGCCTCCCAAAGTGCTGGGATTACAGGCATGAGCCACTGCACC	TTCTTTTTTTTTTTTTGC--TGG-------CTCTGTTGCCCAGGATGGAGTGCAGTGGCTCAATCTTGGCTCACTGCAACCTCTGCCTCCCGGGTTCAAGCGAGTCTCCTGCCTCAGCCTCCCAAGTAGCTGGGATTAAAACTGTGTGCCACCATGCTTGGCTAAATTTTGTATTTTTAGGAGAC--GGGGTTTCACCATGTTGGCCAGGCTGGTCTCGAACTCCTGGCCTCAAGTGATCCTCCCACCTGAGCCTACCAAAGTGCCAAGATTACAGGCATGAGCCACTGCACC	chr10:27049542-27049833	chr10:27062142-27062423
ABI1	NM_001178124	-	chr10:27054147-27059274	chr10:27040713-27054146	13434	chr10:27059275-27065993	6719	NM_001178124_intron_1_0_chr10_27040713_r(-)	NM_001178124_intron_4_0_chr10_27059275_r(-)	82.422	256	43	1	7168	7423	3828	3575	4.99e-69	257	TGTCGCCCAGGCTGGAGTGCAGTGGCGCGATCTCGGTCCACTGCAACCTCACCCTCCCAGGATCAAGCGATTCTCCTGCCTCAGCCACCTGAGTAGCTGGGATTACAGGCGCCTGCCACTACACCTAGCCAATTTTTGTATTTTTAGAAGGGACAGCATTTCACCATGTTGGCCAGGCTGGTCTCGAACTCCTGATCTCAGGTGATCCACCCACCTCAGCCTCCCAAAGTGGTGGGATTACAGGCGTGAGCCACTG	TGTTGCCCAGGATGGAGTGCAGTGGCTCAATCTTGGCTCACTGCAACCTCTGCCTCCCGGGTTCAAGCGAGTCTCCTGCCTCAGCCTCCCAAGTAGCTGGGATTAAAACTGTGTGCCACCATGCTTGGCTAAATTTTGTATTTTTAG--GAGACGGGGTTTCACCATGTTGGCCAGGCTGGTCTCGAACTCCTGGCCTCAAGTGATCCTCCCACCTGAGCCTACCAAAGTGCCAAGATTACAGGCATGAGCCACTG	chr10:27046724-27046979	chr10:27062166-27062419
ABI1	NM_001178125	-	chr10:27054147-27059274	chr10:27040713-27054146	13434	chr10:27059275-27112066	52792	NM_001178125_intron_1_0_chr10_27040713_r(-)	NM_001178125_intron_4_0_chr10_27059275_r(-)	84.586	266	30	4	7133	7394	2549	2291	2.95e-78	288	TTTTTTTTTTTTTTTTTGAGACAGAGTTTCACTCTTGTCGCCCAGGCTGGAGTGCAGTGGCGCGATCTCGGTCCACTGCAACCTCACCCTCCCAGGATCAAGCGATTCTCCTGCCTCAGCCACCTGAGT----AGCTGGGATTACAGGCGCCTGCCACTACACCTAGCCAATTTTTGTATTTTTAGAAGGGACAGCATTTCACCATGTTGGCCAGGCTGGTCTCGAACTCCTGATCTCAGGTGATCCACCCACCTCAGCCTCCCAA	TTTTTTTTTTTTTTTTTGAGATAGAGTTTTGCTCT-GTCACCCAGGCTGGAGTACAGTGGCGCGATCTCGGCTCACTGCAACCTCCGCCTCCCAGGTTGAAGTAATT----TGCCTCAGCCTCCTGAGTGAGTAGCTGGGATTACAGGTGCCCGCCACCACGCCCGGCTAATTTTTGTATTTTTAGTAGAGACAGGGTTTCACCATCTTGGTCAGGCTGGTCTTGAACTCCTGACCTCA--TGATCCACCCACCTCGGCCTCCCAA	chr10:27046753-27047014	chr10:27109518-27109776
ACAD9	NM_014049	+	chr3:128616475-128623348	chr3:128615380-128616474	1095	chr3:128623349-128624963	1615	NM_014049_intron_4_0_chr3_128615380_f(+)	NM_014049_intron_10_0_chr3_128623349_f(+)	76.154	260	41	7	655	895	659	402	8.53e-47	178	TTGTTTGTTTGTTTTTGAGACAGGGTCTTGCTGC-GTCACCCAGGCTGGAGTGCAGTGGCTCAATCTCATCTCACTGCAACCTCCGCC---------TTCAAGCGATTCTTCTGCCTCAGCCTCCCGAGTAGCTGGGACTACAGGCATGCCC--CACCACACCCAGCTAATTTTT-GTATTTTTAGTAGAGACGGGGTTTCACCATGTTGGCCA----GATCTCAATCTCTTGACCTC--GTGAACCACCTGCCTCAGCC	TTTTTTGTTTTTTTTTGAGATGGAGTTTTGCTCTTGTTGCCTAGGCTGGTGTGCAATGGCACAACCTCGGCTCACTGCAACCTCCGCCCCCACCGGGTTCAAGTGATTCTCTTGCCTCAGCTTCCCAAGTAGCTGGGGTTACAGG--TGCCCGCCACTATGCCCGGCTAATTTTTTGTGTTTTTAGTAGAGATGGGGTTTTACCATGTTGGCCAGGCTGGTCTCGAACTCCAGACCTCAGGTGATCCATCCACCTCGGCC	chr3:128616034-128616274	chr3:128623750-128624007
ACAD9	NR_033426	+	chr3:128616475-128623348	chr3:128615380-128616474	1095	chr3:128623349-128624963	1615	NR_033426_intron_4_0_chr3_128615380_f(+)	NR_033426_intron_10_0_chr3_128623349_f(+)	76.154	260	41	7	655	895	659	402	8.48e-47	178	TTGTTTGTTTGTTTTTGAGACAGGGTCTTGCTGC-GTCACCCAGGCTGGAGTGCAGTGGCTCAATCTCATCTCACTGCAACCTCCGCC---------TTCAAGCGATTCTTCTGCCTCAGCCTCCCGAGTAGCTGGGACTACAGGCATGCCC--CACCACACCCAGCTAATTTTT-GTATTTTTAGTAGAGACGGGGTTTCACCATGTTGGCCA----GATCTCAATCTCTTGACCTC--GTGAACCACCTGCCTCAGCC	TTTTTTGTTTTTTTTTGAGATGGAGTTTTGCTCTTGTTGCCTAGGCTGGTGTGCAATGGCACAACCTCGGCTCACTGCAACCTCCGCCCCCACCGGGTTCAAGTGATTCTCTTGCCTCAGCTTCCCAAGTAGCTGGGGTTACAGG--TGCCCGCCACTATGCCCGGCTAATTTTTTGTGTTTTTAGTAGAGATGGGGTTTTACCATGTTGGCCAGGCTGGTCTCGAACTCCAGACCTCAGGTGATCCATCCACCTCGGCC	chr3:128616034-128616274	chr3:128623750-128624007
ACOT7	NM_007274	-	chr1:6341162-6355040	chr1:6324756-6341161	16406	chr1:6355041-6378551	23511	NM_007274_intron_0_0_chr1_6324756_r(-)	NM_007274_intron_2_0_chr1_6355041_r(-)	82.581	310	38	1	5359	5652	769	460	1.65e-89	325	TCTTTTTTTTTTTTTTTTTTTTTTTTTGAGACGGAGCCTCACTCTGTCGCCCAACCTGGAGTGCAATGGCTGGATCTCGGCTCACTGCAACCGCTGCCTCCCGGGTTCAAACGATTCTCCTGCCTCAGCCTCCCGAGTAGCTGGGATTACAGGCGCATGCCACCATTCCTTATTAATTTTTGTATTTTTAGTAGAAATGGGGTTTCACCATGTTGGCCAGGCTGGTCT----------------CGTGATCCACCTGCCTCGGCCTCCCAAAGTGCTAGGATTACAGGCGTGAGCTACCGCGCCTGGCCT	TCTTTCTTTTTTTTTTTTTTTTTTCTTGAGACGGAGTCTCACTCTGTCGCCCAGGCTGGAGTGCAGTGGCACGATCTCAGCTCACTGCAACCTCCGCCTCCCAGGTTCAAGTGATTCTCTTGCCTCAGCCTCCCGAGTAGCTGGGACTACAGGCGCCTGCCACCACACCTGGCTAATTTTTGTATTTCTAGTAAAGATGGGGTTTTGCCATGTTGGCCAGGCCGGTCTTGAACTCCTGACCTCAGGTGATCCAGCCACCTCGGCCTCCCAAAGTGCTGGGATTACAGGCGTGACCTATGGCGCCCAGCCT	chr1:6335510-6335803	chr1:6377783-6378092
ACOT7	NM_181864	-	chr1:6341162-6355040	chr1:6324756-6341161	16406	chr1:6355041-6378551	23511	NM_181864_intron_0_0_chr1_6324756_r(-)	NM_181864_intron_2_0_chr1_6355041_r(-)	82.581	310	38	1	5359	5652	769	460	1.55e-89	325	TCTTTTTTTTTTTTTTTTTTTTTTTTTGAGACGGAGCCTCACTCTGTCGCCCAACCTGGAGTGCAATGGCTGGATCTCGGCTCACTGCAACCGCTGCCTCCCGGGTTCAAACGATTCTCCTGCCTCAGCCTCCCGAGTAGCTGGGATTACAGGCGCATGCCACCATTCCTTATTAATTTTTGTATTTTTAGTAGAAATGGGGTTTCACCATGTTGGCCAGGCTGGTCT----------------CGTGATCCACCTGCCTCGGCCTCCCAAAGTGCTAGGATTACAGGCGTGAGCTACCGCGCCTGGCCT	TCTTTCTTTTTTTTTTTTTTTTTTCTTGAGACGGAGTCTCACTCTGTCGCCCAGGCTGGAGTGCAGTGGCACGATCTCAGCTCACTGCAACCTCCGCCTCCCAGGTTCAAGTGATTCTCTTGCCTCAGCCTCCCGAGTAGCTGGGACTACAGGCGCCTGCCACCACACCTGGCTAATTTTTGTATTTCTAGTAAAGATGGGGTTTTGCCATGTTGGCCAGGCCGGTCTTGAACTCCTGACCTCAGGTGATCCAGCCACCTCGGCCTCCCAAAGTGCTGGGATTACAGGCGTGACCTATGGCGCCCAGCCT	chr1:6335510-6335803	chr1:6377783-6378092
ACOT7	NM_181865	-	chr1:6341162-6355040	chr1:6324756-6341161	16406	chr1:6355041-6378551	23511	NM_181865_intron_0_0_chr1_6324756_r(-)	NM_181865_intron_2_0_chr1_6355041_r(-)	82.581	310	38	1	5359	5652	769	460	1.22e-89	325	TCTTTTTTTTTTTTTTTTTTTTTTTTTGAGACGGAGCCTCACTCTGTCGCCCAACCTGGAGTGCAATGGCTGGATCTCGGCTCACTGCAACCGCTGCCTCCCGGGTTCAAACGATTCTCCTGCCTCAGCCTCCCGAGTAGCTGGGATTACAGGCGCATGCCACCATTCCTTATTAATTTTTGTATTTTTAGTAGAAATGGGGTTTCACCATGTTGGCCAGGCTGGTCT----------------CGTGATCCACCTGCCTCGGCCTCCCAAAGTGCTAGGATTACAGGCGTGAGCTACCGCGCCTGGCCT	TCTTTCTTTTTTTTTTTTTTTTTTCTTGAGACGGAGTCTCACTCTGTCGCCCAGGCTGGAGTGCAGTGGCACGATCTCAGCTCACTGCAACCTCCGCCTCCCAGGTTCAAGTGATTCTCTTGCCTCAGCCTCCCGAGTAGCTGGGACTACAGGCGCCTGCCACCACACCTGGCTAATTTTTGTATTTCTAGTAAAGATGGGGTTTTGCCATGTTGGCCAGGCCGGTCTTGAACTCCTGACCTCAGGTGATCCAGCCACCTCGGCCTCCCAAAGTGCTGGGATTACAGGCGTGACCTATGGCGCCCAGCCT	chr1:6335510-6335803	chr1:6377783-6378092
ACOT7	NM_181866	-	chr1:6341162-6355040	chr1:6324756-6341161	16406	chr1:6355041-6378551	23511	NM_181866_intron_0_0_chr1_6324756_r(-)	NM_181866_intron_2_0_chr1_6355041_r(-)	82.581	310	38	1	5359	5652	769	460	1.2e-89	325	TCTTTTTTTTTTTTTTTTTTTTTTTTTGAGACGGAGCCTCACTCTGTCGCCCAACCTGGAGTGCAATGGCTGGATCTCGGCTCACTGCAACCGCTGCCTCCCGGGTTCAAACGATTCTCCTGCCTCAGCCTCCCGAGTAGCTGGGATTACAGGCGCATGCCACCATTCCTTATTAATTTTTGTATTTTTAGTAGAAATGGGGTTTCACCATGTTGGCCAGGCTGGTCT----------------CGTGATCCACCTGCCTCGGCCTCCCAAAGTGCTAGGATTACAGGCGTGAGCTACCGCGCCTGGCCT	TCTTTCTTTTTTTTTTTTTTTTTTCTTGAGACGGAGTCTCACTCTGTCGCCCAGGCTGGAGTGCAGTGGCACGATCTCAGCTCACTGCAACCTCCGCCTCCCAGGTTCAAGTGATTCTCTTGCCTCAGCCTCCCGAGTAGCTGGGACTACAGGCGCCTGCCACCACACCTGGCTAATTTTTGTATTTCTAGTAAAGATGGGGTTTTGCCATGTTGGCCAGGCCGGTCTTGAACTCCTGACCTCAGGTGATCCAGCCACCTCGGCCTCCCAAAGTGCTGGGATTACAGGCGTGACCTATGGCGCCCAGCCT	chr1:6335510-6335803	chr1:6377783-6378092
ACOT9	NM_001033583	-	chrX:23739998-23751334	chrX:23731326-23739997	8672	chrX:23751335-23754035	2701	NM_001033583_intron_7_0_chrX_23731326_r(-)	NM_001033583_intron_12_0_chrX_23751335_r(-)	83.117	308	46	3	2953	3257	2163	1859	1.62e-86	313	TTTTTTTTTTTTTTTTTTTTTTTGAGACGGAGTCTTGCTCT-GTCACCCAGGCTGGAGTGCAGTGGTGCGATCTCGGCTCACTGCAAGCTCCGTCTCCTGGGTTCATGCCATTCTCCTGCCTCAGCCTCCCAAGTAGCTGGGACTACAGGTGCCTACCACCATGCCCGGCTAATTTTTTTGTATTTTTAGTGCAGACGGGGTTTCACCGTGTTAGCCAGGATGATCTCGATCTCCTGACCTCA--TGATCCGCCTGCCTCGGCCTCCCAAAGTGCTGGGATTACAGGCGTGAGCCACCGTGCCCGGCC	TTTTGTTTTGTTTTGTTTTGTTTGAGACAGAGTTTCGCTCTTGTTGCCCAGCCTGGAGTGCAATAGCACGATCTCAGCTCACTGCAACCTCCGCCTCCCGGGTTCAAGTGATTCTCCTGCCTCAGCCTCCCGAGTAGCTGGGATTGCAGGCAGGCATCACCATGCCCTGCTAA---TTTTGTATTTTTAGTAGAGATGGGGTTTCACTATGTTGGTCAGGCTGGTCTTGAACTCCTGACCTCAGGTGATCCGCCTGCCTCGGCCTCCCAAAGTGCTGGGATTACAGGTGTGAGCCACTGCGCCTGGCC	chrX:23736741-23737045	chrX:23751873-23752177
ACOT9	NM_001037171	-	chrX:23739998-23751334	chrX:23731326-23739997	8672	chrX:23751335-23752457	1123	NM_001037171_intron_7_0_chrX_23731326_r(-)	NM_001037171_intron_12_0_chrX_23751335_r(-)	83.117	308	46	3	2953	3257	585	281	1.62e-86	313	TTTTTTTTTTTTTTTTTTTTTTTGAGACGGAGTCTTGCTCT-GTCACCCAGGCTGGAGTGCAGTGGTGCGATCTCGGCTCACTGCAAGCTCCGTCTCCTGGGTTCATGCCATTCTCCTGCCTCAGCCTCCCAAGTAGCTGGGACTACAGGTGCCTACCACCATGCCCGGCTAATTTTTTTGTATTTTTAGTGCAGACGGGGTTTCACCGTGTTAGCCAGGATGATCTCGATCTCCTGACCTCA--TGATCCGCCTGCCTCGGCCTCCCAAAGTGCTGGGATTACAGGCGTGAGCCACCGTGCCCGGCC	TTTTGTTTTGTTTTGTTTTGTTTGAGACAGAGTTTCGCTCTTGTTGCCCAGCCTGGAGTGCAATAGCACGATCTCAGCTCACTGCAACCTCCGCCTCCCGGGTTCAAGTGATTCTCCTGCCTCAGCCTCCCGAGTAGCTGGGATTGCAGGCAGGCATCACCATGCCCTGCTAA---TTTTGTATTTTTAGTAGAGATGGGGTTTCACTATGTTGGTCAGGCTGGTCTTGAACTCCTGACCTCAGGTGATCCGCCTGCCTCGGCCTCCCAAAGTGCTGGGATTACAGGTGTGAGCCACTGCGCCTGGCC	chrX:23736741-23737045	chrX:23751873-23752177
ACSL3	NM_004457	+	chr2:223765392-223773868	chr2:223752607-223765391	12785	chr2:223773869-223781036	7168	NM_004457_intron_1_0_chr2_223752607_f(+)	NM_004457_intron_3_0_chr2_223773869_f(+)	81.455	275	41	4	10688	10958	2165	1897	3.32e-69	257	GCACTTTGGGAGGCCGAGGCGGGCGGATCAC--GAGG-TAGGAGATCGAGACCATCCCGGCTAACACAGTGAAACCCTGTCTCTACTAAAGATACAAAAACAAAATTAGCCGGGCGCAGTGGCGGGCGCCTGTAGTCCCAGCTACTCGGGAGGCTGAGGCAGGAGAATGGCGTGAACCCGGGAGGCGGAGCTTGCAGTGAGCCGAGATTGCGCCACTGCACTCCAGCCTGGGCAA-AAGAGTGAGACTCTGTCTCAAAAAACAAAAACAAACAAA	GCACTTTGGGAGGCCGAGGTGGGCGGATCACCTGAGGCTGGGAGTTCGAGACCAGCCTGACCAACATGGAGAAACCTTGTCTCTACTAAA------AACACAAAATTAGCCGGACGTGGTGGCGCATGCCTGTAATCCCAACTACTCGGGAGGCTGAGCCAGGACAATCACTTGAACCCAGAAGGCGGACGTTGCGGTGAGCTGAGACGGCACCATTGCACTCCAGCCTGGGCAACAAGAGTGAAACTCCATCTCAAAAAAAAAAAAAAAAAAAA	chr2:223763294-223763564	chr2:223775765-223776033
ACSL3	NM_203372	+	chr2:223765392-223773868	chr2:223752607-223773450	20844	chr2:223773869-223781036	7168	NM_203372_intron_1_0_chr2_223752607_f(+)	NM_203372_intron_2_0_chr2_223773869_f(+)	88.449	303	32	1	16105	16404	2198	1896	4.45e-108	387	GGCTGGGCGCGGTGGCTCACGCCTGTAATCCCAGTACTTTGGGAGGCCGAGGCGGGCGGATCACCTGAGGTCAGGAGTTCGAGACCAGCCT---CAACATGGAGAAACCCCGTCTCTACTAAAAATACAAAATTAGCCGGGCGTGATGGTGCATGCCTGTAATCCCAGCTACTCGGGAGTCTGAGGCAGGAGAATTGCTTGAACCTGGGAGGCGGAGGTTGCAGTGAGCCGAGATCGCACCATTGCACTCCAGCCTGGGCAACAAGAGCGAAACTCCATCTCAAAAAACAAAACAAAACAAAA	GGTTGGGCGCTGTGGCTCATGCCTGTAATCCCAGCACTTTGGGAGGCCGAGGTGGGCGGATCACCTGAGGCTGGGAGTTCGAGACCAGCCTGACCAACATGGAGAAACCTTGTCTCTACTAAAAACACAAAATTAGCCGGACGTGGTGGCGCATGCCTGTAATCCCAACTACTCGGGAGGCTGAGCCAGGACAATCACTTGAACCCAGAAGGCGGACGTTGCGGTGAGCTGAGACGGCACCATTGCACTCCAGCCTGGGCAACAAGAGTGAAACTCCATCTCAAAAAAAAAAAAAAAAAAAAA	chr2:223768711-223769010	chr2:223775764-223776066
ACTR3B	NM_001040135	+	chr7:152508782-152522207	chr7:152498817-152511634	12818	chr7:152522208-152551542	29335	NM_001040135_intron_3_0_chr7_152498817_f(+)	NM_001040135_intron_8_0_chr7_152522208_f(+)	81.661	289	46	6	8865	9149	19262	18977	9.43e-71	262	ACCTTGTTTTTTAAAAATAGTTTTT--GGCCTGGCATGGTGGCTCACGCCTTGTAATCCCAGC-CTTTGGGAGGCCGAAGT-GGTGGATCACTTGAGGTCAGGAGTTCGAGACCAGCCTGGCCAACATCGTGAAACCCTGTCTCTACTAAAAATACAAAACTTAACTGAGCGTGATGGCATGTGCCTGTAATCCCAGCTACTCTGGAGGCAGAGGCAGGAGAATTGCTTGAATTCTGGGAGGTGGAGTCTCCCAGAGATCCGAGATTGGGCTACTGCACTTGAGCCTGG	ACATTTTATTTAAAAAAAAGTTTTTTAGGTCTGGCGTGACGGCTCATGCCT-GTAATCTCAGCACTTTGGGAGGCCGAGGCAGGCGGATCACCTGAGGTCAGGAGTTAGAGACCAGCCTGGCCAACATGGTGAAACCCCATCTCTACTAAAAATACACAAATTAGCTGGGCATGGTGGCATGCACCTGTAATCCCAGCTACTCAGGAGGCTGAGGCAGGAGAATCGCTTGAA-CCTGGGAGGCGGAG-GTTGCAGTGAGCCGAGATGGCACCATTACACTCCAACCTGG	chr7:152507681-152507965	chr7:152541184-152541469
ACTR3B	NM_020445	+	chr7:152508782-152522207	chr7:152498817-152511634	12818	chr7:152522208-152549210	27003	NM_020445_intron_3_0_chr7_152498817_f(+)	NM_020445_intron_8_0_chr7_152522208_f(+)	81.661	289	46	6	8865	9149	19262	18977	9.4e-71	262	ACCTTGTTTTTTAAAAATAGTTTTT--GGCCTGGCATGGTGGCTCACGCCTTGTAATCCCAGC-CTTTGGGAGGCCGAAGT-GGTGGATCACTTGAGGTCAGGAGTTCGAGACCAGCCTGGCCAACATCGTGAAACCCTGTCTCTACTAAAAATACAAAACTTAACTGAGCGTGATGGCATGTGCCTGTAATCCCAGCTACTCTGGAGGCAGAGGCAGGAGAATTGCTTGAATTCTGGGAGGTGGAGTCTCCCAGAGATCCGAGATTGGGCTACTGCACTTGAGCCTGG	ACATTTTATTTAAAAAAAAGTTTTTTAGGTCTGGCGTGACGGCTCATGCCT-GTAATCTCAGCACTTTGGGAGGCCGAGGCAGGCGGATCACCTGAGGTCAGGAGTTAGAGACCAGCCTGGCCAACATGGTGAAACCCCATCTCTACTAAAAATACACAAATTAGCTGGGCATGGTGGCATGCACCTGTAATCCCAGCTACTCAGGAGGCTGAGGCAGGAGAATCGCTTGAA-CCTGGGAGGCGGAG-GTTGCAGTGAGCCGAGATGGCACCATTACACTCCAACCTGG	chr7:152507681-152507965	chr7:152541184-152541469
ADARB1	NM_001112	+	chr21:46536848-46548488	chr21:46494709-46548316	53608	chr21:46548489-46591524	43036	NM_001112_intron_0_0_chr21_46494709_f(+)	NM_001112_intron_1_0_chr21_46548489_f(+)	83.667	300	36	6	30310	30609	39182	38896	5.73e-83	306	TTTTGTTTTGTTTTTTTAGATGGAGTCTGGCACTGTCACCCAGGCTGGAGAGCAGTGGCATGATCTTGGCTCACCAAAACCTCTACCTCCTGGGGTCAAGCAATTCTCCTGCCTCAGCCTCCCAAGTAGCTGGGATTACAGGTGCCCGCCACCACACCTGGCTAATTTTTGTATTTTTAGTAGAGATGAGGTTTCACCATGTTGGCTAGGCTGGTCTTGAACTCCAGACCCTCAGATGATCTGCCTGCCTTGGCCTCTTAAAGTGCTGGGATTATAGGCATGAGCCACTGCACCCGGCCT	TTTTATTTTTTATTTTT-GA--GAATCTCGC----TCACCCAGGCTGGAGTGCAGTGGCGCTATCTCGGCTCACTGCAACCTCTACCTCCCAGGTTCAAGCTG----CCTGCCTCAGCCTCCCGAGTAGCTGGGATTACAGGGATGTGCCACCATGCCTGGCTAATTTTTGTATTTTTAGTAGAGATGGGGTTTCACCATGTTGGCCAGGCTGGTCTTGAACTCCTGA-CCTCAGGTGATCTGCCTGCCTTGACCTC-CAAAGTGCTGGGATTACAGGCATGAGTCACCGCACCCAGCCT	chr21:46525018-46525317	chr21:46587384-46587670
ADARB1	NM_001160230	+	chr21:46536848-46548488	chr21:46494709-46548316	53608	chr21:46548489-46591524	43036	NM_001160230_intron_0_0_chr21_46494709_f(+)	NM_001160230_intron_1_0_chr21_46548489_f(+)	83.667	300	36	6	30310	30609	39182	38896	5.86e-83	306	TTTTGTTTTGTTTTTTTAGATGGAGTCTGGCACTGTCACCCAGGCTGGAGAGCAGTGGCATGATCTTGGCTCACCAAAACCTCTACCTCCTGGGGTCAAGCAATTCTCCTGCCTCAGCCTCCCAAGTAGCTGGGATTACAGGTGCCCGCCACCACACCTGGCTAATTTTTGTATTTTTAGTAGAGATGAGGTTTCACCATGTTGGCTAGGCTGGTCTTGAACTCCAGACCCTCAGATGATCTGCCTGCCTTGGCCTCTTAAAGTGCTGGGATTATAGGCATGAGCCACTGCACCCGGCCT	TTTTATTTTTTATTTTT-GA--GAATCTCGC----TCACCCAGGCTGGAGTGCAGTGGCGCTATCTCGGCTCACTGCAACCTCTACCTCCCAGGTTCAAGCTG----CCTGCCTCAGCCTCCCGAGTAGCTGGGATTACAGGGATGTGCCACCATGCCTGGCTAATTTTTGTATTTTTAGTAGAGATGGGGTTTCACCATGTTGGCCAGGCTGGTCTTGAACTCCTGA-CCTCAGGTGATCTGCCTGCCTTGACCTC-CAAAGTGCTGGGATTACAGGCATGAGTCACCGCACCCAGCCT	chr21:46525018-46525317	chr21:46587384-46587670
ADARB1	NM_015833	+	chr21:46536848-46548488	chr21:46494709-46548316	53608	chr21:46548489-46591524	43036	NM_015833_intron_0_0_chr21_46494709_f(+)	NM_015833_intron_1_0_chr21_46548489_f(+)	83.667	300	36	6	30310	30609	39182	38896	5.72e-83	306	TTTTGTTTTGTTTTTTTAGATGGAGTCTGGCACTGTCACCCAGGCTGGAGAGCAGTGGCATGATCTTGGCTCACCAAAACCTCTACCTCCTGGGGTCAAGCAATTCTCCTGCCTCAGCCTCCCAAGTAGCTGGGATTACAGGTGCCCGCCACCACACCTGGCTAATTTTTGTATTTTTAGTAGAGATGAGGTTTCACCATGTTGGCTAGGCTGGTCTTGAACTCCAGACCCTCAGATGATCTGCCTGCCTTGGCCTCTTAAAGTGCTGGGATTATAGGCATGAGCCACTGCACCCGGCCT	TTTTATTTTTTATTTTT-GA--GAATCTCGC----TCACCCAGGCTGGAGTGCAGTGGCGCTATCTCGGCTCACTGCAACCTCTACCTCCCAGGTTCAAGCTG----CCTGCCTCAGCCTCCCGAGTAGCTGGGATTACAGGGATGTGCCACCATGCCTGGCTAATTTTTGTATTTTTAGTAGAGATGGGGTTTCACCATGTTGGCCAGGCTGGTCTTGAACTCCTGA-CCTCAGGTGATCTGCCTGCCTTGACCTC-CAAAGTGCTGGGATTACAGGCATGAGTCACCGCACCCAGCCT	chr21:46525018-46525317	chr21:46587384-46587670
ADARB1	NM_015834	+	chr21:46536848-46548488	chr21:46494709-46548316	53608	chr21:46548489-46591524	43036	NM_015834_intron_0_0_chr21_46494709_f(+)	NM_015834_intron_1_0_chr21_46548489_f(+)	83.667	300	36	6	30310	30609	39182	38896	5.86e-83	306	TTTTGTTTTGTTTTTTTAGATGGAGTCTGGCACTGTCACCCAGGCTGGAGAGCAGTGGCATGATCTTGGCTCACCAAAACCTCTACCTCCTGGGGTCAAGCAATTCTCCTGCCTCAGCCTCCCAAGTAGCTGGGATTACAGGTGCCCGCCACCACACCTGGCTAATTTTTGTATTTTTAGTAGAGATGAGGTTTCACCATGTTGGCTAGGCTGGTCTTGAACTCCAGACCCTCAGATGATCTGCCTGCCTTGGCCTCTTAAAGTGCTGGGATTATAGGCATGAGCCACTGCACCCGGCCT	TTTTATTTTTTATTTTT-GA--GAATCTCGC----TCACCCAGGCTGGAGTGCAGTGGCGCTATCTCGGCTCACTGCAACCTCTACCTCCCAGGTTCAAGCTG----CCTGCCTCAGCCTCCCGAGTAGCTGGGATTACAGGGATGTGCCACCATGCCTGGCTAATTTTTGTATTTTTAGTAGAGATGGGGTTTCACCATGTTGGCCAGGCTGGTCTTGAACTCCTGA-CCTCAGGTGATCTGCCTGCCTTGACCTC-CAAAGTGCTGGGATTACAGGCATGAGTCACCGCACCCAGCCT	chr21:46525018-46525317	chr21:46587384-46587670
ADARB1	NR_027672	+	chr21:46536848-46548488	chr21:46494709-46548316	53608	chr21:46548489-46591524	43036	NR_027672_intron_0_0_chr21_46494709_f(+)	NR_027672_intron_1_0_chr21_46548489_f(+)	83.667	300	36	6	30310	30609	39182	38896	5.84e-83	306	TTTTGTTTTGTTTTTTTAGATGGAGTCTGGCACTGTCACCCAGGCTGGAGAGCAGTGGCATGATCTTGGCTCACCAAAACCTCTACCTCCTGGGGTCAAGCAATTCTCCTGCCTCAGCCTCCCAAGTAGCTGGGATTACAGGTGCCCGCCACCACACCTGGCTAATTTTTGTATTTTTAGTAGAGATGAGGTTTCACCATGTTGGCTAGGCTGGTCTTGAACTCCAGACCCTCAGATGATCTGCCTGCCTTGGCCTCTTAAAGTGCTGGGATTATAGGCATGAGCCACTGCACCCGGCCT	TTTTATTTTTTATTTTT-GA--GAATCTCGC----TCACCCAGGCTGGAGTGCAGTGGCGCTATCTCGGCTCACTGCAACCTCTACCTCCCAGGTTCAAGCTG----CCTGCCTCAGCCTCCCGAGTAGCTGGGATTACAGGGATGTGCCACCATGCCTGGCTAATTTTTGTATTTTTAGTAGAGATGGGGTTTCACCATGTTGGCCAGGCTGGTCTTGAACTCCTGA-CCTCAGGTGATCTGCCTGCCTTGACCTC-CAAAGTGCTGGGATTACAGGCATGAGTCACCGCACCCAGCCT	chr21:46525018-46525317	chr21:46587384-46587670
ADARB1	NR_027673	+	chr21:46536848-46548488	chr21:46494709-46548316	53608	chr21:46548489-46554629	6141	NR_027673_intron_0_0_chr21_46494709_f(+)	NR_027673_intron_1_0_chr21_46548489_f(+)	81.139	281	49	3	30308	30587	674	397	7.55e-69	259	TGTT-TTGTTTTGTTTTTTTAGATGGAGTCTGGCACTGTCACCCAGGCTGGAGAGCAGTGGCATGATCTTGGCTCACCAAAACCTCTACCTCCTGGGGTCAAGCAATTCTCCTGCCTCAGCCTCCCAAGTAGCTGGGATTACAGGTGCCCGCCACCACACCTGGCTAATTTTTGTATTTTTAGTAGAGATGAGGTTTCACCATGTTGGCTAGGCTGGTCTTGAACTCCAGACCCTCAGATGATCTGCCTGCCTTGGCCTCTTAAAGTGCTGGGATTATAGG	TGTTCTTCTTTTTTTTTTTGAGAAAGAGTCTTGCTCTGTCACCCAGGCTGGAATGCAACGGCATGATCTCAGCTCACTGCAGCCTCTGCCTCCCGGGTTCAAGCGATTCTCCTGCCTCAGTCTCCCGAG--GCTGGGACTACAAGCGTGCACCATCACACCTGGCTAATTTTTGTATTTTTGGTAGAGATGGGGTTTCGTCACGTTGGCCAGGCTGGTCTCAAACTCCTG-GCCTCAAGTAATCTGCCTGCCTCAGCCTCCCAATGTGCTGGGATTACAGG	chr21:46525016-46525295	chr21:46548885-46549162
ADARB1	NR_027674	+	chr21:46536848-46548488	chr21:46494709-46548316	53608	chr21:46548489-46591524	43036	NR_027674_intron_0_0_chr21_46494709_f(+)	NR_027674_intron_1_0_chr21_46548489_f(+)	83.667	300	36	6	30310	30609	39182	38896	5.8e-83	306	TTTTGTTTTGTTTTTTTAGATGGAGTCTGGCACTGTCACCCAGGCTGGAGAGCAGTGGCATGATCTTGGCTCACCAAAACCTCTACCTCCTGGGGTCAAGCAATTCTCCTGCCTCAGCCTCCCAAGTAGCTGGGATTACAGGTGCCCGCCACCACACCTGGCTAATTTTTGTATTTTTAGTAGAGATGAGGTTTCACCATGTTGGCTAGGCTGGTCTTGAACTCCAGACCCTCAGATGATCTGCCTGCCTTGGCCTCTTAAAGTGCTGGGATTATAGGCATGAGCCACTGCACCCGGCCT	TTTTATTTTTTATTTTT-GA--GAATCTCGC----TCACCCAGGCTGGAGTGCAGTGGCGCTATCTCGGCTCACTGCAACCTCTACCTCCCAGGTTCAAGCTG----CCTGCCTCAGCCTCCCGAGTAGCTGGGATTACAGGGATGTGCCACCATGCCTGGCTAATTTTTGTATTTTTAGTAGAGATGGGGTTTCACCATGTTGGCCAGGCTGGTCTTGAACTCCTGA-CCTCAGGTGATCTGCCTGCCTTGACCTC-CAAAGTGCTGGGATTACAGGCATGAGTCACCGCACCCAGCCT	chr21:46525018-46525317	chr21:46587384-46587670
ADARB1	NR_073200	+	chr21:46536848-46548488	chr21:46494709-46548316	53608	chr21:46548489-46591524	43036	NR_073200_intron_0_0_chr21_46494709_f(+)	NR_073200_intron_1_0_chr21_46548489_f(+)	83.667	300	36	6	30310	30609	39182	38896	5.8e-83	306	TTTTGTTTTGTTTTTTTAGATGGAGTCTGGCACTGTCACCCAGGCTGGAGAGCAGTGGCATGATCTTGGCTCACCAAAACCTCTACCTCCTGGGGTCAAGCAATTCTCCTGCCTCAGCCTCCCAAGTAGCTGGGATTACAGGTGCCCGCCACCACACCTGGCTAATTTTTGTATTTTTAGTAGAGATGAGGTTTCACCATGTTGGCTAGGCTGGTCTTGAACTCCAGACCCTCAGATGATCTGCCTGCCTTGGCCTCTTAAAGTGCTGGGATTATAGGCATGAGCCACTGCACCCGGCCT	TTTTATTTTTTATTTTT-GA--GAATCTCGC----TCACCCAGGCTGGAGTGCAGTGGCGCTATCTCGGCTCACTGCAACCTCTACCTCCCAGGTTCAAGCTG----CCTGCCTCAGCCTCCCGAGTAGCTGGGATTACAGGGATGTGCCACCATGCCTGGCTAATTTTTGTATTTTTAGTAGAGATGGGGTTTCACCATGTTGGCCAGGCTGGTCTTGAACTCCTGA-CCTCAGGTGATCTGCCTGCCTTGACCTC-CAAAGTGCTGGGATTACAGGCATGAGTCACCGCACCCAGCCT	chr21:46525018-46525317	chr21:46587384-46587670
ADARB1	NM_001112	+	chr21:46536848-46554747	chr21:46494709-46548316	53608	chr21:46548489-46591524	43036	NM_001112_intron_0_0_chr21_46494709_f(+)	NM_001112_intron_1_0_chr21_46548489_f(+)	83.667	300	36	6	30310	30609	39182	38896	5.73e-83	306	TTTTGTTTTGTTTTTTTAGATGGAGTCTGGCACTGTCACCCAGGCTGGAGAGCAGTGGCATGATCTTGGCTCACCAAAACCTCTACCTCCTGGGGTCAAGCAATTCTCCTGCCTCAGCCTCCCAAGTAGCTGGGATTACAGGTGCCCGCCACCACACCTGGCTAATTTTTGTATTTTTAGTAGAGATGAGGTTTCACCATGTTGGCTAGGCTGGTCTTGAACTCCAGACCCTCAGATGATCTGCCTGCCTTGGCCTCTTAAAGTGCTGGGATTATAGGCATGAGCCACTGCACCCGGCCT	TTTTATTTTTTATTTTT-GA--GAATCTCGC----TCACCCAGGCTGGAGTGCAGTGGCGCTATCTCGGCTCACTGCAACCTCTACCTCCCAGGTTCAAGCTG----CCTGCCTCAGCCTCCCGAGTAGCTGGGATTACAGGGATGTGCCACCATGCCTGGCTAATTTTTGTATTTTTAGTAGAGATGGGGTTTCACCATGTTGGCCAGGCTGGTCTTGAACTCCTGA-CCTCAGGTGATCTGCCTGCCTTGACCTC-CAAAGTGCTGGGATTACAGGCATGAGTCACCGCACCCAGCCT	chr21:46525018-46525317	chr21:46587384-46587670
ADARB1	NM_001160230	+	chr21:46536848-46554747	chr21:46494709-46548316	53608	chr21:46548489-46591524	43036	NM_001160230_intron_0_0_chr21_46494709_f(+)	NM_001160230_intron_1_0_chr21_46548489_f(+)	83.667	300	36	6	30310	30609	39182	38896	5.86e-83	306	TTTTGTTTTGTTTTTTTAGATGGAGTCTGGCACTGTCACCCAGGCTGGAGAGCAGTGGCATGATCTTGGCTCACCAAAACCTCTACCTCCTGGGGTCAAGCAATTCTCCTGCCTCAGCCTCCCAAGTAGCTGGGATTACAGGTGCCCGCCACCACACCTGGCTAATTTTTGTATTTTTAGTAGAGATGAGGTTTCACCATGTTGGCTAGGCTGGTCTTGAACTCCAGACCCTCAGATGATCTGCCTGCCTTGGCCTCTTAAAGTGCTGGGATTATAGGCATGAGCCACTGCACCCGGCCT	TTTTATTTTTTATTTTT-GA--GAATCTCGC----TCACCCAGGCTGGAGTGCAGTGGCGCTATCTCGGCTCACTGCAACCTCTACCTCCCAGGTTCAAGCTG----CCTGCCTCAGCCTCCCGAGTAGCTGGGATTACAGGGATGTGCCACCATGCCTGGCTAATTTTTGTATTTTTAGTAGAGATGGGGTTTCACCATGTTGGCCAGGCTGGTCTTGAACTCCTGA-CCTCAGGTGATCTGCCTGCCTTGACCTC-CAAAGTGCTGGGATTACAGGCATGAGTCACCGCACCCAGCCT	chr21:46525018-46525317	chr21:46587384-46587670
ADARB1	NM_015833	+	chr21:46536848-46554747	chr21:46494709-46548316	53608	chr21:46548489-46591524	43036	NM_015833_intron_0_0_chr21_46494709_f(+)	NM_015833_intron_1_0_chr21_46548489_f(+)	83.667	300	36	6	30310	30609	39182	38896	5.72e-83	306	TTTTGTTTTGTTTTTTTAGATGGAGTCTGGCACTGTCACCCAGGCTGGAGAGCAGTGGCATGATCTTGGCTCACCAAAACCTCTACCTCCTGGGGTCAAGCAATTCTCCTGCCTCAGCCTCCCAAGTAGCTGGGATTACAGGTGCCCGCCACCACACCTGGCTAATTTTTGTATTTTTAGTAGAGATGAGGTTTCACCATGTTGGCTAGGCTGGTCTTGAACTCCAGACCCTCAGATGATCTGCCTGCCTTGGCCTCTTAAAGTGCTGGGATTATAGGCATGAGCCACTGCACCCGGCCT	TTTTATTTTTTATTTTT-GA--GAATCTCGC----TCACCCAGGCTGGAGTGCAGTGGCGCTATCTCGGCTCACTGCAACCTCTACCTCCCAGGTTCAAGCTG----CCTGCCTCAGCCTCCCGAGTAGCTGGGATTACAGGGATGTGCCACCATGCCTGGCTAATTTTTGTATTTTTAGTAGAGATGGGGTTTCACCATGTTGGCCAGGCTGGTCTTGAACTCCTGA-CCTCAGGTGATCTGCCTGCCTTGACCTC-CAAAGTGCTGGGATTACAGGCATGAGTCACCGCACCCAGCCT	chr21:46525018-46525317	chr21:46587384-46587670
ADARB1	NM_015834	+	chr21:46536848-46554747	chr21:46494709-46548316	53608	chr21:46548489-46591524	43036	NM_015834_intron_0_0_chr21_46494709_f(+)	NM_015834_intron_1_0_chr21_46548489_f(+)	83.667	300	36	6	30310	30609	39182	38896	5.86e-83	306	TTTTGTTTTGTTTTTTTAGATGGAGTCTGGCACTGTCACCCAGGCTGGAGAGCAGTGGCATGATCTTGGCTCACCAAAACCTCTACCTCCTGGGGTCAAGCAATTCTCCTGCCTCAGCCTCCCAAGTAGCTGGGATTACAGGTGCCCGCCACCACACCTGGCTAATTTTTGTATTTTTAGTAGAGATGAGGTTTCACCATGTTGGCTAGGCTGGTCTTGAACTCCAGACCCTCAGATGATCTGCCTGCCTTGGCCTCTTAAAGTGCTGGGATTATAGGCATGAGCCACTGCACCCGGCCT	TTTTATTTTTTATTTTT-GA--GAATCTCGC----TCACCCAGGCTGGAGTGCAGTGGCGCTATCTCGGCTCACTGCAACCTCTACCTCCCAGGTTCAAGCTG----CCTGCCTCAGCCTCCCGAGTAGCTGGGATTACAGGGATGTGCCACCATGCCTGGCTAATTTTTGTATTTTTAGTAGAGATGGGGTTTCACCATGTTGGCCAGGCTGGTCTTGAACTCCTGA-CCTCAGGTGATCTGCCTGCCTTGACCTC-CAAAGTGCTGGGATTACAGGCATGAGTCACCGCACCCAGCCT	chr21:46525018-46525317	chr21:46587384-46587670
ADARB1	NR_027672	+	chr21:46536848-46554747	chr21:46494709-46548316	53608	chr21:46548489-46591524	43036	NR_027672_intron_0_0_chr21_46494709_f(+)	NR_027672_intron_1_0_chr21_46548489_f(+)	83.667	300	36	6	30310	30609	39182	38896	5.84e-83	306	TTTTGTTTTGTTTTTTTAGATGGAGTCTGGCACTGTCACCCAGGCTGGAGAGCAGTGGCATGATCTTGGCTCACCAAAACCTCTACCTCCTGGGGTCAAGCAATTCTCCTGCCTCAGCCTCCCAAGTAGCTGGGATTACAGGTGCCCGCCACCACACCTGGCTAATTTTTGTATTTTTAGTAGAGATGAGGTTTCACCATGTTGGCTAGGCTGGTCTTGAACTCCAGACCCTCAGATGATCTGCCTGCCTTGGCCTCTTAAAGTGCTGGGATTATAGGCATGAGCCACTGCACCCGGCCT	TTTTATTTTTTATTTTT-GA--GAATCTCGC----TCACCCAGGCTGGAGTGCAGTGGCGCTATCTCGGCTCACTGCAACCTCTACCTCCCAGGTTCAAGCTG----CCTGCCTCAGCCTCCCGAGTAGCTGGGATTACAGGGATGTGCCACCATGCCTGGCTAATTTTTGTATTTTTAGTAGAGATGGGGTTTCACCATGTTGGCCAGGCTGGTCTTGAACTCCTGA-CCTCAGGTGATCTGCCTGCCTTGACCTC-CAAAGTGCTGGGATTACAGGCATGAGTCACCGCACCCAGCCT	chr21:46525018-46525317	chr21:46587384-46587670
ADARB1	NR_027673	+	chr21:46536848-46554747	chr21:46494709-46548316	53608	chr21:46554748-46591524	36777	NR_027673_intron_0_0_chr21_46494709_f(+)	NR_027673_intron_2_0_chr21_46554748_f(+)	83.667	300	36	6	30310	30609	32923	32637	5.8e-83	306	TTTTGTTTTGTTTTTTTAGATGGAGTCTGGCACTGTCACCCAGGCTGGAGAGCAGTGGCATGATCTTGGCTCACCAAAACCTCTACCTCCTGGGGTCAAGCAATTCTCCTGCCTCAGCCTCCCAAGTAGCTGGGATTACAGGTGCCCGCCACCACACCTGGCTAATTTTTGTATTTTTAGTAGAGATGAGGTTTCACCATGTTGGCTAGGCTGGTCTTGAACTCCAGACCCTCAGATGATCTGCCTGCCTTGGCCTCTTAAAGTGCTGGGATTATAGGCATGAGCCACTGCACCCGGCCT	TTTTATTTTTTATTTTT-GA--GAATCTCGC----TCACCCAGGCTGGAGTGCAGTGGCGCTATCTCGGCTCACTGCAACCTCTACCTCCCAGGTTCAAGCTG----CCTGCCTCAGCCTCCCGAGTAGCTGGGATTACAGGGATGTGCCACCATGCCTGGCTAATTTTTGTATTTTTAGTAGAGATGGGGTTTCACCATGTTGGCCAGGCTGGTCTTGAACTCCTGA-CCTCAGGTGATCTGCCTGCCTTGACCTC-CAAAGTGCTGGGATTACAGGCATGAGTCACCGCACCCAGCCT	chr21:46525018-46525317	chr21:46587384-46587670
ADARB1	NR_027674	+	chr21:46536848-46554747	chr21:46494709-46548316	53608	chr21:46548489-46591524	43036	NR_027674_intron_0_0_chr21_46494709_f(+)	NR_027674_intron_1_0_chr21_46548489_f(+)	83.667	300	36	6	30310	30609	39182	38896	5.8e-83	306	TTTTGTTTTGTTTTTTTAGATGGAGTCTGGCACTGTCACCCAGGCTGGAGAGCAGTGGCATGATCTTGGCTCACCAAAACCTCTACCTCCTGGGGTCAAGCAATTCTCCTGCCTCAGCCTCCCAAGTAGCTGGGATTACAGGTGCCCGCCACCACACCTGGCTAATTTTTGTATTTTTAGTAGAGATGAGGTTTCACCATGTTGGCTAGGCTGGTCTTGAACTCCAGACCCTCAGATGATCTGCCTGCCTTGGCCTCTTAAAGTGCTGGGATTATAGGCATGAGCCACTGCACCCGGCCT	TTTTATTTTTTATTTTT-GA--GAATCTCGC----TCACCCAGGCTGGAGTGCAGTGGCGCTATCTCGGCTCACTGCAACCTCTACCTCCCAGGTTCAAGCTG----CCTGCCTCAGCCTCCCGAGTAGCTGGGATTACAGGGATGTGCCACCATGCCTGGCTAATTTTTGTATTTTTAGTAGAGATGGGGTTTCACCATGTTGGCCAGGCTGGTCTTGAACTCCTGA-CCTCAGGTGATCTGCCTGCCTTGACCTC-CAAAGTGCTGGGATTACAGGCATGAGTCACCGCACCCAGCCT	chr21:46525018-46525317	chr21:46587384-46587670
ADARB1	NR_073200	+	chr21:46536848-46554747	chr21:46494709-46548316	53608	chr21:46548489-46591524	43036	NR_073200_intron_0_0_chr21_46494709_f(+)	NR_073200_intron_1_0_chr21_46548489_f(+)	83.667	300	36	6	30310	30609	39182	38896	5.8e-83	306	TTTTGTTTTGTTTTTTTAGATGGAGTCTGGCACTGTCACCCAGGCTGGAGAGCAGTGGCATGATCTTGGCTCACCAAAACCTCTACCTCCTGGGGTCAAGCAATTCTCCTGCCTCAGCCTCCCAAGTAGCTGGGATTACAGGTGCCCGCCACCACACCTGGCTAATTTTTGTATTTTTAGTAGAGATGAGGTTTCACCATGTTGGCTAGGCTGGTCTTGAACTCCAGACCCTCAGATGATCTGCCTGCCTTGGCCTCTTAAAGTGCTGGGATTATAGGCATGAGCCACTGCACCCGGCCT	TTTTATTTTTTATTTTT-GA--GAATCTCGC----TCACCCAGGCTGGAGTGCAGTGGCGCTATCTCGGCTCACTGCAACCTCTACCTCCCAGGTTCAAGCTG----CCTGCCTCAGCCTCCCGAGTAGCTGGGATTACAGGGATGTGCCACCATGCCTGGCTAATTTTTGTATTTTTAGTAGAGATGGGGTTTCACCATGTTGGCCAGGCTGGTCTTGAACTCCTGA-CCTCAGGTGATCTGCCTGCCTTGACCTC-CAAAGTGCTGGGATTACAGGCATGAGTCACCGCACCCAGCCT	chr21:46525018-46525317	chr21:46587384-46587670
ADARB1	NM_001112	+	chr21:46600245-46605006	chr21:46596580-46600244	3665	chr21:46605007-46624469	19463	NM_001112_intron_3_0_chr21_46596580_f(+)	NM_001112_intron_7_0_chr21_46605007_f(+)	100	15	0	0	2526	2540	18973	18959	1.6	28.3	TTGCAGATGCCGCTG	TTGCAGATGCCGCTG	chr21:46599105-46599119	chr21:46623965-46623979
ADARB1	NM_001160230	+	chr21:46600245-46605006	chr21:46596580-46600244	3665	chr21:46605007-46624469	19463	NM_001160230_intron_3_0_chr21_46596580_f(+)	NM_001160230_intron_7_0_chr21_46605007_f(+)	100	15	0	0	2526	2540	18973	18959	1.6	28.3	TTGCAGATGCCGCTG	TTGCAGATGCCGCTG	chr21:46599105-46599119	chr21:46623965-46623979
ADARB1	NM_015833	+	chr21:46600245-46605006	chr21:46596580-46600244	3665	chr21:46605007-46624469	19463	NM_015833_intron_3_0_chr21_46596580_f(+)	NM_015833_intron_8_0_chr21_46605007_f(+)	100	15	0	0	2526	2540	18973	18959	1.6	28.3	TTGCAGATGCCGCTG	TTGCAGATGCCGCTG	chr21:46599105-46599119	chr21:46623965-46623979
ADARB1	NM_015834	+	chr21:46600245-46605006	chr21:46596580-46600244	3665	chr21:46605007-46624469	19463	NM_015834_intron_3_0_chr21_46596580_f(+)	NM_015834_intron_8_0_chr21_46605007_f(+)	100	15	0	0	2526	2540	18973	18959	1.6	28.3	TTGCAGATGCCGCTG	TTGCAGATGCCGCTG	chr21:46599105-46599119	chr21:46623965-46623979
ADARB1	NR_027672	+	chr21:46600245-46605006	chr21:46591600-46600244	8645	chr21:46605007-46624469	19463	NR_027672_intron_2_0_chr21_46591600_f(+)	NR_027672_intron_6_0_chr21_46605007_f(+)	86.747	249	33	0	2737	2985	3315	3067	4e-82	300	GGCTGGGCACGGTGGCTCACACCTGTAATCCCAGCACTTTGGGAGGCCAAGGCAGGCGGATCACCTGAGGTCAGGAGTTCCAGACCAGCCTGACCAATGTGATGAAACCCCGTCTCTACTAAAAATACAAAAATTAGCCGGGCATGGTAGCCCACGCCTGTAGTCCCAGCTACTCGGGAGGCTGAGGCAGGAGAATCACTTGAACCCGGGAGGTGGAGGTTGCAGTGAGCCGAGATCGCGCCACTGCAC	GGCTGGGGGCAGTGGCTCATGCCTGTAATCCCAGCACTTTGGGAGGCCGAGGCAGGTGAATCACCTGAGGTCAGGAATTCAAGATCAGCCTGACCAACATGGTGAAACTCTATCTCTACTAAAAATACAAAAATTAGCTGGGCATGGTGGTAGGCACCTGTAATCCCAGCTACTCGGGAGGCTGAAGCAGGAGAATCACTTGAACCCAGGAGGCAGAGGCTGCAGTGAGCCAAGATTGTGCCACTGCAC	chr21:46594336-46594584	chr21:46608073-46608321
ADARB1	NR_027673	+	chr21:46600245-46605006	chr21:46596580-46600244	3665	chr21:46605007-46624469	19463	NR_027673_intron_4_0_chr21_46596580_f(+)	NR_027673_intron_8_0_chr21_46605007_f(+)	100	15	0	0	2526	2540	18973	18959	1.6	28.3	TTGCAGATGCCGCTG	TTGCAGATGCCGCTG	chr21:46599105-46599119	chr21:46623965-46623979
ADARB1	NR_027674	+	chr21:46600245-46605006	chr21:46596580-46600244	3665	chr21:46605007-46624469	19463	NR_027674_intron_3_0_chr21_46596580_f(+)	NR_027674_intron_7_0_chr21_46605007_f(+)	100	15	0	0	2526	2540	18973	18959	1.6	28.3	TTGCAGATGCCGCTG	TTGCAGATGCCGCTG	chr21:46599105-46599119	chr21:46623965-46623979
ADARB1	NR_073200	+	chr21:46600245-46605006	chr21:46596580-46600244	3665	chr21:46605007-46624469	19463	NR_073200_intron_3_0_chr21_46596580_f(+)	NR_073200_intron_8_0_chr21_46605007_f(+)	100	15	0	0	2526	2540	18973	18959	1.6	28.3	TTGCAGATGCCGCTG	TTGCAGATGCCGCTG	chr21:46599105-46599119	chr21:46623965-46623979
AEBP2	NM_001114176	+	chr12:19615444-19626289	chr12:19593305-19615443	22139	chr12:19626290-19646733	20444	NM_001114176_intron_0_0_chr12_19593305_f(+)	NM_001114176_intron_2_0_chr12_19626290_f(+)	83.162	291	39	3	6087	6372	11308	11023	5.36e-82	300	CGGTAGCTCACGCCTGTAATCCCAGCACTTTTGGAGGCTGAAGCAGGCAGATCACAAGGTCAGGAGATCAAGACCATCCTGGCTAACACGGTGAAACCCCGTCTCTACTAAAAATACAGAAAAAAATTAGCTGGGCGTGGTGGCGGGCACCTGTAGTCCCAGCTACTTGGGAGACTGAGGCAGGAGAACGGCGTGAACCCAGGAGGCGGAGCTTGCAGTGAGCAGAGTTTGCGCCACTGCACTCCAGCCTGGGCGACAG-----AGCGAGACTCCGTTTCCAAAAAAAAAA	CGGTGGCTCACACCTGTAATCCCAGCACTTTGTGAGGCCAAGGCGGGCGGATCACGAGGTCAAGAGATCGAGACCATCCTGGCCAACATGGTGAAACCCCGTTTCTACTAAAAATACA----AAAATTAGCTGGGCGTGGTGGTGGGTACCTGTAGTCCCAGCTACTCGGGAGGCTGAGGCAGGAGAATCACTTGAACATGGGAAGCGGAGGTTGCAGTGAACCGAGATCACACCACTGCACTCCAGCCT-GGCAACAGAGCACAGCAAGACTCCGTCTCAAAAAAATAAA	chr12:19599391-19599676	chr12:19637312-19637597
AEBP2	NM_001267043	+	chr12:19615444-19626289	chr12:19593662-19615443	21782	chr12:19626290-19646733	20444	NM_001267043_intron_0_0_chr12_19593662_f(+)	NM_001267043_intron_2_0_chr12_19626290_f(+)	83.162	291	39	3	5730	6015	11308	11023	5.25e-82	300	CGGTAGCTCACGCCTGTAATCCCAGCACTTTTGGAGGCTGAAGCAGGCAGATCACAAGGTCAGGAGATCAAGACCATCCTGGCTAACACGGTGAAACCCCGTCTCTACTAAAAATACAGAAAAAAATTAGCTGGGCGTGGTGGCGGGCACCTGTAGTCCCAGCTACTTGGGAGACTGAGGCAGGAGAACGGCGTGAACCCAGGAGGCGGAGCTTGCAGTGAGCAGAGTTTGCGCCACTGCACTCCAGCCTGGGCGACAG-----AGCGAGACTCCGTTTCCAAAAAAAAAA	CGGTGGCTCACACCTGTAATCCCAGCACTTTGTGAGGCCAAGGCGGGCGGATCACGAGGTCAAGAGATCGAGACCATCCTGGCCAACATGGTGAAACCCCGTTTCTACTAAAAATACA----AAAATTAGCTGGGCGTGGTGGTGGGTACCTGTAGTCCCAGCTACTCGGGAGGCTGAGGCAGGAGAATCACTTGAACATGGGAAGCGGAGGTTGCAGTGAACCGAGATCACACCACTGCACTCCAGCCT-GGCAACAGAGCACAGCAAGACTCCGTCTCAAAAAAATAAA	chr12:19599391-19599676	chr12:19637312-19637597
AEBP2	NM_153207	+	chr12:19615444-19626289	chr12:19593305-19615443	22139	chr12:19626290-19646733	20444	NM_153207_intron_0_0_chr12_19593305_f(+)	NM_153207_intron_2_0_chr12_19626290_f(+)	83.162	291	39	3	6087	6372	11308	11023	5.33e-82	300	CGGTAGCTCACGCCTGTAATCCCAGCACTTTTGGAGGCTGAAGCAGGCAGATCACAAGGTCAGGAGATCAAGACCATCCTGGCTAACACGGTGAAACCCCGTCTCTACTAAAAATACAGAAAAAAATTAGCTGGGCGTGGTGGCGGGCACCTGTAGTCCCAGCTACTTGGGAGACTGAGGCAGGAGAACGGCGTGAACCCAGGAGGCGGAGCTTGCAGTGAGCAGAGTTTGCGCCACTGCACTCCAGCCTGGGCGACAG-----AGCGAGACTCCGTTTCCAAAAAAAAAA	CGGTGGCTCACACCTGTAATCCCAGCACTTTGTGAGGCCAAGGCGGGCGGATCACGAGGTCAAGAGATCGAGACCATCCTGGCCAACATGGTGAAACCCCGTTTCTACTAAAAATACA----AAAATTAGCTGGGCGTGGTGGTGGGTACCTGTAGTCCCAGCTACTCGGGAGGCTGAGGCAGGAGAATCACTTGAACATGGGAAGCGGAGGTTGCAGTGAACCGAGATCACACCACTGCACTCCAGCCT-GGCAACAGAGCACAGCAAGACTCCGTCTCAAAAAAATAAA	chr12:19599391-19599676	chr12:19637312-19637597
AEBP2	NM_001114176	+	chr12:19615444-19667718	chr12:19593305-19615443	22139	chr12:19667719-19671020	3302	NM_001114176_intron_0_0_chr12_19593305_f(+)	NM_001114176_intron_6_0_chr12_19667719_f(+)	79.801	302	55	3	13054	13355	2254	1959	1.35e-70	262	CTTTCTTTTTTTTTGAGAAGGAGTCTTGCTCTTTTGCTCAGGCTGGAGTGCAGTGGCTCGATTGAGCTCAGCTCACTGTAGCCTCCGCTTCCTGGGTTCAAACGATTCTCCTGCCTCAGCCTCCTGTGTAGCTGGGATTACAGGCACGCGACACCATGCCCAGCTAATTTTTGTGTTTTTATTAGAGATGGGGTTTTGCCATGTTGGCTAGGCTGGTCTCAAACTCCCAACCTCAGGTGATCCACCCGCCTTGGCCTCCCAAAGTGCTGGGATTATAGGCGTGAGCCACCGCACCCGGACAA	CTTTTTTATTTTTTG-GACAGACTCTTGCTCTGTAGCTGAGGCTGGAGTGTAGGA---CG--TGATCTCGGCTCACTGCAACCTCCGCCTCCTGGGTTCAAGTGATTCTCGTGCCTCAGCCTCCAGAGTAGCTGAGATTACAGGCGTGCAACACTACGTCCGACTGATTTTTGCATTTTTAGTTGAAACAGGGTTTCATCATGTTGGCCAGGCTGGTCTCAAACTCCTGGCCTCAAGTGATCCACCCACCTCGGCCTCCCAAAGTGTTGGGATAATGGGCGTGAACCACCTCACCGGGCCAA	chr12:19606358-19606659	chr12:19669677-19669972
AEBP2	NM_001267043	+	chr12:19615444-19667718	chr12:19593662-19615443	21782	chr12:19667719-19671020	3302	NM_001267043_intron_0_0_chr12_19593662_f(+)	NM_001267043_intron_6_0_chr12_19667719_f(+)	79.801	302	55	3	12697	12998	2254	1959	1.32e-70	262	CTTTCTTTTTTTTTGAGAAGGAGTCTTGCTCTTTTGCTCAGGCTGGAGTGCAGTGGCTCGATTGAGCTCAGCTCACTGTAGCCTCCGCTTCCTGGGTTCAAACGATTCTCCTGCCTCAGCCTCCTGTGTAGCTGGGATTACAGGCACGCGACACCATGCCCAGCTAATTTTTGTGTTTTTATTAGAGATGGGGTTTTGCCATGTTGGCTAGGCTGGTCTCAAACTCCCAACCTCAGGTGATCCACCCGCCTTGGCCTCCCAAAGTGCTGGGATTATAGGCGTGAGCCACCGCACCCGGACAA	CTTTTTTATTTTTTG-GACAGACTCTTGCTCTGTAGCTGAGGCTGGAGTGTAGGA---CG--TGATCTCGGCTCACTGCAACCTCCGCCTCCTGGGTTCAAGTGATTCTCGTGCCTCAGCCTCCAGAGTAGCTGAGATTACAGGCGTGCAACACTACGTCCGACTGATTTTTGCATTTTTAGTTGAAACAGGGTTTCATCATGTTGGCCAGGCTGGTCTCAAACTCCTGGCCTCAAGTGATCCACCCACCTCGGCCTCCCAAAGTGTTGGGATAATGGGCGTGAACCACCTCACCGGGCCAA	chr12:19606358-19606659	chr12:19669677-19669972
AEBP2	NM_153207	+	chr12:19615444-19667718	chr12:19593305-19615443	22139	chr12:19667719-19671020	3302	NM_153207_intron_0_0_chr12_19593305_f(+)	NM_153207_intron_6_0_chr12_19667719_f(+)	79.801	302	55	3	13054	13355	2254	1959	1.34e-70	262	CTTTCTTTTTTTTTGAGAAGGAGTCTTGCTCTTTTGCTCAGGCTGGAGTGCAGTGGCTCGATTGAGCTCAGCTCACTGTAGCCTCCGCTTCCTGGGTTCAAACGATTCTCCTGCCTCAGCCTCCTGTGTAGCTGGGATTACAGGCACGCGACACCATGCCCAGCTAATTTTTGTGTTTTTATTAGAGATGGGGTTTTGCCATGTTGGCTAGGCTGGTCTCAAACTCCCAACCTCAGGTGATCCACCCGCCTTGGCCTCCCAAAGTGCTGGGATTATAGGCGTGAGCCACCGCACCCGGACAA	CTTTTTTATTTTTTG-GACAGACTCTTGCTCTGTAGCTGAGGCTGGAGTGTAGGA---CG--TGATCTCGGCTCACTGCAACCTCCGCCTCCTGGGTTCAAGTGATTCTCGTGCCTCAGCCTCCAGAGTAGCTGAGATTACAGGCGTGCAACACTACGTCCGACTGATTTTTGCATTTTTAGTTGAAACAGGGTTTCATCATGTTGGCCAGGCTGGTCTCAAACTCCTGGCCTCAAGTGATCCACCCACCTCGGCCTCCCAAAGTGTTGGGATAATGGGCGTGAACCACCTCACCGGGCCAA	chr12:19606358-19606659	chr12:19669677-19669972
AFG3L2	NM_006796	-	chr18:12356693-12360050	chr18:12353158-12356692	3535	chr18:12360051-12363780	3730	NM_006796_intron_7_0_chr18_12353158_r(-)	NM_006796_intron_10_0_chr18_12360051_r(-)	81.94	299	48	3	723	1020	2415	2122	3.12e-79	288	GGCCGGGCGTGGTGGCTCACACTTGATATCCCAGCACTTTGGGAGGCCAAGGCAGGCGGATCAGGAGGTCTGGAGATCGAGACCATCCTGGCTAACATGGTGAAACACCATCTCTACTAAAAAAACAAAACCAAAATTAGCCATGCGTGGTGGCGGGCGCCTGTAGTCCCAGCTACTTGGGAGGCTGAGGCAGGAGAATGGCGTGAACCTGGGAGGCAGAGCTTGCAGTGAGCTGAGATCACGCCACTGCACTCCAGCTTGGGTGACAGAGTGAGACTC-GTCTCAAAAAAAAAAAAAA	GGCCGGGTGCAGTGGCTCACGCCTGTAATTCCAACACTTTGGGAGGCCAAGGCGGGTGGATCACAAGGTCAGGAGCTCAAGATGAGCCTGGTCAAGATGGTGAAACCCCGTCTCTACTAAAAATACAA----AAAATTAGCCAGGCATGGTGGCAGGCACCAGCAATCCCAGCTACTTGGGAGGCTGAGGCA-GAGAACTTCTTGAACCTGGGAGGCGGAAGTTGCAGTGAGCCAAGATCGCGCCACTGCACTCCAGCCTGGGCGACAAAGTCAGACTCAGTCTCAAAAAACAAACAAA	chr18:12355673-12355970	chr18:12361366-12361659
AGAP1	NM_001037131	+	chr2:236706403-236715975	chr2:236659133-236706402	47270	chr2:236715976-236791988	76013	NM_001037131_intron_5_0_chr2_236659133_f(+)	NM_001037131_intron_8_0_chr2_236715976_f(+)	89.726	292	28	2	8679	8969	9126	8836	2.84e-106	385	TTTTTTTTTTTTTTTTTTTTGAGATGGAGTCTCGCTCTGTCACCCAGGCTGGACTGCAGTGGTGTGATCTCAGCTCACTGCAAGCTCCACCTCCTGGGTTCACACCATTCTCCTGCTTCAGCCTCCCAAGTAGCTGGGACTACAGGCGCCTGCCACCACGCCCGGCTAATTTTTTTGTATTTTTAGTAGAGAC-GGGCTTTCACCGTGTTAGCCAGGATGGTCTTGATCTCCTGACCTCGTGATCCGCCCGCCTTGGCCTCCCAAAGTGCTGGGATTACAGGCGTGAGCCAC	TTTTTTTTTTTTTTTTTTTTGAGACGGAGTCTCGCTCTGCCACCCAGGCTGGAGTGCAGTGGTGCGATCTTGGCTCGCTGCAACCTCCGCCTCCCGGGTTCATGCGATTCTCCTGCCTCAGGCTCCCAAGTAGCTGGGACTACAGGCACCCGCCACCACGCCTGGCTAA-TTTTTTGTATTTTTAGTAGAGACGGGGGTTTTACCATGTTAGTCAGGATGGTCTCGATCTCCTGACCTCGCGATCCACCCACCTCGGCCTCCCAAAGTGCTGGGATTACCGGCGTGAGCCAC	chr2:236667811-236668101	chr2:236724811-236725101
AGAP1	NM_001244888	+	chr2:236706403-236715975	chr2:236659133-236706402	47270	chr2:236715976-236761329	45354	NM_001244888_intron_5_0_chr2_236659133_f(+)	NM_001244888_intron_8_0_chr2_236715976_f(+)	89.726	292	28	2	8679	8969	9126	8836	1.62e-106	385	TTTTTTTTTTTTTTTTTTTTGAGATGGAGTCTCGCTCTGTCACCCAGGCTGGACTGCAGTGGTGTGATCTCAGCTCACTGCAAGCTCCACCTCCTGGGTTCACACCATTCTCCTGCTTCAGCCTCCCAAGTAGCTGGGACTACAGGCGCCTGCCACCACGCCCGGCTAATTTTTTTGTATTTTTAGTAGAGAC-GGGCTTTCACCGTGTTAGCCAGGATGGTCTTGATCTCCTGACCTCGTGATCCGCCCGCCTTGGCCTCCCAAAGTGCTGGGATTACAGGCGTGAGCCAC	TTTTTTTTTTTTTTTTTTTTGAGACGGAGTCTCGCTCTGCCACCCAGGCTGGAGTGCAGTGGTGCGATCTTGGCTCGCTGCAACCTCCGCCTCCCGGGTTCATGCGATTCTCCTGCCTCAGGCTCCCAAGTAGCTGGGACTACAGGCACCCGCCACCACGCCTGGCTAA-TTTTTTGTATTTTTAGTAGAGACGGGGGTTTTACCATGTTAGTCAGGATGGTCTCGATCTCCTGACCTCGCGATCCACCCACCTCGGCCTCCCAAAGTGCTGGGATTACCGGCGTGAGCCAC	chr2:236667811-236668101	chr2:236724811-236725101
AGAP1	NM_014914	+	chr2:236706403-236715975	chr2:236659133-236706402	47270	chr2:236715976-236791988	76013	NM_014914_intron_5_0_chr2_236659133_f(+)	NM_014914_intron_8_0_chr2_236715976_f(+)	89.726	292	28	2	8679	8969	9126	8836	2.84e-106	385	TTTTTTTTTTTTTTTTTTTTGAGATGGAGTCTCGCTCTGTCACCCAGGCTGGACTGCAGTGGTGTGATCTCAGCTCACTGCAAGCTCCACCTCCTGGGTTCACACCATTCTCCTGCTTCAGCCTCCCAAGTAGCTGGGACTACAGGCGCCTGCCACCACGCCCGGCTAATTTTTTTGTATTTTTAGTAGAGAC-GGGCTTTCACCGTGTTAGCCAGGATGGTCTTGATCTCCTGACCTCGTGATCCGCCCGCCTTGGCCTCCCAAAGTGCTGGGATTACAGGCGTGAGCCAC	TTTTTTTTTTTTTTTTTTTTGAGACGGAGTCTCGCTCTGCCACCCAGGCTGGAGTGCAGTGGTGCGATCTTGGCTCGCTGCAACCTCCGCCTCCCGGGTTCATGCGATTCTCCTGCCTCAGGCTCCCAAGTAGCTGGGACTACAGGCACCCGCCACCACGCCTGGCTAA-TTTTTTGTATTTTTAGTAGAGACGGGGGTTTTACCATGTTAGTCAGGATGGTCTCGATCTCCTGACCTCGCGATCCACCCACCTCGGCCTCCCAAAGTGCTGGGATTACCGGCGTGAGCCAC	chr2:236667811-236668101	chr2:236724811-236725101
AGAP3	NM_001042535	+	chr7:150814182-150815719	chr7:150813939-150814181	243	chr7:150815720-150817073	1354	NM_001042535_intron_1_0_chr7_150813939_f(+)	NM_001042535_intron_6_0_chr7_150815720_f(+)	93.333	15	1	0	9	23	1255	1241	0.98	22.9	GGCCCATGGGCAGCA	GGCTCATGGGCAGCA	chr7:150813947-150813961	chr7:150816960-150816974
AGAP3	NM_031946	+	chr7:150814182-150815719	chr7:150813939-150814181	243	chr7:150815720-150817073	1354	NM_031946_intron_1_0_chr7_150813939_f(+)	NM_031946_intron_6_0_chr7_150815720_f(+)	93.333	15	1	0	9	23	1255	1241	1.5	22.9	GGCCCATGGGCAGCA	GGCTCATGGGCAGCA	chr7:150813947-150813961	chr7:150816960-150816974
AGFG1	NM_001135187	+	chr2:228356263-228389631	chr2:228337305-228356262	18958	chr2:228389632-228395806	6175	NM_001135187_intron_0_0_chr2_228337305_f(+)	NM_001135187_intron_4_0_chr2_228389632_f(+)	82.392	301	49	3	17709	18006	1928	1629	2.02e-80	295	GGCCGGGCGTGGTCGCTCACGCCTGTAATCCCAGCACTTTGGGAGGCCGAGGCAGGTGGATCAC--GAGGTCAGGAGATTGAGAACATCCTGGCTAACACGGTGAAACCCTGTCTCTACTAAAAAT-ACAAAAAATTAGCCGGACGTGGTGGCGGGTACCTGTAGTCCCAGCTACTCAGGAGACTGAGGCAGGAGAATGGCGTGAACCCGGGAGGTGGAGCTTGCAGTGAGCCGAGACTGCGCCACTGCACTCCAGCCTGGGCGACAGAGCGAGACTCCGTCTCAAAAAAAAAAAAAAAAA	GGCCGGGCAGAGTGGCTCACACCTGTAATCCCAGTACTTTGGGAGGCCAAGGCAGGTGGAACACCTGAGGTCAGGAGTTCGAGACCAGCCTGGTCAACATGGTGAAACCCCATCTTTACTAAAAAACACAAAAAAC-AGCCGGGAGTGGTGGCGGGCGCCTGTGATCCCAGTTACTCAGGAGGCTGAGGCAGGAGAATTGGCTGAACCCGGGAGGCAGAGGTTGCGGTAAGCCAAGATTGTGCCACTGCACACCAGTGTGAACAAGGGAGTGAGACTCCATCTCAAAAAAAAAAAAAAAAA	chr2:228355013-228355310	chr2:228391260-228391559
AGFG1	NM_001135188	+	chr2:228356263-228389631	chr2:228337305-228356262	18958	chr2:228389632-228395806	6175	NM_001135188_intron_0_0_chr2_228337305_f(+)	NM_001135188_intron_4_0_chr2_228389632_f(+)	82.392	301	49	3	17709	18006	1928	1629	2.02e-80	295	GGCCGGGCGTGGTCGCTCACGCCTGTAATCCCAGCACTTTGGGAGGCCGAGGCAGGTGGATCAC--GAGGTCAGGAGATTGAGAACATCCTGGCTAACACGGTGAAACCCTGTCTCTACTAAAAAT-ACAAAAAATTAGCCGGACGTGGTGGCGGGTACCTGTAGTCCCAGCTACTCAGGAGACTGAGGCAGGAGAATGGCGTGAACCCGGGAGGTGGAGCTTGCAGTGAGCCGAGACTGCGCCACTGCACTCCAGCCTGGGCGACAGAGCGAGACTCCGTCTCAAAAAAAAAAAAAAAAA	GGCCGGGCAGAGTGGCTCACACCTGTAATCCCAGTACTTTGGGAGGCCAAGGCAGGTGGAACACCTGAGGTCAGGAGTTCGAGACCAGCCTGGTCAACATGGTGAAACCCCATCTTTACTAAAAAACACAAAAAAC-AGCCGGGAGTGGTGGCGGGCGCCTGTGATCCCAGTTACTCAGGAGGCTGAGGCAGGAGAATTGGCTGAACCCGGGAGGCAGAGGTTGCGGTAAGCCAAGATTGTGCCACTGCACACCAGTGTGAACAAGGGAGTGAGACTCCATCTCAAAAAAAAAAAAAAAAA	chr2:228355013-228355310	chr2:228391260-228391559
AGFG1	NM_001135189	+	chr2:228356263-228389631	chr2:228337305-228356262	18958	chr2:228389632-228398264	8633	NM_001135189_intron_0_0_chr2_228337305_f(+)	NM_001135189_intron_4_0_chr2_228389632_f(+)	82.392	301	49	3	17709	18006	1928	1629	2.03e-80	295	GGCCGGGCGTGGTCGCTCACGCCTGTAATCCCAGCACTTTGGGAGGCCGAGGCAGGTGGATCAC--GAGGTCAGGAGATTGAGAACATCCTGGCTAACACGGTGAAACCCTGTCTCTACTAAAAAT-ACAAAAAATTAGCCGGACGTGGTGGCGGGTACCTGTAGTCCCAGCTACTCAGGAGACTGAGGCAGGAGAATGGCGTGAACCCGGGAGGTGGAGCTTGCAGTGAGCCGAGACTGCGCCACTGCACTCCAGCCTGGGCGACAGAGCGAGACTCCGTCTCAAAAAAAAAAAAAAAAA	GGCCGGGCAGAGTGGCTCACACCTGTAATCCCAGTACTTTGGGAGGCCAAGGCAGGTGGAACACCTGAGGTCAGGAGTTCGAGACCAGCCTGGTCAACATGGTGAAACCCCATCTTTACTAAAAAACACAAAAAAC-AGCCGGGAGTGGTGGCGGGCGCCTGTGATCCCAGTTACTCAGGAGGCTGAGGCAGGAGAATTGGCTGAACCCGGGAGGCAGAGGTTGCGGTAAGCCAAGATTGTGCCACTGCACACCAGTGTGAACAAGGGAGTGAGACTCCATCTCAAAAAAAAAAAAAAAAA	chr2:228355013-228355310	chr2:228391260-228391559
AGFG1	NM_004504	+	chr2:228356263-228389631	chr2:228337305-228356262	18958	chr2:228389632-228395806	6175	NM_004504_intron_0_0_chr2_228337305_f(+)	NM_004504_intron_4_0_chr2_228389632_f(+)	82.392	301	49	3	17709	18006	1928	1629	2.02e-80	295	GGCCGGGCGTGGTCGCTCACGCCTGTAATCCCAGCACTTTGGGAGGCCGAGGCAGGTGGATCAC--GAGGTCAGGAGATTGAGAACATCCTGGCTAACACGGTGAAACCCTGTCTCTACTAAAAAT-ACAAAAAATTAGCCGGACGTGGTGGCGGGTACCTGTAGTCCCAGCTACTCAGGAGACTGAGGCAGGAGAATGGCGTGAACCCGGGAGGTGGAGCTTGCAGTGAGCCGAGACTGCGCCACTGCACTCCAGCCTGGGCGACAGAGCGAGACTCCGTCTCAAAAAAAAAAAAAAAAA	GGCCGGGCAGAGTGGCTCACACCTGTAATCCCAGTACTTTGGGAGGCCAAGGCAGGTGGAACACCTGAGGTCAGGAGTTCGAGACCAGCCTGGTCAACATGGTGAAACCCCATCTTTACTAAAAAACACAAAAAAC-AGCCGGGAGTGGTGGCGGGCGCCTGTGATCCCAGTTACTCAGGAGGCTGAGGCAGGAGAATTGGCTGAACCCGGGAGGCAGAGGTTGCGGTAAGCCAAGATTGTGCCACTGCACACCAGTGTGAACAAGGGAGTGAGACTCCATCTCAAAAAAAAAAAAAAAAA	chr2:228355013-228355310	chr2:228391260-228391559
AGFG1	NM_001135187	+	chr2:228395807-228401709	chr2:228389632-228395806	6175	chr2:228401710-228416674	14965	NM_001135187_intron_4_0_chr2_228389632_f(+)	NM_001135187_intron_10_0_chr2_228401710_f(+)	75.391	447	93	8	1494	1928	2609	2168	2.79e-79	289	TTTATTTTTAATGGAGATGGGGTTTCACCATGTTGGCCAGGCTGGTCTCGAA-CTCCTGACCTT-AAGTGATCTACCCACCTTGGCCTCCCAAAGTGCTGGGATTACAGG------CATGAGCCACTGTGCCCAGCCTCTT----TTTTTTTTTTTTTTTTTTTGAGATGGAGTCTCACTCCCTTGTTCACACTGGTGTGCAGTGGCACAATCTTGGCTTACCGCAACCTCTGCCTCCCGGGTTCAGCCAATTCTCCTGCCTCAGCCTCCTGAGTAACTGGGATCACAGGCGCCCGCCACCACTCCCGGCTGTTTTTTGTGTTTTTTAGTAAAGATGGGGTTTCACCATGTTGACCAGGCTGGTCTCGAACTCCTGACCTCAGGTGTTCCACCTGCCTT…	TTTATTTTTTGTAGAAACGGGGTT-CGCCATGTTGCCCAGGCTGCTCTCAAAACTCCTGGGCTTCAAGCAACCCACCTACCTCGGCATCCCAAAGTGCTAGGATCAAAGGGTACCTCAAAATATAATTT-CACAG--TGTTAACATGTGTTTTTTGTTTTTTTTGAGACAGAGTCTTGCTCTGTCGCCCAGGCTGGAGTCCAGTGGCATGATCTCAGCTCACTGCAAACTCCATTTCCCTGGTTCAAGCGATTCTCCTGCCTCAGCCTCCCAAGTAGCTGGGACTACAGGCACGTACCACCGCACCTGGCTAATTTTTGCATTTTT-AGTAGAGACAGGGTCTTACCATGTTGGCCAGGCTGGTCTCAAACTCTTGGCCTCAGGTGATCCACCCGCCTT…	chr2:228391125-228391559	chr2:228403877-228404318
AGFG1	NM_001135188	+	chr2:228395807-228401709	chr2:228389632-228395806	6175	chr2:228401710-228416674	14965	NM_001135188_intron_4_0_chr2_228389632_f(+)	NM_001135188_intron_9_0_chr2_228401710_f(+)	75.391	447	93	8	1494	1928	2609	2168	2.8e-79	289	TTTATTTTTAATGGAGATGGGGTTTCACCATGTTGGCCAGGCTGGTCTCGAA-CTCCTGACCTT-AAGTGATCTACCCACCTTGGCCTCCCAAAGTGCTGGGATTACAGG------CATGAGCCACTGTGCCCAGCCTCTT----TTTTTTTTTTTTTTTTTTTGAGATGGAGTCTCACTCCCTTGTTCACACTGGTGTGCAGTGGCACAATCTTGGCTTACCGCAACCTCTGCCTCCCGGGTTCAGCCAATTCTCCTGCCTCAGCCTCCTGAGTAACTGGGATCACAGGCGCCCGCCACCACTCCCGGCTGTTTTTTGTGTTTTTTAGTAAAGATGGGGTTTCACCATGTTGACCAGGCTGGTCTCGAACTCCTGACCTCAGGTGTTCCACCTGCCTT…	TTTATTTTTTGTAGAAACGGGGTT-CGCCATGTTGCCCAGGCTGCTCTCAAAACTCCTGGGCTTCAAGCAACCCACCTACCTCGGCATCCCAAAGTGCTAGGATCAAAGGGTACCTCAAAATATAATTT-CACAG--TGTTAACATGTGTTTTTTGTTTTTTTTGAGACAGAGTCTTGCTCTGTCGCCCAGGCTGGAGTCCAGTGGCATGATCTCAGCTCACTGCAAACTCCATTTCCCTGGTTCAAGCGATTCTCCTGCCTCAGCCTCCCAAGTAGCTGGGACTACAGGCACGTACCACCGCACCTGGCTAATTTTTGCATTTTT-AGTAGAGACAGGGTCTTACCATGTTGGCCAGGCTGGTCTCAAACTCTTGGCCTCAGGTGATCCACCCGCCTT…	chr2:228391125-228391559	chr2:228403877-228404318
AGFG1	NM_001135189	+	chr2:228395807-228401709	chr2:228389632-228398264	8633	chr2:228401710-228416674	14965	NM_001135189_intron_4_0_chr2_228389632_f(+)	NM_001135189_intron_8_0_chr2_228401710_f(+)	75.391	447	93	8	1494	1928	2609	2168	3.92e-79	289	TTTATTTTTAATGGAGATGGGGTTTCACCATGTTGGCCAGGCTGGTCTCGAA-CTCCTGACCTT-AAGTGATCTACCCACCTTGGCCTCCCAAAGTGCTGGGATTACAGG------CATGAGCCACTGTGCCCAGCCTCTT----TTTTTTTTTTTTTTTTTTTGAGATGGAGTCTCACTCCCTTGTTCACACTGGTGTGCAGTGGCACAATCTTGGCTTACCGCAACCTCTGCCTCCCGGGTTCAGCCAATTCTCCTGCCTCAGCCTCCTGAGTAACTGGGATCACAGGCGCCCGCCACCACTCCCGGCTGTTTTTTGTGTTTTTTAGTAAAGATGGGGTTTCACCATGTTGACCAGGCTGGTCTCGAACTCCTGACCTCAGGTGTTCCACCTGCCTT…	TTTATTTTTTGTAGAAACGGGGTT-CGCCATGTTGCCCAGGCTGCTCTCAAAACTCCTGGGCTTCAAGCAACCCACCTACCTCGGCATCCCAAAGTGCTAGGATCAAAGGGTACCTCAAAATATAATTT-CACAG--TGTTAACATGTGTTTTTTGTTTTTTTTGAGACAGAGTCTTGCTCTGTCGCCCAGGCTGGAGTCCAGTGGCATGATCTCAGCTCACTGCAAACTCCATTTCCCTGGTTCAAGCGATTCTCCTGCCTCAGCCTCCCAAGTAGCTGGGACTACAGGCACGTACCACCGCACCTGGCTAATTTTTGCATTTTT-AGTAGAGACAGGGTCTTACCATGTTGGCCAGGCTGGTCTCAAACTCTTGGCCTCAGGTGATCCACCCGCCTT…	chr2:228391125-228391559	chr2:228403877-228404318
AGFG1	NM_004504	+	chr2:228395807-228401709	chr2:228389632-228395806	6175	chr2:228401710-228416674	14965	NM_004504_intron_4_0_chr2_228389632_f(+)	NM_004504_intron_9_0_chr2_228401710_f(+)	75.391	447	93	8	1494	1928	2609	2168	2.8e-79	289	TTTATTTTTAATGGAGATGGGGTTTCACCATGTTGGCCAGGCTGGTCTCGAA-CTCCTGACCTT-AAGTGATCTACCCACCTTGGCCTCCCAAAGTGCTGGGATTACAGG------CATGAGCCACTGTGCCCAGCCTCTT----TTTTTTTTTTTTTTTTTTTGAGATGGAGTCTCACTCCCTTGTTCACACTGGTGTGCAGTGGCACAATCTTGGCTTACCGCAACCTCTGCCTCCCGGGTTCAGCCAATTCTCCTGCCTCAGCCTCCTGAGTAACTGGGATCACAGGCGCCCGCCACCACTCCCGGCTGTTTTTTGTGTTTTTTAGTAAAGATGGGGTTTCACCATGTTGACCAGGCTGGTCTCGAACTCCTGACCTCAGGTGTTCCACCTGCCTT…	TTTATTTTTTGTAGAAACGGGGTT-CGCCATGTTGCCCAGGCTGCTCTCAAAACTCCTGGGCTTCAAGCAACCCACCTACCTCGGCATCCCAAAGTGCTAGGATCAAAGGGTACCTCAAAATATAATTT-CACAG--TGTTAACATGTGTTTTTTGTTTTTTTTGAGACAGAGTCTTGCTCTGTCGCCCAGGCTGGAGTCCAGTGGCATGATCTCAGCTCACTGCAAACTCCATTTCCCTGGTTCAAGCGATTCTCCTGCCTCAGCCTCCCAAGTAGCTGGGACTACAGGCACGTACCACCGCACCTGGCTAATTTTTGCATTTTT-AGTAGAGACAGGGTCTTACCATGTTGGCCAGGCTGGTCTCAAACTCTTGGCCTCAGGTGATCCACCCGCCTT…	chr2:228391125-228391559	chr2:228403877-228404318
AGK	NM_018238	+	chr7:141336760-141349133	chr7:141333781-141336759	2979	chr7:141349134-141351324	2191	NM_018238_intron_9_0_chr7_141333781_f(+)	NM_018238_intron_13_0_chr7_141349134_f(+)	70.543	129	29	5	2528	2649	1581	1455	9.31e-07	48.2	TATTAAGTGTTATAAGCAATGTAGAGATGATTTAAAATATACA-AGAGAATGTACATAGGT-TACGTGCAAATA---TGCCATTTTATATCCGGGACTTGAACATCTGCAGACTTTGG--ACTGAGGGA	TATTGAGTATTATAAGTAATCTAGAGATGATTTAGTGTGCATAGGGAGGACGTGCCTAAGTCTA--TGCAAATACCGTGCCACTATATAGAAGGGGCTTGACAACCTGTGGATTTTGGTATCTGAGGGA	chr7:141336308-141336429	chr7:141350588-141350714
AGO3	NM_024852	+	chr1:36432556-36439112	chr1:36411465-36432555	21091	chr1:36439113-36469941	30829	NM_024852_intron_1_0_chr1_36411465_f(+)	NM_024852_intron_4_0_chr1_36439113_f(+)	76.026	609	96	9	12237	12798	29121	28516	2.98e-125	444	TGGCCAGGCGTGGTGGCTCACGCCTGTAATCCCAGCACTTTGGGAGGCCAAGGCGGGCGGATCACA--AGGTCTGGAGTTCGAGATCAGCCTGGCCAACATGGTGAAATCCCGTTTCTACTAAAAATA--AAAAAATTAGCCAGGCATGGTGGTGCGCGTTTGTAATCCCAGCTACCCAGGAGGCTGAGTCTGAAGAATCACTTGAACCCAGGAGGTGGAGGTTGCAGTGAGCCGAGATCACACCACTGCACTCCAGTCTAGGCGACAGAATAAGA------CTCCATAATAAAAAAAAAAGAAAAATTTTTGTT--CT------------------------ACCCAGCACTTTGGGAGGCTGAGGTGGACAGATCACTTGATCTCAGGAGTTCAAGA…	TGGCCGGGCACGGTGGCTCACACCTGTAATCCCAGCACTTTGGGAGGCCGAGGCGGGTGGACTGCCTGAGCTCAGGAGTTCAAAACCAGCCTGGGCAACATGGTGAAACCCCATCTCTACTGAAAATACAAAAAAATTAGCCAGGCGTGGTGGCATGTGCCTGTAATCCCAGCTACTCAGGAGGCTGAGGCATGAGAATCGCTTGAACCTGGGAGGCCGAGGTTGCAGTGAGCCGAGATCACGCCACTGCACTCCACCCTGGGTGACAGAGTGAGATTCTGTCTCAAAAAAAAAAAAAAAAAAAAAAATTATCTTGGCTGGGTACAGTGGCTCACAAGTGTAATCCCAGCAGTTTGGGAGCCCAAGGTGCATTGATCACTTGA---AATTAGTTCAAGA…	chr1:36423701-36424262	chr1:36467628-36468233
AGO3	NM_177422	+	chr1:36432556-36439112	chr1:36411465-36437624	26160	chr1:36437834-36469941	32108	NM_177422_intron_1_0_chr1_36411465_f(+)	NM_177422_intron_2_0_chr1_36437834_f(+)	76.026	609	96	9	12237	12798	30400	29795	3.71e-125	444	TGGCCAGGCGTGGTGGCTCACGCCTGTAATCCCAGCACTTTGGGAGGCCAAGGCGGGCGGATCACA--AGGTCTGGAGTTCGAGATCAGCCTGGCCAACATGGTGAAATCCCGTTTCTACTAAAAATA--AAAAAATTAGCCAGGCATGGTGGTGCGCGTTTGTAATCCCAGCTACCCAGGAGGCTGAGTCTGAAGAATCACTTGAACCCAGGAGGTGGAGGTTGCAGTGAGCCGAGATCACACCACTGCACTCCAGTCTAGGCGACAGAATAAGA------CTCCATAATAAAAAAAAAAGAAAAATTTTTGTT--CT------------------------ACCCAGCACTTTGGGAGGCTGAGGTGGACAGATCACTTGATCTCAGGAGTTCAAGA…	TGGCCGGGCACGGTGGCTCACACCTGTAATCCCAGCACTTTGGGAGGCCGAGGCGGGTGGACTGCCTGAGCTCAGGAGTTCAAAACCAGCCTGGGCAACATGGTGAAACCCCATCTCTACTGAAAATACAAAAAAATTAGCCAGGCGTGGTGGCATGTGCCTGTAATCCCAGCTACTCAGGAGGCTGAGGCATGAGAATCGCTTGAACCTGGGAGGCCGAGGTTGCAGTGAGCCGAGATCACGCCACTGCACTCCACCCTGGGTGACAGAGTGAGATTCTGTCTCAAAAAAAAAAAAAAAAAAAAAAATTATCTTGGCTGGGTACAGTGGCTCACAAGTGTAATCCCAGCAGTTTGGGAGCCCAAGGTGCATTGATCACTTGA---AATTAGTTCAAGA…	chr1:36423701-36424262	chr1:36467628-36468233
AGPS	NM_003659	+	chr2:178305693-178326746	chr2:178301783-178305692	3910	chr2:178326747-178333143	6397	NM_003659_intron_4_0_chr2_178301783_f(+)	NM_003659_intron_8_0_chr2_178326747_f(+)	72.5	80	22	0	1207	1286	2101	2022	6.11e-06	46.4	AAAATACTTAGAGAGTTGGGCTTGGCAGTGCATGCCTGTAGTCCCCGTTACTCAGAATGATGACGCAGGAGGATTACTTG	AAAATACAAAATTAGCTGGGCATGGTGGTGCATGCCTGTAATCTGAGCTACTCTGGAGGCTGAGGCAGGAGAATCGCTTG	chr2:178302989-178303068	chr2:178328768-178328847
AGRN	NM_198576	+	chr1:957581-957842	chr1:955754-957580	1827	chr1:957843-970656	12814	NM_198576_intron_0_0_chr1_955754_f(+)	NM_198576_intron_1_0_chr1_957843_f(+)	87.5	24	3	0	1564	1587	11306	11283	0.043	30.1	TGGAGCTGGGGTGGCTGAAGTTGG	TGGGGCTGGGGTGGCTGAGGCTGG	chr1:957317-957340	chr1:969125-969148
AHCTF1	NM_015446	-	chr1:247039339-247040604	chr1:247031114-247039338	8225	chr1:247040605-247048794	8190	NM_015446_intron_11_0_chr1_247031114_r(-)	NM_015446_intron_14_0_chr1_247040605_r(-)	86.408	309	36	5	6896	7199	3937	3630	1.35e-97	351	GCCGGGCGTGGTGGCTCACGCCTGTAATCC-AGCACTTTGGGAGGCCAAGGCGGGCGGATCAC--GAGGTCAGGAGATCGAGACCATCCTGGCCAACATGG-TGAAACCCCGTCTCTACTAAAAATAGAAAAAGTTAGCCAGGCATGGTGGCGGGCGCCTGTAGTCCCAGCTACTCAGCAGGCTGAGGCAGGAGAATGGCGTGAACCCGGGAGGCAGAACTTGCAGTGAGCCGAGATCACACCACTGCACTCCAACCTGGGTGACAGAGCGAGACTCCATCTCAAAAAAAAAAA-AAAAACAAAAAACA	GCTGGGCAAGGAGGTTCATACCTGTAATCCCAGCACTTTGGGAGGCCGAGGCGGGCGGATCACCTGAGGTCAGGAGTTCAAGACCAGCCTGACCAACATGGGTGAAACCCTGTCTCTACTAAAAATACAAAAA-TTAGGTGGGCATGATGGCGGGCACCTGTAATCCCAGCTACTCAGGAGGCTGAGGCAGGAGAATCGCTTGAACCTGGGAGGCAGAGGTTGCAGTGAGCCAAGATCGCACCACTGCACCCCAGCCTGGGTAACAGAGCAAGGCTCCGTCTCAAAAAAAAAAACCAAAAAAAAAAACA	chr1:247032140-247032443	chr1:247044858-247045165
AHCTF1	NM_015446	-	chr1:247076534-247081679	chr1:247071061-247076533	5473	chr1:247081680-247094609	12930	NM_015446_intron_31_0_chr1_247071061_r(-)	NM_015446_intron_34_0_chr1_247081680_r(-)	87.162	296	35	2	1449	1744	1536	1244	2.1e-99	356	AGCTGGGCGCCGTGGCTCATGCCTGGAATCCCAGCACTTTGGGAGGCCAAGGCGGGTGGATCACTTGAGGTCGGGAGTTTGAGACCAGCCTGACCAACATGGAGAAACCCCGTCTCTACTAAAAAATATAAAATTAGCCAGGTGTGGTGGCGCATGCCTCTAATCCCAGCTACTCAGGAGGCTGAGGCAGGAGAATCACTTGAACCTGGGAGGTGGAGGCTGCAGTGAGCCGAGATTGCGCCATTGCATTCCAGCCTGGGCAACAAGAGTGAAACTCCATCTCAAAAAAAAAAAAA	AGCCGGGCGCGGTGGCTCACGCCTGTAATCCCAGCACTCTGGGAGGCCAAGGCGGGCGGATCAC--GAGGTCAGAAGTTCAAGACCAGCCTGGCCAATATGGTGAAACCCCGTCTCTACTAAAAATACAAAAATTAGCCGGGTGTGGTGGCGTGCGCCTGTAATCCCAGCTACTCAGGAGGCTGAGGCAGGAGAATCGCTTGAACCTGGGAGACGGAGGTTGCAGTGAGCCAAGATTGTGCCACTGCACTCCAGCCTGGGCAAC-AGAGCAAGACCCCGTCTCAAAAAAAAAAAAA	chr1:247074790-247075085	chr1:247093074-247093366
AHSA1	NM_012111	+	chr14:77930941-77934851	chr14:77929103-77930940	1838	chr14:77934852-77935419	568	NM_012111_intron_3_0_chr14_77929103_f(+)	NM_012111_intron_7_0_chr14_77934852_f(+)	78.873	213	31	4	548	756	499	297	1.62e-46	176	GGCTGGGCACAGTGGCTCACACCTATAATCCCAGCCCTTTGGGAAGCCGAGGTGGGCGGATCACCTGAGGTCGGGAGTTCGAGACCAGCCTGACCA--ATAGAGAAACCCCATCTCTACTAAAAATACAAAATTAGCCGGGCATGGTGG--TGCATGCTTGTAATCCCAGCTACTCAAGAGGCTGAGGCAGGAGAATTGCTTGAACCCAGGAG	GGCTGGGCGTGGTGGCTCACACCTGTAATCCCAGCACTTTGGCAGGCTGAGGTGGGCGGATCACCAGAGGTCAGGAGTTCCAGACCAGCCTGGCTAACATGGTGAAACTCCATCTCTACT--------AAAATTACGTGGGCGTGGTGGCATGCA--CCTGTAATCCCAGCACTTTGGGAGGCTGAGGCAGGAGGATCACTTGAGCCCAGGAG	chr14:77929650-77929858	chr14:77935148-77935350
AKAP13	NM_001270546	+	chr15:86076815-86087186	:NA-NA	NA	:NA-NA	NA	NM_001270546_intron_0_0_chr15_86163404_f(+)	NM_001270546_intron_24_0_chr15_86279366_f(+)	91.228	285	17	2	13366	13643	2734	2451	9.99e-112	399	TTTTTTTTTTTTTTTTTTTTTTTTGAGACGGAGTCTCTCTTTGTCACCCAGGCTGGAGTGC-------AGTGGCACAATCTCGGCTTACTGCAAGCTGAGCCTCCCGGGTTCACGCCATTCTCCTGCCTCAGCCTCCCGAGTAGCTGGGACTACAGGCGCCCGCCACCACGCCTGGCTAATGTTTTTGTATTTTTAGTAGAGACGGGGTTTCACTGTGTTAGCCAGGATGGTCTCGATCTCCTGACCTCGTGATCTGCCCACCTCGGCCTCCCAAAGTGCTGGGA	TTTTTTTTTTTTTTTTTTTTTTTTGAGACGGAGTCTCGCTCTGTCGCCCAGGCCGGACTGCGGACTGCAGTGGCGCAATCTCGGCTCACTGCAAGCTCCGCCTCCCGGGTTCACGCCATTCTCCTGCCTCAGCCTCCCGAGTAGCTGGGACTACAGGCGCCCGCCACCGCGCCCGGCTAAT-TTTTTGTATTTTTAGTAGAGACGGGGTTTCACCTTGTTAGCCAGGATGGTCTCGATCTCCTGACCTCATGATCCACCCGCCTCGGCCTCCCAAAGTGCTGGGA	:NA-NA	:NA-NA
AKAP13	NM_006738	+	chr15:86076815-86087186	chr15:86064807-86076814	12008	chr15:86087187-86118361	31175	NM_006738_intron_2_0_chr15_86064807_f(+)	NM_006738_intron_4_0_chr15_86087187_f(+)	88.462	312	26	3	5380	5691	26138	25837	2.25e-110	396	TTTTTTTTTTTTTTTTTTGAGAGGGTGTCTCGCTCTGTCGCCCAGGCTGGAGTGCAGTGGCGCGATCTCTGCTCACTGCAAGCTCCGCCTCCTGGGTTCAGGCCATTCTCCTGCCTCAGCCTCCCGAGTTCCCGAGTAGCTGGGACTACAGGCGCCCGCCACCACGCCCGGCTAAGTTTTTGTGTTTTTTAGTAGAGACGGGGTTTCACCGTGTTAGCCAGGATGGTCTTGATCTCCTGACCTCGTGATCCGCCCGCCTTGGCCTCCCACAGTGCTGGGATTACAAGCGTGAGCCACCGCACCCGGCCCTGT	TTTTTTTTTTTTTTTTTTGAGACGGAGTCTCGCTCTGTCGCCCAG-CTGGAGTGCAGTGGCACAATCTCGGCTCACCGCAAGCTCCGCCTCCCAGGTTCACGCCATTCTCCTGCCTCAGCCTCCCAAGT--------AGCTGGGACTACAGGCGCCCGCCACCATGCCCGGCTAATTTTTGGTATTTTT-AGTAGCAACGGGGTTTCACCATGTTAGCCAGGATGGTCTTGATCTCCTGACCTTGTGATCCACCTGCCTTGGCCTCCCAATGTGCTGGGATTACACGAGTGAGCCACCACACCCGGCCCAGT	chr15:86070186-86070497	chr15:86113023-86113324
AKAP13	NM_007200	+	chr15:86076815-86087186	chr15:86064807-86076814	12008	chr15:86087187-86118361	31175	NM_007200_intron_2_0_chr15_86064807_f(+)	NM_007200_intron_4_0_chr15_86087187_f(+)	88.462	312	26	3	5380	5691	26138	25837	2.25e-110	396	TTTTTTTTTTTTTTTTTTGAGAGGGTGTCTCGCTCTGTCGCCCAGGCTGGAGTGCAGTGGCGCGATCTCTGCTCACTGCAAGCTCCGCCTCCTGGGTTCAGGCCATTCTCCTGCCTCAGCCTCCCGAGTTCCCGAGTAGCTGGGACTACAGGCGCCCGCCACCACGCCCGGCTAAGTTTTTGTGTTTTTTAGTAGAGACGGGGTTTCACCGTGTTAGCCAGGATGGTCTTGATCTCCTGACCTCGTGATCCGCCCGCCTTGGCCTCCCACAGTGCTGGGATTACAAGCGTGAGCCACCGCACCCGGCCCTGT	TTTTTTTTTTTTTTTTTTGAGACGGAGTCTCGCTCTGTCGCCCAG-CTGGAGTGCAGTGGCACAATCTCGGCTCACCGCAAGCTCCGCCTCCCAGGTTCACGCCATTCTCCTGCCTCAGCCTCCCAAGT--------AGCTGGGACTACAGGCGCCCGCCACCATGCCCGGCTAATTTTTGGTATTTTT-AGTAGCAACGGGGTTTCACCATGTTAGCCAGGATGGTCTTGATCTCCTGACCTTGTGATCCACCTGCCTTGGCCTCCCAATGTGCTGGGATTACACGAGTGAGCCACCACACCCGGCCCAGT	chr15:86070186-86070497	chr15:86113023-86113324
AKT2	NM_001243027	-	chr19:40761065-40771258	chr19:40748595-40761064	12470	chr19:40771259-40791087	19829	NM_001243027_intron_9_0_chr19_40748595_r(-)	NM_001243027_intron_12_0_chr19_40771259_r(-)	85.121	289	38	2	12003	12286	8811	8523	1.7e-89	324	TTTTTTTTTTTTTTTGAGACGGAGTCTCGCACTGTCACCAGGCTGGAGTGCAGTGGTGCGATCTCTGCTCACTGCACCCTCCGCCTCCCGGGTTCAAGCAATTCTCCTGCCTCAGCCTCCTGAGTAGCTGGGAT--TAGG---CGAATGCCACCCCTGACTAATTTTTGTATTTTTAGTAGAGACGGGGTTTCACCATGTTGGCCAGGCTGGTCTCGAACTCCTGACCTTGTGATCCATCCGCCTCAGCCTCCCAAAGTGCTGGGATTATAGGCATGAGCCACTGCGCC	TTTTTTTTTTTTTTTGAGACAGAGTCTCACTCTGTCGCCAGGCTGGAGTGCAGTAGTGCGATCTTGGCTCACTGCAACCTCTGCTTCCCAGGTTCAAGCAATTCTCCTGTCTCAACCTCCCGAATAGCTAGGATTATAGGCACCCACCACCACACCTGGCTAATTTTTGTATTTTTAGTACAGACAGGGTTTCACCATCTTGGCCAGGCTGGTACTGAACTCCTGACCTCGTGATCCACCCTCCTCGGCCTCCCAAAGTGCTGGGATTACAGGTGTGAACCACCGTGCC	chr19:40748779-40749062	chr19:40782277-40782565
AKT2	NM_001243028	-	chr19:40761065-40771258	chr19:40748595-40761064	12470	chr19:40762962-40791087	28126	NM_001243028_intron_9_0_chr19_40748595_r(-)	NM_001243028_intron_11_0_chr19_40762962_r(-)	85.121	289	38	2	12003	12286	8811	8523	1.7e-89	324	TTTTTTTTTTTTTTTGAGACGGAGTCTCGCACTGTCACCAGGCTGGAGTGCAGTGGTGCGATCTCTGCTCACTGCACCCTCCGCCTCCCGGGTTCAAGCAATTCTCCTGCCTCAGCCTCCTGAGTAGCTGGGAT--TAGG---CGAATGCCACCCCTGACTAATTTTTGTATTTTTAGTAGAGACGGGGTTTCACCATGTTGGCCAGGCTGGTCTCGAACTCCTGACCTTGTGATCCATCCGCCTCAGCCTCCCAAAGTGCTGGGATTATAGGCATGAGCCACTGCGCC	TTTTTTTTTTTTTTTGAGACAGAGTCTCACTCTGTCGCCAGGCTGGAGTGCAGTAGTGCGATCTTGGCTCACTGCAACCTCTGCTTCCCAGGTTCAAGCAATTCTCCTGTCTCAACCTCCCGAATAGCTAGGATTATAGGCACCCACCACCACACCTGGCTAATTTTTGTATTTTTAGTACAGACAGGGTTTCACCATCTTGGCCAGGCTGGTACTGAACTCCTGACCTCGTGATCCACCCTCCTCGGCCTCCCAAAGTGCTGGGATTACAGGTGTGAACCACCGTGCC	chr19:40748779-40749062	chr19:40782277-40782565
AKT2	NM_001626	-	chr19:40761065-40771258	chr19:40748595-40761064	12470	chr19:40771259-40791087	19829	NM_001626_intron_9_0_chr19_40748595_r(-)	NM_001626_intron_12_0_chr19_40771259_r(-)	85.121	289	38	2	12003	12286	8811	8523	1.69e-89	324	TTTTTTTTTTTTTTTGAGACGGAGTCTCGCACTGTCACCAGGCTGGAGTGCAGTGGTGCGATCTCTGCTCACTGCACCCTCCGCCTCCCGGGTTCAAGCAATTCTCCTGCCTCAGCCTCCTGAGTAGCTGGGAT--TAGG---CGAATGCCACCCCTGACTAATTTTTGTATTTTTAGTAGAGACGGGGTTTCACCATGTTGGCCAGGCTGGTCTCGAACTCCTGACCTTGTGATCCATCCGCCTCAGCCTCCCAAAGTGCTGGGATTATAGGCATGAGCCACTGCGCC	TTTTTTTTTTTTTTTGAGACAGAGTCTCACTCTGTCGCCAGGCTGGAGTGCAGTAGTGCGATCTTGGCTCACTGCAACCTCTGCTTCCCAGGTTCAAGCAATTCTCCTGTCTCAACCTCCCGAATAGCTAGGATTATAGGCACCCACCACCACACCTGGCTAATTTTTGTATTTTTAGTACAGACAGGGTTTCACCATCTTGGCCAGGCTGGTACTGAACTCCTGACCTCGTGATCCACCCTCCTCGGCCTCCCAAAGTGCTGGGATTACAGGTGTGAACCACCGTGCC	chr19:40748779-40749062	chr19:40782277-40782565
ALAS1	NM_000688	+	chr3:52238709-52240767	chr3:52238029-52238708	680	chr3:52240768-52242098	1331	NM_000688_intron_4_0_chr3_52238029_f(+)	NM_000688_intron_7_0_chr3_52240768_f(+)	74.403	293	68	4	96	387	540	254	6.67e-48	179	GTAGCTCATACCTGTAATCCCAGCACTTTGGGAGGCTGAAGCGGGAGAAGATCACTTGAGGCCAGGAGTTTGAGGCCAGCCTTGGCAACATAGCAAGACACTATCTCTACCAAAACAGTTTTTTTAATTAGCCAGGCATGATGGCTTGCATCTATAGTCCCAGCTACTCAGGAGGCTAAGGTAGGAAGATTGCTTAAGCCCAAGACTTCAAGGTT-CAGTGAGCTATGATCACGCTATTGCACTCCAGCCTGAATGACAGACAGAGACTCAGTTTCTAGGAAAAACAAAAAAA	GTGGCTCACACCTGTAATTCCAGCTCTTTGGGAGGCTGAGGCGGGC--AGATCACA--AGGTCAGTAGATCGAGACCATCCTAGCTAACATGGTGAAACCCTGTCTCTACTAAAAA--TACAAAAAATTAGCTGGGCGTGGTGGCAGGCGCCTGTAGTCCCAGCTACTCAGGAGGCTGAGGCAGGAGAATGGCGTGAACCCAGGAAGTGGAGCTTGCAGTGAGCCGAGATCACGCCACTGCACTCCAGCCTGGGTGACAGAGGGAGACTCCGTCTCAAAAAAAAAAAAAAAAA	chr3:52238124-52238415	chr3:52241021-52241307
ALAS1	NM_199166	+	chr3:52238709-52240767	chr3:52238029-52238708	680	chr3:52240768-52242098	1331	NM_199166_intron_3_0_chr3_52238029_f(+)	NM_199166_intron_6_0_chr3_52240768_f(+)	74.403	293	68	4	96	387	540	254	6.76e-48	179	GTAGCTCATACCTGTAATCCCAGCACTTTGGGAGGCTGAAGCGGGAGAAGATCACTTGAGGCCAGGAGTTTGAGGCCAGCCTTGGCAACATAGCAAGACACTATCTCTACCAAAACAGTTTTTTTAATTAGCCAGGCATGATGGCTTGCATCTATAGTCCCAGCTACTCAGGAGGCTAAGGTAGGAAGATTGCTTAAGCCCAAGACTTCAAGGTT-CAGTGAGCTATGATCACGCTATTGCACTCCAGCCTGAATGACAGACAGAGACTCAGTTTCTAGGAAAAACAAAAAAA	GTGGCTCACACCTGTAATTCCAGCTCTTTGGGAGGCTGAGGCGGGC--AGATCACA--AGGTCAGTAGATCGAGACCATCCTAGCTAACATGGTGAAACCCTGTCTCTACTAAAAA--TACAAAAAATTAGCTGGGCGTGGTGGCAGGCGCCTGTAGTCCCAGCTACTCAGGAGGCTGAGGCAGGAGAATGGCGTGAACCCAGGAAGTGGAGCTTGCAGTGAGCCGAGATCACGCCACTGCACTCCAGCCTGGGTGACAGAGGGAGACTCCGTCTCAAAAAAAAAAAAAAAAA	chr3:52238124-52238415	chr3:52241021-52241307
ALDH3A2	NM_000382	+	chr17:19554860-19575269	chr17:19552438-19554859	2422	chr17:19575270-19578870	3601	NM_000382_intron_0_0_chr17_19552438_f(+)	NM_000382_intron_8_0_chr17_19575270_f(+)	82.838	303	46	4	1328	1628	1104	806	1.88e-83	300	TTGTTTTTGTTTTTTTTCTTGAGGCGGAGTCTCGCTCTTTCTCCCAGGCCGGACTGCAGTGG--TGCTCTTTTGGCTCACTGCAAGCTCCACCTCCCGGGTTCACACCATTCTCCTGCCTCAGCCTCCCAAGTAGCTGGGACTACAGGCGCCCGCCACCGTGCCCGGCTAATTTTTTGTATTTTTAGTAGAGACGGGGTTTCACTGTGTTAGCCAGGATGGTCTCCATCTCCTGACCTTGTGATCCGCCCGCCTCAGCCTCCCAAAGTGCTGGGATTATAGACGTGAGCCACCGTGCCTGGCC	TTTTTGTTGTTGTTGTTGTTGAGATGGAGTCTCGCTCTATTGCCCAGGCTGGAGTGCAGTGGCATGATCTT--GGCTCACTGCAACCTCCACCTCCCGGGTTCAAGTGATTCTCCTCCCTCAGCCTCCCGAGTAGCTGGGACTACAGGTGCGTGCCACCATGCCTGGCTAAT-TTTTGTATTTTTAGTAGAGACAGGGTTTCACCATATTGGTCAGGCTGGTCTTGAACTCCTGACCTCGTGATTCCCCTGCCTCAGCCTCCCGAAGTGCTAGGATTACAGGTGTGAGCCACTGCGCC-GGCC	chr17:19553765-19554065	chr17:19576075-19576373
ALDH3A2	NM_001031806	+	chr17:19554860-19575269	chr17:19552438-19554859	2422	chr17:19575270-19576463	1194	NM_001031806_intron_0_0_chr17_19552438_f(+)	NM_001031806_intron_8_0_chr17_19575270_f(+)	82.838	303	46	4	1328	1628	1104	806	1.87e-83	300	TTGTTTTTGTTTTTTTTCTTGAGGCGGAGTCTCGCTCTTTCTCCCAGGCCGGACTGCAGTGG--TGCTCTTTTGGCTCACTGCAAGCTCCACCTCCCGGGTTCACACCATTCTCCTGCCTCAGCCTCCCAAGTAGCTGGGACTACAGGCGCCCGCCACCGTGCCCGGCTAATTTTTTGTATTTTTAGTAGAGACGGGGTTTCACTGTGTTAGCCAGGATGGTCTCCATCTCCTGACCTTGTGATCCGCCCGCCTCAGCCTCCCAAAGTGCTGGGATTATAGACGTGAGCCACCGTGCCTGGCC	TTTTTGTTGTTGTTGTTGTTGAGATGGAGTCTCGCTCTATTGCCCAGGCTGGAGTGCAGTGGCATGATCTT--GGCTCACTGCAACCTCCACCTCCCGGGTTCAAGTGATTCTCCTCCCTCAGCCTCCCGAGTAGCTGGGACTACAGGTGCGTGCCACCATGCCTGGCTAAT-TTTTGTATTTTTAGTAGAGACAGGGTTTCACCATATTGGTCAGGCTGGTCTTGAACTCCTGACCTCGTGATTCCCCTGCCTCAGCCTCCCGAAGTGCTAGGATTACAGGTGTGAGCCACTGCGCC-GGCC	chr17:19553765-19554065	chr17:19576075-19576373
ALDH7A1	NM_001182	-	chr5:125911112-125929096	chr5:125906552-125911111	4560	chr5:125929097-125930698	1602	NM_001182_intron_10_0_chr5_125906552_r(-)	NM_001182_intron_16_0_chr5_125929097_r(-)	84.053	301	43	4	1703	1998	566	266	1.09e-86	313	TTTTTTCTTTTTTTTTTTTTTGAGACTGAGTCTTGCTCT-GTCAC-CAGGCTAGAGTGCAGTGGTGCGATCTCGGCTCACTGAAACCTCTGCCTCCCGGGTTCAAGCGATTCTCCTGCTTCAGCCTCCCGAGTGGCTGGGACTACAGGTGTGCGCCACCACGCCCGGCTAATTT-TTTGTATTTTAGTAGAGATGGGGTTTCACCATGTTGGCCAGGATGGTCTCGATCTCCTGACCTC--GTGATCTGCCCGCCTCAGCCTCCCAAAGTGCTGGGATTACAGGTGTGAGCCACCGTGCCC	TTTTTTTTTTTTTTTTTTTTTGAGACGGAATTTCGCTCTTGTTGCTCAGGCTGGAGTGCAATGGCACGATCTCGGCTCACTACGACCTCCACCTCCCGGGTTCAAGCGATTCTCCTGCCTCAGCCTCCCTAGTAGCTGGGATTACAGGCATGCGCCACCACGCCCGGCTATTTTGTATTTTTTTTAGTAGAGACAAGGTTTCTCCATGTCGGTCAGGCTGGTCTTGAACTCGCTACCTCAGGTGATCCGCCCGCCTAGGCCTCCCAAAGTGCTGGGATTACAGGGGTGAGCCACCGCGCCC	chr5:125909114-125909409	chr5:125930133-125930433
ALDH7A1	NM_001201377	-	chr5:125911112-125929096	chr5:125906552-125911111	4560	chr5:125929097-125930698	1602	NM_001201377_intron_10_0_chr5_125906552_r(-)	NM_001201377_intron_16_0_chr5_125929097_r(-)	84.053	301	43	4	1703	1998	566	266	1.09e-86	313	TTTTTTCTTTTTTTTTTTTTTGAGACTGAGTCTTGCTCT-GTCAC-CAGGCTAGAGTGCAGTGGTGCGATCTCGGCTCACTGAAACCTCTGCCTCCCGGGTTCAAGCGATTCTCCTGCTTCAGCCTCCCGAGTGGCTGGGACTACAGGTGTGCGCCACCACGCCCGGCTAATTT-TTTGTATTTTAGTAGAGATGGGGTTTCACCATGTTGGCCAGGATGGTCTCGATCTCCTGACCTC--GTGATCTGCCCGCCTCAGCCTCCCAAAGTGCTGGGATTACAGGTGTGAGCCACCGTGCCC	TTTTTTTTTTTTTTTTTTTTTGAGACGGAATTTCGCTCTTGTTGCTCAGGCTGGAGTGCAATGGCACGATCTCGGCTCACTACGACCTCCACCTCCCGGGTTCAAGCGATTCTCCTGCCTCAGCCTCCCTAGTAGCTGGGATTACAGGCATGCGCCACCACGCCCGGCTATTTTGTATTTTTTTTAGTAGAGACAAGGTTTCTCCATGTCGGTCAGGCTGGTCTTGAACTCGCTACCTCAGGTGATCCGCCCGCCTAGGCCTCCCAAAGTGCTGGGATTACAGGGGTGAGCCACCGCGCCC	chr5:125909114-125909409	chr5:125930133-125930433
ALDH7A1	NM_001202404	-	chr5:125911112-125929096	chr5:125906552-125911111	4560	chr5:125929097-125930698	1602	NM_001202404_intron_8_0_chr5_125906552_r(-)	NM_001202404_intron_14_0_chr5_125929097_r(-)	84.053	301	43	4	1703	1998	566	266	1.09e-86	313	TTTTTTCTTTTTTTTTTTTTTGAGACTGAGTCTTGCTCT-GTCAC-CAGGCTAGAGTGCAGTGGTGCGATCTCGGCTCACTGAAACCTCTGCCTCCCGGGTTCAAGCGATTCTCCTGCTTCAGCCTCCCGAGTGGCTGGGACTACAGGTGTGCGCCACCACGCCCGGCTAATTT-TTTGTATTTTAGTAGAGATGGGGTTTCACCATGTTGGCCAGGATGGTCTCGATCTCCTGACCTC--GTGATCTGCCCGCCTCAGCCTCCCAAAGTGCTGGGATTACAGGTGTGAGCCACCGTGCCC	TTTTTTTTTTTTTTTTTTTTTGAGACGGAATTTCGCTCTTGTTGCTCAGGCTGGAGTGCAATGGCACGATCTCGGCTCACTACGACCTCCACCTCCCGGGTTCAAGCGATTCTCCTGCCTCAGCCTCCCTAGTAGCTGGGATTACAGGCATGCGCCACCACGCCCGGCTATTTTGTATTTTTTTTAGTAGAGACAAGGTTTCTCCATGTCGGTCAGGCTGGTCTTGAACTCGCTACCTCAGGTGATCCGCCCGCCTAGGCCTCCCAAAGTGCTGGGATTACAGGGGTGAGCCACCGCGCCC	chr5:125909114-125909409	chr5:125930133-125930433
AMOTL1	NM_130847	+	chr11:94528177-94533477	chr11:94501727-94528176	26450	chr11:94533478-94554695	21218	NM_130847_intron_0_0_chr11_94501727_f(+)	NM_130847_intron_2_0_chr11_94533478_f(+)	86.306	314	34	6	12997	13303	8958	8647	4.25e-98	354	GCCGGGTGCGGTGGCTCACGCCTGTAATCCCAGCACTTTGGGAGGCCGAGGTGG-TGGATCAC--GAGGTCAGGAGATCGAGACCATCCTGGCCAACATGGTGAAACCCCGTCTCTACTAAAAATACAAAAATTACCTGGGTGTGGTGGTGCATGC--CTGTAATCCTAGCTACTCAGGAGACTGAGGCAGGAGAATCGCTTGAACCTGGGAGGCAGAGGTTGCAGTGAGCCGAGATCGTGCCACTGCACTCCAGCCT-GGTGACATAGCGAGACTCCGTCTC-AAAAAGAAGAAAAAAAAAAAAAGAAAAAAA	GCCAGGCGCAGTGGCTCATGCTTGTAATCCCAACACTTTGGGAGGCCGAGGTGGGTGGATCACTTGAGGTCAGGAGTTCGAGACCAGCCTGATCAACATGGTAAAACTCCATCTCTACTAAAAATACAAAAATTAGCCAGGTGTGGTGG--CATGCACCTGTAGTCCCAGCTACTTGGGAGGCTGAGGTAGGAGAATCACTTGAACCCGGGAGGCAGAGGTTGCAGTGAGCTGAGATCGAGCCACTGCACTCCAGCCTGGGCAACAAAGTGAGACTCCATCTCAAAAAAAAAAAAAAAAAAAAAAAGAAAGAAA	chr11:94514723-94515029	chr11:94542124-94542435
AMOTL2	NM_016201	-	chr3:134078125-134085269	chr3:134077562-134078124	563	chr3:134085270-134086338	1069	NM_016201_intron_1_0_chr3_134077562_r(-)	NM_016201_intron_6_0_chr3_134085270_r(-)	93.75	16	1	0	473	488	21	6	0.28	24.7	TGAATCCCCAGCAGGG	TGAAGCCCCAGCAGGG	chr3:134077637-134077652	chr3:134086318-134086333
ANAPC7	NM_001137664	-	chr12:110819557-110834257	chr12:110815423-110819556	4134	chr12:110834258-110841331	7074	NM_001137664_intron_1_0_chr12_110815423_r(-)	NM_001137664_intron_8_0_chr12_110834258_r(-)	85.467	289	38	1	1387	1671	7013	6725	1.97e-92	331	TTTTTATTTTTATTTGAGATAGAGTCTCACTCTGTCACCCAGGCTGGAGTGCAGTGGTGCAATCTCAGCTCACTGCAACCTCCACTTGCCGGGTTTAAGTGATTCTCCTGCTTCAGCCTCCTGAGTAGCTGGGATTACAGGCATACACCACCACACCCAGCTCATTTTTG----TATTTTTAGTAGAGATGGGGTTTCGCCATGTTAGCCAGGCTGGTCCCGAACTCCTGGGCTTAAGTGATCTGCCCAATTCAGCCTCCTAAAGTGCTGGGATTACAGACGTGAACCA	TTCTTTTTTTTTTTTGAAATAGATTCTCACTCTGTCACCCAGGCTGGAGTGCAGTGGCACGATCTCGGCTCACTGCAACCTCCACCTCCCGGGTTCAAGTGATTCTCCTTCCTCAGCCTCCCGAGTAGCTGAGATTACAGGCACATGGCACCACACCCAGCTAATTTTTGTTTTTTTTTTTAGTAGACATGGGGTTTCGCCATGTTAGCCAGGCTGGTCTCAAACTCCCGACCTCAAGTGATCTACCTGCGTCGGCCTCCCAAAGTGCTGGGATTACAGGCGTGAGCCA	chr12:110817886-110818170	chr12:110834319-110834607
ANAPC7	NM_016238	-	chr12:110819557-110834257	chr12:110815423-110819556	4134	chr12:110834258-110841331	7074	NM_016238_intron_2_0_chr12_110815423_r(-)	NM_016238_intron_9_0_chr12_110834258_r(-)	85.467	289	38	1	1387	1671	7013	6725	2.1e-92	331	TTTTTATTTTTATTTGAGATAGAGTCTCACTCTGTCACCCAGGCTGGAGTGCAGTGGTGCAATCTCAGCTCACTGCAACCTCCACTTGCCGGGTTTAAGTGATTCTCCTGCTTCAGCCTCCTGAGTAGCTGGGATTACAGGCATACACCACCACACCCAGCTCATTTTTG----TATTTTTAGTAGAGATGGGGTTTCGCCATGTTAGCCAGGCTGGTCCCGAACTCCTGGGCTTAAGTGATCTGCCCAATTCAGCCTCCTAAAGTGCTGGGATTACAGACGTGAACCA	TTCTTTTTTTTTTTTGAAATAGATTCTCACTCTGTCACCCAGGCTGGAGTGCAGTGGCACGATCTCGGCTCACTGCAACCTCCACCTCCCGGGTTCAAGTGATTCTCCTTCCTCAGCCTCCCGAGTAGCTGAGATTACAGGCACATGGCACCACACCCAGCTAATTTTTGTTTTTTTTTTTAGTAGACATGGGGTTTCGCCATGTTAGCCAGGCTGGTCTCAAACTCCCGACCTCAAGTGATCTACCTGCGTCGGCCTCCCAAAGTGCTGGGATTACAGGCGTGAGCCA	chr12:110817886-110818170	chr12:110834319-110834607
ANKH	NM_054027	-	chr5:14741936-14758707	chr5:14716945-14741935	24991	chr5:14758708-14769083	10376	NM_054027_intron_3_0_chr5_14716945_r(-)	NM_054027_intron_9_0_chr5_14758708_r(-)	83.067	313	46	4	19869	20176	7222	6912	5.64e-86	315	CCACTTTTTTTTTTTTTTTTTTTTTTTTTGAGACGGAGTCTCGCTCTGTC--GCCCAGGCTGGAGTGCAGTGGCATGATCTCAGCTCACTGCAAGCTCCGCCTCCCCGATTCACGCCATTCTCCTGCCTCAGCCTCACGAGTAGCTGGGACTACAGGCGCCTGCCACCATGCCTGGCTAATTTTTTGTATTTTTAGTAGAGATGGGGTTTCACCGTGTTAGCCAGGATGGTCTCGATCTCCTGACCT--TGTGATCCTCCCACCTTGGCCTCCCAAAGTGCT-GGATTACAGGCATGAGCCACCACGCCCAGC	CCCCTTTTGCCTTTTTTTTTTTTTCCTTTGAGACAGAGTCTCGCTCTGTCTCGCCCAGGGTGGAATGCAGTGGCGCAATCTCAGCTCACTGCAACCTCCACCTCCTGGGTTCAAGCAATTCTCCTGTCTCAGCCTCCCAAGTAGCTGGGACTACAGACGTGTGCCACCACACCTAGCTAA--TTTTGTATTTTTAGTAGAGATGGGGTTTCACCATGTTGGCCAGGCTGGTCTTGAACTCCTGTCCTCAGGTGATCCACCTGCCTCAGCCTCCCAAAGTGCTGGGATTATAGGCGTTAGTCACCGCACCCAGC	chr5:14721760-14722067	chr5:14761862-14762172
ANKHD1	NM_001197030	+	chr5:139818046-139825560	chr5:139815843-139818045	2203	chr5:139825561-139828795	3235	NM_001197030_intron_1_0_chr5_139815843_f(+)	NM_001197030_intron_5_0_chr5_139825561_f(+)	80.872	298	45	2	1165	1453	693	399	1.26e-77	282	GCTGGGCGCCATGGCTCATGCCTGTAATCCCAGCACTTCGGGAGGCC---------GAGGCAGGTGGATCACTTGAGGTCAGGACTTCGAGACCAGCCTGGCCCACATGGTGAAACCTCGTCTTTACTAAAAAAAATACAAAAATTAACTGGGCGTGGCGGCGCACCCCTGTAATCCCAGCTACTCGAGAGGCTGAGGCAGGAGAATCGCTTGAACCCAGAAGGCGGAGGTTGCAGTGAGTTGGGATTGTGCCACTGCACTTCAGTCTGGGTGACAGAGCAAGACTCCGTCTCAAAAA	GCTGGGTGTGCTGGCTCACGCCTGTAATCCCAGCACTTTGGGAGGCTTGGGAGGCTGAGGCAGGAGGATCACTTGAGGTCAGGAGTTCAAGACCAGCCTGGCCAACATAGTGAAACCCTATCTCTACTAAAAA---TACAAAAATTAGCCAGGCATGGTGGTGCATGCCTGTAGTCCCAGCTACTTGGGAGGCTGAGGTACGAGAATCACTTGAGCCCAGGAGGCAGAGGTTGCAGTGGGCTGAGTTCGCGCCACTGCACTCCAGCCTGGGTGACAGAGCGACATTCTGTCTCAAAAA	chr5:139817007-139817295	chr5:139825959-139826253
ANKHD1	NM_017747	+	chr5:139818046-139825560	chr5:139815843-139818045	2203	chr5:139825561-139828795	3235	NM_017747_intron_1_0_chr5_139815843_f(+)	NM_017747_intron_5_0_chr5_139825561_f(+)	80.872	298	45	2	1165	1453	693	399	2.37e-77	282	GCTGGGCGCCATGGCTCATGCCTGTAATCCCAGCACTTCGGGAGGCC---------GAGGCAGGTGGATCACTTGAGGTCAGGACTTCGAGACCAGCCTGGCCCACATGGTGAAACCTCGTCTTTACTAAAAAAAATACAAAAATTAACTGGGCGTGGCGGCGCACCCCTGTAATCCCAGCTACTCGAGAGGCTGAGGCAGGAGAATCGCTTGAACCCAGAAGGCGGAGGTTGCAGTGAGTTGGGATTGTGCCACTGCACTTCAGTCTGGGTGACAGAGCAAGACTCCGTCTCAAAAA	GCTGGGTGTGCTGGCTCACGCCTGTAATCCCAGCACTTTGGGAGGCTTGGGAGGCTGAGGCAGGAGGATCACTTGAGGTCAGGAGTTCAAGACCAGCCTGGCCAACATAGTGAAACCCTATCTCTACTAAAAA---TACAAAAATTAGCCAGGCATGGTGGTGCATGCCTGTAGTCCCAGCTACTTGGGAGGCTGAGGTACGAGAATCACTTGAGCCCAGGAGGCAGAGGTTGCAGTGGGCTGAGTTCGCGCCACTGCACTCCAGCCTGGGTGACAGAGCGACATTCTGTCTCAAAAA	chr5:139817007-139817295	chr5:139825959-139826253
ANKHD1	NM_017978	+	chr5:139818046-139825560	chr5:139815843-139818078	2236	chr5:139825561-139828795	3235	NM_017978_intron_1_0_chr5_139815843_f(+)	NM_017978_intron_5_0_chr5_139825561_f(+)	80.872	298	45	2	1165	1453	693	399	1.27e-77	282	GCTGGGCGCCATGGCTCATGCCTGTAATCCCAGCACTTCGGGAGGCC---------GAGGCAGGTGGATCACTTGAGGTCAGGACTTCGAGACCAGCCTGGCCCACATGGTGAAACCTCGTCTTTACTAAAAAAAATACAAAAATTAACTGGGCGTGGCGGCGCACCCCTGTAATCCCAGCTACTCGAGAGGCTGAGGCAGGAGAATCGCTTGAACCCAGAAGGCGGAGGTTGCAGTGAGTTGGGATTGTGCCACTGCACTTCAGTCTGGGTGACAGAGCAAGACTCCGTCTCAAAAA	GCTGGGTGTGCTGGCTCACGCCTGTAATCCCAGCACTTTGGGAGGCTTGGGAGGCTGAGGCAGGAGGATCACTTGAGGTCAGGAGTTCAAGACCAGCCTGGCCAACATAGTGAAACCCTATCTCTACTAAAAA---TACAAAAATTAGCCAGGCATGGTGGTGCATGCCTGTAGTCCCAGCTACTTGGGAGGCTGAGGTACGAGAATCACTTGAGCCCAGGAGGCAGAGGTTGCAGTGGGCTGAGTTCGCGCCACTGCACTCCAGCCTGGGTGACAGAGCGACATTCTGTCTCAAAAA	chr5:139817007-139817295	chr5:139825959-139826253
ANKHD1	NM_024668	+	chr5:139818046-139825560	chr5:139815843-139818045	2203	chr5:139825561-139828795	3235	NM_024668_intron_1_0_chr5_139815843_f(+)	NM_024668_intron_5_0_chr5_139825561_f(+)	80.872	298	45	2	1165	1453	693	399	1.26e-77	282	GCTGGGCGCCATGGCTCATGCCTGTAATCCCAGCACTTCGGGAGGCC---------GAGGCAGGTGGATCACTTGAGGTCAGGACTTCGAGACCAGCCTGGCCCACATGGTGAAACCTCGTCTTTACTAAAAAAAATACAAAAATTAACTGGGCGTGGCGGCGCACCCCTGTAATCCCAGCTACTCGAGAGGCTGAGGCAGGAGAATCGCTTGAACCCAGAAGGCGGAGGTTGCAGTGAGTTGGGATTGTGCCACTGCACTTCAGTCTGGGTGACAGAGCAAGACTCCGTCTCAAAAA	GCTGGGTGTGCTGGCTCACGCCTGTAATCCCAGCACTTTGGGAGGCTTGGGAGGCTGAGGCAGGAGGATCACTTGAGGTCAGGAGTTCAAGACCAGCCTGGCCAACATAGTGAAACCCTATCTCTACTAAAAA---TACAAAAATTAGCCAGGCATGGTGGTGCATGCCTGTAGTCCCAGCTACTTGGGAGGCTGAGGTACGAGAATCACTTGAGCCCAGGAGGCAGAGGTTGCAGTGGGCTGAGTTCGCGCCACTGCACTCCAGCCTGGGTGACAGAGCGACATTCTGTCTCAAAAA	chr5:139817007-139817295	chr5:139825959-139826253
ANKHD1	NM_001197030	+	chr5:139819704-139825560	chr5:139818203-139819703	1501	chr5:139825561-139828795	3235	NM_001197030_intron_2_0_chr5_139818203_f(+)	NM_001197030_intron_5_0_chr5_139825561_f(+)	81.145	297	44	5	771	1065	1228	942	1.54e-74	271	AGGCCAGGCATGGTGGCTCATGTTTGTAACCA-AGCACTTTGGGAGGCCAAGGTAGGTGGATCACTTCAGGCCAGGAGTTCAAGACCAGCCTGGACAACATGGTGAAAACGCATCTCTCCTAAAAATACAAAAATTAGCCAGCTGTGGTGGCACACATCTGTAATCCCAGCTACTTGAGAGGCTAAGACACAAGAATCACTTGAACCTGGGAGGTGGAGGTTGCAGTGAGCCAAGATTGTGCCACTGCATTCCAGCCTGGGCAAC-AGAGTGAGACTCTGTCTCAAAACCAAAACAA	AGGCCAGGCACGGTGGTTCATGCCTGTAACCCCAGCACTTTAGGAGGCCAAGGCAGGTGGATCATTTGAGGTCAGGAG------ACCAGACTGACTAATATGATGAAACCCTGTCTCTACTAAAAATACAAAAATTAGCCAGACATG-TGGCATGCACCTGTAATACCAGCTACTAGGGAGGCTGAGACAGGAGAATCACTTGAACCCGGGAGGCGGAAGTTGCAGTGAGCCAAGATCACACCATTGCACTCCAGCCTGGGCAACAAGAGTGAAACTCCGTCTCAAA---AAAACAA	chr5:139818973-139819267	chr5:139826502-139826788
ANKHD1	NM_017747	+	chr5:139819704-139825560	chr5:139818203-139819703	1501	chr5:139825561-139828795	3235	NM_017747_intron_2_0_chr5_139818203_f(+)	NM_017747_intron_5_0_chr5_139825561_f(+)	81.145	297	44	5	771	1065	1228	942	2.91e-74	271	AGGCCAGGCATGGTGGCTCATGTTTGTAACCA-AGCACTTTGGGAGGCCAAGGTAGGTGGATCACTTCAGGCCAGGAGTTCAAGACCAGCCTGGACAACATGGTGAAAACGCATCTCTCCTAAAAATACAAAAATTAGCCAGCTGTGGTGGCACACATCTGTAATCCCAGCTACTTGAGAGGCTAAGACACAAGAATCACTTGAACCTGGGAGGTGGAGGTTGCAGTGAGCCAAGATTGTGCCACTGCATTCCAGCCTGGGCAAC-AGAGTGAGACTCTGTCTCAAAACCAAAACAA	AGGCCAGGCACGGTGGTTCATGCCTGTAACCCCAGCACTTTAGGAGGCCAAGGCAGGTGGATCATTTGAGGTCAGGAG------ACCAGACTGACTAATATGATGAAACCCTGTCTCTACTAAAAATACAAAAATTAGCCAGACATG-TGGCATGCACCTGTAATACCAGCTACTAGGGAGGCTGAGACAGGAGAATCACTTGAACCCGGGAGGCGGAAGTTGCAGTGAGCCAAGATCACACCATTGCACTCCAGCCTGGGCAACAAGAGTGAAACTCCGTCTCAAA---AAAACAA	chr5:139818973-139819267	chr5:139826502-139826788
ANKHD1	NM_017978	+	chr5:139819704-139825560	chr5:139818203-139819703	1501	chr5:139825561-139828795	3235	NM_017978_intron_2_0_chr5_139818203_f(+)	NM_017978_intron_5_0_chr5_139825561_f(+)	81.145	297	44	5	771	1065	1228	942	1.54e-74	271	AGGCCAGGCATGGTGGCTCATGTTTGTAACCA-AGCACTTTGGGAGGCCAAGGTAGGTGGATCACTTCAGGCCAGGAGTTCAAGACCAGCCTGGACAACATGGTGAAAACGCATCTCTCCTAAAAATACAAAAATTAGCCAGCTGTGGTGGCACACATCTGTAATCCCAGCTACTTGAGAGGCTAAGACACAAGAATCACTTGAACCTGGGAGGTGGAGGTTGCAGTGAGCCAAGATTGTGCCACTGCATTCCAGCCTGGGCAAC-AGAGTGAGACTCTGTCTCAAAACCAAAACAA	AGGCCAGGCACGGTGGTTCATGCCTGTAACCCCAGCACTTTAGGAGGCCAAGGCAGGTGGATCATTTGAGGTCAGGAG------ACCAGACTGACTAATATGATGAAACCCTGTCTCTACTAAAAATACAAAAATTAGCCAGACATG-TGGCATGCACCTGTAATACCAGCTACTAGGGAGGCTGAGACAGGAGAATCACTTGAACCCGGGAGGCGGAAGTTGCAGTGAGCCAAGATCACACCATTGCACTCCAGCCTGGGCAACAAGAGTGAAACTCCGTCTCAAA---AAAACAA	chr5:139818973-139819267	chr5:139826502-139826788
ANKHD1	NM_024668	+	chr5:139819704-139825560	chr5:139818203-139819703	1501	chr5:139825561-139828795	3235	NM_024668_intron_2_0_chr5_139818203_f(+)	NM_024668_intron_5_0_chr5_139825561_f(+)	81.145	297	44	5	771	1065	1228	942	1.54e-74	271	AGGCCAGGCATGGTGGCTCATGTTTGTAACCA-AGCACTTTGGGAGGCCAAGGTAGGTGGATCACTTCAGGCCAGGAGTTCAAGACCAGCCTGGACAACATGGTGAAAACGCATCTCTCCTAAAAATACAAAAATTAGCCAGCTGTGGTGGCACACATCTGTAATCCCAGCTACTTGAGAGGCTAAGACACAAGAATCACTTGAACCTGGGAGGTGGAGGTTGCAGTGAGCCAAGATTGTGCCACTGCATTCCAGCCTGGGCAAC-AGAGTGAGACTCTGTCTCAAAACCAAAACAA	AGGCCAGGCACGGTGGTTCATGCCTGTAACCCCAGCACTTTAGGAGGCCAAGGCAGGTGGATCATTTGAGGTCAGGAG------ACCAGACTGACTAATATGATGAAACCCTGTCTCTACTAAAAATACAAAAATTAGCCAGACATG-TGGCATGCACCTGTAATACCAGCTACTAGGGAGGCTGAGACAGGAGAATCACTTGAACCCGGGAGGCGGAAGTTGCAGTGAGCCAAGATCACACCATTGCACTCCAGCCTGGGCAACAAGAGTGAAACTCCGTCTCAAA---AAAACAA	chr5:139818973-139819267	chr5:139826502-139826788
ANKIB1	NM_019004	+	chr7:91972338-91981956	chr7:91957215-91972337	15123	chr7:91981957-91991498	9542	NM_019004_intron_4_0_chr7_91957215_f(+)	NM_019004_intron_8_0_chr7_91981957_f(+)	88.779	303	32	2	10730	11030	9468	9166	6.17e-108	387	GGCCGGGTGTGGTGGCTCATGCCTGTAATCCCAGCACTTTGGGAGGCCAAGGCGGGCAGATAACCTGAGGTCAGGAGTTCAAGACCAGCCTGGCCAACATGGTGAAACCCCATCTCTACTAAAAATACA-AAAATTAGCTGGGCGTGGTGGTGGGCGCCTGTAGTCCCAGCTACTTGGGAGGCTGAGGCAGGAGAATTGCTTGAACCTGGGAGGCAGAGGTTGCAGTGAGCTGAGATCGCACCACTGCACTCCAGCCTGGGCGAC-AGAGTGAGACTCCATCTCAAAAAAAAAAAAAAAAAAA	GGCCGGGCGTGGTGGCTCATGCCTGTAATCCCAGCACTTTGGGAGGCCAAGGCGGGTGGATCACCTGAGGTCAGGAGTTCGAGACCAGCCTGGCCAATATGGTGAAACCCCGTCTCTACTAAAAATACAAAAAATTAGTCGGGCGTGGTGGCACATGCCTATAATCCCAGCTACTCAGGAGGCTGACGCAGGAGAAACGCTTGAACCTGGGAGGTGGAGGTTGCAGTGAGCCGAGATTGCACCATTGCACTCCAGCCTGGGGAACAAGAGTGAAACTCCATTTAAAAAAAAAAAACAAAAAAA	chr7:91967944-91968244	chr7:91991122-91991424
ANKLE2	NM_015114	-	chr12:133310971-133312098	chr12:133306857-133310970	4114	chr12:133312099-133313478	1380	NM_015114_intron_2_0_chr12_133306857_r(-)	NM_015114_intron_4_0_chr12_133312099_r(-)	83.682	239	30	2	136	374	928	699	1.51e-69	255	TTTTTGAGACGGAACCTCTCTTTGTTACCCAAGCTGGAGTGCAGTGGCGCAATCTTGGCTCACTGCAACCTCCACCTCCTGGGTTCAAGCGATTCTTCTGCCTCAGCCTCCTGAGTAGCTGGGACTACAGGCGCCCGCCACCACGCCTGGCTAATTTTCGTATTTTTTTTTTTTTTAGTGGAGATGCGGTTTCACCGTATTGACCAGGCTGGTCTCGAACTCCTGACCTCGTGATCCAC	TTTTGGAGACGGAGTCTCGCTCTGTCGCCCAGGCTGGAGTGCAGTGGTACGATCTCGGCTCACTGCAAGCTCCACCTCCGGGGTTCAGGCCATTCTCCTGCCTCAGCCTCCCGAGTAGCTGGGACTATAGGCGCCCACCACCACGCCCGGCTA--------ATTTTTTGTATTTTTAGTAGAGACG-GGTTTCACCGTGTTAGCCAGGATGGTCTCGATCTCCTGACCTCGTGATCCAC	chr12:133310597-133310835	chr12:133312551-133312780
ANKLE2	NM_015114	-	chr12:133318005-133331719	chr12:133313652-133318004	4353	chr12:133331720-133338203	6484	NM_015114_intron_5_0_chr12_133313652_r(-)	NM_015114_intron_11_0_chr12_133331720_r(-)	75.817	612	118	5	3366	3973	6356	5771	1.94e-125	441	GGCTGGGCACAGCGGCCCACACCTGTAATCCCAGAACTTTTGGAGGTGGAGGTGGAATGATCACTTGCATCCAGCAGTTCGAGACCAGCCTGGGCAACAGAGCAAGACCCCATCTCTACAAAAAGTA---AAAATTAGCCGGGTGTGGTGGCGCATGCCTGTGGTCCCAGCTACTCAAGAGGCTGAGGTGGGAGGATCCCTTGAGCCTGGGAGTTCGAGGCTGCAGTGAGCCATGATTGCACCACAGCACTCCAGCCTGGGTGACA-GAATGAGACTCTGTCTGAAACTAAGAGGAGAAAAAAAGGAGAGAAGGAATAAAATATTACTTTTTTTTGTTTTTTTGAGACAGATTCTCACTCTGTCGCTCAGGCTGGAGTGCAGTGGCGTGATCTCGGCTC…	GGCTGGACGCGGTGGCTCACGCCTGTAATCCCAGCATTTTGGGAGGCTGAGGCGGGCGGATCATCTGAGGTCAGGAGTTCGAGACCAGCCCGGCCAACATGGTGAAACCACGTCTCTACTGAAAATACAAAAAATTAGCCGGGTGTGGTGGCGGATGCCTGTAATCCCAGCTACTTGGGAGGCTGAGGCTGGAGAATCGCTTGAACCCAGGAGGCGGAGGCTGCAATTAGCCGAGATCACACCCCTGCACTCCAGCTTAGACAACAAGAGCGAAACTCCAGCTCAAA----------AAAAAAA------AAAGAAT----------TTTTCTTTTTTTTTTCGAGATGGTGTCTCCCTCTGTCGCACAGGCTGGAGTGCAGTGGTGCTATCGCAGCTC…	chr12:133314032-133314639	chr12:133331848-133332433
ANKLE2	NM_015114	-	chr12:133319740-133331719	chr12:133318072-133319739	1668	chr12:133331720-133338203	6484	NM_015114_intron_6_0_chr12_133318072_r(-)	NM_015114_intron_11_0_chr12_133331720_r(-)	100	12	0	0	860	871	3223	3212	6.5	22.9	AAAAAGAATAAA	AAAAAGAATAAA	chr12:133318869-133318880	chr12:133334981-133334992
ANKLE2	NM_015114	-	chr12:133327229-133331719	chr12:133324918-133327228	2311	chr12:133331720-133338203	6484	NM_015114_intron_9_0_chr12_133324918_r(-)	NM_015114_intron_11_0_chr12_133331720_r(-)	88.364	275	32	0	1188	1462	1766	1492	4.09e-99	352	GGCCGGGCGAGGTGGCTCACGCCTGTGATCCCAGCACTTTGGGAGGCTGAGGCGGGTGGATCATCTCAGGTCAGGAGTTTGAGACCAGCCTGGCCTACATGGTGAAACCCCGTCTCTATTAAAAATACGAAAATTAGCTGGCCGTGGTGGCAGGTGCCTGTAATCCCAGCTACTTGGGAGGCTGAGGCAGGAGAATTGCTTGAAACTGGAAGGCGGAGGTTGCAGTGAGCTGAGATCGCGCCACTGCACTCCAGCCTGGGCGAAAGAGCAAAACT	GGCCCGGTGCGATGGCTCACACCTGTAATCCCAGCATTTTGGGAAGCTGAGGCAGGTGGATCACCTGAGGTCAGGAATTCGAGACCATCCTGGCCAACATGGTGAAACCCCGTCTCTATTAAAAATACAAAAATTAGCCGGGCGTGGTGGCAGGCGCCTGTAATCCCAGCTACTCGGGAGGCTGATGCAGGAGAATCGCTTGAACCCGGGAGGCGGAGCTTGCAGTGAGCCGAGATCGCGCCACTGCACTCCAGCCTGGGCCACAGGGCGAGACT	chr12:133325767-133326041	chr12:133336438-133336712
ANKRD11	NM_001256182	-	chr16:89371614-89484776	chr16:89357592-89371613	14022	chr16:89484777-89497663	12887	NM_001256182_intron_8_0_chr16_89357592_r(-)	NM_001256182_intron_11_0_chr16_89484777_r(-)	83.276	293	48	1	2657	2948	2641	2349	7.69e-83	304	GCCAGGCGCGGTGGCTCACGGCTGTAATCCCAGTACTTTGGGAGGCCGAGGCGGGCAGATCACAAGGTCAGGAGTTCGAGACCAGCCTGACCAACATGAAGAAACCCTGTCGCTACTAAAAATACAAAAATTAGCCAGGTGTGGCGGCGGGTGCCTGTAATCCCAGCTACTCGGGAGGCTGAGGCAGGAGAATTGCGTGAACCCAATAGGTGGAGGTTGCAGTGAGCCAAGATTGCGCCATTGCACTCCAGCCT-GGCAACAGAGCAAGACTCCGTCTCTAAATAAATAAATA	GCCAGGCATGGTGGCCCATGCCTGTAATCCCAGCACTTTGGGAGGCCGAAGTGGATGGATCACGAAGTCAGGAGTTCGAGACCAGCCTGGCCAACATAGTGAAACCCCGTCTCCACTAAAAATACAAAAATTAGCCAGGCATGGTGGCAGGCGCCTGTAGTCCCAGCTACTCAGGAGGCTAAGGCAGGAGAATCACTTGAACCCAGGAGGCGGAGCTTGCAGTAAGCCAAGATCGTGCCAATGCATTATAGCCTGGGCAACAGAGCAAGACTCCACCTCAAAAAATAAAAATA	chr16:89368666-89368957	chr16:89495023-89495315
ANKRD11	NM_001256183	-	chr16:89371614-89484776	chr16:89357592-89371613	14022	chr16:89484777-89556652	71876	NM_001256183_intron_8_0_chr16_89357592_r(-)	NM_001256183_intron_11_0_chr16_89484777_r(-)	88.364	275	29	3	2657	2929	2750	2477	3.06e-94	342	GCCAGGCGCGGTGGCTCACGGCTGTAATCCCAGTACTTTGGGAGGCCGAGGCGGGCAGATCACAAGGTCAGGAGTTCGAGACCAGCCTGACCAACATGAAGAAACCCTGTCGCTACTAAAAATACAAAAATTAGCCAGGTGTGGCGGCGGGTGCCTGTAATCCCAGCTACTCGGGAGGCTGAGGCAGGAGAATTGCGTGAA-CCCAATAGGTGGAGGTTGCAGTGAGCCAAGATTGCGCCATTGCACTCCAGCCT-GGCAACAGAGCAAGACTCC	GCCGGGCGCGGTGGCTCACGCCTGTAATCCCAGCACTTTGGGAGGCCAAGGCAGGTGGATCACAAGGTTAGGAGTTCAAGACCAGCGTGGCCAACATGGTGAAACCCCATCTCTACTAAAAATACAAAAATTAGCCAGGCGTGGCGGTGGGCGCCTGTAATCCCAGCTACTCGGGAGGCTGAGGCA-GAGAACTGCTTGAACCCCAGGAGACGGAGGTTGCAATGAGCCAAGATTGCGCCACTGCACTCCAGCCTGGGCGACAGAGCGAGACTCC	chr16:89368685-89368957	chr16:89553903-89554176
ANKRD11	NM_013275	-	chr16:89371614-89484776	chr16:89357592-89371613	14022	chr16:89484777-89556652	71876	NM_013275_intron_8_0_chr16_89357592_r(-)	NM_013275_intron_11_0_chr16_89484777_r(-)	88.364	275	29	3	2657	2929	2750	2477	3.06e-94	342	GCCAGGCGCGGTGGCTCACGGCTGTAATCCCAGTACTTTGGGAGGCCGAGGCGGGCAGATCACAAGGTCAGGAGTTCGAGACCAGCCTGACCAACATGAAGAAACCCTGTCGCTACTAAAAATACAAAAATTAGCCAGGTGTGGCGGCGGGTGCCTGTAATCCCAGCTACTCGGGAGGCTGAGGCAGGAGAATTGCGTGAA-CCCAATAGGTGGAGGTTGCAGTGAGCCAAGATTGCGCCATTGCACTCCAGCCT-GGCAACAGAGCAAGACTCC	GCCGGGCGCGGTGGCTCACGCCTGTAATCCCAGCACTTTGGGAGGCCAAGGCAGGTGGATCACAAGGTTAGGAGTTCAAGACCAGCGTGGCCAACATGGTGAAACCCCATCTCTACTAAAAATACAAAAATTAGCCAGGCGTGGCGGTGGGCGCCTGTAATCCCAGCTACTCGGGAGGCTGAGGCA-GAGAACTGCTTGAACCCCAGGAGACGGAGGTTGCAATGAGCCAAGATTGCGCCACTGCACTCCAGCCTGGGCGACAGAGCGAGACTCC	chr16:89368685-89368957	chr16:89553903-89554176
ANKRD11	NR_045839	-	chr16:89371614-89484776	chr16:89358186-89371613	13428	chr16:89484777-89556652	71876	NR_045839_intron_4_0_chr16_89358186_r(-)	NR_045839_intron_8_0_chr16_89484777_r(-)	88.364	275	29	3	2657	2929	2750	2477	2.77e-94	342	GCCAGGCGCGGTGGCTCACGGCTGTAATCCCAGTACTTTGGGAGGCCGAGGCGGGCAGATCACAAGGTCAGGAGTTCGAGACCAGCCTGACCAACATGAAGAAACCCTGTCGCTACTAAAAATACAAAAATTAGCCAGGTGTGGCGGCGGGTGCCTGTAATCCCAGCTACTCGGGAGGCTGAGGCAGGAGAATTGCGTGAA-CCCAATAGGTGGAGGTTGCAGTGAGCCAAGATTGCGCCATTGCACTCCAGCCT-GGCAACAGAGCAAGACTCC	GCCGGGCGCGGTGGCTCACGCCTGTAATCCCAGCACTTTGGGAGGCCAAGGCAGGTGGATCACAAGGTTAGGAGTTCAAGACCAGCGTGGCCAACATGGTGAAACCCCATCTCTACTAAAAATACAAAAATTAGCCAGGCGTGGCGGTGGGCGCCTGTAATCCCAGCTACTCGGGAGGCTGAGGCA-GAGAACTGCTTGAACCCCAGGAGACGGAGGTTGCAATGAGCCAAGATTGCGCCACTGCACTCCAGCCTGGGCGACAGAGCGAGACTCC	chr16:89368685-89368957	chr16:89553903-89554176
ANKRD13C	NM_030816	-	chr1:70758071-70771973	chr1:70742528-70758070	15543	chr1:70771974-70779427	7454	NM_030816_intron_3_0_chr1_70742528_r(-)	NM_030816_intron_7_0_chr1_70771974_r(-)	88	300	33	2	10039	10336	5284	4986	8.43e-104	372	GGCGCGGTGTCTCAT--GTCTGTAATCCCAGCACTTTGGGAGGCTGAGGCGGGCAAATCACGAGGTCAGGAGATCGAGACCAGCCTGGCTAACATGGTGAAACCCCGTCCCTACTAAAAAATACAAAAAATTAGCCGGGCGTGGTGGTGGACACCTGTAGTCCCAGCTAGTCAGGAGGCTGAGGCAGGAGAATGGCATGAACCTGGGAGGCAGAGCTTGCAGTGAGCCGAGATCGCGCTACTACACTCCAGCCTGGGTGACAGAGCGAGACTCCATCTCAAAAAAAAAAAAAAAAAAGAT	GGCGCGGTGGCTCAGAGGCCTGTAATCCCAGCACTTTGGGAGGCCGAGGCGGGCAGATCACGAGGTCAGGAGATGAAGACGGTCCTGGCTAACACGGTGAAACCCCGTCTTTACTAAAAA-TAGAAAAAATTAGCCAGGTGTGGTGGCGGGCGCCTGTAGTCCCAGCTACTCAGGAGGCTGAGGCAGGAGAATGGCGTGAACCCAGGAGGCGGAACTTGCAGTGAGCCGAGATTGCGCCACTGTGCTCCAGCCTGGGCGACAGAGCGAGACTCCGTCTCAAAAAAAAAAAAAAAAAAAAT	chr1:70747735-70748032	chr1:70774144-70774442
ANKRD17	NM_032217	-	chr4:73984405-73991029	chr4:73981634-73984404	2771	chr4:73991030-74000833	9804	NM_032217_intron_11_0_chr4_73981634_r(-)	NM_032217_intron_17_0_chr4_73991030_r(-)	79.412	170	34	1	493	662	9545	9377	7.29e-36	145	AAATTATAAAAATTAGCCGAGCGTGGTGACATGTGCTAATAGTCCCAGCTACTCAGGAGGCTGAGATAGGAGGATGGCTTGAGCCTGAGAGGCAAAGGTTGCAGTGAGCTGAGATTGCACCACCGCACTCCAGCCCGGGTGACAAGAGTACGACCCCGTCTCAAAAAAAA	AAAATATAAAAATTAGCCGGGTGTGGTGGTGCGTGCCTGTAGTCCCAGCTTCTTCGGAGGCTGAGGCAGAAGAATCGCTTGAACCTGGGAGGCAGAGGTTACAGTGAACCAAGATCACGCCACTGCACTCCAGCCTGGGTGACAA-AGCGAGACTCCGTCTCAAAAAAAA	chr4:73983743-73983912	chr4:73991289-73991457
ANKRD17	NM_198889	-	chr4:73984405-73991029	chr4:73981634-73984404	2771	chr4:73991030-74000833	9804	NM_198889_intron_11_0_chr4_73981634_r(-)	NM_198889_intron_17_0_chr4_73991030_r(-)	79.412	170	34	1	493	662	9545	9377	7.32e-36	145	AAATTATAAAAATTAGCCGAGCGTGGTGACATGTGCTAATAGTCCCAGCTACTCAGGAGGCTGAGATAGGAGGATGGCTTGAGCCTGAGAGGCAAAGGTTGCAGTGAGCTGAGATTGCACCACCGCACTCCAGCCCGGGTGACAAGAGTACGACCCCGTCTCAAAAAAAA	AAAATATAAAAATTAGCCGGGTGTGGTGGTGCGTGCCTGTAGTCCCAGCTTCTTCGGAGGCTGAGGCAGAAGAATCGCTTGAACCTGGGAGGCAGAGGTTACAGTGAACCAAGATCACGCCACTGCACTCCAGCCTGGGTGACAA-AGCGAGACTCCGTCTCAAAAAAAA	chr4:73983743-73983912	chr4:73991289-73991457
ANKRD27	NM_032139	-	chr19:33106564-33116872	chr19:33098739-33106563	7825	chr19:33116873-33117617	745	NM_032139_intron_6_0_chr19_33098739_r(-)	NM_032139_intron_12_0_chr19_33116873_r(-)	74.609	256	56	3	5372	5619	503	249	3.24e-41	163	CCAGGCTGGAGTGCAGTGGCGCCATCTCGGCTCACTGCAACCTCTGCCTCCTGGGTTCAAGCAATTCTCCTACCTCAGCTTCCTGAGTAGCTGGGACTACAGGCATGCGCCACCATGCCCAGCTAATTTTTGTA------TTTTTAGTAGAGACGGAGTTTCACCATGTTGGCCAGGATGGTCTCGATCTCTTGACCTCA--TGATCCACCTGCCTCGGCCTCCCGAAAGTGCTGGCATTACAGGCGTAAGCTACC	CCAGGCTGAAGTGCAGTGGCACGATCATTGCTCACTGCAGCCTCGACCTGCTGGGCTCTGGCAAACCTCCTGCATCAGCCTCTCAAGTTGCTGGGACTATAGGCACACACCATCATGCCCAGATAATTTTAAAAAAATATTTTTTGGTAGAGATAGGGTCTCCCTAGGTTGCTCAGGCTGGTCTTGAACTCCTGGGCTCAAGCGATCCTCCTGCTTTGGGCTCCC-AAAGCACTGGGATTACAGGCGTGAGCTACC	chr19:33100945-33101192	chr19:33117115-33117369
ANTXR1	NM_018153	+	chr2:69267176-69271945	chr2:69240784-69267175	26392	chr2:69271946-69297778	25833	NM_018153_intron_0_0_chr2_69240784_f(+)	NM_018153_intron_2_0_chr2_69271946_f(+)	85.324	293	39	3	23819	24110	20628	20339	2.71e-89	325	TTGTTTTTTTGTTTTTTGAGATGGAGTTTCCCTCTTGTTGCCTAGGCTGGAGTGCAAGGGTGCAATCTCAGCTCACTGCAACCTCAGCCTCCCGGGTTCAAGTGATTGTCCTGCCTCAGCCTCCTGAGTAGCTGGGATTACAGGCATACGCCACCATGCCCGGCTAAT-TTTTGTATTTTTAGTAGAGACGGGGTTTCGCCATGTTAGCCAGGCTGGTCTGGAACTCCTGACCTCAGGTGATCCACCTGCCTTGGCCTCCCAAAGTGCTGGGATTACAGGCATGAGCCACTGC	TTTTTTTTTTTTTTTTTGAGACGGAGTCTTGCT-TTGTCACCCAGGCTGGAGTGCAGTGGCACAATCTCAGCTCACTGCAACCTCTGCCTCCCAGGTTCACGTAGTTCTCCTGCCTCAGCCTCCTGAGTAGCTGGGACTACAGGTGCGTGCCACCACACCTGGCTAATTTTTTGTATTTTTAGTAGAGATGGGCTTTCACCATGTTAGCCAGGATGGTCTCGATCTCCTGACCT--TGTGATCCGCCCGCCTCGGCCTCCCAAAGTGCTGGGATTACAGGCGTGAGCCACTGC	chr2:69264602-69264893	chr2:69292284-69292573
ANTXR1	NM_032208	+	chr2:69267176-69271945	chr2:69240784-69267175	26392	chr2:69271946-69297778	25833	NM_032208_intron_0_0_chr2_69240784_f(+)	NM_032208_intron_2_0_chr2_69271946_f(+)	85.324	293	39	3	23819	24110	20628	20339	4.78e-89	325	TTGTTTTTTTGTTTTTTGAGATGGAGTTTCCCTCTTGTTGCCTAGGCTGGAGTGCAAGGGTGCAATCTCAGCTCACTGCAACCTCAGCCTCCCGGGTTCAAGTGATTGTCCTGCCTCAGCCTCCTGAGTAGCTGGGATTACAGGCATACGCCACCATGCCCGGCTAAT-TTTTGTATTTTTAGTAGAGACGGGGTTTCGCCATGTTAGCCAGGCTGGTCTGGAACTCCTGACCTCAGGTGATCCACCTGCCTTGGCCTCCCAAAGTGCTGGGATTACAGGCATGAGCCACTGC	TTTTTTTTTTTTTTTTTGAGACGGAGTCTTGCT-TTGTCACCCAGGCTGGAGTGCAGTGGCACAATCTCAGCTCACTGCAACCTCTGCCTCCCAGGTTCACGTAGTTCTCCTGCCTCAGCCTCCTGAGTAGCTGGGACTACAGGTGCGTGCCACCACACCTGGCTAATTTTTTGTATTTTTAGTAGAGATGGGCTTTCACCATGTTAGCCAGGATGGTCTCGATCTCCTGACCT--TGTGATCCGCCCGCCTCGGCCTCCCAAAGTGCTGGGATTACAGGCGTGAGCCACTGC	chr2:69264602-69264893	chr2:69292284-69292573
ANTXR1	NM_053034	+	chr2:69267176-69271945	chr2:69240784-69267175	26392	chr2:69271946-69297778	25833	NM_053034_intron_0_0_chr2_69240784_f(+)	NM_053034_intron_2_0_chr2_69271946_f(+)	85.324	293	39	3	23819	24110	20628	20339	3.27e-89	325	TTGTTTTTTTGTTTTTTGAGATGGAGTTTCCCTCTTGTTGCCTAGGCTGGAGTGCAAGGGTGCAATCTCAGCTCACTGCAACCTCAGCCTCCCGGGTTCAAGTGATTGTCCTGCCTCAGCCTCCTGAGTAGCTGGGATTACAGGCATACGCCACCATGCCCGGCTAAT-TTTTGTATTTTTAGTAGAGACGGGGTTTCGCCATGTTAGCCAGGCTGGTCTGGAACTCCTGACCTCAGGTGATCCACCTGCCTTGGCCTCCCAAAGTGCTGGGATTACAGGCATGAGCCACTGC	TTTTTTTTTTTTTTTTTGAGACGGAGTCTTGCT-TTGTCACCCAGGCTGGAGTGCAGTGGCACAATCTCAGCTCACTGCAACCTCTGCCTCCCAGGTTCACGTAGTTCTCCTGCCTCAGCCTCCTGAGTAGCTGGGACTACAGGTGCGTGCCACCACACCTGGCTAATTTTTTGTATTTTTAGTAGAGATGGGCTTTCACCATGTTAGCCAGGATGGTCTCGATCTCCTGACCT--TGTGATCCGCCCGCCTCGGCCTCCCAAAGTGCTGGGATTACAGGCGTGAGCCACTGC	chr2:69264602-69264893	chr2:69292284-69292573
AP4E1	NM_001252127	+	chr15:51204275-51223168	chr15:51201126-51204274	3149	chr15:51223169-51226820	3652	NM_001252127_intron_0_0_chr15_51201126_f(+)	NM_001252127_intron_6_0_chr15_51223169_f(+)	82.313	294	42	3	1741	2034	599	316	4.58e-80	291	TTTTTGAGATGGAGTCTCACTCTGTCGCCCAGGCTGGAATGCAGTGGTGCAATCTTGGCTCACTGCAACTTCTGCTTCCTGGGTTCAAGTGATTCTTCTGCCTCAGCCTCCCTGGTAGCTGGGATTACAGGCACACGTCACCATACCCGGCTAATTTTTATATTTTTAGTAGAGACAGGGTTTCGCCATGTTGGCCAGGCTGGTCTTGAACTCCTGACCTCAGGTAATCCACCTGCCTTGGCCTTGGCCTCCCAAAGTGCTGGGATTACAGGCGTGAGCCACCACGCCTGGCCA	TTTTTGAGACAGAGTCTCGCTTTGTCACCCAGGCTGGAGTGCAGTGGCACAATCTCGGCTCACTGCAACCTACACCTCCTGGGTTCAAGTGATTCTCCTACCTCAGCCTCCCGAGTAGCTAGGATTACAGGCGCGCGCCACTGTGCCCAACTAATTTTTGTATTTTTAGTAGAGACGGGGTTTCACAATGTTGGTCAGGCTGGTCTCAAACTCCTGACCT--TGTGATCCGCC-------ACCTCAGCCTCCC-AAGTGCTGGGATTACAGGCGTGAGCCACCATGCCCGGCCA	chr15:51202866-51203159	chr15:51223484-51223767
AP4E1	NM_007347	+	chr15:51204275-51223168	chr15:51201126-51204274	3149	chr15:51223169-51226820	3652	NM_007347_intron_0_0_chr15_51201126_f(+)	NM_007347_intron_6_0_chr15_51223169_f(+)	82.313	294	42	3	1741	2034	599	316	4.58e-80	291	TTTTTGAGATGGAGTCTCACTCTGTCGCCCAGGCTGGAATGCAGTGGTGCAATCTTGGCTCACTGCAACTTCTGCTTCCTGGGTTCAAGTGATTCTTCTGCCTCAGCCTCCCTGGTAGCTGGGATTACAGGCACACGTCACCATACCCGGCTAATTTTTATATTTTTAGTAGAGACAGGGTTTCGCCATGTTGGCCAGGCTGGTCTTGAACTCCTGACCTCAGGTAATCCACCTGCCTTGGCCTTGGCCTCCCAAAGTGCTGGGATTACAGGCGTGAGCCACCACGCCTGGCCA	TTTTTGAGACAGAGTCTCGCTTTGTCACCCAGGCTGGAGTGCAGTGGCACAATCTCGGCTCACTGCAACCTACACCTCCTGGGTTCAAGTGATTCTCCTACCTCAGCCTCCCGAGTAGCTAGGATTACAGGCGCGCGCCACTGTGCCCAACTAATTTTTGTATTTTTAGTAGAGACGGGGTTTCACAATGTTGGTCAGGCTGGTCTCAAACTCCTGACCT--TGTGATCCGCC-------ACCTCAGCCTCCC-AAGTGCTGGGATTACAGGCGTGAGCCACCATGCCCGGCCA	chr15:51202866-51203159	chr15:51223484-51223767
APP	NM_000484	-	chr21:27347383-27354790	chr21:27328070-27347382	19313	chr21:27354791-27369674	14884	NM_000484_intron_6_0_chr21_27328070_r(-)	NM_000484_intron_9_0_chr21_27354791_r(-)	87.5	280	32	2	15635	15911	5968	5689	5.66e-94	342	TTGAGACGGAGTCTCG-TCCTGTCGCCCAGGCTGTAGTGCAGTGGTGGAATCTCAGGTCACTGCAAGCTCCGCCTCCCAGGTTCAAACAATTCTCCTGCCTCAGCCTCCCGAGTAGCTGGGACTACAGGCGCCCACCACCATGCCTTGCTAATTTTTGTATTTTTAGTAGAGATGGGGTTTCACCATGTTGGCCAGGCTGGTCTGGAACTCCTGACCTC--GTGACCTGCCCGCCTCGGCCTCCCAAAGTGCTGGGATTACAGGCGTGAGCCACGGCGCC	TTGAGATGAAGTCTCGCTCTTGTCCCCCAGGCTGGAGTGCGATGGTGTGATCTCAGCTCACTGCAACCTCTGCCTCCCGGGTTCAAGTGATTCTCCTGCCTCAGCCTCCTGAGTAGGTGGGATTACAGGCGCCCATCACCACGCCCAGCTAGTTTTTGTGTTTTTAGCAGAGATGGGGTTTCGCCATGTTGGCCAGGCTGGTCTCGAATTCCTGACCTCAGGTGATCTGCCCGCCTCGGCCTCCCAAAGTGCTGGGATTACAGGCGTGAGCCACTGCACC	chr21:27331472-27331748	chr21:27363707-27363986
APP	NM_001136016	-	chr21:27347383-27354790	chr21:27328070-27347382	19313	chr21:27354791-27372329	17539	NM_001136016_intron_6_0_chr21_27328070_r(-)	NM_001136016_intron_9_0_chr21_27354791_r(-)	87.5	280	32	2	15635	15911	8623	8344	5.06e-94	342	TTGAGACGGAGTCTCG-TCCTGTCGCCCAGGCTGTAGTGCAGTGGTGGAATCTCAGGTCACTGCAAGCTCCGCCTCCCAGGTTCAAACAATTCTCCTGCCTCAGCCTCCCGAGTAGCTGGGACTACAGGCGCCCACCACCATGCCTTGCTAATTTTTGTATTTTTAGTAGAGATGGGGTTTCACCATGTTGGCCAGGCTGGTCTGGAACTCCTGACCTC--GTGACCTGCCCGCCTCGGCCTCCCAAAGTGCTGGGATTACAGGCGTGAGCCACGGCGCC	TTGAGATGAAGTCTCGCTCTTGTCCCCCAGGCTGGAGTGCGATGGTGTGATCTCAGCTCACTGCAACCTCTGCCTCCCGGGTTCAAGTGATTCTCCTGCCTCAGCCTCCTGAGTAGGTGGGATTACAGGCGCCCATCACCACGCCCAGCTAGTTTTTGTGTTTTTAGCAGAGATGGGGTTTCGCCATGTTGGCCAGGCTGGTCTCGAATTCCTGACCTCAGGTGATCTGCCCGCCTCGGCCTCCCAAAGTGCTGGGATTACAGGCGTGAGCCACTGCACC	chr21:27331472-27331748	chr21:27363707-27363986
APP	NM_001136129	-	chr21:27347383-27354790	chr21:27328070-27347382	19313	chr21:27354791-27394155	39365	NM_001136129_intron_6_0_chr21_27328070_r(-)	NM_001136129_intron_9_0_chr21_27354791_r(-)	85.714	301	39	2	15618	15916	791	493	1.62e-94	343	TTTTTGTTTGTTTGTTTTTGAGACGGAGTCTCGTCCTGTCGCCCAGGCTGTAGTGCAGTGGTGGAATCTCAGGTCACTGCAAGCTCCGCCTCCCAGGTTCAAACAATTCTCCTGCCTCAGCCTCCCGAGTAGCTGGGACTACAGGCGCCCACCACCATGCCTTGCTAATTTTTGTATTTTTAGTAGAGATGGGGTTTCACCATGTTGGCCAGGCTGGTCTGGAACTCCTGACCTC--GTGACCTGCCCGCCTCGGCCTCCCAAAGTGCTGGGATTACAGGCGTGAGCCACGGCGCCTGGCC	TTTTTTTTTTTTTTTTTTTGAGAC--AATCTTGCTCTGTCACCCAGGCTGGAGTGCAATGGTGTGATCTCAGCTCACTGCAACCTCCGCCTCCTGGGTTCAAGCAATTCTCCTGTCTCAGCCTCCCAAATAGCTGGGATTACAGGTGCGTGCCACCACGCCTGGCTCATTTTTGTATTTTTAGTAGAGATGGGTTTTCACCATGTTGGCCAGACTGGTCTTGAACTCCTGGCCTCAGGTGATCCGCCTGCCTCGGCCTCCCAAAGTGCTGGGATTACAGGTGTGAGGCACTGTGCCTGGCC	chr21:27331467-27331765	chr21:27393365-27393663
APP	NM_001136130	-	chr21:27347383-27354790	chr21:27328070-27347382	19313	chr21:27354791-27369674	14884	NM_001136130_intron_6_0_chr21_27328070_r(-)	NM_001136130_intron_9_0_chr21_27354791_r(-)	87.5	280	32	2	15635	15911	5968	5689	5.66e-94	342	TTGAGACGGAGTCTCG-TCCTGTCGCCCAGGCTGTAGTGCAGTGGTGGAATCTCAGGTCACTGCAAGCTCCGCCTCCCAGGTTCAAACAATTCTCCTGCCTCAGCCTCCCGAGTAGCTGGGACTACAGGCGCCCACCACCATGCCTTGCTAATTTTTGTATTTTTAGTAGAGATGGGGTTTCACCATGTTGGCCAGGCTGGTCTGGAACTCCTGACCTC--GTGACCTGCCCGCCTCGGCCTCCCAAAGTGCTGGGATTACAGGCGTGAGCCACGGCGCC	TTGAGATGAAGTCTCGCTCTTGTCCCCCAGGCTGGAGTGCGATGGTGTGATCTCAGCTCACTGCAACCTCTGCCTCCCGGGTTCAAGTGATTCTCCTGCCTCAGCCTCCTGAGTAGGTGGGATTACAGGCGCCCATCACCACGCCCAGCTAGTTTTTGTGTTTTTAGCAGAGATGGGGTTTCGCCATGTTGGCCAGGCTGGTCTCGAATTCCTGACCTCAGGTGATCTGCCCGCCTCGGCCTCCCAAAGTGCTGGGATTACAGGCGTGAGCCACTGCACC	chr21:27331472-27331748	chr21:27363707-27363986
APP	NM_001136131	-	chr21:27347383-27354790	chr21:27328070-27347382	19313	chr21:27354791-27394155	39365	NM_001136131_intron_6_0_chr21_27328070_r(-)	NM_001136131_intron_9_0_chr21_27354791_r(-)	85.714	301	39	2	15618	15916	791	493	1.63e-94	343	TTTTTGTTTGTTTGTTTTTGAGACGGAGTCTCGTCCTGTCGCCCAGGCTGTAGTGCAGTGGTGGAATCTCAGGTCACTGCAAGCTCCGCCTCCCAGGTTCAAACAATTCTCCTGCCTCAGCCTCCCGAGTAGCTGGGACTACAGGCGCCCACCACCATGCCTTGCTAATTTTTGTATTTTTAGTAGAGATGGGGTTTCACCATGTTGGCCAGGCTGGTCTGGAACTCCTGACCTC--GTGACCTGCCCGCCTCGGCCTCCCAAAGTGCTGGGATTACAGGCGTGAGCCACGGCGCCTGGCC	TTTTTTTTTTTTTTTTTTTGAGAC--AATCTTGCTCTGTCACCCAGGCTGGAGTGCAATGGTGTGATCTCAGCTCACTGCAACCTCCGCCTCCTGGGTTCAAGCAATTCTCCTGTCTCAGCCTCCCAAATAGCTGGGATTACAGGTGCGTGCCACCACGCCTGGCTCATTTTTGTATTTTTAGTAGAGATGGGTTTTCACCATGTTGGCCAGACTGGTCTTGAACTCCTGGCCTCAGGTGATCCGCCTGCCTCGGCCTCCCAAAGTGCTGGGATTACAGGTGTGAGGCACTGTGCCTGGCC	chr21:27331467-27331765	chr21:27393365-27393663
APP	NM_001204301	-	chr21:27347383-27354790	chr21:27328070-27347382	19313	chr21:27354791-27369674	14884	NM_001204301_intron_5_0_chr21_27328070_r(-)	NM_001204301_intron_8_0_chr21_27354791_r(-)	87.5	280	32	2	15635	15911	5968	5689	5.66e-94	342	TTGAGACGGAGTCTCG-TCCTGTCGCCCAGGCTGTAGTGCAGTGGTGGAATCTCAGGTCACTGCAAGCTCCGCCTCCCAGGTTCAAACAATTCTCCTGCCTCAGCCTCCCGAGTAGCTGGGACTACAGGCGCCCACCACCATGCCTTGCTAATTTTTGTATTTTTAGTAGAGATGGGGTTTCACCATGTTGGCCAGGCTGGTCTGGAACTCCTGACCTC--GTGACCTGCCCGCCTCGGCCTCCCAAAGTGCTGGGATTACAGGCGTGAGCCACGGCGCC	TTGAGATGAAGTCTCGCTCTTGTCCCCCAGGCTGGAGTGCGATGGTGTGATCTCAGCTCACTGCAACCTCTGCCTCCCGGGTTCAAGTGATTCTCCTGCCTCAGCCTCCTGAGTAGGTGGGATTACAGGCGCCCATCACCACGCCCAGCTAGTTTTTGTGTTTTTAGCAGAGATGGGGTTTCGCCATGTTGGCCAGGCTGGTCTCGAATTCCTGACCTCAGGTGATCTGCCCGCCTCGGCCTCCCAAAGTGCTGGGATTACAGGCGTGAGCCACTGCACC	chr21:27331472-27331748	chr21:27363707-27363986
APP	NM_001204302	-	chr21:27347383-27354790	chr21:27328070-27347382	19313	chr21:27354791-27372329	17539	NM_001204302_intron_5_0_chr21_27328070_r(-)	NM_001204302_intron_8_0_chr21_27354791_r(-)	87.5	280	32	2	15635	15911	8623	8344	5.66e-94	342	TTGAGACGGAGTCTCG-TCCTGTCGCCCAGGCTGTAGTGCAGTGGTGGAATCTCAGGTCACTGCAAGCTCCGCCTCCCAGGTTCAAACAATTCTCCTGCCTCAGCCTCCCGAGTAGCTGGGACTACAGGCGCCCACCACCATGCCTTGCTAATTTTTGTATTTTTAGTAGAGATGGGGTTTCACCATGTTGGCCAGGCTGGTCTGGAACTCCTGACCTC--GTGACCTGCCCGCCTCGGCCTCCCAAAGTGCTGGGATTACAGGCGTGAGCCACGGCGCC	TTGAGATGAAGTCTCGCTCTTGTCCCCCAGGCTGGAGTGCGATGGTGTGATCTCAGCTCACTGCAACCTCTGCCTCCCGGGTTCAAGTGATTCTCCTGCCTCAGCCTCCTGAGTAGGTGGGATTACAGGCGCCCATCACCACGCCCAGCTAGTTTTTGTGTTTTTAGCAGAGATGGGGTTTCGCCATGTTGGCCAGGCTGGTCTCGAATTCCTGACCTCAGGTGATCTGCCCGCCTCGGCCTCCCAAAGTGCTGGGATTACAGGCGTGAGCCACTGCACC	chr21:27331472-27331748	chr21:27363707-27363986
APP	NM_001204303	-	chr21:27347383-27354790	chr21:27328070-27347382	19313	chr21:27354791-27394155	39365	NM_001204303_intron_5_0_chr21_27328070_r(-)	NM_001204303_intron_8_0_chr21_27354791_r(-)	85.714	301	39	2	15618	15916	791	493	1.62e-94	343	TTTTTGTTTGTTTGTTTTTGAGACGGAGTCTCGTCCTGTCGCCCAGGCTGTAGTGCAGTGGTGGAATCTCAGGTCACTGCAAGCTCCGCCTCCCAGGTTCAAACAATTCTCCTGCCTCAGCCTCCCGAGTAGCTGGGACTACAGGCGCCCACCACCATGCCTTGCTAATTTTTGTATTTTTAGTAGAGATGGGGTTTCACCATGTTGGCCAGGCTGGTCTGGAACTCCTGACCTC--GTGACCTGCCCGCCTCGGCCTCCCAAAGTGCTGGGATTACAGGCGTGAGCCACGGCGCCTGGCC	TTTTTTTTTTTTTTTTTTTGAGAC--AATCTTGCTCTGTCACCCAGGCTGGAGTGCAATGGTGTGATCTCAGCTCACTGCAACCTCCGCCTCCTGGGTTCAAGCAATTCTCCTGTCTCAGCCTCCCAAATAGCTGGGATTACAGGTGCGTGCCACCACGCCTGGCTCATTTTTGTATTTTTAGTAGAGATGGGTTTTCACCATGTTGGCCAGACTGGTCTTGAACTCCTGGCCTCAGGTGATCCGCCTGCCTCGGCCTCCCAAAGTGCTGGGATTACAGGTGTGAGGCACTGTGCCTGGCC	chr21:27331467-27331765	chr21:27393365-27393663
APP	NM_201413	-	chr21:27347383-27354790	chr21:27328070-27347382	19313	chr21:27354791-27372329	17539	NM_201413_intron_6_0_chr21_27328070_r(-)	NM_201413_intron_9_0_chr21_27354791_r(-)	87.5	280	32	2	15635	15911	8623	8344	5.66e-94	342	TTGAGACGGAGTCTCG-TCCTGTCGCCCAGGCTGTAGTGCAGTGGTGGAATCTCAGGTCACTGCAAGCTCCGCCTCCCAGGTTCAAACAATTCTCCTGCCTCAGCCTCCCGAGTAGCTGGGACTACAGGCGCCCACCACCATGCCTTGCTAATTTTTGTATTTTTAGTAGAGATGGGGTTTCACCATGTTGGCCAGGCTGGTCTGGAACTCCTGACCTC--GTGACCTGCCCGCCTCGGCCTCCCAAAGTGCTGGGATTACAGGCGTGAGCCACGGCGCC	TTGAGATGAAGTCTCGCTCTTGTCCCCCAGGCTGGAGTGCGATGGTGTGATCTCAGCTCACTGCAACCTCTGCCTCCCGGGTTCAAGTGATTCTCCTGCCTCAGCCTCCTGAGTAGGTGGGATTACAGGCGCCCATCACCACGCCCAGCTAGTTTTTGTGTTTTTAGCAGAGATGGGGTTTCGCCATGTTGGCCAGGCTGGTCTCGAATTCCTGACCTCAGGTGATCTGCCCGCCTCGGCCTCCCAAAGTGCTGGGATTACAGGCGTGAGCCACTGCACC	chr21:27331472-27331748	chr21:27363707-27363986
APP	NM_201414	-	chr21:27347383-27354790	chr21:27328070-27347382	19313	chr21:27354791-27394155	39365	NM_201414_intron_6_0_chr21_27328070_r(-)	NM_201414_intron_9_0_chr21_27354791_r(-)	85.714	301	39	2	15618	15916	791	493	1.62e-94	343	TTTTTGTTTGTTTGTTTTTGAGACGGAGTCTCGTCCTGTCGCCCAGGCTGTAGTGCAGTGGTGGAATCTCAGGTCACTGCAAGCTCCGCCTCCCAGGTTCAAACAATTCTCCTGCCTCAGCCTCCCGAGTAGCTGGGACTACAGGCGCCCACCACCATGCCTTGCTAATTTTTGTATTTTTAGTAGAGATGGGGTTTCACCATGTTGGCCAGGCTGGTCTGGAACTCCTGACCTC--GTGACCTGCCCGCCTCGGCCTCCCAAAGTGCTGGGATTACAGGCGTGAGCCACGGCGCCTGGCC	TTTTTTTTTTTTTTTTTTTGAGAC--AATCTTGCTCTGTCACCCAGGCTGGAGTGCAATGGTGTGATCTCAGCTCACTGCAACCTCCGCCTCCTGGGTTCAAGCAATTCTCCTGTCTCAGCCTCCCAAATAGCTGGGATTACAGGTGCGTGCCACCACGCCTGGCTCATTTTTGTATTTTTAGTAGAGATGGGTTTTCACCATGTTGGCCAGACTGGTCTTGAACTCCTGGCCTCAGGTGATCCGCCTGCCTCGGCCTCCCAAAGTGCTGGGATTACAGGTGTGAGGCACTGTGCCTGGCC	chr21:27331467-27331765	chr21:27393365-27393663
ARFGAP2	NM_001242832	-	chr11:47187819-47189802	chr11:47187054-47187818	765	chr11:47189803-47192976	3174	NM_001242832_intron_0_0_chr11_47187054_r(-)	NM_001242832_intron_5_0_chr11_47189803_r(-)	82.394	284	36	6	118	389	1051	770	3.15e-76	273	GTGGCTCACGCCTGTAATCCCAGCACT--GGGAGGCTGAGATGGGTGGATCACTTGAGGTCAGGAGTTTGAGACCAGCCTGACCAACATGGCAAAACCCCGTCTCTACTAAAAATAC--AAAATTAGCTGGGCATGATGGCGTGCACCTGTAATCCC-GCTACTCGGGATGCTGAGGCAGGAGAATCGCTTGAACC-------TGGAGGTTGTAGTGAGCTGAGATCATGCCACTGCACTCCAGTCTGGGTGACAGGAGTGAAACTCTTGTCTCAAAAAAAAAA	GTGGCTCATGCCTGTAATCCCAGCACTTTGGGAGGCTGAGGCAGGTGGATCACTTGAGGTCAAGAGTTCGACATCAGCCTGGCCAACATGGTGAAACCCCATCTCTACTAAAAATACAAAAAATTAGCCAGACACGGTGGTACACACCTGTAATCCCAGCTGCTTGGGAGGCTGAGACAGGAGAATCACTTGAACCCAGGAGGTAGAGATTGCAGTGAGCCAAGATCGTGCCATTGCACTCCAGCCTGGGTGACA-GAGTGAGACT-TTGTCTCAAAAAATAAA	chr11:47187430-47187701	chr11:47191926-47192207
ARFGAP2	NM_032389	-	chr11:47187819-47189802	chr11:47187054-47187818	765	chr11:47189803-47192976	3174	NM_032389_intron_0_0_chr11_47187054_r(-)	NM_032389_intron_5_0_chr11_47189803_r(-)	82.394	284	36	6	118	389	1051	770	3.12e-76	273	GTGGCTCACGCCTGTAATCCCAGCACT--GGGAGGCTGAGATGGGTGGATCACTTGAGGTCAGGAGTTTGAGACCAGCCTGACCAACATGGCAAAACCCCGTCTCTACTAAAAATAC--AAAATTAGCTGGGCATGATGGCGTGCACCTGTAATCCC-GCTACTCGGGATGCTGAGGCAGGAGAATCGCTTGAACC-------TGGAGGTTGTAGTGAGCTGAGATCATGCCACTGCACTCCAGTCTGGGTGACAGGAGTGAAACTCTTGTCTCAAAAAAAAAA	GTGGCTCATGCCTGTAATCCCAGCACTTTGGGAGGCTGAGGCAGGTGGATCACTTGAGGTCAAGAGTTCGACATCAGCCTGGCCAACATGGTGAAACCCCATCTCTACTAAAAATACAAAAAATTAGCCAGACACGGTGGTACACACCTGTAATCCCAGCTGCTTGGGAGGCTGAGACAGGAGAATCACTTGAACCCAGGAGGTAGAGATTGCAGTGAGCCAAGATCGTGCCATTGCACTCCAGCCTGGGTGACA-GAGTGAGACT-TTGTCTCAAAAAATAAA	chr11:47187430-47187701	chr11:47191926-47192207
ARHGAP10	NM_024605	+	chr4:148867768-148887990	chr4:148861051-148867767	6717	chr4:148887991-148944413	56423	NM_024605_intron_13_0_chr4_148861051_f(+)	NM_024605_intron_17_0_chr4_148887991_f(+)	90.476	21	2	0	98	118	5011	4991	1.9	30.1	TTCCATTCCTCTACTTTCTAC	TTTCATTCCTCTACTTCCTAC	chr4:148861148-148861168	chr4:148892981-148893001
ARHGAP23	NM_001199417	+	chr17:36614346-36619623	chr17:36584793-36614345	29553	chr17:36619624-36622407	2784	NM_001199417_intron_0_0_chr17_36584793_f(+)	NM_001199417_intron_5_0_chr17_36619624_f(+)	90.476	21	2	0	18858	18878	1400	1380	1.9	30.1	CACTCCAGCCTGGGCAACAGA	CACCCCAGCCTGGGCAGCAGA	chr17:36603650-36603670	chr17:36621003-36621023
ARHGAP32	NM_001142685	-	chr11:128932175-128936763	chr11:128910905-128932174	21270	chr11:128936764-128963515	26752	NM_001142685_intron_12_0_chr11_128910905_r(-)	NM_001142685_intron_16_0_chr11_128936764_r(-)	86.378	323	37	3	15133	15455	19127	18812	6.55e-105	378	AATTTTTTTTTTTTTTTTGAGACGGAGTCTTTCACTCTGTCACCCAGGCTGGAGTGCAGTGGCTCGATATCTGCTCACTGCAAGCTCTGTCTCCTGGGTTCACACCATTCTCCTGCCTCAGCCTCCCAAGTAGCTGGGACTACAGGCACCTGCCACCATGCCCGGCTAATTTTTTGTATTTTTTTTTAGTAGAGACGGGGTTTCACCATTTTAGCCAGGATGGTCTTGATCTCCTGACCTCATGATCCGCCCGCCTCGGCCTCCCAAAGTGCTGGGATTACAGGCGTGAGCCACCGCGCCCGGCCAAGAATTTTTTTTTTTAA	AATTTTTCTTCTTTTTTTGAGATGGAGTCT--CGCTCTGTTACCCAGGCTGGCGTGCAGTGGTCTGATCTCGGCTCACTGCAACCTCCGCCTCCCAGGTTCAAGCGATTCTCCTGCCTCAGCTTCCCTAGTAGCTGGGACTACAAGCACCTGCCACCATGCCTGGCTAATTTTTTGTA----TTTTTAGTAGAGAC-AGGTTTCACCATGTTAGCCAGGATGGTCTCGATCTCCTGACCACATGATCCGCTCGCCTTGGCCTCCCAAAGTGCTGGGATTACAGGCATGAGCCACCACACCCGGCCTAAAAAAATTTTTTTTAA	chr11:128916720-128917042	chr11:128944389-128944704
ARHGAP32	NM_014715	-	chr11:128932175-128936763	:NA-NA	NA	:NA-NA	NA	NM_014715_intron_0_0_chr11_128841055_r(-)	NM_014715_intron_2_0_chr11_128844898_r(-)	79.167	48	8	1	336	381	1286	1239	0.000103	39.2	ATTTTTTTCCAACTCCATCACTGACTCAT--TGTGACTTTGGGCAAGT	ATTCTATTACTAATCCAACACTGATTCTTGGTGTGACTTTGGGCAAGT	:NA-NA	:NA-NA
ARHGAP32	NM_001142685	-	chr11:128963516-129034322	chr11:128936764-128963515	26752	chr11:129034323-129061977	27655	NM_001142685_intron_16_0_chr11_128936764_r(-)	NM_001142685_intron_20_0_chr11_129034323_r(-)	68.852	2074	522	22	10127	12126	21663	19640	0	841	AACATACAATGTTGGGTTTTCCATTCCTGAGTTATTTCACTTAGAATAATGGTCTTCAACTCCATCCAGGTTGCTGTGAATGCCATTATTTTGTTCCATTTTATGGCTGAGTAGTATTGCATGGTA------TACCACATTTTCTTTATCTACTCATTGATAAATGGGCATTTGGGCTGCTTCCATTTTT-TGCAGTTGCAAATTGTGCTGCTATAAACATGTGTGGGCAAGTGTCCT------ATAATGACTTACTTTCTTCTGAGTAGATACCCAGTAGTGGGATTGTTGGATCAAAAGGTAGATCTACTTTTAATTCTTCAAGGAATGTCCACACTGTTTTCCATAGTGGTTGTACTAGTTTACATTCTCACCA-----------GTTTTCCCTTT…	AACATGCAGTGTTTGGTTTTCTGTTCCTGTGTTAGCTTGCTGAGGATGATGGCTTCCAGCTCTGTCCATGTCCCTGAAAAGGACATGATCTCATTCCTTTTTATGGCTTCATAGTATTCCATGGTGCATATGTACCACATTTTCTTTATCCAGTCTGTCACTGATGGCCATTTGGGTTGGTTCCATGTCTCTGCTGTTGTAAACAGTGCTGCAATAAACATATGTGTGCAAGTGCCTTTATAGTAGAATGATTTATATTCCTTTGGGTAA-----------TGGAATTGCTAGGTCAAATGGTATTTCTGGTTCCAGATCGTTGAGGAATTGCCATAGTGTCTTCCACAAGGGTTGAACTAATTTACATTCCCACCAACAGTGTAAAAGTGTTTGTATT…	chr11:128951390-128953389	chr11:129040315-129042338
ARHGAP32	NM_014715	-	chr11:128963516-129034322	:NA-NA	NA	:NA-NA	NA	NM_014715_intron_0_0_chr11_128841055_r(-)	NM_014715_intron_2_0_chr11_128844898_r(-)	79.167	48	8	1	336	381	1286	1239	0.000103	39.2	ATTTTTTTCCAACTCCATCACTGACTCAT--TGTGACTTTGGGCAAGT	ATTCTATTACTAATCCAACACTGATTCTTGGTGTGACTTTGGGCAAGT	:NA-NA	:NA-NA
ARHGEF10L	NM_001011722	+	chr1:17975049-17983203	chr1:17966798-17975048	8251	chr1:17983204-17990941	7738	NM_001011722_intron_18_0_chr1_17966798_f(+)	NM_001011722_intron_22_0_chr1_17983204_f(+)	83.688	282	36	3	1405	1686	4659	4388	3.54e-81	297	GGTGGCTCGCGCCTGTAATCCTAGCACTTTGGGAGGCCGAGGCGGGCAGATCACCTGAGGTCAGGAGTTCGAGACCATCCTGGCCAACATGGTGAAACCCCATCTCTACTAAAAATACAAAAAAATTAGCCAGACATGGTGGCGCATGTCTGTAGTCCCAGCTACTCGAGAGGTTGAGGCAGGAGAATCACTTGAACCTAGGAGGCGGAGGTTGCAGTGAGCCAAGATCGTGCCACTGTACTCCAGCCTGAGTGATAGAGTGAGACTCCGTCTTAAAAAAAA	GGTGGCTCACGCCTGTAATCCCAACACTTTGGGAGGCCGGGGCGGCCGGATCACCTGAGGTTGGGAGTTCGAGACCAGCCTAGCCAACATGGTGAAACCCCTTCTCTATTAAAAATAC--AAAAATTAGCTGGGTGTGGTGGTGTGCGCCTGTAATCCCAGCTACTCGGGAGGCTGAGGCAGGAGAATCACTTGAACCCGGGAGGCCAAGGTTGCAGTG------GA--GTGCCACTGCACTCCAGCCTGGGTGACAGAGTGAAACTCTGTCTCAGAAAAAA	chr1:17968202-17968483	chr1:17987591-17987862
ARHGEF10L	NM_018125	+	chr1:17975049-17983203	chr1:17966798-17975048	8251	chr1:17983204-17990941	7738	NM_018125_intron_20_0_chr1_17966798_f(+)	NM_018125_intron_24_0_chr1_17983204_f(+)	83.688	282	36	3	1405	1686	4659	4388	4.81e-81	297	GGTGGCTCGCGCCTGTAATCCTAGCACTTTGGGAGGCCGAGGCGGGCAGATCACCTGAGGTCAGGAGTTCGAGACCATCCTGGCCAACATGGTGAAACCCCATCTCTACTAAAAATACAAAAAAATTAGCCAGACATGGTGGCGCATGTCTGTAGTCCCAGCTACTCGAGAGGTTGAGGCAGGAGAATCACTTGAACCTAGGAGGCGGAGGTTGCAGTGAGCCAAGATCGTGCCACTGTACTCCAGCCTGAGTGATAGAGTGAGACTCCGTCTTAAAAAAAA	GGTGGCTCACGCCTGTAATCCCAACACTTTGGGAGGCCGGGGCGGCCGGATCACCTGAGGTTGGGAGTTCGAGACCAGCCTAGCCAACATGGTGAAACCCCTTCTCTATTAAAAATAC--AAAAATTAGCTGGGTGTGGTGGTGTGCGCCTGTAATCCCAGCTACTCGGGAGGCTGAGGCAGGAGAATCACTTGAACCCGGGAGGCCAAGGTTGCAGTG------GA--GTGCCACTGCACTCCAGCCTGGGTGACAGAGTGAAACTCTGTCTCAGAAAAAA	chr1:17968202-17968483	chr1:17987591-17987862
ARHGEF12	NM_001198665	+	chr11:120276827-120302620	chr11:120207985-120276826	68842	chr11:120302621-120308016	5396	NM_001198665_intron_0_0_chr11_120207985_f(+)	NM_001198665_intron_9_0_chr11_120302621_f(+)	89.041	292	30	1	25555	25844	3893	3602	3.99e-105	379	GTGGCTCATGCCTGTAATCCCAGCAGTTTGGGAGGCCGAGGCGGGCGGATCATGAGGTCAGGAGATCGAGACCATCCTGACTAACACAGTGAAACCCCATCTCTACTAAAAATA--AAAAAAATTAGCCGGGCGTGGTGGCAGGCGCCTGTAGTCCCAGCTACTTGGGAGGCTGAGGCAGGAGAATGGCGTGAACTCGGGAGGCAGAGCTTGCAGTGAGCTGAGATCGCACCACTGCACTCCAGCCTTGGCAACAGAGCGAGACTCCGTCTCAAAAAATAAAAAAAGAAAAA	GTGGATCACACCTGTAATCCCAGCACTTTGGGAGGCTGAGGCGGGTGGATCACGAGGTCAGGAGATCGAGACCATCCTGGCTAACACGGTGAAACCCTGTCTCTATTAAAAATACAAAAAAAATTAGCCGGGCATGGTAGCAGACACCTGTAGTCCCAGCTACTCGGAAGGCTGAGGCAGGAGAATGGCACGAACCCGGGAGGCGGAGGTTGCAGTGAGCTGAGATTGCGTCACTGCACTCCAGCCTGGGCAACAGAGCGAGACTCCATCTCAAAAAAAAAAAAAAAAAAAA	chr11:120233539-120233828	chr11:120306222-120306513
ARHGEF12	NM_015313	+	chr11:120276827-120302620	chr11:120207985-120276826	68842	chr11:120302621-120308016	5396	NM_015313_intron_0_0_chr11_120207985_f(+)	NM_015313_intron_10_0_chr11_120302621_f(+)	89.041	292	30	1	25555	25844	3893	3602	3.99e-105	379	GTGGCTCATGCCTGTAATCCCAGCAGTTTGGGAGGCCGAGGCGGGCGGATCATGAGGTCAGGAGATCGAGACCATCCTGACTAACACAGTGAAACCCCATCTCTACTAAAAATA--AAAAAAATTAGCCGGGCGTGGTGGCAGGCGCCTGTAGTCCCAGCTACTTGGGAGGCTGAGGCAGGAGAATGGCGTGAACTCGGGAGGCAGAGCTTGCAGTGAGCTGAGATCGCACCACTGCACTCCAGCCTTGGCAACAGAGCGAGACTCCGTCTCAAAAAATAAAAAAAGAAAAA	GTGGATCACACCTGTAATCCCAGCACTTTGGGAGGCTGAGGCGGGTGGATCACGAGGTCAGGAGATCGAGACCATCCTGGCTAACACGGTGAAACCCTGTCTCTATTAAAAATACAAAAAAAATTAGCCGGGCATGGTAGCAGACACCTGTAGTCCCAGCTACTCGGAAGGCTGAGGCAGGAGAATGGCACGAACCCGGGAGGCGGAGGTTGCAGTGAGCTGAGATTGCGTCACTGCACTCCAGCCTGGGCAACAGAGCGAGACTCCATCTCAAAAAAAAAAAAAAAAAAAA	chr11:120233539-120233828	chr11:120306222-120306513
ARHGEF12	NM_001198665	+	chr11:120343759-120348235	chr11:120340098-120343758	3661	chr11:120348236-120348864	629	NM_001198665_intron_28_0_chr11_120340098_f(+)	NM_001198665_intron_34_0_chr11_120348236_f(+)	78.523	298	55	5	3274	3567	348	56	5.68e-63	235	TTTTTTTTTTTGAGATGGAGTCTTGCTGT-GTCGCCCAGGCTGGAGTGCAGTGGCGTGATCTCGGCTCACTGCAAGCTCCGCCTCCCAGGTTTGCACCATTC-CCCTGCCTCAGCCTCCCAAGTAGCTGGGACCACAGGCGCCCGCCACCATGCCCGGCTAATTTTTTTTTATTTTTAGTAGAGACGGGGTTTCACTGTGTTAGCCAGGATGGTCTTGATCTCCTAACCTC--GTGATCCACCTGCCTCAGCCTCCCAAAGTGCTGAGATTACAGGTGTGAGCCACCACGCCTGGCCA	TTTTTTTTTTT----TGGTGTTTCGGTCTTGTTGCCCAGGCTGGAGTGCAATGGCACGATCTCGGCTCACCGTAACCTCCGCCTCCTGGGTTCAAGCAATTCTCCCTGCCTCAGCCTCCCAAGTAGCTGGGATTACAGGCACCTACCACCATGCCCGGCTAATTTTTGTAT-TTTTTAGTAGAGACAGGGTTTTGTCATGTTGGTCAGGTTGGCCTCTAACTCCTGGCCTCAGGTGATACGCCTATCTCGACCTCCCAAAGCACTGGGATTACAGGCATGAGCCACCACATCCGGCCA	chr11:120343371-120343664	chr11:120348291-120348583
ARHGEF12	NM_015313	+	chr11:120343759-120348235	chr11:120340098-120343758	3661	chr11:120348236-120348864	629	NM_015313_intron_29_0_chr11_120340098_f(+)	NM_015313_intron_35_0_chr11_120348236_f(+)	78.523	298	55	5	3274	3567	348	56	5.68e-63	235	TTTTTTTTTTTGAGATGGAGTCTTGCTGT-GTCGCCCAGGCTGGAGTGCAGTGGCGTGATCTCGGCTCACTGCAAGCTCCGCCTCCCAGGTTTGCACCATTC-CCCTGCCTCAGCCTCCCAAGTAGCTGGGACCACAGGCGCCCGCCACCATGCCCGGCTAATTTTTTTTTATTTTTAGTAGAGACGGGGTTTCACTGTGTTAGCCAGGATGGTCTTGATCTCCTAACCTC--GTGATCCACCTGCCTCAGCCTCCCAAAGTGCTGAGATTACAGGTGTGAGCCACCACGCCTGGCCA	TTTTTTTTTTT----TGGTGTTTCGGTCTTGTTGCCCAGGCTGGAGTGCAATGGCACGATCTCGGCTCACCGTAACCTCCGCCTCCTGGGTTCAAGCAATTCTCCCTGCCTCAGCCTCCCAAGTAGCTGGGATTACAGGCACCTACCACCATGCCCGGCTAATTTTTGTAT-TTTTTAGTAGAGACAGGGTTTTGTCATGTTGGTCAGGTTGGCCTCTAACTCCTGGCCTCAGGTGATACGCCTATCTCGACCTCCCAAAGCACTGGGATTACAGGCATGAGCCACCACATCCGGCCA	chr11:120343371-120343664	chr11:120348291-120348583
ARHGEF12	NM_001198665	+	chr11:120346049-120348235	chr11:120345345-120346048	704	chr11:120348236-120348864	629	NM_001198665_intron_30_0_chr11_120345345_f(+)	NM_001198665_intron_34_0_chr11_120348236_f(+)	69.427	157	34	5	345	500	323	180	5.92e-10	57.2	TGTTGCCCAGGCTGGAGCACAGTGGCTAGTCACAGATGCAGTCATGGTGCACTGCTGCCTCGAACTCCTGGGCTTAAGGGATCCT-CCTGCCTTAGCCTCCCTAGTAGCCGGGACTATAGGCGCACAGCACCACACCCAGCTTGTTGTTTTTTATTT	TGTTGCCCAGGCTGGAGTGCAATGG-----CAC-GA-----TCTCGGCTCACCGTAACCTCCGCCTCCTGGGTTCAAGCAATTCTCCCTGCCTCAGCCTCCCAAGTAGCTGGGATTACAGGCACCTACCACCATGCCCGGCTAAT--TTTTGTATTT	chr11:120345689-120345844	chr11:120348415-120348558
ARHGEF12	NM_015313	+	chr11:120346049-120348235	chr11:120345345-120346048	704	chr11:120348236-120348864	629	NM_015313_intron_31_0_chr11_120345345_f(+)	NM_015313_intron_35_0_chr11_120348236_f(+)	69.427	157	34	5	345	500	323	180	5.92e-10	57.2	TGTTGCCCAGGCTGGAGCACAGTGGCTAGTCACAGATGCAGTCATGGTGCACTGCTGCCTCGAACTCCTGGGCTTAAGGGATCCT-CCTGCCTTAGCCTCCCTAGTAGCCGGGACTATAGGCGCACAGCACCACACCCAGCTTGTTGTTTTTTATTT	TGTTGCCCAGGCTGGAGTGCAATGG-----CAC-GA-----TCTCGGCTCACCGTAACCTCCGCCTCCTGGGTTCAAGCAATTCTCCCTGCCTCAGCCTCCCAAGTAGCTGGGATTACAGGCACCTACCACCATGCCCGGCTAAT--TTTTGTATTT	chr11:120345689-120345844	chr11:120348415-120348558
ARHGEF18	NM_001130955	+	chr19:7527038-7529576	chr19:7524881-7527037	2157	chr19:7529577-7531803	2227	NM_001130955_intron_9_0_chr19_7524881_f(+)	NM_001130955_intron_12_0_chr19_7529577_f(+)	71.523	604	112	15	808	1355	1399	800	1.79e-83	300	TTTTTTTAAACAGAGCCTCGCTCTGTCACC-AGGCTGGAATGCAGTGGCGTGATCTCGGCTTACTGCAAGCTCTGCCTATCAGGTCCAAGAGATTCTCCTCCCTCAGCCTCCCGAGTAGCTGGGACTATAGGCACCCGCCACCACGCCCCACTAATTTTTGTGTTTTTAGTAGAGATGGGGTTTCACCATGTTGGCCAGGATGGTCTCAATCTCTCGAC-CTCGTGATCTGCCTGCCTCGGCCTCCCAAAGTGCTGGGATTACAGGCGTGAGCCACCGCTCCCGGCC----------CTGT------ATTATT-------CA-------TTTCTAAATT-----GGATAATACTCAAAC-AAT------AAGTG-----------GCCTGGTATGGTGG…	TTTTTTGAAACAAAGTCTTGCTTGGTCGCCCAGGCTAGAGTGCAGTGGTGCAATCTCGGCTCACTGCAACCTCCACCTCCTAGGTTCAAGCGATTCTCCCACCTTAGCCTCCTGAGTAGCTGGGATTACAGGTATCCACCACCACGTCCAGCTAATTTTTATATTTTTAGTAGAGACAGGGTTTCACCATGTTGGCCAGGCTGGTCTCAAACCCTGGACTCAAGTGATC-ACCCGAGTCGGCCTCCTGAAGTGCTGGGATTACAGGCATGAGCCACCGCACCCAGCCAAAGGATCAGCTATTTTAAAAATATTTTGTCGACATGTGGTCTTGCTATGTTGCCCAGGCTGGT-CTCAAACTCATGGCCTCAAGTGATCCTCCCAAGGCCAGGTATGGCGG…	chr19:7525688-7526235	chr19:7530376-7530975
ARHGEF18	NM_015318	+	chr19:7527038-7529576	chr19:7524881-7527037	2157	chr19:7529577-7531803	2227	NM_015318_intron_10_0_chr19_7524881_f(+)	NM_015318_intron_13_0_chr19_7529577_f(+)	71.523	604	112	15	808	1355	1399	800	4.81e-83	300	TTTTTTTAAACAGAGCCTCGCTCTGTCACC-AGGCTGGAATGCAGTGGCGTGATCTCGGCTTACTGCAAGCTCTGCCTATCAGGTCCAAGAGATTCTCCTCCCTCAGCCTCCCGAGTAGCTGGGACTATAGGCACCCGCCACCACGCCCCACTAATTTTTGTGTTTTTAGTAGAGATGGGGTTTCACCATGTTGGCCAGGATGGTCTCAATCTCTCGAC-CTCGTGATCTGCCTGCCTCGGCCTCCCAAAGTGCTGGGATTACAGGCGTGAGCCACCGCTCCCGGCC----------CTGT------ATTATT-------CA-------TTTCTAAATT-----GGATAATACTCAAAC-AAT------AAGTG-----------GCCTGGTATGGTGG…	TTTTTTGAAACAAAGTCTTGCTTGGTCGCCCAGGCTAGAGTGCAGTGGTGCAATCTCGGCTCACTGCAACCTCCACCTCCTAGGTTCAAGCGATTCTCCCACCTTAGCCTCCTGAGTAGCTGGGATTACAGGTATCCACCACCACGTCCAGCTAATTTTTATATTTTTAGTAGAGACAGGGTTTCACCATGTTGGCCAGGCTGGTCTCAAACCCTGGACTCAAGTGATC-ACCCGAGTCGGCCTCCTGAAGTGCTGGGATTACAGGCATGAGCCACCGCACCCAGCCAAAGGATCAGCTATTTTAAAAATATTTTGTCGACATGTGGTCTTGCTATGTTGCCCAGGCTGGT-CTCAAACTCATGGCCTCAAGTGATCCTCCCAAGGCCAGGTATGGCGG…	chr19:7525688-7526235	chr19:7530376-7530975
ARHGEF4	NM_015320	+	chr2:131688525-131704208	chr2:131675072-131688524	13453	chr2:131704209-131785517	81309	NM_015320_intron_1_0_chr2_131675072_f(+)	NM_015320_intron_3_0_chr2_131704209_f(+)	90.847	295	26	1	6388	6681	22976	22682	4.99e-114	407	TTTTTTTTTTTTTGAGACGGAGTCTTGCTGTGTCGCCCAGGCTGGAGTGCAGTGGCACGATCTCGGCTCACTGCAAGCTCCGCCTCCCGGGTTCATGCCATTCTCCTGCCTCAGCCTCCCGAGTAGCTGGGACTACAGGCACCCGCCAACACACTCGGCTAA-TTTTTTTGTGCTTTTAGTAGATACGGGGTTTCACCGTGTTAGCCAGGATGGTCTCGATCTCCTGACCTCGTGATCCACCTACCTCGGCCTCCCAAAGTGCTGGGATTACAGGCTTGAGCCACCGCTCCCGGC	TTTTTTTTTTTTTGAGACGGAGTCTCACTCTGTCACCCAGGCTGGAGTGCAGTGGCGCGATCTCGGCTCACTGCAAGCTCCACCTCCCGGATTCATGCCATTCTCCTGCCTCAGCCTCCCGAGTAGCTGGGACTACAGGCACCCACCACCATGCCCGGCTAATTTTTTTTGTATTTTTAGTAGAGACGGGGTTTCACCATGTTAGCCAGGATGGTCTCGCTCTCCTGATCTTGTGATCCACCTGCCTCGGCCTCCCAAAGTGCTGGGGTTACAGGTGTGACCCAACGCACCCGGC	chr2:131681459-131681752	chr2:131726890-131727184
ARHGEF4	NM_032995	+	chr2:131688525-131704208	chr2:131675072-131688524	13453	chr2:131704209-131785517	81309	NM_032995_intron_0_0_chr2_131675072_f(+)	NM_032995_intron_2_0_chr2_131704209_f(+)	90.847	295	26	1	6388	6681	22976	22682	4.95e-114	407	TTTTTTTTTTTTTGAGACGGAGTCTTGCTGTGTCGCCCAGGCTGGAGTGCAGTGGCACGATCTCGGCTCACTGCAAGCTCCGCCTCCCGGGTTCATGCCATTCTCCTGCCTCAGCCTCCCGAGTAGCTGGGACTACAGGCACCCGCCAACACACTCGGCTAA-TTTTTTTGTGCTTTTAGTAGATACGGGGTTTCACCGTGTTAGCCAGGATGGTCTCGATCTCCTGACCTCGTGATCCACCTACCTCGGCCTCCCAAAGTGCTGGGATTACAGGCTTGAGCCACCGCTCCCGGC	TTTTTTTTTTTTTGAGACGGAGTCTCACTCTGTCACCCAGGCTGGAGTGCAGTGGCGCGATCTCGGCTCACTGCAAGCTCCACCTCCCGGATTCATGCCATTCTCCTGCCTCAGCCTCCCGAGTAGCTGGGACTACAGGCACCCACCACCATGCCCGGCTAATTTTTTTTGTATTTTTAGTAGAGACGGGGTTTCACCATGTTAGCCAGGATGGTCTCGCTCTCCTGATCTTGTGATCCACCTGCCTCGGCCTCCCAAAGTGCTGGGGTTACAGGTGTGACCCAACGCACCCGGC	chr2:131681459-131681752	chr2:131726890-131727184
ARID4B	NM_001206794	-	chr1:235409735-235424067	chr1:235403767-235409734	5968	chr1:235424068-235490228	66161	NM_001206794_intron_16_0_chr1_235403767_r(-)	NM_001206794_intron_21_0_chr1_235424068_r(-)	83.384	331	42	8	4593	4919	39947	39626	7.22e-90	325	TTTTACTTTTTTGGCCAGGTGGGGTGGCTCACGCCTATAATCCCAGCACTTTGGGAGGC-GAGGTGGGCGGATCAC--GAGGTCAGGAGATCGAGACTATCCTGGCTAACATGGTGAAACCCCTTCTCTACCAAAAATACAAAAATTAGCTGGGCGTGGTGGCAGGCACCTGTAATCCCAGCTACTCAGGAGGCTGAGGCAGGAGAATTGCTTGAACCCAGGAGGCGGAGCTTGCAGTGAGCCAAGGTGGTGCCACTGCACTCCAGCCCGG-CAACAGAGCTAGACTCCGCCTCAAAAAAGAAAAAAATAGTTTTCACTTTGTTTACATTT	TTTTACCTTTT-GGCCAGGCACTGTGGCTCACGCCTGTAATCCCAGCACTTTGGGAGGGTGAGGTGGGTGAATCATTTGAGGTCAGGAGTTAGAGACCAGCCTGGCTAACACGGTGAAACCCTGTCTCTACTAAAAATGCAAAA-TTAGCCGGGCGTGGTGGCAGGTGCCTGTAGTCCCAGACACTCAGGAGGCTGAGGGAGGAGAATTGCTTGAACCCAAGAGGCGGAGGCTGGAGTGAGCCAAGATCGTGCCACTGCACTCCAGCCTGGACGACAGAGTAAGACTCTGTCTCAGAAA--AAATAAAT--TTTT---TTTTTTTACCTTT	chr1:235404816-235405142	chr1:235450282-235450603
ARID4B	NM_016374	-	chr1:235409735-235424067	chr1:235403767-235409734	5968	chr1:235424068-235490228	66161	NM_016374_intron_16_0_chr1_235403767_r(-)	NM_016374_intron_21_0_chr1_235424068_r(-)	83.384	331	42	8	4593	4919	39947	39626	7.25e-90	325	TTTTACTTTTTTGGCCAGGTGGGGTGGCTCACGCCTATAATCCCAGCACTTTGGGAGGC-GAGGTGGGCGGATCAC--GAGGTCAGGAGATCGAGACTATCCTGGCTAACATGGTGAAACCCCTTCTCTACCAAAAATACAAAAATTAGCTGGGCGTGGTGGCAGGCACCTGTAATCCCAGCTACTCAGGAGGCTGAGGCAGGAGAATTGCTTGAACCCAGGAGGCGGAGCTTGCAGTGAGCCAAGGTGGTGCCACTGCACTCCAGCCCGG-CAACAGAGCTAGACTCCGCCTCAAAAAAGAAAAAAATAGTTTTCACTTTGTTTACATTT	TTTTACCTTTT-GGCCAGGCACTGTGGCTCACGCCTGTAATCCCAGCACTTTGGGAGGGTGAGGTGGGTGAATCATTTGAGGTCAGGAGTTAGAGACCAGCCTGGCTAACACGGTGAAACCCTGTCTCTACTAAAAATGCAAAA-TTAGCCGGGCGTGGTGGCAGGTGCCTGTAGTCCCAGACACTCAGGAGGCTGAGGGAGGAGAATTGCTTGAACCCAAGAGGCGGAGGCTGGAGTGAGCCAAGATCGTGCCACTGCACTCCAGCCTGGACGACAGAGTAAGACTCTGTCTCAGAAA--AAATAAAT--TTTT---TTTTTTTACCTTT	chr1:235404816-235405142	chr1:235450282-235450603
ARID4B	NM_031371	-	chr1:235409735-235424067	chr1:235403767-235409734	5968	chr1:235424068-235490228	66161	NM_031371_intron_15_0_chr1_235403767_r(-)	NM_031371_intron_20_0_chr1_235424068_r(-)	83.384	331	42	8	4593	4919	39947	39626	7.26e-90	325	TTTTACTTTTTTGGCCAGGTGGGGTGGCTCACGCCTATAATCCCAGCACTTTGGGAGGC-GAGGTGGGCGGATCAC--GAGGTCAGGAGATCGAGACTATCCTGGCTAACATGGTGAAACCCCTTCTCTACCAAAAATACAAAAATTAGCTGGGCGTGGTGGCAGGCACCTGTAATCCCAGCTACTCAGGAGGCTGAGGCAGGAGAATTGCTTGAACCCAGGAGGCGGAGCTTGCAGTGAGCCAAGGTGGTGCCACTGCACTCCAGCCCGG-CAACAGAGCTAGACTCCGCCTCAAAAAAGAAAAAAATAGTTTTCACTTTGTTTACATTT	TTTTACCTTTT-GGCCAGGCACTGTGGCTCACGCCTGTAATCCCAGCACTTTGGGAGGGTGAGGTGGGTGAATCATTTGAGGTCAGGAGTTAGAGACCAGCCTGGCTAACACGGTGAAACCCTGTCTCTACTAAAAATGCAAAA-TTAGCCGGGCGTGGTGGCAGGTGCCTGTAGTCCCAGACACTCAGGAGGCTGAGGGAGGAGAATTGCTTGAACCCAAGAGGCGGAGGCTGGAGTGAGCCAAGATCGTGCCACTGCACTCCAGCCTGGACGACAGAGTAAGACTCTGTCTCAGAAA--AAATAAAT--TTTT---TTTTTTTACCTTT	chr1:235404816-235405142	chr1:235450282-235450603
ARIH1	NM_005744	+	chr15:72810408-72848248	chr15:72767356-72810407	43052	chr15:72848249-72853823	5575	NM_005744_intron_0_0_chr15_72767356_f(+)	NM_005744_intron_4_0_chr15_72848249_f(+)	84.718	301	40	4	8886	9182	3653	3355	1.26e-88	324	GGTGGCTCACGCCTGTAATCCCAGCACTTTGGGAGGCCGAGGCAGGCGGATCACCTGAAGTCAGGAGTTCGAGACCAGCCTGGCCAA-ATGGCGAAACCCCGTCTCTACTAAAAAAATACAAAAATTAGCCGGGCATGGTGGTGGGCGCCTGTAATCCCAGCTACTCGGGAGGCTGAGGCAGGAGAATCACTTGAACCCAGGAGACAGAGGTTGCAGTGAGCCAAGATTATGCC---ATTGCACTCCAGCCTGGGCAACAAGAGTGAAACTCCATCAAAAAAAAAAAAAAAAAAGAAGAAA	GGTTGCTCACGCCCGTAATCTTAGCACTTTGGGAGGCAGAGGTGGGTG-ATCACTTGGGGTCAGGAGTTCAAAACCAGCCTGGCCAACATGGTGAAACCTCGTCTCTACTAAAAATACAAAAAAATTAGCCGAGCATGGTGGCAGGCACCTGTAATCCCAGCTACTCAGGAGGCTGAGGCAGGAGAATCACTTGAACCTAGGAGGTAGAGGTTGCAGTGAGCCGAGATCATGCCACTACTGCACTCCACTCTGGGCAAC-AGAGAGAGATTCCATCTTAAAAAAACAAAAAACAAAAAAAA	chr15:72776241-72776537	chr15:72851603-72851901
ARIH1	NM_005744	+	chr15:72810408-72853890	chr15:72767356-72810407	43052	chr15:72853891-72855734	1844	NM_005744_intron_0_0_chr15_72767356_f(+)	NM_005744_intron_5_0_chr15_72853891_f(+)	82.222	315	43	4	6813	7124	452	148	2.78e-84	309	TTTTCTTTTCTTTTCTTTTCTTTTTTGG--AGACAGAGTCTTTTCTCTCTTGCCCAGGCTGGGGTGCAGTGGCGCCATCTCGGCTCACTGCAACCTTCGCCTGCTGGGTTCAAGCGATTCTCCTCCTTCAGCCTCCCGAGTAGCTGGGATTACAGGCGCCCACCACTACGCCCGGCTAA-TTTTGTATTTTTGGTAGAGACGGGGTTTCACCATGTTGGCCAGGCTGATCTCGAACTCCTGACCTCAGGTGATCCACCCGACTTGGCCTCCCAAAGTGCTGGGATTACAGGCATGAGCCACTGCACCCGGCCAGT	TTTTATTTTATTTTATTTTATTTTTTATTAAGAGGGAGTCTCG-CTCTGTCACCCAGGCTGGAGTGCAGTGGCGCCATCTCGGCTCACTGCAACCTCTGCCTCCAGGGTTCAAGCGATTCTCCTGCCTCAGCCTCCCGAGTAGCTCGGATTACAGGCTTGTGCCACTGTGCCCAGCTAATTTTTGTATTTTTAGAAGAGACAGGGTTTCGCCATGTTGG---------TCTTGAACTCCTGATCTCAGGTGATCCACCCGCCTCGGCCTCCCTTAGTGCTGGGATTACAGGCATGAGCCACCACACCTGGCCTGT	chr15:72774168-72774479	chr15:72854038-72854342
ARMC8	NM_001267041	+	chr3:137928659-137942575	chr3:137906442-137928658	22217	chr3:137942576-137953875	11300	NM_001267041_intron_0_0_chr3_137906442_f(+)	NM_001267041_intron_4_0_chr3_137942576_f(+)	85.714	294	37	3	20576	20866	2570	2279	1.25e-91	333	AAATATGTGTTGGCTGGGCACAGTGGCTCATGCCTGTAATCCCAGCACTTTGGGAGGCCAAGGCGGGCGGATCACGAGGTCAGGGGTTCAAGACCAGCCTGGCCAACATGGTGAAACCCCATCTCTACTAAAAATACA---AAAATTAGCTGGATGTGGTGGTGCGCGCCTGTAATCCCAGCTACTCAGGAGGCTGAGGCAGGAGAATTGCTTGAACCCGAGAGGCGGAGGTTGCAAGTGAGCCAAGATCATGCTGCTGGACTCTAGCCTGGGCAACAGAGCGAGACTTCGTCT	AAAGATGT-TAGGCTGGGCGCAGTGGCTCACGCCTGTAATCCCAACACTTTGGGAGGCCGAGGCGGGTGGATCACGAGGTCAGGAGTTCGAGACCAGCCTGGCCAATATGGTGAAACCTTGTCTCTACTAAAAATACAAAAAAAATTAGCCGGTCATGGTGGTGCACACCTGTAATCCCAGCTACTTGGGAGGCTAAGGCAGGAGAATTGCTTAAACCTGGGAGGTGGAGGTTGC-AGTGAGTCGAGATCAAGCCACTGCACTCCAGGCTGGGCAACAGAGCAAGACTCCATCT	chr3:137927017-137927307	chr3:137944854-137945145
ARMC8	NM_001267042	+	chr3:137928659-137942575	chr3:137906442-137928658	22217	chr3:137942576-137947759	5184	NM_001267042_intron_0_0_chr3_137906442_f(+)	NM_001267042_intron_4_0_chr3_137942576_f(+)	85.714	294	37	3	20576	20866	2570	2279	1.25e-91	333	AAATATGTGTTGGCTGGGCACAGTGGCTCATGCCTGTAATCCCAGCACTTTGGGAGGCCAAGGCGGGCGGATCACGAGGTCAGGGGTTCAAGACCAGCCTGGCCAACATGGTGAAACCCCATCTCTACTAAAAATACA---AAAATTAGCTGGATGTGGTGGTGCGCGCCTGTAATCCCAGCTACTCAGGAGGCTGAGGCAGGAGAATTGCTTGAACCCGAGAGGCGGAGGTTGCAAGTGAGCCAAGATCATGCTGCTGGACTCTAGCCTGGGCAACAGAGCGAGACTTCGTCT	AAAGATGT-TAGGCTGGGCGCAGTGGCTCACGCCTGTAATCCCAACACTTTGGGAGGCCGAGGCGGGTGGATCACGAGGTCAGGAGTTCGAGACCAGCCTGGCCAATATGGTGAAACCTTGTCTCTACTAAAAATACAAAAAAAATTAGCCGGTCATGGTGGTGCACACCTGTAATCCCAGCTACTTGGGAGGCTAAGGCAGGAGAATTGCTTAAACCTGGGAGGTGGAGGTTGC-AGTGAGTCGAGATCAAGCCACTGCACTCCAGGCTGGGCAACAGAGCAAGACTCCATCT	chr3:137927017-137927307	chr3:137944854-137945145
ARMC8	NM_014154	+	chr3:137928659-137942575	chr3:137907373-137928658	21286	chr3:137942576-137947759	5184	NM_014154_intron_1_0_chr3_137907373_f(+)	NM_014154_intron_5_0_chr3_137942576_f(+)	85.714	294	37	3	19645	19935	2570	2279	6.34e-92	333	AAATATGTGTTGGCTGGGCACAGTGGCTCATGCCTGTAATCCCAGCACTTTGGGAGGCCAAGGCGGGCGGATCACGAGGTCAGGGGTTCAAGACCAGCCTGGCCAACATGGTGAAACCCCATCTCTACTAAAAATACA---AAAATTAGCTGGATGTGGTGGTGCGCGCCTGTAATCCCAGCTACTCAGGAGGCTGAGGCAGGAGAATTGCTTGAACCCGAGAGGCGGAGGTTGCAAGTGAGCCAAGATCATGCTGCTGGACTCTAGCCTGGGCAACAGAGCGAGACTTCGTCT	AAAGATGT-TAGGCTGGGCGCAGTGGCTCACGCCTGTAATCCCAACACTTTGGGAGGCCGAGGCGGGTGGATCACGAGGTCAGGAGTTCGAGACCAGCCTGGCCAATATGGTGAAACCTTGTCTCTACTAAAAATACAAAAAAAATTAGCCGGTCATGGTGGTGCACACCTGTAATCCCAGCTACTTGGGAGGCTAAGGCAGGAGAATTGCTTAAACCTGGGAGGTGGAGGTTGC-AGTGAGTCGAGATCAAGCCACTGCACTCCAGGCTGGGCAACAGAGCAAGACTCCATCT	chr3:137927017-137927307	chr3:137944854-137945145
ARMC8	NM_015396	+	chr3:137928659-137942575	chr3:137907373-137928658	21286	chr3:137942576-137947759	5184	NM_015396_intron_1_0_chr3_137907373_f(+)	NM_015396_intron_5_0_chr3_137942576_f(+)	85.714	294	37	3	19645	19935	2570	2279	1.19e-91	333	AAATATGTGTTGGCTGGGCACAGTGGCTCATGCCTGTAATCCCAGCACTTTGGGAGGCCAAGGCGGGCGGATCACGAGGTCAGGGGTTCAAGACCAGCCTGGCCAACATGGTGAAACCCCATCTCTACTAAAAATACA---AAAATTAGCTGGATGTGGTGGTGCGCGCCTGTAATCCCAGCTACTCAGGAGGCTGAGGCAGGAGAATTGCTTGAACCCGAGAGGCGGAGGTTGCAAGTGAGCCAAGATCATGCTGCTGGACTCTAGCCTGGGCAACAGAGCGAGACTTCGTCT	AAAGATGT-TAGGCTGGGCGCAGTGGCTCACGCCTGTAATCCCAACACTTTGGGAGGCCGAGGCGGGTGGATCACGAGGTCAGGAGTTCGAGACCAGCCTGGCCAATATGGTGAAACCTTGTCTCTACTAAAAATACAAAAAAAATTAGCCGGTCATGGTGGTGCACACCTGTAATCCCAGCTACTTGGGAGGCTAAGGCAGGAGAATTGCTTAAACCTGGGAGGTGGAGGTTGC-AGTGAGTCGAGATCAAGCCACTGCACTCCAGGCTGGGCAACAGAGCAAGACTCCATCT	chr3:137927017-137927307	chr3:137944854-137945145
ARMC8	NM_213654	+	chr3:137928659-137942575	chr3:137907373-137928658	21286	chr3:137942576-137947759	5184	NM_213654_intron_1_0_chr3_137907373_f(+)	NM_213654_intron_5_0_chr3_137942576_f(+)	85.714	294	37	3	19645	19935	2570	2279	6.33e-92	333	AAATATGTGTTGGCTGGGCACAGTGGCTCATGCCTGTAATCCCAGCACTTTGGGAGGCCAAGGCGGGCGGATCACGAGGTCAGGGGTTCAAGACCAGCCTGGCCAACATGGTGAAACCCCATCTCTACTAAAAATACA---AAAATTAGCTGGATGTGGTGGTGCGCGCCTGTAATCCCAGCTACTCAGGAGGCTGAGGCAGGAGAATTGCTTGAACCCGAGAGGCGGAGGTTGCAAGTGAGCCAAGATCATGCTGCTGGACTCTAGCCTGGGCAACAGAGCGAGACTTCGTCT	AAAGATGT-TAGGCTGGGCGCAGTGGCTCACGCCTGTAATCCCAACACTTTGGGAGGCCGAGGCGGGTGGATCACGAGGTCAGGAGTTCGAGACCAGCCTGGCCAATATGGTGAAACCTTGTCTCTACTAAAAATACAAAAAAAATTAGCCGGTCATGGTGGTGCACACCTGTAATCCCAGCTACTTGGGAGGCTAAGGCAGGAGAATTGCTTAAACCTGGGAGGTGGAGGTTGC-AGTGAGTCGAGATCAAGCCACTGCACTCCAGGCTGGGCAACAGAGCAAGACTCCATCT	chr3:137927017-137927307	chr3:137944854-137945145
ARPC4	NM_001024959	+	chr3:9839343-9845697	chr3:9834390-9839342	4953	chr3:9845698-9847893	2196	NM_001024959_intron_0_0_chr3_9834390_f(+)	NM_001024959_intron_4_0_chr3_9845698_f(+)	100	12	0	0	2085	2096	225	214	8	22.9	CCACCCCAGACA	CCACCCCAGACA	chr3:9836474-9836485	chr3:9845911-9845922
ARPC4	NM_001024960	+	chr3:9839343-9845697	chr3:9834245-9839342	5098	chr3:9845698-9847893	2196	NM_001024960_intron_0_0_chr3_9834245_f(+)	NM_001024960_intron_4_0_chr3_9845698_f(+)	100	12	0	0	2230	2241	225	214	8.3	22.9	CCACCCCAGACA	CCACCCCAGACA	chr3:9836474-9836485	chr3:9845911-9845922
ARPC4	NM_001198780	+	chr3:9839343-9845697	chr3:9834866-9839342	4477	chr3:9845698-9847893	2196	NM_001198780_intron_0_0_chr3_9834866_f(+)	NM_001198780_intron_4_0_chr3_9845698_f(+)	100	12	0	0	1609	1620	225	214	7	22.9	CCACCCCAGACA	CCACCCCAGACA	chr3:9836474-9836485	chr3:9845911-9845922
ARPC4	NM_005718	+	chr3:9839343-9845697	chr3:9834809-9839342	4534	chr3:9845698-9847893	2196	NM_005718_intron_0_0_chr3_9834809_f(+)	NM_005718_intron_4_0_chr3_9845698_f(+)	100	12	0	0	1666	1677	225	214	7.1	22.9	CCACCCCAGACA	CCACCCCAGACA	chr3:9836474-9836485	chr3:9845911-9845922
ARSE	NM_000047	-	chrX:2871184-2876476	chrX:2867769-2871183	3415	chrX:2876477-2878418	1942	NM_000047_intron_5_0_chrX_2867769_r(-)	NM_000047_intron_8_0_chrX_2876477_r(-)	79.739	153	26	2	677	824	604	452	8.95e-33	132	GGTCAGGCGCGGTGGCTCATGCCTGTAATCCCAGCACTTTGGGAGGCCAAGGTGGGTGGATCGCTTGAGGCCAGGACTTTGAGACCAGCCTGGGCAGCATGGCGAAACCCTGTCTC--TACGAAAAAGAAAAAGAAAGAAAGAA---AAGGAA	GGTCAGGCGTGGTGGCTCATGCCCATTATCTGAGCACGTTGGGAGGCCAAGGTGGGAGCATTGCCTGAGCCCAGGTGTTTAAGACCAGCTTGAGCAACATGGTGAGACCCTGTCTCTATATAAGAAAGGAAAAAAAATAAAGAAGGGAAGGAA	chrX:2870360-2870507	chrX:2877815-2877967
ASAP1	NM_001247996	-	chr8:131164982-131181313	chr8:131149285-131164981	15697	chr8:131181314-131191509	10196	NM_001247996_intron_16_0_chr8_131149285_r(-)	NM_001247996_intron_20_0_chr8_131181314_r(-)	84.3	293	46	0	13882	14174	2574	2282	5.78e-88	322	TTTTTTTTTTTTTTTTTTGAGACGGAGTTTCACTCTTGTTGCCCAGGCTGGAGTGCAGTGGCGAGATCTCGGCTCAGTGCAACCTCCACCTCCCAAGTTCAAGCGATTCTCCTGCCTCAGCCTCCCGAGTAGCTGGGATTACAGGCACCCGACACCACGCCCGGCTAATTTTGTATTTTTAGTAGAGACAGGGTTTCTCCATGTTGATCAGGCGGGTCTGGAACTCCCGACCTCAGGTGATCCACCCACCTCAGCCTTTCAAAGTGCTGGGATTACAGGCATGAGCCACCTCG	TTTTTTTTTTTTTCTTTTGAGACAGAGTTTTGCTCTTGTTGTCCAGGCTGGAGTGCAATGGCGTGATCTCGGCTCACTGCAACCTCTGCCTCCTGGATTCAAGCGATTCTCCTGCCTCAGCCTCCCAAGTAGCTGGGATTACAGGTATGCGCAACCACACCTGGCTAATTTTGTACTTTTAGTAGAAACGGGGTTTTGCCATGTTGGTCAGGCTGGTGTTGAACTCCTGTAATCTAATAATCCACCTGCCTCAGCCTCCCAAAGTGCGGGGATTACAGGCGTGAGCCACCGCG	chr8:131150808-131151100	chr8:131188936-131189228
ASAP1	NM_018482	-	chr8:131164982-131181313	chr8:131149285-131164981	15697	chr8:131181314-131191509	10196	NM_018482_intron_16_0_chr8_131149285_r(-)	NM_018482_intron_20_0_chr8_131181314_r(-)	84.3	293	46	0	13882	14174	2574	2282	5.79e-88	322	TTTTTTTTTTTTTTTTTTGAGACGGAGTTTCACTCTTGTTGCCCAGGCTGGAGTGCAGTGGCGAGATCTCGGCTCAGTGCAACCTCCACCTCCCAAGTTCAAGCGATTCTCCTGCCTCAGCCTCCCGAGTAGCTGGGATTACAGGCACCCGACACCACGCCCGGCTAATTTTGTATTTTTAGTAGAGACAGGGTTTCTCCATGTTGATCAGGCGGGTCTGGAACTCCCGACCTCAGGTGATCCACCCACCTCAGCCTTTCAAAGTGCTGGGATTACAGGCATGAGCCACCTCG	TTTTTTTTTTTTTCTTTTGAGACAGAGTTTTGCTCTTGTTGTCCAGGCTGGAGTGCAATGGCGTGATCTCGGCTCACTGCAACCTCTGCCTCCTGGATTCAAGCGATTCTCCTGCCTCAGCCTCCCAAGTAGCTGGGATTACAGGTATGCGCAACCACACCTGGCTAATTTTGTACTTTTAGTAGAAACGGGGTTTTGCCATGTTGGTCAGGCTGGTGTTGAACTCCTGTAATCTAATAATCCACCTGCCTCAGCCTCCCAAAGTGCGGGGATTACAGGCGTGAGCCACCGCG	chr8:131150808-131151100	chr8:131188936-131189228
ASCC3	NM_006828	-	chr6:101163338-101173579	chr6:101127629-101163337	35709	chr6:101173580-101214440	40861	NM_006828_intron_28_0_chr6_101127629_r(-)	NM_006828_intron_31_0_chr6_101173580_r(-)	85.563	284	39	1	30366	30649	21508	21227	1.02e-88	325	GGTGGCTCACGCCTGTAATCCCAGCACTTTGGGAGGCCGAGGCTGGCGGATCACGAGGTCAGGAGATCGAGACCATCCTGGCTAATACGGTGAAACCCTGTCTCTACTAAAAATACAAAAAAATTAGCCGGGCGTGGTGGCGGGTGCCTGTAGTCCCAGCTACTCTGGAGGCTGAGGCAGGAGAATGGTGTCAACCCGGGAGGCGGAGTTTGCAGTGAGCCGAGATCGCGCCACTGCATTCCAGCCTGGGTGACAGAGGGAGACTCCATCTCAAAAAAAAAAAA	GGGGGCTCACGCCTGTAATCCCAGCACTTTGGGAGGCCGAGGCAGGCGGATCACAAGGTCAGGAGTTAGAGACCAGCCTGATCAACACGATGAAAACCCATCTCTACTAAAAATACAAAAA--TTAGCTGAGCATGTTGGTGCGCGCCTATAATCCCAGCTACTCAGGAGGTTGAGGCAAGAGAATCGCTTGAACCTGGGATGCAGAGGTTGCAGTGAGCCGAGATTGCACCATTGCACTCCAGCCTGGGTGACAGAGCGAGACTCCATCTCAAAAAAAAAAAA	chr6:101132689-101132972	chr6:101192933-101193214
ASCC3	NM_022091	-	chr6:101163338-101173579	:NA-NA	NA	:NA-NA	NA	NM_022091_intron_0_0_chr6_101307079_r(-)	NM_022091_intron_2_0_chr6_101315915_r(-)	77.333	300	57	4	147	446	6870	6582	5.92e-61	226	GGCGCGGTGGCTCATGCATGTAACCCCAGCACCTTGGGAGGTCGAGGCAGGCAGATCGCTTGAGTCCAGGAGTTCGAGACCAGCCTGGGCAACATGGCAAAACCCTGTCTCTACTAAAAATACAAATAAAATAAACTAGCTAGGTGTGGTGGTGTGCACTTGTAGTCCCAGCTACTCTGGAGGCTGATGTGGGAAAATTACCTGAGCCTGGGAGGTTGAGGCTGTGGTGAGCCAAGATCATGCCACTGCACTTCAGTCTGGGCAACTCGAGTGAGACCCTGTCTCGAACAGAAAAAAAAA	GGCGCGGTGGCTCACACCTGTAATCCCAGCACTTTGGGAGGCCGAGGCAGGCGGATCAC--GAGGTCAAGAGATTGAGACCATCCTGGCCAACATGGTGAAACCCCGTCTCTACTAAAAATACAGA-------AATTAGTTGGGCGTGGTGGTGCGCACCTGTAGTCCCAGCTACTAAGGAGGCTGAGGCAGGAGAATCACTTCAACCCGGGAGGCAGAGGTTGCAGTGAGCAGAGATCGCACCATTGCATTCCAGCCT-GGCAAC-AGAGCAAGACTCTGTCTCAAAAAAAAAAAAAAA	:NA-NA	:NA-NA
ASH1L	NM_018489	-	chr1:155365250-155429689	chr1:155349908-155365249	15342	chr1:155429690-155447676	17987	NM_018489_intron_20_0_chr1_155349908_r(-)	NM_018489_intron_24_0_chr1_155429690_r(-)	73.529	680	130	20	13550	14199	4399	3740	6.95e-103	370	TTTGTTTTGTTTTCCTTTTTTTTTGAGACCGTGTCTCACTCTGTT-GCCTAGGCTGGAGTGCAGTA-CGTGATCTTGACACACTGCAACCTCCACCTCTACCTCTGCCTCCCAGGTTCAAGCGATTCTCCTATTTCAGCCTCCCAAGTAGCTGGGATTACAGGCGTGTGCCACCACACCCAGCTAATTTTTGTA----TTTTTAGTAGAGTTGGG-GTTTCACCATGTTGGCCAGGCTGGTCTTGAACTCCTGACCTCAAGTGATCTGCCTGCCTCAGCCTCCCAAAGTGTTGTTGGGATTACAGGCATGA---ACCATTGCGCCCAGCCAAGGTTGGTTTTTTTG----TTTGTTTGA----TTTTTGT-------TTTTTTTTGAGACGGAGTCTCG…	TTTCTATTTTTTTTTTTTTTTTTTGAGACAGAGTATCACTCTGCCAGCCCAGGCTGGAGTGAAGTGGCACGATC---ACAGCTTACAGTAGCAGCCTTGAACTC------CCGGGCTCAAGTGATCAACTTGCCACAGCCTCCTGAGTAGCCAGGACTACAGGCGTATGCCATCATGCCCAGCTAATTTAAAAAACATTTTTCTGTAGAGATGGGAGGCTC-CTATGTTGCCCAGGCTGGTCTTCAACTCCTAGGCTCAAGTGATACTTCAACCTCA-CCTCTCAAAGTGTTGA---GATTACAGGCATTAGCCACCATT---CCCAGCCTCT-TTATTTATTAAGACATTTAGTCTTAACAATATATATACATATATTTTTTTTGAGACAGACTCTCA…	chr1:155351051-155351700	chr1:155443278-155443937
ASH1L	NM_018489	-	chr1:155490891-155491409	chr1:155452241-155490890	38650	chr1:155491410-155531943	40534	NM_018489_intron_25_0_chr1_155452241_r(-)	NM_018489_intron_26_0_chr1_155491410_r(-)	82.935	586	84	5	8980	9552	10784	10202	6.96e-171	598	AACAATCTT-GGCTGGGCACAGTGGCTCACACCTGTAATCCCAGCACTTTGGGAGACCCAGGCGGGTGGATCACCTGAGGTCGGGAGTTCGAGACCAGCCTGACCAACATGGAGAAACCCTGTCTCTACTAAAAATACAAAAAATTAGCCGGGCGTGGTGGTGCATGCCTGTAATCCCAGCTACTTGGGAGGCTGAGACAGGAGAATCGCTTGAACCCAGGAGGAAGAGGTTGTGGTGAGCCGAGATCCCGGCATTGCACTCCAGCCTGGGCAACAAGAGCAAAACTCCATCTCAAAAAGAAAAGAAAGAAACAATCTT----GCCGGGCGTGGTGGCTCACCCCTGTAATCCCAGCAGTTTAGGAGGCCAAGGTGGGTGGATCACAAGGTCAAGAGAT…	AAGAATCTACGGCCGGGCGCAGTGGCTCACGCCTGTAATCCCAGCACTTTGGGAGGCCGAGGCGGGCGGATCAC--GAGGTCAGGAGATCGAGACCATCCCGGCTAAAACGGTGAAACCCCGTCTCTACTAAAAATACAAAAAATTAGCCGGGCGTAGTGGCGGGCGCCTGTAGTCCCAGCTACTTGGGAGGCTGAGGCAGGAGAATGGCGTGAACCCGGGAGGCGGAGCTTGCAGTGAGCCGAGATCCCGCCACTGCACTCCAGCCTGGGCGAC-AGAGCGAGACTCCGTCTCAAAAAAAAAAAAAAAAAAGAATCTTGCAGGCCAGGAGTGTTGGCTCACACCTGTAATCCCAGCACTTTGGGAGGCTAAGACAGGTGGATCACAAGGTCAAGAATT…	chr1:155481339-155481911	chr1:155521160-155521742
ASPH	NM_001164750	-	chr8:62531537-62557191	chr8:62496589-62531536	34948	chr8:62557192-62559308	2117	NM_001164750_intron_10_0_chr8_62496589_r(-)	NM_001164750_intron_18_0_chr8_62557192_r(-)	74.227	194	48	1	6318	6509	836	643	1.12e-27	122	ATGGCTCATGCCTGTTATTCCAGCAATTTGGGAGGCCGAGGTGGGTGGATTACCTGAGGTCACGAGTTCAAGACCAGCCTGGCCAACATGGTGAAACCCCTTCTCTACTAAAAATACAAAAATTAGCCAGG--TGGTGGTGTGTGCCTGTAATCCCAGCTACTTGGGAGGCTGAGGTGGGAGGATCACTTGAGC	ATGGCTCATGCCTGCAATCCCAACACTTTGGAAAGCTGAGGCAGGAGAATTGCTTGAGGCCAGGAGTTTGAGACCAGCTTGGGCAACATAAGGAGACCTTGCCACTATAAAAAATTTAAAAATTGGCAGGGCATGGTAGCATATGCCTGTGGTTCCAGCTACTTGAGAGGCTGAGGTGAGAGGACTGCTTGAGC	chr8:62525028-62525219	chr8:62558473-62558666
ASPH	NM_001164751	-	chr8:62531537-62557191	chr8:62538840-62546241	7402	chr8:62557192-62559308	2117	NM_001164751_intron_0_0_chr8_62538840_r(-)	NM_001164751_intron_7_0_chr8_62557192_r(-)	70.238	252	66	1	5222	5473	840	598	2.79e-28	120	CACAGTGGTTCACGCATGTAGTGTCAGCACTTTGGGGTGCCAAGGTGGGAGGATTGCTTGAGCTCAGGAGTTTGAGACCAGCCTGGGCAACATAGTGAGACCCCATCTCTTAAAAAAAAAAAAAAAAAAAAAAAAAAAGCCGGGCTTGGTGTCACGTGCCTGTAGTCCTAGCTACTCAGAAGGCTGAGGTGGAAGAATTCCTTGAGTCCAGGAGGTCAAAGCTGCAGTAGGCTATGATCGCACCACTGCACT	CACAATGGCTCATGCCTGCAATCCCAACACTTTGGAAAGCTGAGGCAGGAGAATTGCTTGAGGCCAGGAGTTTGAGACCAGCTTGGGCAACATAAGGAGACCTTGCCACT---------ATAAAAAATTTAAAAATTGGCAGGGCATGGTAGCATATGCCTGTGGTTCCAGCTACTTGAGAGGCTGAGGTGAGAGGACTGCTTGAGCATGGGAGGTCAAGGCTGGAGTGAGCTGTGTTCAAGCCGCTGCACT	chr8:62540769-62541020	chr8:62558469-62558711
ASPH	NM_001164752	-	chr8:62531537-62557191	chr8:62538840-62546241	7402	chr8:62557192-62559308	2117	NM_001164752_intron_0_0_chr8_62538840_r(-)	NM_001164752_intron_6_0_chr8_62557192_r(-)	70.238	252	66	1	5222	5473	840	598	2.79e-28	120	CACAGTGGTTCACGCATGTAGTGTCAGCACTTTGGGGTGCCAAGGTGGGAGGATTGCTTGAGCTCAGGAGTTTGAGACCAGCCTGGGCAACATAGTGAGACCCCATCTCTTAAAAAAAAAAAAAAAAAAAAAAAAAAAGCCGGGCTTGGTGTCACGTGCCTGTAGTCCTAGCTACTCAGAAGGCTGAGGTGGAAGAATTCCTTGAGTCCAGGAGGTCAAAGCTGCAGTAGGCTATGATCGCACCACTGCACT	CACAATGGCTCATGCCTGCAATCCCAACACTTTGGAAAGCTGAGGCAGGAGAATTGCTTGAGGCCAGGAGTTTGAGACCAGCTTGGGCAACATAAGGAGACCTTGCCACT---------ATAAAAAATTTAAAAATTGGCAGGGCATGGTAGCATATGCCTGTGGTTCCAGCTACTTGAGAGGCTGAGGTGAGAGGACTGCTTGAGCATGGGAGGTCAAGGCTGGAGTGAGCTGTGTTCAAGCCGCTGCACT	chr8:62540769-62541020	chr8:62558469-62558711
ASPH	NM_001164753	-	chr8:62531537-62557191	chr8:62538840-62546241	7402	chr8:62557192-62563608	6417	NM_001164753_intron_0_0_chr8_62538840_r(-)	NM_001164753_intron_7_0_chr8_62557192_r(-)	75	288	59	4	5231	5515	3645	3368	6.57e-49	188	TCACGCATGTAGTGTCAGCACTTTGGGGTGCCAAGGTGGGAGGATTGCTTGAGCTCAGGAGTTTGAGACCAGCCTGGGCAACATAGTGAGACCCCATCTCTTAAAAAAAAAAAAAAAAAAAAAAAAAAAGCCGGGCTTGGTGTCACGTGCCTGTAGTCCTAGCTACTCAGAAGGCTGAGGTGGAAGAATTCCTTGAGTCCAGGAGGTCA-AAGCTGCAGTAGGCTATGATCGCACCACTGCACTCTAGCCTGTGTGACAGATTGAGACCCTGTCTCAAA--AAATAAA	TCACGCCTATAATCCCAGCACTTTGGGAGGCTGAGGCAGGCAGATCACTTGAGGTCAGGAGTTCAAGACCAGCCTGGCCAACATGGTAAAACCCCATCTCT---------ACTAAAAATACAAAAATTAGTCATGCATGGTGGCACGTGCCTGTAGTCCCAGCTACTTGGGAGGCTGAGGCAGGAGAATCGCTTGAA-CCTGGGGGGCAGAAGTTGCAGTTAGCCAAGATGGTGCCACTGCACTCCAGCCTGGGTGACACAGTGAGACTCTGTCTCAAAATAAATAAA	chr8:62540727-62541011	chr8:62559964-62560241
ASPH	NM_001164754	-	chr8:62531537-62557191	chr8:62538840-62546241	7402	chr8:62557192-62559308	2117	NM_001164754_intron_0_0_chr8_62538840_r(-)	NM_001164754_intron_6_0_chr8_62557192_r(-)	70.238	252	66	1	5222	5473	840	598	3.9e-28	120	CACAGTGGTTCACGCATGTAGTGTCAGCACTTTGGGGTGCCAAGGTGGGAGGATTGCTTGAGCTCAGGAGTTTGAGACCAGCCTGGGCAACATAGTGAGACCCCATCTCTTAAAAAAAAAAAAAAAAAAAAAAAAAAAGCCGGGCTTGGTGTCACGTGCCTGTAGTCCTAGCTACTCAGAAGGCTGAGGTGGAAGAATTCCTTGAGTCCAGGAGGTCAAAGCTGCAGTAGGCTATGATCGCACCACTGCACT	CACAATGGCTCATGCCTGCAATCCCAACACTTTGGAAAGCTGAGGCAGGAGAATTGCTTGAGGCCAGGAGTTTGAGACCAGCTTGGGCAACATAAGGAGACCTTGCCACT---------ATAAAAAATTTAAAAATTGGCAGGGCATGGTAGCATATGCCTGTGGTTCCAGCTACTTGAGAGGCTGAGGTGAGAGGACTGCTTGAGCATGGGAGGTCAAGGCTGGAGTGAGCTGTGTTCAAGCCGCTGCACT	chr8:62540769-62541020	chr8:62558469-62558711
ASPH	NM_001164755	-	chr8:62531537-62557191	chr8:62538840-62546241	7402	chr8:62557192-62563608	6417	NM_001164755_intron_0_0_chr8_62538840_r(-)	NM_001164755_intron_7_0_chr8_62557192_r(-)	75	288	59	4	5231	5515	3645	3368	9.17e-49	188	TCACGCATGTAGTGTCAGCACTTTGGGGTGCCAAGGTGGGAGGATTGCTTGAGCTCAGGAGTTTGAGACCAGCCTGGGCAACATAGTGAGACCCCATCTCTTAAAAAAAAAAAAAAAAAAAAAAAAAAAGCCGGGCTTGGTGTCACGTGCCTGTAGTCCTAGCTACTCAGAAGGCTGAGGTGGAAGAATTCCTTGAGTCCAGGAGGTCA-AAGCTGCAGTAGGCTATGATCGCACCACTGCACTCTAGCCTGTGTGACAGATTGAGACCCTGTCTCAAA--AAATAAA	TCACGCCTATAATCCCAGCACTTTGGGAGGCTGAGGCAGGCAGATCACTTGAGGTCAGGAGTTCAAGACCAGCCTGGCCAACATGGTAAAACCCCATCTCT---------ACTAAAAATACAAAAATTAGTCATGCATGGTGGCACGTGCCTGTAGTCCCAGCTACTTGGGAGGCTGAGGCAGGAGAATCGCTTGAA-CCTGGGGGGCAGAAGTTGCAGTTAGCCAAGATGGTGCCACTGCACTCCAGCCTGGGTGACACAGTGAGACTCTGTCTCAAAATAAATAAA	chr8:62540727-62541011	chr8:62559964-62560241
ASPH	NM_001164756	-	chr8:62531537-62557191	:NA-NA	NA	:NA-NA	NA	NM_001164756_intron_0_0_chr8_62588879_r(-)	NM_001164756_intron_0_0_chr8_62588879_r(-)	100	16	0	0	2152	2167	2167	2152	0.15	30.1	TAAAGTTTAAACTTTA	TAAAGTTTAAACTTTA	:NA-NA	:NA-NA
ASPH	NM_004318	-	chr8:62531537-62557191	chr8:62496589-62531536	34948	chr8:62557192-62559308	2117	NM_004318_intron_10_0_chr8_62496589_r(-)	NM_004318_intron_18_0_chr8_62557192_r(-)	74.227	194	48	1	6318	6509	836	643	1.26e-27	122	ATGGCTCATGCCTGTTATTCCAGCAATTTGGGAGGCCGAGGTGGGTGGATTACCTGAGGTCACGAGTTCAAGACCAGCCTGGCCAACATGGTGAAACCCCTTCTCTACTAAAAATACAAAAATTAGCCAGG--TGGTGGTGTGTGCCTGTAATCCCAGCTACTTGGGAGGCTGAGGTGGGAGGATCACTTGAGC	ATGGCTCATGCCTGCAATCCCAACACTTTGGAAAGCTGAGGCAGGAGAATTGCTTGAGGCCAGGAGTTTGAGACCAGCTTGGGCAACATAAGGAGACCTTGCCACTATAAAAAATTTAAAAATTGGCAGGGCATGGTAGCATATGCCTGTGGTTCCAGCTACTTGAGAGGCTGAGGTGAGAGGACTGCTTGAGC	chr8:62525028-62525219	chr8:62558473-62558666
ASPH	NM_020164	-	chr8:62531537-62557191	:NA-NA	NA	:NA-NA	NA	NM_020164_intron_0_0_chr8_62578166_r(-)	NM_020164_intron_4_0_chr8_62596748_r(-)	78.082	73	12	1	788	856	2644	2572	1.08e-10	59	TGCAGTGAGCTGAGATTGTGCCATTGCACTCCAGCCTGGGCAACAGAGTGAGAC----TCTCAAAATAATAAT	TGCAGTGAGCTATGATTGCACCATTATACTCCAGCCTGGGCAACAAAGCAAGACCCTTTCTTAAAAAAAAAAT	:NA-NA	:NA-NA
ASPH	NM_032466	-	chr8:62531537-62557191	chr8:62538840-62546241	7402	chr8:62557192-62559308	2117	NM_032466_intron_0_0_chr8_62538840_r(-)	NM_032466_intron_7_0_chr8_62557192_r(-)	70.238	252	66	1	5222	5473	840	598	3.89e-28	120	CACAGTGGTTCACGCATGTAGTGTCAGCACTTTGGGGTGCCAAGGTGGGAGGATTGCTTGAGCTCAGGAGTTTGAGACCAGCCTGGGCAACATAGTGAGACCCCATCTCTTAAAAAAAAAAAAAAAAAAAAAAAAAAAGCCGGGCTTGGTGTCACGTGCCTGTAGTCCTAGCTACTCAGAAGGCTGAGGTGGAAGAATTCCTTGAGTCCAGGAGGTCAAAGCTGCAGTAGGCTATGATCGCACCACTGCACT	CACAATGGCTCATGCCTGCAATCCCAACACTTTGGAAAGCTGAGGCAGGAGAATTGCTTGAGGCCAGGAGTTTGAGACCAGCTTGGGCAACATAAGGAGACCTTGCCACT---------ATAAAAAATTTAAAAATTGGCAGGGCATGGTAGCATATGCCTGTGGTTCCAGCTACTTGAGAGGCTGAGGTGAGAGGACTGCTTGAGCATGGGAGGTCAAGGCTGGAGTGAGCTGTGTTCAAGCCGCTGCACT	chr8:62540769-62541020	chr8:62558469-62558711
ASPH	NM_032467	-	chr8:62531537-62557191	:NA-NA	NA	:NA-NA	NA	NM_032467_intron_0_0_chr8_62578166_r(-)	NM_032467_intron_3_0_chr8_62596748_r(-)	78.082	73	12	1	788	856	2644	2572	1.08e-10	59	TGCAGTGAGCTGAGATTGTGCCATTGCACTCCAGCCTGGGCAACAGAGTGAGAC----TCTCAAAATAATAAT	TGCAGTGAGCTATGATTGCACCATTATACTCCAGCCTGGGCAACAAAGCAAGACCCTTTCTTAAAAAAAAAAT	:NA-NA	:NA-NA
ASPH	NM_032468	-	chr8:62531537-62557191	chr8:62538840-62546241	7402	chr8:62557192-62559308	2117	NM_032468_intron_0_0_chr8_62538840_r(-)	NM_032468_intron_7_0_chr8_62557192_r(-)	70.238	252	66	1	5222	5473	840	598	2.79e-28	120	CACAGTGGTTCACGCATGTAGTGTCAGCACTTTGGGGTGCCAAGGTGGGAGGATTGCTTGAGCTCAGGAGTTTGAGACCAGCCTGGGCAACATAGTGAGACCCCATCTCTTAAAAAAAAAAAAAAAAAAAAAAAAAAAGCCGGGCTTGGTGTCACGTGCCTGTAGTCCTAGCTACTCAGAAGGCTGAGGTGGAAGAATTCCTTGAGTCCAGGAGGTCAAAGCTGCAGTAGGCTATGATCGCACCACTGCACT	CACAATGGCTCATGCCTGCAATCCCAACACTTTGGAAAGCTGAGGCAGGAGAATTGCTTGAGGCCAGGAGTTTGAGACCAGCTTGGGCAACATAAGGAGACCTTGCCACT---------ATAAAAAATTTAAAAATTGGCAGGGCATGGTAGCATATGCCTGTGGTTCCAGCTACTTGAGAGGCTGAGGTGAGAGGACTGCTTGAGCATGGGAGGTCAAGGCTGGAGTGAGCTGTGTTCAAGCCGCTGCACT	chr8:62540769-62541020	chr8:62558469-62558711
ASPH	NM_001164750	-	chr8:62531537-62596747	chr8:62496589-62531536	34948	chr8:62596748-62602231	5484	NM_001164750_intron_10_0_chr8_62496589_r(-)	NM_001164750_intron_23_0_chr8_62596748_r(-)	79.851	268	33	2	15772	16038	3881	3634	3.19e-66	250	TTTTTTTTTTTTTTTGAGACAAG-TCTCACTCTGTCACCCAGGCTGGAGTGCAGTGGTGCGATCTCGGCTCACTGCAATCTCCACCTCCCAGGCTCAAGCGATTCTCCTGCCTCAGCCTCCCAAGCAGCTGGGATTATAGGCACTGACCACCATACCTGGCTAATTTTTGCATTTTTAGTAGAAATGGGGTTTCACCATGTTGGCCAGACTGGTCTCGAACTCCTGACCCCAAGTGATCTGCCCGCCTTTGCCTCCCAAAGTGCTGGG	TTTTTTTTTTTTTTTGAGACATGGTCTCCCTCTGTCACCCAGGCTGTAGTGCACTAGCATGATCTCGGCTC--------------------GGTTCAAGGGATTCTCCTGCTTCAGCCTCCTGAGTAACTGGGATTACAGGCACCTGCCACCACGCCTGGCTAATTTTTGTATTTTTAGTAGAGACAGGGTTTCACCATATTGGCCAGGCTGGTCTTGAACTCCTGACCTCAAGTGATCTGCCCACCTCAGCCTCTCAAAGTGCTGGG	chr8:62515499-62515765	chr8:62598351-62598598
ASPH	NM_001164751	-	chr8:62531537-62596747	chr8:62538840-62546241	7402	chr8:62596748-62602231	5484	NM_001164751_intron_0_0_chr8_62538840_r(-)	NM_001164751_intron_13_0_chr8_62596748_r(-)	84.314	51	6	1	5299	5349	2614	2566	3.4e-08	53.6	CCAGCCTGGGCAACATAGTGAGACCCCATCTCTTAAAAAAAAAAAAAAAAA	CCAGCCTGGGCAACAAAGCAAGACCC--TTTCTTAAAAAAAAAATTAAAAA	chr8:62540893-62540943	chr8:62599618-62599666
ASPH	NM_001164752	-	chr8:62531537-62596747	chr8:62538840-62546241	7402	chr8:62596748-62602231	5484	NM_001164752_intron_0_0_chr8_62538840_r(-)	NM_001164752_intron_12_0_chr8_62596748_r(-)	84.314	51	6	1	5299	5349	2614	2566	3.4e-08	53.6	CCAGCCTGGGCAACATAGTGAGACCCCATCTCTTAAAAAAAAAAAAAAAAA	CCAGCCTGGGCAACAAAGCAAGACCC--TTTCTTAAAAAAAAAATTAAAAA	chr8:62540893-62540943	chr8:62599618-62599666
ASPH	NM_001164753	-	chr8:62531537-62596747	chr8:62538840-62546241	7402	chr8:62596748-62602231	5484	NM_001164753_intron_0_0_chr8_62538840_r(-)	NM_001164753_intron_12_0_chr8_62596748_r(-)	84.314	51	6	1	5299	5349	2614	2566	3.41e-08	53.6	CCAGCCTGGGCAACATAGTGAGACCCCATCTCTTAAAAAAAAAAAAAAAAA	CCAGCCTGGGCAACAAAGCAAGACCC--TTTCTTAAAAAAAAAATTAAAAA	chr8:62540893-62540943	chr8:62599618-62599666
ASPH	NM_001164754	-	chr8:62531537-62596747	chr8:62538840-62546241	7402	chr8:62596748-62626827	30080	NM_001164754_intron_0_0_chr8_62538840_r(-)	NM_001164754_intron_11_0_chr8_62596748_r(-)	72.761	268	61	4	5250	5516	10320	10064	2.8e-36	147	ACTTTGGGGTGCCAAGGTGGGAGGATTGCTTGAGCTCAGGAGTTTGAGACCAGCCTGGGCAACATAGTGAGACCCCATCTCTTAAAAAAAAAAAAAAAAAAAAAAAAAAAGCCGGGCTTGGTGTCACGTGCCTGTAGTCCTAGCTACTCAGAAGGCTGAGGTGGAAGAATTCCTTGAGTCCAGGAGGTCAAAGCT-GCAGTAGGCTATGATCGCACCACTGCACTCTAGCCTGTGTGACAGATTGAGACCCTGTCTCAAAAAATAAAA	ACTTTGGGAGGCCGAGGCGGGCGGATCAC--GAGGTCAGGAGATCGAGACCATCCCGGCTAAAACGGTGAAACCCCGTCTCT--------ACTAAAAATACAAAAAATTAGCCGGGCGTAGTGGCGGGCGCCTGTAGTCCCAGCTACTTGGGAGGCTGAGGCAGGAGAATGGCGTGAACCCGGGAGG-CGGAGCTTGCAGTGAGCCGAGATCCCGCCACTGCACTCCAGCCTGGGCGACAGAGCGAGACTCCGTCTCAAAAAAAAAAA	chr8:62540726-62540992	chr8:62616508-62616764
ASPH	NM_001164755	-	chr8:62531537-62596747	chr8:62538840-62546241	7402	chr8:62596748-62626827	30080	NM_001164755_intron_0_0_chr8_62538840_r(-)	NM_001164755_intron_11_0_chr8_62596748_r(-)	72.761	268	61	4	5250	5516	10320	10064	2.81e-36	147	ACTTTGGGGTGCCAAGGTGGGAGGATTGCTTGAGCTCAGGAGTTTGAGACCAGCCTGGGCAACATAGTGAGACCCCATCTCTTAAAAAAAAAAAAAAAAAAAAAAAAAAAGCCGGGCTTGGTGTCACGTGCCTGTAGTCCTAGCTACTCAGAAGGCTGAGGTGGAAGAATTCCTTGAGTCCAGGAGGTCAAAGCT-GCAGTAGGCTATGATCGCACCACTGCACTCTAGCCTGTGTGACAGATTGAGACCCTGTCTCAAAAAATAAAA	ACTTTGGGAGGCCGAGGCGGGCGGATCAC--GAGGTCAGGAGATCGAGACCATCCCGGCTAAAACGGTGAAACCCCGTCTCT--------ACTAAAAATACAAAAAATTAGCCGGGCGTAGTGGCGGGCGCCTGTAGTCCCAGCTACTTGGGAGGCTGAGGCAGGAGAATGGCGTGAACCCGGGAGG-CGGAGCTTGCAGTGAGCCGAGATCCCGCCACTGCACTCCAGCCTGGGCGACAGAGCGAGACTCCGTCTCAAAAAAAAAAA	chr8:62540726-62540992	chr8:62616508-62616764
ASPH	NM_001164756	-	chr8:62531537-62596747	chr8:62588879-62593526	4648	chr8:62596748-62626827	30080	NM_001164756_intron_0_0_chr8_62588879_r(-)	NM_001164756_intron_3_0_chr8_62596748_r(-)	78.125	32	7	0	1306	1337	3803	3772	1.8	26.5	TTATTTTAAAGATAAAATAAAATGTGGGCCAA	TTATTTTAAAGCAAGACTAAAATATAGTCCAA	chr8:62592190-62592221	chr8:62623025-62623056
ASPH	NM_004318	-	chr8:62531537-62596747	chr8:62496589-62531536	34948	chr8:62596748-62626827	30080	NM_004318_intron_10_0_chr8_62496589_r(-)	NM_004318_intron_23_0_chr8_62596748_r(-)	83.601	311	45	3	15759	16066	11992	11685	2e-88	324	CTTTTTTTTTTTTTTTTTTTTTTTTTTTGAGACAAGTCTCACTCTGTCACCCAGGCTGGAGTGCAGTGGTGCGATCTCGGCTCACTGCAATCTCCACCTCCCAGGCTCAAGCGATTCTCCTGCCTCAGCCTCCCAAGCAGCTGGGATTATAGGCACTGACCACCATACCTGGCTAAT---TTTTGCATTTTTAGTAGAAATGGGGTTTCACCATGTTGGCCAGACTGGTCTCGAACTCCTGACCCCAAGTGATCTGCCCGCCTTTGCCTCCCAAAGTGCTGGGATTACAGGCATGAGCCACCACGCCCAGC	CTTCTTTTTTTTTTTTTTTTTTTTTTTTGACAGA-GTCTCGCTCTGTCGCCCAGCCTGGAGTGCAGTGGTGCAATCTTGGCTCACTGCAAGCTCCGCCTCCCGGGTTCACGCCATTCTCCTGCCTCAACCTCCTGAGTAGCTGGTACTACAGGTGCCCGCCACCACACCCGGCTAATTTTTTTTGTATTTTTAGTAGAGACGGGGTTTCACCGTGTTAGCCAGGATGGTCTGGATCTCCTGA--CCTTGTGATCCACCGGCCTTGGCCTCCCAAAGTGCTGGGATTACAGGCATGACCCACCGCGCCCAGC	chr8:62515471-62515778	chr8:62614836-62615143
ASPH	NM_020164	-	chr8:62531537-62596747	chr8:62578166-62580792	2627	chr8:62596748-62602231	5484	NM_020164_intron_0_0_chr8_62578166_r(-)	NM_020164_intron_4_0_chr8_62596748_r(-)	78.082	73	12	1	788	856	2644	2572	1.08e-10	59	TGCAGTGAGCTGAGATTGTGCCATTGCACTCCAGCCTGGGCAACAGAGTGAGAC----TCTCAAAATAATAAT	TGCAGTGAGCTATGATTGCACCATTATACTCCAGCCTGGGCAACAAAGCAAGACCCTTTCTTAAAAAAAAAAT	chr8:62579937-62580005	chr8:62599588-62599660
ASPH	NM_032466	-	chr8:62531537-62596747	chr8:62538840-62546241	7402	chr8:62596748-62626827	30080	NM_032466_intron_0_0_chr8_62538840_r(-)	NM_032466_intron_12_0_chr8_62596748_r(-)	72.761	268	61	4	5250	5516	10320	10064	2.8e-36	147	ACTTTGGGGTGCCAAGGTGGGAGGATTGCTTGAGCTCAGGAGTTTGAGACCAGCCTGGGCAACATAGTGAGACCCCATCTCTTAAAAAAAAAAAAAAAAAAAAAAAAAAAGCCGGGCTTGGTGTCACGTGCCTGTAGTCCTAGCTACTCAGAAGGCTGAGGTGGAAGAATTCCTTGAGTCCAGGAGGTCAAAGCT-GCAGTAGGCTATGATCGCACCACTGCACTCTAGCCTGTGTGACAGATTGAGACCCTGTCTCAAAAAATAAAA	ACTTTGGGAGGCCGAGGCGGGCGGATCAC--GAGGTCAGGAGATCGAGACCATCCCGGCTAAAACGGTGAAACCCCGTCTCT--------ACTAAAAATACAAAAAATTAGCCGGGCGTAGTGGCGGGCGCCTGTAGTCCCAGCTACTTGGGAGGCTGAGGCAGGAGAATGGCGTGAACCCGGGAGG-CGGAGCTTGCAGTGAGCCGAGATCCCGCCACTGCACTCCAGCCTGGGCGACAGAGCGAGACTCCGTCTCAAAAAAAAAAA	chr8:62540726-62540992	chr8:62616508-62616764
ASPH	NM_032467	-	chr8:62531537-62596747	chr8:62578166-62580792	2627	chr8:62596748-62602231	5484	NM_032467_intron_0_0_chr8_62578166_r(-)	NM_032467_intron_3_0_chr8_62596748_r(-)	78.082	73	12	1	788	856	2644	2572	1.08e-10	59	TGCAGTGAGCTGAGATTGTGCCATTGCACTCCAGCCTGGGCAACAGAGTGAGAC----TCTCAAAATAATAAT	TGCAGTGAGCTATGATTGCACCATTATACTCCAGCCTGGGCAACAAAGCAAGACCCTTTCTTAAAAAAAAAAT	chr8:62579937-62580005	chr8:62599588-62599660
ASPH	NM_032468	-	chr8:62531537-62596747	chr8:62538840-62546241	7402	chr8:62596748-62602231	5484	NM_032468_intron_0_0_chr8_62538840_r(-)	NM_032468_intron_13_0_chr8_62596748_r(-)	84.314	51	6	1	5299	5349	2614	2566	3.4e-08	53.6	CCAGCCTGGGCAACATAGTGAGACCCCATCTCTTAAAAAAAAAAAAAAAAA	CCAGCCTGGGCAACAAAGCAAGACCC--TTTCTTAAAAAAAAAATTAAAAA	chr8:62540893-62540943	chr8:62599618-62599666
ASS1	NM_000050	+	chr9:133327611-133333976	chr9:133325721-133327610	1890	chr9:133333977-133339497	5521	NM_000050_intron_1_0_chr9_133325721_f(+)	NM_000050_intron_4_0_chr9_133333977_f(+)	90	20	2	0	1058	1077	5072	5053	0.3	28.3	CCTCCCTGGGCCTCAGTTTC	CCTCTCTGAGCCTCAGTTTC	chr9:133326778-133326797	chr9:133339029-133339048
ASS1	NM_054012	+	chr9:133327611-133333976	chr9:133320383-133327610	7228	chr9:133333977-133339497	5521	NM_054012_intron_0_0_chr9_133320383_f(+)	NM_054012_intron_3_0_chr9_133333977_f(+)	71.479	284	66	3	4065	4345	1134	863	1.72e-36	147	GTGGCCCATGCCTGGAATCCCAGCACTTTGAGAGGCTGAGGCAGGCAGATCGCTTAAGTCCAGGAGTTCGAGTCCAGCCTGGGCAATGTAGTGAAACCCCATCTCTACAAAAAATACA-AAAATTAGGCAGGTGTGGT--GGCATGTGCCTGTAGTCCCAGCTACTTGGGGGTGGTGGCACTGAGCTGGGATGGGAGGATCCCTTGAGCCCAAGAGGTGGAGGCTGTGGTGAGCTGAGATTGCATCACTGCACTCCAGCCTAGGTGACAGAATGAGACCCTGTC	GTGGCCCACGCCTGTAATCCCAGTGCTTTGGGAGGCCAAGGCTGGTGGATCATTTGAGGTCAGGAGTTCAAGACCAGCCTGCCCAACATGGCGAAACCCCGTCTCTACTAAAAATACAAAAAATTAGCCGGGTGTGGTGGGGTACACACCTGTAATCCCAGCTACTCAGGAG------------GCTGAGGCAGGAGAATTGCTTCAATCTGGGAGGCAGAGGTTGCAGTGAGCCAAGATCGAGCCACTGCACTCCAGCCTGGGCGTCAGAGTGAGACTTTGTC	chr9:133324447-133324727	chr9:133334839-133335110
ASS1	NM_000050	+	chr9:133352258-133370410	chr9:133346903-133352257	5355	chr9:133370411-133374891	4481	NM_000050_intron_8_0_chr9_133346903_f(+)	NM_000050_intron_13_0_chr9_133370411_f(+)	75.391	256	61	2	4271	4526	1386	1133	1.11e-43	170	TTGCTCTCTCACCCAGGCTGGAGTGCAGTGGTGCAATCTCGGCTCACTGCAACCTCCGCCTCCCAGGTTCAAGCAATTCTCCTGCCTCAGCCTCCTGAGTAGCTGGGACTACAGGCGCATGCCGCCATACCCGGATAATTTCTTTTGTATTTTAGTAGAGATGGGGTTTCACCGCGTTGCCCAGGCTGGTGTCGAACTCCTGAGCTCAGGCAGTCCACCCACCTCAGCCTCCCAAAGTGCTAGGATTACAGGTGTG	TTGCTGTGTTGCCCAGGCTGGAGTGCAGTGGCATGATCATGGCTCAATGCGCCCTTGATCTCACAGACTCAAGAGACGCTCCCACCTCAGCCTCCCAAGTAGTTGGGACCACGAGCACATGCCACCACGCTTAGCTAATTT-TTTTAT-TTTTAGTAGAGATGAGGTCTCACTATGTTGCCCAGGCTGGTCTTGAACTCCTGGCCTCAAGCGATCCTCCTGCCTTGGCCTCCCAAAGAGTTGGGATTACAGGTGTG	chr9:133351173-133351428	chr9:133371543-133371796
ASS1	NM_054012	+	chr9:133352258-133370410	chr9:133346903-133352257	5355	chr9:133370411-133374891	4481	NM_054012_intron_7_0_chr9_133346903_f(+)	NM_054012_intron_12_0_chr9_133370411_f(+)	75.391	256	61	2	4271	4526	1386	1133	1.11e-43	170	TTGCTCTCTCACCCAGGCTGGAGTGCAGTGGTGCAATCTCGGCTCACTGCAACCTCCGCCTCCCAGGTTCAAGCAATTCTCCTGCCTCAGCCTCCTGAGTAGCTGGGACTACAGGCGCATGCCGCCATACCCGGATAATTTCTTTTGTATTTTAGTAGAGATGGGGTTTCACCGCGTTGCCCAGGCTGGTGTCGAACTCCTGAGCTCAGGCAGTCCACCCACCTCAGCCTCCCAAAGTGCTAGGATTACAGGTGTG	TTGCTGTGTTGCCCAGGCTGGAGTGCAGTGGCATGATCATGGCTCAATGCGCCCTTGATCTCACAGACTCAAGAGACGCTCCCACCTCAGCCTCCCAAGTAGTTGGGACCACGAGCACATGCCACCACGCTTAGCTAATTT-TTTTAT-TTTTAGTAGAGATGAGGTCTCACTATGTTGCCCAGGCTGGTCTTGAACTCCTGGCCTCAAGCGATCCTCCTGCCTTGGCCTCCCAAAGAGTTGGGATTACAGGTGTG	chr9:133351173-133351428	chr9:133371543-133371796
ASXL2	NM_018263	-	chr2:26022254-26029206	chr2:25994410-26022253	27844	chr2:26022405-26029097	6693	NM_018263_intron_7_0_chr2_25994410_r(-)	NM_018263_intron_8_0_chr2_26022405_r(-)	86.207	290	35	2	23969	24258	1450	1166	4.57e-93	338	GTGGCTCGTGCCTGTAATCCCAGCACTTTGGGAGGCTGAGGTGGGTGGATCACCTGAGGTCAGGAGTTTGAGACCAGCCTGGCCAACATGGTGAAACCCCGTCTCTACTAAAAATACAAAAATTAGCTGGGCGTGGTGGTGGGCACCTGTAATCCTAGCTACTCAGGAGGCTGAGGCAGGAGAATCACTTGAACCTGAGAAGCAGAGGTTGCAGTGAGCTGAGATTGTGCCATTGCACTCCAGTCTGGGTGACAAGAGCGAAACTCCATCTCAAAAAAACAAAAAAAAGA	GTGGCTCACGCCTGTAATCCCAGCACTTTGGGAGGCCGAGGAGGGTGGATTACCTGAGGTCAGGAGTTTGAGACCAGCCTGGCCAATATGGTGAAACCCCATCTCTACTAAAAATACAAAAATTAGCTGGGCGTGGTGGTGGGCATCTGTAATCCCAGCTTCTTGAGAGGCTGAGACAGGAGAATCGCTTGAACCCAGGAAGCGGAGGTTGTAGCGAACCAAGACTGTGCCACTGCACTCCAGCCTGGGCAAC-AGAGCGAGAC----TGTCAAAAGAAAGAAAGAAAGA	chr2:25997996-25998285	chr2:26027648-26027932
ATE1	NM_001001976	-	chr10:123629521-123683844	chr10:123600779-123629520	28742	chr10:123683845-123687358	3514	NM_001001976_intron_3_0_chr10_123600779_r(-)	NM_001001976_intron_10_0_chr10_123683845_r(-)	73.393	669	113	16	6105	6752	2239	1615	1.18e-108	390	TGGCTTATGCCTGTAATCCTAGCAACTCAGGAGGCTGAGGCA-GGAGGATCAGTTGAACCCAGGAGTTTGAAACCAGCCAGGGCAACATAATGAGAACCCCCATTTCT-AAAAGAAAAATAAAAA----AATTATCTGGGCGTAGTGGCGTGTGCCTGTAGTCCCAGCTGTGAGAGAGACTGAGGTGGGAAGATCATTTCAGCC------TTGAAGTTTGAGGCTGCAGTGAGCTATGATTGCACCACTGCAGTTCAGCCTGGGCAACAGAGTAATACCACATCTCTAAAAATAAAAATGAAAAAAAAACTTAAGAATTTTAAGTCAGAGTGGCTGTATTCTTATCAAAGTAGACTTCAGGGCGGCTGGGCGCTGTGGCTCACGCCTGTAATCCCAGCA…	TGGCTCAAGCCTATAATCCCAACACTTTGGAAGGCCAA--CATGGAAGATCACTTGAGGTCAGGAGTTCAAGACCAGCCTGTGCAACATACCAA-ATCTCTGTTTTCACAAAAAAAAAATAATAATCATAATTAATCAGGTTTTGTGGCCTGTGCCTGTGGTCCCAGCTACTTGGGAGGCTGAGGTGGGAGGAGGCTTGAGACCAGGAATTTGAGATTTGAGGCTGCAGTAAGCTATGAACACACCACTGCATTCCAGCCTGAGCAAAGGAGCAAGACTGCCTCTTAAAAAAAAAAAA--AAAATTAAAGTTAAAAA---------AGA-----------------AATG-------------GGCCAGGTGCAGTGGCTCATGCCTATAATCCCAGCA…	chr10:123622769-123623416	chr10:123685120-123685744
ATE1	NM_007041	-	chr10:123629521-123683844	chr10:123600779-123629520	28742	chr10:123683845-123687358	3514	NM_007041_intron_3_0_chr10_123600779_r(-)	NM_007041_intron_10_0_chr10_123683845_r(-)	73.393	669	113	16	6105	6752	2239	1615	1.18e-108	390	TGGCTTATGCCTGTAATCCTAGCAACTCAGGAGGCTGAGGCA-GGAGGATCAGTTGAACCCAGGAGTTTGAAACCAGCCAGGGCAACATAATGAGAACCCCCATTTCT-AAAAGAAAAATAAAAA----AATTATCTGGGCGTAGTGGCGTGTGCCTGTAGTCCCAGCTGTGAGAGAGACTGAGGTGGGAAGATCATTTCAGCC------TTGAAGTTTGAGGCTGCAGTGAGCTATGATTGCACCACTGCAGTTCAGCCTGGGCAACAGAGTAATACCACATCTCTAAAAATAAAAATGAAAAAAAAACTTAAGAATTTTAAGTCAGAGTGGCTGTATTCTTATCAAAGTAGACTTCAGGGCGGCTGGGCGCTGTGGCTCACGCCTGTAATCCCAGCA…	TGGCTCAAGCCTATAATCCCAACACTTTGGAAGGCCAA--CATGGAAGATCACTTGAGGTCAGGAGTTCAAGACCAGCCTGTGCAACATACCAA-ATCTCTGTTTTCACAAAAAAAAAATAATAATCATAATTAATCAGGTTTTGTGGCCTGTGCCTGTGGTCCCAGCTACTTGGGAGGCTGAGGTGGGAGGAGGCTTGAGACCAGGAATTTGAGATTTGAGGCTGCAGTAAGCTATGAACACACCACTGCATTCCAGCCTGAGCAAAGGAGCAAGACTGCCTCTTAAAAAAAAAAAA--AAAATTAAAGTTAAAAA---------AGA-----------------AATG-------------GGCCAGGTGCAGTGGCTCATGCCTATAATCCCAGCA…	chr10:123622769-123623416	chr10:123685120-123685744
ATG2B	NM_018036	-	chr14:96807859-96813678	chr14:96800839-96807858	7020	chr14:96813679-96829151	15473	NM_018036_intron_35_0_chr14_96800839_r(-)	NM_018036_intron_40_0_chr14_96813679_r(-)	70.014	737	183	11	2258	2962	8167	7437	5.74e-88	318	TTGCTGGGTCGAATGGTAGATCTACTTTTAGTTTTTTAAGGAATTTCCATACTGCTTTCCATAATAGTTGTACAAGTTTACATTCCTACCAGCAGTGTAAAAGTGTTCCTTTTTT---ACGATGTC--CATCCCAACATCTATTGTTTTT------------------TGACTTTTTAATTATGGCCATTCTTGCAGGAGTAAGGTGGTATCTCATTGTGTTTTTAATTTGCATTTTCCTGATGATTAGTGATGTTGAACACTTTTT--CATGGTTGTTGGCTGTTTAAATATCTTCTTTG-AGAAATATATAATCATGTCCCTTGCTCACTTTCTGATGGGATTATTTTTTTCTTGCCGATTTGTTTGAACTCCTTGTAGATTCTGGATATTAGTCCT…	TTGCTAGGTCAAATGGTATTTCTGCCTCTAGGTCTCTGAGGAATCGCCACACTGTCTTCCATAATGGTTAAACTAATTTACACTCCCATCAACAGTGTAAAAGCATTCCTTTTTCTCCACAATCTCACCAGCCCGTG-TGTTTTGTTTTTGTTGTTATTGTTGTTGTTTTACTTTTTAATAATAGCCATTTTGAGTGGTGCGAGATGGTATCTCATTGTGGTTTTGATTTGCATTTCTCTAATGAC-AGTGATGTTGAGCTTTTTTTTCCACATTTGTTGGTCACATGTATGTTGTCTTTTCAGAAGTGTCTGTTCACATCCTTTGCCCACTTTTTAATGGGGTTGTTTTTTTCTTGTAAATTTGTTA-AGTTCCTTACAGATGCTGAATTTTAGACCT…	chr14:96804897-96805601	chr14:96820985-96821715
ATG7	NM_001136031	+	chr3:11399892-11406208	chr3:11389510-11399891	10382	chr3:11406209-11468277	62069	NM_001136031_intron_11_0_chr3_11389510_f(+)	NM_001136031_intron_15_0_chr3_11406209_f(+)	85.897	312	38	5	6326	6635	56327	56020	6.98e-96	347	ATTATGAGGCCGGGCGCAATTGCTCACGCCTGTAATCCCAGTGCTTTGGGAGGCTGAGGCGGGTGGATCACGAAGTCAAGAGATTGAGATCCATCCTGGCCAACATGGTGAAACCCCGTCTCTACTAAAAATACAAAAA-TTAGCTGGGCGTGGTGGCGCACACCTGTACTCTCAGCTACTTGGGAGGCTGAGGCAGGAGAATCGCTTGAACCC-GGAAGTCAGAGGTTGCAGTGAGCCGAGATCACGCCACTGCACTCCAGTCTGGTCACAGAGTGAGACTCCATCTCACCAAAAAAAAAAAAAAAAAAAA	ATTTTGTGGCCAGGCGTGGTGGCTCACGCCTGTAATCCCAGCACTTTGGGAGGCTGAGGCAGGCGGATCACGAGGTCAGGAGATTGAGA-CCATCCTGGCTAACACGGTGAAACCCCATCTCTACTAAAAATACAAAAAATTAGCCGGACAAGGTGGCATACACCTGTAGTCCCAGCTACTCAGGAGGCTGAGGCAGGAGAATGGCATGAACCCAGGAAG-CAGAGCTTGCAGTGAGCCGAGATCGCGCCATTGCACTCCAGCCTGGGCAACAAGTGAGACTCTGTCTCA--AAAAAAAAAAAAAAAAAAAA	chr3:11395835-11396144	chr3:11462228-11462535
ATG7	NM_001144912	+	chr3:11399892-11406208	chr3:11389510-11399891	10382	chr3:11406209-11421445	15237	NM_001144912_intron_10_0_chr3_11389510_f(+)	NM_001144912_intron_14_0_chr3_11406209_f(+)	83.974	312	44	4	6332	6640	12305	11997	2.28e-89	325	AGGCCGGGCGCAATTGCTCACGCCTGTAATCCCAGTGCTTTGGGAGGCTGAGGCGGGTGGATCACGAAGTCAAGAGATTGAGATCCATCCTGGCCAACATGGTGAAACCCCGTCTCTACTAAAAATACAAAAA--TTAGCTGGGCGTGGTGGCGCACACCTGTACTCTCAGCTACTTGGGAGGCTGAGGCAGGAGAATCGCTTGAACCCGGAAGTCAGAGGTTGCAGTGAGCCGAGATCACGCCACTGCACTCCAGTCT-GGTCACAGAGTGAGACTCCATCTCACCAAAAAAAAAAAAAAAAAAAAAAAAA	AGGCCGGGCGCGGTGGCTCACGCCTGTAATCCCAGCACTTTGGGAGGCCGAGGAGGGCGGATGATGAGGTCAGGAGATCAAGA-CCATCCTGGCTAACACGGTGAAACCCCGTCTCTACTAAAAATACAAAAAAATTAGCTGGGCGTGGTAGTCGGCACCTGTAGTCCCAGCTACTCGGGAGGCTGAGGCAGGAGAATGGCGTGAACCCGGGAGGTGGAGCTTGCAGTGAGCCGAGATGGTGCCACTGCACTCCAGCCTGGGTGACAGAGCAAGACTCCGTCTCA--AAAAATAAAAATAAAATATAAATAA	chr3:11395841-11396149	chr3:11418205-11418513
ATG7	NM_006395	+	chr3:11399892-11406208	chr3:11389510-11399891	10382	chr3:11406209-11421445	15237	NM_006395_intron_11_0_chr3_11389510_f(+)	NM_006395_intron_15_0_chr3_11406209_f(+)	83.974	312	44	4	6332	6640	12305	11997	2.28e-89	325	AGGCCGGGCGCAATTGCTCACGCCTGTAATCCCAGTGCTTTGGGAGGCTGAGGCGGGTGGATCACGAAGTCAAGAGATTGAGATCCATCCTGGCCAACATGGTGAAACCCCGTCTCTACTAAAAATACAAAAA--TTAGCTGGGCGTGGTGGCGCACACCTGTACTCTCAGCTACTTGGGAGGCTGAGGCAGGAGAATCGCTTGAACCCGGAAGTCAGAGGTTGCAGTGAGCCGAGATCACGCCACTGCACTCCAGTCT-GGTCACAGAGTGAGACTCCATCTCACCAAAAAAAAAAAAAAAAAAAAAAAAA	AGGCCGGGCGCGGTGGCTCACGCCTGTAATCCCAGCACTTTGGGAGGCCGAGGAGGGCGGATGATGAGGTCAGGAGATCAAGA-CCATCCTGGCTAACACGGTGAAACCCCGTCTCTACTAAAAATACAAAAAAATTAGCTGGGCGTGGTAGTCGGCACCTGTAGTCCCAGCTACTCGGGAGGCTGAGGCAGGAGAATGGCGTGAACCCGGGAGGTGGAGCTTGCAGTGAGCCGAGATGGTGCCACTGCACTCCAGCCTGGGTGACAGAGCAAGACTCCGTCTCA--AAAAATAAAAATAAAATATAAATAA	chr3:11395841-11396149	chr3:11418205-11418513
ATM	NM_000051	+	chr11:108098322-108138069	chr11:108093914-108098321	4408	chr11:108138070-108139136	1067	NM_000051_intron_0_0_chr11_108093914_f(+)	NM_000051_intron_16_0_chr11_108138070_f(+)	84.091	264	39	2	3853	4113	509	246	1.7e-76	280	GAGCCTTCCTCTGTTGCCCAGGCTGGAGTACAGTGGCTCGATCTTGGCTCACTGAAAGCTCTGCCTCCC-AGATTCAAGCGATTCTCCTGCCTCAGCCTCCTGAGTAGCTGGGATTACAGGCGCGCGCCACCAAGCCCGGCTAATTTTTGTATTTTTAGTAGAGACAGGGTTTCACCATGTTGGTCAGGCTGGTC--GAACTCCTGACCTTGTGATCCTCCCACCTTGGCCTCCCAAAGTGCTGGGATTACAGGCGTGAGCCAC	GAGTCTCGCTCTGTCGCCCAGGCTGGAATGCAGTGGCATGATCTCGGCTCACTGCAACCTCCACCTCCCCAGGTTCATGCCGTTCTCCTGCTTCAGCCTCCCGAGTAGCTGGGACTACAGGCGCCCGCCACCACGCCCATCTAATTTTTGTGTTTTTAGTAGAGATGGGGTTTCACCACGTTAGCCAGGATGGTCTTGATCTCCTGACCTCATGATCAGCCCGCCTTGGCCTCCCAAAGTGCTGAGATTACAAGCGTGAGCCAC	chr11:108097766-108098026	chr11:108138315-108138578
ATP2C1	NM_001001485	+	chr3:130649260-130660543	chr3:130613620-130649259	35640	chr3:130660544-130672664	12121	NM_001001485_intron_1_0_chr3_130613620_f(+)	NM_001001485_intron_7_0_chr3_130660544_f(+)	85.816	423	46	5	18089	18500	4068	3649	1.96e-136	482	CAATGATAGACTGGATTAAGAAAATGTGGCACATATACACCATGGAGTACTATGCAGCCATAAAAAATGATGAGTTCATGTCCTTTGTAGGGACATGGATGAAATTGGAAATCATCATTCTCAGTAAACTATCGCAAGAACAAAAAACCAAACACCACATATTCTCACTCATAGGTGGGAATTGAACAATGAGACCACATGGACACAGGAAGGGGAATATCACACTCTGGGGACTGTTGTGGGGTGGGGGG-------AGGGATAGCATTGGGAGATA-TACCTAATGCTAGATGACGAGTTAGTGGGTGCAGCACACCAGCATGGCACATGTATACATATGTAACTAACCTGCACAATGTGCACATGTACCCTAAAACTTAAAGT---ATAATAAAAA…	CAATGATAGACTGGATTAAGAAAATGTGGCACATATACAGCAGGGAATACTATGAAGCCATAAAAAAGGATGAGTTCTTGTCCTTTGTAGGGACATGGATGAAGCTGGAAACCATCATTCTGAGCAAACTATCACAAGGACCCAAAACCAAACACCACATGTTCTCACTCATACGTGGGAATTGAACAATGAGAACACTTGGACACGGGGTTGGAAACATCACACACCGGGGCCTGTCGTGGGGTGGGGGGAGGGGGGAGGGACAGCATTAGGAGATATTATCTAATG-TAAATGACAAGTTAATGGGTGCTGCACACCAACATGGCACTTGTATACATATGTAACAAACCTGCATGTTGTGCACATGTACCCTAAAAC--AAAGTATAATAATAAAAA…	chr3:130631708-130632119	chr3:130664192-130664611
ATP2C1	NM_001001486	+	chr3:130649260-130660543	chr3:130613620-130649259	35640	chr3:130660544-130672664	12121	NM_001001486_intron_0_0_chr3_130613620_f(+)	NM_001001486_intron_6_0_chr3_130660544_f(+)	85.816	423	46	5	18089	18500	4068	3649	1.95e-136	482	CAATGATAGACTGGATTAAGAAAATGTGGCACATATACACCATGGAGTACTATGCAGCCATAAAAAATGATGAGTTCATGTCCTTTGTAGGGACATGGATGAAATTGGAAATCATCATTCTCAGTAAACTATCGCAAGAACAAAAAACCAAACACCACATATTCTCACTCATAGGTGGGAATTGAACAATGAGACCACATGGACACAGGAAGGGGAATATCACACTCTGGGGACTGTTGTGGGGTGGGGGG-------AGGGATAGCATTGGGAGATA-TACCTAATGCTAGATGACGAGTTAGTGGGTGCAGCACACCAGCATGGCACATGTATACATATGTAACTAACCTGCACAATGTGCACATGTACCCTAAAACTTAAAGT---ATAATAAAAA…	CAATGATAGACTGGATTAAGAAAATGTGGCACATATACAGCAGGGAATACTATGAAGCCATAAAAAAGGATGAGTTCTTGTCCTTTGTAGGGACATGGATGAAGCTGGAAACCATCATTCTGAGCAAACTATCACAAGGACCCAAAACCAAACACCACATGTTCTCACTCATACGTGGGAATTGAACAATGAGAACACTTGGACACGGGGTTGGAAACATCACACACCGGGGCCTGTCGTGGGGTGGGGGGAGGGGGGAGGGACAGCATTAGGAGATATTATCTAATG-TAAATGACAAGTTAATGGGTGCTGCACACCAACATGGCACTTGTATACATATGTAACAAACCTGCATGTTGTGCACATGTACCCTAAAAC--AAAGTATAATAATAAAAA…	chr3:130631708-130632119	chr3:130664192-130664611
ATP2C1	NM_001001487	+	chr3:130649260-130660543	chr3:130613620-130649259	35640	chr3:130660544-130672664	12121	NM_001001487_intron_0_0_chr3_130613620_f(+)	NM_001001487_intron_6_0_chr3_130660544_f(+)	85.816	423	46	5	18089	18500	4068	3649	1.95e-136	482	CAATGATAGACTGGATTAAGAAAATGTGGCACATATACACCATGGAGTACTATGCAGCCATAAAAAATGATGAGTTCATGTCCTTTGTAGGGACATGGATGAAATTGGAAATCATCATTCTCAGTAAACTATCGCAAGAACAAAAAACCAAACACCACATATTCTCACTCATAGGTGGGAATTGAACAATGAGACCACATGGACACAGGAAGGGGAATATCACACTCTGGGGACTGTTGTGGGGTGGGGGG-------AGGGATAGCATTGGGAGATA-TACCTAATGCTAGATGACGAGTTAGTGGGTGCAGCACACCAGCATGGCACATGTATACATATGTAACTAACCTGCACAATGTGCACATGTACCCTAAAACTTAAAGT---ATAATAAAAA…	CAATGATAGACTGGATTAAGAAAATGTGGCACATATACAGCAGGGAATACTATGAAGCCATAAAAAAGGATGAGTTCTTGTCCTTTGTAGGGACATGGATGAAGCTGGAAACCATCATTCTGAGCAAACTATCACAAGGACCCAAAACCAAACACCACATGTTCTCACTCATACGTGGGAATTGAACAATGAGAACACTTGGACACGGGGTTGGAAACATCACACACCGGGGCCTGTCGTGGGGTGGGGGGAGGGGGGAGGGACAGCATTAGGAGATATTATCTAATG-TAAATGACAAGTTAATGGGTGCTGCACACCAACATGGCACTTGTATACATATGTAACAAACCTGCATGTTGTGCACATGTACCCTAAAAC--AAAGTATAATAATAAAAA…	chr3:130631708-130632119	chr3:130664192-130664611
ATP2C1	NM_001199179	+	chr3:130649260-130660543	chr3:130613620-130649259	35640	chr3:130660544-130672664	12121	NM_001199179_intron_1_0_chr3_130613620_f(+)	NM_001199179_intron_7_0_chr3_130660544_f(+)	85.816	423	46	5	18089	18500	4068	3649	1.71e-136	482	CAATGATAGACTGGATTAAGAAAATGTGGCACATATACACCATGGAGTACTATGCAGCCATAAAAAATGATGAGTTCATGTCCTTTGTAGGGACATGGATGAAATTGGAAATCATCATTCTCAGTAAACTATCGCAAGAACAAAAAACCAAACACCACATATTCTCACTCATAGGTGGGAATTGAACAATGAGACCACATGGACACAGGAAGGGGAATATCACACTCTGGGGACTGTTGTGGGGTGGGGGG-------AGGGATAGCATTGGGAGATA-TACCTAATGCTAGATGACGAGTTAGTGGGTGCAGCACACCAGCATGGCACATGTATACATATGTAACTAACCTGCACAATGTGCACATGTACCCTAAAACTTAAAGT---ATAATAAAAA…	CAATGATAGACTGGATTAAGAAAATGTGGCACATATACAGCAGGGAATACTATGAAGCCATAAAAAAGGATGAGTTCTTGTCCTTTGTAGGGACATGGATGAAGCTGGAAACCATCATTCTGAGCAAACTATCACAAGGACCCAAAACCAAACACCACATGTTCTCACTCATACGTGGGAATTGAACAATGAGAACACTTGGACACGGGGTTGGAAACATCACACACCGGGGCCTGTCGTGGGGTGGGGGGAGGGGGGAGGGACAGCATTAGGAGATATTATCTAATG-TAAATGACAAGTTAATGGGTGCTGCACACCAACATGGCACTTGTATACATATGTAACAAACCTGCATGTTGTGCACATGTACCCTAAAAC--AAAGTATAATAATAAAAA…	chr3:130631708-130632119	chr3:130664192-130664611
ATP2C1	NM_001199180	+	chr3:130649260-130660543	chr3:130569773-130649259	79487	chr3:130660544-130672664	12121	NM_001199180_intron_0_0_chr3_130569773_f(+)	NM_001199180_intron_6_0_chr3_130660544_f(+)	91.198	409	31	3	26971	27376	4068	3662	1.83e-161	567	CAGTGATAGACTGGATTAAGAAAATGTGGCACATATACACCATGGAATATTATGTAGCCATAAAAAAGGATGAGCTCATGTCCTTTGTAGGGACATGGATGAAGCTGGACACCATCATTCTGAGCAAACTATCACAAGGACACAAAACCAAACACTGCATGTTCTCACTCATGGGTGGGAATTGAACAATGAGAACACTTGGACACAGAGTGGGGAACATCACACACTGGGGCCTGTCGTGGGGTGGGGGGAGGGGGGAGGGATAGCATTAGGAGATA-TACTTAATGTAAATGACGAGTTAATGGGTGCAGCACACCAAGATGGCACATGTATACATATGTAACAAACCTGCAGGTTTTGCACATGTACCCTAGAACTTAAAGTATAATA--AAAAAA…	CAATGATAGACTGGATTAAGAAAATGTGGCACATATACAGCAGGGAATACTATGAAGCCATAAAAAAGGATGAGTTCTTGTCCTTTGTAGGGACATGGATGAAGCTGGAAACCATCATTCTGAGCAAACTATCACAAGGACCCAAAACCAAACACCACATGTTCTCACTCATACGTGGGAATTGAACAATGAGAACACTTGGACACGGGGTTGGAAACATCACACACCGGGGCCTGTCGTGGGGTGGGGGGAGGGGGGAGGGACAGCATTAGGAGATATTATCTAATGTAAATGACAAGTTAATGGGTGCTGCACACCAACATGGCACTTGTATACATATGTAACAAACCTGCATGTTGTGCACATGTACCCTAAAAC--AAAGTATAATAATAAAAAA…	chr3:130596743-130597148	chr3:130664205-130664611
ATP2C1	NM_001199181	+	chr3:130649260-130660543	chr3:130569773-130649259	79487	chr3:130660544-130672664	12121	NM_001199181_intron_0_0_chr3_130569773_f(+)	NM_001199181_intron_6_0_chr3_130660544_f(+)	91.198	409	31	3	26971	27376	4068	3662	1.66e-161	567	CAGTGATAGACTGGATTAAGAAAATGTGGCACATATACACCATGGAATATTATGTAGCCATAAAAAAGGATGAGCTCATGTCCTTTGTAGGGACATGGATGAAGCTGGACACCATCATTCTGAGCAAACTATCACAAGGACACAAAACCAAACACTGCATGTTCTCACTCATGGGTGGGAATTGAACAATGAGAACACTTGGACACAGAGTGGGGAACATCACACACTGGGGCCTGTCGTGGGGTGGGGGGAGGGGGGAGGGATAGCATTAGGAGATA-TACTTAATGTAAATGACGAGTTAATGGGTGCAGCACACCAAGATGGCACATGTATACATATGTAACAAACCTGCAGGTTTTGCACATGTACCCTAGAACTTAAAGTATAATA--AAAAAA…	CAATGATAGACTGGATTAAGAAAATGTGGCACATATACAGCAGGGAATACTATGAAGCCATAAAAAAGGATGAGTTCTTGTCCTTTGTAGGGACATGGATGAAGCTGGAAACCATCATTCTGAGCAAACTATCACAAGGACCCAAAACCAAACACCACATGTTCTCACTCATACGTGGGAATTGAACAATGAGAACACTTGGACACGGGGTTGGAAACATCACACACCGGGGCCTGTCGTGGGGTGGGGGGAGGGGGGAGGGACAGCATTAGGAGATATTATCTAATGTAAATGACAAGTTAATGGGTGCTGCACACCAACATGGCACTTGTATACATATGTAACAAACCTGCATGTTGTGCACATGTACCCTAAAAC--AAAGTATAATAATAAAAAA…	chr3:130596743-130597148	chr3:130664205-130664611
ATP2C1	NM_001199182	+	chr3:130649260-130660543	chr3:130569773-130649259	79487	chr3:130660544-130672664	12121	NM_001199182_intron_0_0_chr3_130569773_f(+)	NM_001199182_intron_5_0_chr3_130660544_f(+)	91.198	409	31	3	26971	27376	4068	3662	1.83e-161	567	CAGTGATAGACTGGATTAAGAAAATGTGGCACATATACACCATGGAATATTATGTAGCCATAAAAAAGGATGAGCTCATGTCCTTTGTAGGGACATGGATGAAGCTGGACACCATCATTCTGAGCAAACTATCACAAGGACACAAAACCAAACACTGCATGTTCTCACTCATGGGTGGGAATTGAACAATGAGAACACTTGGACACAGAGTGGGGAACATCACACACTGGGGCCTGTCGTGGGGTGGGGGGAGGGGGGAGGGATAGCATTAGGAGATA-TACTTAATGTAAATGACGAGTTAATGGGTGCAGCACACCAAGATGGCACATGTATACATATGTAACAAACCTGCAGGTTTTGCACATGTACCCTAGAACTTAAAGTATAATA--AAAAAA…	CAATGATAGACTGGATTAAGAAAATGTGGCACATATACAGCAGGGAATACTATGAAGCCATAAAAAAGGATGAGTTCTTGTCCTTTGTAGGGACATGGATGAAGCTGGAAACCATCATTCTGAGCAAACTATCACAAGGACCCAAAACCAAACACCACATGTTCTCACTCATACGTGGGAATTGAACAATGAGAACACTTGGACACGGGGTTGGAAACATCACACACCGGGGCCTGTCGTGGGGTGGGGGGAGGGGGGAGGGACAGCATTAGGAGATATTATCTAATGTAAATGACAAGTTAATGGGTGCTGCACACCAACATGGCACTTGTATACATATGTAACAAACCTGCATGTTGTGCACATGTACCCTAAAAC--AAAGTATAATAATAAAAAA…	chr3:130596743-130597148	chr3:130664205-130664611
ATP2C1	NM_001199183	+	chr3:130649260-130660543	chr3:130613182-130649259	36078	chr3:130660544-130672664	12121	NM_001199183_intron_0_0_chr3_130613182_f(+)	NM_001199183_intron_6_0_chr3_130660544_f(+)	85.816	423	46	5	18527	18938	4068	3649	1.98e-136	482	CAATGATAGACTGGATTAAGAAAATGTGGCACATATACACCATGGAGTACTATGCAGCCATAAAAAATGATGAGTTCATGTCCTTTGTAGGGACATGGATGAAATTGGAAATCATCATTCTCAGTAAACTATCGCAAGAACAAAAAACCAAACACCACATATTCTCACTCATAGGTGGGAATTGAACAATGAGACCACATGGACACAGGAAGGGGAATATCACACTCTGGGGACTGTTGTGGGGTGGGGGG-------AGGGATAGCATTGGGAGATA-TACCTAATGCTAGATGACGAGTTAGTGGGTGCAGCACACCAGCATGGCACATGTATACATATGTAACTAACCTGCACAATGTGCACATGTACCCTAAAACTTAAAGT---ATAATAAAAA…	CAATGATAGACTGGATTAAGAAAATGTGGCACATATACAGCAGGGAATACTATGAAGCCATAAAAAAGGATGAGTTCTTGTCCTTTGTAGGGACATGGATGAAGCTGGAAACCATCATTCTGAGCAAACTATCACAAGGACCCAAAACCAAACACCACATGTTCTCACTCATACGTGGGAATTGAACAATGAGAACACTTGGACACGGGGTTGGAAACATCACACACCGGGGCCTGTCGTGGGGTGGGGGGAGGGGGGAGGGACAGCATTAGGAGATATTATCTAATG-TAAATGACAAGTTAATGGGTGCTGCACACCAACATGGCACTTGTATACATATGTAACAAACCTGCATGTTGTGCACATGTACCCTAAAAC--AAAGTATAATAATAAAAA…	chr3:130631708-130632119	chr3:130664192-130664611
ATP2C1	NM_001199184	+	chr3:130649260-130660543	chr3:130613182-130649259	36078	chr3:130660544-130672664	12121	NM_001199184_intron_0_0_chr3_130613182_f(+)	NM_001199184_intron_6_0_chr3_130660544_f(+)	85.816	423	46	5	18527	18938	4068	3649	1.74e-136	482	CAATGATAGACTGGATTAAGAAAATGTGGCACATATACACCATGGAGTACTATGCAGCCATAAAAAATGATGAGTTCATGTCCTTTGTAGGGACATGGATGAAATTGGAAATCATCATTCTCAGTAAACTATCGCAAGAACAAAAAACCAAACACCACATATTCTCACTCATAGGTGGGAATTGAACAATGAGACCACATGGACACAGGAAGGGGAATATCACACTCTGGGGACTGTTGTGGGGTGGGGGG-------AGGGATAGCATTGGGAGATA-TACCTAATGCTAGATGACGAGTTAGTGGGTGCAGCACACCAGCATGGCACATGTATACATATGTAACTAACCTGCACAATGTGCACATGTACCCTAAAACTTAAAGT---ATAATAAAAA…	CAATGATAGACTGGATTAAGAAAATGTGGCACATATACAGCAGGGAATACTATGAAGCCATAAAAAAGGATGAGTTCTTGTCCTTTGTAGGGACATGGATGAAGCTGGAAACCATCATTCTGAGCAAACTATCACAAGGACCCAAAACCAAACACCACATGTTCTCACTCATACGTGGGAATTGAACAATGAGAACACTTGGACACGGGGTTGGAAACATCACACACCGGGGCCTGTCGTGGGGTGGGGGGAGGGGGGAGGGACAGCATTAGGAGATATTATCTAATG-TAAATGACAAGTTAATGGGTGCTGCACACCAACATGGCACTTGTATACATATGTAACAAACCTGCATGTTGTGCACATGTACCCTAAAAC--AAAGTATAATAATAAAAA…	chr3:130631708-130632119	chr3:130664192-130664611
ATP2C1	NM_001199185	+	chr3:130649260-130660543	chr3:130613620-130649259	35640	chr3:130660544-130672664	12121	NM_001199185_intron_0_0_chr3_130613620_f(+)	NM_001199185_intron_6_0_chr3_130660544_f(+)	85.816	423	46	5	18089	18500	4068	3649	1.95e-136	482	CAATGATAGACTGGATTAAGAAAATGTGGCACATATACACCATGGAGTACTATGCAGCCATAAAAAATGATGAGTTCATGTCCTTTGTAGGGACATGGATGAAATTGGAAATCATCATTCTCAGTAAACTATCGCAAGAACAAAAAACCAAACACCACATATTCTCACTCATAGGTGGGAATTGAACAATGAGACCACATGGACACAGGAAGGGGAATATCACACTCTGGGGACTGTTGTGGGGTGGGGGG-------AGGGATAGCATTGGGAGATA-TACCTAATGCTAGATGACGAGTTAGTGGGTGCAGCACACCAGCATGGCACATGTATACATATGTAACTAACCTGCACAATGTGCACATGTACCCTAAAACTTAAAGT---ATAATAAAAA…	CAATGATAGACTGGATTAAGAAAATGTGGCACATATACAGCAGGGAATACTATGAAGCCATAAAAAAGGATGAGTTCTTGTCCTTTGTAGGGACATGGATGAAGCTGGAAACCATCATTCTGAGCAAACTATCACAAGGACCCAAAACCAAACACCACATGTTCTCACTCATACGTGGGAATTGAACAATGAGAACACTTGGACACGGGGTTGGAAACATCACACACCGGGGCCTGTCGTGGGGTGGGGGGAGGGGGGAGGGACAGCATTAGGAGATATTATCTAATG-TAAATGACAAGTTAATGGGTGCTGCACACCAACATGGCACTTGTATACATATGTAACAAACCTGCATGTTGTGCACATGTACCCTAAAAC--AAAGTATAATAATAAAAA…	chr3:130631708-130632119	chr3:130664192-130664611
ATP2C1	NM_014382	+	chr3:130649260-130660543	chr3:130613620-130649259	35640	chr3:130660544-130672664	12121	NM_014382_intron_0_0_chr3_130613620_f(+)	NM_014382_intron_6_0_chr3_130660544_f(+)	85.816	423	46	5	18089	18500	4068	3649	1.71e-136	482	CAATGATAGACTGGATTAAGAAAATGTGGCACATATACACCATGGAGTACTATGCAGCCATAAAAAATGATGAGTTCATGTCCTTTGTAGGGACATGGATGAAATTGGAAATCATCATTCTCAGTAAACTATCGCAAGAACAAAAAACCAAACACCACATATTCTCACTCATAGGTGGGAATTGAACAATGAGACCACATGGACACAGGAAGGGGAATATCACACTCTGGGGACTGTTGTGGGGTGGGGGG-------AGGGATAGCATTGGGAGATA-TACCTAATGCTAGATGACGAGTTAGTGGGTGCAGCACACCAGCATGGCACATGTATACATATGTAACTAACCTGCACAATGTGCACATGTACCCTAAAACTTAAAGT---ATAATAAAAA…	CAATGATAGACTGGATTAAGAAAATGTGGCACATATACAGCAGGGAATACTATGAAGCCATAAAAAAGGATGAGTTCTTGTCCTTTGTAGGGACATGGATGAAGCTGGAAACCATCATTCTGAGCAAACTATCACAAGGACCCAAAACCAAACACCACATGTTCTCACTCATACGTGGGAATTGAACAATGAGAACACTTGGACACGGGGTTGGAAACATCACACACCGGGGCCTGTCGTGGGGTGGGGGGAGGGGGGAGGGACAGCATTAGGAGATATTATCTAATG-TAAATGACAAGTTAATGGGTGCTGCACACCAACATGGCACTTGTATACATATGTAACAAACCTGCATGTTGTGCACATGTACCCTAAAAC--AAAGTATAATAATAAAAA…	chr3:130631708-130632119	chr3:130664192-130664611
ATP7A	NM_000052	+	chrX:77270159-77275895	chrX:77268610-77270158	1549	chrX:77275896-77276441	546	NM_000052_intron_9_0_chrX_77268610_f(+)	NM_000052_intron_12_0_chrX_77275896_f(+)	74.828	290	58	7	1024	1300	412	125	1.8e-45	176	GGTGGCTCATGCCTGTAATCCCAGCGCTTTGGGAGGCCGAGGTGGGTGGATCAC--GAGGTCAGGAGTTTGAGACCGGCCTGGCCAACATGGTGA-ACCCCATCTCTACTAAAAATACAAA-----AATTAGCCAGGCATGGTGGCGCGCGTCTGTAA----TCCCAGCTACTCGGGAGGCTGAGGCAGGAGAATTGCTTGAACCCAGGAGG-CAGGGGTTGCAGTGAGCCGAGATCATGCTACTGCACTCCAGCCTGGGTAACAGAGTGAGACTCTGTCTCAAAATAAA	GGTGGCTCACACCTGTAATCCCAACACTTTGAGAGACTAAGGCAGGATGATAGCTTGAGTCCAGGAGTTCGAGACCATCCTGGGCAACTTAGGGAGACCCTGTTTCTA-TAAAAAAAAATTTTTTTAATTAGCTGGGTGTGGTGGCATGTGCCCACACACAGTCCCAGCTACTCGGGAGGCTGAGGCAGAAGGATCGCTTGAACTTAGGAGGTCAAGGGT-GCAGTGAGCCATGATGGTGCCACTGCACTCCAGCCTGTGCAACAGAGTGAGACCCTATCTCAAAACAAA	chrX:77269633-77269909	chrX:77276020-77276307
ATP9A	NM_006045	-	chr20:50255882-50307358	chr20:50245612-50255881	10270	chr20:50307359-50310546	3188	NM_006045_intron_12_0_chr20_50245612_r(-)	NM_006045_intron_20_0_chr20_50307359_r(-)	70.927	313	71	4	6967	7271	2824	2524	4.93e-38	154	AGGCTTGGTACGGTGGCTCCTGCCTGTAAT------ACTTTGGGAGGCCAAGGCAGGAGGATCACTTGAGCCAACGAGTTTCAGTCCAGCCTGGGCATCATTGCCAGACTCCACCTCTACTAAAA--GCAAAAAAATTAGCTGGGCATGGTGGTGCACACCTGTAGTCCCAGCTACTGGGAAGGTTGAGGTCAGGAGGTCCAGGTTGAGGTCACTCGAGTCCAGGAGGTCGAGGCTGTAGTGAGTCGTGATTGTGCCATTGCGCTCTAGCCTGGGCAACACAGCAAGACCCTGTCTCAAAAAAATAAAGAAAA	AGGCCAGGTGCAGTGGCTCATGCCTGTAATCCCAGCACTTTGGGAGGCTGAAGTGGGCGGATCACTTGAGGCCAGGAGTTTGAGACCAGCATGGCCAACATGTTGAAGCCCTGTCTCTACTAAAAATACAAAAAAATTAGCCAGGCATGGTGGCGCGTGCCTGTAATTGCGGCTACTCAGGAGGCTGAGG-CAGGAG-----------AATCGCTTGAACCCAGGAGGTGAAGGTTGCAGTAAGCTGAGATCGCGCCACTGCATTCCAGCCTGGGCGACAGAGCGAGACTCCGTCTCAAAAAAGAAAAGAAAA	chr20:50248611-50248915	chr20:50307723-50308023
ATP9A	NM_006045	-	chr20:50290692-50307358	chr20:50287797-50290691	2895	chr20:50307359-50310546	3188	NM_006045_intron_16_0_chr20_50287797_r(-)	NM_006045_intron_20_0_chr20_50307359_r(-)	82.667	300	51	1	2049	2347	2828	2529	1.21e-83	304	ATTCCGGCCAGGCGTGGTGGCTCACGTCTGTAGTCCCAGCACTTTGGGAGGCCAAGACGGGTGGATCACTTGAGCCCAGGAGTTTGAGACCAGCCTGGGCAACATGGTGAAACCCCATCTCTACTAAAAATACAA-AAAATTAGCCCGGCGTGGTGGCACACACCTGTAATCCCATCTACTCTGGAGGCTGAGGTGTGAGAATCGTTTGAACCCGGGAGGCAAAGGTTGTGGTGAGCTGAAATAGCACCACTGCACTCCAGCCTGAACAACAGAGTGAGACTTCGTCTCAAAAAAAAAAA	ATTCAGGCCAGGTGCAGTGGCTCATGCCTGTAATCCCAGCACTTTGGGAGGCTGAAGTGGGCGGATCACTTGAGGCCAGGAGTTTGAGACCAGCATGGCCAACATGTTGAAGCCCTGTCTCTACTAAAAATACAAAAAAATTAGCCAGGCATGGTGGCGCGTGCCTGTAATTGCGGCTACTCAGGAGGCTGAGGCAGGAGAATCGCTTGAACCCAGGAGGTGAAGGTTGCAGTAAGCTGAGATCGCGCCACTGCATTCCAGCCTGGGCGACAGAGCGAGACTCCGTCTCAAAAAAGAAAA	chr20:50288345-50288643	chr20:50307719-50308018
ATP9B	NM_198531	+	chr18:76886267-76967012	chr18:76873355-76886266	12912	chr18:76967013-76973961	6949	NM_198531_intron_3_0_chr18_76873355_f(+)	NM_198531_intron_9_0_chr18_76967013_f(+)	87.879	297	36	0	5052	5348	1245	949	6.79e-104	374	TTTTTTTTTTTTTGAGACAGAGTCTTGGTCTGTCGCCCAGGCTGGAGTGCAGTGGCGCGATCTCGGCTCACTGCAAGCTCCGCCTCCCGGGTTCATGCCATTCTCCTGCCTCAGCCTTCCAAGTAGCTGGGACTACAGATACCTGCCACCATGCCCTGCTAATTTTTTGTATTTTTAGTAGAGATGGGGTTTTACCATGTTGGCCAGGATGGTCTCGATCTCCTGACCTCGTGATCCGTCCGCCTCAGCCTCCCAAAGTGCTGGGATTACAGGTGTGAGCCACCGTGCCCGGCCAAT	TTTTTCTTTTTTTGAGATGGCATCTCGCTCTGTCGCCCAGGCTAGAGTGCAGTGGCGCGATCTCGGTTCACTGCAAGCTCCGGCTCCCGGGTTCCCGCCATTCTCCTGCCTCAGCCCCCCGAGTAGCTGGGACTACAGGCGCCCGCCACCACGCCCGGCTAATTTTTTGTATTTTTAGTAGAGACGGGGTTTCACAGTGTTAGCCAGGATGGTCTCCATCTCCTGACCTTGTGATCCGCCCGCCTCGGCCTCCCACAGTGCTGGGATTCCAGGCGTGAGCCCCCGCGCCCGGCCTAT	chr18:76878406-76878702	chr18:76967961-76968257
ATRX	NM_000489	-	chrX:76776266-76778879	chrX:76764108-76776265	12158	chrX:76778880-76812921	34042	NM_000489_intron_0_0_chrX_76764108_r(-)	NM_000489_intron_4_0_chrX_76778880_r(-)	87.241	290	35	2	7455	7744	18545	18258	2.26e-96	349	TTTTTTTTTTTTTTTTTTGAGACGGAGTCTCGCTCTGTCGCCCAGGCTGGAGTGCAGTGGCGCAATCTCAGCTCACTGCAAGCTCCGCCTCCCGGGTTCAGGCCATTCTCCTATCTTAGCCTCCTGAGTAGCTGGGACTACAGGTGCCCGCCACCACGCCCAGCTAATTTTTTGTATTTTTAGTAGAGACGGGGTTTCACCGTGTTAACCAGGATGGTCTCAGTCTCCTGACCTTGTGATCCTCCCGCCTCGGCCTCCCAAAGTGCTGGGGTTACAGGCGTGAGCCACTG	TTTTTTTTTTTTTTTTTTGATACAGAGTCTCACTCTGTCGCC-AGGCTGGAGTGCAGTGGCGCAATCGCAGCTCACTGCAACCTCCATCTCCTGGGTTCAAGCAATTCTACTGCCTCAGCCTCCCGAGTAGCTGGGACTACAGGTGAGCACCACCAAGCCCAGCTAAT-TTTTCTACTTTTAGTAGAGACAGGGTTTCACCATGTTGGCCAGAATGGTCTCGATCTCTTGACCTCGTGATCCGCCTGCCTCGGCCTCCTAAAGTGCTGGGATTACAGGCATGAGCCACTG	chrX:76768522-76768811	chrX:76794377-76794664
ATRX	NM_138270	-	chrX:76776266-76778879	chrX:76764108-76776265	12158	chrX:76778880-76812921	34042	NM_138270_intron_0_0_chrX_76764108_r(-)	NM_138270_intron_4_0_chrX_76778880_r(-)	87.241	290	35	2	7455	7744	18545	18258	2.26e-96	349	TTTTTTTTTTTTTTTTTTGAGACGGAGTCTCGCTCTGTCGCCCAGGCTGGAGTGCAGTGGCGCAATCTCAGCTCACTGCAAGCTCCGCCTCCCGGGTTCAGGCCATTCTCCTATCTTAGCCTCCTGAGTAGCTGGGACTACAGGTGCCCGCCACCACGCCCAGCTAATTTTTTGTATTTTTAGTAGAGACGGGGTTTCACCGTGTTAACCAGGATGGTCTCAGTCTCCTGACCTTGTGATCCTCCCGCCTCGGCCTCCCAAAGTGCTGGGGTTACAGGCGTGAGCCACTG	TTTTTTTTTTTTTTTTTTGATACAGAGTCTCACTCTGTCGCC-AGGCTGGAGTGCAGTGGCGCAATCGCAGCTCACTGCAACCTCCATCTCCTGGGTTCAAGCAATTCTACTGCCTCAGCCTCCCGAGTAGCTGGGACTACAGGTGAGCACCACCAAGCCCAGCTAAT-TTTTCTACTTTTAGTAGAGACAGGGTTTCACCATGTTGGCCAGAATGGTCTCGATCTCTTGACCTCGTGATCCGCCTGCCTCGGCCTCCTAAAGTGCTGGGATTACAGGCATGAGCCACTG	chrX:76768522-76768811	chrX:76794377-76794664
ATXN10	NM_001167621	+	chr22:46085592-46125470	chr22:46068060-46088875	20816	chr22:46125471-46134610	9140	NM_001167621_intron_0_0_chr22_46068060_f(+)	NM_001167621_intron_5_0_chr22_46125471_f(+)	82.517	286	44	1	10858	11143	5588	5309	5.75e-79	291	GGCCGGGCACGGTGGCTCACGCCTGTCATCCCAGCACTTTGGGAGGCCAAGGCAGGTGGATCACCTGAGGCCAGGAGTTTGAGACCAGCCTGGCCAACATGGTGAAACCCCATCTCTACTAAAAATACAAAAATTTGTTGGGCATGGTGGCACATGCCTGAAATTCTACCTACTTGGGAGGCTGAGGCATGAGAATTGCTTGAACTTGGGAGGCGGGGGTTGCAGTGAGCTGAGATCCTGCCTCTGCACTCCAGCCTGGGCAACAGAGCAAAACTCTGTCTCAAAA	GGCCGGGCACGGTGGCCCATGCCTATAATCCTAGCACTTTGGGAGCCCGAGGCGGGTGGATCACCCAAAGTCGGGAGTTCAAGACCAGCCTGGCCAACAAGGCGAAACCCCATCTCTACTAAAAATACAAAAATTAGCCGGACATGGTGGTGGGTGCCTG------CAGCTACACAGGAGGCTGAGGCAGGAGAATCGCTTGAACCTGGGAGACGGAGGTTGCAGTGAGCCAAGACCACACCTCTGCATTCCAGCCTGGGCAACAGAGCAAGACTCTATCTCAAAA	chr22:46078917-46079202	chr22:46130779-46131058
ATXN10	NM_013236	+	chr22:46085592-46125470	chr22:46068060-46085591	17532	chr22:46125471-46134610	9140	NM_013236_intron_0_0_chr22_46068060_f(+)	NM_013236_intron_6_0_chr22_46125471_f(+)	82.517	286	44	1	10858	11143	5588	5309	4.84e-79	291	GGCCGGGCACGGTGGCTCACGCCTGTCATCCCAGCACTTTGGGAGGCCAAGGCAGGTGGATCACCTGAGGCCAGGAGTTTGAGACCAGCCTGGCCAACATGGTGAAACCCCATCTCTACTAAAAATACAAAAATTTGTTGGGCATGGTGGCACATGCCTGAAATTCTACCTACTTGGGAGGCTGAGGCATGAGAATTGCTTGAACTTGGGAGGCGGGGGTTGCAGTGAGCTGAGATCCTGCCTCTGCACTCCAGCCTGGGCAACAGAGCAAAACTCTGTCTCAAAA	GGCCGGGCACGGTGGCCCATGCCTATAATCCTAGCACTTTGGGAGCCCGAGGCGGGTGGATCACCCAAAGTCGGGAGTTCAAGACCAGCCTGGCCAACAAGGCGAAACCCCATCTCTACTAAAAATACAAAAATTAGCCGGACATGGTGGTGGGTGCCTG------CAGCTACACAGGAGGCTGAGGCAGGAGAATCGCTTGAACCTGGGAGACGGAGGTTGCAGTGAGCCAAGACCACACCTCTGCATTCCAGCCTGGGCAACAGAGCAAGACTCTATCTCAAAA	chr22:46078917-46079202	chr22:46130779-46131058
ATXN2	NM_002973	-	chr12:111990084-111993723	chr12:111963121-111990083	26963	chr12:111993724-112036587	42864	NM_002973_intron_19_0_chr12_111963121_r(-)	NM_002973_intron_23_0_chr12_111993724_r(-)	79.762	672	78	6	16266	16933	16115	15498	2.31e-179	625	TTTTTTTTTTTTTTTGAGACGGAGTCTCGCTCTGTCGCCCAG---GCTGGAGTGCAGTGGCGGGATCTCGGCTCACTGCAAGCTCCGCCTCCTGGGTTCACGCCATTCTCCTGCCTCAGCCTCCCAAGTAGCTGGGACTACAGGCGCCCGCCACTACGCCCGGCTAATTTTTTGTATTTTTAGTAGAGACGGGGTTTCACCGTTTTAGCCGGGATGGTCTCGATCTCCTGACCTCGTGATCCGCCCACCTCGGCCTCCCAAAGTGCTGGGATTACAGGCGTGAGCCACCGCGCCCGGCCTATTTCCCAATGTTAATCTACTTATTGACCTACTAAGCTGGCATGTTCTGTGTGTTAGACATCACCAACTTTGTGCCTTCTTTTTTTGTTTGTTTTTGAG…	TTTGTTTGTTTGTTTGAGACGGAGTCTCGCTCTGTCGCCCAGCAGGCTGGAGTGCAGTGGCACCATCTCCGCTCACTGCAAGCTCTGCCTCCCGGGTTCACGCCATTCTCCTGCCTCAGCCTCCCAAGTAGCTGGGATTACAGGCGCCCGCCACCACGCCTGGCTAATTTTTTGTATTTTTAGTAGAGACAGGGTTTCCCCATGTTAGGCAGGACGGTCTCGATCTCCTGACCTCGTGATCCACCCGCCTCGGCCTTCCAAAGTGCTGGGATTACAGGCACGAGCCACCGCGCCCGGCCAGTATCTCA--GTT-------TTTTT-------------------TTTTGTTTGT--------------------------TTTTTTTTTTTTTTTGGAG…	chr12:111973151-111973818	chr12:112020473-112021090
ATXN7	NM_000333	+	chr3:63884075-63938159	chr3:63850676-63884074	33399	chr3:63938160-63965590	27431	NM_000333_intron_0_0_chr3_63850676_f(+)	NM_000333_intron_4_0_chr3_63938160_f(+)	83.439	314	45	3	611	922	2525	2217	3.46e-89	325	GGCCGGGCGCGGTGGCTCACGCCTGTAATCCCAGCACTTTGGGAGGCCGAGGCGGGAGGATCAC--GAGGTCAAGAGATCGAGACCATCCCGGCTAAAACGGTGAAACCCCGTCTCTACTAAAAAAAAATACAAAAAATTAGCCGGGCGTAGTGGCGGGCGCCTGTAGTCCCAGCTACTTGGGAGGCTGAGGCAGGAGAATGGCGTGAACCCGGGAGGCGGAGCTTGCAGTGAGCCCAGATCCCGCCACTGCACTCCAGCCTGGGCGACAGAGCGAGACTCCATCTCAAAAAAAAAAAAAAAAAAAAAAAAAAA	GGCCGGGCTTGGTGGCTCATGCCTATATTCCCTGTACTTTGGGAAGGGGAGGCAGGCAAATCACTTGAGGTCAGGAGTTCCAGACCAGCCTGGCCAACATGGTGAAACGCCATTTCTAATAAAAA----TACAAAAA-TTAGCCGGGCATAGTGGCATGCACCTGTAATCCCAGCTACTCGGGAGGCTGAGGCAGGAGAATTGCTTGAACCCAGGAGGCAGAGGTTGCAGTGAGCCGAGATGGCGCCACTACACTCCAGCTTGGGTGACAGAGCGAGACTCCGTCTCAAAAAAAAAAAAAAACAAAAAAAAAAA	chr3:63851286-63851597	chr3:63940376-63940684
ATXN7	NM_001128149	+	chr3:63884075-63938159	:NA-NA	NA	:NA-NA	NA	NM_001128149_intron_0_0_chr3_63953652_f(+)	NM_001128149_intron_1_0_chr3_63965844_f(+)	83.333	36	6	0	6616	6651	330	295	0.000566	39.2	TCCTCATCTGGAAAGTGAGGTTAATAATAGTATCTA	TCCTCATCTGGAAAACGAGGATAGTAACAGTACCTA	:NA-NA	:NA-NA
ATXN7	NM_001177387	+	chr3:63884075-63938159	chr3:63884174-63898263	14090	chr3:63938160-63965590	27431	NM_001177387_intron_0_0_chr3_63884174_f(+)	NM_001177387_intron_3_0_chr3_63938160_f(+)	80.782	307	47	3	4616	4912	2525	2221	9.52e-78	286	GGCCGGGCACGGTGGCTCACGCCTGTAATTCCGGCACTTTGGGAGGCCGAGGCGGGAGGATCAC--GAGGTCAGGAGATTGAGACTATCCTGGCTAACATGGTGAAACCCCGTCTCTATTAAAAATACAAAAAAATTAGCCGAGCTTGGG--------CCTGTAGTCCCACCTACCCCGGAGGCTGAGGCAGGAGAATGGCGTGAACTCAGGAGGTGGAGCTTGCAGTGAGCCAAGATTGCGCCACTGCACTCCAGCCTGGGCAACAGAGCAAGACTCCGTCTCAAAAAAAAAAAAAAAAAAAAAAA	GGCCGGGCTTGGTGGCTCATGCCTATATTCCCTGTACTTTGGGAAGGGGAGGCAGGCAAATCACTTGAGGTCAGGAGTTCCAGACCAGCCTGGCCAACATGGTGAAACGCCATTTCTAATAAAAATACAAAAA--TTAGCCGGGCATAGTGGCATGCACCTGTAATCCCAGCTACTCGGGAGGCTGAGGCAGGAGAATTGCTTGAACCCAGGAGGCAGAGGTTGCAGTGAGCCGAGATGGCGCCACTACACTCCAGCTTGGGTGACAGAGCGAGACTCCGTCTCAAAAAAAAAAAAAAACAAAAAAA	chr3:63888789-63889085	chr3:63940380-63940684
AXIN1	NM_003502	-	chr16:364543-397106	chr16:360070-364542	4473	chr16:397107-402368	5262	NM_003502_intron_7_0_chr16_360070_r(-)	NM_003502_intron_9_0_chr16_397107_r(-)	84.79	309	38	4	3214	3515	3552	3246	1.19e-93	336	GGCTGGGCGCGGTGGCGCATGCCTGTAATCCCAGCAGTTTGGGAGGCCGAGGCAGGCGGATCACGGGGTCAGGAGATTGAGACCATCGTGGTTAACACAGTGAAACCCCGTCTCTACTAAATAATACAAAAAATTAGCCGGGCGTGGTGGCGGGCACCTGTAGTCCCAGCTACTCGGGAGGCTGAGGCAGGAGAATGGCGTGAACCCGGGAG---CGGCTTGCAGTGATCCGAGATCGC----GCCACTACACTCCAGCCTGGGCGACAGAGCAAGACTCCGTCTCAAAAAGAAAAAAATAAAAGAAAA	GGCCGGGCACAGTGGCTCACACCTGTAATCCCAGCACTTTGGGAAGCCAAGGCGGGCGGATCACGAGGTCAAGAGATCGAGACCATCCTGGCTAACACGGTGAAACCCCATCTCTACTAAA-AATACAAAAAATTAGCCAGGCATGGTGGTGGGCACCTGCAGTCCCAGCTACTCGGGAGACTGACGTGGGAGAATGGCATGAACCCGGGAGGCAGAGCTTGCAGTGAGCCGACACCGCGCCGGCCACTGCACTCCAGCTTGGGCGACAGAGTGAGACTCTGTCTCAAAAA-AATAAAATAAAATAAAA	chr16:361028-361329	chr16:398817-399123
AXIN1	NM_181050	-	chr16:364543-397106	chr16:360070-364542	4473	chr16:397107-402368	5262	NM_181050_intron_6_0_chr16_360070_r(-)	NM_181050_intron_8_0_chr16_397107_r(-)	84.79	309	38	4	3214	3515	3552	3246	1.19e-93	336	GGCTGGGCGCGGTGGCGCATGCCTGTAATCCCAGCAGTTTGGGAGGCCGAGGCAGGCGGATCACGGGGTCAGGAGATTGAGACCATCGTGGTTAACACAGTGAAACCCCGTCTCTACTAAATAATACAAAAAATTAGCCGGGCGTGGTGGCGGGCACCTGTAGTCCCAGCTACTCGGGAGGCTGAGGCAGGAGAATGGCGTGAACCCGGGAG---CGGCTTGCAGTGATCCGAGATCGC----GCCACTACACTCCAGCCTGGGCGACAGAGCAAGACTCCGTCTCAAAAAGAAAAAAATAAAAGAAAA	GGCCGGGCACAGTGGCTCACACCTGTAATCCCAGCACTTTGGGAAGCCAAGGCGGGCGGATCACGAGGTCAAGAGATCGAGACCATCCTGGCTAACACGGTGAAACCCCATCTCTACTAAA-AATACAAAAAATTAGCCAGGCATGGTGGTGGGCACCTGCAGTCCCAGCTACTCGGGAGACTGACGTGGGAGAATGGCATGAACCCGGGAGGCAGAGCTTGCAGTGAGCCGACACCGCGCCGGCCACTGCACTCCAGCTTGGGCGACAGAGTGAGACTCTGTCTCAAAAA-AATAAAATAAAATAAAA	chr16:361028-361329	chr16:398817-399123
AXL	NM_001699	+	chr19:41754419-41754725	chr19:41749613-41754418	4806	chr19:41754726-41758255	3530	NM_001699_intron_10_0_chr19_41749613_f(+)	NM_001699_intron_12_0_chr19_41754726_f(+)	72.757	613	112	8	3888	4484	943	370	4.62e-103	367	TTTTGTTTGAGATGGGGTCTTGCTCTGTCACCCAGGCTGGGGTGCAGTGGCATGAGCTCAGCTTACTGCAGCCTCCACCCCTG-GGCTCAAGTGATCCTCCAACCTCAGCCTCCTGAGTAGCTGGGACTATAGGCGCGTACCACCACACATGGCTAGCTTTTGTATTTTTTTGTAGAGACGGGGATTCGCCATGTTGCCCAGGCTGGTTTTGAATTCCTGGACTCAAGTGATCCACCGGCCTCTGCCTCCCAAAGTGCTGCGATTACAGGCATGAGCCACTGCATCCAGCAAAAAGAAATATTTTTATTTTATTTTATTTTATTTTATTTTATTTTATTTTATTTTTGAGACGGAGTCTTGCCCTGTCACCCAGGCTGGAGTGAAGTGGTGCGATCTCA…	TTTTTTTTCAGACGGAGTCTTGCTCTGTCGCCCAGGCTGGAGGGCAGTGGCACGATCTCGGCTCACTGCAATCTCCGCCTGTGAGGTTCAAGCGATTCTCCTGCCTCAGCCTCCCGAGTAGCTGGGATTACAGGTGCCTGCCACCACGCCTGGCTAATTTTTGTATTTTTA-GTAGAGGTGGGGTTTCGCTATGCAGATCAGGCCAGTCTCGAACTCCTGACCTCATGTGATCCACCCGCCTTGGCCTCCCAAAGTGCTGGGATTACAGACGTGAGCCACCACGCCCAGC---------CATGTGTGTTTTATT----------------------------TTTTTAAGACAAAGTCTCACTCTGTCACCCAGATTGGAGTGCAGTGGCATGATCATA…	chr19:41753500-41754096	chr19:41755095-41755668
AXL	NM_021913	+	chr19:41754419-41754725	chr19:41749613-41754418	4806	chr19:41754726-41758255	3530	NM_021913_intron_11_0_chr19_41749613_f(+)	NM_021913_intron_13_0_chr19_41754726_f(+)	72.757	613	112	8	3888	4484	943	370	4.61e-103	367	TTTTGTTTGAGATGGGGTCTTGCTCTGTCACCCAGGCTGGGGTGCAGTGGCATGAGCTCAGCTTACTGCAGCCTCCACCCCTG-GGCTCAAGTGATCCTCCAACCTCAGCCTCCTGAGTAGCTGGGACTATAGGCGCGTACCACCACACATGGCTAGCTTTTGTATTTTTTTGTAGAGACGGGGATTCGCCATGTTGCCCAGGCTGGTTTTGAATTCCTGGACTCAAGTGATCCACCGGCCTCTGCCTCCCAAAGTGCTGCGATTACAGGCATGAGCCACTGCATCCAGCAAAAAGAAATATTTTTATTTTATTTTATTTTATTTTATTTTATTTTATTTTATTTTTGAGACGGAGTCTTGCCCTGTCACCCAGGCTGGAGTGAAGTGGTGCGATCTCA…	TTTTTTTTCAGACGGAGTCTTGCTCTGTCGCCCAGGCTGGAGGGCAGTGGCACGATCTCGGCTCACTGCAATCTCCGCCTGTGAGGTTCAAGCGATTCTCCTGCCTCAGCCTCCCGAGTAGCTGGGATTACAGGTGCCTGCCACCACGCCTGGCTAATTTTTGTATTTTTA-GTAGAGGTGGGGTTTCGCTATGCAGATCAGGCCAGTCTCGAACTCCTGACCTCATGTGATCCACCCGCCTTGGCCTCCCAAAGTGCTGGGATTACAGACGTGAGCCACCACGCCCAGC---------CATGTGTGTTTTATT----------------------------TTTTTAAGACAAAGTCTCACTCTGTCACCCAGATTGGAGTGCAGTGGCATGATCATA…	chr19:41753500-41754096	chr19:41755095-41755668
AXL	NM_001699	+	chr19:41758256-41762516	chr19:41754726-41758255	3530	chr19:41762517-41763397	881	NM_001699_intron_12_0_chr19_41754726_f(+)	NM_001699_intron_16_0_chr19_41762517_f(+)	84.266	286	44	1	2470	2755	722	438	7.97e-86	309	GGTGGCTCACACTTGAAATCCTAGCACTTTGGGAGGCCAAGGCAGGCAGATCACTTGAGGTGGGGAGTTTGAGACCAGCCTGGCCAACATGGTGAAACCCCGTTTCTACTAAAAATACAAAAATTAGCTGGGCATGGTGGTGCATGCCTGTAATCCCAGCTACTCGGGAGGCTGAGGTACGAGAATCTCTTGAACTGGGGAGGCAGAGGTTGCAGTGAGCCAAGATTGCGCCATTGCACTCAAGCCTGGGGGACAAGGGCGAAACTCCATCTCAAAAAAAAAAAAA	GGTGGCTGATGCCTGTAATCCCAGCACTTTGGGAGGCTGAGGTGGGCGGACTGCCTGAGGTCAGGAGTTTGAGACCAGCCTGGCCAATATAGTGAAACCCCGTCTCTACTAAAAATACAAAAATTAGCTAGGCATGGTGGTGGGCGCCTGTAATCCCAGCTACTCGGGAGACTGAGGCAGGAGAATTGCTTGAACCCGGGAGGCAGAGTCTGCAGTGAGCTGAGATCATGCCATTGCACTGCAGCCTGGGTGAC-AGTGCGAGACTCCATCTCAAAAAAAGAAAAA	chr19:41757195-41757480	chr19:41762954-41763238
AXL	NM_021913	+	chr19:41758256-41762516	chr19:41754726-41758255	3530	chr19:41762517-41763397	881	NM_021913_intron_13_0_chr19_41754726_f(+)	NM_021913_intron_17_0_chr19_41762517_f(+)	84.266	286	44	1	2470	2755	722	438	7.96e-86	309	GGTGGCTCACACTTGAAATCCTAGCACTTTGGGAGGCCAAGGCAGGCAGATCACTTGAGGTGGGGAGTTTGAGACCAGCCTGGCCAACATGGTGAAACCCCGTTTCTACTAAAAATACAAAAATTAGCTGGGCATGGTGGTGCATGCCTGTAATCCCAGCTACTCGGGAGGCTGAGGTACGAGAATCTCTTGAACTGGGGAGGCAGAGGTTGCAGTGAGCCAAGATTGCGCCATTGCACTCAAGCCTGGGGGACAAGGGCGAAACTCCATCTCAAAAAAAAAAAAA	GGTGGCTGATGCCTGTAATCCCAGCACTTTGGGAGGCTGAGGTGGGCGGACTGCCTGAGGTCAGGAGTTTGAGACCAGCCTGGCCAATATAGTGAAACCCCGTCTCTACTAAAAATACAAAAATTAGCTAGGCATGGTGGTGGGCGCCTGTAATCCCAGCTACTCGGGAGACTGAGGCAGGAGAATTGCTTGAACCCGGGAGGCAGAGTCTGCAGTGAGCTGAGATCATGCCATTGCACTGCAGCCTGGGTGAC-AGTGCGAGACTCCATCTCAAAAAAAGAAAAA	chr19:41757195-41757480	chr19:41762954-41763238
AZIN1	NM_015878	-	chr8:103850972-103855975	chr8:103848619-103850971	2353	chr8:103855976-103862226	6251	NM_015878_intron_6_0_chr8_103848619_r(-)	NM_015878_intron_9_0_chr8_103855976_r(-)	79.932	294	38	7	1548	1841	960	688	1.11e-68	251	TGTAATCCCAGCACTTGGGGAGGCCGAGGCGGGTGGATCACTTGAAGTCAGGAGTTTGAGACCAGCCTGGCCAACATGGTGAAACCCTGTCTCCACTAAAAATAAAAAAAATTAGCTGGGCGTGGTGGTGCACCCTTGTATTTCCAGCTACTTTGGGAGGCTGAGGCAGGAGAATTGCTTGAACTCAGGAGGCACTCTCATGAGGCGGAGGTTGCAGTGAGCTGAAATTGCGCCACTGCACTCCAGCCTGGGCGACAGAGTGAAACTCCATCTCAGAAAAAAAAGAAAAAAAAA	TGTAATCCCAGCACTCTGGGAGGCCGAGGCAGGCAGATCAC--GAGGTT--GAGATCGAGACCATCCTGGCCAACATGGTGAAACT-TGTCTCTACTAAAAATATAAAAA-TTAGCTGGGTGTGGTGGTGCACACCTGTAGTCCCAGGTACTCAGG-AGGATGAGGCAGGAGAATCACTTGAACCCAGGAGGC-------------GGAGGTTACAGTGAGCTGAGATTGTGCCACAGCACTCCAGCCT-GGTGACAGAGCAAGACTCCATCTCAAAACAAAAACAAGAAACAA	chr8:103849131-103849424	chr8:103861267-103861539
AZIN1	NM_148174	-	chr8:103850972-103855975	chr8:103848619-103850971	2353	chr8:103855976-103870240	14265	NM_148174_intron_6_0_chr8_103848619_r(-)	NM_148174_intron_9_0_chr8_103855976_r(-)	81.905	315	29	7	1536	1844	5708	5416	5.76e-85	306	GTAGCTCATGCCTGTAATCCCAGCACTTGGGGAGGCCGAGGCGGGTGGATCACTTGAAGTCAGGAGTTTGAGACCAGCCTGGCCAACATGGTGAAACCCTGTCTCCACTAAAAATAAAAAAAATTAGCTGGGCGTGGTGGTGCACCCTTGTATTTCCAGCTACTTTGGGAGGCTGAGGCAGGAGAATTGCTTGAACTCAGGAGGCACTCTCATGAGGCGGAGGTTGCAGTGAG-CTGAAATTGCGCCACTGCACTCCAGCCTGGGCGACAGA-GTGAAACTCCATCTCAGAAAAAAAA----GAAAAAAAAATTT	GTGGCTCACGCCTGTAATCCCAGCACTTTGGGAGGCTGAGGAGGGCAGATCACCTGAGGTCAGGAGTTCGAGACCAGCCTGACCAACATGGCGAAACCTTGTCTCTACTAAAAAT--ACAAAATTAGCTGGGCATGGTGGTGTGTGCCTGTAATTCCAGCTAC-TTGGGAGGCTGAGGCAGGAGAATTGCTTGAACTAAGGAGGCA-------------GAAGTTGCAGTGAGACTGAA------CCACTGCACTCCAGCCTGGGCAACAAAGGTGAAACTCCATCTCAAAAAAATAATAGTAAAAAAAAAATTT	chr8:103849128-103849436	chr8:103864533-103864825
B3GALNT2	NM_152490	-	chr1:235643370-235658138	chr1:235634275-235643369	9095	chr1:235658139-235667440	9302	NM_152490_intron_6_0_chr1_235634275_r(-)	NM_152490_intron_10_0_chr1_235658139_r(-)	87.636	275	29	4	5241	5513	2105	1834	3.07e-91	329	GAATTTCACTCCTGTTGCCCAGGCTGGAGTGCAATGGCTCAATCTTGGCTCACTGCAACCTCCACCTCCCAGGTTCAAATGATTCTCCTGCCTCAGCCTCCTGAATAGCTGGGATTACGAGTGCCTGC--CACCACACCTGGCTAATTTTTTTTATTTTTAATAGAGACAGGGTTTCACCATGTTGGCCAGGCTGGTTTTGAACTCCTGACCTCAGGTGATCCACCCACCTCGGCCTCCCAAAGTGCTGGGATTACAGGTGTGAGCCACCGTGCC	GACTTTCGCTCTTGTCACCCAGGCTGGAGTGCAGTGGCGCAATCTCGTCTCACTGCAACCTCCGCCTCCGAGGTTCAAGTGATTCTCCTGCCTCAGCCTCCTTAGTAGCTGGGATTAC-AG-GCATGCACCACTATGCCCGGCTAATTTTTGT-ATTTTTAGTAGAGACGGGGTTTCGCCATGTTGGCCAGGCTGGTCTTGAACTCCTGACCTCAGGTGATCCACCCACCACGGCCTCCCAAAGTGTTGGGATTACAGGCGTGAGGCACCGCGCC	chr1:235637857-235638129	chr1:235665336-235665607
B3GNTL1	NM_001009905	-	chr17:80992911-81006661	chr17:80972396-80992910	20515	chr17:81006662-81009612	2951	NM_001009905_intron_8_0_chr17_80972396_r(-)	NM_001009905_intron_11_0_chr17_81006662_r(-)	91.571	261	22	0	1297	1557	2733	2473	1.32e-103	372	AGCACTTTGGGAGGCCGAGGCGGGTGGATCACGAGGTCAGGAGATTGAGACCATCCTGGCTAACACGGTGAAACCCCGTCTCTACTAAAAATACAAAAAATTAGCTGGGCGTGGTGGTGGGCGCCTGTAGTCCCAGCTACTCGGGAGGCTGAGGCAGGGGAATGGCGTGAACCCGGGAGGCGGAGCTTGCAGTGAGCCGAGATCACGCCACTGCACTCCAGCCTGGGCGACAGAGCGGGACTCTGTCTCAAAAAAAAAAAA	AGGACTTTGGGAGGCCGAGGTGGGTGGATTACAAGGTCAGGAGATTGAGACCATCCTGGCTAACATGGTGAAACCCCATCTCTACTAAAAATACAAAAAATTAGCCAGGCGTGGTGGCAGGCTCCTGTAGTCCCAGCTACTCGGGAAGCTGAGGCGGGAGAATGGCGTGAACCCGGGAGGCGGAGCTTGCAGTGAGCTGAGATTGCACCACTGCACTCCAGCCTGGGTGACAGAGCAAGACTCTGTCTCAAAAAAACAAAA	chr17:80991354-80991614	chr17:81006880-81007140
BACE2	NM_012105	+	chr21:42598193-42622828	chr21:42540503-42598192	57690	chr21:42622829-42629084	6256	NM_012105_intron_0_0_chr21_42540503_f(+)	NM_012105_intron_6_0_chr21_42622829_f(+)	87.582	306	35	2	50297	50600	908	604	1.06e-103	374	TTTTTTTTTTGTGACAGAGTCTCGCTCTGTCACCAGGCTGGAGTGCAGTGGTGTGATCTCAGCTCACTGCAACCTCCGCCTCCCGGGTTCAAGCGATTTTCCTGCCTCAGCCTCCCGAGTAGCTGGGACTACAGGTGTGCGCCACCACACCCGGCTAATTTTTGTATTTTTAGTAGAGACGGGGTTTCACTGTGTTAGCCAGGATGGTCTGGATCTCCTAACCTCA--TGATCTGCCTGCCTCGGCCTCCCAAAGTGCTGGGATTACAGGCGTGAGCCACCGCGCCCAGCCAATTCTTGATTTTTT	TTTTTTTTCTGAGACAGAGTCTCACTCTGTCGCCAGGCTGCAGTGCAGTGGTGTGATCTCGGCTCACTGCAACCTCCGCCTCCCAGGTTCAAGCAATTCTCCTGCCTCAGCCTCCGGGGTAGCTGGGATTACAGGCATGCACCATCACGCCCGGCTAATTTTTGTATTTTTAGCAGAGACGGGGTTTTGCCATGTTGGCCAGGCTGGTCTCAAACTCCTGACCTCAGGTGATTTGCCTGCCTTGGCCTCCCAAAGTGCTGGGATTACAGGCGTGAGCCACCGCACCCAGCCCACT-TTTATTCTTT	chr21:42590799-42591102	chr21:42623432-42623736
BACE2	NM_138991	+	chr21:42598193-42622828	chr21:42540503-42598192	57690	chr21:42617991-42629084	11094	NM_138991_intron_0_0_chr21_42540503_f(+)	NM_138991_intron_5_0_chr21_42617991_f(+)	87.582	306	35	2	50297	50600	5746	5442	1.06e-103	374	TTTTTTTTTTGTGACAGAGTCTCGCTCTGTCACCAGGCTGGAGTGCAGTGGTGTGATCTCAGCTCACTGCAACCTCCGCCTCCCGGGTTCAAGCGATTTTCCTGCCTCAGCCTCCCGAGTAGCTGGGACTACAGGTGTGCGCCACCACACCCGGCTAATTTTTGTATTTTTAGTAGAGACGGGGTTTCACTGTGTTAGCCAGGATGGTCTGGATCTCCTAACCTCA--TGATCTGCCTGCCTCGGCCTCCCAAAGTGCTGGGATTACAGGCGTGAGCCACCGCGCCCAGCCAATTCTTGATTTTTT	TTTTTTTTCTGAGACAGAGTCTCACTCTGTCGCCAGGCTGCAGTGCAGTGGTGTGATCTCGGCTCACTGCAACCTCCGCCTCCCAGGTTCAAGCAATTCTCCTGCCTCAGCCTCCGGGGTAGCTGGGATTACAGGCATGCACCATCACGCCCGGCTAATTTTTGTATTTTTAGCAGAGACGGGGTTTTGCCATGTTGGCCAGGCTGGTCTCAAACTCCTGACCTCAGGTGATTTGCCTGCCTTGGCCTCCCAAAGTGCTGGGATTACAGGCGTGAGCCACCGCACCCAGCCCACT-TTTATTCTTT	chr21:42590799-42591102	chr21:42623432-42623736
BACE2	NM_138992	+	chr21:42598193-42622828	chr21:42540503-42598192	57690	chr21:42622829-42647297	24469	NM_138992_intron_0_0_chr21_42540503_f(+)	NM_138992_intron_6_0_chr21_42622829_f(+)	87.582	306	35	2	50297	50600	908	604	1.06e-103	374	TTTTTTTTTTGTGACAGAGTCTCGCTCTGTCACCAGGCTGGAGTGCAGTGGTGTGATCTCAGCTCACTGCAACCTCCGCCTCCCGGGTTCAAGCGATTTTCCTGCCTCAGCCTCCCGAGTAGCTGGGACTACAGGTGTGCGCCACCACACCCGGCTAATTTTTGTATTTTTAGTAGAGACGGGGTTTCACTGTGTTAGCCAGGATGGTCTGGATCTCCTAACCTCA--TGATCTGCCTGCCTCGGCCTCCCAAAGTGCTGGGATTACAGGCGTGAGCCACCGCGCCCAGCCAATTCTTGATTTTTT	TTTTTTTTCTGAGACAGAGTCTCACTCTGTCGCCAGGCTGCAGTGCAGTGGTGTGATCTCGGCTCACTGCAACCTCCGCCTCCCAGGTTCAAGCAATTCTCCTGCCTCAGCCTCCGGGGTAGCTGGGATTACAGGCATGCACCATCACGCCCGGCTAATTTTTGTATTTTTAGCAGAGACGGGGTTTTGCCATGTTGGCCAGGCTGGTCTCAAACTCCTGACCTCAGGTGATTTGCCTGCCTTGGCCTCCCAAAGTGCTGGGATTACAGGCGTGAGCCACCGCACCCAGCCCACT-TTTATTCTTT	chr21:42590799-42591102	chr21:42623432-42623736
BACE2	NM_138991	+	chr21:42609440-42617990	chr21:42598282-42609439	11158	chr21:42617991-42629084	11094	NM_138991_intron_1_0_chr21_42598282_f(+)	NM_138991_intron_5_0_chr21_42617991_f(+)	85.199	277	39	2	6514	6788	7397	7121	2.49e-84	307	ATTTTTTTTTTTTTTTTTTGAGACAGAGTCTCGCTCTGTTGCCCAGGCTGGAGTGCAGTGGCACGATATCGGCTCACTGCAAGCTCCACCTCCCGGGTTCATGCCATTCTCCTGCCTCAGCCTCCCGAGTAGCTGGGACTACAGGCGCCCGCCACCACACTTGGCTAAT-TTTTTGTATTTTCAGTAGAGACGGGGTTTCACCGTGTTAGCCAGGATAGTCTCGATCTCCTGACCTCATGATCCACCTGCCTC-GCCTCCCAAAGTGCTGGGATTAC	ATTTTTTTTTTTTTTTTTTGAGATGGAGTCTCACACTGTCGTCCAGGCTGGAGTGCAGTGCCACGATCTCAGCTCACTGCAACCTCTGCCTCCCAGGTTCAAGCGACTCTCCTGCCTTAGCCTCCCAGGTAGCTGGGATTACAGGTGCCCGCCACCAAGCCCAGCTAATATTTTTATATTTTTAGTAGAGACTGGGTTTCACTGTGTTGTCCAGGCTGGTCTCGAACTCCTGACCTCGTGATTCACCCTCCTCAGCCTCCCAAAGTGCTGGGATTAC	chr21:42604795-42605069	chr21:42625111-42625387
BAIAP2L2	NM_025045	-	chr22:38493039-38494489	chr22:38485682-38493038	7357	chr22:38494490-38503858	9369	NM_025045_intron_6_0_chr22_38485682_r(-)	NM_025045_intron_9_0_chr22_38494490_r(-)	89.423	312	31	2	6622	6932	1614	1304	5.03e-115	407	GCCAGGCTCGGTGGCTCACGCCTGTAATCCCAGCACTTTGGGAGTCCGAGGGCAGGCAGATCACCTGAGGTCAGGAGTTTGAGACCAGCCTGGCCAACATGGTGAAACCCCGTCTCTACTAAAAA-TACAAAAATTAGCTGGGCATGGTGGCAGGCGCCTGTAATCCCAGCTACTCGGGAGGCTGAGGAAGGAGAATGGCATGAACCCGGGAGGCGGAGCTTGCAGTGAGCCGAGATCGCGCCATTGCACTCCAGCCTGGGCGACAGAGCCAGACTCCGTCTAAAAAAAAAAAAAAAAAAAAAAAAAAAAAA	GCCAGGCGCGGTGGCTCACGGCTGTAATCCCAGCACTTTGGGAGGCCGAGG-CGGGCAGATCACTTGAGGTCAGGAGTTCAAGACCAGCCTGGCCAACATGGTGAAACCCCGTCTCTGCAAAAAAATAAAAAAATTAGCCAGGCATGATGACAGGTGCCTGTAATCCCAGCCGCTCGGGAGGCTGAGGCAGGGGAATGGCATGAACCCAGGAGGCGGAGGTTGCAGTGAGCTGAGATTGTGACACTGCACTCCAGCCTGGACGACAGAGCAAGACTCCGTCTCAAAAAAATTAAAAAAAAAAAAAAAAAAAA	chr22:38486107-38486417	chr22:38502245-38502555
BARD1	NM_000465	-	chr2:215609791-215634036	chr2:215595233-215609790	14558	chr2:215634037-215645283	11247	NM_000465_intron_1_0_chr2_215595233_r(-)	NM_000465_intron_6_0_chr2_215634037_r(-)	82.41	307	46	3	137	438	11100	10797	2.93e-83	304	GGCTGGGCGTGGTGGCTCAAGCCTGTAATCCCAGCACTTTGGGAGGCCCAGGTGGGCGGATCACA--AGGCCAGGAGATCGAGATCATCCTGGCTAACACGGTGAAGCCCTGTCTCTACTAAAAATACAAAAAAATTAGCCGGGCGTGGTGGCGGGCGCCTGTAGTCCCAGCTACTTGGGAGGCTAAGGCAGGAGAATGGCGTGAACCTGGGAGGTGGAGCTTGCAGTGAGCCAAGATGGTGCCACTGCACTCCAGCCTGGGCAACAGAATGAGACTCTGTCTCAAAAA---AAAGAAAAAAAGAAA	GGCCGGGTGTGGTGGCTCACGCCTGTAATCCCAACACTTTGAGAGGCCAAGGTGGGTGGATCACCTGAGGTCAGGAGTTTGAGACCAGCCTGGTCAACATGGTGAAACCCCGTCTCTACTAAAAATACAAAAC---TAGTCGGGCATGGTGGTGCCAGCCTGTAATCCCAGCTACTTGGGAGGCTGAGGCAGGAGAATCACTTGAGCCCAGGAGGCAGAGGTTGCAGTGAGCCAAGATCATGTCACTGCACTCCAGCCTGGGCCACAGAGCAAGACTCCGTCTCAAAAAAACAAAACAAAAAAGAAA	chr2:215609353-215609654	chr2:215634184-215634487
BARD1	NM_000465	-	chr2:215609791-215646233	chr2:215595233-215609790	14558	chr2:215646234-215657020	10787	NM_000465_intron_1_0_chr2_215595233_r(-)	NM_000465_intron_7_0_chr2_215646234_r(-)	74.593	307	57	7	151	437	3035	2730	4.66e-49	190	GCTCAAGCCTGTAA-TCCCAGCACTTTGGGAGGCCCAGGTGGGCGGATCACA-AGGCCAGGAGATCGAGATCATCCTGGCTAACACGGTGAAG---------CCCTGTCTCTACTAAAAATACAAAAAA---ATTAGCCGGGC--GTGGTGGCGGGCGCCTGTAGTCCCAGCTACTTGGGAGGCTAAGGCAGGAGAATGGCGTGAACCTGGGAGGTGGAGCTTGCAGTGAGCCAAGATGGTGCCACTGCACTCCAGCCTGGGCAACAGAATGAGAC----TCTGTCTCAAAAAAAAGAAAAAAAGAA	GCTCATGCCTGTAAATCCCAGCACTTTGGGAGGTCGAGGTGGGAGAATCATTTAAGCCAGGAGTTCAGGACCAGCCTGGGCAACACAGC-AAGACCCTATCACCCTATCTCTTCTAAAAAAAAAAAAAATTAATTGGCAGGGTATGTGGTGGTGAGTGCCTGTAGTCGTAGCTACTTGGGAGGCTGAAGTGGGAGGATCTCTTGAACCCAGGAGTTCAAGGCTTCAGTGAGCCATGATGGCCCCAATGCACTCCATCCTGGGCAACAGAGCAAGACACTGTCTGTCTCAAAATAAATAAATAAATAA	chr2:215609354-215609640	chr2:215653986-215654291
BAZ1A	NM_013448	-	chr14:35252968-35262127	chr14:35252439-35252967	529	chr14:35262128-35263954	1827	NM_013448_intron_11_0_chr14_35252439_r(-)	NM_013448_intron_15_0_chr14_35262128_r(-)	80.097	206	29	3	136	332	1086	884	1.03e-48	185	GGCCAGGTGTGGTGGCTCACGCCTGCAATCCCAGCACTTTGGGAGGGTG---------GATTACTTGAGGTCAGGAGTTCGAGACTAGCCTGGCCAACATGGCCAAATCCCATCTCTACTAAAAATACAAAAAGTAACCGGGCGTGGTGGTGCATGCCTGTAATCCCAGCTACTCAGGAGGTTGAGGCACGAGAATCACTTGATCC	GGCCAGGTGTGGTGGCTCACGCCTGTAATCCCAGCACTTTGGGAGGCCGAGGCGGGCAGATCACA--AGGTCAGGAGTTCAAGACTAGCCTGGCCAAAATGGTGAAACCCTGTCTCCACTAAAAATACAAAAATTAGCTGGGCTTGGTGATGGGTGCCTGTAATTGCAGCTACTTGGGAGGCTGAGGCA-GTGAATTGCTTGAACC	chr14:35252636-35252832	chr14:35262869-35263071
BAZ1A	NM_182648	-	chr14:35252968-35262127	chr14:35252439-35252967	529	chr14:35262128-35263954	1827	NM_182648_intron_11_0_chr14_35252439_r(-)	NM_182648_intron_14_0_chr14_35262128_r(-)	80.097	206	29	3	136	332	1086	884	1.03e-48	185	GGCCAGGTGTGGTGGCTCACGCCTGCAATCCCAGCACTTTGGGAGGGTG---------GATTACTTGAGGTCAGGAGTTCGAGACTAGCCTGGCCAACATGGCCAAATCCCATCTCTACTAAAAATACAAAAAGTAACCGGGCGTGGTGGTGCATGCCTGTAATCCCAGCTACTCAGGAGGTTGAGGCACGAGAATCACTTGATCC	GGCCAGGTGTGGTGGCTCACGCCTGTAATCCCAGCACTTTGGGAGGCCGAGGCGGGCAGATCACA--AGGTCAGGAGTTCAAGACTAGCCTGGCCAAAATGGTGAAACCCTGTCTCCACTAAAAATACAAAAATTAGCTGGGCTTGGTGATGGGTGCCTGTAATTGCAGCTACTTGGGAGGCTGAGGCA-GTGAATTGCTTGAACC	chr14:35252636-35252832	chr14:35262869-35263071
BAZ1B	NM_032408	-	chr7:72903524-72925182	chr7:72892900-72903523	10624	chr7:72925183-72936156	10974	NM_032408_intron_13_0_chr7_72892900_r(-)	NM_032408_intron_18_0_chr7_72925183_r(-)	87.748	302	32	2	2568	2869	10838	10542	1.38e-104	374	AGGCCAGGCGCAGTGGCTCACGCCTGTAATCCTAGCACTTTGGGAGGCCGAGTTGGGCGGATCACGAGGTCAGGAGATCGAGACCATCCTGGCTGACATGGTGAAACCCCGTCTCTACTAAAAATACAAAAAATTAGCCGGGCGTGGTGGCGGGCACCTGTAGTCCCAGCTACTCGGGAGGCTGAGGCAGGAGAATGGCATGAACCTGGGAGGCTGAGCTTGTAGTGAGCCGAGATCACGCCACTGCACTCCAGCCTGGGCAACAAAGTGAGACTCTGTCTCAAATAAATAAATAAATAAAA	AGGCCGGGCGCAGTGGTTCACGCCTGTAATCCCAGCACTTTGGGAGGCCGAGGCGGGCGGATCACGAGGTCAG---ATCGAGACCAGCCTGGCTAACACGGTGAAACCCCGTGTCTACTAAAAATACAAAAAATTAGCTGTGAGTGGTTGTGGGCGCCTGTAGTCCCAGCTACTCAGGAGGCTGAGGCAGGAGAATGGCGTGAACCCGGGAGGCGGAGCTTGCAGTGAGCCAAGATCACGCCACTGCACTCAAGCCTGGG--AGACAGTGCGGCTCCGTCTCAAAAACTAAAAAAAATAAAA	chr7:72900655-72900956	chr7:72925319-72925615
BBS9	NM_001033604	+	chr7:33185854-33217203	chr7:33169654-33185853	16200	chr7:33217204-33296847	79644	NM_001033604_intron_0_0_chr7_33169654_f(+)	NM_001033604_intron_4_0_chr7_33217204_f(+)	88.562	306	27	4	9989	10287	4508	4204	2.56e-106	383	TTTTCTTTTTTTTGGAGATGGAGTCTCACTCTGTCACCCAGGCTGAAGTGCAGTGGCGTGATCTTGGCTCACTGCAAGCTCCACCTCCTGG-TTCATGCCGTTCTCCTGCCTCAGCCTCCCGAGTAGCTGGGACTACAGGCACCCGCCACCACACCCGGCTAATTTT----TTGTATTTTTAGTAGAGATGGGGTTTCACCGTGTTAGCCAGGATGGTCTCGATCTCCTGACCTCGTGATCTGCCTGCCTCGGCCTCCCAAAGTGCTGGGATTACAGGCATGAGCCACCGCACCCAGCC--GGATT	TTTTGTTTTGTTTG-AGACGGAGTCTCGCTCTGTCACCCAGGCTGGAGTGCAGTGGTGCGATCTCGGCTCACTGCAAGCTCCGCCTCCTGGGTTCACGCCATTCTGCCACCTCAGCCTCCCGGGTAGCTGAGATTACAGGCACCCACCACCATGCCCAGCTAATTTTGTTTTTGTATTTTTAGTAGAGACGGGGTTTCACCGTGTTAGCCAGGATGGTCTCGATCTCCTGACCTCGTGATCCGCCTGCCTCGGCCTCCCAAAGTGCTGGGATTACAGGCGTGAGCCACCACGCCCGGCCAAGGATT	chr7:33179642-33179940	chr7:33221407-33221711
BBS9	NM_001033605	+	chr7:33185854-33217203	chr7:33169654-33185853	16200	chr7:33217204-33296847	79644	NM_001033605_intron_0_0_chr7_33169654_f(+)	NM_001033605_intron_4_0_chr7_33217204_f(+)	88.562	306	27	4	9989	10287	4508	4204	2.56e-106	383	TTTTCTTTTTTTTGGAGATGGAGTCTCACTCTGTCACCCAGGCTGAAGTGCAGTGGCGTGATCTTGGCTCACTGCAAGCTCCACCTCCTGG-TTCATGCCGTTCTCCTGCCTCAGCCTCCCGAGTAGCTGGGACTACAGGCACCCGCCACCACACCCGGCTAATTTT----TTGTATTTTTAGTAGAGATGGGGTTTCACCGTGTTAGCCAGGATGGTCTCGATCTCCTGACCTCGTGATCTGCCTGCCTCGGCCTCCCAAAGTGCTGGGATTACAGGCATGAGCCACCGCACCCAGCC--GGATT	TTTTGTTTTGTTTG-AGACGGAGTCTCGCTCTGTCACCCAGGCTGGAGTGCAGTGGTGCGATCTCGGCTCACTGCAAGCTCCGCCTCCTGGGTTCACGCCATTCTGCCACCTCAGCCTCCCGGGTAGCTGAGATTACAGGCACCCACCACCATGCCCAGCTAATTTTGTTTTTGTATTTTTAGTAGAGACGGGGTTTCACCGTGTTAGCCAGGATGGTCTCGATCTCCTGACCTCGTGATCCGCCTGCCTCGGCCTCCCAAAGTGCTGGGATTACAGGCGTGAGCCACCACGCCCGGCCAAGGATT	chr7:33179642-33179940	chr7:33221407-33221711
BBS9	NM_014451	+	chr7:33185854-33217203	chr7:33169654-33185853	16200	chr7:33217204-33296847	79644	NM_014451_intron_0_0_chr7_33169654_f(+)	NM_014451_intron_4_0_chr7_33217204_f(+)	88.562	306	27	4	9989	10287	4508	4204	2.56e-106	383	TTTTCTTTTTTTTGGAGATGGAGTCTCACTCTGTCACCCAGGCTGAAGTGCAGTGGCGTGATCTTGGCTCACTGCAAGCTCCACCTCCTGG-TTCATGCCGTTCTCCTGCCTCAGCCTCCCGAGTAGCTGGGACTACAGGCACCCGCCACCACACCCGGCTAATTTT----TTGTATTTTTAGTAGAGATGGGGTTTCACCGTGTTAGCCAGGATGGTCTCGATCTCCTGACCTCGTGATCTGCCTGCCTCGGCCTCCCAAAGTGCTGGGATTACAGGCATGAGCCACCGCACCCAGCC--GGATT	TTTTGTTTTGTTTG-AGACGGAGTCTCGCTCTGTCACCCAGGCTGGAGTGCAGTGGTGCGATCTCGGCTCACTGCAAGCTCCGCCTCCTGGGTTCACGCCATTCTGCCACCTCAGCCTCCCGGGTAGCTGAGATTACAGGCACCCACCACCATGCCCAGCTAATTTTGTTTTTGTATTTTTAGTAGAGACGGGGTTTCACCGTGTTAGCCAGGATGGTCTCGATCTCCTGACCTCGTGATCCGCCTGCCTCGGCCTCCCAAAGTGCTGGGATTACAGGCGTGAGCCACCACGCCCGGCCAAGGATT	chr7:33179642-33179940	chr7:33221407-33221711
BBS9	NM_198428	+	chr7:33185854-33217203	chr7:33169654-33185853	16200	chr7:33217204-33296847	79644	NM_198428_intron_0_0_chr7_33169654_f(+)	NM_198428_intron_4_0_chr7_33217204_f(+)	88.562	306	27	4	9989	10287	4508	4204	2.56e-106	383	TTTTCTTTTTTTTGGAGATGGAGTCTCACTCTGTCACCCAGGCTGAAGTGCAGTGGCGTGATCTTGGCTCACTGCAAGCTCCACCTCCTGG-TTCATGCCGTTCTCCTGCCTCAGCCTCCCGAGTAGCTGGGACTACAGGCACCCGCCACCACACCCGGCTAATTTT----TTGTATTTTTAGTAGAGATGGGGTTTCACCGTGTTAGCCAGGATGGTCTCGATCTCCTGACCTCGTGATCTGCCTGCCTCGGCCTCCCAAAGTGCTGGGATTACAGGCATGAGCCACCGCACCCAGCC--GGATT	TTTTGTTTTGTTTG-AGACGGAGTCTCGCTCTGTCACCCAGGCTGGAGTGCAGTGGTGCGATCTCGGCTCACTGCAAGCTCCGCCTCCTGGGTTCACGCCATTCTGCCACCTCAGCCTCCCGGGTAGCTGAGATTACAGGCACCCACCACCATGCCCAGCTAATTTTGTTTTTGTATTTTTAGTAGAGACGGGGTTTCACCGTGTTAGCCAGGATGGTCTCGATCTCCTGACCTCGTGATCCGCCTGCCTCGGCCTCCCAAAGTGCTGGGATTACAGGCGTGAGCCACCACGCCCGGCCAAGGATT	chr7:33179642-33179940	chr7:33221407-33221711
BBX	NM_001142568	+	chr3:107429299-107451870	chr3:107364757-107429298	64542	chr3:107451871-107463476	11606	NM_001142568_intron_2_0_chr3_107364757_f(+)	NM_001142568_intron_6_0_chr3_107451871_f(+)	75.362	207	42	1	41870	42076	738	541	7.86e-35	147	GCACGGTGGCTCACACCTGTAATCCCAGCACTTTGGGAGGCCAAGGTGGGAGGATCACCTGAGGTCAGGAGTTCGAGACCAGCTTGGCCAACATGGCGAAACCCCATCTCTACTAAAAATACAAAAATCAGCAGGGCATGGTGGCACACATCTGTAATCCCAGCTACTCTGGAGGCTGAGGCAGGAGAATCACTTGAACCCGGGAGG	GCACAGTGGCTCACATCTGTGATCCCAGAACTTTGGGAGGCTAAGACG---------CTTGAGCCCTGAAGTTCGAAACCAGTCTGAGCAACATGGCAAAACCCTGTCTCTACACAAAATACAAAAATTAGCTGGGCTTGGGGGCACATGCCTGTAGTCCAAGCCACCCAAAAGGCTGAGGTGAGAGAATCACCTGAGCCTGGGAGG	chr3:107406626-107406832	chr3:107452411-107452608
BBX	NM_001276286	+	chr3:107429299-107451870	chr3:107364757-107429298	64542	chr3:107451871-107463476	11606	NM_001276286_intron_2_0_chr3_107364757_f(+)	NM_001276286_intron_6_0_chr3_107451871_f(+)	75.362	207	42	1	41870	42076	738	541	7.89e-35	147	GCACGGTGGCTCACACCTGTAATCCCAGCACTTTGGGAGGCCAAGGTGGGAGGATCACCTGAGGTCAGGAGTTCGAGACCAGCTTGGCCAACATGGCGAAACCCCATCTCTACTAAAAATACAAAAATCAGCAGGGCATGGTGGCACACATCTGTAATCCCAGCTACTCTGGAGGCTGAGGCAGGAGAATCACTTGAACCCGGGAGG	GCACAGTGGCTCACATCTGTGATCCCAGAACTTTGGGAGGCTAAGACG---------CTTGAGCCCTGAAGTTCGAAACCAGTCTGAGCAACATGGCAAAACCCTGTCTCTACACAAAATACAAAAATTAGCTGGGCTTGGGGGCACATGCCTGTAGTCCAAGCCACCCAAAAGGCTGAGGTGAGAGAATCACCTGAGCCTGGGAGG	chr3:107406626-107406832	chr3:107452411-107452608
BBX	NM_020235	+	chr3:107429299-107451870	chr3:107364757-107429298	64542	chr3:107451871-107463476	11606	NM_020235_intron_2_0_chr3_107364757_f(+)	NM_020235_intron_6_0_chr3_107451871_f(+)	75.362	207	42	1	41870	42076	738	541	7.87e-35	147	GCACGGTGGCTCACACCTGTAATCCCAGCACTTTGGGAGGCCAAGGTGGGAGGATCACCTGAGGTCAGGAGTTCGAGACCAGCTTGGCCAACATGGCGAAACCCCATCTCTACTAAAAATACAAAAATCAGCAGGGCATGGTGGCACACATCTGTAATCCCAGCTACTCTGGAGGCTGAGGCAGGAGAATCACTTGAACCCGGGAGG	GCACAGTGGCTCACATCTGTGATCCCAGAACTTTGGGAGGCTAAGACG---------CTTGAGCCCTGAAGTTCGAAACCAGTCTGAGCAACATGGCAAAACCCTGTCTCTACACAAAATACAAAAATTAGCTGGGCTTGGGGGCACATGCCTGTAGTCCAAGCCACCCAAAAGGCTGAGGTGAGAGAATCACCTGAGCCTGGGAGG	chr3:107406626-107406832	chr3:107452411-107452608
BCAR3	NM_001261408	-	chr1:94032836-94033408	chr1:94027977-94032835	4859	chr1:94033409-94037226	3818	NM_001261408_intron_0_0_chr1_94027977_r(-)	NM_001261408_intron_2_0_chr1_94033409_r(-)	84.175	297	46	1	3285	3581	749	454	4.57e-88	320	AGGCCAGGCACGGTGGCTAATGTCTGTAATCCCAGCACTTTGGGAGGTCGAGGCGGGTGGATCACCTGAGGTCAAAAGTTCGAGACCAGCCTGGCCAACATGGCAAAACCCCGTCTCTACTGAAAATACAAAAAATTAGCCAGGCGTGGTAGCACACACCTGTAGTCCCAGCTACTTGGGAGGCTGAGGCAGGAGAATTGCTTGAACCCGAGAGGTAGAGGTTGTGGTGAGCCAGGATCGTGCCACTGCACTCCAGCCTGGGCAACACAGCGAGACTCCTTCTCAAAAAAATAAAAA	AGGCTGGGCGTGGTGCTTCATGCCTGTAATCCCAGCACTTTGGGAGGCCGAGGTGGGCAGATCACCTGAGGTCAGGAGTTCGAGATCAGCCTGGCCAACATGGCAAAACCCCGTCTCTACTAAAAATACA-AAAATTAGCCAGGTGTGGTGGCCCACGCCTGTTATCCCAGCTACTCAGGAGGCTGAGGCAGGAGAATCGCTTGAACCCAGGAGACAGAGGTTGCAATGAGCCAAGATCACACCATTGTACTGCAGCCTGGACAACAGAGCGAGACTTCGTTTAAAAAAAAAAAAAA	chr1:94029255-94029551	chr1:94036478-94036773
BCAR3	NM_001261409	-	chr1:94032836-94033408	chr1:94027977-94032835	4859	chr1:94033409-94037226	3818	NM_001261409_intron_0_0_chr1_94027977_r(-)	NM_001261409_intron_2_0_chr1_94033409_r(-)	84.175	297	46	1	3285	3581	749	454	1.88e-88	320	AGGCCAGGCACGGTGGCTAATGTCTGTAATCCCAGCACTTTGGGAGGTCGAGGCGGGTGGATCACCTGAGGTCAAAAGTTCGAGACCAGCCTGGCCAACATGGCAAAACCCCGTCTCTACTGAAAATACAAAAAATTAGCCAGGCGTGGTAGCACACACCTGTAGTCCCAGCTACTTGGGAGGCTGAGGCAGGAGAATTGCTTGAACCCGAGAGGTAGAGGTTGTGGTGAGCCAGGATCGTGCCACTGCACTCCAGCCTGGGCAACACAGCGAGACTCCTTCTCAAAAAAATAAAAA	AGGCTGGGCGTGGTGCTTCATGCCTGTAATCCCAGCACTTTGGGAGGCCGAGGTGGGCAGATCACCTGAGGTCAGGAGTTCGAGATCAGCCTGGCCAACATGGCAAAACCCCGTCTCTACTAAAAATACA-AAAATTAGCCAGGTGTGGTGGCCCACGCCTGTTATCCCAGCTACTCAGGAGGCTGAGGCAGGAGAATCGCTTGAACCCAGGAGACAGAGGTTGCAATGAGCCAAGATCACACCATTGTACTGCAGCCTGGACAACAGAGCGAGACTTCGTTTAAAAAAAAAAAAAA	chr1:94029255-94029551	chr1:94036478-94036773
BCAR3	NM_001261410	-	chr1:94032836-94033408	chr1:94027977-94032835	4859	chr1:94033409-94037226	3818	NM_001261410_intron_0_0_chr1_94027977_r(-)	NM_001261410_intron_2_0_chr1_94033409_r(-)	84.175	297	46	1	3285	3581	749	454	7.99e-89	320	AGGCCAGGCACGGTGGCTAATGTCTGTAATCCCAGCACTTTGGGAGGTCGAGGCGGGTGGATCACCTGAGGTCAAAAGTTCGAGACCAGCCTGGCCAACATGGCAAAACCCCGTCTCTACTGAAAATACAAAAAATTAGCCAGGCGTGGTAGCACACACCTGTAGTCCCAGCTACTTGGGAGGCTGAGGCAGGAGAATTGCTTGAACCCGAGAGGTAGAGGTTGTGGTGAGCCAGGATCGTGCCACTGCACTCCAGCCTGGGCAACACAGCGAGACTCCTTCTCAAAAAAATAAAAA	AGGCTGGGCGTGGTGCTTCATGCCTGTAATCCCAGCACTTTGGGAGGCCGAGGTGGGCAGATCACCTGAGGTCAGGAGTTCGAGATCAGCCTGGCCAACATGGCAAAACCCCGTCTCTACTAAAAATACA-AAAATTAGCCAGGTGTGGTGGCCCACGCCTGTTATCCCAGCTACTCAGGAGGCTGAGGCAGGAGAATCGCTTGAACCCAGGAGACAGAGGTTGCAATGAGCCAAGATCACACCATTGTACTGCAGCCTGGACAACAGAGCGAGACTTCGTTTAAAAAAAAAAAAAA	chr1:94029255-94029551	chr1:94036478-94036773
BCAR3	NM_003567	-	chr1:94032836-94033408	chr1:94027977-94032835	4859	chr1:94033409-94037226	3818	NM_003567_intron_0_0_chr1_94027977_r(-)	NM_003567_intron_2_0_chr1_94033409_r(-)	84.175	297	46	1	3285	3581	749	454	1.89e-88	320	AGGCCAGGCACGGTGGCTAATGTCTGTAATCCCAGCACTTTGGGAGGTCGAGGCGGGTGGATCACCTGAGGTCAAAAGTTCGAGACCAGCCTGGCCAACATGGCAAAACCCCGTCTCTACTGAAAATACAAAAAATTAGCCAGGCGTGGTAGCACACACCTGTAGTCCCAGCTACTTGGGAGGCTGAGGCAGGAGAATTGCTTGAACCCGAGAGGTAGAGGTTGTGGTGAGCCAGGATCGTGCCACTGCACTCCAGCCTGGGCAACACAGCGAGACTCCTTCTCAAAAAAATAAAAA	AGGCTGGGCGTGGTGCTTCATGCCTGTAATCCCAGCACTTTGGGAGGCCGAGGTGGGCAGATCACCTGAGGTCAGGAGTTCGAGATCAGCCTGGCCAACATGGCAAAACCCCGTCTCTACTAAAAATACA-AAAATTAGCCAGGTGTGGTGGCCCACGCCTGTTATCCCAGCTACTCAGGAGGCTGAGGCAGGAGAATCGCTTGAACCCAGGAGACAGAGGTTGCAATGAGCCAAGATCACACCATTGTACTGCAGCCTGGACAACAGAGCGAGACTTCGTTTAAAAAAAAAAAAAA	chr1:94029255-94029551	chr1:94036478-94036773
BIRC2	NM_001166	+	chr11:102233627-102239279	chr11:102221675-102233626	11952	chr11:102239280-102248226	8947	NM_001166_intron_2_0_chr11_102221675_f(+)	NM_001166_intron_5_0_chr11_102239280_f(+)	88.372	301	34	1	1170	1470	7250	6951	3.84e-107	381	TTTTTGTTTTGTTTTTTTTGAGACGGAGTCTCACTCTGTCACCCAGGCTGGAGAGCAGTGGCGCGATCTCGGCTCACTGTAAGCTCCACCTCCCGGGTTCACGCCATTCTCCTGCCTCAGCCTCCCGAGTAGCTGGGACTACAGGCGCCCGCTGCCACGCCCGGCTAATTTTTTGTACTTTTTAGTAGAGATGGGATTTCACCATGTTAGACAGGATGGTCTCGATCTCCTGACCTCGTGATCCACCCACCTCAGCCTCCCAAAGTGCTGGGATTACAGGCGTGAGCCACCGCGTCCAGCC	TTTTTTTTTTTTTTTTTTTGAGATGGAGTCTGGCTCTGTCACCCAGGCTGGAGTGCAGGGGCACGATCTCGGCTCACTGCAAGCTCTGCCTCCCGGGTTCACGCCATTCTCCTGCCTCAGCCTCCCGAATAGCTGGGACTACAGGCATCCGCCACCATGCCCGGCTAATTTTTTGTA-TTTTTAGTCAAGACGGGGTTTCATCGTGTTAGCCAGGATGGTCTCAATTTCCTGACCTTGTGATCCGCCCGTCTTGGCCTCCCAAAGTGCTGGGATTACAGGCATGAGCCACCGCGCCCAGCC	chr11:102222844-102223144	chr11:102246230-102246529
BIRC2	NM_001256163	+	chr11:102233627-102239279	chr11:102221675-102233626	11952	chr11:102239280-102248226	8947	NM_001256163_intron_2_0_chr11_102221675_f(+)	NM_001256163_intron_5_0_chr11_102239280_f(+)	88.372	301	34	1	1170	1470	7250	6951	3.77e-107	381	TTTTTGTTTTGTTTTTTTTGAGACGGAGTCTCACTCTGTCACCCAGGCTGGAGAGCAGTGGCGCGATCTCGGCTCACTGTAAGCTCCACCTCCCGGGTTCACGCCATTCTCCTGCCTCAGCCTCCCGAGTAGCTGGGACTACAGGCGCCCGCTGCCACGCCCGGCTAATTTTTTGTACTTTTTAGTAGAGATGGGATTTCACCATGTTAGACAGGATGGTCTCGATCTCCTGACCTCGTGATCCACCCACCTCAGCCTCCCAAAGTGCTGGGATTACAGGCGTGAGCCACCGCGTCCAGCC	TTTTTTTTTTTTTTTTTTTGAGATGGAGTCTGGCTCTGTCACCCAGGCTGGAGTGCAGGGGCACGATCTCGGCTCACTGCAAGCTCTGCCTCCCGGGTTCACGCCATTCTCCTGCCTCAGCCTCCCGAATAGCTGGGACTACAGGCATCCGCCACCATGCCCGGCTAATTTTTTGTA-TTTTTAGTCAAGACGGGGTTTCATCGTGTTAGCCAGGATGGTCTCAATTTCCTGACCTTGTGATCCGCCCGTCTTGGCCTCCCAAAGTGCTGGGATTACAGGCATGAGCCACCGCGCCCAGCC	chr11:102222844-102223144	chr11:102246230-102246529
BIRC2	NM_001256166	+	chr11:102233627-102239279	chr11:102221675-102233626	11952	chr11:102239280-102248226	8947	NM_001256166_intron_2_0_chr11_102221675_f(+)	NM_001256166_intron_5_0_chr11_102239280_f(+)	88.372	301	34	1	1170	1470	7250	6951	4.03e-107	381	TTTTTGTTTTGTTTTTTTTGAGACGGAGTCTCACTCTGTCACCCAGGCTGGAGAGCAGTGGCGCGATCTCGGCTCACTGTAAGCTCCACCTCCCGGGTTCACGCCATTCTCCTGCCTCAGCCTCCCGAGTAGCTGGGACTACAGGCGCCCGCTGCCACGCCCGGCTAATTTTTTGTACTTTTTAGTAGAGATGGGATTTCACCATGTTAGACAGGATGGTCTCGATCTCCTGACCTCGTGATCCACCCACCTCAGCCTCCCAAAGTGCTGGGATTACAGGCGTGAGCCACCGCGTCCAGCC	TTTTTTTTTTTTTTTTTTTGAGATGGAGTCTGGCTCTGTCACCCAGGCTGGAGTGCAGGGGCACGATCTCGGCTCACTGCAAGCTCTGCCTCCCGGGTTCACGCCATTCTCCTGCCTCAGCCTCCCGAATAGCTGGGACTACAGGCATCCGCCACCATGCCCGGCTAATTTTTTGTA-TTTTTAGTCAAGACGGGGTTTCATCGTGTTAGCCAGGATGGTCTCAATTTCCTGACCTTGTGATCCGCCCGTCTTGGCCTCCCAAAGTGCTGGGATTACAGGCATGAGCCACCGCGCCCAGCC	chr11:102222844-102223144	chr11:102246230-102246529
BIRC6	NM_016252	+	chr2:32602656-32620661	chr2:32582555-32602655	20101	chr2:32620662-32626230	5569	NM_016252_intron_0_0_chr2_32582555_f(+)	NM_016252_intron_5_0_chr2_32620662_f(+)	84.589	292	42	2	16996	17284	1888	1597	5.74e-87	318	TTTTTTTTTGTGACGGAGTCTCACTCT-GTCGCCCAGGCTGGAGTGCAGTGGCGTGATCTTGGCTCACTGCAAGCTCCGCCTCCCAGGTTCACGCCATTCTCCTGCCTCAGCCTCCCGAGTAGCTGGGACTACAGGCGCCCGCCACCACGCCCGGCTAATTTTTTGTATTTTTAGTAGAGACGGGGTTTCACTGTGTTAGCCAGGATGGTCTCGATCTCCTGACCT--TGTGATCCACCTGCCTCGGCCTCCCAAAGTGCTGGGATTACAGGCGTGAGCCACCGCGCCCGGC	TTTTTTTTTGAGATGGAGTTTCACTCTTGTTGCCCAAGCTTGAGTGCAATGGTACAATCTCGGCTCACTGCAACCTCCGCCTCCCCAGTTCAAGTGATTCTCCTGCCTCACCCTCCCGAGTAGCTGGAATTACAGGTGCACACCACCACGCCCAGATAATTTATTGTATCTTTAGCAGAGACGGGGTTTCACCATGTTAGCCAGGCTAGTCTTGAACTCTTGACCTCAGGTGATCCACCCGCCTCGGCCTCCCAAAGTGCTGGGATTATAGGCGTGAGCCACCATGCCTGGC	chr2:32599550-32599838	chr2:32622258-32622549
BMP2K	NM_017593	+	chr4:79747191-79772210	chr4:79697876-79747190	49315	chr4:79772211-79780737	8527	NM_017593_intron_0_0_chr4_79697876_f(+)	NM_017593_intron_6_0_chr4_79772211_f(+)	80.782	307	58	1	16409	16714	3516	3210	1.19e-76	284	GGCCGGGTGCGGTGGCTCAAGCCTGTAATCCCAGCACTTTGGGAGGTCGAGGCGGGCGGATCAC-GAGGTCAGGAGATCGAGACCATCCTGGCTAACACGGTGAAACCTTGTCTCTACTAAAAATACAAAAATTAGCCGGGCATAGTGGCGGGCGCCTGTAGTCCTAGCTACTCGGGAGGCTGAGGCAGGAGAATGGCGTGAACCCGGGAGGTGGAGCTTGCAGTGAGCTGAGATTGCGCCACTGCACTCCAGCCTGGGTGACAGAGTGAGACTCCGTCTCAAAAAAAAAAAAAAAATTAAAAAAAA	GGCCGGGCGCAGTGCCTCATGCCTATAGTCCCAGCACTTTGGGAGGCCGAGGCAGGCAGATCACTGAGGTCAGAAGTTCAAGACCAGCCTGACCAACATGGTGAAACCCCATCTCTACTAAAAATACAAAAATTAGCCAGGCATGGTGGCATAGGCCTGTAGTCCCAGCTACTCAGGAGGCTGTGGCAGGAGAATCTCTTGAAACTGGGAGGCAGAGGTTGTAGTGAGCCAAGATCACACCATTGCTCTCCAACCTGGACAACAGAGTGAGACATGGTCTTAAAAAATAAATAAATAATAATAATAA	chr4:79714284-79714589	chr4:79775420-79775726
BMP2K	NM_198892	+	chr4:79747191-79772210	chr4:79697876-79747190	49315	chr4:79772211-79780737	8527	NM_198892_intron_0_0_chr4_79697876_f(+)	NM_198892_intron_6_0_chr4_79772211_f(+)	80.782	307	58	1	16409	16714	3516	3210	1.57e-76	284	GGCCGGGTGCGGTGGCTCAAGCCTGTAATCCCAGCACTTTGGGAGGTCGAGGCGGGCGGATCAC-GAGGTCAGGAGATCGAGACCATCCTGGCTAACACGGTGAAACCTTGTCTCTACTAAAAATACAAAAATTAGCCGGGCATAGTGGCGGGCGCCTGTAGTCCTAGCTACTCGGGAGGCTGAGGCAGGAGAATGGCGTGAACCCGGGAGGTGGAGCTTGCAGTGAGCTGAGATTGCGCCACTGCACTCCAGCCTGGGTGACAGAGTGAGACTCCGTCTCAAAAAAAAAAAAAAAATTAAAAAAAA	GGCCGGGCGCAGTGCCTCATGCCTATAGTCCCAGCACTTTGGGAGGCCGAGGCAGGCAGATCACTGAGGTCAGAAGTTCAAGACCAGCCTGACCAACATGGTGAAACCCCATCTCTACTAAAAATACAAAAATTAGCCAGGCATGGTGGCATAGGCCTGTAGTCCCAGCTACTCAGGAGGCTGTGGCAGGAGAATCTCTTGAAACTGGGAGGCAGAGGTTGTAGTGAGCCAAGATCACACCATTGCTCTCCAACCTGGACAACAGAGTGAGACATGGTCTTAAAAAATAAATAAATAATAATAATAA	chr4:79714284-79714589	chr4:79775420-79775726
BMP6	NM_001718	+	chr6:7845373-7862731	chr6:7727853-7845372	117520	chr6:7862732-7879306	16575	NM_001718_intron_0_0_chr6_7727853_f(+)	NM_001718_intron_3_0_chr6_7862732_f(+)	88.779	303	34	0	111040	111342	801	499	3.3e-109	394	CTGGCTGGGCGCGGTGGCTCACGCCTGTAATCCCAGCACTTTGGGAGGCCGAGGCGGGTGGATCACGAGGTCAGGAGATCGAGACCATCCTGGCTAATACGGTGAAACCTCGTCTCTACTAAAAATACAAAAAATTAGCCTGGCGTGGTGGCAGGCGCCTGGAGTCCCAGCTACTCGGGAGGCTGAGGCAGGAGAATGGCGTCAACCCGGGAGGTGGAGTTTGCAGTGAGCCGAGATCGCGCCACTGCACTCCAGCCTGGGTGACAGAGCGAGACTCTGTCTCAAAAAAAAAAAAAAAAAAAA	CTGGCCAGGCGCAGTGGCTCATGCCTGTAATCCCAGCACTTTGGGAGGCCAAGGTGGGTGGATCACGAGGTCAGGAGATCGAGACCATCCTGGTCAACATGGTGAAATCCTGTCTTTACTAAAAATACAAAAAATTAGCCAGGCGTGGTGGCAGGCACTTGTAGTCCCAGCTACTCGGGAGGCTGAGGCAGAAGAATGGCATGAACCCAGGAGGCGGAGCTTGCAGTGAGCCGAGACCGTGCCACTGCACTCCAGCCTGGGCGACAGAGGGAGACTCTGTCTCCCAAAAACAAACAACAACAA	chr6:7838892-7839194	chr6:7863230-7863532
BMPR1A	NM_004329	+	chr10:88598622-88635842	chr10:88516677-88598621	81945	chr10:88635843-88649818	13976	NM_004329_intron_0_0_chr10_88516677_f(+)	NM_004329_intron_2_0_chr10_88635843_f(+)	80.244	491	76	5	9699	10172	7700	7214	1.57e-124	444	TTTTTTTTTTTTTTTTGAGACGGAGTCTCGCTCTTTCACCCAGGCGGGAGTGCAGTGGCGCTATCTCTGCTCACAGCAAGCTCCGCCTCCTGGGTTCATGCCATTCTCCTGCCTCAGCCTCCCGAGTA---------CAGGCGCCCGCCATCACACCTGGCTAATTTTTTTTTGTATTTTTAGTGGAGACGGGGTTTCACCGTGTTAGCCAGGATGGT------TTTTTTTTTTTTTTTGGAGACCGAGTCTTGCTCTGCTGCC-AGGCTGGAGTGCAGTGGTGCCATCCTGGCTCACTGCAGCCTCTGCCTCCCGGATTCAAGTGATTCTCCTGACTCAGCCTCCGGAGTAGCTCAGACAACAGGTGCACGTCACCATGTCCAGCTAATTTTT-GTAT…	TTGTTTTTTTTGTTTTGAAATGGAGTCTCACTCTGTTGCCCAGGCTGGAGTACAATGGCACGATCTCCACTCGCTGCAACCTCTGCCTCCTGGGTTGAAGCAGTTATCCTGCCTCAGCCTCCCAAGTAGCTGGGATACAGGCGCCTGCCACCACGCCCGGCTAATTTTT----GTATTTTTAGTAGAGACGGTGTTTCACCATGTTGGCCAGGCTGGTCTTTTTTTTTTTTTTTTTTTTTGAGACGGAGTCTCGCTCTGTCGCCCAGGCTAGAGTGCAGTGGCGTGATCTCGGCTCACTACAAGCTCCGCCTCCCGGGTTCACACCATTCTCCTGCCTCAGCCTCCTGAGTAGCTGGGACTACAGGCGCCCGCCACCACGCCCGGCTAATTTTTTGTAT…	chr10:88526375-88526848	chr10:88643056-88643542
BMPR2	NM_001204	+	chr2:203329532-203332412	chr2:203242274-203329531	87258	chr2:203332413-203378441	46029	NM_001204_intron_0_0_chr2_203242274_f(+)	NM_001204_intron_2_0_chr2_203332413_f(+)	77.299	1044	152	16	78237	79255	7128	6145	0	820	CAGGGGCGGTGGCTCACGCCTGTAATCCCAGCACTTTGGGAGGCCAAGGTGGGCAGATCATGAGGTCAGGAGATCGAGACCATTCTGGCTAACACAGTGAAACCCCGTCTCTACTAAAAATACAAA---AAATTATCTGGGTGTGGTGGTGGGCGCCTGTAGTCCCAGCTACTTGGGAGGCTGAGGCAGGAGAATGGTGTGAACCGGGGAGGCAGAGCTTGCAGTGAGCCGAGATTGCGCCACTGTACTCCAAACTGGGCAACAGGGTGAGAC-CCGTCTCAAAAAAAAAAAAAAAAAAAAAAAAAAAAAAAAAAAAAAAGTTAAGTAGTATTGCTAATTACCTGTTTCAGATCTCATCACAAAGGACACTATGTTTTTTTGTTTGTTTGTTTGTTTTT…	CAGGCGCGGTGGCTCACGCCTGTAATCCCAGCACTTTGGGAGGCCGAGGCGGGCGGATCATGAGGTCAGGAGATCGAGACCATCCTGGCTAACACGGTGAAACCCCGTCTCTATTAAAAATACAAAAACAAATTAGCCAGGCGTGGTGGCAGGCGCCTGTAGTCCCAGCTACTCAGGAGGCTGAGGCAGGAGAATGGCGTGAACCCGGGAGGCGGAGCTTGCAGTGAGCCGAG--TGAGCCACCGTACTCCAGCCTGGGCGACAGAGCGAGACTCCGCCTCAAAAAAATAAAA-------------------------------------------AATAACCT-TTCCACA-GTCTTCCCACACTACCCACT--TTTTTGTTTTGT---TTTGTTTTT…	chr2:203320510-203321528	chr2:203338557-203339540
BPTF	NM_004459	+	chr17:65850056-65850878	chr17:65822454-65850055	27602	chr17:65850879-65862579	11701	NM_004459_intron_0_0_chr17_65822454_f(+)	NM_004459_intron_1_0_chr17_65850879_f(+)	85.473	296	39	3	20897	21190	3322	3029	7.52e-91	331	GCCAGGCGTGTTAGCTCACACCTGTAATCCCAGCACTTTGGGAAGCCGAGGTGGGTGGATCACCTGAGGTCAGGAGTTCGAGACCAGCCTGGCCAACATGGTGAAACCCCATCTCTACTAAAAATA-ATAAATTAGCCGGGCGTGGTGGCACATGCCTGTAATTCCAGCTACTCGGGAGGCTGAGGCAGAAGAATAGCGTGAACCGGGGAGGCAGAGCTTGCAGTGAGCAGAGG-TCGCGCCACTGCACTCCAGCGTGGGTGACAGGGTGAGACTCCGTCTAAAAAAAAAAAAAAA	GCCGGGCACGGTGGCTCACGCCTGTAATCCCAGCACTTTGGGAGGCTGAGGTGGGCGGATCACA--AGGTCAGGAGTTCGAGACCAGCCTGGCCAATATGGTGAAACCCCATCTCTACTATAAATACAAAAATTAGCTGGGTGTGGTGGCGCATGCCTGTAGTCCCAGCTACTTGGGAGGCTGAGGCAGGAGAATCGCTTGAACCTGGGAGATGGAGGTTGCAGTGAGCCAAGGATCGCGCCACTGTACTCTAGCCGGGGCAACAGAGTGAGACGCTGTCTCAAAAAAAAAAAAAA	chr17:65843350-65843643	chr17:65853907-65854200
BPTF	NM_182641	+	chr17:65850056-65850878	chr17:65822454-65850055	27602	chr17:65850879-65862579	11701	NM_182641_intron_0_0_chr17_65822454_f(+)	NM_182641_intron_1_0_chr17_65850879_f(+)	85.473	296	39	3	20897	21190	3322	3029	7.52e-91	331	GCCAGGCGTGTTAGCTCACACCTGTAATCCCAGCACTTTGGGAAGCCGAGGTGGGTGGATCACCTGAGGTCAGGAGTTCGAGACCAGCCTGGCCAACATGGTGAAACCCCATCTCTACTAAAAATA-ATAAATTAGCCGGGCGTGGTGGCACATGCCTGTAATTCCAGCTACTCGGGAGGCTGAGGCAGAAGAATAGCGTGAACCGGGGAGGCAGAGCTTGCAGTGAGCAGAGG-TCGCGCCACTGCACTCCAGCGTGGGTGACAGGGTGAGACTCCGTCTAAAAAAAAAAAAAAA	GCCGGGCACGGTGGCTCACGCCTGTAATCCCAGCACTTTGGGAGGCTGAGGTGGGCGGATCACA--AGGTCAGGAGTTCGAGACCAGCCTGGCCAATATGGTGAAACCCCATCTCTACTATAAATACAAAAATTAGCTGGGTGTGGTGGCGCATGCCTGTAGTCCCAGCTACTTGGGAGGCTGAGGCAGGAGAATCGCTTGAACCTGGGAGATGGAGGTTGCAGTGAGCCAAGGATCGCGCCACTGTACTCTAGCCGGGGCAACAGAGTGAGACGCTGTCTCAAAAAAAAAAAAAA	chr17:65843350-65843643	chr17:65853907-65854200
BRF1	NM_001242786	-	chr14:105718844-105739231	chr14:105707752-105718843	11092	chr14:105739232-105752632	13401	NM_001242786_intron_12_0_chr14_105707752_r(-)	NM_001242786_intron_15_0_chr14_105739232_r(-)	82.274	299	49	3	7132	7430	8538	8244	1.84e-79	291	TTATTTATTTTTTTTGAGATGGAGTCTTGCTCTGTCACTCAGGCTGGAGTGCAGTGGCACGATCTCAGCTCACTGCAACCTCCACCTCCCAGGTTCAAGTGATTCTCCTGTCTCAGTCTCCTGAGTAGCTGGGATTACAGGCACTTGCCACCATGCCCGGCTAATTTTTTGTATTTTTTAGTAGAGACGGGGTTTCGCTGTGTTGCCCGGGCTGGTTTCAAACTTCTGAGCTCAGGCAATCCACCTGCCTCGGCCTCCCAAAGTGCTAGGATTACAGGTGTGAGCCACCACGCCTGACC	TTCTTTCTCTTTTTTGAGATGGAGTCTCGCTCTGTCACCCAGGCTAGAGTGCAGTGGTGCGATCTCAGCTCACTGCAACCTCTGCTTCCCGGGTTCAAGTGATTCTCCTGCCTCAGCCTCTTGAGTAGCTGGGACTACAGGCACATGCCACTGCACCCAGCTAATTTTTTGTA-TTTTTAGTACAGACAGGGTTTCACACTGTTGGCCAGGATGGTCTCGAACTCCTGACCT--TGTGATCCACCCATCTCCGCCTCCCAAAGTGCTGGGA-TACAAGCATGAGCCACTGTGCCTGGCC	chr14:105711414-105711712	chr14:105744095-105744389
BRF1	NM_001242787	-	chr14:105718844-105739231	chr14:105707752-105718843	11092	chr14:105739232-105752632	13401	NM_001242787_intron_12_0_chr14_105707752_r(-)	NM_001242787_intron_15_0_chr14_105739232_r(-)	82.274	299	49	3	7132	7430	8538	8244	1.84e-79	291	TTATTTATTTTTTTTGAGATGGAGTCTTGCTCTGTCACTCAGGCTGGAGTGCAGTGGCACGATCTCAGCTCACTGCAACCTCCACCTCCCAGGTTCAAGTGATTCTCCTGTCTCAGTCTCCTGAGTAGCTGGGATTACAGGCACTTGCCACCATGCCCGGCTAATTTTTTGTATTTTTTAGTAGAGACGGGGTTTCGCTGTGTTGCCCGGGCTGGTTTCAAACTTCTGAGCTCAGGCAATCCACCTGCCTCGGCCTCCCAAAGTGCTAGGATTACAGGTGTGAGCCACCACGCCTGACC	TTCTTTCTCTTTTTTGAGATGGAGTCTCGCTCTGTCACCCAGGCTAGAGTGCAGTGGTGCGATCTCAGCTCACTGCAACCTCTGCTTCCCGGGTTCAAGTGATTCTCCTGCCTCAGCCTCTTGAGTAGCTGGGACTACAGGCACATGCCACTGCACCCAGCTAATTTTTTGTA-TTTTTAGTACAGACAGGGTTTCACACTGTTGGCCAGGATGGTCTCGAACTCCTGACCT--TGTGATCCACCCATCTCCGCCTCCCAAAGTGCTGGGA-TACAAGCATGAGCCACTGTGCCTGGCC	chr14:105711414-105711712	chr14:105744095-105744389
BRF1	NM_001242788	-	chr14:105718844-105739231	chr14:105707752-105718843	11092	chr14:105739232-105766782	27551	NM_001242788_intron_12_0_chr14_105707752_r(-)	NM_001242788_intron_15_0_chr14_105739232_r(-)	84.667	300	42	2	8494	8793	10806	10511	6.28e-91	329	TTGTTTGTTTGTTTGAGATGGAGTCTCGCTCTGTCGCCTAGGCTGGAGTACAGTGGCGCAGTCTTGGTTCATTGCAACCTCCACCTCCCGGGTTCAAGCAAATTCTCCTGTTTCAGCCTCCTTAGTACCTGGGATGACTACAGGCGCACACCACCACCCCCAGCTAATTTTTGTATCTTTAGTAGAGATGGGGTTTCACTATATTGGCCAGGCTGGTCTTGAATTCCTGACGTCAGGTGATCCACCCTCCTCGGCCTCCCAAAGTGCTGGGATTACAGGTGTGAGCCACTGTGCCCAGCC	TTCTTTTTTTTTTTGAGACGGAGTCTCGCTCTATCGCCCAGGCTGGAGTGTAGTGGTGCGATCTCGGCTCACTGCAACCTCCGCCTCCCGGATTCAAGCAA-TTCTCCTGCTTCAGCCTCCTGAGTAGCTGGAA---CTACAGGTGCGTGCCACCACGCCCAGCTGATTTTTGTATTTTTACTAGAGATGAGGTTTCACCACGTTGGCCAGGCTGGCCTTGAATTCCCGACCTCAAGTGATCCACCCACCTCGGCCTCCCAAAGTGCTGGGATTACAGGCGTGAGCCACCACGCCCCGCC	chr14:105710051-105710350	chr14:105755977-105756272
BRF1	NM_001242789	-	chr14:105718844-105739231	:NA-NA	NA	:NA-NA	NA	NM_001242789_intron_0_0_chr14_105676926_r(-)	NM_001242789_intron_11_0_chr14_105695251_r(-)	100	14	0	0	365	378	5227	5214	0.2	26.5	CCCGGGAGGTGGAG	CCCGGGAGGTGGAG	:NA-NA	:NA-NA
BRF1	NM_001242790	-	chr14:105718844-105739231	chr14:105722887-105739057	16171	chr14:105739232-105752632	13401	NM_001242790_intron_0_0_chr14_105722887_r(-)	NM_001242790_intron_1_0_chr14_105739232_r(-)	84.828	290	39	3	2258	2546	7522	7237	2.87e-87	316	GTGGCTCACGCCTGTAATCCCAGCACTTTGGGAGGCCTAGGTGGGCGGATCACGAGGTCAGGAGATCGAGACCATCCTGTCTAACACCATGAAACCCCGTCTGTACTAAAAA-TACAAAAAAAATTAGCCGGGCGTGGTGGCAGGCTCCTGTAGTCCCAGCTACTCGGGAGGCTGAGGCAGGAGAATGGCGGGAACCCGGGAGGCGGAGCTTGCAGTGAGCCGAGATCGCGCCACTGCACTCCAGCCTGGGCTACAGAGTGAGACTCCGTCTCAAAAAAAAAAAAAAAAA	GTGGCTCATGCCGGTAATCCCAACACTTTGGGAGGCCGAGGCGGGCAGATCACGAGGTCAAGAGATCGAGACCATCCTGACCAACATGGTGAAACCCCGTCTCTACTAAAAAGTACAAATA---TTAGCCGGGCATGGTGGTGCACACCTGTAATCCCAGCTACTCGGGAGGCTAAGGCAGGAGAATCGCTTGCACCCATGAGGCAGAGGCTGCAGTGAGCCGAGATCGCGCCACTGCACTCCAGTCT-GGCAAAAGAGTGAGACTCCATGTCAAAGAAAAAAATTAAAA	chr14:105736512-105736800	chr14:105745111-105745396
BRF1	NM_001519	-	chr14:105718844-105739231	chr14:105707752-105718843	11092	chr14:105739232-105752632	13401	NM_001519_intron_12_0_chr14_105707752_r(-)	NM_001519_intron_15_0_chr14_105739232_r(-)	82.274	299	49	3	7132	7430	8538	8244	1.58e-79	291	TTATTTATTTTTTTTGAGATGGAGTCTTGCTCTGTCACTCAGGCTGGAGTGCAGTGGCACGATCTCAGCTCACTGCAACCTCCACCTCCCAGGTTCAAGTGATTCTCCTGTCTCAGTCTCCTGAGTAGCTGGGATTACAGGCACTTGCCACCATGCCCGGCTAATTTTTTGTATTTTTTAGTAGAGACGGGGTTTCGCTGTGTTGCCCGGGCTGGTTTCAAACTTCTGAGCTCAGGCAATCCACCTGCCTCGGCCTCCCAAAGTGCTAGGATTACAGGTGTGAGCCACCACGCCTGACC	TTCTTTCTCTTTTTTGAGATGGAGTCTCGCTCTGTCACCCAGGCTAGAGTGCAGTGGTGCGATCTCAGCTCACTGCAACCTCTGCTTCCCGGGTTCAAGTGATTCTCCTGCCTCAGCCTCTTGAGTAGCTGGGACTACAGGCACATGCCACTGCACCCAGCTAATTTTTTGTA-TTTTTAGTACAGACAGGGTTTCACACTGTTGGCCAGGATGGTCTCGAACTCCTGACCT--TGTGATCCACCCATCTCCGCCTCCCAAAGTGCTGGGA-TACAAGCATGAGCCACTGTGCCTGGCC	chr14:105711414-105711712	chr14:105744095-105744389
BRF1	NM_145685	-	chr14:105718844-105739231	:NA-NA	NA	:NA-NA	NA	NM_145685_intron_0_0_chr14_105676926_r(-)	NM_145685_intron_12_0_chr14_105707752_r(-)	100	14	0	0	365	378	3149	3136	0.18	26.5	CCCGGGAGGTGGAG	CCCGGGAGGTGGAG	:NA-NA	:NA-NA
BRF2	NM_018310	-	chr8:37704372-37704693	chr8:37702732-37704371	1640	chr8:37704694-37706113	1420	NM_018310_intron_0_0_chr8_37702732_r(-)	NM_018310_intron_1_0_chr8_37704694_r(-)	74.928	698	135	14	110	786	1026	348	2.64e-127	443	CCCAGGCTGGAGTGCAGTGGCACGATCTCAGCTCACTGCAACCTCCGCCTCCGGGGTTCAAGCTATTCTCCTGCCTCAGCCTCCAGAGTAGCTGGGATTACAGGTGCCTGCCACCATGCCTGGCTAATTTTTTTGTTTTTCTTTGCATTTTTAGTAGAGACAGGGTTTCACCATGTTGACCAGGCTGATCTCGAACTCCTGACCTCAGGTGATCCGCCTGCCTCGGCCTCCCAAAGTTCTGGGATTACAGGCGTGAGCCACCGCACCC--------GGCCT--TGGCCATCTCTTTTTTACCAAAGCCCATGTAAAAGGATGTGGGAGAAAGATCTTTAGTTTAAACTTGTACT----CATAAGGTTAATATTGTTTTA-CATTTTTA-GAATGCTATA…	CCCAGGCTGAAGTGCAGTGGCGCCATCTTGGCTCACTGAAACCTCCTCCTTCCAGGTTTAAGTGATTCTCCTGCCTCAGCCTCCCGAGTAGCTGGGATTACAGGTGTGCACCACCAGGCCCAGCTAATT------------TTTGTATTTTTAGTAGAGACGGGGTTTCACCATGTTGGCCAGGCTGGTCTTGAACTCCTGACCTCAAGCGATCTGCCCGTCTCGGCCTCCCAAAG-TCTGGGATTACAGGTGTGAGCCACCATCCCCATTTTAAATTCCTAATTACCAT-TCTCTTCTACTCTACCTCA--CACCAGCA-ATGCTGAAAATAGGAAAAGTGAAAAGCTGGGCTAGGCCACCAGGATAGTTTTCTTTTATTATTATTATTATTATTATT…	chr8:37703586-37704262	chr8:37705088-37705766
BRWD1	NM_001007246	-	chr21:40578034-40601362	:NA-NA	NA	:NA-NA	NA	NM_001007246_intron_0_0_chr21_40670509_r(-)	NM_001007246_intron_0_0_chr21_40670509_r(-)	87.96	299	34	2	6472	6768	3299	3001	4.4e-104	370	AGGCCAGGTGCGGTGGCTCACACTTGTAATCCCAGCACTTGGGGAGGCTGAGGCGGGTGGATCACAAGGTCAAGAGATCGAGACCATCCTGGCCAACATGGTGAAACCTCATCTCTACTAAAAATACA-AAAAATTAGCCAGACGTGGTGGCGGGCGCCTGTAGTCCCAGCTACTCGGGAGGCTGAGGCAGGAGAATCACTTGAACCCGGGAAGCAGAGGTTGCAGTGAGCCAAGATTGCACCACTGCACTCCAGCCT-GGTGACAGAGTGAGACTCGGTCTCAAAAAAAAAAAAAAAA	AGGCCGGGCGCGGTGGCTCACGCCTGTAATCCCAGCACTTTGGGAGGCAGAGGCAGGCGGATCATGAGGTCAGGAGATCGAGACCATCCTGGCTAACACAGTGAAACCCCGCCTCTACTAAAAATACAGAAAAATTAGCCGGGCGTGGTGGCGGACGCCTGTAGTCCCAGCTACTCGGGAGGCTGAGGCTGGAGAATGGCGTGAATCCGGGAGGCGGAGCTTGCAGTGAGCCGAGATCGCACCGCTGCACTCCAGCCTGGGCGACAGAGCGAGACTCCGTCTCAAAAAAAAAAAAAAAA	:NA-NA	:NA-NA
BRWD1	NM_018963	-	chr21:40578034-40601362	chr21:40574472-40578033	3562	chr21:40601363-40604102	2740	NM_018963_intron_4_0_chr21_40574472_r(-)	NM_018963_intron_16_0_chr21_40601363_r(-)	74.007	277	62	5	333	601	2430	2156	8.33e-41	161	TTTTGGAGACGGAGTCTCTCTCTGTTACCTAGGTTGGAGTGCAGTGGCATGATCTTGGCTGACTGCAACCTCTGCCTCCCGGG-TCAAGCAGTTCTCCTGCCTCAGCCTCCTGAGTAGTTGGGACT----ACAGGTACA---TGCTGCCATGCCTGGCTAATTTTTTGTATTTTAGTAGAGACAGGGTTTCACCGTGTTGCCCAGGCTGGTCTCGAACTCCTGAGCTCAGGCAATCCGCCTGCCTCAGCCTCCTAAAGTGCTAGGATTGCAGGTGTG	TTTTGGAAACAGGATCTCACCATGTTGCCTAGGCTGGAGGGCAGTAGCACAATCATGGCTCACTGCAATCTCAAACTCCTGAGCTCAATCAATCCTCCCACATCAGCTTCCCGAGTACCTGGGACTGACTACAGGTACAACATGCCACCACACCAAGCTAATTTTTTATTATTT-GTAGAGACAGG-TCTCCCTATGTTGTCCAGACTAGTCTCGAACTCCTGGGCTCAAGTGATGCTCCCACAACAGCTTCCCAAAGTGCTGGGATTATAGGTGTG	chr21:40577433-40577701	chr21:40601673-40601947
BRWD1	NM_033656	-	chr21:40578034-40601362	chr21:40574472-40578033	3562	chr21:40601363-40604102	2740	NM_033656_intron_3_0_chr21_40574472_r(-)	NM_033656_intron_15_0_chr21_40601363_r(-)	74.007	277	62	5	333	601	2430	2156	7.69e-41	161	TTTTGGAGACGGAGTCTCTCTCTGTTACCTAGGTTGGAGTGCAGTGGCATGATCTTGGCTGACTGCAACCTCTGCCTCCCGGG-TCAAGCAGTTCTCCTGCCTCAGCCTCCTGAGTAGTTGGGACT----ACAGGTACA---TGCTGCCATGCCTGGCTAATTTTTTGTATTTTAGTAGAGACAGGGTTTCACCGTGTTGCCCAGGCTGGTCTCGAACTCCTGAGCTCAGGCAATCCGCCTGCCTCAGCCTCCTAAAGTGCTAGGATTGCAGGTGTG	TTTTGGAAACAGGATCTCACCATGTTGCCTAGGCTGGAGGGCAGTAGCACAATCATGGCTCACTGCAATCTCAAACTCCTGAGCTCAATCAATCCTCCCACATCAGCTTCCCGAGTACCTGGGACTGACTACAGGTACAACATGCCACCACACCAAGCTAATTTTTTATTATTT-GTAGAGACAGG-TCTCCCTATGTTGTCCAGACTAGTCTCGAACTCCTGGGCTCAAGTGATGCTCCCACAACAGCTTCCCAAAGTGCTGGGATTATAGGTGTG	chr21:40577433-40577701	chr21:40601673-40601947
BRWD1	NM_001007246	-	chr21:40596334-40604424	:NA-NA	NA	:NA-NA	NA	NM_001007246_intron_0_0_chr21_40670509_r(-)	NM_001007246_intron_0_0_chr21_40670509_r(-)	87.96	299	34	2	6472	6768	3299	3001	4.4e-104	370	AGGCCAGGTGCGGTGGCTCACACTTGTAATCCCAGCACTTGGGGAGGCTGAGGCGGGTGGATCACAAGGTCAAGAGATCGAGACCATCCTGGCCAACATGGTGAAACCTCATCTCTACTAAAAATACA-AAAAATTAGCCAGACGTGGTGGCGGGCGCCTGTAGTCCCAGCTACTCGGGAGGCTGAGGCAGGAGAATCACTTGAACCCGGGAAGCAGAGGTTGCAGTGAGCCAAGATTGCACCACTGCACTCCAGCCT-GGTGACAGAGTGAGACTCGGTCTCAAAAAAAAAAAAAAAA	AGGCCGGGCGCGGTGGCTCACGCCTGTAATCCCAGCACTTTGGGAGGCAGAGGCAGGCGGATCATGAGGTCAGGAGATCGAGACCATCCTGGCTAACACAGTGAAACCCCGCCTCTACTAAAAATACAGAAAAATTAGCCGGGCGTGGTGGCGGACGCCTGTAGTCCCAGCTACTCGGGAGGCTGAGGCTGGAGAATGGCGTGAATCCGGGAGGCGGAGCTTGCAGTGAGCCGAGATCGCACCGCTGCACTCCAGCCTGGGCGACAGAGCGAGACTCCGTCTCAAAAAAAAAAAAAAAA	:NA-NA	:NA-NA
BRWD1	NM_018963	-	chr21:40596334-40604424	chr21:40590587-40596333	5747	chr21:40604425-40608520	4096	NM_018963_intron_12_0_chr21_40590587_r(-)	NM_018963_intron_18_0_chr21_40604425_r(-)	83.224	304	47	3	258	559	2858	2557	4.11e-85	309	TGGCTGGGCGCCATGGCTCACGCCTGTAATCTCAGCACTTTGGGAGGCCAAAGCAGATGGATCACCTGAGATCAGGAGTTCGAGACCAGCCTGGCCAACATGGTGAAACCCTGTGTCTACTAAAAATACAAAAAATTAGGCGGGCATGGTGGCGTGTGCCTGTAATCCCAGCTACTTGGGAGGCTGAGGCAGGAGAATTGTTTGAACCCGGGAGGCAGAGGTTTCACTGAGCCAAGATTGCGGCTACTGCACTCCAGCCTAGGCGACAGCG--AGACTCCATCTCAGAAAAACAAAACAAAAAA	TGGCCGGGCGCCATGGCTCACGCCTGTAATCCCAGCACTCTGGGAGGCTGAGGCAGGTGGATCACTTGAGGTCAGAAGTTCGAGACCACCCTGGTCAACATGGTGAAACCCCGTCTCTATGAAAAATACA-AAAACTAACCGAGCGTGGTGGTGTGTGCCTGTAGTCCCAGCTACTTGGGAGGCTGAGGCAGAAGAACTGCTTGAACACGGGAGGTGGAGGTTGCAGTGAGCCGAGATTGC-CCCACTGCGCTCCAGCCTGGGTGACAGAGTAAGACTCTGTCTCTAAATAAATAAATAAATAA	chr21:40595775-40596076	chr21:40605663-40605964
BRWD1	NM_033656	-	chr21:40596334-40604424	chr21:40590587-40596333	5747	chr21:40604425-40608520	4096	NM_033656_intron_11_0_chr21_40590587_r(-)	NM_033656_intron_17_0_chr21_40604425_r(-)	83.224	304	47	3	258	559	2858	2557	3.8e-85	309	TGGCTGGGCGCCATGGCTCACGCCTGTAATCTCAGCACTTTGGGAGGCCAAAGCAGATGGATCACCTGAGATCAGGAGTTCGAGACCAGCCTGGCCAACATGGTGAAACCCTGTGTCTACTAAAAATACAAAAAATTAGGCGGGCATGGTGGCGTGTGCCTGTAATCCCAGCTACTTGGGAGGCTGAGGCAGGAGAATTGTTTGAACCCGGGAGGCAGAGGTTTCACTGAGCCAAGATTGCGGCTACTGCACTCCAGCCTAGGCGACAGCG--AGACTCCATCTCAGAAAAACAAAACAAAAAA	TGGCCGGGCGCCATGGCTCACGCCTGTAATCCCAGCACTCTGGGAGGCTGAGGCAGGTGGATCACTTGAGGTCAGAAGTTCGAGACCACCCTGGTCAACATGGTGAAACCCCGTCTCTATGAAAAATACA-AAAACTAACCGAGCGTGGTGGTGTGTGCCTGTAGTCCCAGCTACTTGGGAGGCTGAGGCAGAAGAACTGCTTGAACACGGGAGGTGGAGGTTGCAGTGAGCCGAGATTGC-CCCACTGCGCTCCAGCCTGGGTGACAGAGTAAGACTCTGTCTCTAAATAAATAAATAAATAA	chr21:40595775-40596076	chr21:40605663-40605964
BTAF1	NM_003972	+	chr10:93756126-93768032	chr10:93754402-93756125	1724	chr10:93768033-93768585	553	NM_003972_intron_22_0_chr10_93754402_f(+)	NM_003972_intron_25_0_chr10_93768033_f(+)	75.667	300	63	4	750	1041	374	77	1.09e-53	203	AGGCCGGGCGTGGTGGCTTACACCTGTAATCCCAGCACTTTGGGAGGCCGAGGTGGGTGAATCAC--GAGGTCAGGAGTTCAAGACCAGCCTGGCCAATATGGTGAAACCCCCATCTCTACTAAAAATACAAAAAT----TAGCCGGGCGTGATGGG--ACATGCCTGTAGTCCCAGGTACTTGGGAGGCTGAGGCAGGAGAATCACTGGAACCCGGGAGGCAGAGGTTGCAGTGAGCCAAGATCGCGCCACTGCACTCTAGCCTAGGCGACAGAGCGAGACTCAGTCTCAAAAAAAAAA	AGGCCAGGTATGGTGGCTCACATCTCTAATCCCAGCACTTTGGGGGGCCAAGGTGGGAGGATCACTTGAAGCCAGGAGTTCAAGACCAGCATGGGCAACAAAATGAGAACGCTGCCTCTACCAAAAAAAAAAAAAAAAACTAGCTGGCCATAGTGGTGCACATG--TATAGTCCCAGCTACTTGGGAGGCTGAGGTGGGAAGATGGCCTGAGTCCAGGAGTTTGAGGCTGCAGTGAACCATGATTCTGCCACTGCACCCCAGCCTGGGCAACAGAGCAAGACTCTGTCTCAAAAAAGAAA	chr10:93755151-93755442	chr10:93768109-93768406
BTBD10	NM_032320	-	chr11:13435077-13466728	chr11:13427404-13435076	7673	chr11:13466729-13484638	17910	NM_032320_intron_2_0_chr11_13427404_r(-)	NM_032320_intron_7_0_chr11_13466729_r(-)	84.053	301	44	3	1397	1696	9323	9026	2.27e-87	316	AGGGGCTGGGTGCAGTGGCTCACACCTGTAATCTCAGCACTTTGGGAGGCAGAGGCGGTCGGATCACCTGAGGTCGGGAGTTCGAGACCAGCCTGACCAACATGGAGAAACCTCTTCTCTACTAAAAATACAAAA-TTAGCCAGGCGTGGTGGTGCATGCCTGTAATTCCAGCTACTCGGGAGGCTGAGGCAGGAGAATTGCTTGAACACGGGAGGTGGAGGTTGTGGTGAGCCGAGATTGCGCCATCGCACTCCAGCATGGGCAACAAGAGTGAAACTCCATCTCAAAAAAAAAAAAAAA	AGAGGCTGGGTGCGGTGGCTCACACCTGTAATCCCAGCACTTTGGGAGGCCGAGGCAGGTGGATCAC--GAGGTCAGAAGTTCAAGACCAGCCTGATCAACATGGTGAAACCCCACTGGTACTAAAAATATAAAAATTAGCCAGGCGTGTTGGCGGGCACCTGTAATCCCAGCTACTCAGGAAGCTGAGGCAGAAGAATCGCTTGAACCTGGGAGGTGGAGGTTGCAGTGAGCCAAGATCGCGCCACTGCACTCCAGCCTGGGCAAC-AGAGCAAGACTCCATCTCAAAAACAAAAACAAA	chr11:13433381-13433680	chr11:13475316-13475613
BUB1B	NM_001211	+	chr15:40475915-40477843	chr15:40468875-40475914	7040	chr15:40477844-40488745	10902	NM_001211_intron_4_0_chr15_40468875_f(+)	NM_001211_intron_7_0_chr15_40477844_f(+)	81.94	299	52	1	5248	5546	3239	2943	1.83e-80	293	AGGCTGGGCACAGTGGCTCACGCCTGTAATCCCAACACGCTGGGAGGCCAAGGCGGGGGAATCACTTGAGGTCAGCAGTTTGAGACCAGCCTGGCCAATATGGTGAAACTCTGTCTCTACTAAAAATGCAAAAATTAGCTGTGCATGGTTGTGGGTGCCTGCAATCTCAGCTACTCGGGAGGCTGAAGCAGGAGAATCGCTTGAACCCAGGAGGCAGAGGTTGTAGTGAGCCGAGATTGTGCCACTGTACTCCAGCTTGGGTGACAGAATGAGACTCCATCTCAAAAAACAAAATAAAA	AGGCTGAGTGCAGTGGCTCATGCCTGTAATCCCGGCACTTTGGGAGGCTAAGGCGGGCAGATCTC--GAGGTCAGGAGTTCGAGACCAGCCTGGCCAATATGGTGAAACCATGGCTCTACTAAAAATACAAAAATTAGCTGGGCGTCGTGGCGGGCGTCTATAATGCCAGCTACTCGGGTGGCTGAGGCAGGAGAATTGCTTGAACCCGGGAGGCGGAGGTTACAGTGAGCTGAGACGGCGCCACTGCACTCCAGCCTGGGTAACAGAGCAAGACTCTGTCTCGAAAAAAAAAAAAAAA	chr15:40474122-40474420	chr15:40480786-40481082
BZW2	NM_001159767	+	chr7:16720926-16729531	chr7:16714214-16720925	6712	chr7:16729532-16734458	4927	NM_001159767_intron_2_0_chr7_16714214_f(+)	NM_001159767_intron_6_0_chr7_16729532_f(+)	84.083	289	43	2	1218	1504	590	303	8.24e-85	307	GTGGTGGCTCACGCCTGTAATCCCAACACTTTGGGAGGCTGAGGCGGGCGGATCACCTGAGGTCAGGAGTTCGAGACCAGCTTGGCCAACATGGTGAAACCCCGTGTCTAT--AAAAAAATACAAAATTTAACAGGATGTGGTGGCGGCTGCCTGTAATCCCAGCTACTAGAGATGCTGAGGCAGGAGAATCACTTGAACCTAGAAGGCAGAGGTTACAGTGAGCTGAGATCGAGCCTCTGCACCCCAACCTGGGTGACAGAGCGAGATTCTCTCTCGAAAAGAAAAAA	GTGGTGGCTCACGCCTATAATCCCAGCACTTTGGGAGGCTGAGGTGGGCGGATTACTTGAGGTCAGGAGTTCAAGACTAACCTGGCCAACATGGTGAAACCCCGTCTCTATTAAAAAAAATCCAAAAATTAGCTGGGTGTGGTGGAGAGCACCTGTAATCCCACCTACTCGGGAGGCTGAGGCAGGAGAATTGTTTGAACTCCGGAGGCAGAGGTTGCAGTGAGC-GAGATTGTGCCATTGCACTCCAGCCTGGGTGACAGAGCCAGACTCTGTCTCAAAAAAAAAAAA	chr7:16715431-16715717	chr7:16729834-16730121
BZW2	NM_014038	+	chr7:16720926-16729531	chr7:16714214-16720925	6712	chr7:16729532-16734458	4927	NM_014038_intron_2_0_chr7_16714214_f(+)	NM_014038_intron_6_0_chr7_16729532_f(+)	84.083	289	43	2	1218	1504	590	303	8.25e-85	307	GTGGTGGCTCACGCCTGTAATCCCAACACTTTGGGAGGCTGAGGCGGGCGGATCACCTGAGGTCAGGAGTTCGAGACCAGCTTGGCCAACATGGTGAAACCCCGTGTCTAT--AAAAAAATACAAAATTTAACAGGATGTGGTGGCGGCTGCCTGTAATCCCAGCTACTAGAGATGCTGAGGCAGGAGAATCACTTGAACCTAGAAGGCAGAGGTTACAGTGAGCTGAGATCGAGCCTCTGCACCCCAACCTGGGTGACAGAGCGAGATTCTCTCTCGAAAAGAAAAAA	GTGGTGGCTCACGCCTATAATCCCAGCACTTTGGGAGGCTGAGGTGGGCGGATTACTTGAGGTCAGGAGTTCAAGACTAACCTGGCCAACATGGTGAAACCCCGTCTCTATTAAAAAAAATCCAAAAATTAGCTGGGTGTGGTGGAGAGCACCTGTAATCCCACCTACTCGGGAGGCTGAGGCAGGAGAATTGTTTGAACTCCGGAGGCAGAGGTTGCAGTGAGC-GAGATTGTGCCATTGCACTCCAGCCTGGGTGACAGAGCCAGACTCTGTCTCAAAAAAAAAAAA	chr7:16715431-16715717	chr7:16729834-16730121
BZW2	NM_001159767	+	chr7:16720926-16736686	chr7:16714214-16720925	6712	chr7:16736687-16737672	986	NM_001159767_intron_2_0_chr7_16714214_f(+)	NM_001159767_intron_8_0_chr7_16736687_f(+)	74.297	249	63	1	1211	1459	327	80	9.42e-40	158	GCCGGGCGTGGTGGCTCACGCCTGTAATCCCAACACTTTGGGAGGCTGAGGCGGGCGGATCACCTGAGGTCAGGAGTTCGAGACCAGCTTGGCCAACATGGTGAAACCCCGTGTCTATAAAAAAATACAAAATTTAACAGGATGTGGTGGCGGCTGCCTGTAATCCCAGCTACTAGAGATGCTGAGGCAGGAGAATCACTTGAACCTAGAAGGCAGAGGTTACAGTGAGCTGAGATCGAGCCTCTGCAC	GCCCGGCGTGGTGGCTCATGCCTGCAATCC-AACACTTTGGGAGGCCAAGGCAGGAGGATAGCTTGAATGCAGGAGTTCAAGACCAGCCTGGGCAACACAGCGAGACTACATCTCTACCAAAAAATGAAGAAATTAGCCAGACGTGGTGGCACGCGCCTGTAGTCCTAGCTACCTGGGAGGCTGAGGAGGGAGGGTGGCTTGAGCCCAGGAGTTCAAAGTTGCAGTGAGCGCAGATCGTGCCACTGCAC	chr7:16715424-16715672	chr7:16736766-16737013
BZW2	NM_014038	+	chr7:16720926-16736686	chr7:16714214-16720925	6712	chr7:16736687-16737672	986	NM_014038_intron_2_0_chr7_16714214_f(+)	NM_014038_intron_8_0_chr7_16736687_f(+)	74.297	249	63	1	1211	1459	327	80	9.43e-40	158	GCCGGGCGTGGTGGCTCACGCCTGTAATCCCAACACTTTGGGAGGCTGAGGCGGGCGGATCACCTGAGGTCAGGAGTTCGAGACCAGCTTGGCCAACATGGTGAAACCCCGTGTCTATAAAAAAATACAAAATTTAACAGGATGTGGTGGCGGCTGCCTGTAATCCCAGCTACTAGAGATGCTGAGGCAGGAGAATCACTTGAACCTAGAAGGCAGAGGTTACAGTGAGCTGAGATCGAGCCTCTGCAC	GCCCGGCGTGGTGGCTCATGCCTGCAATCC-AACACTTTGGGAGGCCAAGGCAGGAGGATAGCTTGAATGCAGGAGTTCAAGACCAGCCTGGGCAACACAGCGAGACTACATCTCTACCAAAAAATGAAGAAATTAGCCAGACGTGGTGGCACGCGCCTGTAGTCCTAGCTACCTGGGAGGCTGAGGAGGGAGGGTGGCTTGAGCCCAGGAGTTCAAAGTTGCAGTGAGCGCAGATCGTGCCACTGCAC	chr7:16715424-16715672	chr7:16736766-16737013
C11orf84	NM_138471	+	chr11:63585277-63586474	chr11:63581286-63585276	3991	chr11:63586475-63594399	7925	NM_138471_intron_0_0_chr11_63581286_f(+)	NM_138471_intron_4_0_chr11_63586475_f(+)	83.278	299	45	4	1956	2252	1903	1608	1.52e-83	300	TTTTTTTTTTTTTTTTGAGACGGAGTTTTGCTCTTTTTGCCCAAGCTGTAGTGCAATGGCACAATCTCGGCTCACTGCAACCTTCGCCTCCCGGGTTCAAGTGATTCTTCTGCCTCAACCTCCCGAGTAACTGGGATTATAGGCATGTGCCACCACGCCCAGCTAA-TTTTGTATTTTTAATAGAGATAGGGTTTCCCCATGTTGGTGGGGTTGGTCTTGAACTCTCAACCTCAGGTGATCCGCCCACCTCGGCCTCCCAAAGTGCTAGGATT-CAGGCGTGAGCCACCGCACCTGGCC	TTTTTTTTTTTTTTTTGAGACGGAGTTTCGCTCTGTC-GCCCAGGCTGGAGTGCAGTGGCGCGATCTCGACTCACTGCAAGCTCCGCCTCCCGGGTTCACGCCATTCTCCTGCCTCAGCCTCCCGTGTAGCTGGGACTACAGGCGTGCGCCACCATGCCCGGCTAATTTTTGTATTTTTAGTAGAGACGGGGTTTCACCGTGTTAGCCAGGATGGTCTCGATCTCCTGACCTC--GTGATCCGCCCGTCTCAGCCTCCCAAAGTGCTGGGATTACAGGCGTGAGCCACCGCGCCCGGCC	chr11:63583241-63583537	chr11:63588082-63588377
C12orf45	NM_152318	+	chr12:105385490-105389804	chr12:105382032-105385489	3458	chr12:105385627-105388255	2629	NM_152318_intron_1_0_chr12_105382032_f(+)	NM_152318_intron_2_0_chr12_105385627_f(+)	94.444	18	1	0	2652	2669	1568	1551	0.078	28.3	GCATCTGGATCCAGGTGC	GCACCTGGATCCAGGTGC	chr12:105384683-105384700	chr12:105387177-105387194
C19orf44	NM_032207	+	chr19:16620310-16620799	chr19:16617586-16620309	2724	chr19:16620800-16623824	3025	NM_032207_intron_3_0_chr19_16617586_f(+)	NM_032207_intron_4_0_chr19_16620800_f(+)	82.759	290	41	3	1341	1628	419	137	2.7e-81	293	TTTTTTTGAGACACAGTCTCGCTCTGTCGCCCAGGCTGGGACTACAGTGGCACAATCTCAGCTCACTGCAACCTCCACCTCCTGGTTTCAAGCAATTCTTGTGCCTCAGCCTCCTGAGTAGCTGGGATTACAGGCACCCGCCACCCTACCCCACTAATTTTTGTATTTTTAGTAGAGATA--GTTTCACCATGTTGGCCAGGCTGGTCTCCAACTCCTGACCTCAGGTGATTCACCCACCTTGGCCTCTCAAAGTGCTGGGATTACAGGCATGCGCCACCATGCCTGGCC	TTTTTTTGAGACAGAGTCTCATTCTGTCACCCAGGCTGG-AGTGCAGGGGCATCATCTCAGCTCACTGCAACCTCCACCTCCCGGGTTC------TTCTCAAGCCTCAGCTTCCTGAGTAGCTGGGATTACAGGAACACACCACCACAGCCAGCTAATTTTTGTATTTTTAGTAGAGATGAGGGTTCCCTGTGTTGGCCAGACTGGTCTTGAACTCCTGACCTCAAGTGATCCTCCCGCCTCGGCCTCCCAAAGTGCTGGGATTACAGGCGTGAGCCACCTTGCTTGGCC	chr19:16618926-16619213	chr19:16620936-16621218
C2orf42	NM_017880	-	chr2:70406664-70409129	chr2:70402910-70406663	3754	chr2:70409130-70409798	669	NM_017880_intron_5_0_chr2_70402910_r(-)	NM_017880_intron_7_0_chr2_70409130_r(-)	87.407	270	31	2	3020	3287	560	292	3.24e-91	327	TTTTTTTTTTTGAGAC--AGTCTCGCTCTGTCGCCCAGGCTGGAGTGCAGTGGCGCAGTCTCGGCTCACTGCAAGCTCCGCCTCCTGGGTTCAGGCGATTCTCCTGCCTCAGCCTCCTGAGTAGCTGGGACTACAGGCACCTGCCACCGCGCCCGGCTAATTTTTTATATTTTTAGTGGAGTTGGGGTTTCACCATGTTAGCCAGGATGGTCTCAAGCTCCTGACTTCATGATCAGCCCACCTGGGCCTCCCAAAGTGCTGGGATTACAG	TTTTTTTTTTTTAGACGGAGTCTCGCTCTGTCGCCCAGGCTGGAGTGCAGCGGCGCGATCTCGGCTCACTGCAACCTCCGCCTCCTGGGTTCAAGTGATTCTCCTGCCTCAGCCTCCCGAATAGCTGGGACTATAGGCACCCGCCACCACGCCCAGCTAA-TTTTTGTATTTTTAGTAGAGATGGGGTTTGACCATGTTGGCCAGGCTGGCCTCGAACTCCTGACCTTGTGATCCGCCTGCCTCAGCTTCCCAAAGTGCTGGGATTACAG	chr2:70403377-70403644	chr2:70409239-70409507
C5orf42	NM_023073	-	chr5:37238959-37247847	chr5:37231152-37238958	7807	chr5:37247848-37249346	1499	NM_023073_intron_43_0_chr5_37231152_r(-)	NM_023073_intron_50_0_chr5_37247848_r(-)	73.447	644	138	11	6002	6623	1446	814	2.15e-103	370	TTTTTTTTTTTTTTTTGCAACAAG-GTCTTGTTCTGTTACCTGGGCTGGAGTGCAATGGCGTGATCATAGCTCACTGCAGCCTCAAACTTCTAGGCTCAAGCTATCCCCCTGCCTGCCTCAACTTCCCAAGTAGCTGGGATTACAGGTGCACGCCACCACGACTGTTTTTTTGTTTTTTTTTGGTAGAGCCAGGGTCTTGCTATGTTGCCCTGGCTGGTCTTGAACTCCTGACCTTATGCAATTCTCCCACCTTGGCCTCCCAAAATACTGTGATTACAGATGTCAGCCACTGCACCTGGCCGAG---AGAGCCTA---GTC--TTTT-------TTTT--TTTTTTTTTTTCCCCCAAGATGGAGTCTTGCTCT-GTCGTCCAGGTGGGAGTGAAGTA…	TTTTTTTTTTTTTTTTGAGACAAGAGTTTCGTTCTGTTGCCCCAGCTGGAGTGCAGTGATATGATCTCAGCTCACTGCAACCTCCGCCTCCCGGATTCAAGTGATTCTCCTGCGTT----AGCCTCCCGAGTAGCTGGGACTACAAGCGTGTGCCACCACGCCTG-------GCTAATTTTAAGTAGAGATGGGGTTTCACCATGTTGGCCAGGCTGGTCTCAAACTCCTGACTTCAAGTGATCCATCCACTTCGTCCTCCCAAAGTGCTGGGATAACAGGCACGATCCACTGCGCATGGACCACTGAAGATCTTAACTGACAATTTTCATAAAGTTTTGATTTATATTTTATTTCTGAGTTGAAGTTTTGCTCTTGTAGCCCAGGCTGCAGTGCAGTG…	chr5:37232336-37232957	chr5:37247901-37248533
C6orf106	NM_022758	-	chr6:34574332-34574681	chr6:34558378-34574331	15954	chr6:34574682-34622401	47720	NM_022758_intron_0_0_chr6_34558378_r(-)	NM_022758_intron_1_0_chr6_34574682_r(-)	78.5	600	96	7	942	1530	26571	25994	1.01e-141	499	TCTGTCACCCAGGCTGGAGTGTAGTGACACAATCTCGGCTGACTGCAACCTCCACCTCCCGGGCTCAAGAAATTCTCCTACCTCAGCCTCCTGAGTAGCTGGGATTACAGGTGCCCACCACCATGCCTGGCTAATGTTTTGTATTTTTAGTAGAGACAGGGTTTCACTATGTTGGCTGGGCTGGTCTCGAACTCCTGATCTCAAGTGATCCTCCTGCCTTGGCCTCCCGAAGTGCTGGGATTACAGGTGTGAACCACCACGCCCAGCCCTCCTTTTTTTTTTTTTTTTTTTTTTTGTTTTTGTTTTGGAGACGGAGTTTCGCTCTTCTTGCCCAGGCTGGAGTGCAGTGGCGCAATCTCGGCTCACTGCAACCTCTGCCTCCCGGGTTCAAGTGATTCT…	TCTGTCACTCAGGTTGGAGTGCAGTGGCACAATCTCAACTCACTGCAACCTCCACCTGCCGGGTTCAAACGATTCTCCTGCCTCAGCCTCCCAAGTAGCTGGGACTACAGGCACACACCACTGTGCCCCGCTAAT-TTTTGTATTTTTAGTAGAGACGAGGTTTCACCATGTTGGCCAGGCTGGTCTTGAACTCCTGACCTCAGGTGATCCACCCACCTCAGCCAGCTAAAGTGTTGAGATTACAGCCATGAGTCACTGAGCCTAG----CCTTTTTACACTTTTTTTTTTTT--------------GAGACGGAGTCTCACTC-TGTCACCCAGGCTGGAGTGCAGTGGCATGATCTCGGCTCACTGCAACCTCCGCCTCCCAGGTTCACGCCATTCT…	chr6:34572802-34573390	chr6:34595831-34596408
C6orf106	NM_024294	-	chr6:34574332-34574681	chr6:34558378-34574331	15954	chr6:34574682-34614377	39696	NM_024294_intron_0_0_chr6_34558378_r(-)	NM_024294_intron_1_0_chr6_34574682_r(-)	78.5	600	96	7	942	1530	18547	17970	1.01e-141	499	TCTGTCACCCAGGCTGGAGTGTAGTGACACAATCTCGGCTGACTGCAACCTCCACCTCCCGGGCTCAAGAAATTCTCCTACCTCAGCCTCCTGAGTAGCTGGGATTACAGGTGCCCACCACCATGCCTGGCTAATGTTTTGTATTTTTAGTAGAGACAGGGTTTCACTATGTTGGCTGGGCTGGTCTCGAACTCCTGATCTCAAGTGATCCTCCTGCCTTGGCCTCCCGAAGTGCTGGGATTACAGGTGTGAACCACCACGCCCAGCCCTCCTTTTTTTTTTTTTTTTTTTTTTTGTTTTTGTTTTGGAGACGGAGTTTCGCTCTTCTTGCCCAGGCTGGAGTGCAGTGGCGCAATCTCGGCTCACTGCAACCTCTGCCTCCCGGGTTCAAGTGATTCT…	TCTGTCACTCAGGTTGGAGTGCAGTGGCACAATCTCAACTCACTGCAACCTCCACCTGCCGGGTTCAAACGATTCTCCTGCCTCAGCCTCCCAAGTAGCTGGGACTACAGGCACACACCACTGTGCCCCGCTAAT-TTTTGTATTTTTAGTAGAGACGAGGTTTCACCATGTTGGCCAGGCTGGTCTTGAACTCCTGACCTCAGGTGATCCACCCACCTCAGCCAGCTAAAGTGTTGAGATTACAGCCATGAGTCACTGAGCCTAG----CCTTTTTACACTTTTTTTTTTTT--------------GAGACGGAGTCTCACTC-TGTCACCCAGGCTGGAGTGCAGTGGCATGATCTCGGCTCACTGCAACCTCCGCCTCCCAGGTTCACGCCATTCT…	chr6:34572802-34573390	chr6:34595831-34596408
C9orf3	NM_001193329	+	chr9:97535284-97563284	chr9:97522863-97535283	12421	chr9:97563285-97686267	122983	NM_001193329_intron_0_0_chr9_97522863_f(+)	NM_001193329_intron_3_0_chr9_97563285_f(+)	87.54	313	39	0	1586	1898	75662	75350	3.16e-108	389	GGCCAGGCGCGGTGGCTCACGCCTGTAATCCCAGCACTTTGGGAGGCTGAGGCGGGTGGATCACAAGGTCAGGAGATCGAGACCATCCTGGCTAACACGGTGAAACCCTGTCTCTACTAAAAATACAAAAAATTAGCTGGGCATGGTGGTGGGCGCCTGTAGTCCCAGCCATTCGGGAGGCTGAGGCAGGAGAATGGCGTGAACCCGGGAGGCAGAGCTTGCAGTGAGCCAAGATCGTGCCACTGCACTCCAGCCTGGGCGACAGAGTGAGACTCCGTCTCAAAAAGAAAAAAAAAAAAAAGAAATTAAAGAG	GGCTAGGTGCAGTGGTTCACGCCTGTAATCCCAGCACTTTGGGAGGCCAAGGCAGGCAGATCACGAGGTCAGGAGATCGAGACCAACCTGGCTAACACGGTGAAACCTCGTCTCTACTAAAAATACAAAAAATTAGCCAGGTGTGGTGGCGGGTGCCTGTAGTCCCAGCTACTCGGGAGGCTGAGGCAGAAGAATGGTGTGAACCCAGGAGGTGGAGCTTGCAGTGAGCCAAGATCGCGCCATTGCACTCCAGCCTGGGGGATAAAGCGAGACTCCATCTCCAAAAAAAAAAAAAAGAAAAGAAAAGAAAAAG	chr9:97524448-97524760	chr9:97638634-97638946
C9orf3	NM_001193331	+	chr9:97535284-97563284	chr9:97522863-97535283	12421	chr9:97563285-97686267	122983	NM_001193331_intron_1_0_chr9_97522863_f(+)	NM_001193331_intron_4_0_chr9_97563285_f(+)	87.54	313	39	0	1586	1898	75662	75350	1.98e-108	389	GGCCAGGCGCGGTGGCTCACGCCTGTAATCCCAGCACTTTGGGAGGCTGAGGCGGGTGGATCACAAGGTCAGGAGATCGAGACCATCCTGGCTAACACGGTGAAACCCTGTCTCTACTAAAAATACAAAAAATTAGCTGGGCATGGTGGTGGGCGCCTGTAGTCCCAGCCATTCGGGAGGCTGAGGCAGGAGAATGGCGTGAACCCGGGAGGCAGAGCTTGCAGTGAGCCAAGATCGTGCCACTGCACTCCAGCCTGGGCGACAGAGTGAGACTCCGTCTCAAAAAGAAAAAAAAAAAAAAGAAATTAAAGAG	GGCTAGGTGCAGTGGTTCACGCCTGTAATCCCAGCACTTTGGGAGGCCAAGGCAGGCAGATCACGAGGTCAGGAGATCGAGACCAACCTGGCTAACACGGTGAAACCTCGTCTCTACTAAAAATACAAAAAATTAGCCAGGTGTGGTGGCGGGTGCCTGTAGTCCCAGCTACTCGGGAGGCTGAGGCAGAAGAATGGTGTGAACCCAGGAGGTGGAGCTTGCAGTGAGCCAAGATCGCGCCATTGCACTCCAGCCTGGGGGATAAAGCGAGACTCCATCTCCAAAAAAAAAAAAAAGAAAAGAAAAGAAAAAG	chr9:97524448-97524760	chr9:97638634-97638946
C9orf3	NM_032823	+	chr9:97535284-97563284	chr9:97522863-97535283	12421	chr9:97563285-97717458	154174	NM_032823_intron_1_0_chr9_97522863_f(+)	NM_032823_intron_4_0_chr9_97563285_f(+)	88.994	318	27	3	1586	1897	146278	145963	1.07e-114	410	GGCCAGGCGCGGTGGCTCACGCCTGTAATCCCAGCACTTTGGGAGGCTGAGGCGGGTGGATCACAAGGTCAGGAGATCGAGACCATCCTGGCTAACACGGTGAAACCCTGTCTCTACTAAAAATACAAAAAA-----TTAGCTGGGCATGGTGGTGGGCGCCTGTAGTCCCAGCCATTCGGGAGGCTGAGGCAGGAGAATGGCGTGAACCCGGGAGGCAGAGCTTGCAGTGAGCCAAGATCGTGCCACTGCACTCCAGCCTGGGCGACAGAGTGAGACTCCGTCTC-AAAAAGAAAAAAAAAAAAAAGAAATTAAAGA	GGCCGGGTGCGGTGGATCACGCCTGTAATCCCAGCACTTTGGGAGGCCGAGGCGGGTGGATCACGAGGTCAGGTGATTGAGACCATCCTGGCTAACACAGTGAAACCCCGTCTCTAATAAAAATACAAAAAAAAAAATTAGCCGGGCGTGGTGGCAGGCGCCTGTAGTCCCAGCTACTCGGGAGGCTGAGGCAGGAGAATGGCGTGAACCCAGGAGGCGGAGCTTGCAGTGAGCCGAGATCGCGCCACTGCACTCCAGCCTGGGCGACAGAGCGAGACTCTATCTCGAAAAAAAAAAAAAAGAATAACAAA--AAAGA	chr9:97524448-97524759	chr9:97709247-97709562
CABIN1	NM_001199281	+	chr22:24509533-24530382	chr22:24494156-24509532	15377	chr22:24530383-24560367	29985	NM_001199281_intron_25_0_chr22_24494156_f(+)	NM_001199281_intron_28_0_chr22_24530383_f(+)	76.066	305	52	3	11697	11983	2249	1948	1.38e-59	226	GCCGGGCGTGGTGGCTCACGCCTGTAATCCCAGCACTTCGGGAGGCTGAGGTGGGTGGATCACCTGAGGTCAGGAGTTTGAGACCAGCCTGTCTAACATGGTGAAATCCCATCTTTACTAAAAATAAAAAAGA---------------TTAGCTGGGTGTGGTGGGGCACGCCTGTAGTCCCAGCTACTCAGGAGGCTGAGGCAGGAGGATTGCTTGAACCTGGGAGGTAGAGGTTGCAGTGAGCCAAGATCGTGCAATTGCACTCCAGCCTGGGCAACA---CAAGACCCTGTCTCAAAAAAAA	GCCGGGCACAGTGACTCACGCCTGTAATCCCAGCACTTTGGGAGGCCAAGGAGGGCGGATCACTTGAGGCCAGGAGTTCGAGACCATCCTGGCCAACATGGTGAAACCTTGTCTCTAAAAAAAAAAAAAAAAAAAAAAAATACAAAAATTAGCTGGGCGTGGCAGTGTGGACCCGTAGTCCCAGCTACTTGTGAGGCTGAAGCAGAA---TTGCTTGAACCCAGGAGGCGGAGGTTGCAGTGACCCAAGATTACGCCACTGCACTCAAGCCTGGGTGACAGAGCAAGACTCTGTCTCAAAAAAAA	chr22:24505852-24506138	chr22:24532330-24532631
CABIN1	NM_001201429	+	chr22:24509533-24530382	chr22:24494156-24509532	15377	chr22:24530383-24560367	29985	NM_001201429_intron_24_0_chr22_24494156_f(+)	NM_001201429_intron_27_0_chr22_24530383_f(+)	76.066	305	52	3	11697	11983	2249	1948	1.39e-59	226	GCCGGGCGTGGTGGCTCACGCCTGTAATCCCAGCACTTCGGGAGGCTGAGGTGGGTGGATCACCTGAGGTCAGGAGTTTGAGACCAGCCTGTCTAACATGGTGAAATCCCATCTTTACTAAAAATAAAAAAGA---------------TTAGCTGGGTGTGGTGGGGCACGCCTGTAGTCCCAGCTACTCAGGAGGCTGAGGCAGGAGGATTGCTTGAACCTGGGAGGTAGAGGTTGCAGTGAGCCAAGATCGTGCAATTGCACTCCAGCCTGGGCAACA---CAAGACCCTGTCTCAAAAAAAA	GCCGGGCACAGTGACTCACGCCTGTAATCCCAGCACTTTGGGAGGCCAAGGAGGGCGGATCACTTGAGGCCAGGAGTTCGAGACCATCCTGGCCAACATGGTGAAACCTTGTCTCTAAAAAAAAAAAAAAAAAAAAAAAATACAAAAATTAGCTGGGCGTGGCAGTGTGGACCCGTAGTCCCAGCTACTTGTGAGGCTGAAGCAGAA---TTGCTTGAACCCAGGAGGCGGAGGTTGCAGTGACCCAAGATTACGCCACTGCACTCAAGCCTGGGTGACAGAGCAAGACTCTGTCTCAAAAAAAA	chr22:24505852-24506138	chr22:24532330-24532631
CABIN1	NM_012295	+	chr22:24509533-24530382	chr22:24494156-24509532	15377	chr22:24530383-24560367	29985	NM_012295_intron_25_0_chr22_24494156_f(+)	NM_012295_intron_28_0_chr22_24530383_f(+)	76.066	305	52	3	11697	11983	2249	1948	1.38e-59	226	GCCGGGCGTGGTGGCTCACGCCTGTAATCCCAGCACTTCGGGAGGCTGAGGTGGGTGGATCACCTGAGGTCAGGAGTTTGAGACCAGCCTGTCTAACATGGTGAAATCCCATCTTTACTAAAAATAAAAAAGA---------------TTAGCTGGGTGTGGTGGGGCACGCCTGTAGTCCCAGCTACTCAGGAGGCTGAGGCAGGAGGATTGCTTGAACCTGGGAGGTAGAGGTTGCAGTGAGCCAAGATCGTGCAATTGCACTCCAGCCTGGGCAACA---CAAGACCCTGTCTCAAAAAAAA	GCCGGGCACAGTGACTCACGCCTGTAATCCCAGCACTTTGGGAGGCCAAGGAGGGCGGATCACTTGAGGCCAGGAGTTCGAGACCATCCTGGCCAACATGGTGAAACCTTGTCTCTAAAAAAAAAAAAAAAAAAAAAAAATACAAAAATTAGCTGGGCGTGGCAGTGTGGACCCGTAGTCCCAGCTACTTGTGAGGCTGAAGCAGAA---TTGCTTGAACCCAGGAGGCGGAGGTTGCAGTGACCCAAGATTACGCCACTGCACTCAAGCCTGGGTGACAGAGCAAGACTCTGTCTCAAAAAAAA	chr22:24505852-24506138	chr22:24532330-24532631
CACNA1B	NM_000718	+	chr9:140846726-140852139	chr9:140811884-140846725	34842	chr9:140852140-140865834	13695	NM_000718_intron_5_0_chr9_140811884_f(+)	NM_000718_intron_9_0_chr9_140852140_f(+)	71.604	1546	359	28	22400	23908	4955	3453	0	755	TAAATAAATAAATAAATAAAAAAAAATAAAA-TTCTTCGAACTGAATGACAGTAGTGACGCAACCTACCAAAACCTCTGGAATACAGCAAAGGCAGTGCTAAGAGGAAAGTTCATAGCCCTAAATACCTACATCGAAAAGTCTGAACGAGCACAAACAGACAATCTAAGGTCACACCTCAATGAACTAAAGAAACAAGAACAAATCAAACCCAAACCCAGCAGAAGA-AAGAGATAACCAAGATCAGAGCAGAACTAAATGAAACTTAAACAA--AAAAACACA----AAAGATAAATGAAACAAAAAGCTAGTTCTTTGATAAGGTAAA-------TAAAATTGGTAGCCCATTAGCAAGTTTAACCAAGAAAAAAAGAGAGAAAATCCAAAGAAGCT…	TAAATAATGAAATTAATGCAGAAATCAAAAAGTTCTTTGAAACTAATGAGAACAAAGATATAACATACCAGAATCTCTGGGACACAGTTAAAGCAGTGTTAAGAGGGAAATTTATAGCACTAAATGCCCATACCAAAAAG----AAAGATCTCAAGTTAACAACCTAACATCACAACTAAAAGAATTAGAGAACCAAGAGCAAACAAACCCCAAAGCTAGCAGAAAACAAGAAATAACTAAGATCAGAGCTGAACTGAAGGAGATAGAAAACATGAAAAATCCATCAAAAAAATCAATGAAAACAGGAGCTAGTTTTTTGAAAAAAAAAAAAATTAATAAAATAGATAGACCACTAGCTAGACTAAAAAAAAAGAGAAGAGAGAAGATTCAAATAAACA…	chr9:140834283-140835791	chr9:140855592-140857094
CACNA1B	NM_001243812	+	chr9:140846726-140852139	chr9:140811884-140846725	34842	chr9:140852140-140865834	13695	NM_001243812_intron_5_0_chr9_140811884_f(+)	NM_001243812_intron_9_0_chr9_140852140_f(+)	71.604	1546	359	28	22400	23908	4955	3453	0	755	TAAATAAATAAATAAATAAAAAAAAATAAAA-TTCTTCGAACTGAATGACAGTAGTGACGCAACCTACCAAAACCTCTGGAATACAGCAAAGGCAGTGCTAAGAGGAAAGTTCATAGCCCTAAATACCTACATCGAAAAGTCTGAACGAGCACAAACAGACAATCTAAGGTCACACCTCAATGAACTAAAGAAACAAGAACAAATCAAACCCAAACCCAGCAGAAGA-AAGAGATAACCAAGATCAGAGCAGAACTAAATGAAACTTAAACAA--AAAAACACA----AAAGATAAATGAAACAAAAAGCTAGTTCTTTGATAAGGTAAA-------TAAAATTGGTAGCCCATTAGCAAGTTTAACCAAGAAAAAAAGAGAGAAAATCCAAAGAAGCT…	TAAATAATGAAATTAATGCAGAAATCAAAAAGTTCTTTGAAACTAATGAGAACAAAGATATAACATACCAGAATCTCTGGGACACAGTTAAAGCAGTGTTAAGAGGGAAATTTATAGCACTAAATGCCCATACCAAAAAG----AAAGATCTCAAGTTAACAACCTAACATCACAACTAAAAGAATTAGAGAACCAAGAGCAAACAAACCCCAAAGCTAGCAGAAAACAAGAAATAACTAAGATCAGAGCTGAACTGAAGGAGATAGAAAACATGAAAAATCCATCAAAAAAATCAATGAAAACAGGAGCTAGTTTTTTGAAAAAAAAAAAAATTAATAAAATAGATAGACCACTAGCTAGACTAAAAAAAAAGAGAAGAGAGAAGATTCAAATAAACA…	chr9:140834283-140835791	chr9:140855592-140857094
CACTIN	NM_001080543	-	chr19:3623686-3624160	chr19:3620801-3623685	2885	chr19:3624161-3626593	2433	NM_001080543_intron_7_0_chr19_3620801_r(-)	NM_001080543_intron_8_0_chr19_3624161_r(-)	78.498	293	52	5	444	732	1692	1407	4.74e-63	232	TTTCTTTTTT-GACTCAGGGTCTCGCTCTGTCACCCAGGCTGGAGTGCAGTGGCGTGATCGTGGCTAACTGCAGCCTTGACCTCCTGGCCTCAAGCGATCCTCCTACCTCAGCGTTTTGACTTGCTGGGACTACAGGCAC-CACCACCATGCCCGGCTAATTTTTTA--TTTTTTTGTAAAGATGGAGTCTCACTATGTTGGCCAGGCTGGTCTCGAACTCCTAAGCTCAAGTGATTTTCCCACCTCGGCCTCCCAGAGTTCTGGGATTACAGGCATGAGCCACTGCGCCCAG	TTTATTTATTAGAGACAGAGTCTCCCTCTGTCACACAGGCTGGAGTGCA------TGATCAGAGCTCACTGCAGCCTTGACCTCCTGGGCTCAAGCCATCCTCTCGCCTCAGCCTCCTGAGTAGCGGGGACTACAGGCACACACCACCACGCCCAGGTAACTCTTTACATTTTTTTGTACAGAGGG-GTCTTGCTATGTTGCCCAGGCTGGTCTTGAACTCCTGGGCTCAGGCAAGCCTCCTGTCTCAGCCTCCCAAAGTGTTGGGATTACAGATGTGAGCCACTGCGCTCAG	chr19:3622954-3623242	chr19:3624902-3625187
CACTIN	NM_021231	-	chr19:3623686-3624160	chr19:3620801-3623685	2885	chr19:3624161-3626593	2433	NM_021231_intron_8_0_chr19_3620801_r(-)	NM_021231_intron_9_0_chr19_3624161_r(-)	78.498	293	52	5	444	732	1692	1407	5.09e-63	232	TTTCTTTTTT-GACTCAGGGTCTCGCTCTGTCACCCAGGCTGGAGTGCAGTGGCGTGATCGTGGCTAACTGCAGCCTTGACCTCCTGGCCTCAAGCGATCCTCCTACCTCAGCGTTTTGACTTGCTGGGACTACAGGCAC-CACCACCATGCCCGGCTAATTTTTTA--TTTTTTTGTAAAGATGGAGTCTCACTATGTTGGCCAGGCTGGTCTCGAACTCCTAAGCTCAAGTGATTTTCCCACCTCGGCCTCCCAGAGTTCTGGGATTACAGGCATGAGCCACTGCGCCCAG	TTTATTTATTAGAGACAGAGTCTCCCTCTGTCACACAGGCTGGAGTGCA------TGATCAGAGCTCACTGCAGCCTTGACCTCCTGGGCTCAAGCCATCCTCTCGCCTCAGCCTCCTGAGTAGCGGGGACTACAGGCACACACCACCACGCCCAGGTAACTCTTTACATTTTTTTGTACAGAGGG-GTCTTGCTATGTTGCCCAGGCTGGTCTTGAACTCCTGGGCTCAGGCAAGCCTCCTGTCTCAGCCTCCCAAAGTGTTGGGATTACAGATGTGAGCCACTGCGCTCAG	chr19:3622954-3623242	chr19:3624902-3625187
CAMSAP1	NM_015447	-	chr9:138754313-138774924	chr9:138742308-138754312	12005	chr9:138774925-138798845	23921	NM_015447_intron_11_0_chr9_138742308_r(-)	NM_015447_intron_15_0_chr9_138774925_r(-)	87.931	290	31	2	2776	3061	6588	6299	4.15e-100	360	GGCCAGGCGCGGTGGCTCACCCCTGTAATCCCAGCACTTTGGGAGGCCGAGGTGGGTAGATCACGAGGTTGGGAGATCAAGACCATCCTGGCTAACATGGTGAAACCCCGTCTCTACTAAAA--ACACAAGAAATTAGCTGGATGTGGTGGCGGGCACCTGTAGTCTCAGCTACTCGGGAGGCTGAGGCAGGAGAATGGCGTGAACCCAGGAGGTGGAGCTTGCAGTGAGCCGAGATCGTGCCACTGCACTCCAGCCTGGGTGACAGAGCGAGA--CTGTCTCAAACAAA	GGCCGGGCACGGTGGCTCACGCCTGTAATCCCAGCACTTTGGGAGGCTGAGGTGGGCAGATCACGAGGTCAGGAGATCGAGACCATCCCGGCTAACATGGTGAAACCCCGTCTCTATTAAAACAATACAAAAAATTAGCCGGGCGTTGTGGCAAGCGCCTGTAGTCCCAGCTACTCAGGAGGCCGAGGCAGGAGAATGGTGTGAACCCAGGAGACAGAGCTTGCAGTGAGCCAAGATCATGCCACTGCACTCCAGCCTGGGCGACAGAGCGAGATTCCGTCTCAAAAAAA	chr9:138751252-138751537	chr9:138792258-138792547
CAMTA1	NM_001195563	+	chr1:6867043-6885270	chr1:6845636-6880240	34605	chr1:6885271-6931816	46546	NM_001195563_intron_0_0_chr1_6845636_f(+)	NM_001195563_intron_2_0_chr1_6885271_f(+)	87.919	298	33	2	23457	23751	17726	17429	2.19e-102	369	TTTTTTTTTTTTGAGATGGAGTTTCACTCTTGTCGCCCAGGCTGCAGTGCAATGGCATGGTCTCAGCTCACTGCAACATCCACCTCTCAGGTTCAAGCAATTCTCCTGCCTCAGCCTCCCGAGTAGCTGGGATTACAGGCACCCACCACCATGCCTGGCTAATTTTC--GTATTTTTAGTAGAGACGGGGTTTCACCATGTTGGCCAGGCTGGTCTTGAACTCCTGACCTCAGGTGATCCGCTCACCTTGACCTCCCAAAGTGCTAGGA-TTACAGACGTGAGCCACCGCGCCTGGCC	TTTTTTTTTTTTGAGATGGAGACTTGCTCTTGTCACCCAGGCTGGAGTGCAATGGCACGACCTCAGCTCACTGCAACCTCCACCTCCCGGGTTCAAGCAATTCTCCTGCCTTGGCCTCCCGAGTAGCTGGGATTACAGGCATGCACCACCATGCCCAGCTAATTTTCTTGTATTTTTAATAGAGACGTGGTTTCACCATGTTGGCCAGGCTGGTCTCGAACTCCTGACCTCAGGTGATCCACCTGCCTCGGCCTCCCAAAGTGCTGGGATTTACAGGTATGAGCCGCCACGCCTGGCC	chr1:6869092-6869386	chr1:6902699-6902996
CAMTA1	NM_001242701	+	chr1:6867043-6885270	chr1:6845636-6880240	34605	chr1:6885271-6947713	62443	NM_001242701_intron_0_0_chr1_6845636_f(+)	NM_001242701_intron_2_0_chr1_6885271_f(+)	87.919	298	33	2	23457	23751	17726	17429	2.6e-102	369	TTTTTTTTTTTTGAGATGGAGTTTCACTCTTGTCGCCCAGGCTGCAGTGCAATGGCATGGTCTCAGCTCACTGCAACATCCACCTCTCAGGTTCAAGCAATTCTCCTGCCTCAGCCTCCCGAGTAGCTGGGATTACAGGCACCCACCACCATGCCTGGCTAATTTTC--GTATTTTTAGTAGAGACGGGGTTTCACCATGTTGGCCAGGCTGGTCTTGAACTCCTGACCTCAGGTGATCCGCTCACCTTGACCTCCCAAAGTGCTAGGA-TTACAGACGTGAGCCACCGCGCCTGGCC	TTTTTTTTTTTTGAGATGGAGACTTGCTCTTGTCACCCAGGCTGGAGTGCAATGGCACGACCTCAGCTCACTGCAACCTCCACCTCCCGGGTTCAAGCAATTCTCCTGCCTTGGCCTCCCGAGTAGCTGGGATTACAGGCATGCACCACCATGCCCAGCTAATTTTCTTGTATTTTTAATAGAGACGTGGTTTCACCATGTTGGCCAGGCTGGTCTCGAACTCCTGACCTCAGGTGATCCACCTGCCTCGGCCTCCCAAAGTGCTGGGATTTACAGGTATGAGCCGCCACGCCTGGCC	chr1:6869092-6869386	chr1:6902699-6902996
CAMTA1	NM_015215	+	chr1:6867043-6885270	chr1:6845636-6880240	34605	chr1:6885271-7151363	266093	NM_015215_intron_0_0_chr1_6845636_f(+)	NM_015215_intron_2_0_chr1_6885271_f(+)	88.411	302	27	2	13010	13310	127243	126949	3.23e-106	385	TTTTTTTTTTTTTTTTTTTTTTTGAGACGGAGTCTCGCTCTGTCGCCCAGGCCGGACTGCGGACTGCAGTGGCGCAATCTCGGCTCACTGCAAGCTCCGCTTCCCGGGTTCACGCCATTCTCCTGCCTCAGCCTCCCGAGTAGCTGGGACTACAGGCGCCCGCCACCGCGCCCGGCTAATT-TTTTGTATTTTTAGTAGAGACGGGGTTTCACCTTGTTAGCCAGGATGGTCTCTATCTCCTGACCTCATGATCCGTCCGCCTCTGCCTCCCAAAGTGCTCGGATTACAGACGTTAGCCTCC	TTTTTTTTTTTTTTCTTTTTTTTGAGACAGAGTCTCGCTCTGTCCCCCAGGCTGGAGTGC-------AGTGGTGCAATCTTGGCTCACTGCAAGCTCCACCTCCCAGGTTCACGCCTTTCTCCTGCCTCAGCCTCCTGAGTAGCTGGGACTACAGGCACCCGCCACCATGCCTGGCTAATTTTTTTGTATTTTTAGTAGAGACAGGGTTTCACCATGTTGGCCAGGATGGTCTCGATCTCCTGACCTCGTGATCCGCCCGCCTCAGCCTCCCAAAGTGCTGGGATTACAGGCGTGAGCCACC	chr1:6858645-6858945	chr1:7012219-7012513
CAMTA1	NR_038934	+	chr1:6867043-6885270	chr1:6845636-6885151	39516	chr1:6885271-6931816	46546	NR_038934_intron_0_0_chr1_6845636_f(+)	NR_038934_intron_1_0_chr1_6885271_f(+)	87.919	298	33	2	23457	23751	17726	17429	2.96e-102	369	TTTTTTTTTTTTGAGATGGAGTTTCACTCTTGTCGCCCAGGCTGCAGTGCAATGGCATGGTCTCAGCTCACTGCAACATCCACCTCTCAGGTTCAAGCAATTCTCCTGCCTCAGCCTCCCGAGTAGCTGGGATTACAGGCACCCACCACCATGCCTGGCTAATTTTC--GTATTTTTAGTAGAGACGGGGTTTCACCATGTTGGCCAGGCTGGTCTTGAACTCCTGACCTCAGGTGATCCGCTCACCTTGACCTCCCAAAGTGCTAGGA-TTACAGACGTGAGCCACCGCGCCTGGCC	TTTTTTTTTTTTGAGATGGAGACTTGCTCTTGTCACCCAGGCTGGAGTGCAATGGCACGACCTCAGCTCACTGCAACCTCCACCTCCCGGGTTCAAGCAATTCTCCTGCCTTGGCCTCCCGAGTAGCTGGGATTACAGGCATGCACCACCATGCCCAGCTAATTTTCTTGTATTTTTAATAGAGACGTGGTTTCACCATGTTGGCCAGGCTGGTCTCGAACTCCTGACCTCAGGTGATCCACCTGCCTCGGCCTCCCAAAGTGCTGGGATTTACAGGTATGAGCCGCCACGCCTGGCC	chr1:6869092-6869386	chr1:6902699-6902996
CANX	NM_001024649	+	chr5:179132680-179143295	chr5:179126051-179132679	6629	chr5:179143296-179146668	3373	NM_001024649_intron_0_0_chr5_179126051_f(+)	NM_001024649_intron_7_0_chr5_179143296_f(+)	73.214	672	119	11	5195	5813	2535	1872	5.34e-115	407	TAAGCCGGGTGCGGTGGCTCACTCCTGTAATCCCAGCACTTTGGAAGGCCGAGGCGGGCAGATCAC--GACGTCAAGAGATTGAGACTATCCTGGCCAACACGGTGAAACCCTGTCTCTATTAAAAATAACAAAAATTAGCTGGATGTGGTGGTGCACACCTGTCATCCCACCTACTTGGGAGGCTGAGGTAGGAGAATCACTTGAACCCAGGAGGCGGAGGTTGCAGTGAGCCAAGATAGTGCCAATGCATCCCAGCCTGG-CGATA-GAGCAAGACTCA-TCTCAGGAAAAAAAAAAAAAAGGAGCTTGTTTTGGCCAGGTGCAGTGGCTCACGCCTGTAATCCCAGCACTTTGGGAGGCTGAGGCAGGTGGATCACCTGAGGTCAGGAGTTCGAGA…	TAAGCCAGGTGTAGTGGCTCATGCCTGTAATCCTAGCACTTTGGGAGGCCAAGGTGGGCAGATCACCTGAGGTCGGGAGTTTGAGACCAGCCTGACCAACATGGAGAAACCCCATCTCTACTAAAAATAC--AAAATTAGCTGGGCGTGGTGGCACATGCCTGTAATCCCAGCTACTCAGGAGGCTGAGGCAGGAGAATCACTTGAAACCGGGAGGCAGAGGTTGTGGTGAGCCAAGATCACGCCACTACACTCCAGCCTGGGCGACAAGAGCGAAGCTCCGTCTCAAAAAAAAAGAAAAAA-----CATGCACAG-CCAGGCACGGTGGCACACGCCTGTAATCCCAGCACTTTGGGAGGCTGAGGCTGGTAGATCACTTGACATCAGAATTTTGAGA…	chr5:179131245-179131863	chr5:179145167-179145830
CANX	NM_001746	+	chr5:179132680-179143295	chr5:179126104-179132679	6576	chr5:179143296-179146668	3373	NM_001746_intron_0_0_chr5_179126104_f(+)	NM_001746_intron_7_0_chr5_179143296_f(+)	73.214	672	119	11	5142	5760	2535	1872	5.28e-115	407	TAAGCCGGGTGCGGTGGCTCACTCCTGTAATCCCAGCACTTTGGAAGGCCGAGGCGGGCAGATCAC--GACGTCAAGAGATTGAGACTATCCTGGCCAACACGGTGAAACCCTGTCTCTATTAAAAATAACAAAAATTAGCTGGATGTGGTGGTGCACACCTGTCATCCCACCTACTTGGGAGGCTGAGGTAGGAGAATCACTTGAACCCAGGAGGCGGAGGTTGCAGTGAGCCAAGATAGTGCCAATGCATCCCAGCCTGG-CGATA-GAGCAAGACTCA-TCTCAGGAAAAAAAAAAAAAAGGAGCTTGTTTTGGCCAGGTGCAGTGGCTCACGCCTGTAATCCCAGCACTTTGGGAGGCTGAGGCAGGTGGATCACCTGAGGTCAGGAGTTCGAGA…	TAAGCCAGGTGTAGTGGCTCATGCCTGTAATCCTAGCACTTTGGGAGGCCAAGGTGGGCAGATCACCTGAGGTCGGGAGTTTGAGACCAGCCTGACCAACATGGAGAAACCCCATCTCTACTAAAAATAC--AAAATTAGCTGGGCGTGGTGGCACATGCCTGTAATCCCAGCTACTCAGGAGGCTGAGGCAGGAGAATCACTTGAAACCGGGAGGCAGAGGTTGTGGTGAGCCAAGATCACGCCACTACACTCCAGCCTGGGCGACAAGAGCGAAGCTCCGTCTCAAAAAAAAAGAAAAAA-----CATGCACAG-CCAGGCACGGTGGCACACGCCTGTAATCCCAGCACTTTGGGAGGCTGAGGCTGGTAGATCACTTGACATCAGAATTTTGAGA…	chr5:179131245-179131863	chr5:179145167-179145830
CANX	NM_001024649	+	chr5:179134133-179136060	chr5:179133333-179134132	800	chr5:179136061-179136873	813	NM_001024649_intron_2_0_chr5_179133333_f(+)	NM_001024649_intron_5_0_chr5_179136061_f(+)	74.303	323	59	5	111	425	374	68	3.28e-56	208	ATTTTATTTATTTATTTTTTGAGACAGAATTTCGCTCTTTTGCCTGGGCTGGAGTGCAATGGCGTGATACCGGCTCATTGCCACCTCCGTCTCCTGGGTTCAAGTGATTCTCCTGCCTCAGCTTCCCAAGTAGCTGGGATTATAGGCATGCGCCACCATG-CTGGCTAATTTGTGTGTGTGTGTTGTTATTTTTTTAGTAGAGATGGGGTTTTGACATGTTGGCCAGGCTGGTCTTGAACTCCTGACCTCAGGTGGTCCACTTGCCTTAGCCTCCCAAATTGTTG-------GCATTACAGGCATGAGCCACCGCACCTGGCC	ATTCTCTTTTTTTTTTTTTTGAGATGGAGTCTCGCTCTGTCGCCCAGGCTGGAGTGCAGTGGCGCAATCTCGGCTCACTGCAAGTTCCGCCTCCCAGGTTCATGCCATTCTCCTGCCTCAGCCTCCCAAGTGGCTGGGACTACAGGCGCCTGCCACCACGCCTGGCTAAT-------------TTTTTGTATTTTTAGTAGAGATGGGGTTTCACCATGTTAGCCA-GATAGTCTCAATCTCCTGACCTC--GTGATCCGCCTGCCTTGGCTTCCCAAAGTGCTGGGAGCTAGGATTACAGGCGTGAGCCACTGCACCCGGCC	chr5:179133443-179133757	chr5:179136128-179136434
CANX	NM_001746	+	chr5:179134133-179136060	chr5:179133333-179134132	800	chr5:179136061-179136873	813	NM_001746_intron_2_0_chr5_179133333_f(+)	NM_001746_intron_5_0_chr5_179136061_f(+)	74.303	323	59	5	111	425	374	68	3.28e-56	208	ATTTTATTTATTTATTTTTTGAGACAGAATTTCGCTCTTTTGCCTGGGCTGGAGTGCAATGGCGTGATACCGGCTCATTGCCACCTCCGTCTCCTGGGTTCAAGTGATTCTCCTGCCTCAGCTTCCCAAGTAGCTGGGATTATAGGCATGCGCCACCATG-CTGGCTAATTTGTGTGTGTGTGTTGTTATTTTTTTAGTAGAGATGGGGTTTTGACATGTTGGCCAGGCTGGTCTTGAACTCCTGACCTCAGGTGGTCCACTTGCCTTAGCCTCCCAAATTGTTG-------GCATTACAGGCATGAGCCACCGCACCTGGCC	ATTCTCTTTTTTTTTTTTTTGAGATGGAGTCTCGCTCTGTCGCCCAGGCTGGAGTGCAGTGGCGCAATCTCGGCTCACTGCAAGTTCCGCCTCCCAGGTTCATGCCATTCTCCTGCCTCAGCCTCCCAAGTGGCTGGGACTACAGGCGCCTGCCACCACGCCTGGCTAAT-------------TTTTTGTATTTTTAGTAGAGATGGGGTTTCACCATGTTAGCCA-GATAGTCTCAATCTCCTGACCTC--GTGATCCGCCTGCCTTGGCTTCCCAAAGTGCTGGGAGCTAGGATTACAGGCGTGAGCCACTGCACCCGGCC	chr5:179133443-179133757	chr5:179136128-179136434
CANX	NM_001024649	+	chr5:179136874-179143295	chr5:179136061-179136873	813	chr5:179143296-179146668	3373	NM_001024649_intron_5_0_chr5_179136061_f(+)	NM_001024649_intron_7_0_chr5_179143296_f(+)	81.935	310	43	5	63	368	2538	2238	8.38e-83	297	AATTGGGCCGGGTGCAGTGGCTCACGCCTGTAATCCTAGCTCCCAGCACTTTGGGAAGCCAAGGCAGGCGGATCAC--GAGGTCAGGAGATTGAGACTATC-TGGCTAACATGGTGAAACCCCATCTCTACTAAAAATACAAAAAATTAGCCAGGCGTGGTGGCAGGCGCCTGTAGTCCCAGCCACTTGGGAGGCTGAGGCAGGAGAATGGCATGAACCTGGGAGGCGGAACTTGCAGTGAGCCGAGATTGCGCCACTGCACTCCAGCCTGGGCGAC-AGAGCGAGACTCCATCTCAAAAAAAAAAAAAA	AATTAAGCCAGGTGTAGTGGCTCATGCCTGTAATCCTAGC-------ACTTTGGGAGGCCAAGGTGGGCAGATCACCTGAGGTCGGGAGTTTGAGACCAGCCTGACCAACATGGAGAAACCCCATCTCTACTAAAAATACAAAA--TTAGCTGGGCGTGGTGGCACATGCCTGTAATCCCAGCTACTCAGGAGGCTGAGGCAGGAGAATCACTTGAAACCGGGAGGCAGAGGTTGTGGTGAGCCAAGATCACGCCACTACACTCCAGCCTGGGCGACAAGAGCGAAGCTCCGTCTCAAAAAAAAAGAAAA	chr5:179136123-179136428	chr5:179145533-179145833
CANX	NM_001746	+	chr5:179136874-179143295	chr5:179136061-179136873	813	chr5:179143296-179146668	3373	NM_001746_intron_5_0_chr5_179136061_f(+)	NM_001746_intron_7_0_chr5_179143296_f(+)	81.935	310	43	5	63	368	2538	2238	8.36e-83	297	AATTGGGCCGGGTGCAGTGGCTCACGCCTGTAATCCTAGCTCCCAGCACTTTGGGAAGCCAAGGCAGGCGGATCAC--GAGGTCAGGAGATTGAGACTATC-TGGCTAACATGGTGAAACCCCATCTCTACTAAAAATACAAAAAATTAGCCAGGCGTGGTGGCAGGCGCCTGTAGTCCCAGCCACTTGGGAGGCTGAGGCAGGAGAATGGCATGAACCTGGGAGGCGGAACTTGCAGTGAGCCGAGATTGCGCCACTGCACTCCAGCCTGGGCGAC-AGAGCGAGACTCCATCTCAAAAAAAAAAAAAA	AATTAAGCCAGGTGTAGTGGCTCATGCCTGTAATCCTAGC-------ACTTTGGGAGGCCAAGGTGGGCAGATCACCTGAGGTCGGGAGTTTGAGACCAGCCTGACCAACATGGAGAAACCCCATCTCTACTAAAAATACAAAA--TTAGCTGGGCGTGGTGGCACATGCCTGTAATCCCAGCTACTCAGGAGGCTGAGGCAGGAGAATCACTTGAAACCGGGAGGCAGAGGTTGTGGTGAGCCAAGATCACGCCACTACACTCCAGCCTGGGCGACAAGAGCGAAGCTCCGTCTCAAAAAAAAAGAAAA	chr5:179136123-179136428	chr5:179145533-179145833
CAPN2	NM_001146068	+	chr1:223946972-223959941	chr1:223945083-223946971	1889	chr1:223959942-223962535	2594	NM_001146068_intron_10_0_chr1_223945083_f(+)	NM_001146068_intron_19_0_chr1_223959942_f(+)	79.365	252	49	3	525	774	1428	1178	5.77e-56	210	GGATGAAGTGCAGTGGCATGATCTCGACTCACTGCAACCTCTACCTCCTGGGTTCAAGTGATTCTCCTGCTTCAGCCTCCCCAGTAGCTGGGACTA-CAGGCACGCACCAGGATGCCAGGCCAATTTTTGTATTTTTAGTAGAGACGGGGTTTCACCATGGTGGCCAGGCTGGTCTTGAACTCCTGACCTCAGGTGATCCACCCCCTTCAGCCTCCCAAAGTGCTAGGATTACAGGTGT-AGCCACCGTGCC	GGATGGAGTACAATGGTGCAATCTCAGCTCGCCGCAACCTCCGCCTCCCGGGTTCAAGCAATCCTTTCGCTTCAGCCTCCCGAGTAGCTGGGATTAACAGGCATGTGTCACCACGCCTGGCTAATTTT-GTATTTTTAGTAGAGATGGGGTTTCTCCATGTTACTCAGGCTGGTCTCGAACTCCCAACCTCAGGTGATTCGCCCGCCTTGGCCTCCCAAAGTGCTAGGATTATAGATGTGAGCCACCGCGCC	chr1:223945607-223945856	chr1:223961119-223961369
CAPN2	NM_001748	+	chr1:223946972-223959941	chr1:223945083-223946971	1889	chr1:223959942-223962535	2594	NM_001748_intron_10_0_chr1_223945083_f(+)	NM_001748_intron_19_0_chr1_223959942_f(+)	79.365	252	49	3	525	774	1428	1178	4.87e-56	210	GGATGAAGTGCAGTGGCATGATCTCGACTCACTGCAACCTCTACCTCCTGGGTTCAAGTGATTCTCCTGCTTCAGCCTCCCCAGTAGCTGGGACTA-CAGGCACGCACCAGGATGCCAGGCCAATTTTTGTATTTTTAGTAGAGACGGGGTTTCACCATGGTGGCCAGGCTGGTCTTGAACTCCTGACCTCAGGTGATCCACCCCCTTCAGCCTCCCAAAGTGCTAGGATTACAGGTGT-AGCCACCGTGCC	GGATGGAGTACAATGGTGCAATCTCAGCTCGCCGCAACCTCCGCCTCCCGGGTTCAAGCAATCCTTTCGCTTCAGCCTCCCGAGTAGCTGGGATTAACAGGCATGTGTCACCACGCCTGGCTAATTTT-GTATTTTTAGTAGAGATGGGGTTTCTCCATGTTACTCAGGCTGGTCTCGAACTCCCAACCTCAGGTGATTCGCCCGCCTTGGCCTCCCAAAGTGCTAGGATTATAGATGTGAGCCACCGCGCC	chr1:223945607-223945856	chr1:223961119-223961369
CAPRIN1	NM_005898	+	chr11:34093273-34101312	chr11:34074184-34093272	19089	chr11:34101313-34104371	3059	NM_005898_intron_1_0_chr11_34074184_f(+)	NM_005898_intron_6_0_chr11_34101313_f(+)	91.419	303	26	0	9710	10012	455	153	2.2e-121	430	CCGGGCGCGGTGGCTCACGCCTGTAATCCCAGCACTTTGGGAGGCCGAGGCGGGCGGATCACGAGGTCAGGAGATCAAGACCATCTTGGCTAACACAGTGAAACCCCGTCTCTACTAAAAATAAAAAAAATTAGCCGGGCGTGGTGGTGGGCGCCTGTAGTCCCAGCTACTCGGGAGGCTGAGGCAGGAGAATGGCGTGAACCTAGGAGGCAGAGCTTGCAGTGAGCTGAGATCACGCCACTGCACTCCAGCCTGGGCGACAGAGCAAAACTCCGTCTCAAAAAAAAAAAAAAAAAAGGAAAA	CCGGGCGCAGTGGCTCACGCCTGTAATCTCAGCACTTTGGGAGGCCGAGGCGGGTGGATCACGAGGTCAAGGGATCGAGACCATCCTGGCCAACACAGTGAAACCCCGTCTTTACTAAAAATTCAAAAAAATAGCCGGGCGTGGTGGCGGGCGCCTGTAGTCACAGCTGCTCAGGAGGCTGAGGCAGGAGAATGGCGTGAACCCAGGAGGCGGAGCTTGCAGTGAGCCGAGATCACGCCACTGCACTCCAGCCTGGGCAACAGAGCGAGACTCTGTCTCCAAAAAAAAAAAAAAAAAAAAAAA	chr11:34083893-34084195	chr11:34101465-34101767
CAPRIN1	NM_203364	+	chr11:34093273-34101312	chr11:34074184-34093272	19089	chr11:34101313-34104371	3059	NM_203364_intron_1_0_chr11_34074184_f(+)	NM_203364_intron_6_0_chr11_34101313_f(+)	91.419	303	26	0	9710	10012	455	153	2.13e-121	430	CCGGGCGCGGTGGCTCACGCCTGTAATCCCAGCACTTTGGGAGGCCGAGGCGGGCGGATCACGAGGTCAGGAGATCAAGACCATCTTGGCTAACACAGTGAAACCCCGTCTCTACTAAAAATAAAAAAAATTAGCCGGGCGTGGTGGTGGGCGCCTGTAGTCCCAGCTACTCGGGAGGCTGAGGCAGGAGAATGGCGTGAACCTAGGAGGCAGAGCTTGCAGTGAGCTGAGATCACGCCACTGCACTCCAGCCTGGGCGACAGAGCAAAACTCCGTCTCAAAAAAAAAAAAAAAAAAGGAAAA	CCGGGCGCAGTGGCTCACGCCTGTAATCTCAGCACTTTGGGAGGCCGAGGCGGGTGGATCACGAGGTCAAGGGATCGAGACCATCCTGGCCAACACAGTGAAACCCCGTCTTTACTAAAAATTCAAAAAAATAGCCGGGCGTGGTGGCGGGCGCCTGTAGTCACAGCTGCTCAGGAGGCTGAGGCAGGAGAATGGCGTGAACCCAGGAGGCGGAGCTTGCAGTGAGCCGAGATCACGCCACTGCACTCCAGCCTGGGCAACAGAGCGAGACTCTGTCTCCAAAAAAAAAAAAAAAAAAAAAAA	chr11:34083893-34084195	chr11:34101465-34101767
CAPRIN1	NM_005898	+	chr11:34097783-34098189	chr11:34093535-34097782	4248	chr11:34098190-34101174	2985	NM_005898_intron_3_0_chr11_34093535_f(+)	NM_005898_intron_5_0_chr11_34098190_f(+)	76.042	288	55	4	2625	2899	381	95	1.23e-53	203	GTTGCTCACGCCTGTAACCCCAGCACTTTGGAAGGCCGAGGTGGGTGGATCACCTGAGGTCAGAAGTTCGAGACCAGCCTGGCCAACATAGTGAAACCCTGTCTCTGCTAAAAATACAAAAATTAGCCGGGCTTGGCAGCACACACCTGTAATCCCA--------GGAGGCTGAGGCAGCAG-AATTACTTGAATTCGAGAAGTAGAGGTGTCAGTGAGCCAAGATCGTGCCACTGCACT----CCTGGGCAACAGAGTGAGACTCCATCTCAAAAAACAAACAAAAA	GTGGCTCACACCTGTAATCCCAGCACTCTGGGAGGCCCAGGCAGGTGAATCATTTGTGGTAAGGAGTTCGAGACCAGCCTGGCCTACATGGCGAAACCCTGTCTCTACTAAAAATACAAAAAATAGCCAGGCGTGGTGGCGCATGCCTGTAATCCCAGCTACTTGGGAGGATGAGGTGATAGAAATCACTTAAACCTGGGAGGCGGAGGTTGCTGTGAGCTGAGATCACACTACTACACTCCAACCTGGGCAACAGAGT-AGACTCTGTCTCCAAAAAAAAAAAAAAA	chr11:34096159-34096433	chr11:34098284-34098570
CAPRIN1	NM_203364	+	chr11:34097783-34098189	chr11:34093535-34097782	4248	chr11:34098190-34101174	2985	NM_203364_intron_3_0_chr11_34093535_f(+)	NM_203364_intron_5_0_chr11_34098190_f(+)	76.042	288	55	4	2625	2899	381	95	1.19e-53	203	GTTGCTCACGCCTGTAACCCCAGCACTTTGGAAGGCCGAGGTGGGTGGATCACCTGAGGTCAGAAGTTCGAGACCAGCCTGGCCAACATAGTGAAACCCTGTCTCTGCTAAAAATACAAAAATTAGCCGGGCTTGGCAGCACACACCTGTAATCCCA--------GGAGGCTGAGGCAGCAG-AATTACTTGAATTCGAGAAGTAGAGGTGTCAGTGAGCCAAGATCGTGCCACTGCACT----CCTGGGCAACAGAGTGAGACTCCATCTCAAAAAACAAACAAAAA	GTGGCTCACACCTGTAATCCCAGCACTCTGGGAGGCCCAGGCAGGTGAATCATTTGTGGTAAGGAGTTCGAGACCAGCCTGGCCTACATGGCGAAACCCTGTCTCTACTAAAAATACAAAAAATAGCCAGGCGTGGTGGCGCATGCCTGTAATCCCAGCTACTTGGGAGGATGAGGTGATAGAAATCACTTAAACCTGGGAGGCGGAGGTTGCTGTGAGCTGAGATCACACTACTACACTCCAACCTGGGCAACAGAGT-AGACTCTGTCTCCAAAAAAAAAAAAAAA	chr11:34096159-34096433	chr11:34098284-34098570
CAPRIN1	NM_005898	+	chr11:34110942-34113603	chr11:34107961-34110941	2981	chr11:34113604-34118025	4422	NM_005898_intron_10_0_chr11_34107961_f(+)	NM_005898_intron_14_0_chr11_34113604_f(+)	82.264	265	44	3	2586	2847	591	327	1.56e-69	255	TGGTTCATTCCTATAATCCCAGCACTTTGGGAGGCTGAGGTGGGCAGATTGCTTGAGCCTAGGAGTTTGAGACCAGCCTGGGCAACATGGCGAAACCCTGTCTCTACTAAAAATAC-AAATATTATCCGAGTGTGGTGGCACACACCTGTAGTCAC-AGCTACTTGGGAGGCTGAGGT-GGGAGGATCACTTGAGCCTGGGAGGCAGAGGTTGCAGTGAGCTAAGATCACATCACTGTACTCCAGCCTGGGTGACAGAGTGAGAC	TGGCTCACGCCTTTAATTCCAGCACTTTGGGAGGCTGAGGTGGGCAGATCACGTGAGCTCAGAAGTTCAAGACAAGCCTGGGCAACATGGTGAAACCCCAACTTTACCAAAAATACAAAAAATTAGCTGGACGTGGTGGCACATGCGTGTATTCCCAAGCTACTTGGGAGGCTGAGGTAGGGAGGATTGCTTGTGTCCAGGAGGCAGAGGTTGCAGTAAGCCGAGATCACGGCACTGCGCTCCAGCCTGGGTGACAGAGTGAGAC	chr11:34110546-34110807	chr11:34113930-34114194
CAPRIN1	NM_203364	+	chr11:34110942-34113603	chr11:34107961-34110941	2981	chr11:34113604-34118025	4422	NM_203364_intron_10_0_chr11_34107961_f(+)	NM_203364_intron_14_0_chr11_34113604_f(+)	82.264	265	44	3	2586	2847	591	327	1.51e-69	255	TGGTTCATTCCTATAATCCCAGCACTTTGGGAGGCTGAGGTGGGCAGATTGCTTGAGCCTAGGAGTTTGAGACCAGCCTGGGCAACATGGCGAAACCCTGTCTCTACTAAAAATAC-AAATATTATCCGAGTGTGGTGGCACACACCTGTAGTCAC-AGCTACTTGGGAGGCTGAGGT-GGGAGGATCACTTGAGCCTGGGAGGCAGAGGTTGCAGTGAGCTAAGATCACATCACTGTACTCCAGCCTGGGTGACAGAGTGAGAC	TGGCTCACGCCTTTAATTCCAGCACTTTGGGAGGCTGAGGTGGGCAGATCACGTGAGCTCAGAAGTTCAAGACAAGCCTGGGCAACATGGTGAAACCCCAACTTTACCAAAAATACAAAAAATTAGCTGGACGTGGTGGCACATGCGTGTATTCCCAAGCTACTTGGGAGGCTGAGGTAGGGAGGATTGCTTGTGTCCAGGAGGCAGAGGTTGCAGTAAGCCGAGATCACGGCACTGCGCTCCAGCCTGGGTGACAGAGTGAGAC	chr11:34110546-34110807	chr11:34113930-34114194
CARS2	NM_024537	-	chr13:111303381-111335481	chr13:111299587-111303380	3794	chr13:111335482-111340067	4586	NM_024537_intron_4_0_chr13_111299587_r(-)	NM_024537_intron_9_0_chr13_111335482_r(-)	79.672	305	49	4	642	935	328	26	5.33e-72	264	GGCACGATGGCTCACACCTGTAATCTCAACACTTTGGGAGGCTGAGGCAGGTGGATCACTTGAGGTCAGGAGTTCGAGACCAGTTTGGCCAACGTGGTAAAACCCCATCTCTCCTAAAAATAC---------AAAAAT-TAGCCAGGCATGGCGATGTGTGCCT-GTAATCCCAGCTACTCAGGAGGGTGAAGCAGGAGAATTGCTTGAACCTGGGAGGCAGAGGCTGCAGTGAGCCATGATCATGCCACTGCTCTCTAGCCTGGGTGGCTGAGCAAGACTCCATCTGAAAAAAATACAAAAAAA	GGCACAGTGGCTCACGCCTGTAATCCCAGCACTTTGGGAGGCTGAGGCAGGTGGATCACA--AGGTCAGGAGTTTGAGACCAGCTTGGCCAACATGGTGAAACCTTATCTCTACTAAAAATACCAAAACAAAAAAAATGTAGCCGGGCATGGTGGCACGCACCTTGTAGTCCCAGCTATTCAGGAGGCTGAGACGGGAGAATCGCTTGAACCAGGGAGGCAGAGGTTGCAGTGAGCTGAGATAGCACCACTGCACTCCAGCCTGGGTGACAGAGTAAAACTCTGTCTCAAAAAAAAAAAAAGAAA	chr13:111302446-111302739	chr13:111339740-111340042
CCDC137	NM_199287	+	chr17:79634759-79639185	chr17:79633931-79634758	828	chr17:79639186-79639524	339	NM_199287_intron_0_0_chr17_79633931_f(+)	NM_199287_intron_4_0_chr17_79639186_f(+)	73.913	115	27	2	604	716	191	78	4.75e-14	66.2	TTTTTAGTAGAGACGGGGTTTCACTGTGTTAGTCAGGATGGTCTCGATCTCCTGACCTCGTG--ATCCGCCCATCTCGGCCTCCCAAAGTGCAGGGATTACAGGCGTGAGCCACC	TTTTTTCTTGACACAGGATCTCGCTATGTTGTCCAGGCTGGTATCAA-CTCCTGGGCTCAAGCAATCCGCCTGCCTTGGCCTCCCAATGTGCTGGGATTACAGGTGTGACCCACC	chr17:79634534-79634646	chr17:79639263-79639376
CCDC138	NM_144978	+	chr2:109463194-109473426	chr2:109455758-109463193	7436	chr2:109473427-109489906	16480	NM_144978_intron_10_0_chr2_109455758_f(+)	NM_144978_intron_12_0_chr2_109473427_f(+)	85.668	307	40	2	6270	6576	7842	7540	1.28e-97	351	ATTTTTTTTTTTTTTTTTTGAGATGGAGTCTCGCTCTGTCACCCAGGCTGGAGTGCAGTGGTGCGACCTCGGCTCACTGCAAGCTCCGCCTCCCGTGTTCACACCATTCTCCTGTCTCAGCCTCCCAAGTAGCTGGGACTATGGGCACCCGCCACCACGCCTGGCTATTTTTTTGTATTTTTAGTAGAGATGGGGTTTCACCATGTTAGCCAGGATGGTCTCGATCTCCTGACCTCATGATCTGCCTGCCTCGGCGTCCCAAAGTGTTGGGATTACAGGCGTGAGCCACCGCGCCCAGCCTCATTTT	ATTTTTTTTTTTTTTTTTTGAGATGGAGTCTCGCTCTGTCGCCCAGGCTGGAGTGCAGAGGCACACTCTCAACTCACTGCAACCTCCGCCTCCTGGGTGCAAGTGATTCTCCTGCCTCAGCCTCCCGAGTAGCTGGGACTACAGGCGTGGGCCACCACGCCTGGC---TTTTTTGTTTTTTTAGTAGAGACAGGGTTTCACCATGTTAGCCAGGCTGCTCTCGATCTCCTAACCTCGTGATCTGCCCGCCTTGGCCTCCCAAAGTGCTGGGATTACAGGTGTGAGCCACCGTGCCC-GGCTAATTTT	chr2:109462027-109462333	chr2:109480966-109481268
CCDC18	NM_206886	+	chr1:93677658-93682303	chr1:93676484-93677657	1174	chr1:93682304-93683294	991	NM_206886_intron_9_0_chr1_93676484_f(+)	NM_206886_intron_12_0_chr1_93682304_f(+)	84.718	301	37	5	69	365	487	192	1.03e-89	322	GGCCGGGCATGGTGGCTCATGCCTGTAATCCCAACACTTTGGGAGGCTGAGGCAGGCGGATCACGAGGTCAGGAGTTCGAGACCAGCCTGACCAACATGGTGAAACCTCGTCTCTACTAAAAATACAAAAA---TTAGCCAGGCATGGTGGTGGCACGCGCCTGTAATCCCCACTACTTGGGAGGCTGAGGCAGGAGAATCACTTGAACCCGGGAGGCGGTGGTTGCAGTGAGCTGAGATAGTGCCACTGCACTCCAGCCTGAGCAACAGAGTGAGACTCCAT-TAAAAAAAAAAAAAAAA	GGCCGGGTGCGGTGGCTCACGCCTGTAATCCCAACACTTTGGAAGGCTGAGGCGGGTGGATCACGAGGTCAGGAGAT-GAGACCATCCTGGCTAACACGGTGAAACCT-GTCTCTACTGAAAATACAAAAAAAATTAGCCAGGCGTGGTGGCGG---GCGCCTGTAGTCCCAGCTACTCGGGAGGCTGAGGCAGGAGAATGGCGTGAACCCAGGAGGCAGAGCTTGCAGTGAGCCGAGATCACACCACTGCACTCCAGCCTGGGCGACGGAGTGAGACTCTGTCTCAAAAAAAAAAAAAAA	chr1:93676552-93676848	chr1:93682495-93682790
CCDC40	NM_001243342	+	chr17:78022382-78024082	chr17:78021202-78022381	1180	chr17:78024083-78032292	8210	NM_001243342_intron_3_0_chr17_78021202_f(+)	NM_001243342_intron_6_0_chr17_78024083_f(+)	87.983	233	23	4	620	851	3562	3334	1.72e-77	280	GCCAAGGCCGGTGGATCACCTGAGGTCAGGTGTTCGAGACCAGTCTGGCCAACATGGTGAAACCCCTGTCTCTACTAAAAATACAAAAATTA-CCGGGCGTGGTGGCGGGTGCCTGTAATCCCCAGCTGCTCGGGAGGCTGAGGCAGGAGAATCGCTTGAACCCCGGAGGTGGAGGTTGCAGTGAGCCGAGATCACGCCACTGCACTCCAGCCTGGGCAACAGAGCAAGACTC	GCCAAGGTGGGCGGATCAC--GAGGTCAGGGGTTCAAGACCAGCCTGACCAACATGGTGAAACCCCGTTATCTAC-AAAAATACAAAAATTAGCCAGGCATGGTGGCGGGCCCCTGTAGTCCC-AGCTACTTGGGAGGCTGAAGCAGGAGAATCGCTTGAACCCGGGAGGTGGAGGTTGCAGTGAGCTGAGATCACGCCACTGCACTCCAGCCTGGGCGACAGAGAGAGACTC	chr17:78021821-78022052	chr17:78027416-78027644
CCDC40	NM_017950	+	chr17:78022382-78024082	chr17:78021202-78022381	1180	chr17:78024083-78032292	8210	NM_017950_intron_3_0_chr17_78021202_f(+)	NM_017950_intron_6_0_chr17_78024083_f(+)	87.983	233	23	4	620	851	3562	3334	2.02e-77	280	GCCAAGGCCGGTGGATCACCTGAGGTCAGGTGTTCGAGACCAGTCTGGCCAACATGGTGAAACCCCTGTCTCTACTAAAAATACAAAAATTA-CCGGGCGTGGTGGCGGGTGCCTGTAATCCCCAGCTGCTCGGGAGGCTGAGGCAGGAGAATCGCTTGAACCCCGGAGGTGGAGGTTGCAGTGAGCCGAGATCACGCCACTGCACTCCAGCCTGGGCAACAGAGCAAGACTC	GCCAAGGTGGGCGGATCAC--GAGGTCAGGGGTTCAAGACCAGCCTGACCAACATGGTGAAACCCCGTTATCTAC-AAAAATACAAAAATTAGCCAGGCATGGTGGCGGGCCCCTGTAGTCCC-AGCTACTTGGGAGGCTGAAGCAGGAGAATCGCTTGAACCCGGGAGGTGGAGGTTGCAGTGAGCTGAGATCACGCCACTGCACTCCAGCCTGGGCGACAGAGAGAGACTC	chr17:78021821-78022052	chr17:78027416-78027644
CCDC77	NM_001130146	+	chr12:514677-527802	chr12:510851-514676	3826	chr12:527803-537934	10132	NM_001130146_intron_0_0_chr12_510851_f(+)	NM_001130146_intron_3_0_chr12_527803_f(+)	83.66	306	46	3	3038	3342	9892	9590	5.99e-88	316	TTTTTTTTTTTTTTTTTTGAGACGGAGTTTCGCTCTTGTTGCCCAGGCTGGAGTGTAATGGCGCGATCTTGGCTCACCACAACCTCCGCCTCCCAGGTTCAAGCAATTCTCCTGCCTCAGTCTCCTGAGTAGGTGGGATTATAGGGATGCACCACCATGCCCAGCTAA-CTTTGTATTTTTAGTAGAGATGGGGTTTCTCCAGGTTGGTCAGGCTGGTCTTGAATTCCTGACCTCAGGTGATCCGCCTTCCTCGGCCTCCCAAAGTGCTGGGATTACAGGCAGGAGCCACTGTGCCCAGCCGCTTC	TTTTTTTTTTTTTTTTTTGAGACAGAGTCTCGCTCT-GTTGTCCAGGCTGGAGTGCAATGGTGCGGTCTTGGCTCACTGCAACCTCCGCCTGCCGGGTTCACGCCATTCTCCTGCCTCAGCCTCCCGAGCACCTGGGACTACAGGCGCCCGCCACTATGCCCGGCTAATTTTTGTATTTTTAGTAGAGACAGGGTTTCACTGTGTTAGCCAGGAAGGTCCTGATCTCCTGACCTC--GTGATCTGCCTGCCTCGGCCTCCCAAAGTGCTGGGATTACAGGCGGGAGCCACTGCGCCCGGCCACTTC	chr12:513888-514192	chr12:537392-537694
CCDC77	NM_001130147	+	chr12:514677-527802	chr12:498653-514676	16024	chr12:527803-537934	10132	NM_001130147_intron_0_0_chr12_498653_f(+)	NM_001130147_intron_3_0_chr12_527803_f(+)	86.986	292	37	1	8168	8459	9885	9595	4.6e-98	352	TTTTTTTTTTTGAGACAGAGTCTTGCTCTGTCACCCAGGCTGGAGTGCAGTGGCGCGATCTCAGCTCACTGCAGCCTCTGCCTCCTGGGTTCAAGTGATTCTCCTGCCTCAGCCTCCCGAGCAGCTGGGACTACAGGCGCCCGCCACCACGCCCGGCTAATTTTTTGTATTTTTAGTAGAGATGGGGTTTCACTGTCTTAGCCAGGATGGTCTCCATCTCCTGACCTCGTGATCCGCCCGTCTCAGCCTCCTGCAGTGCTGGGATTACAGGCGTGAGCCACCGCGACTGGCC	TTTTTTTTTTTGAGACAGAGTCTCGCTCTGTTGTCCAGGCTGGAGTGCAATGGTGCGGTCTTGGCTCACTGCAACCTCCGCCTGCCGGGTTCACGCCATTCTCCTGCCTCAGCCTCCCGAGCACCTGGGACTACAGGCGCCCGCCACTATGCCCGGCTAAT-TTTTGTATTTTTAGTAGAGACAGGGTTTCACTGTGTTAGCCAGGAAGGTCCTGATCTCCTGACCTCGTGATCTGCCTGCCTCGGCCTCCCAAAGTGCTGGGATTACAGGCGGGAGCCACTGCGCCCGGCC	chr12:506820-507111	chr12:537397-537687
CCDC77	NM_001130148	+	chr12:514677-527802	chr12:498653-520912	22260	chr12:527803-537934	10132	NM_001130148_intron_0_0_chr12_498653_f(+)	NM_001130148_intron_2_0_chr12_527803_f(+)	87.582	306	37	1	18297	18602	9897	9593	1.61e-105	378	TTTTTTTTTTTTTTTTTTTTTTTGAGACGGAGTCTCGCTCTGTTGCCCAGGCTGGAGTGCAATGGCGCAATCTCGGCTCACTGCGACCTCCACCTCCCAGGTTCACGCCACTCTCCTGCCTCAGCCTCCCGAGTAGCTGGGACTACGGGTGCCTGCCACGACACCCGGCTAATTTTTTGCATTTTTAGTAGAGATGGGGTTTCACCGTGTTAGCCAGGATGGTCTCAATCTCCTGACCTTGTGATACACCCACCTCGGCCTCCCAAAGTGCTGGGATTACAGGCATGAGCCACCGCACCCGGCCAC	TTTTTTTTTTTTTTTTTTTTTTTGAGACAGAGTCTCGCTCTGTTGTCCAGGCTGGAGTGCAATGGTGCGGTCTTGGCTCACTGCAACCTCCGCCTGCCGGGTTCACGCCATTCTCCTGCCTCAGCCTCCCGAGCACCTGGGACTACAGGCGCCCGCCACTATGCCCGGCTAAT-TTTTGTATTTTTAGTAGAGACAGGGTTTCACTGTGTTAGCCAGGAAGGTCCTGATCTCCTGACCTCGTGATCTGCCTGCCTCGGCCTCCCAAAGTGCTGGGATTACAGGCGGGAGCCACTGCGCCCGGCCAC	chr12:516949-517254	chr12:537395-537699
CCDC77	NM_032358	+	chr12:514677-527802	chr12:510851-514676	3826	chr12:527803-537934	10132	NM_032358_intron_0_0_chr12_510851_f(+)	NM_032358_intron_4_0_chr12_527803_f(+)	83.66	306	46	3	3038	3342	9892	9590	5.97e-88	316	TTTTTTTTTTTTTTTTTTGAGACGGAGTTTCGCTCTTGTTGCCCAGGCTGGAGTGTAATGGCGCGATCTTGGCTCACCACAACCTCCGCCTCCCAGGTTCAAGCAATTCTCCTGCCTCAGTCTCCTGAGTAGGTGGGATTATAGGGATGCACCACCATGCCCAGCTAA-CTTTGTATTTTTAGTAGAGATGGGGTTTCTCCAGGTTGGTCAGGCTGGTCTTGAATTCCTGACCTCAGGTGATCCGCCTTCCTCGGCCTCCCAAAGTGCTGGGATTACAGGCAGGAGCCACTGTGCCCAGCCGCTTC	TTTTTTTTTTTTTTTTTTGAGACAGAGTCTCGCTCT-GTTGTCCAGGCTGGAGTGCAATGGTGCGGTCTTGGCTCACTGCAACCTCCGCCTGCCGGGTTCACGCCATTCTCCTGCCTCAGCCTCCCGAGCACCTGGGACTACAGGCGCCCGCCACTATGCCCGGCTAATTTTTGTATTTTTAGTAGAGACAGGGTTTCACTGTGTTAGCCAGGAAGGTCCTGATCTCCTGACCTC--GTGATCTGCCTGCCTCGGCCTCCCAAAGTGCTGGGATTACAGGCGGGAGCCACTGCGCCCGGCCACTTC	chr12:513888-514192	chr12:537392-537694
CCDC9	NM_015603	+	chr19:47767860-47768203	chr19:47764097-47767859	3763	chr19:47768204-47769867	1664	NM_015603_intron_4_0_chr19_47764097_f(+)	NM_015603_intron_6_0_chr19_47768204_f(+)	81.633	490	77	7	712	1195	1229	747	2.62e-131	459	AAAATTCAAAAA-TTAGCTGGACGTGGTGGTGGGCACCTGTAATCCCAGCTACTTGGGAGGCTGAGGCAGGAGGATCACTTAAACCTGGGAGGTGGAGGTCACAGTGAGCCGAGATCATGCCACTGCACTCCAGCCTGGGCGACAGAATGAGACTCTGTATC----AAAAAAAAAAAAAAAAAAAAAAAATGCTGGGCGTGGTGGCTCACGAGGCCTGTAATCCCAGCACTTTGGGAGGCTGAGGTGGGCGGATCACCTGAAGTCAGGAGTTCGAGACCAGCCTGGCCAACATGGCGAAACCCCATCTCTACTAAAAGTAC-AAAAATTAGCCGGGTGTGGTGGCACACGCCTGTAATCCCAGCTACTCGGGAGGCTGAGGCAGAAGAATTGCTTGAAC…	AAAATACAAAAAATTAGCTGGGCGTGGTAGCGGGTGCCTGTAGTCCCAGCTTTTCGGGAGGCTGAGGCAGGAGACTGGCATGAACCCAGGAGGCAGAGCTTGCAGTGAGCCGAGATCGCGCCACTGCACTCCAGCCTAGGCAACAGGGCAAGACTCTGTCTCAAAAAAAAAAAAAAAAAAAAAAAAAAAAAGCCAGGAGCGGTGGCTCAC---GCCTGTAATCTCAGCACTTTGGGAGGCTGAGGCGGGCAGATCAC--GAGGTCAGGAGATAGAGACCATCCTGGCTAACATGGTGAAACCCCATCTCTACTAAAAGTACAAAAAATTAGCTGGGCATGGTGGTGGGCACCT-TAGTCCCAGCTACTGGGGAGGCTGAGGCAGGAGAATGGTGTGAAC…	chr19:47764808-47765291	chr19:47768950-47769432
CCSER2	NM_018999	+	chr10:86177527-86198463	chr10:86133572-86177526	43955	chr10:86198464-86223688	25225	NM_018999_intron_2_0_chr10_86133572_f(+)	NM_018999_intron_5_0_chr10_86198464_f(+)	77.609	1447	274	15	35929	37357	5451	4037	0	1126	CAGTTTATTTTTCTTCGACTTTTATTTAAGTTTATGGG-TACATGTACAGGACATGCAGGTTTCTTACACATGTAAATGTGTGCCATGGTGGTTTGCTGCACAGATAATTCTATCATCCAGGTATTAAGCCCAGCATCCATTAGTTATTCTTCCTGATCCAATCCCTCCTCCCACCCCCTGCCCTCTGCTAGGTCCCAGTGCATGTTGTTCCCTGCAATGTGTCCATGTGTTCCCATCATTCAGCTCCCACATGTAAGTGAGAACGTGCGGTCTTTGGTTTTCTGTTCCTGCGTTAGTTTGATGAG---GATGTCTTCCAACTCTAATGATGTCCTTGCAAAGGACATGATCTCATTCCATTTTGTGGTTGCATAGTATTCCACGGTGTATATGTACCA…	CATTTTTTTTTTATTATTATTATACTTTAACTTCTGGGATACATGTGCAGAATGTGCAGGTTTGTTACACTGGTATACATGTGCCATAGCGGTTTGCTACACCCATTGACCTGTCATCTACGT------------------TAGGTATTTCTCCTAATGCTATCC-TCCCCCAGCCCCCTACCCCCCGACAGGCCCTGGTGTGTGATGTTCCCCTCCCTGTGTCCATGTGTTCTCACTGTTAAACTCCCACTTATGAGTAAGAACATGCAGTGTTTGGTTTTCTGTTCCAGTATTAGCTTGCTAAGAATGATGGTTTCCAGCTCTATCTATGTCCCTGCAAAGGACATGAACTCATCCTTTTTTGTGGCTGCACAGTATTCCATGGTGTATATATGCCA…	chr10:86169500-86170928	chr10:86202500-86203914
CCSER2	NM_018999	+	chr10:86177527-86237420	chr10:86133572-86177526	43955	chr10:86237421-86259630	22210	NM_018999_intron_2_0_chr10_86133572_f(+)	NM_018999_intron_8_0_chr10_86237421_f(+)	72.358	2735	628	39	9964	12613	11100	8409	0	1463	AATAACAAAGATCAGAGCAGAACTAAATGAAATTGAAATTAAAAAATCATAAAAATGATCAATGAAATGAAAACTTGGTTCTTTGTAAGGATAAACAAAATTGACAGGCTGCCAGCTAGATTAGCCAAGAAAAAAAGAGGAAAGATTCAAATAAGCATGATCAGAAGTGATAAAGGTGATTTTACAACTGATGCCATGGAAATACAAAGGATCATCAGAGACTGCTATGAACATCTCTATGTGCACAAACTAGAAAACCTAGAGGAAGTGGATAAATTCCTGCAAACATAA--CATCCCAAGATTGATCCAGTAAGAAATAAAAATAATGAATAA---------------TGAAATTGAATTAGTCATTAAAAAAACTACCAACTAAAAAAAGCCCAGG…	AATAACTAAGATCAGAGCAGAACTGAAGGAAATAGACACAAAAAATCCTTCAAAAGAATCAATGAATCCAGGAGCTGGTTTTTTGAAAATGTCAACAAAATTGATATACTGCTAGCAAGACTAATAAAGAAGAAAAGAGAGAAGAATCAAATAGACGCAATTAAAA-TGATACAGGGGATATCACCACTGATCCCACAGAAATACAAACTACCATCAGAGAATACCATAAACACCTCTATGCAAATAAACTAGAAAATCTAAAAGAAATGGATAAATTCCTCGACACATATACCCTCCCAAGACTAAACCAGGAAGAACTTGAATCCCTGAATAGACCAACAACAGGCTCTGAAATTGAGGCAATAATTAAGAGC-CTACCAAACAAAAAAAGTCCAGG…	chr10:86143535-86146184	chr10:86245829-86248520
CDC14B	NM_003671	-	chr9:99271955-99327765	chr9:99266072-99284787	18716	chr9:99327766-99381500	53735	NM_003671_intron_0_0_chr9_99266072_r(-)	NM_003671_intron_11_0_chr9_99327766_r(-)	80.861	627	93	8	4843	5447	35824	35203	1.67e-165	578	TTTTTTTTTTTTTTTTTTTTGAGACGGAGTCTTGCTCTGTCGCCCAGGCTGGAGTGCAGTGGCGCAATCTTGGCTCACTGCAAGCTCCACCTCCCAGGTTCATGCCATTCTCCTGCCTCAGCCTCCCGAGTAGC--------GTGGTGCCTGCCACCACGCCCGGCTAATTTTTTGTATTTTTAGTAGAGACGGGGTTTCACCATGTTAGCCAGGATGGTCTTGATCTCCTGACCTC--GTGATCCGCCCGCCTCAGCCTCCCAAAGTGCTGGGATTACAGGTGTGAGCCA-----CCACGCCCG-------GCCTTTATTTTTTTTTATTTTTTTTATTTTTTGAGACAGAGTCTCGCTCTGTCGGCCAGGCTAGAGTGCAGTGGCATGATCTCGGCT…	TTATTATTATTATTATTATTGAGACTAAGTCTCACTCTGTAGCCCAGGCTGGAGTGCAATGGTGTGATCTCGGCTTACTGCAACCTCCACCTTCCGGGTTCAAGCGATTCTCCTGCCTCAGTCTCAAGAGTAGCTGGGACTACAGGTGCGCACCACCACGCCTGGCT-AGTTTTTGCATTTTTAGTAGAAACCGGGTTTCA-CATATTGGTCAGGCTGGTCTGGAAATCCCGACCTCAAGTGATCTGCCCGCCTCAGCCTCCCAAAGTGCTGGGACTACAAGCGTGAGCCAAGGGCCCTGGCCTGGTTGTGAGGATTTCTTATTTTTTATTTTTATTTTTTTTTGAGACGGAGTCTCGCTCTGTCGCCCAGGCTGGAGTGCAGTGGCGCGATCTAGGCT…	chr9:99279341-99279945	chr9:99345677-99346298
CDC14B	NM_033331	-	chr9:99271955-99327765	chr9:99266072-99271954	5883	chr9:99327766-99381500	53735	NM_033331_intron_0_0_chr9_99266072_r(-)	NM_033331_intron_12_0_chr9_99327766_r(-)	85.382	301	39	3	1965	2264	26720	26424	2.91e-93	336	GGCGCGGTGGCTCACGCCTGTAATCCCAGGACTTTGGGAGGCCGAGGCAGGTAGATTATGAGGTCAGGAGTTCAAGACCAGCCTGGCCAAGATGGTGAAACTCTGTCTCTACTAAAAATACAAAAATTAG-CTGGGTGCAGTGGCGGGTGCCTGTAATCCCAGCTACTCGGGAGGCTGAGGCTGGAGAATCACTTGAACTTTGGAGGCGGAGGTTGCAGTGAGCTGAGATCGCGCCATTGCACTCTAGCCTGGGCAACAGAGCAAGACTCTGTCTCAAAAAAAAAAAAATCAAATAAAAAG	GGCACAGCGGCTCACGCCTGTAATCCCAGCAATTTGGGAGGCCGAGGTGGGTGGATCACAAGGTCAGGAGTTCAAGACCAGCCTGGCCAACATAGTGAAACCCTGTCTCTACTAAAAATAGAAAAATTAGTCAGCATG--GTGGTGGGTGCCTGTAGTCCCAGCTACTCAGGAGGCTGAGGCAGGAGAATCACTTGAACCTGGGAGGTGGAGGTTGCATTGAGCCAAGATCGCGCCACTGCAGTCCAGCTTGAGCAACAGAGTGAGACTTTGTCTCAAAAAACAAAAA--CAAAAAAACAG	chr9:99269691-99269990	chr9:99354781-99355077
CDC25A	NM_001789	-	chr3:48209336-48219478	chr3:48207384-48209335	1952	chr3:48219479-48222210	2732	NM_001789_intron_4_0_chr3_48207384_r(-)	NM_001789_intron_8_0_chr3_48219479_r(-)	76.325	283	53	6	1555	1833	1337	1065	1.76e-51	194	TTGTTTTTTGAGA--GGGAGTCTTGCTCTGTCACCCAGGCTGGAGTGCAGTGGTGCAATCTCAGCTCACTGCAACCTCCGCCTCCTGGATTCAAGCGATTTTCCCACTCCAGCCTTCCGAGTAGCTGGGACTATAGGTGCATGCTA--ACGCCCGGCTAATTTTTGTATTTTTAAAAGAGTTGGGGTTTCACCATGTTGGCCAGGCTTGTCTCGAACTCCTGACCTCAGGTGATCCACTAGCCTCGGCCTCCCAAAGTGCTGGGATTACAGGTGTGAGCCACC	TTGTTTATTGAGACAGGGATTCAT----TGTC---CAGGCTGGAGTACAGTGGTCTGATCATAGCTCACTGCAGCCTCGAATTCTTGGGCTCAAGCAATCCTCCCACTTCAGCCTCCCGACTAATTGGGACTATAGGAACAAGCCACCACACTCAGCTTATTTTTTAACTTTGTACAGA--TAGGGTCTCACTATGTTACCCAGGCT-GTCTTGAACTCCTGACCTCATGTGATCCTCCCACCTCGGCCTCCCAAAGTGCTGGGATTACAGCCATGAGCCACC	chr3:48207503-48207781	chr3:48220874-48221146
CDC25A	NM_201567	-	chr3:48209336-48219478	chr3:48207384-48209335	1952	chr3:48219479-48224418	4940	NM_201567_intron_4_0_chr3_48207384_r(-)	NM_201567_intron_8_0_chr3_48219479_r(-)	76.325	283	53	6	1555	1833	3545	3273	1.77e-51	194	TTGTTTTTTGAGA--GGGAGTCTTGCTCTGTCACCCAGGCTGGAGTGCAGTGGTGCAATCTCAGCTCACTGCAACCTCCGCCTCCTGGATTCAAGCGATTTTCCCACTCCAGCCTTCCGAGTAGCTGGGACTATAGGTGCATGCTA--ACGCCCGGCTAATTTTTGTATTTTTAAAAGAGTTGGGGTTTCACCATGTTGGCCAGGCTTGTCTCGAACTCCTGACCTCAGGTGATCCACTAGCCTCGGCCTCCCAAAGTGCTGGGATTACAGGTGTGAGCCACC	TTGTTTATTGAGACAGGGATTCAT----TGTC---CAGGCTGGAGTACAGTGGTCTGATCATAGCTCACTGCAGCCTCGAATTCTTGGGCTCAAGCAATCCTCCCACTTCAGCCTCCCGACTAATTGGGACTATAGGAACAAGCCACCACACTCAGCTTATTTTTTAACTTTGTACAGA--TAGGGTCTCACTATGTTACCCAGGCT-GTCTTGAACTCCTGACCTCATGTGATCCTCCCACCTCGGCCTCCCAAAGTGCTGGGATTACAGCCATGAGCCACC	chr3:48207503-48207781	chr3:48220874-48221146
CDC42BPB	NM_006035	-	chr14:103465902-103478525	chr14:103452918-103465901	12984	chr14:103478526-103523335	44810	NM_006035_intron_31_0_chr14_103452918_r(-)	NM_006035_intron_35_0_chr14_103478526_r(-)	92.199	282	20	2	3215	3495	14682	14402	5.44e-113	403	TTTTCTTTTTTGAGACGGAGTCTTGCTCTGTCACCCAGGCTGGAGTGCAGTGGCATCATCTCAGCTCACTGCAAG-CTCCGCCTCCCGGGTTCACGCCATTCTCCTGCCTCAGCCTCCCGAGTAGCTGGGACTACAGGTGCCCACCACCACGCCCAGCTAATTTTTTTGTATTTTTAGTAGAGATGGGGTTTCACCGTGTTAGCCAGAATGGTCTTGATCTCCTGACCTCGTGATCCGCCCGCCTCGGCCTCCCAAAGTGCTGGGATTACAGGCGTGAGCCA	TTTTTTTTTTTGAGACGGAGTCTCACTCTGTCACCCAGGCTGGAGTTCAGTGGCGTGATCTCAGCTCACTGCAAGGCTCCGCCTCCCGGGTTCACGCCGTTCTCCTGCCTCAGCCTCCCGAGTAGCTGGGACTACAGGCGCCTGCCACCATGCCTGGATAATTTTTT-GTATTTTTAGTAGAGATGGGGTTTCACCATGTTAGCCAGGATGGTCTCCATCTCCTGACCTCGTGATCTGCCCGCCTCGGCCTCCCAAAGTGCTAGGATTACAGGCGTGAGCCA	chr14:103462407-103462687	chr14:103508654-103508934
CDK12	NM_015083	+	chr17:37646810-37650947	chr17:37628017-37646809	18793	chr17:37650948-37657502	6555	NM_015083_intron_1_0_chr17_37628017_f(+)	NM_015083_intron_4_0_chr17_37650948_f(+)	77.176	609	124	5	14199	14804	5947	5351	5.27e-131	462	TTTTTTTTTGAGACAGAGTCTTGCTCTGTCGCCCAGGCTGGAGTGCAGTGGGGTGATCTTGGCTCACTGCAACCTCTGCCTCCTGGGTTGAAGCGATTCTCCTTCCTCAGGTTCCCAAGTAGCTGGGATTTTGGGAGTGCACCACCATGCCCAGCTAATTTTTGTACTTTTAGTAGAGATGCGGTTTCACCATGTTGGCTAGGCTGGTCTTGAACTCCTGACTTCAGGTGATCCGCCCG-CTTGGCCTCCCAAAGTGCTGGGATTACAGACATGAGCCACTGCACCCTGCCTCTTTTTTTTTTTTTTTTTTTTTTCTGTGAAACAGAATCTTGCTCTGTCACTTAGACTGGAGTGCAGTGGCACAATCATGGCTCACTGCAACCTTGGCCTCCTTCCCT…	TTTTTTTTAAAGACAGACTCTCACTCTGCCACCCAGACTGGAGTGCAGTGGCACTATCTTGGCTCACTGCAACCTCCGCCTCCTGGGTTCAAGCCATTCTCCTGCCTCAGCTTCCCAAGTAGCTGGGATTACAGGCATGTGCCACCACACCCGGCTAATTTTTGTATTTTGAGTAGAGACGAGATTTCACCATGTTGGTCAGGCTGGTCTCAAACTCCTGACCTCAGGTGATCCGCCTGCCTTAGCTTCCCAAAGTGTTGGGATTACAGGCGTCAGCCACCGCGCCCAGCCTTTTTCTTCTTTTTTTTTT--------TGAGACAGCGTCTCATTCTGTTGCCCAGGATGGAGTGCAGTGGCATGATCATGGCTCACTACAGCCTCAAACTCCT----G…	chr17:37642215-37642820	chr17:37656298-37656894
CDK12	NM_016507	+	chr17:37646810-37650947	chr17:37628017-37646809	18793	chr17:37650948-37657502	6555	NM_016507_intron_1_0_chr17_37628017_f(+)	NM_016507_intron_4_0_chr17_37650948_f(+)	77.176	609	124	5	14199	14804	5947	5351	5.26e-131	462	TTTTTTTTTGAGACAGAGTCTTGCTCTGTCGCCCAGGCTGGAGTGCAGTGGGGTGATCTTGGCTCACTGCAACCTCTGCCTCCTGGGTTGAAGCGATTCTCCTTCCTCAGGTTCCCAAGTAGCTGGGATTTTGGGAGTGCACCACCATGCCCAGCTAATTTTTGTACTTTTAGTAGAGATGCGGTTTCACCATGTTGGCTAGGCTGGTCTTGAACTCCTGACTTCAGGTGATCCGCCCG-CTTGGCCTCCCAAAGTGCTGGGATTACAGACATGAGCCACTGCACCCTGCCTCTTTTTTTTTTTTTTTTTTTTTTCTGTGAAACAGAATCTTGCTCTGTCACTTAGACTGGAGTGCAGTGGCACAATCATGGCTCACTGCAACCTTGGCCTCCTTCCCT…	TTTTTTTTAAAGACAGACTCTCACTCTGCCACCCAGACTGGAGTGCAGTGGCACTATCTTGGCTCACTGCAACCTCCGCCTCCTGGGTTCAAGCCATTCTCCTGCCTCAGCTTCCCAAGTAGCTGGGATTACAGGCATGTGCCACCACACCCGGCTAATTTTTGTATTTTGAGTAGAGACGAGATTTCACCATGTTGGTCAGGCTGGTCTCAAACTCCTGACCTCAGGTGATCCGCCTGCCTTAGCTTCCCAAAGTGTTGGGATTACAGGCGTCAGCCACCGCGCCCAGCCTTTTTCTTCTTTTTTTTTT--------TGAGACAGCGTCTCATTCTGTTGCCCAGGATGGAGTGCAGTGGCATGATCATGGCTCACTACAGCCTCAAACTCCT----G…	chr17:37642215-37642820	chr17:37656298-37656894
CDK12	NM_015083	+	chr17:37646810-37666014	chr17:37628017-37646809	18793	chr17:37666015-37667781	1767	NM_015083_intron_1_0_chr17_37628017_f(+)	NM_015083_intron_6_0_chr17_37666015_f(+)	86.731	309	40	1	5805	6113	1476	1169	8.93e-103	369	TTATTTATTTTTTTTTTTTTTTTGAGTCAGAGTCTTGCTCTGTCGCCCAGGCTGGAGTGCAGTGGCTCGATCTTGGCTCACTGCAAGCTCCACCTCCTGGGTCCACGCTATTCTTCTGCCTCAGCCTCCCGAGTAGCTGGGACTACAGGCGCCTGCCACCACGCCCAGCTAATTTTTTGTATTTTTTAGTAGAGATGGGGTTTCGCCGTGTTAGCCAGGATGATCTCGATCTCCTGACCTCGTGATCTGCCCACCTTGGCCTCCCAAAGTGCTGGGATTACAGGCGTGAGCCACTGCACCCCGCCTATT	TTTTTTTTTTTTTTTTTTTTTTTGAGACGGTGTCTTGCTCTGTCCCTCAGGCTGGAGTGCAGTGGCGCCATCTTGGCTCATTGCAAGCTCCGCCTCCCAGGTTCACGCCATTCTCCTGCCTCAGCCTCCCAAGTAGCTGGGACTACAGGCGCCCGCCACCACACTCCACTAATTTTTTGTA-TTTTTAGTAGAGACAGAGTTTCACCGTGTTAGCCAGAATGGTCTTGATCTCCTGACCTCATGATCCACCCACCTCGGTCTCCCAAAGTGCTGGGATTACGGGCGTGAGCCACCACGCCTGGCCTATT	chr17:37633821-37634129	chr17:37667183-37667490
CDK12	NM_016507	+	chr17:37646810-37666014	chr17:37628017-37646809	18793	chr17:37666015-37667781	1767	NM_016507_intron_1_0_chr17_37628017_f(+)	NM_016507_intron_6_0_chr17_37666015_f(+)	86.731	309	40	1	5805	6113	1476	1169	8.92e-103	369	TTATTTATTTTTTTTTTTTTTTTGAGTCAGAGTCTTGCTCTGTCGCCCAGGCTGGAGTGCAGTGGCTCGATCTTGGCTCACTGCAAGCTCCACCTCCTGGGTCCACGCTATTCTTCTGCCTCAGCCTCCCGAGTAGCTGGGACTACAGGCGCCTGCCACCACGCCCAGCTAATTTTTTGTATTTTTTAGTAGAGATGGGGTTTCGCCGTGTTAGCCAGGATGATCTCGATCTCCTGACCTCGTGATCTGCCCACCTTGGCCTCCCAAAGTGCTGGGATTACAGGCGTGAGCCACTGCACCCCGCCTATT	TTTTTTTTTTTTTTTTTTTTTTTGAGACGGTGTCTTGCTCTGTCCCTCAGGCTGGAGTGCAGTGGCGCCATCTTGGCTCATTGCAAGCTCCGCCTCCCAGGTTCACGCCATTCTCCTGCCTCAGCCTCCCAAGTAGCTGGGACTACAGGCGCCCGCCACCACACTCCACTAATTTTTTGTA-TTTTTAGTAGAGACAGAGTTTCACCGTGTTAGCCAGAATGGTCTTGATCTCCTGACCTCATGATCCACCCACCTCGGTCTCCCAAAGTGCTGGGATTACGGGCGTGAGCCACCACGCCTGGCCTATT	chr17:37633821-37634129	chr17:37667183-37667490
CDK17	NM_001170464	-	chr12:96704830-96728643	chr12:96694139-96704829	10691	chr12:96728644-96793763	65120	NM_001170464_intron_10_0_chr12_96694139_r(-)	NM_001170464_intron_14_0_chr12_96728644_r(-)	87.129	303	36	3	6497	6796	22295	21993	4.78e-100	360	TTTC-TTTTTTGTTGTTTTTTGAGACAGAGTCTTGCTCTGTCGCC-AGGCTGGAGTGCAGTGGCACGATCTTGGCTCACTGCAATCTCCGCCTCCTGGGTTCAAGCGATTCTTCTGCCTCAGCCTCCCGAGTAGCTGGGATTATAGGTATGCACCACCACACCCAGCTAATTTTT-GTATTTTTAGTAGAGACAGGGTTTCACTATGTTGGCCAGGATGGTCTTGATCTCCTGACCTCATGATCCGCCCTTCTCGGCCTCCGAAAGTGCTGGGATTACAGGCATGAGCCACCGTGCCCGGCCC	TTTCGTTTTTTTTTTTTTTTTGAGATGGAGTCTCGCTCTGTCGCCCAGGCTGGAGTGCAGTGGTGCGATCTCGGCTCACTGCAAGCTCCCCCTCCCGGGTTCACGCCATTCTCCTGCCTCAGCCTCCCAAGTAGCTGAGACTACAGGCGCCCGCCACTACGCCCAGCTAATTTTTTGTATTTTTAGTAGAGACAGGGTTTCACCGTGTTAGCCAGGATGGTCTTGATCTCCTGACCTCGTGATCCGCCCACCTTGGCCTCCCAAAGTGCTGGGATTACAGGCGTGAGCCACTGCGCCCGGCCC	chr12:96698034-96698333	chr12:96771469-96771771
CDK17	NM_002595	-	chr12:96704830-96728643	chr12:96694139-96704829	10691	chr12:96728644-96793763	65120	NM_002595_intron_11_0_chr12_96694139_r(-)	NM_002595_intron_15_0_chr12_96728644_r(-)	87.129	303	36	3	6497	6796	22295	21993	4.8e-100	360	TTTC-TTTTTTGTTGTTTTTTGAGACAGAGTCTTGCTCTGTCGCC-AGGCTGGAGTGCAGTGGCACGATCTTGGCTCACTGCAATCTCCGCCTCCTGGGTTCAAGCGATTCTTCTGCCTCAGCCTCCCGAGTAGCTGGGATTATAGGTATGCACCACCACACCCAGCTAATTTTT-GTATTTTTAGTAGAGACAGGGTTTCACTATGTTGGCCAGGATGGTCTTGATCTCCTGACCTCATGATCCGCCCTTCTCGGCCTCCGAAAGTGCTGGGATTACAGGCATGAGCCACCGTGCCCGGCCC	TTTCGTTTTTTTTTTTTTTTTGAGATGGAGTCTCGCTCTGTCGCCCAGGCTGGAGTGCAGTGGTGCGATCTCGGCTCACTGCAAGCTCCCCCTCCCGGGTTCACGCCATTCTCCTGCCTCAGCCTCCCAAGTAGCTGAGACTACAGGCGCCCGCCACTACGCCCAGCTAATTTTTTGTATTTTTAGTAGAGACAGGGTTTCACCGTGTTAGCCAGGATGGTCTTGATCTCCTGACCTCGTGATCCGCCCACCTTGGCCTCCCAAAGTGCTGGGATTACAGGCGTGAGCCACTGCGCCCGGCCC	chr12:96698034-96698333	chr12:96771469-96771771
CDK17	NM_001170464	-	chr12:96717726-96728643	chr12:96707233-96717725	10493	chr12:96728644-96793763	65120	NM_001170464_intron_12_0_chr12_96707233_r(-)	NM_001170464_intron_14_0_chr12_96728644_r(-)	79.346	765	126	8	1975	2718	55171	54418	0	661	AATTTTTTTTTT-TTATTATACTTTAAGTTTTAGGGTACATGTGCACATTGTGCAGGTTAGTTACATATGTATACATGTGCCATGCTGGTGCGCTGCACCCACTAACTCGTCATCTAG-----------------CCTTAGGTATATCTCCCAATGCTATCCCTCCCCCCTCCCCCCACCCCACCACAGTCCCCAG---AGTGTGATATTCCCCTTCATGTGTCCATGTGATCTCATTGTTCAATTCCCACCTATGAGTGAGAATATGCGGTGTTTGGTTTTTTGTTCTTGCGATAGTTTACTGAGAATGATGATTTCCAATTTCATCCATGTCCCTACAAAGGACATGAACTCATCAATTTTTATGGCTGCATAGTATTCCATGGTGTATATGTGCCA…	AATTATTTTATTGTTGTTGTTTTTGAAGTTCTGGGGTATATGTGCAAGATGAGCAGGCTTGTTACATAGGTAAACATGTGCCATGGTGGTGTGCTGCACT---TAACCCATCACCTAGGTATTAAGGCCAACATGCATTAGCTCTTTTCCCTAATGCTCTCCCTACCCCTGCCCTCCTCCG----ACAGGCCTCAGTTAAGTGT--TGTTTCCCTCCCTGTTTCCATATGTTCTCACTGTTCACCTCCCACTTATAAGTCAGAACATGAGGTGTTTGGTTTTCTGTTTCTGTGTTAGTTTGCTGAGCATAATGGTTTCCAGCCTTAACCATGTCCCTGCAAAGGACATGATCTCATTCCTTTTTGTGGCTGAATAGTATTCCATGGTGTCCATGTACCA…	chr12:96715008-96715751	chr12:96738593-96739346
CDK17	NM_002595	-	chr12:96717726-96728643	chr12:96707233-96717725	10493	chr12:96728644-96793763	65120	NM_002595_intron_13_0_chr12_96707233_r(-)	NM_002595_intron_15_0_chr12_96728644_r(-)	79.346	765	126	8	1975	2718	55171	54418	0	661	AATTTTTTTTTT-TTATTATACTTTAAGTTTTAGGGTACATGTGCACATTGTGCAGGTTAGTTACATATGTATACATGTGCCATGCTGGTGCGCTGCACCCACTAACTCGTCATCTAG-----------------CCTTAGGTATATCTCCCAATGCTATCCCTCCCCCCTCCCCCCACCCCACCACAGTCCCCAG---AGTGTGATATTCCCCTTCATGTGTCCATGTGATCTCATTGTTCAATTCCCACCTATGAGTGAGAATATGCGGTGTTTGGTTTTTTGTTCTTGCGATAGTTTACTGAGAATGATGATTTCCAATTTCATCCATGTCCCTACAAAGGACATGAACTCATCAATTTTTATGGCTGCATAGTATTCCATGGTGTATATGTGCCA…	AATTATTTTATTGTTGTTGTTTTTGAAGTTCTGGGGTATATGTGCAAGATGAGCAGGCTTGTTACATAGGTAAACATGTGCCATGGTGGTGTGCTGCACT---TAACCCATCACCTAGGTATTAAGGCCAACATGCATTAGCTCTTTTCCCTAATGCTCTCCCTACCCCTGCCCTCCTCCG----ACAGGCCTCAGTTAAGTGT--TGTTTCCCTCCCTGTTTCCATATGTTCTCACTGTTCACCTCCCACTTATAAGTCAGAACATGAGGTGTTTGGTTTTCTGTTTCTGTGTTAGTTTGCTGAGCATAATGGTTTCCAGCCTTAACCATGTCCCTGCAAAGGACATGATCTCATTCCTTTTTGTGGCTGAATAGTATTCCATGGTGTCCATGTACCA…	chr12:96715008-96715751	chr12:96738593-96739346
CDK5RAP2	NM_001011649	-	chr9:123199573-123222945	chr9:123185020-123199572	14553	chr9:123222946-123230137	7192	NM_001011649_intron_11_0_chr9_123185020_r(-)	NM_001011649_intron_18_0_chr9_123222946_r(-)	77.076	301	60	4	12299	12593	4770	4473	1.85e-58	223	GGCCAGGTGCAGTGGCTCACGCCTGTAATCCTAGCACTTTGGGAGGTCAAGGCAGGTGGATCACTTGAGGCCAGGAGTTTGAAACAAGCCTGGCCAGCACAGTGAATACT-----CTACTAAAAATACAAAAAAATTAGCTGATGGTGGTGGTGTGTGCTTGTAGTCCCAGCTCCTCAGGAGGCTGAGGCATGAGAATTGCTTGAACCCAGGAGGCAGAGGTTGCAGTAAGTCGAGATCGTGTCACTGTACTCCAGCCTGGGCAACAGAGCAAGACTCCAT-TAAAAAAAAAAAAAAAAAA	GGCCAGGCACGGTGGCTCACACCTGTAATCCCAGCACTTTGGGAGGCTGAGGTGGGCAGATCAC--GAAGTCAGGAGATCGAGACCATCCTGGCTAACATGGTGAAATCTTGTCTCTACTAAAAATT-AAAAAAATTAGCTGGGCATGGTGGCGGGCGCCTGTAGTCCCAGCTACTTGGGAAGCTGAGACAGGAGACTGGCATGAACCCGGGAGGCGGAGCTTGCAGTGAGCTGAGATCGCGCCACTGCACTCCAGCCTGGGTGACAGAGGGAGACTCCATCTCAAAAAACAAAACAACAA	chr9:123186980-123187274	chr9:123225368-123225665
CDK5RAP2	NM_001272039	-	chr9:123199573-123222945	chr9:123185020-123199572	14553	chr9:123210405-123230137	19733	NM_001272039_intron_12_0_chr9_123185020_r(-)	NM_001272039_intron_16_0_chr9_123210405_r(-)	77.076	301	60	4	12299	12593	4770	4473	1.86e-58	223	GGCCAGGTGCAGTGGCTCACGCCTGTAATCCTAGCACTTTGGGAGGTCAAGGCAGGTGGATCACTTGAGGCCAGGAGTTTGAAACAAGCCTGGCCAGCACAGTGAATACT-----CTACTAAAAATACAAAAAAATTAGCTGATGGTGGTGGTGTGTGCTTGTAGTCCCAGCTCCTCAGGAGGCTGAGGCATGAGAATTGCTTGAACCCAGGAGGCAGAGGTTGCAGTAAGTCGAGATCGTGTCACTGTACTCCAGCCTGGGCAACAGAGCAAGACTCCAT-TAAAAAAAAAAAAAAAAAA	GGCCAGGCACGGTGGCTCACACCTGTAATCCCAGCACTTTGGGAGGCTGAGGTGGGCAGATCAC--GAAGTCAGGAGATCGAGACCATCCTGGCTAACATGGTGAAATCTTGTCTCTACTAAAAATT-AAAAAAATTAGCTGGGCATGGTGGCGGGCGCCTGTAGTCCCAGCTACTTGGGAAGCTGAGACAGGAGACTGGCATGAACCCGGGAGGCGGAGCTTGCAGTGAGCTGAGATCGCGCCACTGCACTCCAGCCTGGGTGACAGAGGGAGACTCCATCTCAAAAAACAAAACAACAA	chr9:123186980-123187274	chr9:123225368-123225665
CDK5RAP2	NM_018249	-	chr9:123199573-123222945	chr9:123185020-123199572	14553	chr9:123222946-123230137	7192	NM_018249_intron_12_0_chr9_123185020_r(-)	NM_018249_intron_19_0_chr9_123222946_r(-)	77.076	301	60	4	12299	12593	4770	4473	1.85e-58	223	GGCCAGGTGCAGTGGCTCACGCCTGTAATCCTAGCACTTTGGGAGGTCAAGGCAGGTGGATCACTTGAGGCCAGGAGTTTGAAACAAGCCTGGCCAGCACAGTGAATACT-----CTACTAAAAATACAAAAAAATTAGCTGATGGTGGTGGTGTGTGCTTGTAGTCCCAGCTCCTCAGGAGGCTGAGGCATGAGAATTGCTTGAACCCAGGAGGCAGAGGTTGCAGTAAGTCGAGATCGTGTCACTGTACTCCAGCCTGGGCAACAGAGCAAGACTCCAT-TAAAAAAAAAAAAAAAAAA	GGCCAGGCACGGTGGCTCACACCTGTAATCCCAGCACTTTGGGAGGCTGAGGTGGGCAGATCAC--GAAGTCAGGAGATCGAGACCATCCTGGCTAACATGGTGAAATCTTGTCTCTACTAAAAATT-AAAAAAATTAGCTGGGCATGGTGGCGGGCGCCTGTAGTCCCAGCTACTTGGGAAGCTGAGACAGGAGACTGGCATGAACCCGGGAGGCGGAGCTTGCAGTGAGCTGAGATCGCGCCACTGCACTCCAGCCTGGGTGACAGAGGGAGACTCCATCTCAAAAAACAAAACAACAA	chr9:123186980-123187274	chr9:123225368-123225665
CDK5RAP2	NR_073554	-	chr9:123199573-123222945	chr9:123185020-123199572	14553	chr9:123220901-123222849	1949	NR_073554_intron_12_0_chr9_123185020_r(-)	NR_073554_intron_18_0_chr9_123220901_r(-)	81.25	32	2	1	5816	5847	933	906	2.3	30.1	CCTAAGAGGAAGTATTATTTATTATCCTCATT	CCTAAAAGGAAGTA----TTACTATCCTCATT	chr9:123193726-123193757	chr9:123221917-123221944
CDK5RAP2	NR_073555	-	chr9:123199573-123222945	chr9:123185020-123199572	14553	chr9:123222946-123230137	7192	NR_073555_intron_12_0_chr9_123185020_r(-)	NR_073555_intron_19_0_chr9_123222946_r(-)	77.076	301	60	4	12299	12593	4770	4473	1.85e-58	223	GGCCAGGTGCAGTGGCTCACGCCTGTAATCCTAGCACTTTGGGAGGTCAAGGCAGGTGGATCACTTGAGGCCAGGAGTTTGAAACAAGCCTGGCCAGCACAGTGAATACT-----CTACTAAAAATACAAAAAAATTAGCTGATGGTGGTGGTGTGTGCTTGTAGTCCCAGCTCCTCAGGAGGCTGAGGCATGAGAATTGCTTGAACCCAGGAGGCAGAGGTTGCAGTAAGTCGAGATCGTGTCACTGTACTCCAGCCTGGGCAACAGAGCAAGACTCCAT-TAAAAAAAAAAAAAAAAAA	GGCCAGGCACGGTGGCTCACACCTGTAATCCCAGCACTTTGGGAGGCTGAGGTGGGCAGATCAC--GAAGTCAGGAGATCGAGACCATCCTGGCTAACATGGTGAAATCTTGTCTCTACTAAAAATT-AAAAAAATTAGCTGGGCATGGTGGCGGGCGCCTGTAGTCCCAGCTACTTGGGAAGCTGAGACAGGAGACTGGCATGAACCCGGGAGGCGGAGCTTGCAGTGAGCTGAGATCGCGCCACTGCACTCCAGCCTGGGTGACAGAGGGAGACTCCATCTCAAAAAACAAAACAACAA	chr9:123186980-123187274	chr9:123225368-123225665
CDK5RAP2	NR_073556	-	chr9:123199573-123222945	chr9:123185020-123199572	14553	chr9:123220901-123222849	1949	NR_073556_intron_12_0_chr9_123185020_r(-)	NR_073556_intron_18_0_chr9_123220901_r(-)	81.25	32	2	1	5816	5847	933	906	2.3	30.1	CCTAAGAGGAAGTATTATTTATTATCCTCATT	CCTAAAAGGAAGTA----TTACTATCCTCATT	chr9:123193726-123193757	chr9:123221917-123221944
CDK5RAP2	NR_073557	-	chr9:123199573-123222945	chr9:123185020-123199572	14553	chr9:123220901-123222849	1949	NR_073557_intron_12_0_chr9_123185020_r(-)	NR_073557_intron_18_0_chr9_123220901_r(-)	81.25	32	2	1	5816	5847	933	906	2.3	30.1	CCTAAGAGGAAGTATTATTTATTATCCTCATT	CCTAAAAGGAAGTA----TTACTATCCTCATT	chr9:123193726-123193757	chr9:123221917-123221944
CDK5RAP2	NR_073558	-	chr9:123199573-123222945	chr9:123185020-123199572	14553	chr9:123220901-123222849	1949	NR_073558_intron_12_0_chr9_123185020_r(-)	NR_073558_intron_18_0_chr9_123220901_r(-)	81.25	32	2	1	5816	5847	933	906	2.3	30.1	CCTAAGAGGAAGTATTATTTATTATCCTCATT	CCTAAAAGGAAGTA----TTACTATCCTCATT	chr9:123193726-123193757	chr9:123221917-123221944
CDK5RAP2	NM_001011649	-	chr9:123230138-123253755	chr9:123222946-123230137	7192	chr9:123253756-123280704	26949	NM_001011649_intron_18_0_chr9_123222946_r(-)	NM_001011649_intron_24_0_chr9_123253756_r(-)	84.158	303	43	3	4470	4770	6689	6390	1.27e-88	322	TTGTTGTTGTTTTGTTTTTTGAGATGGAGTCTCCCTCTGTCACCCAGGCTGGAGTGCAGTGGCGCGATCTCAGCTCACTGCAAGCTCCGCCTCCCGGGTTCATGCCAGTCTCCTGTCTCAGCTTCCCAAGTAGCTGGGACTACAGGCGCCCGCCACCATGCCCAGCTAATTTTTTTAATTTTTAGTAGAGACAAGATTTCACCATGTTAGCCAGGATGGTCTCGATCTCCTGACTTC--GTGATCTGCCCACCTCAGCCTCCCAAAGTGCTGGGATTACAGGTGTGAGCCACCGTGCCTGGCC	TTTTTTTTTTTTTTTTTTTTGAGAC--AGTCTCGCTCTGTCGCCCAGGCTGGAGTGTAGTGGCACGATCTCAGCTCACTGAAACCTCTGCCTCCCAGGTTCACGTGATTCTCCTGCCTCAGCCTCCCAAGTAGCTGGGACTACAGGTGTCTGCCACCACACCCAGCTAATTTTTGT-ATTTTTAGTCGATACAGGATTTCACCATGTCGACCAGGCTGGTCTTCAACTCCTCACCTCAGGTGATCCACCCACCTCGGCCTCCCAAAGTGCTGGGATTACAGGCGTGAGCCACCGCGCCCGGCC	chr9:123225368-123225668	chr9:123274016-123274315
CDK5RAP2	NM_001272039	-	chr9:123230138-123253755	chr9:123210405-123230137	19733	chr9:123253756-123280704	26949	NM_001272039_intron_16_0_chr9_123210405_r(-)	NM_001272039_intron_22_0_chr9_123253756_r(-)	84.158	303	43	3	4470	4770	6689	6390	3.5e-88	322	TTGTTGTTGTTTTGTTTTTTGAGATGGAGTCTCCCTCTGTCACCCAGGCTGGAGTGCAGTGGCGCGATCTCAGCTCACTGCAAGCTCCGCCTCCCGGGTTCATGCCAGTCTCCTGTCTCAGCTTCCCAAGTAGCTGGGACTACAGGCGCCCGCCACCATGCCCAGCTAATTTTTTTAATTTTTAGTAGAGACAAGATTTCACCATGTTAGCCAGGATGGTCTCGATCTCCTGACTTC--GTGATCTGCCCACCTCAGCCTCCCAAAGTGCTGGGATTACAGGTGTGAGCCACCGTGCCTGGCC	TTTTTTTTTTTTTTTTTTTTGAGAC--AGTCTCGCTCTGTCGCCCAGGCTGGAGTGTAGTGGCACGATCTCAGCTCACTGAAACCTCTGCCTCCCAGGTTCACGTGATTCTCCTGCCTCAGCCTCCCAAGTAGCTGGGACTACAGGTGTCTGCCACCACACCCAGCTAATTTTTGT-ATTTTTAGTCGATACAGGATTTCACCATGTCGACCAGGCTGGTCTTCAACTCCTCACCTCAGGTGATCCACCCACCTCGGCCTCCCAAAGTGCTGGGATTACAGGCGTGAGCCACCGCGCCCGGCC	chr9:123225368-123225668	chr9:123274016-123274315
CDK5RAP2	NM_018249	-	chr9:123230138-123253755	chr9:123222946-123230137	7192	chr9:123253756-123280704	26949	NM_018249_intron_19_0_chr9_123222946_r(-)	NM_018249_intron_25_0_chr9_123253756_r(-)	84.158	303	43	3	4470	4770	6689	6390	1.27e-88	322	TTGTTGTTGTTTTGTTTTTTGAGATGGAGTCTCCCTCTGTCACCCAGGCTGGAGTGCAGTGGCGCGATCTCAGCTCACTGCAAGCTCCGCCTCCCGGGTTCATGCCAGTCTCCTGTCTCAGCTTCCCAAGTAGCTGGGACTACAGGCGCCCGCCACCATGCCCAGCTAATTTTTTTAATTTTTAGTAGAGACAAGATTTCACCATGTTAGCCAGGATGGTCTCGATCTCCTGACTTC--GTGATCTGCCCACCTCAGCCTCCCAAAGTGCTGGGATTACAGGTGTGAGCCACCGTGCCTGGCC	TTTTTTTTTTTTTTTTTTTTGAGAC--AGTCTCGCTCTGTCGCCCAGGCTGGAGTGTAGTGGCACGATCTCAGCTCACTGAAACCTCTGCCTCCCAGGTTCACGTGATTCTCCTGCCTCAGCCTCCCAAGTAGCTGGGACTACAGGTGTCTGCCACCACACCCAGCTAATTTTTGT-ATTTTTAGTCGATACAGGATTTCACCATGTCGACCAGGCTGGTCTTCAACTCCTCACCTCAGGTGATCCACCCACCTCGGCCTCCCAAAGTGCTGGGATTACAGGCGTGAGCCACCGCGCCCGGCC	chr9:123225368-123225668	chr9:123274016-123274315
CDK5RAP2	NR_073554	-	chr9:123230138-123253755	chr9:123223026-123230137	7112	chr9:123253756-123280704	26949	NR_073554_intron_19_0_chr9_123223026_r(-)	NR_073554_intron_25_0_chr9_123253756_r(-)	84.158	303	43	3	4470	4770	6689	6390	1.25e-88	322	TTGTTGTTGTTTTGTTTTTTGAGATGGAGTCTCCCTCTGTCACCCAGGCTGGAGTGCAGTGGCGCGATCTCAGCTCACTGCAAGCTCCGCCTCCCGGGTTCATGCCAGTCTCCTGTCTCAGCTTCCCAAGTAGCTGGGACTACAGGCGCCCGCCACCATGCCCAGCTAATTTTTTTAATTTTTAGTAGAGACAAGATTTCACCATGTTAGCCAGGATGGTCTCGATCTCCTGACTTC--GTGATCTGCCCACCTCAGCCTCCCAAAGTGCTGGGATTACAGGTGTGAGCCACCGTGCCTGGCC	TTTTTTTTTTTTTTTTTTTTGAGAC--AGTCTCGCTCTGTCGCCCAGGCTGGAGTGTAGTGGCACGATCTCAGCTCACTGAAACCTCTGCCTCCCAGGTTCACGTGATTCTCCTGCCTCAGCCTCCCAAGTAGCTGGGACTACAGGTGTCTGCCACCACACCCAGCTAATTTTTGT-ATTTTTAGTCGATACAGGATTTCACCATGTCGACCAGGCTGGTCTTCAACTCCTCACCTCAGGTGATCCACCCACCTCGGCCTCCCAAAGTGCTGGGATTACAGGCGTGAGCCACCGCGCCCGGCC	chr9:123225368-123225668	chr9:123274016-123274315
CDK5RAP2	NR_073555	-	chr9:123230138-123253755	chr9:123222946-123230137	7192	chr9:123253756-123280704	26949	NR_073555_intron_19_0_chr9_123222946_r(-)	NR_073555_intron_25_0_chr9_123253756_r(-)	84.158	303	43	3	4470	4770	6689	6390	1.27e-88	322	TTGTTGTTGTTTTGTTTTTTGAGATGGAGTCTCCCTCTGTCACCCAGGCTGGAGTGCAGTGGCGCGATCTCAGCTCACTGCAAGCTCCGCCTCCCGGGTTCATGCCAGTCTCCTGTCTCAGCTTCCCAAGTAGCTGGGACTACAGGCGCCCGCCACCATGCCCAGCTAATTTTTTTAATTTTTAGTAGAGACAAGATTTCACCATGTTAGCCAGGATGGTCTCGATCTCCTGACTTC--GTGATCTGCCCACCTCAGCCTCCCAAAGTGCTGGGATTACAGGTGTGAGCCACCGTGCCTGGCC	TTTTTTTTTTTTTTTTTTTTGAGAC--AGTCTCGCTCTGTCGCCCAGGCTGGAGTGTAGTGGCACGATCTCAGCTCACTGAAACCTCTGCCTCCCAGGTTCACGTGATTCTCCTGCCTCAGCCTCCCAAGTAGCTGGGACTACAGGTGTCTGCCACCACACCCAGCTAATTTTTGT-ATTTTTAGTCGATACAGGATTTCACCATGTCGACCAGGCTGGTCTTCAACTCCTCACCTCAGGTGATCCACCCACCTCGGCCTCCCAAAGTGCTGGGATTACAGGCGTGAGCCACCGCGCCCGGCC	chr9:123225368-123225668	chr9:123274016-123274315
CDK5RAP2	NR_073556	-	chr9:123230138-123253755	chr9:123223026-123230137	7112	chr9:123253756-123280034	26279	NR_073556_intron_19_0_chr9_123223026_r(-)	NR_073556_intron_25_0_chr9_123253756_r(-)	84.158	303	43	3	4470	4770	6019	5720	1.25e-88	322	TTGTTGTTGTTTTGTTTTTTGAGATGGAGTCTCCCTCTGTCACCCAGGCTGGAGTGCAGTGGCGCGATCTCAGCTCACTGCAAGCTCCGCCTCCCGGGTTCATGCCAGTCTCCTGTCTCAGCTTCCCAAGTAGCTGGGACTACAGGCGCCCGCCACCATGCCCAGCTAATTTTTTTAATTTTTAGTAGAGACAAGATTTCACCATGTTAGCCAGGATGGTCTCGATCTCCTGACTTC--GTGATCTGCCCACCTCAGCCTCCCAAAGTGCTGGGATTACAGGTGTGAGCCACCGTGCCTGGCC	TTTTTTTTTTTTTTTTTTTTGAGAC--AGTCTCGCTCTGTCGCCCAGGCTGGAGTGTAGTGGCACGATCTCAGCTCACTGAAACCTCTGCCTCCCAGGTTCACGTGATTCTCCTGCCTCAGCCTCCCAAGTAGCTGGGACTACAGGTGTCTGCCACCACACCCAGCTAATTTTTGT-ATTTTTAGTCGATACAGGATTTCACCATGTCGACCAGGCTGGTCTTCAACTCCTCACCTCAGGTGATCCACCCACCTCGGCCTCCCAAAGTGCTGGGATTACAGGCGTGAGCCACCGCGCCCGGCC	chr9:123225368-123225668	chr9:123274016-123274315
CDK5RAP2	NR_073557	-	chr9:123230138-123253755	chr9:123223026-123230137	7112	chr9:123253756-123280704	26949	NR_073557_intron_19_0_chr9_123223026_r(-)	NR_073557_intron_25_0_chr9_123253756_r(-)	84.158	303	43	3	4470	4770	6689	6390	1.25e-88	322	TTGTTGTTGTTTTGTTTTTTGAGATGGAGTCTCCCTCTGTCACCCAGGCTGGAGTGCAGTGGCGCGATCTCAGCTCACTGCAAGCTCCGCCTCCCGGGTTCATGCCAGTCTCCTGTCTCAGCTTCCCAAGTAGCTGGGACTACAGGCGCCCGCCACCATGCCCAGCTAATTTTTTTAATTTTTAGTAGAGACAAGATTTCACCATGTTAGCCAGGATGGTCTCGATCTCCTGACTTC--GTGATCTGCCCACCTCAGCCTCCCAAAGTGCTGGGATTACAGGTGTGAGCCACCGTGCCTGGCC	TTTTTTTTTTTTTTTTTTTTGAGAC--AGTCTCGCTCTGTCGCCCAGGCTGGAGTGTAGTGGCACGATCTCAGCTCACTGAAACCTCTGCCTCCCAGGTTCACGTGATTCTCCTGCCTCAGCCTCCCAAGTAGCTGGGACTACAGGTGTCTGCCACCACACCCAGCTAATTTTTGT-ATTTTTAGTCGATACAGGATTTCACCATGTCGACCAGGCTGGTCTTCAACTCCTCACCTCAGGTGATCCACCCACCTCGGCCTCCCAAAGTGCTGGGATTACAGGCGTGAGCCACCGCGCCCGGCC	chr9:123225368-123225668	chr9:123274016-123274315
CDK5RAP2	NR_073558	-	chr9:123230138-123253755	chr9:123223026-123230137	7112	chr9:123253756-123280704	26949	NR_073558_intron_19_0_chr9_123223026_r(-)	NR_073558_intron_25_0_chr9_123253756_r(-)	84.158	303	43	3	4470	4770	6689	6390	1.25e-88	322	TTGTTGTTGTTTTGTTTTTTGAGATGGAGTCTCCCTCTGTCACCCAGGCTGGAGTGCAGTGGCGCGATCTCAGCTCACTGCAAGCTCCGCCTCCCGGGTTCATGCCAGTCTCCTGTCTCAGCTTCCCAAGTAGCTGGGACTACAGGCGCCCGCCACCATGCCCAGCTAATTTTTTTAATTTTTAGTAGAGACAAGATTTCACCATGTTAGCCAGGATGGTCTCGATCTCCTGACTTC--GTGATCTGCCCACCTCAGCCTCCCAAAGTGCTGGGATTACAGGTGTGAGCCACCGTGCCTGGCC	TTTTTTTTTTTTTTTTTTTTGAGAC--AGTCTCGCTCTGTCGCCCAGGCTGGAGTGTAGTGGCACGATCTCAGCTCACTGAAACCTCTGCCTCCCAGGTTCACGTGATTCTCCTGCCTCAGCCTCCCAAGTAGCTGGGACTACAGGTGTCTGCCACCACACCCAGCTAATTTTTGT-ATTTTTAGTCGATACAGGATTTCACCATGTCGACCAGGCTGGTCTTCAACTCCTCACCTCAGGTGATCCACCCACCTCGGCCTCCCAAAGTGCTGGGATTACAGGCGTGAGCCACCGCGCCCGGCC	chr9:123225368-123225668	chr9:123274016-123274315
CDK5RAP2	NM_001011649	-	chr9:123280705-123301442	chr9:123253756-123280704	26949	chr9:123301443-123307991	6549	NM_001011649_intron_24_0_chr9_123253756_r(-)	NM_001011649_intron_31_0_chr9_123301443_r(-)	81.605	299	43	3	6390	6685	3492	3203	2.82e-78	289	GGCCGGGCGCGGTGGCTCACGCCTGTAATCCCAGCACTTTGGGAGGCCGAGGT-GGGTGGATCACCTGAGGTGAGGAGTTGAAGACCAGCCTGGTCGACATGGTGAAATCCTGTATCGACTAAAAATACAAAAATTAGCTGGGTGTGGTGGCAGACACCTGTAGTCCCAGCTACTTGGGAGGCTGAGGCAGGAGAATCACGTGAACCTGGGAGGCAGAGGTTTCAGTGAGCTGAGATCGTGCCACTACACTCCAGCCTGGGCGACAGAGCGAGACT--GTCTCAAAAAAAAAAAAAAAA	GGCCAGGCATGGTGGCTCATGCTTGTAATCCCAGCACTTTGGGAGGCCAATGCAGGGGGGATCACCTGAGGTCAGGAGTTTGAGACCAGCCTGGCCAACATGGTGAAACCCTGTCTCTACTAAAAATACAAAAATTAGCCAAGGCTTGTGGCGCATGCCTGTAATCCCAGCTACTCGGGAGGCTGAGGCAGAAGAATCACTTGAACCCG---------GGTTGTACTGAGCCAAGATTGTGCCATTGCACTCCAGCCTGAGCAACAGAGCGAGACTCCATCTCAAAAAAAAAAAAAAAA	chr9:123274020-123274315	chr9:123304500-123304789
CDK5RAP2	NM_001272039	-	chr9:123280705-123301442	chr9:123253756-123280704	26949	chr9:123301443-123307991	6549	NM_001272039_intron_22_0_chr9_123253756_r(-)	NM_001272039_intron_29_0_chr9_123301443_r(-)	81.605	299	43	3	6390	6685	3492	3203	2.82e-78	289	GGCCGGGCGCGGTGGCTCACGCCTGTAATCCCAGCACTTTGGGAGGCCGAGGT-GGGTGGATCACCTGAGGTGAGGAGTTGAAGACCAGCCTGGTCGACATGGTGAAATCCTGTATCGACTAAAAATACAAAAATTAGCTGGGTGTGGTGGCAGACACCTGTAGTCCCAGCTACTTGGGAGGCTGAGGCAGGAGAATCACGTGAACCTGGGAGGCAGAGGTTTCAGTGAGCTGAGATCGTGCCACTACACTCCAGCCTGGGCGACAGAGCGAGACT--GTCTCAAAAAAAAAAAAAAAA	GGCCAGGCATGGTGGCTCATGCTTGTAATCCCAGCACTTTGGGAGGCCAATGCAGGGGGGATCACCTGAGGTCAGGAGTTTGAGACCAGCCTGGCCAACATGGTGAAACCCTGTCTCTACTAAAAATACAAAAATTAGCCAAGGCTTGTGGCGCATGCCTGTAATCCCAGCTACTCGGGAGGCTGAGGCAGAAGAATCACTTGAACCCG---------GGTTGTACTGAGCCAAGATTGTGCCATTGCACTCCAGCCTGAGCAACAGAGCGAGACTCCATCTCAAAAAAAAAAAAAAAA	chr9:123274020-123274315	chr9:123304500-123304789
CDK5RAP2	NM_018249	-	chr9:123280705-123301442	chr9:123253756-123280704	26949	chr9:123301443-123307991	6549	NM_018249_intron_25_0_chr9_123253756_r(-)	NM_018249_intron_32_0_chr9_123301443_r(-)	81.605	299	43	3	6390	6685	3492	3203	2.81e-78	289	GGCCGGGCGCGGTGGCTCACGCCTGTAATCCCAGCACTTTGGGAGGCCGAGGT-GGGTGGATCACCTGAGGTGAGGAGTTGAAGACCAGCCTGGTCGACATGGTGAAATCCTGTATCGACTAAAAATACAAAAATTAGCTGGGTGTGGTGGCAGACACCTGTAGTCCCAGCTACTTGGGAGGCTGAGGCAGGAGAATCACGTGAACCTGGGAGGCAGAGGTTTCAGTGAGCTGAGATCGTGCCACTACACTCCAGCCTGGGCGACAGAGCGAGACT--GTCTCAAAAAAAAAAAAAAAA	GGCCAGGCATGGTGGCTCATGCTTGTAATCCCAGCACTTTGGGAGGCCAATGCAGGGGGGATCACCTGAGGTCAGGAGTTTGAGACCAGCCTGGCCAACATGGTGAAACCCTGTCTCTACTAAAAATACAAAAATTAGCCAAGGCTTGTGGCGCATGCCTGTAATCCCAGCTACTCGGGAGGCTGAGGCAGAAGAATCACTTGAACCCG---------GGTTGTACTGAGCCAAGATTGTGCCATTGCACTCCAGCCTGAGCAACAGAGCGAGACTCCATCTCAAAAAAAAAAAAAAAA	chr9:123274020-123274315	chr9:123304500-123304789
CDK5RAP2	NR_073554	-	chr9:123280705-123301442	chr9:123253756-123280704	26949	chr9:123301443-123307991	6549	NR_073554_intron_25_0_chr9_123253756_r(-)	NR_073554_intron_32_0_chr9_123301443_r(-)	81.605	299	43	3	6390	6685	3492	3203	2.81e-78	289	GGCCGGGCGCGGTGGCTCACGCCTGTAATCCCAGCACTTTGGGAGGCCGAGGT-GGGTGGATCACCTGAGGTGAGGAGTTGAAGACCAGCCTGGTCGACATGGTGAAATCCTGTATCGACTAAAAATACAAAAATTAGCTGGGTGTGGTGGCAGACACCTGTAGTCCCAGCTACTTGGGAGGCTGAGGCAGGAGAATCACGTGAACCTGGGAGGCAGAGGTTTCAGTGAGCTGAGATCGTGCCACTACACTCCAGCCTGGGCGACAGAGCGAGACT--GTCTCAAAAAAAAAAAAAAAA	GGCCAGGCATGGTGGCTCATGCTTGTAATCCCAGCACTTTGGGAGGCCAATGCAGGGGGGATCACCTGAGGTCAGGAGTTTGAGACCAGCCTGGCCAACATGGTGAAACCCTGTCTCTACTAAAAATACAAAAATTAGCCAAGGCTTGTGGCGCATGCCTGTAATCCCAGCTACTCGGGAGGCTGAGGCAGAAGAATCACTTGAACCCG---------GGTTGTACTGAGCCAAGATTGTGCCATTGCACTCCAGCCTGAGCAACAGAGCGAGACTCCATCTCAAAAAAAAAAAAAAAA	chr9:123274020-123274315	chr9:123304500-123304789
CDK5RAP2	NR_073555	-	chr9:123280705-123301442	chr9:123253756-123280704	26949	chr9:123301443-123307991	6549	NR_073555_intron_25_0_chr9_123253756_r(-)	NR_073555_intron_32_0_chr9_123301443_r(-)	81.605	299	43	3	6390	6685	3492	3203	2.81e-78	289	GGCCGGGCGCGGTGGCTCACGCCTGTAATCCCAGCACTTTGGGAGGCCGAGGT-GGGTGGATCACCTGAGGTGAGGAGTTGAAGACCAGCCTGGTCGACATGGTGAAATCCTGTATCGACTAAAAATACAAAAATTAGCTGGGTGTGGTGGCAGACACCTGTAGTCCCAGCTACTTGGGAGGCTGAGGCAGGAGAATCACGTGAACCTGGGAGGCAGAGGTTTCAGTGAGCTGAGATCGTGCCACTACACTCCAGCCTGGGCGACAGAGCGAGACT--GTCTCAAAAAAAAAAAAAAAA	GGCCAGGCATGGTGGCTCATGCTTGTAATCCCAGCACTTTGGGAGGCCAATGCAGGGGGGATCACCTGAGGTCAGGAGTTTGAGACCAGCCTGGCCAACATGGTGAAACCCTGTCTCTACTAAAAATACAAAAATTAGCCAAGGCTTGTGGCGCATGCCTGTAATCCCAGCTACTCGGGAGGCTGAGGCAGAAGAATCACTTGAACCCG---------GGTTGTACTGAGCCAAGATTGTGCCATTGCACTCCAGCCTGAGCAACAGAGCGAGACTCCATCTCAAAAAAAAAAAAAAAA	chr9:123274020-123274315	chr9:123304500-123304789
CDK5RAP2	NR_073557	-	chr9:123280705-123301442	chr9:123253756-123280704	26949	chr9:123301443-123307991	6549	NR_073557_intron_25_0_chr9_123253756_r(-)	NR_073557_intron_32_0_chr9_123301443_r(-)	81.605	299	43	3	6390	6685	3492	3203	2.81e-78	289	GGCCGGGCGCGGTGGCTCACGCCTGTAATCCCAGCACTTTGGGAGGCCGAGGT-GGGTGGATCACCTGAGGTGAGGAGTTGAAGACCAGCCTGGTCGACATGGTGAAATCCTGTATCGACTAAAAATACAAAAATTAGCTGGGTGTGGTGGCAGACACCTGTAGTCCCAGCTACTTGGGAGGCTGAGGCAGGAGAATCACGTGAACCTGGGAGGCAGAGGTTTCAGTGAGCTGAGATCGTGCCACTACACTCCAGCCTGGGCGACAGAGCGAGACT--GTCTCAAAAAAAAAAAAAAAA	GGCCAGGCATGGTGGCTCATGCTTGTAATCCCAGCACTTTGGGAGGCCAATGCAGGGGGGATCACCTGAGGTCAGGAGTTTGAGACCAGCCTGGCCAACATGGTGAAACCCTGTCTCTACTAAAAATACAAAAATTAGCCAAGGCTTGTGGCGCATGCCTGTAATCCCAGCTACTCGGGAGGCTGAGGCAGAAGAATCACTTGAACCCG---------GGTTGTACTGAGCCAAGATTGTGCCATTGCACTCCAGCCTGAGCAACAGAGCGAGACTCCATCTCAAAAAAAAAAAAAAAA	chr9:123274020-123274315	chr9:123304500-123304789
CDK5RAP2	NR_073558	-	chr9:123280705-123301442	chr9:123253756-123280704	26949	chr9:123301443-123307991	6549	NR_073558_intron_25_0_chr9_123253756_r(-)	NR_073558_intron_32_0_chr9_123301443_r(-)	81.605	299	43	3	6390	6685	3492	3203	2.81e-78	289	GGCCGGGCGCGGTGGCTCACGCCTGTAATCCCAGCACTTTGGGAGGCCGAGGT-GGGTGGATCACCTGAGGTGAGGAGTTGAAGACCAGCCTGGTCGACATGGTGAAATCCTGTATCGACTAAAAATACAAAAATTAGCTGGGTGTGGTGGCAGACACCTGTAGTCCCAGCTACTTGGGAGGCTGAGGCAGGAGAATCACGTGAACCTGGGAGGCAGAGGTTTCAGTGAGCTGAGATCGTGCCACTACACTCCAGCCTGGGCGACAGAGCGAGACT--GTCTCAAAAAAAAAAAAAAAA	GGCCAGGCATGGTGGCTCATGCTTGTAATCCCAGCACTTTGGGAGGCCAATGCAGGGGGGATCACCTGAGGTCAGGAGTTTGAGACCAGCCTGGCCAACATGGTGAAACCCTGTCTCTACTAAAAATACAAAAATTAGCCAAGGCTTGTGGCGCATGCCTGTAATCCCAGCTACTCGGGAGGCTGAGGCAGAAGAATCACTTGAACCCG---------GGTTGTACTGAGCCAAGATTGTGCCATTGCACTCCAGCCTGAGCAACAGAGCGAGACTCCATCTCAAAAAAAAAAAAAAAA	chr9:123274020-123274315	chr9:123304500-123304789
CDKN2B_AS1	NR_047532	+	chr9:22046750-22056386	chr9:22046449-22046749	301	chr9:22056387-22092306	35920	NR_047532_intron_2_0_chr9_22046449_f(+)	NR_047532_intron_5_0_chr9_22056387_f(+)	88.235	17	2	0	43	59	11736	11720	4.4	22.9	AGAGAAAAAAGGCAGGA	AGAGAAAAAAGTGAGGA	chr9:22046491-22046507	chr9:22068106-22068122
CDKN2B_AS1	NR_047533	+	chr9:22046750-22056386	chr9:21995161-22046749	51589	chr9:22049228-22077677	28450	NR_047533_intron_0_0_chr9_21995161_f(+)	NR_047533_intron_2_0_chr9_22049228_f(+)	91.324	438	34	3	19456	19892	17990	17556	1.96e-174	609	TTATTATTATACTTTAAGTTTTAGGGTACATGTGCACAATGTGCAGGTTAGTTACATAGGTATACATGTGCCATGCTGGTGTGCTGCACCCATTAACTTGTCATTTAGCATTAGATATATATCCTAATGCTATCCCTCCCCCCTCCCCCCACCCCACAACAGTCCCCAGAGTGTGATGTTCCCCTTCCTGTGTCCATGTGTTCTCATTGTTCAATTCCCATCTATGAGTGAGAACATGGCGGTGTTTGGTTTTTTGTCCTTGTGATAGTTTACTGAGAATAATGATTTCCAATTTCATCCATGTCCCTACAAAGGACATGAACTCATCA-TTTTTATGACTGCATAGTATTCCATGGTGTATATATGCCACATTTTCTTAATCCAGTCTATCATTGTTG…	TTATTATTATACTTTAAGTTCTAGGGTACATGTGCACAATGTGCAGGTTTATTACATATGTATACATGTGCTATGTTGGTGTGCTGCACCCATTAACTCGTCATTTA-CATTAGGTATTTCTCCTAATGCTATCCCTCCCTCCTCTCCCCACCCCACAACAGGCCCTGGTGTGTGATGTTCCCCACCCTGTGTCCAAGTGTTCTCATTGTTCAACTCCCACCTATGAGTGAGAACAT--CAGTGTTTGGTTTTCTGTCCTTGCGATAGTTTGCTCAGAATGATGGTTTCCAGCTTCATCCATGTCCCTACAAAGGACAAGAACTCATCCCTTTTTATGGCTGCATAGTATTCCATGGTGTATATATGCCACATTTTCTTAATCCAGTCTATCATTGATG…	chr9:22014616-22015052	chr9:22066783-22067217
CDKN2B_AS1	NR_047534	+	chr9:22046750-22056386	chr9:21995161-22046749	51589	chr9:22049228-22097256	48029	NR_047534_intron_0_0_chr9_21995161_f(+)	NR_047534_intron_2_0_chr9_22049228_f(+)	95.147	577	28	0	21076	21652	42322	41746	0	915	CAAGGGACGTGAAGGACCTCTTCAAGGAGAACTACAAACCACTGCTCAATGAAATAAAAGAGGATACAAACAAATGGAAGAACATTCCATGCTTATGGATAGGAAGAATCAATATCGTGAAAATGGCCATACTGCCCAAGGTAATTTATAGATTCAATGTCATCCCCATCAAGCTGCCAATGACTTTCTTCACAGAATTGGAAAAAACTACTTTAAAGTTCATATGGAACCAAAAAGGAGCCCGCATTGCCAAGTCAATCCTAAGCCAAAAGAACAAAGCTGGAGGCATCATGCAACCTGACTTCAAACTATACTACAAGGCTACAGTAACCAAAACAGCATGGTACTGGTACCAAAACAGAGATATAGATCAATGGAACAGAACAGAGCCCTCAGAAA…	CAAGGGATGTGAAGGACCTCTTCAAGGAGAACTACAAACCACTGCTCAATGAAATAAAAGAGGATACAAACAAATGGAAGAACATTCCATGCTCATGGGTAGGAAGAATCAATAACATGAAAATGGCCATACTGCCCAAAGTAATTTATAGATTCAATGCAATCCCCATCAAGCTACCAATGACTTTCTTCACAGAACTGGAAAAAACTACTTTAAAGTTCATATGGAACCAAAAAAGAGCCTGCATTGCCAAGTCAATCCTAAGCCAAAAGAACAAAGCTGGAGGCATCACGCTACCTGACTTCAAACTATACTACAAGACTACAGTAACCAAAACAGCATGGTACTGGTACCAAAACAGAGATATAGACCAATGGAACAGAACAAAGCGCTCAGAAA…	chr9:22016236-22016812	chr9:22090973-22091549
CDKN2B_AS1	NR_047535	+	chr9:22046750-22056386	chr9:21995161-22046749	51589	chr9:22056387-22112318	55932	NR_047535_intron_0_0_chr9_21995161_f(+)	NR_047535_intron_3_0_chr9_22056387_f(+)	95.147	577	28	0	21076	21652	35163	34587	0	915	CAAGGGACGTGAAGGACCTCTTCAAGGAGAACTACAAACCACTGCTCAATGAAATAAAAGAGGATACAAACAAATGGAAGAACATTCCATGCTTATGGATAGGAAGAATCAATATCGTGAAAATGGCCATACTGCCCAAGGTAATTTATAGATTCAATGTCATCCCCATCAAGCTGCCAATGACTTTCTTCACAGAATTGGAAAAAACTACTTTAAAGTTCATATGGAACCAAAAAGGAGCCCGCATTGCCAAGTCAATCCTAAGCCAAAAGAACAAAGCTGGAGGCATCATGCAACCTGACTTCAAACTATACTACAAGGCTACAGTAACCAAAACAGCATGGTACTGGTACCAAAACAGAGATATAGATCAATGGAACAGAACAGAGCCCTCAGAAA…	CAAGGGATGTGAAGGACCTCTTCAAGGAGAACTACAAACCACTGCTCAATGAAATAAAAGAGGATACAAACAAATGGAAGAACATTCCATGCTCATGGGTAGGAAGAATCAATAACATGAAAATGGCCATACTGCCCAAAGTAATTTATAGATTCAATGCAATCCCCATCAAGCTACCAATGACTTTCTTCACAGAACTGGAAAAAACTACTTTAAAGTTCATATGGAACCAAAAAAGAGCCTGCATTGCCAAGTCAATCCTAAGCCAAAAGAACAAAGCTGGAGGCATCACGCTACCTGACTTCAAACTATACTACAAGACTACAGTAACCAAAACAGCATGGTACTGGTACCAAAACAGAGATATAGACCAATGGAACAGAACAAAGCGCTCAGAAA…	chr9:22016236-22016812	chr9:22090973-22091549
CDKN2B_AS1	NR_047536	+	chr9:22046750-22056386	chr9:21995161-22046749	51589	chr9:22049228-22112318	63091	NR_047536_intron_0_0_chr9_21995161_f(+)	NR_047536_intron_2_0_chr9_22049228_f(+)	95.147	577	28	0	21076	21652	42322	41746	0	915	CAAGGGACGTGAAGGACCTCTTCAAGGAGAACTACAAACCACTGCTCAATGAAATAAAAGAGGATACAAACAAATGGAAGAACATTCCATGCTTATGGATAGGAAGAATCAATATCGTGAAAATGGCCATACTGCCCAAGGTAATTTATAGATTCAATGTCATCCCCATCAAGCTGCCAATGACTTTCTTCACAGAATTGGAAAAAACTACTTTAAAGTTCATATGGAACCAAAAAGGAGCCCGCATTGCCAAGTCAATCCTAAGCCAAAAGAACAAAGCTGGAGGCATCATGCAACCTGACTTCAAACTATACTACAAGGCTACAGTAACCAAAACAGCATGGTACTGGTACCAAAACAGAGATATAGATCAATGGAACAGAACAGAGCCCTCAGAAA…	CAAGGGATGTGAAGGACCTCTTCAAGGAGAACTACAAACCACTGCTCAATGAAATAAAAGAGGATACAAACAAATGGAAGAACATTCCATGCTCATGGGTAGGAAGAATCAATAACATGAAAATGGCCATACTGCCCAAAGTAATTTATAGATTCAATGCAATCCCCATCAAGCTACCAATGACTTTCTTCACAGAACTGGAAAAAACTACTTTAAAGTTCATATGGAACCAAAAAAGAGCCTGCATTGCCAAGTCAATCCTAAGCCAAAAGAACAAAGCTGGAGGCATCACGCTACCTGACTTCAAACTATACTACAAGACTACAGTAACCAAAACAGCATGGTACTGGTACCAAAACAGAGATATAGACCAATGGAACAGAACAAAGCGCTCAGAAA…	chr9:22016236-22016812	chr9:22090973-22091549
CDKN2B_AS1	NR_047537	+	chr9:22046750-22056386	chr9:21995161-22046749	51589	chr9:22056387-22120198	63812	NR_047537_intron_0_0_chr9_21995161_f(+)	NR_047537_intron_3_0_chr9_22056387_f(+)	95.147	577	28	0	21076	21652	35163	34587	0	915	CAAGGGACGTGAAGGACCTCTTCAAGGAGAACTACAAACCACTGCTCAATGAAATAAAAGAGGATACAAACAAATGGAAGAACATTCCATGCTTATGGATAGGAAGAATCAATATCGTGAAAATGGCCATACTGCCCAAGGTAATTTATAGATTCAATGTCATCCCCATCAAGCTGCCAATGACTTTCTTCACAGAATTGGAAAAAACTACTTTAAAGTTCATATGGAACCAAAAAGGAGCCCGCATTGCCAAGTCAATCCTAAGCCAAAAGAACAAAGCTGGAGGCATCATGCAACCTGACTTCAAACTATACTACAAGGCTACAGTAACCAAAACAGCATGGTACTGGTACCAAAACAGAGATATAGATCAATGGAACAGAACAGAGCCCTCAGAAA…	CAAGGGATGTGAAGGACCTCTTCAAGGAGAACTACAAACCACTGCTCAATGAAATAAAAGAGGATACAAACAAATGGAAGAACATTCCATGCTCATGGGTAGGAAGAATCAATAACATGAAAATGGCCATACTGCCCAAAGTAATTTATAGATTCAATGCAATCCCCATCAAGCTACCAATGACTTTCTTCACAGAACTGGAAAAAACTACTTTAAAGTTCATATGGAACCAAAAAAGAGCCTGCATTGCCAAGTCAATCCTAAGCCAAAAGAACAAAGCTGGAGGCATCACGCTACCTGACTTCAAACTATACTACAAGACTACAGTAACCAAAACAGCATGGTACTGGTACCAAAACAGAGATATAGACCAATGGAACAGAACAAAGCGCTCAGAAA…	chr9:22016236-22016812	chr9:22090973-22091549
CDKN2B_AS1	NR_047538	+	chr9:22046750-22056386	chr9:21995161-22046749	51589	chr9:22049228-22120198	70971	NR_047538_intron_0_0_chr9_21995161_f(+)	NR_047538_intron_2_0_chr9_22049228_f(+)	95.147	577	28	0	21076	21652	42322	41746	0	915	CAAGGGACGTGAAGGACCTCTTCAAGGAGAACTACAAACCACTGCTCAATGAAATAAAAGAGGATACAAACAAATGGAAGAACATTCCATGCTTATGGATAGGAAGAATCAATATCGTGAAAATGGCCATACTGCCCAAGGTAATTTATAGATTCAATGTCATCCCCATCAAGCTGCCAATGACTTTCTTCACAGAATTGGAAAAAACTACTTTAAAGTTCATATGGAACCAAAAAGGAGCCCGCATTGCCAAGTCAATCCTAAGCCAAAAGAACAAAGCTGGAGGCATCATGCAACCTGACTTCAAACTATACTACAAGGCTACAGTAACCAAAACAGCATGGTACTGGTACCAAAACAGAGATATAGATCAATGGAACAGAACAGAGCCCTCAGAAA…	CAAGGGATGTGAAGGACCTCTTCAAGGAGAACTACAAACCACTGCTCAATGAAATAAAAGAGGATACAAACAAATGGAAGAACATTCCATGCTCATGGGTAGGAAGAATCAATAACATGAAAATGGCCATACTGCCCAAAGTAATTTATAGATTCAATGCAATCCCCATCAAGCTACCAATGACTTTCTTCACAGAACTGGAAAAAACTACTTTAAAGTTCATATGGAACCAAAAAAGAGCCTGCATTGCCAAGTCAATCCTAAGCCAAAAGAACAAAGCTGGAGGCATCACGCTACCTGACTTCAAACTATACTACAAGACTACAGTAACCAAAACAGCATGGTACTGGTACCAAAACAGAGATATAGACCAATGGAACAGAACAAAGCGCTCAGAAA…	chr9:22016236-22016812	chr9:22090973-22091549
CDKN2B_AS1	NR_047540	+	chr9:22046750-22056386	chr9:21995161-22046749	51589	chr9:22056387-22061951	5565	NR_047540_intron_0_0_chr9_21995161_f(+)	NR_047540_intron_3_0_chr9_22056387_f(+)	73.611	288	62	6	19021	19303	1418	1140	2.39e-40	163	AGACAGAGTCTTGCACTGTCACCCAGGCTGGAGTGCAGTGGTGTGATCATAGCTCACTGCAACCTGCAACTCCCAGGCTCAAGTGATCCTCCCACCTCAGCTTCCCCAATAGCTAGGACTACAGG----CA-CACATCACCTGGCTAATTTTTAAATTTTTTGTAGAGATGAGGGTCTTGCTTTTTTGCCCAGGCTGGTCTCTAACTACTGGGCTCAGCCTCCTAAGCTCCTCCTGCTTCAGCCTCCCAAAGTGTTGGGATTACAGACATAAGCCACTGTGCCTGGCC	AGACAGGGTCTCACTCTATCGCCCAGGCTGGAGTGCAGTGGCACTACCTCAGCTCACTGCAACCTCCACCTCGCAGGCTCAAGCAATCCT-CCACCTCTGCCTCCTGAGTAGCTGAGACTCCAGGTGCCCACCACCACACCTGGCTAATTTTT--GTATTTTGTAGAGATGGGGTTTACACCATGTTGCCCAAGCTGGCCTCGAACTCCTGAGCTCAAGC----AA--TCAGCCCACCTTGGCCTCCCAAAGTGCTGGGATTACAGGTGTGAGCCACCACACCTGGCC	chr9:22014181-22014463	chr9:22057526-22057804
CDKN2B_AS1	NR_047541	+	chr9:22046750-22056386	chr9:21995161-22046749	51589	chr9:22056387-22063942	7556	NR_047541_intron_0_0_chr9_21995161_f(+)	NR_047541_intron_3_0_chr9_22056387_f(+)	73.611	288	62	6	19021	19303	1418	1140	2.4e-40	163	AGACAGAGTCTTGCACTGTCACCCAGGCTGGAGTGCAGTGGTGTGATCATAGCTCACTGCAACCTGCAACTCCCAGGCTCAAGTGATCCTCCCACCTCAGCTTCCCCAATAGCTAGGACTACAGG----CA-CACATCACCTGGCTAATTTTTAAATTTTTTGTAGAGATGAGGGTCTTGCTTTTTTGCCCAGGCTGGTCTCTAACTACTGGGCTCAGCCTCCTAAGCTCCTCCTGCTTCAGCCTCCCAAAGTGTTGGGATTACAGACATAAGCCACTGTGCCTGGCC	AGACAGGGTCTCACTCTATCGCCCAGGCTGGAGTGCAGTGGCACTACCTCAGCTCACTGCAACCTCCACCTCGCAGGCTCAAGCAATCCT-CCACCTCTGCCTCCTGAGTAGCTGAGACTCCAGGTGCCCACCACCACACCTGGCTAATTTTT--GTATTTTGTAGAGATGGGGTTTACACCATGTTGCCCAAGCTGGCCTCGAACTCCTGAGCTCAAGC----AA--TCAGCCCACCTTGGCCTCCCAAAGTGCTGGGATTACAGGTGTGAGCCACCACACCTGGCC	chr9:22014181-22014463	chr9:22057526-22057804
CDKN2B_AS1	NR_047542	+	chr9:22046750-22056386	chr9:21995161-22046749	51589	chr9:22056387-22077677	21291	NR_047542_intron_0_0_chr9_21995161_f(+)	NR_047542_intron_3_0_chr9_22056387_f(+)	91.324	438	34	3	19456	19892	10831	10397	1.96e-174	609	TTATTATTATACTTTAAGTTTTAGGGTACATGTGCACAATGTGCAGGTTAGTTACATAGGTATACATGTGCCATGCTGGTGTGCTGCACCCATTAACTTGTCATTTAGCATTAGATATATATCCTAATGCTATCCCTCCCCCCTCCCCCCACCCCACAACAGTCCCCAGAGTGTGATGTTCCCCTTCCTGTGTCCATGTGTTCTCATTGTTCAATTCCCATCTATGAGTGAGAACATGGCGGTGTTTGGTTTTTTGTCCTTGTGATAGTTTACTGAGAATAATGATTTCCAATTTCATCCATGTCCCTACAAAGGACATGAACTCATCA-TTTTTATGACTGCATAGTATTCCATGGTGTATATATGCCACATTTTCTTAATCCAGTCTATCATTGTTG…	TTATTATTATACTTTAAGTTCTAGGGTACATGTGCACAATGTGCAGGTTTATTACATATGTATACATGTGCTATGTTGGTGTGCTGCACCCATTAACTCGTCATTTA-CATTAGGTATTTCTCCTAATGCTATCCCTCCCTCCTCTCCCCACCCCACAACAGGCCCTGGTGTGTGATGTTCCCCACCCTGTGTCCAAGTGTTCTCATTGTTCAACTCCCACCTATGAGTGAGAACAT--CAGTGTTTGGTTTTCTGTCCTTGCGATAGTTTGCTCAGAATGATGGTTTCCAGCTTCATCCATGTCCCTACAAAGGACAAGAACTCATCCCTTTTTATGGCTGCATAGTATTCCATGGTGTATATATGCCACATTTTCTTAATCCAGTCTATCATTGATG…	chr9:22014616-22015052	chr9:22066783-22067217
CDKN2B_AS1	NR_047543	+	chr9:22046750-22056386	chr9:21995161-22046749	51589	chr9:22056387-22112318	55932	NR_047543_intron_0_0_chr9_21995161_f(+)	NR_047543_intron_3_0_chr9_22056387_f(+)	95.147	577	28	0	21076	21652	35163	34587	0	915	CAAGGGACGTGAAGGACCTCTTCAAGGAGAACTACAAACCACTGCTCAATGAAATAAAAGAGGATACAAACAAATGGAAGAACATTCCATGCTTATGGATAGGAAGAATCAATATCGTGAAAATGGCCATACTGCCCAAGGTAATTTATAGATTCAATGTCATCCCCATCAAGCTGCCAATGACTTTCTTCACAGAATTGGAAAAAACTACTTTAAAGTTCATATGGAACCAAAAAGGAGCCCGCATTGCCAAGTCAATCCTAAGCCAAAAGAACAAAGCTGGAGGCATCATGCAACCTGACTTCAAACTATACTACAAGGCTACAGTAACCAAAACAGCATGGTACTGGTACCAAAACAGAGATATAGATCAATGGAACAGAACAGAGCCCTCAGAAA…	CAAGGGATGTGAAGGACCTCTTCAAGGAGAACTACAAACCACTGCTCAATGAAATAAAAGAGGATACAAACAAATGGAAGAACATTCCATGCTCATGGGTAGGAAGAATCAATAACATGAAAATGGCCATACTGCCCAAAGTAATTTATAGATTCAATGCAATCCCCATCAAGCTACCAATGACTTTCTTCACAGAACTGGAAAAAACTACTTTAAAGTTCATATGGAACCAAAAAAGAGCCTGCATTGCCAAGTCAATCCTAAGCCAAAAGAACAAAGCTGGAGGCATCACGCTACCTGACTTCAAACTATACTACAAGACTACAGTAACCAAAACAGCATGGTACTGGTACCAAAACAGAGATATAGACCAATGGAACAGAACAAAGCGCTCAGAAA…	chr9:22016236-22016812	chr9:22090973-22091549
CELSR1	NM_014246	-	chr22:46780440-46785396	chr22:46777948-46780439	2492	chr22:46785397-46786288	892	NM_014246_intron_14_0_chr22_46777948_r(-)	NM_014246_intron_17_0_chr22_46785397_r(-)	71.429	350	53	6	1965	2271	761	416	3.9e-51	196	CCAGGCCGGGCGCGGTGGCTCACGGCTGTAATCCCAGCACTTTGGGAGGCCGAGGCGGGCGGATCAT--GAGGTCAGGAGATCGAGACCATCCTGGCTAACAAGGTGAAACTCTGTCTCTACT--------------------------------------AAAAATACAAAAATTAGCCAGGCGTGGTGGCGGGCACCTGTAA-TCCCAGCTACTCGGGAGGCTGAGGCAGGAGAATGGCGTGAACCCGGGAGGCGGAGCTTGCAGTGAGCCGAGATGGCGCCACTGCACTCCAGCCTGGGCGACAGAGCAAGACTCTGTCTC--AAAAAATAAATAAATAAATAAAAA	CCTGGCTGGGCATGGTGGCTCACGCCTGTAATCCCAGCACTTTGGGAGGCCAAGGCGGGTAGATCATTTGAGGTCAGGAATTCAAGACCAGCCTGTCCAATATGGTGAAAACCCGTCTCTACTCTCTATTTTGAAAATACTCTACTCTATGTCTCTATTTTAAAAATAAAAAAATTAGCAGGGTGTGGTGGTGGGCACCTGTAAGTCCCAACTACCAGGGAGGCTGAGGC---AGAATCGCTTGAATCCGGGAAGCAGAGGTTGCAGCAAGCTGAGACCGTGCCACTGTCCTCTAGCTTAGGAGATAGAGTGAGACTCCATCTCCAAAAAAAGAAACAAA-AAACAAAAA	chr22:46778169-46778475	chr22:46785528-46785873
CEP128	NM_152446	-	chr14:81209419-81244390	chr14:81046768-81209418	162651	chr14:81244391-81251238	6848	NM_152446_intron_5_0_chr14_81046768_r(-)	NM_152446_intron_9_0_chr14_81244391_r(-)	85.948	306	37	4	143509	143813	3711	3411	6.02e-94	345	GCAGTGGCTCATGCCTGTAATCCCAGCACTTTGGGAGGCTAAGGCGGGTGG-ATCACGAGGTCAGGAGATTGAGACCATCCTGGCTAACATGGTGAAACCCCGTCTCTACTAAAAAATACAAAAAAAATTAGCCGGGCGTGGTGGCGGGTGCCTGTCATCCCAGCTACTCAGGAGGCTGAGGCAGGAGAATGGCGTGAACCTGGGAGGCAGAGCTTGCGGTGAGCCGAGATCAAGCCGCTGCACTCCAGCCTGGGTGACAGAGCGAGACTCCGTCTCAAAAAAAAAAAAAAAAAAAAAAAAAGAAT	GCAGTGGCTCATGCCTGTCATCCCAGCACTTTGGGAGGCCAAGGTGGGGGGGATCATGAGGTCAAGAGATCGAAACCATCCTGGCCAACATTGTGAAACCCCATCTCTACTAAAAA-TACAAAAA---TTAGCTGGGCGTGGTGGTGCGCACCTGTAGTCCCAGCTACTTGGGAGGCTGAGGCAGGAGAATTGCTTGAACCCGGGAGGCGGAAGCTGCAGTGAGCTGAGATTGCACCACTGCACTCCAGCCT-GGTGACAGAGCGAGACTCCGTCTCAAAAAAAAAAAAAAAAAAAAGTAATGAAT	chr14:81065606-81065910	chr14:81247528-81247828
CEP128	NM_152446	-	chr14:81223236-81244390	chr14:81209612-81223235	13624	chr14:81244391-81251238	6848	NM_152446_intron_6_0_chr14_81209612_r(-)	NM_152446_intron_9_0_chr14_81244391_r(-)	85.274	292	42	1	2139	2430	3710	3420	3.87e-90	329	CAGTGGCTCACGCCTGTAATTCCGGCACTTTTGGAGGCCGAGGTAGGGGGAATCATGAGGTCAGGAGATTGAGACCATCCTAGCTAACACGGTGAACCCCTGTCTCTACTAAAAATACAAAAAATTAGCCGGTCATGGTGGCACGTGCCTGCAGTCCCAGCTACTCGGGAGGCTGAGGCAGGCAAATTGCTTGAACCCAGGAGGCAGAGGTTGCAGTGAGCCAAGATTGTGCCACTGCACCCCATTCTGGTGACAGAGCAAGACTCCATCTCAAAAAAAAAAAAAAAAAAAA	CAGTGGCTCATGCCTGTCATCCCAGCACTTTGGGAGGCCAAGGTGGGGGGGATCATGAGGTCAAGAGATCGAAACCATCCTGGCCAACATTGTGAAACCCCATCTCTACTAAAAATACAAAAA-TTAGCTGGGCGTGGTGGTGCGCACCTGTAGTCCCAGCTACTTGGGAGGCTGAGGCAGGAGAATTGCTTGAACCCGGGAGGCGGAAGCTGCAGTGAGCTGAGATTGCACCACTGCACTCCAGCCTGGTGACAGAGCGAGACTCCGTCTCAAAAAAAAAAAAAAAAAAAA	chr14:81220806-81221097	chr14:81247529-81247819
CEP128	NM_152446	-	chr14:81329101-81366373	chr14:81307113-81329100	21988	chr14:81366374-81371156	4783	NM_152446_intron_15_0_chr14_81307113_r(-)	NM_152446_intron_18_0_chr14_81366374_r(-)	78.125	320	52	3	5709	6028	3889	3588	2.18e-70	264	TGGCTGGGCATGGTGACTCATGCCTGTAATTCCAGCACTTTGGGAGGCTGAGGTGGGCGGGTCACTCGAGATCAGGAGTTTGAGACCAGCCTGGCCAACATGGTGAAACCCCGTCTCTACTAAAAATACAAAAAACAAACAACAGCAACAAAAAAATTAGTGTGGTGGTGCACACCTGTAATCCCAGCCACCTGGGAGTCTGAGGCACGAGAATAGCTTTAACTCGGGAGGCAGAGGTTGTAGGGAGCTGGAATTGTACCACTGCACTCCAGCCTGGGTGACAGATTGAGACCCTGTCTCAAAAAAAAAAAAAAAAAAAA	TGGCCGGGCGCGGTGGCTCACGCCTGTAATCCCAGCACTTTGGGAGGCCGAGGCGGGCGGATCAC--GAGGTCAGGAGATCGAGACCATCCTGGCTAACACGGTGAAACCCCGTCTCTACTAAAAATACAAAAAATTAGC--CGG--------------GCGTGGTAGCGGGCGCCTGTAGTCCCAGCTACTCGGGAGGCTGAGGCAGGAGAATGGCGTGAACCCGGGAGGCGGAGCTTGCAGTGAGCCGAGATCGCGCCACTGCACTCCAGCCTGGGCGACAGAGCGAGACTCCGTCTCAAAAAAAAAAATAAATAAAA	chr14:81323073-81323392	chr14:81367268-81367569
CEP128	NM_152446	-	chr14:81329101-81372425	chr14:81307113-81329100	21988	chr14:81372426-81380665	8240	NM_152446_intron_15_0_chr14_81307113_r(-)	NM_152446_intron_20_0_chr14_81372426_r(-)	77.741	301	48	6	5730	6030	6924	6643	1.29e-60	232	GCCTGTAATTCCAGCACTTTGGGAGGCTGAGGTGGGCGGGTCACTCGAGATCAGGAGTTTGAGACCAGCCTGGCCAACATGGTGAAACCCCGTCTCTACTAAAAATACAAAAAACAAACAACAGCAACAAAAAAATTAGTGTGGTGGTGCACACCTGTAATCCCAGCCACCTGGGAGTCTGAGGCACGAGAATAGCTTTAACTCGGGAGGCAGAGGTTGTAGGGAGCTGGAATTGTACCACTGCACTCCAGCCTGGGTGACAGATTGAGACCCTGTCTCAAAAAAAAAAAAAAAAAAAAAA	GCCTGTAATCCCTGCAGTTTGGGAGGCTGAGGCGGCTGGATCACT--AGGTCAGGAGTTCAAGAATGGCCTGGCAAACATGGTGAAACCTCGTCTCTCCTAAAA-TACAAAAAATTAGCCGG-GCATGA----------TG-GCTGGTGC----CTGTAATCCCAACTACTCGGGAGGCTGAGGCAGGAGAACTGCTTGAACCTGGGAGGCAGAGGTTGCAGTCAGCTGAGATCGTACCACTGCACTCCAGCCTGGGCGGCAGAGCGAGACTCTGTTTCAAAAAAAAAAAAAAAAAAAAAA	chr14:81323071-81323371	chr14:81373742-81374023
CEP192	NM_032142	+	chr18:12999420-13008630	chr18:12991437-12999419	7983	chr18:13008631-13012971	4341	NM_032142_intron_0_0_chr18_12991437_f(+)	NM_032142_intron_3_0_chr18_13008631_f(+)	83.912	317	43	3	3617	3930	2621	2310	4.33e-93	336	TTTTTTTTTTTTTTTTTTTTTTTTTTGAGACGGAGTCTCGCTCTGTCGCCCAGGCTGGAGTACAGTGGCGCGATCTCGGCTCCCTGCAAGCTCTGCCTCCCGGATTCACGCCATTCTCCTGCCTCAGCCTCCTGAGTAGCTGGGACTACAGGCGCCCGCCACCTCGCCCGGCTAATTTTTTTTTTGTA-TTTTAGTAGAGACGGGGTTTCACCGTGTTAGCCAGGATGGTCTTGATCTCCTGACCTC--GTGATCCGCCCGCCTCGGCCTCCCAAAGTGCTGGGATTACAGGCGTGAGCCACCACGCCCGGCCTCAT	TTTTATTGTTTCTTTTTTTTTTTTTTGAGACAGAGTCTCTCTCTGTCACCCAGGCTGGAATGCAGTGGCACAATCTCGGCTCACTGCAACCTCCACCTCCCAGGTTCAAGTGATTCTCCCGCCTCAGCCCCCCAAGTAGCTGGGACTACAGGCGCCCGCCACCACGCCCAGCTAA-----TTTTTGTAGTTTTAGTAGAGGCAGGGGTTCACCATGTTGGCCAGGCTGGTCTCGAACTCCTGACCTCAAATGATCCGCTCACCTCGGCCTCCCAAAGTGCTGGGATTACAGGCATGAACCATTGTGCCCAGCCTCAT	chr18:12995053-12995366	chr18:13010940-13011251
CEP192	NM_032142	+	chr18:12999420-13030607	chr18:12991437-12999419	7983	chr18:13030608-13037235	6628	NM_032142_intron_0_0_chr18_12991437_f(+)	NM_032142_intron_10_0_chr18_13030608_f(+)	87.22	313	31	2	3623	3926	4230	3918	3.32e-107	383	TTTTTTTTTTTTTTTTTTTTGAGACGGAGTCTCGCTCTGTCGCCCAGGCTGGAGTACAGTGGCGCGATCTCGGCTCCCTGCAAGCTCTGCCTCCCGGATTCACGCCATTCTCCTGCCTCAGCC---TCCTGAGTAGCTGGGACTACAGGCGCCCGCCACCTCGCCCGGCTAATTTTTT------TTTTGTATTTTAGTAGAGACGGGGTTTCACCGTGTTAGCCAGGATGGTCTTGATCTCCTGACCTCGTGATCCGCCCGCCTCGGCCTCCCAAAGTGCTGGGATTACAGGCGTGAGCCACCACGCCCGGCC	TTTTTTTTTTTTTTTTTTATGAGACAGAGTTTTGCTCTGTCGCCTAGTCTGGAGGGCAGTGGTGCAATCTCGGCTCACTGCAAGCTCTGCCTTCTGGGTTCACGCCATTCTCCTGCCTCAGCCCCCTCCTGAGTAGCTGGGACTACAGGTGCCCACCACCACACCCAGCTAATTTTTTGTATTTTTTTTTTTTTTAGTAGAGACAGGGTTTCACCATGTTAGCCAGGATGGTCTCGATCTCCTGACCTGGTGATCCACCCACCTTGGCCTCCCAAAGTGCTGGGATTACAGGCGTAAGCCACTGCGCCCGGCC	chr18:12995059-12995362	chr18:13034525-13034837
CEP85	NM_022778	+	chr1:26566253-26586293	chr1:26560802-26566252	5451	chr1:26586294-26594973	8680	NM_022778_intron_0_0_chr1_26560802_f(+)	NM_022778_intron_6_0_chr1_26586294_f(+)	85.484	310	42	2	1253	1561	4756	4449	4.34e-98	351	AATTCTTTTTTTTTTTTTTTTTTTTGTGAGACGGAGTTTTGCTCTTGTTGCCCAGGCTGGAGTGCCGTGGCGCGATGTCGGCTCACCGCAACCTCCGCCTCCCAGGTTCAAGCGATTCTCCTGCCTCAGCCTCCCGAGTAGCTGGGATTACAGGCATGCGCCACCATGCACGGATAA-TTTTGTATTTTTAGTAGAGACGGCGTTTCTCCATGTTGGTCAGGCTGGTCTCAAACTCCCGACCTCAGGTGATCCGCCCGCCTCGGCCTCCCAAAATGCTGGGATTACAGGCGTGAGCCACCACGCCCGGCC	AATGCTTCCTTTTTATTTTATTTTTTTGAA--GGAGTCTCACTCTCATTGCCAAGGCTGGAATGCAGTGGCGTGATCTCAGCTCACTGCAACCTCCACCTCCCAGGTTCAAGCGATTCTCCTGCCTCAGCCTCCCGAGTAGCTGGGATTACAGGCACCCACCACCATGCCCAGCTAATTTTTGTATTTTTAGTTGAGACAGGATTTCACCATGTTGGCCAGGCTGGTCTTGAACTCCCGACCTCAGGTGATCCACTTGCCTCAGCCTCCCAAAGTGCTGGGATCACAGGCGTGAGCCACCGCGCCCAGCC	chr1:26562054-26562362	chr1:26590742-26591049
CEP85	NM_022778	+	chr1:26581662-26582356	chr1:26570810-26581661	10852	chr1:26582357-26584087	1731	NM_022778_intron_2_0_chr1_26570810_f(+)	NM_022778_intron_3_0_chr1_26582357_f(+)	73.45	629	127	9	7642	8233	1358	733	6.23e-106	378	CGGTGGCTCATCCCTGTAATCCCAGCACTTTGGGAGGCCGAGACAGGTGAATCACTTGAGGTTAGGAATTCAAGACCAGCCTGGCCAACATGGTGAAACCCCGTCT---ACTAAAAATACAAAAA-TTAGCCAGGCATGGTGGCGGGCTCCTGTAATCCCAGCTACTCGAGAGGCTGAGGCAGAAGAGTCGCTTGAACCCAGGAGGCAGAGGTTGCGGTGAGCCAAGATCGTGCCACTGCACTCCAGC--------CTGG-------------ACA-ACAGAGTGAGTGAGACCCCATCTCAAAAAAGAA----------AAAATTGGGCCGGGGGCAGTGGCTCACACCTGTAATCCCAGCACTTTGGGAGGCCGAGGCGGGCGGATCACCTGAGGTT…	CGGTGGCTCACGCCTGTAATCCCAGCACTTTGGAAGGCCAAGGTGGGCAGATTGCCCAAGCTCAGGAGTTCTAAACCAGCATGGGCAACAGGGTGAAAACCCGTCTCTAATAAAAAATACAAAAAATTAGCCAGGCGTGGTGGCATGCGCCTGTGGTCCTAGCTACTCAGGAGGCTGAGGCAGGAAAATTGCTTGAACCTGAGAGGTGGAGGTTGCAGTGAGCCAAGATCATGCCACTGGGCGACAGAGCAAGACTCTGTCTCCAAAACACACACACACACACACACACACACACCAAAACAAAACAAAACAAAAAAAGGAAAATACAGGCAGGCACAGTAACTCACCCCTGTAATCCCAGCACTTTCGGAGGCTGAGGCGGGCGGATCACA--AGGTC…	chr1:26578451-26579042	chr1:26583089-26583714
CERK	NM_022766	-	chr22:47095210-47116912	chr22:47091213-47095209	3997	chr22:47116913-47133903	16991	NM_022766_intron_4_0_chr22_47091213_r(-)	NM_022766_intron_11_0_chr22_47116913_r(-)	83.39	295	46	3	1518	1810	14661	14368	6.13e-83	300	CAGTGGCTCACGCCTGTAATCCCAGCACTTTGGGAGGTCAAGGCAGGTGGATCACCTGAGGTCAGGAGTTCAAGACCAGCCTCGCCAACATGGTGAAACCCTGTCTCTACTAAAAATACAAAA-TAAGTCAGGCATGGTGGTGCACACCTATAGTCACAGCTCCTCGGGGGGCTGAGGCAGGAGAATTGCTTGAACCCGGGAGGCAGAGGCTGCAGTGAGCTGAGATCGTGCCACTGCACTTCAGCCTGGGCAACAGAGCGAGACCTCTGTCTCA-AAAAAAAAGAAAAGTAGAA	CAGTGGCTCACGCCTGTAATCCCAGCACTTTGGGAGGCCGAGGCAGGCAGAGCACTTCGGGTCAGGAGTTCGAGACCAGCCTGGCCAACATGGTGAAACCCCGTCTCTACTAAAAATACAAAAGTTAGCCAGGTGTGGTGGTGTGTGCCTGTAATCCCAGCTACTCAGGAGATTGAAGCATGAGAGTTGCTTGAACCCGGGAGGCGGAGGTTGCCGTGAGCCGAGATCACACCAGTGCACTCCAGCCTGGGCAACAAAGTGAGA-CTCAGTCTCAGGAAAACAAAAAAAGAAGAA	chr22:47093400-47093692	chr22:47119243-47119536
CHAF1A	NM_005483	+	chr19:4405909-4409756	chr19:4402812-4405908	3097	chr19:4409757-4418016	8260	NM_005483_intron_0_0_chr19_4402812_f(+)	NM_005483_intron_2_0_chr19_4409757_f(+)	85.185	270	38	1	2544	2811	1740	1471	2.94e-84	304	CCAGCACTTTGGGAGGCTGAGGCGGGTGGATCAC--GAGGTCAGGAGTTCGAGACCATTCTGGCTAACATGGTGAAACCCCGTCTCTGCTAAAAATACAAAAATTAGCCGAGAGTGGTGGCATGCGCCTGTAGTCCCAGCTACTTGAGAGAGTGAGGCAGGAGAATCGCTTGAACCCAGGAGGCGGAGGTTGCAGTGAGCTGAGACTGTGCCATTGCACTCCAGCCTGGGCGACAGAGTGAGACTCTGTCTCCAAAAAAAAAAAAAAAAT	CCAGAAACTTGGGAGGCCAAGGCGGGTGGATTACCTGAGGTCAGGAGTTTGAAATCAGTCTGGCCATCATGGCAAAACCCCGTCTCTACTAAAAATACAAAAATTAGCTGGGCATGGTGGCGGGTGCCTCTAATCCCAGCTACTTGAGAGGGTGAGGCAGGAGAATTGCTTGAACCCAAGAGGCGGAGGTTGCAGTGAGCTGAGATGGCGCCATTGTACTCCAGCCTGGGTGACAGAGCAAGACTCTGTCTCAAAAATAAATAAATAAAT	chr19:4405355-4405622	chr19:4411227-4411496
CHAF1A	NM_005483	+	chr19:4430546-4432204	chr19:4429786-4430545	760	chr19:4432205-4433066	862	NM_005483_intron_9_0_chr19_4429786_f(+)	NM_005483_intron_11_0_chr19_4432205_f(+)	73.52	321	82	2	394	712	566	247	1.13e-50	190	TTTTTTGTTTCTTTAAGATGGAGTCTCACTCTATCACTCAGGCTGGAGTGCAGTGGCGCGATTTCGGCTCACTGCAACCTCTGCCTCCCAGGCTCAAGTGATAGTCCTGCCCCAGCCTCCCTAGTAGCTGGGATTATAGGTGCGTGCCACCATGCCCAGCCAAGATTTGTATTTTTAGTAGAGACAGAGTTTTACCATGTTGGCCAGGCTGGTCTCAAACTCCTGACTTCAGATGATCCGCCCACCTCAGCCTCCCAAAGTGCTGGGATTAGAGGTGTGAGCCACTGCGCCTGG--CCTACTTTGTTTTTAATAAGGCACA	TTTTTTTTTTTTTTTAGACAGGGTCTTGCTCTGTCACCCAGGCTGGAGTGCAGTGGCAGGATCATGGCTCACTGTGGTCTGAAACTCCTAGGCTCAAGCAATCCTCCCACCTCAGCCTCTTGAGTAGCTGGGATCACAGGTGCGTGATACCACACCCAGGTAA-TTTTGCATTTTCTGCAGAGATGGGGTTTTGCCATGTTGCCCAGGCTGGTGTCGAAGCACTAGGCTCAAGCGATCCTCCCACCTTGGCCTCCCAAAGTGCTGGCATCACAGGCATGAGGCACTGTGCCCGGCCCCTCCCTGGCTTTTGAGAAAGCACA	chr19:4430179-4430497	chr19:4432451-4432770
CHD2	NM_001042572	+	chr15:93489051-93510743	chr15:93487746-93489050	1305	chr15:93489447-93492181	2735	NM_001042572_intron_9_0_chr15_93487746_f(+)	NM_001042572_intron_11_0_chr15_93489447_f(+)	83.904	292	38	4	884	1171	2633	2347	4.41e-85	306	TTTTTTTTTTTGAGATGGTGTCTTGCTCTGTTGCCCAGGCTGGAGTGCAGTGGCGTGATCTCAGCTCACTGCAACCTCTGCCTCCCGGGTTCAAGTGATTCTCCTGCCTCAGCCTTCCCAGTAGCTGGGA----TTACAGGCACCCCCCACCCCCACCACGCCCGGCTAATTTCTATATTTTTAGTAGAGACAGAGTTTCACCATGTTGGCCAGGTTGGTCTTGAACTGCTGGCCTCAAGCAATCTGCCTGCCTTGGCCTCCCAAAGTGCTGGGATTACAGGCGTGAGCCAC	TTTCTTTTTTTGAGACGGAGTCTTGCTCTGTCACCCAGGCTGGAGTGCAGTGGCCCAATCTCGGCTCACTGCAAGCTCTGCCTCCCGGGTTCACGCCATTCTCCTGCCTCAGCCTCCCAAGTAGCTGGGACTACATACAGGCGCCCGCCACCAC--CCACGCCTGGCT-ATTTTTGTATTTTTAGTAGAGATGGGGTTTCACCATGCTAGCCAGGATGGTCTCGATCTCCTGACCTC--GTGATCTGCCCACCTCGGCCTCCCAGAGTGCTGGGATTACAGGCGTGAGCCAC	chr15:93488629-93488916	chr15:93491793-93492079
CHD2	NM_001271	+	chr15:93489051-93510743	chr15:93487746-93489050	1305	chr15:93510744-93514994	4251	NM_001271_intron_9_0_chr15_93487746_f(+)	NM_001271_intron_16_0_chr15_93510744_f(+)	83.871	124	19	1	1048	1171	860	738	5.08e-32	131	AATTTCTATATTTTTAGTAGAGACAGAGTTTCACCATGTTGGCCAGGTTGGTCTTGAACTGCTGGCCTCAAGCAATCTGCCTGCCTTGGCCTCCCAAAGTGCTGGGATTACAGGCGTGAGCCAC	AATTTTTTTATTTTTA-TAGAGATGGAGTCTCACTGTGTTGCCCAGGCTGGTCTCAAACTACTGGGCTCAAGCGATCCTCCTGCCTCAGCCTCCCAAAGTGCTGGGATTATAGGCGTGAGCCAC	chr15:93488793-93488916	chr15:93511481-93511603
CHD2	NM_001042572	+	chr15:93540187-93541851	:NA-NA	NA	:NA-NA	NA	NM_001042572_intron_0_0_chr15_93444055_f(+)	NM_001042572_intron_4_0_chr15_93472322_f(+)	88.889	18	2	0	204	221	2952	2935	0.54	24.7	AAAAATAGAAATATTTAG	AAAAATAGAAAAAATTAG	:NA-NA	:NA-NA
CHD2	NM_001271	+	chr15:93540187-93541851	chr15:93536229-93540186	3958	chr15:93541852-93543741	1890	NM_001271_intron_27_0_chr15_93536229_f(+)	NM_001271_intron_30_0_chr15_93541852_f(+)	86.577	298	40	0	3159	3456	483	186	6.17e-100	358	TTTCTTTTTTTTTTTTTTTTTGAGATGGAGTCTCGCTCCATCTCCAAGGCTGGAGCACAGTGGTGTGATCTCGGCTCACTGCAAGCTCTGCCTCCTGGGTTCACACCATTCTCCTGCCTCAGCCTCACGAGTGGCTGGGACTACAGGCGCCCACCACCACACCTGGCTAATTTTTTTGTATTTTTAGTAGAGAAGGGGTTTCACTGTGTTAGCCAGTATGGTCTCGATCTCCTGACCTCGTGATCTGCCTGCCTCAGCCTCCCAAAGTGCTAGGATTACAGGTGTGAGCCACCGCGCC	TTTTTTTTTTTTTTTTTTTTTGAGACGGAGTCTCGCTCTGTTGCCCAGGCCGGAGTGCAGTGGCCCGAACTCGGCTCACTGCAAGCTCCGCCTCCCGGGTTCACACCATTCTCCTGCCTCAGCCTCCTAAGTAGCTGGGATTACAGGCGTGTGCCACCACGCCCGGCTAATTTTTTTGTATTTTTAGTAGAGACGGGGTTTCACCATATTAGCCAGGATGGTCTCAATCTCCTGACCTTGTGATCCGCCCGCCTCAGCCTCCCAAAGTGCTGGGATTACAGGCATGAGCCACTGCGCC	chr15:93539387-93539684	chr15:93542037-93542334
CHD6	NM_032221	-	chr20:40141485-40143591	chr20:40127998-40141484	13487	chr20:40143592-40161688	18097	NM_032221_intron_31_0_chr20_40127998_r(-)	NM_032221_intron_33_0_chr20_40143592_r(-)	78.477	302	61	3	8147	8447	14039	13741	2.04e-64	242	GTGGCTCGTGCCTATAATGCCAGCACTTTTGGAGACCAAGGCTGGAGTATTGCTTTGAGCTTAGAATTTCGAGGCCAACCTGGGCAACATGGCAAAACCCCTTCTCTACAAAAAA-TACAAAAATTAGCTGGGTGTGGTGGCTTGTGCCTGTAGTCCCAGCTACTTGCAAGCCTGAGGCTGGAGAATCATTTGAGCCTGGGAAGTGGAGGTTTTAGTGAGGTGAGATCGTTCCACTGCACTTTCCAGCCTGGGTGACAGAGTGAGATCCTGTCTAAAAAAAAAAAAAAAAAAAAAAAGAAAA	GTGGCTCATGACTGTAATCCCAGCACTTTGGGAGGCCCAGGCAGGCAGACTGCTT-GAGCTCAGGAGTTCAAGACCAGCCTGGGCAATATGGCGAAACCCCGTCTCTACAAAAAAATACAAAAATTAGCCGGGCATGGTGGCGCAGGCCTGTGGTCCCCGCTACTTGGGAGGCTGAGGTGGGAGAATTGTTTGAGCCTGGAAGGCAGAGGTTGCAGTGAGCACAGATCATGCCACTGCAC--TCCAACCTGACTGTCAGAGTCAGACCCTGTCTCAAAAACAAACAAACAAACAAACAAAAA	chr20:40133038-40133338	chr20:40147650-40147948
CHD7	NM_017780	+	chr8:61707545-61714152	chr8:61693990-61707544	13555	chr8:61714153-61720775	6623	NM_017780_intron_2_0_chr8_61693990_f(+)	NM_017780_intron_5_0_chr8_61714153_f(+)	78.305	295	46	7	6410	6690	4778	4488	3.89e-60	228	TTTTTTTTTGAAACAGACTC--GCTCTGTTGCCCAGGGTGGAGGGCAGTGGCACGATCTCGGCTCACTGCAACCTC--------AGGTTCAAGCGATTCTACTGCCTCAGCCTCCCTAGTAGCTTGGGTCTACAGGCATGCACCACCACGCCCTGCTAATTTTT---GTGTTTTTAGTAGAGTTGGGGTTTCACCATGTTGGCCAGGTTGGTCTCAAACGCCTATCCTCAAGTGATCCGCCTACCTTGGTCTCGCAAAGTGCTGGGATTACAGGTGTG-ATCACTGCACCCAGCC	TTTTTTTTTGAGACGGAGTCTTGCTCTGTCATCCAGGCTGGAGTGCAGTGGCGCAATCTCGGCTCACTGCAAGCTCTGCCTCGCAGGTTCACGCCATTCTCCTGTCTCAGCCTCCTGAGTAGCT-GGGACTACAGGCCC-CGCCACCATGCCCGGCTAATTTTTTTTGTATTTTTAGTAGAGACGGGGTTTCACCGTGTTAGACAGGATGGTCTCAATCTCCTGACCTCA--TCATCTGCCCACCTCGGCTTCCCAAAGTACTGGGATTACAGGCTTGAACCACTGCGCCCAGCC	chr8:61700399-61700679	chr8:61718640-61718930
CHEK2	NM_001005735	-	chr22:29090020-29091861	chr22:29085204-29090019	4816	chr22:29091862-29092888	1027	NM_001005735_intron_1_0_chr22_29085204_r(-)	NM_001005735_intron_4_0_chr22_29091862_r(-)	79.252	294	40	6	2534	2823	530	254	4.31e-67	248	ATTTATTTATTT-CCTTTTTTGAGATGGAGTCTTGCTTTTGTCTACCAGGCTGGAGTGCAATGGTGTGATCTCAGCTCACTGCAACCTCTACCTCTG-GGTTCAAGTGATTCTCCTGCATCAGCCTCCCAAGTGGCTGGGATTACAGGTGCCTGCCACCAT-CCCAGCT-CATTTTTGTATTTTTAGTAGAGATGGGGTTTCACCATGTTGGTCAGACTGGTCTCGAACTCCTGACCTCAGGTTATCTACCCACCTTGGCCTCCCAAAGTGCTGGGATTCCAGGCATGAGCCAC	ATTCATTCATTCACCTATTCTGAGATGATGTCTGGCCCTTTTGCAC-AGGCTGGAGTGCAGTGGTGCGATCTCAGCTCACTGCAACTTCTGCCTCCCAGGTTCAAGTGATTCTCGTGTCTCAGCCTCCCAAGTAGCTGGGATTACAGACACCCACCACCATGCCCAGCTAAATTTTTGTATTTTTTG----------------CCATGTTGGCCAGGTTGGTCTCAAACTCCTGACCTCAGGTGATCTGCCCACCTCGGCCTCCCAAAGTGCTGGGATTACAGGTGTGAGCCAC	chr22:29087197-29087486	chr22:29092359-29092635
CHEK2	NM_001257387	-	chr22:29090020-29091861	chr22:29085204-29090019	4816	chr22:29091862-29092888	1027	NM_001257387_intron_1_0_chr22_29085204_r(-)	NM_001257387_intron_4_0_chr22_29091862_r(-)	79.252	294	40	6	2534	2823	530	254	4.32e-67	248	ATTTATTTATTT-CCTTTTTTGAGATGGAGTCTTGCTTTTGTCTACCAGGCTGGAGTGCAATGGTGTGATCTCAGCTCACTGCAACCTCTACCTCTG-GGTTCAAGTGATTCTCCTGCATCAGCCTCCCAAGTGGCTGGGATTACAGGTGCCTGCCACCAT-CCCAGCT-CATTTTTGTATTTTTAGTAGAGATGGGGTTTCACCATGTTGGTCAGACTGGTCTCGAACTCCTGACCTCAGGTTATCTACCCACCTTGGCCTCCCAAAGTGCTGGGATTCCAGGCATGAGCCAC	ATTCATTCATTCACCTATTCTGAGATGATGTCTGGCCCTTTTGCAC-AGGCTGGAGTGCAGTGGTGCGATCTCAGCTCACTGCAACTTCTGCCTCCCAGGTTCAAGTGATTCTCGTGTCTCAGCCTCCCAAGTAGCTGGGATTACAGACACCCACCACCATGCCCAGCTAAATTTTTGTATTTTTTG----------------CCATGTTGGCCAGGTTGGTCTCAAACTCCTGACCTCAGGTGATCTGCCCACCTCGGCCTCCCAAAGTGCTGGGATTACAGGTGTGAGCCAC	chr22:29087197-29087486	chr22:29092359-29092635
CHEK2	NM_007194	-	chr22:29090020-29091861	chr22:29085204-29090019	4816	chr22:29091862-29092888	1027	NM_007194_intron_1_0_chr22_29085204_r(-)	NM_007194_intron_4_0_chr22_29091862_r(-)	79.252	294	40	6	2534	2823	530	254	4.33e-67	248	ATTTATTTATTT-CCTTTTTTGAGATGGAGTCTTGCTTTTGTCTACCAGGCTGGAGTGCAATGGTGTGATCTCAGCTCACTGCAACCTCTACCTCTG-GGTTCAAGTGATTCTCCTGCATCAGCCTCCCAAGTGGCTGGGATTACAGGTGCCTGCCACCAT-CCCAGCT-CATTTTTGTATTTTTAGTAGAGATGGGGTTTCACCATGTTGGTCAGACTGGTCTCGAACTCCTGACCTCAGGTTATCTACCCACCTTGGCCTCCCAAAGTGCTGGGATTCCAGGCATGAGCCAC	ATTCATTCATTCACCTATTCTGAGATGATGTCTGGCCCTTTTGCAC-AGGCTGGAGTGCAGTGGTGCGATCTCAGCTCACTGCAACTTCTGCCTCCCAGGTTCAAGTGATTCTCGTGTCTCAGCCTCCCAAGTAGCTGGGATTACAGACACCCACCACCATGCCCAGCTAAATTTTTGTATTTTTTG----------------CCATGTTGGCCAGGTTGGTCTCAAACTCCTGACCTCAGGTGATCTGCCCACCTCGGCCTCCCAAAGTGCTGGGATTACAGGTGTGAGCCAC	chr22:29087197-29087486	chr22:29092359-29092635
CHEK2	NM_145862	-	chr22:29090020-29091861	chr22:29085204-29090019	4816	chr22:29091862-29095825	3964	NM_145862_intron_1_0_chr22_29085204_r(-)	NM_145862_intron_4_0_chr22_29091862_r(-)	74.831	445	90	9	2401	2830	618	181	8.94e-76	277	CTTGATCTCCTGGCCTTAAGGGATCCTCCCGCCTCAGCCTCACAAAGTGCTTGGATAATAGGCACGAGCCACTGTTCCTGGCTAATTTAATATTTTGGAATAA---TTGTAGACATCA-TGAAGAAAATCAATGT----------TTATTTATTTATTTCCTTTTTTGAGATGGAGTCTTGCTTTTGTCTACCAGGCTGGAGTGCAATGGTGTGATCTCAGCTCACTGCAACCTCTACCTCTGGGTTCAAGTGATTCTCCTGCATCAGCCTCCCAAGTGGCTGGGATTACAGGTGCCTGCCACCA-TCCCAGCTCATTTTTGTATTTTTAGTAGAGATGGGGTTTCACCATGTTGGTCAGACTGGTCTCGAACTCCTGACCTCAGGTTATCTACCCACC…	CTTAAACTCTTGGGCTCAAGTGATCCTCCTGCCTTGGCCTCTCAAAGTGCTGGGACTACAGGCGTGAGCCACTATGCCTGGTCTATTTATTTCTTT--AATTCCCTTTCTTACTTTCTCTTAAGCTACACAGTGAGAGCTTTTTCTTTTTTTTTTTTTTTTTTTTTTGAGATGGAGTCTCACTCT-GTCC-CCAGGCTGGAGCACAGTGGCATGATCTCAGCACACTGCAACCTCCACCTCCCAGTTCAAGTGATTCTCCTGCCTCAGCCTCCCGAGTAGCTGGGACTACAGGCACGCAACACTACACCCAGCTAATTTTTGTATTTTTAGTAGAGATGGGGTTTCACTATGTTGGTCAGGATGGTTTTGATCTCTTGACCTC--GTGATCCGCCC-GC…	chr22:29087190-29087619	chr22:29095208-29095645
CHEK2	NM_001005735	-	chr22:29095826-29121355	chr22:29092976-29095825	2850	chr22:29121356-29126407	5052	NM_001005735_intron_5_0_chr22_29092976_r(-)	NM_001005735_intron_12_0_chr22_29121356_r(-)	82.201	309	47	6	178	481	1157	852	8.32e-80	289	GCGAGGCGCGGTGGTTCATGCCCATAATCCCAGCATTTTGGGAGGCCAAG-CGGGCGGATCACGAGGTCAAGAGATCAAAACCATCCTGACCAACATAGTGAAACCCCATCTCTACTAAAAATACA-AAAATTAGCTGGGTGTAGTGTTGCGTGCCTGTAGTCCCAGCTACTCGGGAGGCTGAGGCAGGAGAATCACTTGAA--CTGGGAGGTGGAGGTTGCAGTGTGCTGAGATCATGCCACTGTGCTCCAGCCTGGG-GACAGAGTGAGACTCCATCTCAAAAAAAAAAAAAAAAAAAAAAGAAAAA	GCCAGGCGCGGTGGCTCACATCTGTATTCCCAGCACTTTGGGAGGCCGAGGCGGGCG-ATCACGAGGTCAGGAGATGGAGACCATCCTGGCTAACACGGTGAAACCCCGTCTCTACTAAAAATACAAAAAATTAGCCGGGCGAGGTGGCGGGCGCCTGTAGTCCCAGCTACTCGGGAGGCTGAGGCAAGAGAATGGCGTGAACCCCAGGGGGCAGACCCTGCAGTGAGCCGAGATCACGCCACTGCACTCCAGCCTGGGCGAC--AGCGAGACTCCATCTCAAAAAAAAAAAAAAAAAAAAAAAAAGAA	chr22:29095345-29095648	chr22:29125251-29125556
CHEK2	NM_001257387	-	chr22:29095826-29121355	chr22:29092976-29095825	2850	chr22:29121356-29130390	9035	NM_001257387_intron_5_0_chr22_29092976_r(-)	NM_001257387_intron_13_0_chr22_29121356_r(-)	74.125	657	138	11	177	823	3827	3193	2.23e-112	398	GGCGAGGCGCGGTGGTTCATGCCCATAATCCCAGCATTTTGGGAGGCCAAG-CGGGCGGATCAC--GAGGTCAAGAGATCAAAACCATCCTGACCAACATAGTGAAACCCCATCTCTACTAAAAATACAAAAATTAGCTGGGTGTAGTGTTGCGT--GCCTGTAGTCCCAGCTACTCGGGAGGCTGAGGCAGGAGAATCACTTG-AACTGGGAGGTGGAGGTTGCAGTGTGCTGAGATCATGCCACTGTGCTCCAGCCTGGGGACAGAGTGAGACTCCATCTCAAAAAAAAAAAAAAAAAAAAAAGAAAAAGCTCTCACTGTGTAGCTTAAGAGAAAGTAAGAAAGGGAATTAAAGAAATAAATAGACCAGGCATAGTGGCTCACGCCTGTAGTCCCAG…	GGCCAGCCACGGTGGCTCATGCCTGTAATCCCAGCACTTTGGGAGGCCGAGGCGGGTGGATCACCCGAGGGCAGGAGTTCGAGACCAGCCTGGCCAACATGGTGAAACCCCATCTCTACTAAAAATACAAAAATTAGCCAGGCATGGTG--GCATAAGCATGTAATCCCAGCTACTTGGGAGGCTGAGGCAGGAGAATCGCTTGAAACCGGGAGGAGGAGGTTGCGGTGAGCCGAGATCATGACATTGCAATCCAGCCTGGTGACAGAGCAAGGCTCCGTCTCAATAAATAAATAAATAAAA------------CTTAAAATGAA---TAAAGGACCTTAATTAA--ACATAAGAGCTAAAACTAGGCCAGGCACTGTGGCTTATGCCTGTAATCCTAA…	chr22:29095003-29095649	chr22:29126564-29127198
CHEK2	NM_007194	-	chr22:29095826-29121355	chr22:29092976-29095825	2850	chr22:29121356-29130390	9035	NM_007194_intron_5_0_chr22_29092976_r(-)	NM_007194_intron_12_0_chr22_29121356_r(-)	74.125	657	138	11	177	823	3827	3193	2.23e-112	398	GGCGAGGCGCGGTGGTTCATGCCCATAATCCCAGCATTTTGGGAGGCCAAG-CGGGCGGATCAC--GAGGTCAAGAGATCAAAACCATCCTGACCAACATAGTGAAACCCCATCTCTACTAAAAATACAAAAATTAGCTGGGTGTAGTGTTGCGT--GCCTGTAGTCCCAGCTACTCGGGAGGCTGAGGCAGGAGAATCACTTG-AACTGGGAGGTGGAGGTTGCAGTGTGCTGAGATCATGCCACTGTGCTCCAGCCTGGGGACAGAGTGAGACTCCATCTCAAAAAAAAAAAAAAAAAAAAAAGAAAAAGCTCTCACTGTGTAGCTTAAGAGAAAGTAAGAAAGGGAATTAAAGAAATAAATAGACCAGGCATAGTGGCTCACGCCTGTAGTCCCAG…	GGCCAGCCACGGTGGCTCATGCCTGTAATCCCAGCACTTTGGGAGGCCGAGGCGGGTGGATCACCCGAGGGCAGGAGTTCGAGACCAGCCTGGCCAACATGGTGAAACCCCATCTCTACTAAAAATACAAAAATTAGCCAGGCATGGTG--GCATAAGCATGTAATCCCAGCTACTTGGGAGGCTGAGGCAGGAGAATCGCTTGAAACCGGGAGGAGGAGGTTGCGGTGAGCCGAGATCATGACATTGCAATCCAGCCTGGTGACAGAGCAAGGCTCCGTCTCAATAAATAAATAAATAAAA------------CTTAAAATGAA---TAAAGGACCTTAATTAA--ACATAAGAGCTAAAACTAGGCCAGGCACTGTGGCTTATGCCTGTAATCCTAA…	chr22:29095003-29095649	chr22:29126564-29127198
CHEK2	NM_145862	-	chr22:29095826-29121355	chr22:29091862-29095825	3964	chr22:29121356-29130390	9035	NM_145862_intron_4_0_chr22_29091862_r(-)	NM_145862_intron_11_0_chr22_29121356_r(-)	74.125	657	138	11	177	823	3827	3193	3.12e-112	398	GGCGAGGCGCGGTGGTTCATGCCCATAATCCCAGCATTTTGGGAGGCCAAG-CGGGCGGATCAC--GAGGTCAAGAGATCAAAACCATCCTGACCAACATAGTGAAACCCCATCTCTACTAAAAATACAAAAATTAGCTGGGTGTAGTGTTGCGT--GCCTGTAGTCCCAGCTACTCGGGAGGCTGAGGCAGGAGAATCACTTG-AACTGGGAGGTGGAGGTTGCAGTGTGCTGAGATCATGCCACTGTGCTCCAGCCTGGGGACAGAGTGAGACTCCATCTCAAAAAAAAAAAAAAAAAAAAAAGAAAAAGCTCTCACTGTGTAGCTTAAGAGAAAGTAAGAAAGGGAATTAAAGAAATAAATAGACCAGGCATAGTGGCTCACGCCTGTAGTCCCAG…	GGCCAGCCACGGTGGCTCATGCCTGTAATCCCAGCACTTTGGGAGGCCGAGGCGGGTGGATCACCCGAGGGCAGGAGTTCGAGACCAGCCTGGCCAACATGGTGAAACCCCATCTCTACTAAAAATACAAAAATTAGCCAGGCATGGTG--GCATAAGCATGTAATCCCAGCTACTTGGGAGGCTGAGGCAGGAGAATCGCTTGAAACCGGGAGGAGGAGGTTGCGGTGAGCCGAGATCATGACATTGCAATCCAGCCTGGTGACAGAGCAAGGCTCCGTCTCAATAAATAAATAAATAAAA------------CTTAAAATGAA---TAAAGGACCTTAATTAA--ACATAAGAGCTAAAACTAGGCCAGGCACTGTGGCTTATGCCTGTAATCCTAA…	chr22:29095003-29095649	chr22:29126564-29127198
CHEK2	NM_001005735	-	chr22:29095826-29130715	chr22:29092976-29095825	2850	chr22:29130716-29137756	7041	NM_001005735_intron_5_0_chr22_29092976_r(-)	NM_001005735_intron_14_0_chr22_29130716_r(-)	83.793	290	45	2	174	461	1851	1562	3.78e-84	304	ACTGGCGAGGCGCGGTGGTTCATGCCCATAATCCCAGCATTTTGGGAGGCCAAG-CGGGCGGATCACGAGGTCAAGAGATCAAAACCATCCTGACCAACATAGTGAAACCCCATCTCTACTAAAAATACAAAAATTAGCTGGGTGTAGTGTTGCGTGCCTGTAGTCCCAGCTACTCGGGAGGCTGAGGCAGGAGAATCACTTGAA-CTGGGAGGTGGAGGTTGCAGTGTGCTGAGATCATGCCACTGTGCTCCAGCCTGGGGACAGAGTGAGACTCCATCTCAAAAAAAA	ACTGGCCATGTACAGTGGCTCACGCCTGTAATCTCAGCACTTTGGGAGGCCAAGGCGGGCGGATCACAAGGTCAGGAGATGGAGACCATCCTGGTCGACATGGTGAAACCCCAACTCTACTAAAAATACGAAACTTAGCTGGGCATGGTGGCGCGTGCCTGTAGTCCCAGCTACTCGGGAGGCTGAGGCAGGCGAATCGCTTGAACCAGGGAGTCGGAGGTTGCAGTGAGCCGAGATCGCACCACTGCACTCCAGCCTGGTGACAAAGCGAGACTCTGTCTCAAAAAAAA	chr22:29095365-29095652	chr22:29135906-29136195
CHEK2	NM_001257387	-	chr22:29095826-29130715	chr22:29092976-29095825	2850	chr22:29130716-29137756	7041	NM_001257387_intron_5_0_chr22_29092976_r(-)	NM_001257387_intron_14_0_chr22_29130716_r(-)	83.793	290	45	2	174	461	1851	1562	3.78e-84	304	ACTGGCGAGGCGCGGTGGTTCATGCCCATAATCCCAGCATTTTGGGAGGCCAAG-CGGGCGGATCACGAGGTCAAGAGATCAAAACCATCCTGACCAACATAGTGAAACCCCATCTCTACTAAAAATACAAAAATTAGCTGGGTGTAGTGTTGCGTGCCTGTAGTCCCAGCTACTCGGGAGGCTGAGGCAGGAGAATCACTTGAA-CTGGGAGGTGGAGGTTGCAGTGTGCTGAGATCATGCCACTGTGCTCCAGCCTGGGGACAGAGTGAGACTCCATCTCAAAAAAAA	ACTGGCCATGTACAGTGGCTCACGCCTGTAATCTCAGCACTTTGGGAGGCCAAGGCGGGCGGATCACAAGGTCAGGAGATGGAGACCATCCTGGTCGACATGGTGAAACCCCAACTCTACTAAAAATACGAAACTTAGCTGGGCATGGTGGCGCGTGCCTGTAGTCCCAGCTACTCGGGAGGCTGAGGCAGGCGAATCGCTTGAACCAGGGAGTCGGAGGTTGCAGTGAGCCGAGATCGCACCACTGCACTCCAGCCTGGTGACAAAGCGAGACTCTGTCTCAAAAAAAA	chr22:29095365-29095652	chr22:29135906-29136195
CHEK2	NM_007194	-	chr22:29095826-29130715	chr22:29092976-29095825	2850	chr22:29130716-29137756	7041	NM_007194_intron_5_0_chr22_29092976_r(-)	NM_007194_intron_13_0_chr22_29130716_r(-)	83.793	290	45	2	174	461	1851	1562	3.79e-84	304	ACTGGCGAGGCGCGGTGGTTCATGCCCATAATCCCAGCATTTTGGGAGGCCAAG-CGGGCGGATCACGAGGTCAAGAGATCAAAACCATCCTGACCAACATAGTGAAACCCCATCTCTACTAAAAATACAAAAATTAGCTGGGTGTAGTGTTGCGTGCCTGTAGTCCCAGCTACTCGGGAGGCTGAGGCAGGAGAATCACTTGAA-CTGGGAGGTGGAGGTTGCAGTGTGCTGAGATCATGCCACTGTGCTCCAGCCTGGGGACAGAGTGAGACTCCATCTCAAAAAAAA	ACTGGCCATGTACAGTGGCTCACGCCTGTAATCTCAGCACTTTGGGAGGCCAAGGCGGGCGGATCACAAGGTCAGGAGATGGAGACCATCCTGGTCGACATGGTGAAACCCCAACTCTACTAAAAATACGAAACTTAGCTGGGCATGGTGGCGCGTGCCTGTAGTCCCAGCTACTCGGGAGGCTGAGGCAGGCGAATCGCTTGAACCAGGGAGTCGGAGGTTGCAGTGAGCCGAGATCGCACCACTGCACTCCAGCCTGGTGACAAAGCGAGACTCTGTCTCAAAAAAAA	chr22:29095365-29095652	chr22:29135906-29136195
CHEK2	NM_145862	-	chr22:29095826-29130715	chr22:29091862-29095825	3964	chr22:29130716-29137756	7041	NM_145862_intron_4_0_chr22_29091862_r(-)	NM_145862_intron_12_0_chr22_29130716_r(-)	83.793	290	45	2	174	461	1851	1562	5.29e-84	304	ACTGGCGAGGCGCGGTGGTTCATGCCCATAATCCCAGCATTTTGGGAGGCCAAG-CGGGCGGATCACGAGGTCAAGAGATCAAAACCATCCTGACCAACATAGTGAAACCCCATCTCTACTAAAAATACAAAAATTAGCTGGGTGTAGTGTTGCGTGCCTGTAGTCCCAGCTACTCGGGAGGCTGAGGCAGGAGAATCACTTGAA-CTGGGAGGTGGAGGTTGCAGTGTGCTGAGATCATGCCACTGTGCTCCAGCCTGGGGACAGAGTGAGACTCCATCTCAAAAAAAA	ACTGGCCATGTACAGTGGCTCACGCCTGTAATCTCAGCACTTTGGGAGGCCAAGGCGGGCGGATCACAAGGTCAGGAGATGGAGACCATCCTGGTCGACATGGTGAAACCCCAACTCTACTAAAAATACGAAACTTAGCTGGGCATGGTGGCGCGTGCCTGTAGTCCCAGCTACTCGGGAGGCTGAGGCAGGCGAATCGCTTGAACCAGGGAGTCGGAGGTTGCAGTGAGCCGAGATCGCACCACTGCACTCCAGCCTGGTGACAAAGCGAGACTCTGTCTCAAAAAAAA	chr22:29095365-29095652	chr22:29135906-29136195
CLASP1	NM_001142273	-	chr2:122260743-122287901	chr2:122227537-122260742	33206	chr2:122287902-122363276	75375	NM_001142273_intron_30_0_chr2_122227537_r(-)	NM_001142273_intron_36_0_chr2_122287902_r(-)	77.049	549	103	7	7881	8416	49966	49428	6.93e-115	412	CAGTGGTGCCATCTCGGCTCACT-GCAATCTCTGCCTCCTGGGTTCATGCCATTCAGCTGCCTCAGCCTCCTGAGTAGCTGAGAGTACAGGCACCTGCCACCACGCCCAGCTAATTTGTTTGTATTTTTAGTAGAGATGGAGTTTCACTGTGTTAGCCAGGATGGTCTCTATCTCCTGACCTTGTGATCCGCCCGCCTCGGCCTCCCAAAGTGTTGGGATTACAGACGTGAGCCTCCGTGCC--CGGCCTA--------TTTATTTATTTATTTTTTAGATGGAGTCTTGCTCTGTCACCCAGGCTGGAGTGCAGTGGTGCGATCTTGGCTCGCTGTTACCTCCGCCTCCCAGGTTCAAGTGATTCTTCTGCCTCAGTCTCCCGAGTAGCTGAGACTAC…	CAGTGATGCAATCTTGGCTCACTTGCAACCTCTGCCTCCTGGGTTCAAGCGATTATCCTGCCTCAGCCTCCTGAGTAGCTAGGATTACAGGCATGTGCCACCACGCCCAGTTAATTTTTTTGTATTTTTAGTAGAGATGGGGTTTCACCATGTTGGTCAGGCTGG-----AACTCCTGACCTCGTGATCCACCCACCTTGGTCTCCCAAAGTGCTGAAATTACAGGTGTGAGCCACGGCGCCTGCCCCCTACCCACCGCTTTTTTTTTTTTTTTTTTTTTT----TTTTTTTTTTTGAGACAGGCTGGAATGCAGTGGCATGATCTCAGCTCACTGTCACCTCTGCCTCCCAGGTTCAAGCAAATTCTCGGCCTCAGCCTTCCAAGTAGCTGGAATTAC…	chr2:122252327-122252862	chr2:122313311-122313849
CLASP1	NM_001142274	-	chr2:122260743-122287901	chr2:122227537-122260742	33206	chr2:122287902-122363276	75375	NM_001142274_intron_29_0_chr2_122227537_r(-)	NM_001142274_intron_35_0_chr2_122287902_r(-)	77.049	549	103	7	7881	8416	49966	49428	6.93e-115	412	CAGTGGTGCCATCTCGGCTCACT-GCAATCTCTGCCTCCTGGGTTCATGCCATTCAGCTGCCTCAGCCTCCTGAGTAGCTGAGAGTACAGGCACCTGCCACCACGCCCAGCTAATTTGTTTGTATTTTTAGTAGAGATGGAGTTTCACTGTGTTAGCCAGGATGGTCTCTATCTCCTGACCTTGTGATCCGCCCGCCTCGGCCTCCCAAAGTGTTGGGATTACAGACGTGAGCCTCCGTGCC--CGGCCTA--------TTTATTTATTTATTTTTTAGATGGAGTCTTGCTCTGTCACCCAGGCTGGAGTGCAGTGGTGCGATCTTGGCTCGCTGTTACCTCCGCCTCCCAGGTTCAAGTGATTCTTCTGCCTCAGTCTCCCGAGTAGCTGAGACTAC…	CAGTGATGCAATCTTGGCTCACTTGCAACCTCTGCCTCCTGGGTTCAAGCGATTATCCTGCCTCAGCCTCCTGAGTAGCTAGGATTACAGGCATGTGCCACCACGCCCAGTTAATTTTTTTGTATTTTTAGTAGAGATGGGGTTTCACCATGTTGGTCAGGCTGG-----AACTCCTGACCTCGTGATCCACCCACCTTGGTCTCCCAAAGTGCTGAAATTACAGGTGTGAGCCACGGCGCCTGCCCCCTACCCACCGCTTTTTTTTTTTTTTTTTTTTTT----TTTTTTTTTTTGAGACAGGCTGGAATGCAGTGGCATGATCTCAGCTCACTGTCACCTCTGCCTCCCAGGTTCAAGCAAATTCTCGGCCTCAGCCTTCCAAGTAGCTGGAATTAC…	chr2:122252327-122252862	chr2:122313311-122313849
CLASP1	NM_001207051	-	chr2:122260743-122287901	chr2:122227537-122260742	33206	chr2:122287902-122363276	75375	NM_001207051_intron_29_0_chr2_122227537_r(-)	NM_001207051_intron_35_0_chr2_122287902_r(-)	77.049	549	103	7	7881	8416	49966	49428	6.93e-115	412	CAGTGGTGCCATCTCGGCTCACT-GCAATCTCTGCCTCCTGGGTTCATGCCATTCAGCTGCCTCAGCCTCCTGAGTAGCTGAGAGTACAGGCACCTGCCACCACGCCCAGCTAATTTGTTTGTATTTTTAGTAGAGATGGAGTTTCACTGTGTTAGCCAGGATGGTCTCTATCTCCTGACCTTGTGATCCGCCCGCCTCGGCCTCCCAAAGTGTTGGGATTACAGACGTGAGCCTCCGTGCC--CGGCCTA--------TTTATTTATTTATTTTTTAGATGGAGTCTTGCTCTGTCACCCAGGCTGGAGTGCAGTGGTGCGATCTTGGCTCGCTGTTACCTCCGCCTCCCAGGTTCAAGTGATTCTTCTGCCTCAGTCTCCCGAGTAGCTGAGACTAC…	CAGTGATGCAATCTTGGCTCACTTGCAACCTCTGCCTCCTGGGTTCAAGCGATTATCCTGCCTCAGCCTCCTGAGTAGCTAGGATTACAGGCATGTGCCACCACGCCCAGTTAATTTTTTTGTATTTTTAGTAGAGATGGGGTTTCACCATGTTGGTCAGGCTGG-----AACTCCTGACCTCGTGATCCACCCACCTTGGTCTCCCAAAGTGCTGAAATTACAGGTGTGAGCCACGGCGCCTGCCCCCTACCCACCGCTTTTTTTTTTTTTTTTTTTTTT----TTTTTTTTTTTGAGACAGGCTGGAATGCAGTGGCATGATCTCAGCTCACTGTCACCTCTGCCTCCCAGGTTCAAGCAAATTCTCGGCCTCAGCCTTCCAAGTAGCTGGAATTAC…	chr2:122252327-122252862	chr2:122313311-122313849
CLASP1	NM_015282	-	chr2:122260743-122287901	chr2:122227537-122260742	33206	chr2:122287902-122363276	75375	NM_015282_intron_30_0_chr2_122227537_r(-)	NM_015282_intron_36_0_chr2_122287902_r(-)	77.049	549	103	7	7881	8416	49966	49428	6.93e-115	412	CAGTGGTGCCATCTCGGCTCACT-GCAATCTCTGCCTCCTGGGTTCATGCCATTCAGCTGCCTCAGCCTCCTGAGTAGCTGAGAGTACAGGCACCTGCCACCACGCCCAGCTAATTTGTTTGTATTTTTAGTAGAGATGGAGTTTCACTGTGTTAGCCAGGATGGTCTCTATCTCCTGACCTTGTGATCCGCCCGCCTCGGCCTCCCAAAGTGTTGGGATTACAGACGTGAGCCTCCGTGCC--CGGCCTA--------TTTATTTATTTATTTTTTAGATGGAGTCTTGCTCTGTCACCCAGGCTGGAGTGCAGTGGTGCGATCTTGGCTCGCTGTTACCTCCGCCTCCCAGGTTCAAGTGATTCTTCTGCCTCAGTCTCCCGAGTAGCTGAGACTAC…	CAGTGATGCAATCTTGGCTCACTTGCAACCTCTGCCTCCTGGGTTCAAGCGATTATCCTGCCTCAGCCTCCTGAGTAGCTAGGATTACAGGCATGTGCCACCACGCCCAGTTAATTTTTTTGTATTTTTAGTAGAGATGGGGTTTCACCATGTTGGTCAGGCTGG-----AACTCCTGACCTCGTGATCCACCCACCTTGGTCTCCCAAAGTGCTGAAATTACAGGTGTGAGCCACGGCGCCTGCCCCCTACCCACCGCTTTTTTTTTTTTTTTTTTTTTT----TTTTTTTTTTTGAGACAGGCTGGAATGCAGTGGCATGATCTCAGCTCACTGTCACCTCTGCCTCCCAGGTTCAAGCAAATTCTCGGCCTCAGCCTTCCAAGTAGCTGGAATTAC…	chr2:122252327-122252862	chr2:122313311-122313849
CLASP1	NM_001142273	-	chr2:122273241-122287901	chr2:122260811-122273240	12430	chr2:122287902-122363276	75375	NM_001142273_intron_31_0_chr2_122260811_r(-)	NM_001142273_intron_36_0_chr2_122287902_r(-)	86.207	290	36	3	11416	11705	14832	14547	1.99e-91	333	TTTCTTTTTTTTTTTTTGAGACGGAGTTTCGCTCTTGTTGCCCAGGCTGGAGTGCAGTGGCACGGTCTCGGCTCATTGCAGCCTCTGTCTCCCGGGTTCAAGCAATTCTCCTGCCTCAGCCTCCCTAGCAGCTGGGATTACAGGCACCCACCACCACACCCAGCTAATTTTTTGTATTTTTAGTAGAGATGGGATTTCACTATGTTGGCCAGGCTGGTCTCAAACTCCTGACCTCAGGCGATCCACCTGCTTCAGCCTCCCAAAGTGCTGGGATTACAGTAATGAGCCAC	TTTTTTTTTTTTTTTTTGAGATGGAGTCTCGCTCT-GTTGCCCAGGCTGGAGAGCAATGGTGCAATCTCGGCTCACTGCAACCTCCGCCTCCCGGGTTCAAGCGATTCTCCTGCCTCAGCCTGCCAAGCAGCTGGGACTACAGGCGTGCACCACCACGCCCAGCTAAT-TTTTGTATTTTTAGTGGAGACGGGGTTTCACCATGTTGGCCAGGGTGGTCTCCATCTCCTGACCTC--GTGATCCGCCCGCTTCGGCCTCCCAAACTGCTGGGATTACAGGTGTGAGCCAC	chr2:122261536-122261825	chr2:122348445-122348730
CLASP1	NM_001142274	-	chr2:122273241-122287901	chr2:122260811-122273240	12430	chr2:122287902-122363276	75375	NM_001142274_intron_30_0_chr2_122260811_r(-)	NM_001142274_intron_35_0_chr2_122287902_r(-)	86.207	290	36	3	11416	11705	14832	14547	1.99e-91	333	TTTCTTTTTTTTTTTTTGAGACGGAGTTTCGCTCTTGTTGCCCAGGCTGGAGTGCAGTGGCACGGTCTCGGCTCATTGCAGCCTCTGTCTCCCGGGTTCAAGCAATTCTCCTGCCTCAGCCTCCCTAGCAGCTGGGATTACAGGCACCCACCACCACACCCAGCTAATTTTTTGTATTTTTAGTAGAGATGGGATTTCACTATGTTGGCCAGGCTGGTCTCAAACTCCTGACCTCAGGCGATCCACCTGCTTCAGCCTCCCAAAGTGCTGGGATTACAGTAATGAGCCAC	TTTTTTTTTTTTTTTTTGAGATGGAGTCTCGCTCT-GTTGCCCAGGCTGGAGAGCAATGGTGCAATCTCGGCTCACTGCAACCTCCGCCTCCCGGGTTCAAGCGATTCTCCTGCCTCAGCCTGCCAAGCAGCTGGGACTACAGGCGTGCACCACCACGCCCAGCTAAT-TTTTGTATTTTTAGTGGAGACGGGGTTTCACCATGTTGGCCAGGGTGGTCTCCATCTCCTGACCTC--GTGATCCGCCCGCTTCGGCCTCCCAAACTGCTGGGATTACAGGTGTGAGCCAC	chr2:122261536-122261825	chr2:122348445-122348730
CLASP1	NM_001207051	-	chr2:122273241-122287901	chr2:122260811-122273240	12430	chr2:122287902-122363276	75375	NM_001207051_intron_30_0_chr2_122260811_r(-)	NM_001207051_intron_35_0_chr2_122287902_r(-)	86.207	290	36	3	11416	11705	14832	14547	1.99e-91	333	TTTCTTTTTTTTTTTTTGAGACGGAGTTTCGCTCTTGTTGCCCAGGCTGGAGTGCAGTGGCACGGTCTCGGCTCATTGCAGCCTCTGTCTCCCGGGTTCAAGCAATTCTCCTGCCTCAGCCTCCCTAGCAGCTGGGATTACAGGCACCCACCACCACACCCAGCTAATTTTTTGTATTTTTAGTAGAGATGGGATTTCACTATGTTGGCCAGGCTGGTCTCAAACTCCTGACCTCAGGCGATCCACCTGCTTCAGCCTCCCAAAGTGCTGGGATTACAGTAATGAGCCAC	TTTTTTTTTTTTTTTTTGAGATGGAGTCTCGCTCT-GTTGCCCAGGCTGGAGAGCAATGGTGCAATCTCGGCTCACTGCAACCTCCGCCTCCCGGGTTCAAGCGATTCTCCTGCCTCAGCCTGCCAAGCAGCTGGGACTACAGGCGTGCACCACCACGCCCAGCTAAT-TTTTGTATTTTTAGTGGAGACGGGGTTTCACCATGTTGGCCAGGGTGGTCTCCATCTCCTGACCTC--GTGATCCGCCCGCTTCGGCCTCCCAAACTGCTGGGATTACAGGTGTGAGCCAC	chr2:122261536-122261825	chr2:122348445-122348730
CLASP1	NM_015282	-	chr2:122273241-122287901	chr2:122260811-122273240	12430	chr2:122287902-122363276	75375	NM_015282_intron_31_0_chr2_122260811_r(-)	NM_015282_intron_36_0_chr2_122287902_r(-)	86.207	290	36	3	11416	11705	14832	14547	1.99e-91	333	TTTCTTTTTTTTTTTTTGAGACGGAGTTTCGCTCTTGTTGCCCAGGCTGGAGTGCAGTGGCACGGTCTCGGCTCATTGCAGCCTCTGTCTCCCGGGTTCAAGCAATTCTCCTGCCTCAGCCTCCCTAGCAGCTGGGATTACAGGCACCCACCACCACACCCAGCTAATTTTTTGTATTTTTAGTAGAGATGGGATTTCACTATGTTGGCCAGGCTGGTCTCAAACTCCTGACCTCAGGCGATCCACCTGCTTCAGCCTCCCAAAGTGCTGGGATTACAGTAATGAGCCAC	TTTTTTTTTTTTTTTTTGAGATGGAGTCTCGCTCT-GTTGCCCAGGCTGGAGAGCAATGGTGCAATCTCGGCTCACTGCAACCTCCGCCTCCCGGGTTCAAGCGATTCTCCTGCCTCAGCCTGCCAAGCAGCTGGGACTACAGGCGTGCACCACCACGCCCAGCTAAT-TTTTGTATTTTTAGTGGAGACGGGGTTTCACCATGTTGGCCAGGGTGGTCTCCATCTCCTGACCTC--GTGATCCGCCCGCTTCGGCCTCCCAAACTGCTGGGATTACAGGTGTGAGCCAC	chr2:122261536-122261825	chr2:122348445-122348730
CLASP2	NM_001207044	-	chr3:33633887-33686395	chr3:33626413-33633886	7474	chr3:33686396-33700465	14070	NM_001207044_intron_17_0_chr3_33626413_r(-)	NM_001207044_intron_31_0_chr3_33686396_r(-)	89.384	292	28	3	4972	5261	11221	10931	5.77e-105	376	GGCCGGGTGCGGTGGCTCACGCCTGTAATCCCAGCACTTTGGGAGGCCGAGGCAGGCGGATCATGAAGTCAGGAGATCGAGACCATC-TGGCTAACACGATGAAACCCTGTCTCTACTAAAAATACAAAAAATTAGCTGGGCGTGGTGGCGGGTGCCTGTAGTCCCAGCTACACAGGAGGCTGAGGCAGGAGAATGGCGTGAACCTGGGTGGCAGAGCGTGCAGTGAGCCAAGATCACACCACTGCACTCCAGCCTGGGCGACAGAGCAAGACTCCGACT-CAAAAAAAAAA	GGCCGGGCGCGGTGGCTCACGCCTGTAATCCCAGCACTTTGGGAGGCCGAGGCAGGTGGGTGACGAGGTCAGGAGATTGAGACCATCCTGGCTAACACGGTGAAACCCA-TCTCTACTAAAAATACAAAAAATTAGCCAGGCGTGGTGGTGGGCGCCTGTAGCCCCAGCTACTCAGGAGGCTGAGGCAGGAGAATGGCGTGAACCTGGGAGGTGGAGGTTGCAGTGAGCTGAGATCGCACCACTGCATTCCAGCCTGGGCAACAGAGCGAGATTCCGTCTGCAAAAAAAAAA	chr3:33628626-33628915	chr3:33689245-33689535
CLASP2	NM_015097	-	chr3:33633887-33686395	chr3:33626413-33633886	7474	chr3:33686396-33704936	18541	NM_015097_intron_17_0_chr3_33626413_r(-)	NM_015097_intron_31_0_chr3_33686396_r(-)	89.384	292	28	3	4972	5261	15692	15402	7.92e-105	376	GGCCGGGTGCGGTGGCTCACGCCTGTAATCCCAGCACTTTGGGAGGCCGAGGCAGGCGGATCATGAAGTCAGGAGATCGAGACCATC-TGGCTAACACGATGAAACCCTGTCTCTACTAAAAATACAAAAAATTAGCTGGGCGTGGTGGCGGGTGCCTGTAGTCCCAGCTACACAGGAGGCTGAGGCAGGAGAATGGCGTGAACCTGGGTGGCAGAGCGTGCAGTGAGCCAAGATCACACCACTGCACTCCAGCCTGGGCGACAGAGCAAGACTCCGACT-CAAAAAAAAAA	GGCCGGGCGCGGTGGCTCACGCCTGTAATCCCAGCACTTTGGGAGGCCGAGGCAGGTGGGTGACGAGGTCAGGAGATTGAGACCATCCTGGCTAACACGGTGAAACCCA-TCTCTACTAAAAATACAAAAAATTAGCCAGGCGTGGTGGTGGGCGCCTGTAGCCCCAGCTACTCAGGAGGCTGAGGCAGGAGAATGGCGTGAACCTGGGAGGTGGAGGTTGCAGTGAGCTGAGATCGCACCACTGCATTCCAGCCTGGGCAACAGAGCGAGATTCCGTCTGCAAAAAAAAAA	chr3:33628626-33628915	chr3:33689245-33689535
CLASP2	NM_001207044	-	chr3:33661095-33686395	chr3:33653564-33661094	7531	chr3:33686396-33700465	14070	NM_001207044_intron_26_0_chr3_33653564_r(-)	NM_001207044_intron_31_0_chr3_33686396_r(-)	82.492	297	50	2	1356	1651	7873	7578	1.56e-80	295	GGCCGGGCGCGGCAGCTCACACCTGTAATCCCAGCACTTTGGGAGGCCAAGGCAGGCGGATCAACTGAGGTCAGTAGTTCGAGACCAGCCCGACCAACATGAAGAAACCCAGTCTCTACTAAAAATACAAAA-TTAGCCAGGCATGGTGGCGCATGCCTGTAATCCCAGCCGCTCGGGAAGCTGAGGCAGGAGAATCACTTGAATCCGGGAGGCAGAGGTTGTTGTGAGCCGAGATTGCACCGTTGCACTCCAGCCTGGGCAACAAGAGTGAAACTCCATCTCAAAAAAAAAAAAAA	GGCTGGGCGTAGTGGTTCACATCTGTAATCCCAGCACTTTGGGAGGCCAAGGCAGGTGGATCATTTGAGGCCAGCAGTTTGAGACCAGCCTGGCCAACATGGTGAAACCTCATCTCTACAAAAAACACAAAAATTAGCCAGGCATGGTGGCGCATGCCTGTAATCCCAGCTACTTGAGAGGCTGAGGCAGGAGACTCCCTTGAACCCAGGAAGTGGAGGCTGCAGTGAGCCAAGATCGTGCCACTGCACTTCAGCCTGGGCAAC-AGAGCGAGATCCTGTCTCAAAAAAAAAAAAAA	chr3:33659444-33659739	chr3:33692593-33692888
CLASP2	NM_015097	-	chr3:33661095-33686395	chr3:33653564-33661094	7531	chr3:33686396-33704936	18541	NM_015097_intron_26_0_chr3_33653564_r(-)	NM_015097_intron_31_0_chr3_33686396_r(-)	82.492	297	50	2	1356	1651	12344	12049	2.14e-80	295	GGCCGGGCGCGGCAGCTCACACCTGTAATCCCAGCACTTTGGGAGGCCAAGGCAGGCGGATCAACTGAGGTCAGTAGTTCGAGACCAGCCCGACCAACATGAAGAAACCCAGTCTCTACTAAAAATACAAAA-TTAGCCAGGCATGGTGGCGCATGCCTGTAATCCCAGCCGCTCGGGAAGCTGAGGCAGGAGAATCACTTGAATCCGGGAGGCAGAGGTTGTTGTGAGCCGAGATTGCACCGTTGCACTCCAGCCTGGGCAACAAGAGTGAAACTCCATCTCAAAAAAAAAAAAAA	GGCTGGGCGTAGTGGTTCACATCTGTAATCCCAGCACTTTGGGAGGCCAAGGCAGGTGGATCATTTGAGGCCAGCAGTTTGAGACCAGCCTGGCCAACATGGTGAAACCTCATCTCTACAAAAAACACAAAAATTAGCCAGGCATGGTGGCGCATGCCTGTAATCCCAGCTACTTGAGAGGCTGAGGCAGGAGACTCCCTTGAACCCAGGAAGTGGAGGCTGCAGTGAGCCAAGATCGTGCCACTGCACTTCAGCCTGGGCAAC-AGAGCGAGATCCTGTCTCAAAAAAAAAAAAAA	chr3:33659444-33659739	chr3:33692593-33692888
CLASP2	NM_001207044	-	chr3:33725851-33731424	:NA-NA	NA	:NA-NA	NA	NM_001207044_intron_0_0_chr3_33540210_r(-)	NM_001207044_intron_5_0_chr3_33576954_r(-)	90.78	282	26	0	2016	2297	917	636	2.93e-110	392	TGGCTCACAACTGTAATCCCAGCACTTTGGGATGCCGAGGTGGGTGGATCACAAGGTCAGGAGATCAAGACCATCCTGGCTAACACGGTGAAATCCCATCTCTACTAAAAATATAAAAAATTAGCCAGGCATGGTGACAGGCGCCTGTAGTCCCAGCTACTTGGGAGGCTGAGACAGGAGAATGGTGTGAACCTGGGAGGTGGAGCTTGCAGTGAGCTGAGATTGCGCCACTACACTCCAGCCTGGGTGACAGAGTGAGACTCCATCTCAAAAAAAAAAAAA	TGGCTCACACCTGTAATCCCAGCACTTTGGGAGGCCGAGGTGGGCAGATCACAAGGTCAGGAGATCGAGACCATCCTGGCTAACACGGTGAAACCTCATCTCTGCTAAAAATACAACAAATTAGCCGGGCATGGTGGCGGGCGCCTGTAGTCCCAGCTACTCAGGAGGCTGAGGCAGGAGAATGGCGTGAACCCGGAAGGCAGAGCTTGCAGTGAGCCGAGATTGCGCCACTGCACTCCAGCCTGGGCGACAGAGCGAGACTCCGTCTCAAAAAAAAAAAAA	:NA-NA	:NA-NA
CLASP2	NM_015097	-	chr3:33725851-33731424	chr3:33705008-33725850	20843	chr3:33731425-33738346	6922	NM_015097_intron_32_0_chr3_33705008_r(-)	NM_015097_intron_36_0_chr3_33731425_r(-)	89.13	276	28	1	3219	3492	387	112	1.7e-99	360	TTTTTTTTTTTTTTTTGAGATGGAGTCTCGCTCTGTCACCCAGGCTGGAGTGCAGTGGCGCGATCTCGGCTCACTGCAACCTCCGCCTCCCGGGTTCAAGCAATTCTCCTGCCTCAGCCTCCTGAGTAGCTGGGATTACAGGCACATGCCACCACGCCCAGCTAATTTTTGTATTCTTAGTAGAGACGGGGTTTCGCCATGTTGGTCAGGCTGTTCTCAAACTCCTGACC--TCGTGATCCGCCTGCCTCGGCCTCCCAAAGTGCTGGGATTACAG	TTTTTTTTTTTTTTTTGAGACAGAGTCTTGCTCTGTCACCCAGGCTGGAGTGCAGTGGCATGATCTCAGCTCACTGCAACCTCCACCTCCTAGGTTCAAGAGATTCTCCTGCCTCAGCCTCCCAAGTAGCTGGGATTACAGGCACACGCCATCACACCTGGCTAATTTTTGTATTTTTTGTAGAGACACGGTTTTGCCATGTTGGCCAGGCTGGTCTCAAACTTCTGACCTTTGGTGATCTGCCTGCCTCGGCCTCCCAAAGTGCTGGGATTACAG	chr3:33722359-33722632	chr3:33737960-33738235
CLEC16A	NM_001243403	+	chr16:11114050-11145498	chr16:11097115-11114049	16935	chr16:11145499-11154758	9260	NM_001243403_intron_9_0_chr16_11097115_f(+)	NM_001243403_intron_16_0_chr16_11145499_f(+)	81.034	290	51	2	16239	16525	2020	1732	1.6e-72	269	TGGTGGCTGACGCCTGTAATCCCAACACTTTGGGAGGCCGAGGTGGGTGGATCACCTGAGGTCAGGAATTCGAGACCAGCCTGGCCAACATGGCGAAACTCTGTCTCTACGAAAAATACAAAAATTAGCTGGGTGTGGTGGCAAGCGCCTGTAATCCCAGCTACTCAGGAGGCTGAGACAGGACAATCACTTGAACCCTGGAGGCGGAG---GTAGCAGTGAGCTGAGATTGCGCCACTGCCCTCCAGCCTGGGTGACAAGAGCGAGACTCTGTCTCAAAAAAAAAAAAA	TGGTGGTTCACATCTGTAATCCTAGCACTTTGAGAGGCCGAGGTGGGCGGATCGCTTGGGTCCAGGAGTTCAAGACCAGCCTGGGTAACATGGCAAAACCCCATTTCTACAAAAAATACAAAAATTAGCCGAGTGTGGTGGCACACACCTGTAATCCCAGCTACCCAGGAGGCTGAGGTGGGAGGATTGCTTGACCCCAGGGGGCAGAGTGTGTTGCAGTGAGCCAAGATGGCACCACTGCACTCCAACCTGGGTGAC-AGAGCAGGACCCTGTCTAAAAAAAAAAAAAA	chr16:11113353-11113639	chr16:11147230-11147518
CLEC16A	NM_015226	+	chr16:11114050-11145498	chr16:11097163-11114049	16887	chr16:11145499-11154758	9260	NM_015226_intron_9_0_chr16_11097163_f(+)	NM_015226_intron_16_0_chr16_11145499_f(+)	81.034	290	51	2	16191	16477	2020	1732	2.06e-72	269	TGGTGGCTGACGCCTGTAATCCCAACACTTTGGGAGGCCGAGGTGGGTGGATCACCTGAGGTCAGGAATTCGAGACCAGCCTGGCCAACATGGCGAAACTCTGTCTCTACGAAAAATACAAAAATTAGCTGGGTGTGGTGGCAAGCGCCTGTAATCCCAGCTACTCAGGAGGCTGAGACAGGACAATCACTTGAACCCTGGAGGCGGAG---GTAGCAGTGAGCTGAGATTGCGCCACTGCCCTCCAGCCTGGGTGACAAGAGCGAGACTCTGTCTCAAAAAAAAAAAAA	TGGTGGTTCACATCTGTAATCCTAGCACTTTGAGAGGCCGAGGTGGGCGGATCGCTTGGGTCCAGGAGTTCAAGACCAGCCTGGGTAACATGGCAAAACCCCATTTCTACAAAAAATACAAAAATTAGCCGAGTGTGGTGGCACACACCTGTAATCCCAGCTACCCAGGAGGCTGAGGTGGGAGGATTGCTTGACCCCAGGGGGCAGAGTGTGTTGCAGTGAGCCAAGATGGCACCACTGCACTCCAACCTGGGTGAC-AGAGCAGGACCCTGTCTAAAAAAAAAAAAAA	chr16:11113353-11113639	chr16:11147230-11147518
CLIP1	NM_001247997	-	chr12:122825300-122826244	chr12:122821296-122825299	4004	chr12:122826245-122831921	5677	NM_001247997_intron_14_0_chr12_122821296_r(-)	NM_001247997_intron_15_0_chr12_122826245_r(-)	87.075	294	34	3	2720	3010	1591	1299	3.98e-97	349	TTTTGTTTTTTTTTTTTTTGAGACAGAGTCTCGCTCT-GTGGCCCAGGCTGGAGTGCAGTGGCATGATCTCGGCTCACTGTAGCCTCCACCTCCCAGGTTCAAGCGATTCTCCTGCCTCAGCCTCCTGAGTAGCTGGGACTACAGGTGCGTGCCACCACGCCTGGCTAATTTTTTATATTTTTAGTAGAGATGGGGTTTCACCATGTTGGCCAGGATGGCCTCGATCTCCTGACTTC--GTGATCCGCCCACCTCTGCCTCCCAAAGTGCTGGGATTACAGGCGTGAGCCACCG	TTTTTCTTTTTTTTTTTTTGAGACAGAGTTTCGCTCTTGTTGCCCAGGCTGGAGTGCAATGGCGTGATCTCGGCTCACCGCAACCTCTGCCTCCCAGGTTCAAGTGATTCTCCTGCCTCAGCCTCCCTAGTAGCTGGGATTACAGGCATGTGTCACCACGCCCGGATAA-TTTTAGTATTTTTAGTAGAGATGGGGTTTCTCCATGTTGGCCAGGCTGGTCTCAAACTCCCAACCTCAGGTGATCCACCCACCTCAGCCTCCCAAAGTGCTGGGATTACAGGCATGAGCCACCG	chr12:122822290-122822580	chr12:122830331-122830623
CLIP1	NM_002956	-	chr12:122825300-122826244	chr12:122821296-122825299	4004	chr12:122826245-122831921	5677	NM_002956_intron_14_0_chr12_122821296_r(-)	NM_002956_intron_15_0_chr12_122826245_r(-)	87.075	294	34	3	2720	3010	1591	1299	3.98e-97	349	TTTTGTTTTTTTTTTTTTTGAGACAGAGTCTCGCTCT-GTGGCCCAGGCTGGAGTGCAGTGGCATGATCTCGGCTCACTGTAGCCTCCACCTCCCAGGTTCAAGCGATTCTCCTGCCTCAGCCTCCTGAGTAGCTGGGACTACAGGTGCGTGCCACCACGCCTGGCTAATTTTTTATATTTTTAGTAGAGATGGGGTTTCACCATGTTGGCCAGGATGGCCTCGATCTCCTGACTTC--GTGATCCGCCCACCTCTGCCTCCCAAAGTGCTGGGATTACAGGCGTGAGCCACCG	TTTTTCTTTTTTTTTTTTTGAGACAGAGTTTCGCTCTTGTTGCCCAGGCTGGAGTGCAATGGCGTGATCTCGGCTCACCGCAACCTCTGCCTCCCAGGTTCAAGTGATTCTCCTGCCTCAGCCTCCCTAGTAGCTGGGATTACAGGCATGTGTCACCACGCCCGGATAA-TTTTAGTATTTTTAGTAGAGATGGGGTTTCTCCATGTTGGCCAGGCTGGTCTCAAACTCCCAACCTCAGGTGATCCACCCACCTCAGCCTCCCAAAGTGCTGGGATTACAGGCATGAGCCACCG	chr12:122822290-122822580	chr12:122830331-122830623
CLIP1	NM_198240	-	chr12:122825300-122826244	chr12:122821296-122825299	4004	chr12:122826245-122837272	11028	NM_198240_intron_14_0_chr12_122821296_r(-)	NM_198240_intron_15_0_chr12_122826245_r(-)	87.075	294	34	3	2720	3010	6942	6650	3.98e-97	349	TTTTGTTTTTTTTTTTTTTGAGACAGAGTCTCGCTCT-GTGGCCCAGGCTGGAGTGCAGTGGCATGATCTCGGCTCACTGTAGCCTCCACCTCCCAGGTTCAAGCGATTCTCCTGCCTCAGCCTCCTGAGTAGCTGGGACTACAGGTGCGTGCCACCACGCCTGGCTAATTTTTTATATTTTTAGTAGAGATGGGGTTTCACCATGTTGGCCAGGATGGCCTCGATCTCCTGACTTC--GTGATCCGCCCACCTCTGCCTCCCAAAGTGCTGGGATTACAGGCGTGAGCCACCG	TTTTTCTTTTTTTTTTTTTGAGACAGAGTTTCGCTCTTGTTGCCCAGGCTGGAGTGCAATGGCGTGATCTCGGCTCACCGCAACCTCTGCCTCCCAGGTTCAAGTGATTCTCCTGCCTCAGCCTCCCTAGTAGCTGGGATTACAGGCATGTGTCACCACGCCCGGATAA-TTTTAGTATTTTTAGTAGAGATGGGGTTTCTCCATGTTGGCCAGGCTGGTCTCAAACTCCCAACCTCAGGTGATCCACCCACCTCAGCCTCCCAAAGTGCTGGGATTACAGGCATGAGCCACCG	chr12:122822290-122822580	chr12:122830331-122830623
CLIP2	NM_003388	+	chr7:73752778-73753334	chr7:73731998-73752777	20780	chr7:73753335-73768209	14875	NM_003388_intron_1_0_chr7_73731998_f(+)	NM_003388_intron_2_0_chr7_73753335_f(+)	81.788	604	100	4	15517	16110	1410	807	1.21e-167	585	TTATTTTAATTT-TTTTTTGAGACAGAGTCTTGCTCTGTCGCCCAGGCTGGAATGCAGTGATGCGATTTCAGCTCACTGAAACCTCCGTCTCCTGGGCTTAAGCGATTCTCCTGCCTCAGCCTCCCAAGTAGCTTGGATCACAGGCACCTGCCACCACGCCCAGCTAATTATGGTATTTTTAGTAGAGATGGGGTTTCACCATGTTGGCCAGGCTGGTCTCAAACTCCTGACCTCAGGTGATCCACCCACCTCGGCCTCCCAAAGTGCTGGGATTACAGGCATGAGCCACCTTGCCCAGCC----TATTTTAATTCTTTTGGAGATGAGGTCTCGCTCTGTCGCCCAGGCTGGAGTGCAGTGATGAGATCATGGCTCACTGCAGCCTCCACTCCCTGGG…	TTATTATTATTGCTTTTTTGAGACAGAGTCTCACTCTGTCACCCAGGCTGGAGTGCAGTGGCATGATCTCGGCTCACTGAAACCTCTGCCTCCTGGGTTCAAGTGATTCTCCTGCCTCAGCTTCCCAAGTAGCTGGGATTATAGGCACACGCCATCACAGCCAGCTAATTTTTGTATTTTTGGTAGAGATGGTGTTTCGCCATGTTGGCAAGGCTGGTCTCAAACTCCTGACCTCAGATGATTTGCCCGACTTGGCCTCCCAAAGTGCTGGGATTACAGGTGTGAGCCACCGTGCTTGGCCTTATTATTATTATTATTATTGAAACAGGGTCTGGCTCTGTCACCCAAGCTGGAGTGCAGTGGCACTATCTTGGCTCACTGCAACCTCTGCCTCCCAGG…	chr7:73747514-73748107	chr7:73754141-73754744
CLIP2	NM_032421	+	chr7:73752778-73753334	chr7:73731998-73752777	20780	chr7:73753335-73768209	14875	NM_032421_intron_1_0_chr7_73731998_f(+)	NM_032421_intron_2_0_chr7_73753335_f(+)	81.788	604	100	4	15517	16110	1410	807	1.22e-167	585	TTATTTTAATTT-TTTTTTGAGACAGAGTCTTGCTCTGTCGCCCAGGCTGGAATGCAGTGATGCGATTTCAGCTCACTGAAACCTCCGTCTCCTGGGCTTAAGCGATTCTCCTGCCTCAGCCTCCCAAGTAGCTTGGATCACAGGCACCTGCCACCACGCCCAGCTAATTATGGTATTTTTAGTAGAGATGGGGTTTCACCATGTTGGCCAGGCTGGTCTCAAACTCCTGACCTCAGGTGATCCACCCACCTCGGCCTCCCAAAGTGCTGGGATTACAGGCATGAGCCACCTTGCCCAGCC----TATTTTAATTCTTTTGGAGATGAGGTCTCGCTCTGTCGCCCAGGCTGGAGTGCAGTGATGAGATCATGGCTCACTGCAGCCTCCACTCCCTGGG…	TTATTATTATTGCTTTTTTGAGACAGAGTCTCACTCTGTCACCCAGGCTGGAGTGCAGTGGCATGATCTCGGCTCACTGAAACCTCTGCCTCCTGGGTTCAAGTGATTCTCCTGCCTCAGCTTCCCAAGTAGCTGGGATTATAGGCACACGCCATCACAGCCAGCTAATTTTTGTATTTTTGGTAGAGATGGTGTTTCGCCATGTTGGCAAGGCTGGTCTCAAACTCCTGACCTCAGATGATTTGCCCGACTTGGCCTCCCAAAGTGCTGGGATTACAGGTGTGAGCCACCGTGCTTGGCCTTATTATTATTATTATTATTGAAACAGGGTCTGGCTCTGTCACCCAAGCTGGAGTGCAGTGGCACTATCTTGGCTCACTGCAACCTCTGCCTCCCAGG…	chr7:73747514-73748107	chr7:73754141-73754744
CLNS1A	NM_001293	-	chr11:77330651-77336863	chr11:77327741-77330650	2910	chr11:77336864-77340807	3944	NM_001293_intron_0_0_chr11_77327741_r(-)	NM_001293_intron_4_0_chr11_77336864_r(-)	85.374	294	38	2	1676	1964	3066	2773	3.1e-93	333	TTTTTTTCTTTTTGAGATGGAATCTCGCTCTGTCGCCCAAGCTGGAGTGCAGTGGTGTGATCTTGGCTCACTGCAACCTCTGTCTCCTGGGTTCAAGCGATTCTCCTGCTTCAGTCTCCCAAGTAGCTGGAACTACAGACGCGCGCCACCACGCCTGGCTAAT--TTTTGTA---TTTTTAGTAGAGAGAGGGTTTCACCATGTTGGCCAGGATGGTCTTGATCTTTTGACCTCGTGATCCGCCTGCCTCGGCCTCTCAAAGTGCTGGGATTACAGGCATGAGCCACTGCACCC	TTTTTTTTTTTTTGAGACGGAGTCTTGCTCTGTCGCCCAGGCTGGACTGCAGTGGTGCCATCTCGGCTCACTGCAAGCTCTGCCTCTTGGGTTCACCCCATTCTCCTGCCTCAGCCTCCTGAGTAGCTGGGACTACAGGCGCCCGCCACCACACCTGGCTAATTTTTTTGTATTTTTTTTAGTAAAGACGGGGTTTCACCGTGTTAGCCAGAATGGTCTTGATCTCCTGACCTCGTGATCCGCCCGCCTCAGCCTCCCAAAGTGCTGGGATTACAGGTGTGAGCCACCGCGCCC	chr11:77328687-77328975	chr11:77337742-77338035
CNKSR3	NM_173515	-	chr6:154743640-154771392	chr6:154735558-154743639	8082	chr6:154771393-154831196	59804	NM_173515_intron_3_0_chr6_154735558_r(-)	NM_173515_intron_11_0_chr6_154771393_r(-)	91.054	313	25	2	1790	2099	4575	4263	6.05e-122	432	TTTTTTTTTTTTTTTTTTTTTTTTTTTTGAGACGGAGTCTCGCTCTGTCGCCCAGGCTGGAGTGCAGTGGCGGGATCTCGGCTCACTGCAAGCTCCGCCTCCCGGGTTCACGCCATTCTCCTGCCTCAGCCTCCCAAGTAGCTGGGACTACAGGCACCCGCCACTACGCCCGGCTAATT--TTTTGTA-TTTTTAGTAGAGACGGGGTTTCACCGTTTTAGCCGGGATGGTCTCGATCTCCTGACCTCGTGATCCGCCCGCCTCGGCCTCCCAAAGTGCTGGGATTACAGGCGTGAGCCACCGCGCCCGGCCA	TTATTATTATTTTTTTTTTTTTTTTTTTGAGACAGAGTCTCACTCTGTCGCCTAGGCTGGAGTGCAGTGGCACGATCTCGGCTCACTGCAGCCTCCGCCTCCCGGGTTCATGCCATTCTCCTGCCTCAGCCTCCCGAGTAGCTGGGACTACAGGCGCCCACCACCACACCCGGCTAATTTTTTTTGTATTTTTTAGTAGAGATGGGGTTTCACCATGTTGGTCAGGATGGTCTCGATCTCCTGACCTTGTGATCCGCCCACCTCGGCCTCCCAAAGTGCTGGGATTACAGGCGTGAGCCACCGCGCCTGGCCA	chr6:154741541-154741850	chr6:154826622-154826934
CNKSR3	NM_173515	-	chr6:154762426-154771392	chr6:154754642-154762425	7784	chr6:154771393-154831196	59804	NM_173515_intron_8_0_chr6_154754642_r(-)	NM_173515_intron_11_0_chr6_154771393_r(-)	82.178	303	51	3	3578	3879	33887	33587	3.68e-80	293	GCTGGGAGAGGTGGCTCACGCCTATAATCCCTGAACTTTGGGAGGCCAGGGCGGGTAGATCACCTGAGGTCAGGAGTTCGAGACTAGTCTGGCAAACATGGCGAAACCCCATCTGTACTAAAAATACAAAAATCACCCAGGGCATGGTGGCGGACACCTATATATCCCAGCTACTTGGGAGGCTAAGGCAGGAGAATCACTTGAACCTGGGAGGCGGAGGTTGCAGTCAGCCAAGATCGCGCCACTTCACTCCAGCGTGGGTGA-AAGACTGAAACTCCATCTCAAAAAAAAAAAAAAAAAAA	GCCGGGCGCGGTGGCTCACACCTGTAATTCCAGCACTTTGGGAGGCCAAGGTGGATGGATCACCCGAGGTCAGGAGTTCAAGACCAGCCTGGCGAACATGGCGAGACCCTGTCTCTACTAAAAACACAAAAATTA-GCTGTGCGTGCTGGCAGGTGCCTGTA-ACCCCAGCTACTTGGGAGGCTGAGGCAGGAGAATCACTTGAACCCAGGAGGCGGAGGTTGCGGTGAGCCGAGATCGTGCCATTGCACTCCAGCCTGGGCAACAAGAGCGAAACTATGTCTCAAAAAAAAAAAAAAAAAAA	chr6:154758547-154758848	chr6:154797310-154797610
CNN2	NM_004368	+	chr19:1031070-1032695	chr19:1026724-1031069	4346	chr19:1032696-1036128	3433	NM_004368_intron_0_0_chr19_1026724_f(+)	NM_004368_intron_3_0_chr19_1032696_f(+)	81.788	302	52	2	3621	3920	382	82	7.17e-81	291	GGCCGGGCGCGGTGGCTCACACCTGTAATCCCAGCACTTTGGAGGGCTGAGACGGGCAGATCAC--GAGGTCAGGAGATGGAGACCATCTTGGCTAACACGGTGAAACCCCGTCTCTATTAAAAATACAAAAAATGAGCTGGGCCTGGTGGCGGGCGCCTGCAGTCCCAGCTACTCGGGAGGCTGAGGCAGGAGAATGGCCTGAACCGGGGAGGCGGAGCTTGCAGTGAGCCGAGATCGCACCACTGCACTCCAGCCTGGGCGACAGAGTGAGACTCTGTCTCAAAAAAAATAAAAAAGAAA	GGCCGGGCACAGGGGCTCATGCCTGTAATCCCAGCACTTGGGGAGGCCGAGGCGGGCGGATCACCTGAAGTCAAGAGTTCAAGACCAGCCTGGCCAGCATGGTGAAACCCAGTCTCCACTAAAAATACAAAAATT-AGCCAGGCGTGGTGGCAGGTGCCTGTAATCCCAGCTACTCGGGAGACTGAGGCAGAAGAATCGCTTGAACCTGGGAGTTGGAGGTTGCAGTGAGCTGAGATCACGCCATTGCACTCCAGCCTGAGTGACAGAGTGAGACTCCGACTCAAAAATAAACAAACAGAAA	chr19:1030344-1030643	chr19:1032777-1033077
CNN2	NM_201277	+	chr19:1031070-1032695	chr19:1026724-1031069	4346	chr19:1032696-1036414	3719	NM_201277_intron_0_0_chr19_1026724_f(+)	NM_201277_intron_3_0_chr19_1032696_f(+)	81.788	302	52	2	3621	3920	382	82	7.27e-81	291	GGCCGGGCGCGGTGGCTCACACCTGTAATCCCAGCACTTTGGAGGGCTGAGACGGGCAGATCAC--GAGGTCAGGAGATGGAGACCATCTTGGCTAACACGGTGAAACCCCGTCTCTATTAAAAATACAAAAAATGAGCTGGGCCTGGTGGCGGGCGCCTGCAGTCCCAGCTACTCGGGAGGCTGAGGCAGGAGAATGGCCTGAACCGGGGAGGCGGAGCTTGCAGTGAGCCGAGATCGCACCACTGCACTCCAGCCTGGGCGACAGAGTGAGACTCTGTCTCAAAAAAAATAAAAAAGAAA	GGCCGGGCACAGGGGCTCATGCCTGTAATCCCAGCACTTGGGGAGGCCGAGGCGGGCGGATCACCTGAAGTCAAGAGTTCAAGACCAGCCTGGCCAGCATGGTGAAACCCAGTCTCCACTAAAAATACAAAAATT-AGCCAGGCGTGGTGGCAGGTGCCTGTAATCCCAGCTACTCGGGAGACTGAGGCAGAAGAATCGCTTGAACCTGGGAGTTGGAGGTTGCAGTGAGCTGAGATCACGCCATTGCACTCCAGCCTGAGTGACAGAGTGAGACTCCGACTCAAAAATAAACAAACAGAAA	chr19:1030344-1030643	chr19:1032777-1033077
CNOT1	NM_001265612	-	chr16:58608513-58617086	chr16:58594267-58608512	14246	chr16:58617087-58619241	2155	NM_001265612_intron_32_0_chr16_58594267_r(-)	NM_001265612_intron_40_0_chr16_58617087_r(-)	85.43	302	42	2	826	1126	1455	1155	5.11e-94	340	TAAG-GCTGGGTGCGGTGGCTCATGCCTGTAATCCCAGCACTTTGGGAGGCCGAGGCGGGCGAATCATGAGTTCAGGAGATCAAGACCATCCTGACTAACACGGTGAAACCCTGTCTCTACTAAAAATACAAAAAAATTAGCTAGGCGTGGTGGCGGGCGCCTGTAGTCCCAGCTACTTGGGAGGCTGAGGCAGGAGAATAGTGTGAACCCAGGAGGCAGAGCTTGTAGTGAGCCGAGATCTCGCCACTGCACTCCAGCCTGGGCGACAGAGCGAGACTCCATCTCAAAAAAAAAAAAAAAA	TAAGAGCCGGGTGTGGTGGCTCACGCCTGTAATCCCAGCACTTTGGGAGTCTGAGGCGGGTGGATCACGAGGTCAGGAGATCAAGACCATCCTGGCTAACACAGTGAAACCCCATCTCTACTAAAAATACAAAGAA-TTATCTAGGCATGGTGGCGCTCACCTGTAGTCCCAGCTGCTCAGGAGGCTGAGGCAGGAAAATCACTTGAACCTGGGAGGTGGAGGTTGCAGTGAGCTAAGATTGTGCCACTGCACTCCAGCCTGGGCAACAGAGCAACACTCCGTCTCAAAAAAAAAAAAAAAA	chr16:58607387-58607687	chr16:58617787-58618087
CNOT1	NM_016284	-	chr16:58608513-58617086	chr16:58594267-58608512	14246	chr16:58617087-58619241	2155	NM_016284_intron_32_0_chr16_58594267_r(-)	NM_016284_intron_40_0_chr16_58617087_r(-)	85.43	302	42	2	826	1126	1455	1155	5.11e-94	340	TAAG-GCTGGGTGCGGTGGCTCATGCCTGTAATCCCAGCACTTTGGGAGGCCGAGGCGGGCGAATCATGAGTTCAGGAGATCAAGACCATCCTGACTAACACGGTGAAACCCTGTCTCTACTAAAAATACAAAAAAATTAGCTAGGCGTGGTGGCGGGCGCCTGTAGTCCCAGCTACTTGGGAGGCTGAGGCAGGAGAATAGTGTGAACCCAGGAGGCAGAGCTTGTAGTGAGCCGAGATCTCGCCACTGCACTCCAGCCTGGGCGACAGAGCGAGACTCCATCTCAAAAAAAAAAAAAAAA	TAAGAGCCGGGTGTGGTGGCTCACGCCTGTAATCCCAGCACTTTGGGAGTCTGAGGCGGGTGGATCACGAGGTCAGGAGATCAAGACCATCCTGGCTAACACAGTGAAACCCCATCTCTACTAAAAATACAAAGAA-TTATCTAGGCATGGTGGCGCTCACCTGTAGTCCCAGCTGCTCAGGAGGCTGAGGCAGGAAAATCACTTGAACCTGGGAGGTGGAGGTTGCAGTGAGCTAAGATTGTGCCACTGCACTCCAGCCTGGGCAACAGAGCAACACTCCGTCTCAAAAAAAAAAAAAAAA	chr16:58607387-58607687	chr16:58617787-58618087
CNOT1	NM_206999	-	chr16:58608513-58617086	chr16:58594267-58608512	14246	chr16:58617087-58619241	2155	NM_206999_intron_14_0_chr16_58594267_r(-)	NM_206999_intron_22_0_chr16_58617087_r(-)	85.43	302	42	2	826	1126	1455	1155	4.11e-94	340	TAAG-GCTGGGTGCGGTGGCTCATGCCTGTAATCCCAGCACTTTGGGAGGCCGAGGCGGGCGAATCATGAGTTCAGGAGATCAAGACCATCCTGACTAACACGGTGAAACCCTGTCTCTACTAAAAATACAAAAAAATTAGCTAGGCGTGGTGGCGGGCGCCTGTAGTCCCAGCTACTTGGGAGGCTGAGGCAGGAGAATAGTGTGAACCCAGGAGGCAGAGCTTGTAGTGAGCCGAGATCTCGCCACTGCACTCCAGCCTGGGCGACAGAGCGAGACTCCATCTCAAAAAAAAAAAAAAAA	TAAGAGCCGGGTGTGGTGGCTCACGCCTGTAATCCCAGCACTTTGGGAGTCTGAGGCGGGTGGATCACGAGGTCAGGAGATCAAGACCATCCTGGCTAACACAGTGAAACCCCATCTCTACTAAAAATACAAAGAA-TTATCTAGGCATGGTGGCGCTCACCTGTAGTCCCAGCTGCTCAGGAGGCTGAGGCAGGAAAATCACTTGAACCTGGGAGGTGGAGGTTGCAGTGAGCTAAGATTGTGCCACTGCACTCCAGCCTGGGCAACAGAGCAACACTCCGTCTCAAAAAAAAAAAAAAAA	chr16:58607387-58607687	chr16:58617787-58618087
CNOT1	NR_049763	-	chr16:58608513-58617086	chr16:58594267-58608512	14246	chr16:58617087-58619241	2155	NR_049763_intron_33_0_chr16_58594267_r(-)	NR_049763_intron_41_0_chr16_58617087_r(-)	85.43	302	42	2	826	1126	1455	1155	5.1e-94	340	TAAG-GCTGGGTGCGGTGGCTCATGCCTGTAATCCCAGCACTTTGGGAGGCCGAGGCGGGCGAATCATGAGTTCAGGAGATCAAGACCATCCTGACTAACACGGTGAAACCCTGTCTCTACTAAAAATACAAAAAAATTAGCTAGGCGTGGTGGCGGGCGCCTGTAGTCCCAGCTACTTGGGAGGCTGAGGCAGGAGAATAGTGTGAACCCAGGAGGCAGAGCTTGTAGTGAGCCGAGATCTCGCCACTGCACTCCAGCCTGGGCGACAGAGCGAGACTCCATCTCAAAAAAAAAAAAAAAA	TAAGAGCCGGGTGTGGTGGCTCACGCCTGTAATCCCAGCACTTTGGGAGTCTGAGGCGGGTGGATCACGAGGTCAGGAGATCAAGACCATCCTGGCTAACACAGTGAAACCCCATCTCTACTAAAAATACAAAGAA-TTATCTAGGCATGGTGGCGCTCACCTGTAGTCCCAGCTGCTCAGGAGGCTGAGGCAGGAAAATCACTTGAACCTGGGAGGTGGAGGTTGCAGTGAGCTAAGATTGTGCCACTGCACTCCAGCCTGGGCAACAGAGCAACACTCCGTCTCAAAAAAAAAAAAAAAA	chr16:58607387-58607687	chr16:58617787-58618087
CNOT2	NM_001199302	+	chr12:70713078-70724249	chr12:70704798-70713077	8280	chr12:70724250-70726546	2297	NM_001199302_intron_3_0_chr12_70704798_f(+)	NM_001199302_intron_6_0_chr12_70724250_f(+)	100	15	0	0	7177	7191	2177	2163	2.6	28.3	TAATATTATTTTTCT	TAATATTATTTTTCT	chr12:70711974-70711988	chr12:70726412-70726426
CNOT2	NM_001199303	+	chr12:70713078-70724249	chr12:70704798-70713077	8280	chr12:70724250-70726546	2297	NM_001199303_intron_2_0_chr12_70704798_f(+)	NM_001199303_intron_5_0_chr12_70724250_f(+)	100	15	0	0	7177	7191	2177	2163	2.6	28.3	TAATATTATTTTTCT	TAATATTATTTTTCT	chr12:70711974-70711988	chr12:70726412-70726426
CNOT2	NM_014515	+	chr12:70713078-70724249	chr12:70704798-70713077	8280	chr12:70724250-70726546	2297	NM_014515_intron_2_0_chr12_70704798_f(+)	NM_014515_intron_5_0_chr12_70724250_f(+)	100	15	0	0	7177	7191	2177	2163	2.6	28.3	TAATATTATTTTTCT	TAATATTATTTTTCT	chr12:70711974-70711988	chr12:70726412-70726426
CNOT2	NR_037615	+	chr12:70713078-70724249	chr12:70704798-70713077	8280	chr12:70724250-70726546	2297	NR_037615_intron_3_0_chr12_70704798_f(+)	NR_037615_intron_6_0_chr12_70724250_f(+)	100	15	0	0	7177	7191	2177	2163	2.6	28.3	TAATATTATTTTTCT	TAATATTATTTTTCT	chr12:70711974-70711988	chr12:70726412-70726426
COBL	NM_015198	-	chr7:51258547-51261286	chr7:51251897-51258546	6650	chr7:51261287-51287437	26151	NM_015198_intron_8_0_chr7_51251897_r(-)	NM_015198_intron_10_0_chr7_51261287_r(-)	86.688	308	39	2	1193	1498	2406	2099	6.13e-101	363	TTTTTCTCTTTTTTTTATTTTTT-GAGATGGAATTTCACTCTTATAGCCCAGGCTGTAGTGCAATGGTGCAATATCGGCTCACTGCAACCTCCACCTCCCAGGTTCAAGTGATTCTCCTGCCTCAGCCTCCTGAGTAGCTGGGATTACAGGCACCTCCCACCATGCCCGGCTAAT-TTTTGTGTTTTTAGTAGAGACGGGGTTTCACCACGTTGGCCAGGCTGGTCTCGAACTCCTGACCTCAGGTGATCCGCCTGCCTTGGCCTCCCAAAATGCTGGGATTACAGGCCTGAGCCACTGCGCCTGGCC	TTTTTCTTTTTTTTTTTTTTTTTTGAGATGGAGTTTCTCTCTTGTTGCCCAGGCTGTAATGCAATGGCGTGATCTCGGCTCACCACAGTCTCCATCTCCCGGGTTCAAGTGATTCTCCTACCTCAGCCTCCCGAGTAGCTGGGATTACAGGCATGCGCCACCACGCCTGGCTAATTTTTTGTATTTTTATTAGAGACGGGGTTTCACCATGTTGGCCAGGCTGGTCTCAAACTCCTGACATCAGGTGATCCACCTACCTCAGCCTCCCAAAGTGCTGGGATTACAGGCGTGAGCCACCATGCCTGGCC	chr7:51257049-51257354	chr7:51285032-51285339
COG6	NM_001145079	+	chr13:40293373-40301685	chr13:40273756-40293372	19617	chr13:40301686-40362471	60786	NM_001145079_intron_12_0_chr13_40273756_f(+)	NM_001145079_intron_17_0_chr13_40301686_f(+)	88.462	286	30	2	7515	7799	30684	30401	2.79e-100	361	TTTTTTTTTTTTTTGAGACAGAGTCTCGCTCTGTCACCAGGCTGGAGTGTAATG-CACAATCTCTCTGCTCACTGCAGCTTCTGCCTCCCGGGTTCAAGTGATTCTCCTGCCTCAGCCTCCTGAGTAGCTGGGACTACAGGCATGCACCACCACACCCAGCTAATTTTTGTATTTTTAGTAGAGACGGGGTTTCACCATGTTGGCCAGGATGGTCTCTATCTCTTGACCTCATGATCCGCCCGCCTCAGCCTTCCAAAGTGCTGGGATTACAGGCATGAGCCACTG	TTTTTTTTTTTTTTGAGAAGGCATCTCGCTCTGTCGCCAGGCCGAAGTGCAGTGGCACAATCTCGA--CTCACCGAAACCTTCACCTCCCAGGTTCAAGTGATTCTCCTGCCTCAGCCTCCCGAGTAGCTGGGACTACAGGCATCCGCCACCACGCCCAGCTAATTTTTGTATTTTTAGTAGAGACGGGGTTTCACCATGTTGGACAGGATGGTCTCGATCTCTTGACTTCATGATCTGCCTGCCTCGGCCTCCCAAAGTGCTGGGATTACAGGCATGAGCCACTG	chr13:40281270-40281554	chr13:40332086-40332369
COG6	NM_020751	+	chr13:40293373-40301685	chr13:40273756-40293372	19617	chr13:40301686-40325082	23397	NM_020751_intron_12_0_chr13_40273756_f(+)	NM_020751_intron_17_0_chr13_40301686_f(+)	83.601	311	46	4	7515	7821	21081	20772	2.13e-87	318	TTTTTTTTTTTTTTGAGACAGAGTCTCG-CTCTGTCACC-AGGCTGGAGTGTAATGCACAATCTCTCTGCTCACTGCAGCTTCTGCCTCCCGGGTTCAAGTGATTCTCCTGCCTCAGCCTCCTGAGTAGCTGGGACTACAGGCATGCACCACCACACCCAGCTAATTTTTGTATTTTTAGTAGAGACGGGGTTTCACCATGTTGGCCAGGATGGTCTCTATCTCTTGACCTCA--TGATCCGCCCGCCTCAGCCTTCCAAAGTGCTGGGATTACAGGCATGAGCCACTGCACCCAGCCAAGCTTTATTTTT	TTTTTTTCTTTTTCGAGACAGTCTCACTTCTTTGTCACCCAGGCTGGAGTGCAGTGG-CATGATCTTGGCTCACTGCAACCTCTGCCTTCCCGGTTCAAGTGATTCTCCTGCCTCAGCCTCCCGAGTAGCTGGGATTACAGGCATGCACCACCATGCCTGCCTAATTTTTGTATTTTTAGTAGAGACGGGGTTTCATCATGTTGGCAAGGCTGGTCTCAAAATCCTGACCTCAGGTGATCCGCCCACTGTGGCCTCCCAAAGTGCTGGGATTACAGGCATGAGCCACTGTGCCCAGCCTGGAGATATTTTT	chr13:40281270-40281576	chr13:40322457-40322766
COG6	NR_026745	+	chr13:40293373-40301685	chr13:40273756-40293372	19617	chr13:40301686-40325082	23397	NR_026745_intron_13_0_chr13_40273756_f(+)	NR_026745_intron_18_0_chr13_40301686_f(+)	83.601	311	46	4	7515	7821	21081	20772	2.13e-87	318	TTTTTTTTTTTTTTGAGACAGAGTCTCG-CTCTGTCACC-AGGCTGGAGTGTAATGCACAATCTCTCTGCTCACTGCAGCTTCTGCCTCCCGGGTTCAAGTGATTCTCCTGCCTCAGCCTCCTGAGTAGCTGGGACTACAGGCATGCACCACCACACCCAGCTAATTTTTGTATTTTTAGTAGAGACGGGGTTTCACCATGTTGGCCAGGATGGTCTCTATCTCTTGACCTCA--TGATCCGCCCGCCTCAGCCTTCCAAAGTGCTGGGATTACAGGCATGAGCCACTGCACCCAGCCAAGCTTTATTTTT	TTTTTTTCTTTTTCGAGACAGTCTCACTTCTTTGTCACCCAGGCTGGAGTGCAGTGG-CATGATCTTGGCTCACTGCAACCTCTGCCTTCCCGGTTCAAGTGATTCTCCTGCCTCAGCCTCCCGAGTAGCTGGGATTACAGGCATGCACCACCATGCCTGCCTAATTTTTGTATTTTTAGTAGAGACGGGGTTTCATCATGTTGGCAAGGCTGGTCTCAAAATCCTGACCTCAGGTGATCCGCCCACTGTGGCCTCCCAAAGTGCTGGGATTACAGGCATGAGCCACTGTGCCCAGCCTGGAGATATTTTT	chr13:40281270-40281576	chr13:40322457-40322766
COL5A1	NM_000093	+	chr9:137582758-137593179	chr9:137534143-137582757	48615	chr9:137593180-137619111	25932	NM_000093_intron_0_0_chr9_137534143_f(+)	NM_000093_intron_3_0_chr9_137593180_f(+)	85.032	314	41	3	23509	23818	2606	2295	2.26e-95	347	AGGCCAGGCATGGTGGTTCACGCCTCTAATCCCAGCACTTTGGGAGGCCAAGGCAGGTGGATCACCTGAGGTCAGGAGTTCAAGACCAGCCTGACCAATATAGTGAAACCCCGTCTCTACTAAAAATACAAAAAC---TAGCTGG-TGTGGTGGCACATGCCTGTGGTCCCAGCTACTTGGGAGGCTGAGACAGGAGAATCGCTTGAACCCGGGAGGCGGAGGTTGCAGTGAGCCGAGATCGCGCCACTGCACTCCAGCCTGGGTGACAGAGCGAGACTCCATCTCGAAATAAAATAAAATAAAAATAAAAAAA	AGGCCGGGCGCGGTGGCTCACGCCTGCAATCCCAGCACTGTGGGAGGCCGAGGCGGGCGGATCACA--AGGTCAGGAGATCGAGACCATCCTGGCTAACACAGTGAAACCCCATCTCTACTAAAAATACAAAAAAAATTAGCTGGGTGTGGTGGCGGGCGCCTGTAGTCCCAGCTACTCGAGAGGCTGAGGCAGGAGAATGGCGTGAACCCGGGAGGCAGAGCTTGCAGTGAGCCGAGATCGTGCCACTGCACTCCAGCCTGGGCGACGGAGCGAGACTCCGTCTCAAAAAAAAAAAAAAAAAAAAAAAAAAAA	chr9:137557651-137557960	chr9:137595474-137595785
COPA	NM_001098398	-	chr1:160293221-160302347	chr1:160283916-160293220	9305	chr1:160302348-160303392	1045	NM_001098398_intron_24_0_chr1_160283916_r(-)	NM_001098398_intron_27_0_chr1_160302348_r(-)	81.882	287	51	1	1640	1926	664	379	1.33e-76	280	TTTTGAGACAGGATCTCGCTCTATTGCCCAGGCTGGAGTACAGTGGCTCGATCTTGGCTTACTGAAACCTCCCCCTCCCAGGTTCAAGTGATTCTCATACTTCAGCGTCTCGAGTAGCTGGGACTACAGGTGCACACCACCACACCTGGCTAATTTTTGTACTTTTTTTAGAGACGAGGTTTCACCATGTTGGCCAAGCTGGTCTCGAACTCTTGACCTCAAGTGATCTGCCCACCTTGGCCTCCCAAAGTGCTGGGTTTATAGGCATGAGCCACTGCACCTGGTCA	TTTTGAGATGGAATTTCACTCTGTTGCCCAGGCTGGAGTGCAGTGGCGCAATCTTGGCTCACTGCAACCTCTGCCTCCCCAGTTCAAGCGATTCTCCGCCT-CAGCCTCCCGAGTAGCTGGGACTATAGGCACACGCCACCGCGTCCAGCTTATTTTTGTATTTTTAGTAGAGACGGGGTTTCACCATCTTGGCCAGGCTGGTCTCGAACTTCTAACCTCAGGTGATTTGCCTGCCTTGGCCTCCCAAAGTGCTGGGATTACAGGCATGAGCCATGGCGCCGGGCCA	chr1:160291295-160291581	chr1:160302729-160303014
COPA	NM_004371	-	chr1:160293221-160302347	chr1:160283916-160293220	9305	chr1:160302348-160303392	1045	NM_004371_intron_24_0_chr1_160283916_r(-)	NM_004371_intron_27_0_chr1_160302348_r(-)	81.882	287	51	1	1640	1926	664	379	1.33e-76	280	TTTTGAGACAGGATCTCGCTCTATTGCCCAGGCTGGAGTACAGTGGCTCGATCTTGGCTTACTGAAACCTCCCCCTCCCAGGTTCAAGTGATTCTCATACTTCAGCGTCTCGAGTAGCTGGGACTACAGGTGCACACCACCACACCTGGCTAATTTTTGTACTTTTTTTAGAGACGAGGTTTCACCATGTTGGCCAAGCTGGTCTCGAACTCTTGACCTCAAGTGATCTGCCCACCTTGGCCTCCCAAAGTGCTGGGTTTATAGGCATGAGCCACTGCACCTGGTCA	TTTTGAGATGGAATTTCACTCTGTTGCCCAGGCTGGAGTGCAGTGGCGCAATCTTGGCTCACTGCAACCTCTGCCTCCCCAGTTCAAGCGATTCTCCGCCT-CAGCCTCCCGAGTAGCTGGGACTATAGGCACACGCCACCGCGTCCAGCTTATTTTTGTATTTTTAGTAGAGACGGGGTTTCACCATCTTGGCCAGGCTGGTCTCGAACTTCTAACCTCAGGTGATTTGCCTGCCTTGGCCTCCCAAAGTGCTGGGATTACAGGCATGAGCCATGGCGCCGGGCCA	chr1:160291295-160291581	chr1:160302729-160303014
CORO1C	NM_001105237	-	chr12:109046048-109048186	chr12:109042797-109046047	3251	chr12:109048187-109051079	2893	NM_001105237_intron_2_0_chr12_109042797_r(-)	NM_001105237_intron_4_0_chr12_109048187_r(-)	84.672	137	20	1	236	372	2595	2460	2.17e-37	149	TTTTTTTTTTTTGAGACGGAGTCTGGCTCTGTTGCCCAGGCAGGAGTGCAGTGGTGTGATCTCAGCTCACTGCAACCTCCGCCTCCCTGGTTCAAGCAATTCTCCTGCCTTAGCCTTCCAAGTAGCTGGGATTACAG	TTTTTTTTTTTAAAGACTGAGTCTCCCTCTGTCGCCCAGGCTGGAGTGCAGTAGTGCTATCTCGGCTCACTGCAATCTCCGCCTCCCAAGTTCAAGCGATTTTCCTGCCTCAGCCTGGCAAG-AGCTGGGATTATAG	chr12:109045676-109045812	chr12:109048485-109048620
CORO1C	NM_001276471	-	chr12:109046048-109048186	chr12:109042797-109046047	3251	chr12:109048187-109051079	2893	NM_001276471_intron_2_0_chr12_109042797_r(-)	NM_001276471_intron_4_0_chr12_109048187_r(-)	84.672	137	20	1	236	372	2595	2460	3.3e-37	149	TTTTTTTTTTTTGAGACGGAGTCTGGCTCTGTTGCCCAGGCAGGAGTGCAGTGGTGTGATCTCAGCTCACTGCAACCTCCGCCTCCCTGGTTCAAGCAATTCTCCTGCCTTAGCCTTCCAAGTAGCTGGGATTACAG	TTTTTTTTTTTAAAGACTGAGTCTCCCTCTGTCGCCCAGGCTGGAGTGCAGTAGTGCTATCTCGGCTCACTGCAATCTCCGCCTCCCAAGTTCAAGCGATTTTCCTGCCTCAGCCTGGCAAG-AGCTGGGATTATAG	chr12:109045676-109045812	chr12:109048485-109048620
CORO1C	NM_014325	-	chr12:109046048-109048186	chr12:109042797-109046047	3251	chr12:109048187-109051079	2893	NM_014325_intron_2_0_chr12_109042797_r(-)	NM_014325_intron_4_0_chr12_109048187_r(-)	84.672	137	20	1	236	372	2595	2460	3.33e-37	149	TTTTTTTTTTTTGAGACGGAGTCTGGCTCTGTTGCCCAGGCAGGAGTGCAGTGGTGTGATCTCAGCTCACTGCAACCTCCGCCTCCCTGGTTCAAGCAATTCTCCTGCCTTAGCCTTCCAAGTAGCTGGGATTACAG	TTTTTTTTTTTAAAGACTGAGTCTCCCTCTGTCGCCCAGGCTGGAGTGCAGTAGTGCTATCTCGGCTCACTGCAATCTCCGCCTCCCAAGTTCAAGCGATTTTCCTGCCTCAGCCTGGCAAG-AGCTGGGATTATAG	chr12:109045676-109045812	chr12:109048485-109048620
CORO1C	NM_001276471	-	chr12:109051080-109095099	chr12:109048187-109051079	2893	chr12:109095100-109124398	29299	NM_001276471_intron_4_0_chr12_109048187_r(-)	NM_001276471_intron_9_0_chr12_109095100_r(-)	80.13	307	49	7	2305	2609	14766	14470	2.25e-70	259	GGCGCAGTGGC-CATTCCTGTAATCCCAGCACTTTGGGAGGCTGAGGTGGCTGGATCACTTGAGGCTGGGAGTTGGAGACCAGCCTGGCCAACATGGTGAAACTCTGTGTCTACTAAAAATACAAAAATTAGCCACGGGTGGTGGCATGTGCCTATCTATAATCCCAGCT-CTTGCCAGGCTGAGGCAGGAAAATCGCTTGAACTTGGGAGGCGGAGATTGCAGTGAGCCGAGATAGCACTACTGCACTCCAGCCTGGGCGACAGAGGGAGACTCAGTCTTTAAAAAAAAAAAAAAGAAAAAGAAAA	GGCGGGGTGGCTCACACCTGTAATCCCAGCACTTTGGGAGGCCGAGGCGGGTGGATCACAAG-GTCAGGAAAT--GAGACCATCCTGGCTAACACGGTGAAACCCCGTCTCTACTAAAAATGCAAAAATTGGCCAGGCGTGGTGGCACGCGC----CTGTAATCCCAGCTACTCGGGAGGCTGAGGCAGGAGAATCGCTTGAACCCGGAAGTCGGAGGTTGCAGTGAGCCAAGAT--CGCCACTGCACTCCAG-CTTGGCAATAGAACGAGACTCTGTCGCAAAAAAAAAAAAAAAAAAAAAAAAAA	chr12:109048471-109048775	chr12:109109633-109109929
CORO1C	NM_014325	-	chr12:109051080-109095099	chr12:109048187-109051079	2893	chr12:109095100-109125204	30105	NM_014325_intron_4_0_chr12_109048187_r(-)	NM_014325_intron_9_0_chr12_109095100_r(-)	80.13	307	49	7	2305	2609	15572	15276	2.27e-70	259	GGCGCAGTGGC-CATTCCTGTAATCCCAGCACTTTGGGAGGCTGAGGTGGCTGGATCACTTGAGGCTGGGAGTTGGAGACCAGCCTGGCCAACATGGTGAAACTCTGTGTCTACTAAAAATACAAAAATTAGCCACGGGTGGTGGCATGTGCCTATCTATAATCCCAGCT-CTTGCCAGGCTGAGGCAGGAAAATCGCTTGAACTTGGGAGGCGGAGATTGCAGTGAGCCGAGATAGCACTACTGCACTCCAGCCTGGGCGACAGAGGGAGACTCAGTCTTTAAAAAAAAAAAAAAGAAAAAGAAAA	GGCGGGGTGGCTCACACCTGTAATCCCAGCACTTTGGGAGGCCGAGGCGGGTGGATCACAAG-GTCAGGAAAT--GAGACCATCCTGGCTAACACGGTGAAACCCCGTCTCTACTAAAAATGCAAAAATTGGCCAGGCGTGGTGGCACGCGC----CTGTAATCCCAGCTACTCGGGAGGCTGAGGCAGGAGAATCGCTTGAACCCGGAAGTCGGAGGTTGCAGTGAGCCAAGAT--CGCCACTGCACTCCAG-CTTGGCAATAGAACGAGACTCTGTCGCAAAAAAAAAAAAAAAAAAAAAAAAAA	chr12:109048471-109048775	chr12:109109633-109109929
CPNE3	NM_003909	+	chr8:87540764-87544808	chr8:87527728-87540763	13036	chr8:87544809-87549790	4982	NM_003909_intron_1_0_chr8_87527728_f(+)	NM_003909_intron_5_0_chr8_87544809_f(+)	84.488	303	43	3	9358	9657	2093	1792	4.29e-90	325	TTTCTTTCTTTCTTTTTT--AGACGGAGTCTTGCTCTGTCGCCCAGGTTGGAATGCAATGGCGTGATCTCA-CTGACCGAAACCTCCGCCTCTGAGGTTCAAGTGATTCTCCTGCCTCAGCCTCCTGAGTAGCTGGGATTACAGGCATGTACCACCATGCCTGGCTAATTTTTGTGTTTTTAGTAGAGACGGGGTTTCACCAGGTTGGCCAGGCTGGTCTCAAACTCCTGACCTGGGATAATCCACCTGCCTCGGCCTCCCGAAATGCTGGGATTACAGGTGTGAGCCACTGCGCCCAGCCTA	TTTTTTTCCTTCTTTTTTTGAGACGGAGCCTTGCTCTCTCGCCAAGCT-GGAATGCAGTGGCATGATCTCGGCTCACTGCAACCTCCGCCTCCCAGGTTCAAGTGATTCTCCTGCCTCAGCCTCCCAAGTAGCTGGGACTACTGGCACGCACCACCACGCCCAGCTAATTTTTCTATTTTTAGTAGAGATGGTGTTTCACCATGTTGGCCAGGCTGATCTCAAACTCCTGACCTCAGGTAAGCCACCTACCTCGGCCTCCCAAAGTGCTGGGATTACAGGCATGAGCCACCACACCGGGCCTA	chr8:87537085-87537384	chr8:87546600-87546901
CPS1	NM_001122633	+	chr2:211421443-211460306	chr2:211342491-211421442	78952	chr2:211460307-211464095	3789	NM_001122633_intron_0_0_chr2_211342491_f(+)	NM_001122633_intron_13_0_chr2_211460307_f(+)	74.033	181	42	4	38353	38529	3374	3195	2.5e-21	102	ATGTGGTTGACCTTTGAGTATGTTCTGTGTGTAGATGTGAAAGATGTACATTCTATGGTTGCTGGGTGGAGTATTTTTAGGT--GTCTATTAGGTACCATTTG-TCAAGTGTCATATTTAAGTCCAGAATTT-TTTGTTAGTTTTCTGCCTCAATGATCTGTCTAATGCTGTCAGTGGGGT	ATGTGGTCAATTTTAGAGTATGTGTCATGTGGCAATGAGAAAAATGTATATTCTGTTGTTTTGGGGTGGAGAGTTCTTACAAAGGTCTATCAGAT-CCATTTGGTCCAATGTCAAGTTTAGGTCCTGAATATCTTTGTTAAATTTCTGCCTCAATGATTTGTTTAATACTATCAGTGGAGT	chr2:211380843-211381019	chr2:211463501-211463680
CPS1	NM_001122634	+	chr2:211421443-211460306	chr2:211458399-211459231	833	chr2:211460307-211464095	3789	NM_001122634_intron_0_0_chr2_211458399_f(+)	NM_001122634_intron_2_0_chr2_211460307_f(+)	93.333	15	1	0	452	466	3433	3419	8.2	22.9	AAATTTAAATTAGTA	AATTTTAAATTAGTA	chr2:211458850-211458864	chr2:211463725-211463739
CPS1	NM_001122633	+	chr2:211421443-211477017	chr2:211342491-211421442	78952	chr2:211477018-211481146	4129	NM_001122633_intron_0_0_chr2_211342491_f(+)	NM_001122633_intron_20_0_chr2_211477018_f(+)	87.113	388	50	0	33012	33399	2372	1985	1.06e-133	475	AAATGCTCATCATCACTGGCCATCAGAGAAATGCAAATCAAAACCACAATGAGATACCATCTCACACCAGTTAGAATGGCGATCATTAAGAAGTCAGGAAACAACAGGTGCTGAAGAGGATGTGGAGAAATAGGAACAATTTTACACTGTTGGTGGGACTGTAAACTAGTTCAACAATTGTGGAAGTCAGTGTGGCGATTCCTCAGGGATCTAGAACTAGAAATATCGTTTGACCCAGCCATCCCATTACTGGATGTATATCCAAAGGACTATAAATCATGCTGCTATAAAGACACATGCACACGTATGTTTATTGTGGCACTATTCACAATAGCAAAGACTTGGAACCAACCCAAATGTCCAACAATGATAGACTGGATTAAGAAAA	AAAAGCTCATCATCACTGGTCATTAGAGAAATGCAAATCAAAACCACAATGAGATACCATCTCATGCTAGTTAGAATGGCTGTCATTAAAAATTCAGGAAACAACAGATCCTGGAGAGGATGCTGAGAAATAGGAATACTTTTACACAGCTGGTGGGAGTGTAAATTAGTTCAACCACTGTGAAAGACAGTGTGGCATTTCCTCAAGGATCTAGATCCAGAAATACCATTTGACCCAGCAATCCCATTACTGGGTATATACCCAAAGGATTATAAATCATTCTACTATAGAGACACATGCACACGTATGTTTATTGCAGCACTATTCGTAATACCAAAGACTTGGAACCAACCCAAACGCCCATCAATGATAGACTGGATAAAAAAAA	chr2:211375502-211375889	chr2:211479002-211479389
CPS1	NM_001875	+	chr2:211421443-211477017	chr2:211421584-211438021	16438	chr2:211477018-211481146	4129	NM_001875_intron_0_0_chr2_211421584_f(+)	NM_001875_intron_19_0_chr2_211477018_f(+)	82.927	41	3	1	14508	14544	832	792	0.000255	42.8	CACACACATACAAACAC----ACATAAAATGTACAGTAGAG	CACACACATACACACACACAAACATAAAATGGTCAGTAGAG	chr2:211436091-211436127	chr2:211477809-211477849
CPT1A	NM_001031847	-	chr11:68527037-68529155	chr11:68522320-68527036	4717	chr11:68529156-68530094	939	NM_001031847_intron_0_0_chr11_68522320_r(-)	NM_001031847_intron_3_0_chr11_68529156_r(-)	83.673	147	22	2	314	458	862	716	1.42e-37	150	CCCGGCTAAT-TTTTTTGT-ATTTTTAGTAGAGACAGGGTTTCACCATGTTGGGCAGGCTGGTCTCAAACTCCTGACCTCAGATGATCCACCTGCCTCGACCTCCCAAAGTGCTGAGATTACAGGCATGAGCCACCGCGCCTGGCCT	CCCGGCTAATATTTTTTGTTATTTTTAGTAGAGACGGGGTTTCAACATGTTGCCCAGGGTGGTTTCGAACTCCTGAGCTCAGGCAATCCGCCCACCTCATCCTCCCAAAGTACTGGGATTACAGGCGTGAGTCACCGCGCCCGGTCT	chr11:68526579-68526723	chr11:68529233-68529379
CPT1A	NM_001876	-	chr11:68527037-68529155	chr11:68525199-68527036	1838	chr11:68529156-68530094	939	NM_001876_intron_0_0_chr11_68525199_r(-)	NM_001876_intron_3_0_chr11_68529156_r(-)	83.673	147	22	2	314	458	862	716	5.31e-38	150	CCCGGCTAAT-TTTTTTGT-ATTTTTAGTAGAGACAGGGTTTCACCATGTTGGGCAGGCTGGTCTCAAACTCCTGACCTCAGATGATCCACCTGCCTCGACCTCCCAAAGTGCTGAGATTACAGGCATGAGCCACCGCGCCTGGCCT	CCCGGCTAATATTTTTTGTTATTTTTAGTAGAGACGGGGTTTCAACATGTTGCCCAGGGTGGTTTCGAACTCCTGAGCTCAGGCAATCCGCCCACCTCATCCTCCCAAAGTACTGGGATTACAGGCGTGAGTCACCGCGCCCGGTCT	chr11:68526579-68526723	chr11:68529233-68529379
[truncated: 1,759 more rows]
