# Supplementary material for: ADARs act as potent regulators of circular transcriptome in cancer
Source: Nat Commun. 2022 Mar 21;13:1508. doi: 10.1038/s41467-022-29138-2 (PMC8938519; doi:10.1038/s41467-022-29138-2)
Supplement: Supplementary file 9 — Supplementary Software 1 [file 41467_2022_29138_MOESM9_ESM.zip › circRNA_paper/data/table_browser_UCSC_hg19_intron_regions.bed]

chr1	12227	12612	uc001aaa.3_intron_0_0_chr1_12228_f	0	+
chr1	12721	13220	uc001aaa.3_intron_1_0_chr1_12722_f	0	+
chr1	12227	12645	uc010nxr.1_intron_0_0_chr1_12228_f	0	+
chr1	12697	13220	uc010nxr.1_intron_1_0_chr1_12698_f	0	+
chr1	12227	12594	uc010nxq.1_intron_0_0_chr1_12228_f	0	+
chr1	12721	13402	uc010nxq.1_intron_1_0_chr1_12722_f	0	+
chr1	14829	14969	uc009vis.3_intron_0_0_chr1_14830_r	0	-
chr1	15038	15795	uc009vis.3_intron_1_0_chr1_15039_r	0	-
chr1	15942	16606	uc009vis.3_intron_2_0_chr1_15943_r	0	-
chr1	17055	17232	uc009vjc.1_intron_0_0_chr1_17056_r	0	-
chr1	15947	16606	uc009vjd.2_intron_0_0_chr1_15948_r	0	-
chr1	16765	16857	uc009vjd.2_intron_1_0_chr1_16766_r	0	-
chr1	17055	17232	uc009vjd.2_intron_2_0_chr1_17056_r	0	-
chr1	17368	17605	uc009vjd.2_intron_3_0_chr1_17369_r	0	-
chr1	14829	14969	uc009vit.3_intron_0_0_chr1_14830_r	0	-
chr1	15038	15795	uc009vit.3_intron_1_0_chr1_15039_r	0	-
chr1	15947	16606	uc009vit.3_intron_2_0_chr1_15948_r	0	-
chr1	16765	16857	uc009vit.3_intron_3_0_chr1_16766_r	0	-
chr1	17055	17232	uc009vit.3_intron_4_0_chr1_17056_r	0	-
chr1	17742	17914	uc009vit.3_intron_5_0_chr1_17743_r	0	-
chr1	18061	18267	uc009vit.3_intron_6_0_chr1_18062_r	0	-
chr1	18366	18912	uc009vit.3_intron_7_0_chr1_18367_r	0	-
chr1	14829	14969	uc009viu.3_intron_0_0_chr1_14830_r	0	-
chr1	15038	15795	uc009viu.3_intron_1_0_chr1_15039_r	0	-
chr1	15947	16606	uc009viu.3_intron_2_0_chr1_15948_r	0	-
chr1	16765	16857	uc009viu.3_intron_3_0_chr1_16766_r	0	-
chr1	17055	17232	uc009viu.3_intron_4_0_chr1_17056_r	0	-
chr1	17742	17914	uc009viu.3_intron_5_0_chr1_17743_r	0	-
chr1	18061	18267	uc009viu.3_intron_6_0_chr1_18062_r	0	-
chr1	18369	18500	uc009viu.3_intron_7_0_chr1_18370_r	0	-
chr1	18554	18912	uc009viu.3_intron_8_0_chr1_18555_r	0	-
chr1	14829	14969	uc001aae.4_intron_0_0_chr1_14830_r	0	-
chr1	15038	15795	uc001aae.4_intron_1_0_chr1_15039_r	0	-
chr1	15947	16606	uc001aae.4_intron_2_0_chr1_15948_r	0	-
chr1	16765	16857	uc001aae.4_intron_3_0_chr1_16766_r	0	-
chr1	17055	17232	uc001aae.4_intron_4_0_chr1_17056_r	0	-
chr1	17368	17605	uc001aae.4_intron_5_0_chr1_17369_r	0	-
chr1	17742	17914	uc001aae.4_intron_6_0_chr1_17743_r	0	-
chr1	18061	18267	uc001aae.4_intron_7_0_chr1_18062_r	0	-
chr1	18366	18912	uc001aae.4_intron_8_0_chr1_18367_r	0	-
chr1	17055	17232	uc001aai.1_intron_0_0_chr1_17056_r	0	-
chr1	17368	17605	uc001aai.1_intron_1_0_chr1_17369_r	0	-
chr1	17742	17914	uc001aai.1_intron_2_0_chr1_17743_r	0	-
chr1	18061	18267	uc001aai.1_intron_3_0_chr1_18062_r	0	-
chr1	18379	18912	uc001aai.1_intron_4_0_chr1_18380_r	0	-
chr1	14829	14969	uc001aah.4_intron_0_0_chr1_14830_r	0	-
chr1	15038	15795	uc001aah.4_intron_1_0_chr1_15039_r	0	-
chr1	15947	16606	uc001aah.4_intron_2_0_chr1_15948_r	0	-
chr1	16765	16857	uc001aah.4_intron_3_0_chr1_16766_r	0	-
chr1	17055	17232	uc001aah.4_intron_4_0_chr1_17056_r	0	-
chr1	17368	17605	uc001aah.4_intron_5_0_chr1_17369_r	0	-
chr1	17742	17914	uc001aah.4_intron_6_0_chr1_17743_r	0	-
chr1	18061	18267	uc001aah.4_intron_7_0_chr1_18062_r	0	-
chr1	18366	24737	uc001aah.4_intron_8_0_chr1_18367_r	0	-
chr1	24891	29320	uc001aah.4_intron_9_0_chr1_24892_r	0	-
chr1	14829	14969	uc009vir.3_intron_0_0_chr1_14830_r	0	-
chr1	15038	15795	uc009vir.3_intron_1_0_chr1_15039_r	0	-
chr1	15947	16606	uc009vir.3_intron_2_0_chr1_15948_r	0	-
chr1	16765	16857	uc009vir.3_intron_3_0_chr1_16766_r	0	-
chr1	17055	17232	uc009vir.3_intron_4_0_chr1_17056_r	0	-
chr1	17742	17914	uc009vir.3_intron_5_0_chr1_17743_r	0	-
chr1	18061	18267	uc009vir.3_intron_6_0_chr1_18062_r	0	-
chr1	18366	24737	uc009vir.3_intron_7_0_chr1_18367_r	0	-
chr1	24891	29320	uc009vir.3_intron_8_0_chr1_24892_r	0	-
chr1	14829	15795	uc009viq.3_intron_0_0_chr1_14830_r	0	-
chr1	15947	16606	uc009viq.3_intron_1_0_chr1_15948_r	0	-
chr1	16765	16857	uc009viq.3_intron_2_0_chr1_16766_r	0	-
chr1	17055	17605	uc009viq.3_intron_3_0_chr1_17056_r	0	-
chr1	18061	24737	uc009viq.3_intron_4_0_chr1_18062_r	0	-
chr1	24891	29320	uc009viq.3_intron_5_0_chr1_24892_r	0	-
chr1	14829	14969	uc001aac.4_intron_0_0_chr1_14830_r	0	-
chr1	15038	15795	uc001aac.4_intron_1_0_chr1_15039_r	0	-
chr1	15947	16606	uc001aac.4_intron_2_0_chr1_15948_r	0	-
chr1	16765	16857	uc001aac.4_intron_3_0_chr1_16766_r	0	-
chr1	17055	17258	uc001aac.4_intron_4_0_chr1_17056_r	0	-
chr1	17368	17605	uc001aac.4_intron_5_0_chr1_17369_r	0	-
chr1	17742	17914	uc001aac.4_intron_6_0_chr1_17743_r	0	-
chr1	18061	18267	uc001aac.4_intron_7_0_chr1_18062_r	0	-
chr1	18369	24737	uc001aac.4_intron_8_0_chr1_18370_r	0	-
chr1	24891	29320	uc001aac.4_intron_9_0_chr1_24892_r	0	-
chr1	16765	16857	uc009viv.2_intron_0_0_chr1_16766_r	0	-
chr1	17055	17232	uc009viv.2_intron_1_0_chr1_17056_r	0	-
chr1	17368	17605	uc009viv.2_intron_2_0_chr1_17369_r	0	-
chr1	17742	17914	uc009viv.2_intron_3_0_chr1_17743_r	0	-
chr1	18061	24737	uc009viv.2_intron_4_0_chr1_18062_r	0	-
chr1	24891	29320	uc009viv.2_intron_5_0_chr1_24892_r	0	-
chr1	16765	16857	uc009viw.2_intron_0_0_chr1_16766_r	0	-
chr1	17055	17232	uc009viw.2_intron_1_0_chr1_17056_r	0	-
chr1	17742	17914	uc009viw.2_intron_2_0_chr1_17743_r	0	-
chr1	18061	18267	uc009viw.2_intron_3_0_chr1_18062_r	0	-
chr1	18366	24737	uc009viw.2_intron_4_0_chr1_18367_r	0	-
chr1	24891	29320	uc009viw.2_intron_5_0_chr1_24892_r	0	-
chr1	15947	16606	uc009vix.2_intron_0_0_chr1_15948_r	0	-
chr1	16765	16857	uc009vix.2_intron_1_0_chr1_16766_r	0	-
chr1	17055	17232	uc009vix.2_intron_2_0_chr1_17056_r	0	-
chr1	17368	17914	uc009vix.2_intron_3_0_chr1_17369_r	0	-
chr1	18061	24737	uc009vix.2_intron_4_0_chr1_18062_r	0	-
chr1	24891	29320	uc009vix.2_intron_5_0_chr1_24892_r	0	-
chr1	16765	16857	uc009viy.2_intron_0_0_chr1_16766_r	0	-
chr1	17055	17232	uc009viy.2_intron_1_0_chr1_17056_r	0	-
chr1	17368	17605	uc009viy.2_intron_2_0_chr1_17369_r	0	-
chr1	17742	17914	uc009viy.2_intron_3_0_chr1_17743_r	0	-
chr1	18061	18267	uc009viy.2_intron_4_0_chr1_18062_r	0	-
chr1	18362	18496	uc009viy.2_intron_5_0_chr1_18363_r	0	-
chr1	18554	24737	uc009viy.2_intron_6_0_chr1_18555_r	0	-
chr1	24891	29320	uc009viy.2_intron_7_0_chr1_24892_r	0	-
chr1	16765	16853	uc009viz.2_intron_0_0_chr1_16766_r	0	-
chr1	17055	17232	uc009viz.2_intron_1_0_chr1_17056_r	0	-
chr1	17368	17605	uc009viz.2_intron_2_0_chr1_17369_r	0	-
chr1	17742	17914	uc009viz.2_intron_3_0_chr1_17743_r	0	-
chr1	18061	18267	uc009viz.2_intron_4_0_chr1_18062_r	0	-
chr1	18379	24737	uc009viz.2_intron_5_0_chr1_18380_r	0	-
chr1	24891	29320	uc009viz.2_intron_6_0_chr1_24892_r	0	-
chr1	17055	17232	uc010nxs.1_intron_0_0_chr1_17056_r	0	-
chr1	17368	17605	uc010nxs.1_intron_1_0_chr1_17369_r	0	-
chr1	17742	17914	uc010nxs.1_intron_2_0_chr1_17743_r	0	-
chr1	18061	18267	uc010nxs.1_intron_3_0_chr1_18062_r	0	-
chr1	18366	18912	uc010nxs.1_intron_4_0_chr1_18367_r	0	-
chr1	19139	24737	uc010nxs.1_intron_5_0_chr1_19140_r	0	-
chr1	24891	29320	uc010nxs.1_intron_6_0_chr1_24892_r	0	-
chr1	17742	17914	uc009vje.2_intron_0_0_chr1_17743_r	0	-
chr1	18061	18267	uc009vje.2_intron_1_0_chr1_18062_r	0	-
chr1	18366	29320	uc009vje.2_intron_2_0_chr1_18367_r	0	-
chr1	17742	17914	uc009vjf.2_intron_0_0_chr1_17743_r	0	-
chr1	18061	18267	uc009vjf.2_intron_1_0_chr1_18062_r	0	-
chr1	18362	18496	uc009vjf.2_intron_2_0_chr1_18363_r	0	-
chr1	18554	18912	uc009vjf.2_intron_3_0_chr1_18555_r	0	-
chr1	19139	24737	uc009vjf.2_intron_4_0_chr1_19140_r	0	-
chr1	24891	29320	uc009vjf.2_intron_5_0_chr1_24892_r	0	-
chr1	17055	17232	uc009vjb.1_intron_0_0_chr1_17056_r	0	-
chr1	17368	17605	uc009vjb.1_intron_1_0_chr1_17369_r	0	-
chr1	17742	17914	uc009vjb.1_intron_2_0_chr1_17743_r	0	-
chr1	18061	18267	uc009vjb.1_intron_3_0_chr1_18062_r	0	-
chr1	18379	24737	uc009vjb.1_intron_4_0_chr1_18380_r	0	-
chr1	24891	29823	uc009vjb.1_intron_5_0_chr1_24892_r	0	-
chr1	35174	35276	uc001aak.3_intron_0_0_chr1_35175_r	0	-
chr1	35481	35720	uc001aak.3_intron_1_0_chr1_35482_r	0	-
chr1	139696	139789	uc021oeg.2_intron_0_0_chr1_139697_r	0	-
chr1	139847	140074	uc021oeg.2_intron_1_0_chr1_139848_r	0	-
chr1	324345	324438	uc021oeh.1_intron_0_0_chr1_324346_f	0	+
chr1	324686	324718	uc021oeh.1_intron_1_0_chr1_324687_f	0	+
chr1	325124	325382	uc021oeh.1_intron_2_0_chr1_325125_f	0	+
chr1	322228	324287	uc009vjk.2_intron_0_0_chr1_322229_f	0	+
chr1	324345	324438	uc009vjk.2_intron_1_0_chr1_324346_f	0	+
chr1	324060	324287	uc001aau.3_intron_0_0_chr1_324061_f	0	+
chr1	324345	324438	uc001aau.3_intron_1_0_chr1_324346_f	0	+
chr1	420296	420991	uc001aax.1_intron_0_0_chr1_420297_f	0	+
chr1	421258	421395	uc001aax.1_intron_1_0_chr1_421259_f	0	+
chr1	665184	665277	uc001abe.4_intron_0_0_chr1_665185_r	0	-
chr1	665335	665562	uc001abe.4_intron_1_0_chr1_665336_r	0	-
chr1	665184	668686	uc009vjm.3_intron_0_0_chr1_665185_r	0	-
chr1	668744	670802	uc009vjm.3_intron_1_0_chr1_668745_r	0	-
chr1	665184	665277	uc002khh.3_intron_0_0_chr1_665185_r	0	-
chr1	665335	667396	uc002khh.3_intron_1_0_chr1_665336_r	0	-
chr1	667587	675182	uc002khh.3_intron_2_0_chr1_667588_r	0	-
chr1	675415	675508	uc002khh.3_intron_3_0_chr1_675416_r	0	-
chr1	675566	678665	uc002khh.3_intron_4_0_chr1_675567_r	0	-
chr1	678730	679574	uc002khh.3_intron_5_0_chr1_678731_r	0	-
chr1	674404	675182	uc001abm.2_intron_0_0_chr1_674405_r	0	-
chr1	675415	675508	uc001abm.2_intron_1_0_chr1_675416_r	0	-
chr1	675566	678665	uc001abm.2_intron_2_0_chr1_675567_r	0	-
chr1	678730	679574	uc001abm.2_intron_3_0_chr1_678731_r	0	-
chr1	700627	701708	uc001abo.3_intron_0_0_chr1_700628_r	0	-
chr1	701767	703927	uc001abo.3_intron_1_0_chr1_701768_r	0	-
chr1	703993	704876	uc001abo.3_intron_2_0_chr1_703994_r	0	-
chr1	705092	708355	uc001abo.3_intron_3_0_chr1_705093_r	0	-
chr1	708487	709550	uc001abo.3_intron_4_0_chr1_708488_r	0	-
chr1	709660	713663	uc001abo.3_intron_5_0_chr1_709661_r	0	-
chr1	763155	764382	uc031pjj.1_intron_0_0_chr1_763156_f	0	+
chr1	764484	776579	uc031pjj.1_intron_1_0_chr1_764485_f	0	+
chr1	763155	764382	uc001abp.2_intron_0_0_chr1_763156_f	0	+
chr1	764484	783033	uc001abp.2_intron_1_0_chr1_764485_f	0	+
chr1	783186	787306	uc001abp.2_intron_2_0_chr1_783187_f	0	+
chr1	787490	788050	uc001abp.2_intron_3_0_chr1_787491_f	0	+
chr1	788146	788770	uc001abp.2_intron_4_0_chr1_788147_f	0	+
chr1	763155	764382	uc021oem.2_intron_0_0_chr1_763156_f	0	+
chr1	764484	787306	uc021oem.2_intron_1_0_chr1_764485_f	0	+
chr1	787490	788050	uc021oem.2_intron_2_0_chr1_787491_f	0	+
chr1	788146	788770	uc021oem.2_intron_3_0_chr1_788147_f	0	+
chr1	763155	764382	uc009vjn.2_intron_0_0_chr1_763156_f	0	+
chr1	764484	787306	uc009vjn.2_intron_1_0_chr1_764485_f	0	+
chr1	787490	788770	uc009vjn.2_intron_2_0_chr1_787491_f	0	+
chr1	763155	764382	uc009vjo.2_intron_0_0_chr1_763156_f	0	+
chr1	764484	788050	uc009vjo.2_intron_1_0_chr1_764485_f	0	+
chr1	788146	788770	uc009vjo.2_intron_2_0_chr1_788147_f	0	+
chr1	763229	764382	uc031pjk.1_intron_0_0_chr1_763230_f	0	+
chr1	764484	787306	uc031pjk.1_intron_1_0_chr1_764485_f	0	+
chr1	787490	788050	uc031pjk.1_intron_2_0_chr1_787491_f	0	+
chr1	788146	788770	uc031pjk.1_intron_3_0_chr1_788147_f	0	+
chr1	804055	809491	uc001abt.4_intron_0_0_chr1_804056_r	0	-
chr1	810535	812125	uc001abt.4_intron_1_0_chr1_810536_r	0	-
chr1	846853	847324	uc001abu.1_intron_0_0_chr1_846854_f	0	+
chr1	853100	853401	uc010nxy.1_intron_0_0_chr1_853101_r	0	-
chr1	853555	854204	uc010nxy.1_intron_1_0_chr1_853556_r	0	-
chr1	854295	854714	uc010nxy.1_intron_2_0_chr1_854296_r	0	-
chr1	853100	853401	uc010nxz.1_intron_0_0_chr1_853101_r	0	-
chr1	853495	854204	uc010nxz.1_intron_1_0_chr1_853496_r	0	-
chr1	854295	854714	uc010nxz.1_intron_2_0_chr1_854296_r	0	-
chr1	860569	861301	uc001abv.1_intron_0_0_chr1_860570_f	0	+
chr1	861393	865534	uc001abv.1_intron_1_0_chr1_861394_f	0	+
chr1	865716	866418	uc001abv.1_intron_2_0_chr1_865717_f	0	+
chr1	866469	871151	uc001abv.1_intron_3_0_chr1_866470_f	0	+
chr1	861393	865534	uc031pjl.1_intron_0_0_chr1_861394_f	0	+
chr1	865716	866418	uc031pjl.1_intron_1_0_chr1_865717_f	0	+
chr1	866469	871151	uc031pjl.1_intron_2_0_chr1_866470_f	0	+
chr1	871276	874419	uc031pjl.1_intron_3_0_chr1_871277_f	0	+
chr1	874509	874651	uc031pjl.1_intron_4_0_chr1_874510_f	0	+
chr1	874792	876523	uc031pjl.1_intron_5_0_chr1_874793_f	0	+
chr1	876686	877515	uc031pjl.1_intron_6_0_chr1_876687_f	0	+
chr1	877631	877789	uc031pjl.1_intron_7_0_chr1_877632_f	0	+
chr1	877868	877938	uc031pjl.1_intron_8_0_chr1_877869_f	0	+
chr1	878438	878632	uc031pjl.1_intron_9_0_chr1_878439_f	0	+
chr1	878757	879077	uc031pjl.1_intron_10_0_chr1_878758_f	0	+
chr1	861393	865534	uc031pjm.1_intron_0_0_chr1_861394_f	0	+
chr1	865716	866418	uc031pjm.1_intron_1_0_chr1_865717_f	0	+
chr1	866469	871151	uc031pjm.1_intron_2_0_chr1_866470_f	0	+
chr1	871276	874419	uc031pjm.1_intron_3_0_chr1_871277_f	0	+
chr1	874509	874651	uc031pjm.1_intron_4_0_chr1_874510_f	0	+
chr1	874840	876523	uc031pjm.1_intron_5_0_chr1_874841_f	0	+
chr1	876686	877515	uc031pjm.1_intron_6_0_chr1_876687_f	0	+
chr1	877631	877789	uc031pjm.1_intron_7_0_chr1_877632_f	0	+
chr1	877868	877938	uc031pjm.1_intron_8_0_chr1_877869_f	0	+
chr1	878438	878632	uc031pjm.1_intron_9_0_chr1_878439_f	0	+
chr1	878757	879077	uc031pjm.1_intron_10_0_chr1_878758_f	0	+
chr1	879188	879272	uc031pjm.1_intron_11_0_chr1_879189_f	0	+
chr1	861393	865534	uc031pjn.1_intron_0_0_chr1_861394_f	0	+
chr1	865716	874419	uc031pjn.1_intron_1_0_chr1_865717_f	0	+
chr1	874509	874651	uc031pjn.1_intron_2_0_chr1_874510_f	0	+
chr1	874792	879077	uc031pjn.1_intron_3_0_chr1_874793_f	0	+
chr1	874840	876523	uc031pko.1_intron_0_0_chr1_874841_f	0	+
chr1	876686	877515	uc031pko.1_intron_1_0_chr1_876687_f	0	+
chr1	877631	877789	uc031pko.1_intron_2_0_chr1_877632_f	0	+
chr1	877868	877938	uc031pko.1_intron_3_0_chr1_877869_f	0	+
chr1	878438	878632	uc031pko.1_intron_4_0_chr1_878439_f	0	+
chr1	878757	879077	uc031pko.1_intron_5_0_chr1_878758_f	0	+
chr1	861180	861301	uc001abw.1_intron_0_0_chr1_861181_f	0	+
chr1	861393	865534	uc001abw.1_intron_1_0_chr1_861394_f	0	+
chr1	865716	866418	uc001abw.1_intron_2_0_chr1_865717_f	0	+
chr1	866469	871151	uc001abw.1_intron_3_0_chr1_866470_f	0	+
chr1	871276	874419	uc001abw.1_intron_4_0_chr1_871277_f	0	+
chr1	874509	874654	uc001abw.1_intron_5_0_chr1_874510_f	0	+
chr1	874840	876523	uc001abw.1_intron_6_0_chr1_874841_f	0	+
chr1	876686	877515	uc001abw.1_intron_7_0_chr1_876687_f	0	+
chr1	877631	877789	uc001abw.1_intron_8_0_chr1_877632_f	0	+
chr1	877868	877938	uc001abw.1_intron_9_0_chr1_877869_f	0	+
chr1	878438	878632	uc001abw.1_intron_10_0_chr1_878439_f	0	+
chr1	878757	879077	uc001abw.1_intron_11_0_chr1_878758_f	0	+
chr1	879188	879287	uc001abw.1_intron_12_0_chr1_879189_f	0	+
chr1	861393	865534	uc031pjo.1_intron_0_0_chr1_861394_f	0	+
chr1	865716	866418	uc031pjo.1_intron_1_0_chr1_865717_f	0	+
chr1	866469	871151	uc031pjo.1_intron_2_0_chr1_866470_f	0	+
chr1	871276	874419	uc031pjo.1_intron_3_0_chr1_871277_f	0	+
chr1	874509	874651	uc031pjo.1_intron_4_0_chr1_874510_f	0	+
chr1	874792	876523	uc031pjo.1_intron_5_0_chr1_874793_f	0	+
chr1	876686	877515	uc031pjo.1_intron_6_0_chr1_876687_f	0	+
chr1	877631	877815	uc031pjo.1_intron_7_0_chr1_877632_f	0	+
chr1	877868	877938	uc031pjo.1_intron_8_0_chr1_877869_f	0	+
chr1	878438	878632	uc031pjo.1_intron_9_0_chr1_878439_f	0	+
chr1	878757	879077	uc031pjo.1_intron_10_0_chr1_878758_f	0	+
chr1	879188	879287	uc031pjo.1_intron_11_0_chr1_879189_f	0	+
chr1	861393	865534	uc031pjp.1_intron_0_0_chr1_861394_f	0	+
chr1	865716	866418	uc031pjp.1_intron_1_0_chr1_865717_f	0	+
chr1	866469	871151	uc031pjp.1_intron_2_0_chr1_866470_f	0	+
chr1	871276	874419	uc031pjp.1_intron_3_0_chr1_871277_f	0	+
chr1	874509	874654	uc031pjp.1_intron_4_0_chr1_874510_f	0	+
chr1	874792	877789	uc031pjp.1_intron_5_0_chr1_874793_f	0	+
chr1	877868	877938	uc031pjp.1_intron_6_0_chr1_877869_f	0	+
chr1	878438	878632	uc031pjp.1_intron_7_0_chr1_878439_f	0	+
chr1	878757	879077	uc031pjp.1_intron_8_0_chr1_878758_f	0	+
chr1	879188	879287	uc031pjp.1_intron_9_0_chr1_879189_f	0	+
chr1	861393	865534	uc031pjq.1_intron_0_0_chr1_861394_f	0	+
chr1	865716	866418	uc031pjq.1_intron_1_0_chr1_865717_f	0	+
chr1	866469	874419	uc031pjq.1_intron_2_0_chr1_866470_f	0	+
chr1	874509	874654	uc031pjq.1_intron_3_0_chr1_874510_f	0	+
chr1	874792	876523	uc031pjq.1_intron_4_0_chr1_874793_f	0	+
chr1	876686	877515	uc031pjq.1_intron_5_0_chr1_876687_f	0	+
chr1	877631	877789	uc031pjq.1_intron_6_0_chr1_877632_f	0	+
chr1	877868	877938	uc031pjq.1_intron_7_0_chr1_877869_f	0	+
chr1	878438	878632	uc031pjq.1_intron_8_0_chr1_878439_f	0	+
chr1	878757	879077	uc031pjq.1_intron_9_0_chr1_878758_f	0	+
chr1	879188	879287	uc031pjq.1_intron_10_0_chr1_879189_f	0	+
chr1	861393	865534	uc031pjr.1_intron_0_0_chr1_861394_f	0	+
chr1	865716	866418	uc031pjr.1_intron_1_0_chr1_865717_f	0	+
chr1	866469	874419	uc031pjr.1_intron_2_0_chr1_866470_f	0	+
chr1	874509	874654	uc031pjr.1_intron_3_0_chr1_874510_f	0	+
chr1	874792	877515	uc031pjr.1_intron_4_0_chr1_874793_f	0	+
chr1	877631	877789	uc031pjr.1_intron_5_0_chr1_877632_f	0	+
chr1	877868	877938	uc031pjr.1_intron_6_0_chr1_877869_f	0	+
chr1	878438	878632	uc031pjr.1_intron_7_0_chr1_878439_f	0	+
chr1	878757	879077	uc031pjr.1_intron_8_0_chr1_878758_f	0	+
chr1	879188	879287	uc031pjr.1_intron_9_0_chr1_879189_f	0	+
chr1	861393	865534	uc031pjs.1_intron_0_0_chr1_861394_f	0	+
chr1	865716	866418	uc031pjs.1_intron_1_0_chr1_865717_f	0	+
chr1	866469	871151	uc031pjs.1_intron_2_0_chr1_866470_f	0	+
chr1	871276	874419	uc031pjs.1_intron_3_0_chr1_871277_f	0	+
chr1	874509	874654	uc031pjs.1_intron_4_0_chr1_874510_f	0	+
chr1	874792	876523	uc031pjs.1_intron_5_0_chr1_874793_f	0	+
chr1	876686	877515	uc031pjs.1_intron_6_0_chr1_876687_f	0	+
chr1	877631	877789	uc031pjs.1_intron_7_0_chr1_877632_f	0	+
chr1	877868	877938	uc031pjs.1_intron_8_0_chr1_877869_f	0	+
chr1	878438	879077	uc031pjs.1_intron_9_0_chr1_878439_f	0	+
chr1	879188	879287	uc031pjs.1_intron_10_0_chr1_879189_f	0	+
chr1	861393	865534	uc031pjt.1_intron_0_0_chr1_861394_f	0	+
chr1	865716	866418	uc031pjt.1_intron_1_0_chr1_865717_f	0	+
chr1	866469	871151	uc031pjt.1_intron_2_0_chr1_866470_f	0	+
chr1	871276	874419	uc031pjt.1_intron_3_0_chr1_871277_f	0	+
chr1	874509	876523	uc031pjt.1_intron_4_0_chr1_874510_f	0	+
chr1	876686	877515	uc031pjt.1_intron_5_0_chr1_876687_f	0	+
chr1	877631	877789	uc031pjt.1_intron_6_0_chr1_877632_f	0	+
chr1	877868	877938	uc031pjt.1_intron_7_0_chr1_877869_f	0	+
chr1	878438	878632	uc031pjt.1_intron_8_0_chr1_878439_f	0	+
chr1	878757	879077	uc031pjt.1_intron_9_0_chr1_878758_f	0	+
chr1	879188	879287	uc031pjt.1_intron_10_0_chr1_879189_f	0	+
chr1	861393	865534	uc031pju.1_intron_0_0_chr1_861394_f	0	+
chr1	865716	866418	uc031pju.1_intron_1_0_chr1_865717_f	0	+
chr1	866469	871151	uc031pju.1_intron_2_0_chr1_866470_f	0	+
chr1	871276	874419	uc031pju.1_intron_3_0_chr1_871277_f	0	+
chr1	874509	874651	uc031pju.1_intron_4_0_chr1_874510_f	0	+
chr1	874840	876523	uc031pju.1_intron_5_0_chr1_874841_f	0	+
chr1	876686	877515	uc031pju.1_intron_6_0_chr1_876687_f	0	+
chr1	877631	877789	uc031pju.1_intron_7_0_chr1_877632_f	0	+
chr1	877868	877938	uc031pju.1_intron_8_0_chr1_877869_f	0	+
chr1	878438	878632	uc031pju.1_intron_9_0_chr1_878439_f	0	+
chr1	878757	879077	uc031pju.1_intron_10_0_chr1_878758_f	0	+
chr1	879188	879287	uc031pju.1_intron_11_0_chr1_879189_f	0	+
chr1	861393	865534	uc031pjv.1_intron_0_0_chr1_861394_f	0	+
chr1	865716	866418	uc031pjv.1_intron_1_0_chr1_865717_f	0	+
chr1	866469	871151	uc031pjv.1_intron_2_0_chr1_866470_f	0	+
chr1	871276	872229	uc031pjv.1_intron_3_0_chr1_871277_f	0	+
chr1	872314	874419	uc031pjv.1_intron_4_0_chr1_872315_f	0	+
chr1	874509	874654	uc031pjv.1_intron_5_0_chr1_874510_f	0	+
chr1	874840	876523	uc031pjv.1_intron_6_0_chr1_874841_f	0	+
chr1	876686	877515	uc031pjv.1_intron_7_0_chr1_876687_f	0	+
chr1	877631	877789	uc031pjv.1_intron_8_0_chr1_877632_f	0	+
chr1	877868	877938	uc031pjv.1_intron_9_0_chr1_877869_f	0	+
chr1	878438	878632	uc031pjv.1_intron_10_0_chr1_878439_f	0	+
chr1	878757	879077	uc031pjv.1_intron_11_0_chr1_878758_f	0	+
chr1	879188	879287	uc031pjv.1_intron_12_0_chr1_879189_f	0	+
chr1	861393	865534	uc031pjw.1_intron_0_0_chr1_861394_f	0	+
chr1	865716	866418	uc031pjw.1_intron_1_0_chr1_865717_f	0	+
chr1	866469	871151	uc031pjw.1_intron_2_0_chr1_866470_f	0	+
chr1	871276	874419	uc031pjw.1_intron_3_0_chr1_871277_f	0	+
chr1	874509	874651	uc031pjw.1_intron_4_0_chr1_874510_f	0	+
chr1	874792	877515	uc031pjw.1_intron_5_0_chr1_874793_f	0	+
chr1	877631	877789	uc031pjw.1_intron_6_0_chr1_877632_f	0	+
chr1	877868	877938	uc031pjw.1_intron_7_0_chr1_877869_f	0	+
chr1	878438	878632	uc031pjw.1_intron_8_0_chr1_878439_f	0	+
chr1	878757	879077	uc031pjw.1_intron_9_0_chr1_878758_f	0	+
chr1	879188	879287	uc031pjw.1_intron_10_0_chr1_879189_f	0	+
chr1	861393	865534	uc031pjx.1_intron_0_0_chr1_861394_f	0	+
chr1	865716	866418	uc031pjx.1_intron_1_0_chr1_865717_f	0	+
chr1	866469	871151	uc031pjx.1_intron_2_0_chr1_866470_f	0	+
chr1	871276	874419	uc031pjx.1_intron_3_0_chr1_871277_f	0	+
chr1	874509	874651	uc031pjx.1_intron_4_0_chr1_874510_f	0	+
chr1	874792	876523	uc031pjx.1_intron_5_0_chr1_874793_f	0	+
chr1	876686	877515	uc031pjx.1_intron_6_0_chr1_876687_f	0	+
chr1	877631	877789	uc031pjx.1_intron_7_0_chr1_877632_f	0	+
chr1	877868	877938	uc031pjx.1_intron_8_0_chr1_877869_f	0	+
chr1	878438	878632	uc031pjx.1_intron_9_0_chr1_878439_f	0	+
chr1	878757	879077	uc031pjx.1_intron_10_0_chr1_878758_f	0	+
chr1	879188	879287	uc031pjx.1_intron_11_0_chr1_879189_f	0	+
chr1	861393	865534	uc031pjy.1_intron_0_0_chr1_861394_f	0	+
chr1	865716	871151	uc031pjy.1_intron_1_0_chr1_865717_f	0	+
chr1	871276	872229	uc031pjy.1_intron_2_0_chr1_871277_f	0	+
chr1	872314	874419	uc031pjy.1_intron_3_0_chr1_872315_f	0	+
chr1	874509	874651	uc031pjy.1_intron_4_0_chr1_874510_f	0	+
chr1	874792	876523	uc031pjy.1_intron_5_0_chr1_874793_f	0	+
chr1	876686	877515	uc031pjy.1_intron_6_0_chr1_876687_f	0	+
chr1	877631	877789	uc031pjy.1_intron_7_0_chr1_877632_f	0	+
chr1	877868	877938	uc031pjy.1_intron_8_0_chr1_877869_f	0	+
chr1	878438	878632	uc031pjy.1_intron_9_0_chr1_878439_f	0	+
chr1	878757	879077	uc031pjy.1_intron_10_0_chr1_878758_f	0	+
chr1	879188	879287	uc031pjy.1_intron_11_0_chr1_879189_f	0	+
chr1	861393	871151	uc031pjz.1_intron_0_0_chr1_861394_f	0	+
chr1	871276	874419	uc031pjz.1_intron_1_0_chr1_871277_f	0	+
chr1	874509	874651	uc031pjz.1_intron_2_0_chr1_874510_f	0	+
chr1	874840	877515	uc031pjz.1_intron_3_0_chr1_874841_f	0	+
chr1	877631	877789	uc031pjz.1_intron_4_0_chr1_877632_f	0	+
chr1	877868	877938	uc031pjz.1_intron_5_0_chr1_877869_f	0	+
chr1	878438	878632	uc031pjz.1_intron_6_0_chr1_878439_f	0	+
chr1	878757	879077	uc031pjz.1_intron_7_0_chr1_878758_f	0	+
chr1	879188	879287	uc031pjz.1_intron_8_0_chr1_879189_f	0	+
chr1	861393	865534	uc031pka.1_intron_0_0_chr1_861394_f	0	+
chr1	865716	866418	uc031pka.1_intron_1_0_chr1_865717_f	0	+
chr1	866469	874419	uc031pka.1_intron_2_0_chr1_866470_f	0	+
chr1	874509	874654	uc031pka.1_intron_3_0_chr1_874510_f	0	+
chr1	874792	877789	uc031pka.1_intron_4_0_chr1_874793_f	0	+
chr1	877868	877938	uc031pka.1_intron_5_0_chr1_877869_f	0	+
chr1	878438	878632	uc031pka.1_intron_6_0_chr1_878439_f	0	+
chr1	878757	879077	uc031pka.1_intron_7_0_chr1_878758_f	0	+
chr1	879188	879287	uc031pka.1_intron_8_0_chr1_879189_f	0	+
chr1	861393	871151	uc031pkb.1_intron_0_0_chr1_861394_f	0	+
chr1	871276	874419	uc031pkb.1_intron_1_0_chr1_871277_f	0	+
chr1	874509	874654	uc031pkb.1_intron_2_0_chr1_874510_f	0	+
chr1	874792	877789	uc031pkb.1_intron_3_0_chr1_874793_f	0	+
chr1	877868	877938	uc031pkb.1_intron_4_0_chr1_877869_f	0	+
chr1	878438	878632	uc031pkb.1_intron_5_0_chr1_878439_f	0	+
chr1	878757	879077	uc031pkb.1_intron_6_0_chr1_878758_f	0	+
chr1	879188	879287	uc031pkb.1_intron_7_0_chr1_879189_f	0	+
chr1	861393	865534	uc031pkc.1_intron_0_0_chr1_861394_f	0	+
chr1	865716	866418	uc031pkc.1_intron_1_0_chr1_865717_f	0	+
chr1	866469	871184	uc031pkc.1_intron_2_0_chr1_866470_f	0	+
chr1	871276	874419	uc031pkc.1_intron_3_0_chr1_871277_f	0	+
chr1	874509	874651	uc031pkc.1_intron_4_0_chr1_874510_f	0	+
chr1	874792	876523	uc031pkc.1_intron_5_0_chr1_874793_f	0	+
chr1	876686	877515	uc031pkc.1_intron_6_0_chr1_876687_f	0	+
chr1	877631	877789	uc031pkc.1_intron_7_0_chr1_877632_f	0	+
chr1	877868	877938	uc031pkc.1_intron_8_0_chr1_877869_f	0	+
chr1	878438	878632	uc031pkc.1_intron_9_0_chr1_878439_f	0	+
chr1	878757	879077	uc031pkc.1_intron_10_0_chr1_878758_f	0	+
chr1	879188	879287	uc031pkc.1_intron_11_0_chr1_879189_f	0	+
chr1	861393	865534	uc031pkd.1_intron_0_0_chr1_861394_f	0	+
chr1	865716	866418	uc031pkd.1_intron_1_0_chr1_865717_f	0	+
chr1	866469	871151	uc031pkd.1_intron_2_0_chr1_866470_f	0	+
chr1	871276	874419	uc031pkd.1_intron_3_0_chr1_871277_f	0	+
chr1	874509	874654	uc031pkd.1_intron_4_0_chr1_874510_f	0	+
chr1	874840	876523	uc031pkd.1_intron_5_0_chr1_874841_f	0	+
chr1	876610	877515	uc031pkd.1_intron_6_0_chr1_876611_f	0	+
chr1	877631	877789	uc031pkd.1_intron_7_0_chr1_877632_f	0	+
chr1	877868	877938	uc031pkd.1_intron_8_0_chr1_877869_f	0	+
chr1	878438	878632	uc031pkd.1_intron_9_0_chr1_878439_f	0	+
chr1	878757	879077	uc031pkd.1_intron_10_0_chr1_878758_f	0	+
chr1	879188	879287	uc031pkd.1_intron_11_0_chr1_879189_f	0	+
chr1	861393	865534	uc031pke.1_intron_0_0_chr1_861394_f	0	+
chr1	865716	866418	uc031pke.1_intron_1_0_chr1_865717_f	0	+
chr1	866469	874419	uc031pke.1_intron_2_0_chr1_866470_f	0	+
chr1	874509	874651	uc031pke.1_intron_3_0_chr1_874510_f	0	+
chr1	874840	876523	uc031pke.1_intron_4_0_chr1_874841_f	0	+
chr1	876686	877515	uc031pke.1_intron_5_0_chr1_876687_f	0	+
chr1	877631	877789	uc031pke.1_intron_6_0_chr1_877632_f	0	+
chr1	877868	877938	uc031pke.1_intron_7_0_chr1_877869_f	0	+
chr1	878438	878632	uc031pke.1_intron_8_0_chr1_878439_f	0	+
chr1	878757	879077	uc031pke.1_intron_9_0_chr1_878758_f	0	+
chr1	879188	879287	uc031pke.1_intron_10_0_chr1_879189_f	0	+
chr1	861393	865534	uc031pkf.1_intron_0_0_chr1_861394_f	0	+
chr1	865716	866418	uc031pkf.1_intron_1_0_chr1_865717_f	0	+
chr1	866469	871151	uc031pkf.1_intron_2_0_chr1_866470_f	0	+
chr1	871276	874419	uc031pkf.1_intron_3_0_chr1_871277_f	0	+
chr1	874509	874651	uc031pkf.1_intron_4_0_chr1_874510_f	0	+
chr1	874792	876523	uc031pkf.1_intron_5_0_chr1_874793_f	0	+
chr1	876686	877552	uc031pkf.1_intron_6_0_chr1_876687_f	0	+
chr1	877631	877789	uc031pkf.1_intron_7_0_chr1_877632_f	0	+
chr1	877868	877938	uc031pkf.1_intron_8_0_chr1_877869_f	0	+
chr1	878438	878632	uc031pkf.1_intron_9_0_chr1_878439_f	0	+
chr1	878757	879077	uc031pkf.1_intron_10_0_chr1_878758_f	0	+
chr1	879188	879287	uc031pkf.1_intron_11_0_chr1_879189_f	0	+
chr1	861393	865534	uc031pkg.1_intron_0_0_chr1_861394_f	0	+
chr1	865716	866418	uc031pkg.1_intron_1_0_chr1_865717_f	0	+
chr1	866469	871151	uc031pkg.1_intron_2_0_chr1_866470_f	0	+
chr1	871276	874419	uc031pkg.1_intron_3_0_chr1_871277_f	0	+
chr1	874509	874651	uc031pkg.1_intron_4_0_chr1_874510_f	0	+
chr1	874792	877789	uc031pkg.1_intron_5_0_chr1_874793_f	0	+
chr1	877868	877938	uc031pkg.1_intron_6_0_chr1_877869_f	0	+
chr1	878438	878632	uc031pkg.1_intron_7_0_chr1_878439_f	0	+
chr1	878757	879077	uc031pkg.1_intron_8_0_chr1_878758_f	0	+
chr1	879188	879287	uc031pkg.1_intron_9_0_chr1_879189_f	0	+
chr1	861393	865534	uc031pkh.1_intron_0_0_chr1_861394_f	0	+
chr1	865716	871151	uc031pkh.1_intron_1_0_chr1_865717_f	0	+
chr1	871276	874419	uc031pkh.1_intron_2_0_chr1_871277_f	0	+
chr1	874509	874651	uc031pkh.1_intron_3_0_chr1_874510_f	0	+
chr1	874792	877789	uc031pkh.1_intron_4_0_chr1_874793_f	0	+
chr1	877868	877938	uc031pkh.1_intron_5_0_chr1_877869_f	0	+
chr1	878438	878632	uc031pkh.1_intron_6_0_chr1_878439_f	0	+
chr1	878757	879077	uc031pkh.1_intron_7_0_chr1_878758_f	0	+
chr1	879188	879287	uc031pkh.1_intron_8_0_chr1_879189_f	0	+
chr1	861393	865534	uc031pki.1_intron_0_0_chr1_861394_f	0	+
chr1	865716	866418	uc031pki.1_intron_1_0_chr1_865717_f	0	+
chr1	866469	871151	uc031pki.1_intron_2_0_chr1_866470_f	0	+
chr1	871276	874419	uc031pki.1_intron_3_0_chr1_871277_f	0	+
chr1	874509	874654	uc031pki.1_intron_4_0_chr1_874510_f	0	+
chr1	874792	879077	uc031pki.1_intron_5_0_chr1_874793_f	0	+
chr1	879188	879287	uc031pki.1_intron_6_0_chr1_879189_f	0	+
chr1	861393	865534	uc031pkj.1_intron_0_0_chr1_861394_f	0	+
chr1	865716	866418	uc031pkj.1_intron_1_0_chr1_865717_f	0	+
chr1	866469	871151	uc031pkj.1_intron_2_0_chr1_866470_f	0	+
chr1	871276	874419	uc031pkj.1_intron_3_0_chr1_871277_f	0	+
chr1	874509	874651	uc031pkj.1_intron_4_0_chr1_874510_f	0	+
chr1	874792	879077	uc031pkj.1_intron_5_0_chr1_874793_f	0	+
chr1	879188	879287	uc031pkj.1_intron_6_0_chr1_879189_f	0	+
chr1	861393	865534	uc031pkk.1_intron_0_0_chr1_861394_f	0	+
chr1	865716	866418	uc031pkk.1_intron_1_0_chr1_865717_f	0	+
chr1	866469	871151	uc031pkk.1_intron_2_0_chr1_866470_f	0	+
chr1	871276	874419	uc031pkk.1_intron_3_0_chr1_871277_f	0	+
chr1	874509	874654	uc031pkk.1_intron_4_0_chr1_874510_f	0	+
chr1	874840	877515	uc031pkk.1_intron_5_0_chr1_874841_f	0	+
chr1	877631	877789	uc031pkk.1_intron_6_0_chr1_877632_f	0	+
chr1	877868	877938	uc031pkk.1_intron_7_0_chr1_877869_f	0	+
chr1	878438	878632	uc031pkk.1_intron_8_0_chr1_878439_f	0	+
chr1	878757	879077	uc031pkk.1_intron_9_0_chr1_878758_f	0	+
chr1	879188	879287	uc031pkk.1_intron_10_0_chr1_879189_f	0	+
chr1	861393	865534	uc031pkl.1_intron_0_0_chr1_861394_f	0	+
chr1	865716	866418	uc031pkl.1_intron_1_0_chr1_865717_f	0	+
chr1	866469	871151	uc031pkl.1_intron_2_0_chr1_866470_f	0	+
chr1	871276	874419	uc031pkl.1_intron_3_0_chr1_871277_f	0	+
chr1	874509	874654	uc031pkl.1_intron_4_0_chr1_874510_f	0	+
chr1	874792	877515	uc031pkl.1_intron_5_0_chr1_874793_f	0	+
chr1	877631	877789	uc031pkl.1_intron_6_0_chr1_877632_f	0	+
chr1	877868	877938	uc031pkl.1_intron_7_0_chr1_877869_f	0	+
chr1	878438	878632	uc031pkl.1_intron_8_0_chr1_878439_f	0	+
chr1	878757	879077	uc031pkl.1_intron_9_0_chr1_878758_f	0	+
chr1	879188	879287	uc031pkl.1_intron_10_0_chr1_879189_f	0	+
chr1	861393	865534	uc001abx.2_intron_0_0_chr1_861394_f	0	+
chr1	865716	866418	uc001abx.2_intron_1_0_chr1_865717_f	0	+
chr1	866469	871151	uc001abx.2_intron_2_0_chr1_866470_f	0	+
chr1	871276	874419	uc001abx.2_intron_3_0_chr1_871277_f	0	+
chr1	874509	874654	uc001abx.2_intron_4_0_chr1_874510_f	0	+
chr1	874792	876523	uc001abx.2_intron_5_0_chr1_874793_f	0	+
chr1	876686	877515	uc001abx.2_intron_6_0_chr1_876687_f	0	+
chr1	877631	877789	uc001abx.2_intron_7_0_chr1_877632_f	0	+
chr1	877868	877938	uc001abx.2_intron_8_0_chr1_877869_f	0	+
chr1	878438	878632	uc001abx.2_intron_9_0_chr1_878439_f	0	+
chr1	878757	879077	uc001abx.2_intron_10_0_chr1_878758_f	0	+
chr1	879188	879287	uc001abx.2_intron_11_0_chr1_879189_f	0	+
chr1	861393	865534	uc031pkm.1_intron_0_0_chr1_861394_f	0	+
chr1	865716	866418	uc031pkm.1_intron_1_0_chr1_865717_f	0	+
chr1	866469	871151	uc031pkm.1_intron_2_0_chr1_866470_f	0	+
chr1	871276	874419	uc031pkm.1_intron_3_0_chr1_871277_f	0	+
chr1	874509	874654	uc031pkm.1_intron_4_0_chr1_874510_f	0	+
chr1	874792	876523	uc031pkm.1_intron_5_0_chr1_874793_f	0	+
chr1	876610	877789	uc031pkm.1_intron_6_0_chr1_876611_f	0	+
chr1	877868	877938	uc031pkm.1_intron_7_0_chr1_877869_f	0	+
chr1	878438	878632	uc031pkm.1_intron_8_0_chr1_878439_f	0	+
chr1	878757	879077	uc031pkm.1_intron_9_0_chr1_878758_f	0	+
chr1	879188	879287	uc031pkm.1_intron_10_0_chr1_879189_f	0	+
chr1	861393	865534	uc031pkn.1_intron_0_0_chr1_861394_f	0	+
chr1	865716	866418	uc031pkn.1_intron_1_0_chr1_865717_f	0	+
chr1	866469	871151	uc031pkn.1_intron_2_0_chr1_866470_f	0	+
chr1	871276	872229	uc031pkn.1_intron_3_0_chr1_871277_f	0	+
chr1	872314	874419	uc031pkn.1_intron_4_0_chr1_872315_f	0	+
chr1	874509	874651	uc031pkn.1_intron_5_0_chr1_874510_f	0	+
chr1	874792	877515	uc031pkn.1_intron_6_0_chr1_874793_f	0	+
chr1	877631	877789	uc031pkn.1_intron_7_0_chr1_877632_f	0	+
chr1	877868	877938	uc031pkn.1_intron_8_0_chr1_877869_f	0	+
chr1	878438	878632	uc031pkn.1_intron_9_0_chr1_878439_f	0	+
chr1	878757	879077	uc031pkn.1_intron_10_0_chr1_878758_f	0	+
chr1	879188	879287	uc031pkn.1_intron_11_0_chr1_879189_f	0	+
chr1	876686	877789	uc031pkp.1_intron_0_0_chr1_876687_f	0	+
chr1	877868	877938	uc031pkp.1_intron_1_0_chr1_877869_f	0	+
chr1	878438	878632	uc031pkp.1_intron_2_0_chr1_878439_f	0	+
chr1	878757	879077	uc031pkp.1_intron_3_0_chr1_878758_f	0	+
chr1	879188	879287	uc031pkp.1_intron_4_0_chr1_879189_f	0	+
chr1	880180	880421	uc031pkq.1_intron_0_0_chr1_880181_r	0	-
chr1	880526	880897	uc031pkq.1_intron_1_0_chr1_880527_r	0	-
chr1	881033	881552	uc031pkq.1_intron_2_0_chr1_881034_r	0	-
chr1	881666	881781	uc031pkq.1_intron_3_0_chr1_881667_r	0	-
chr1	880180	880421	uc001aby.4_intron_0_0_chr1_880181_r	0	-
chr1	880526	880897	uc001aby.4_intron_1_0_chr1_880527_r	0	-
chr1	881033	881552	uc001aby.4_intron_2_0_chr1_881034_r	0	-
chr1	881666	881781	uc001aby.4_intron_3_0_chr1_881667_r	0	-
chr1	881925	883510	uc001aby.4_intron_4_0_chr1_881926_r	0	-
chr1	883612	883869	uc001aby.4_intron_5_0_chr1_883613_r	0	-
chr1	883983	886506	uc001aby.4_intron_6_0_chr1_883984_r	0	-
chr1	886618	887379	uc001aby.4_intron_7_0_chr1_886619_r	0	-
chr1	887519	887791	uc001aby.4_intron_8_0_chr1_887520_r	0	-
chr1	887980	888554	uc001aby.4_intron_9_0_chr1_887981_r	0	-
chr1	888668	889161	uc001aby.4_intron_10_0_chr1_888669_r	0	-
chr1	889272	889383	uc001aby.4_intron_11_0_chr1_889273_r	0	-
chr1	889903	891302	uc001aby.4_intron_12_0_chr1_889904_r	0	-
chr1	891393	891474	uc001aby.4_intron_13_0_chr1_891394_r	0	-
chr1	891595	892273	uc001aby.4_intron_14_0_chr1_891596_r	0	-
chr1	892405	892478	uc001aby.4_intron_15_0_chr1_892406_r	0	-
chr1	880180	880436	uc001abz.4_intron_0_0_chr1_880181_r	0	-
chr1	880526	880897	uc001abz.4_intron_1_0_chr1_880527_r	0	-
chr1	881033	881552	uc001abz.4_intron_2_0_chr1_881034_r	0	-
chr1	881666	881781	uc001abz.4_intron_3_0_chr1_881667_r	0	-
chr1	881925	883510	uc001abz.4_intron_4_0_chr1_881926_r	0	-
chr1	883612	883869	uc001abz.4_intron_5_0_chr1_883613_r	0	-
chr1	883983	886506	uc001abz.4_intron_6_0_chr1_883984_r	0	-
chr1	886618	887379	uc001abz.4_intron_7_0_chr1_886619_r	0	-
chr1	887519	887791	uc001abz.4_intron_8_0_chr1_887520_r	0	-
chr1	887980	888554	uc001abz.4_intron_9_0_chr1_887981_r	0	-
chr1	888668	889161	uc001abz.4_intron_10_0_chr1_888669_r	0	-
chr1	889272	889383	uc001abz.4_intron_11_0_chr1_889273_r	0	-
chr1	889462	891302	uc001abz.4_intron_12_0_chr1_889463_r	0	-
chr1	891393	891474	uc001abz.4_intron_13_0_chr1_891394_r	0	-
chr1	891595	892273	uc001abz.4_intron_14_0_chr1_891596_r	0	-
chr1	892405	892478	uc001abz.4_intron_15_0_chr1_892406_r	0	-
chr1	892653	894308	uc001abz.4_intron_16_0_chr1_892654_r	0	-
chr1	894461	894594	uc001abz.4_intron_17_0_chr1_894462_r	0	-
chr1	880180	880421	uc009vjq.3_intron_0_0_chr1_880181_r	0	-
chr1	880526	880897	uc009vjq.3_intron_1_0_chr1_880527_r	0	-
chr1	881033	881552	uc009vjq.3_intron_2_0_chr1_881034_r	0	-
chr1	881666	881781	uc009vjq.3_intron_3_0_chr1_881667_r	0	-
chr1	881925	883510	uc009vjq.3_intron_4_0_chr1_881926_r	0	-
chr1	883612	883869	uc009vjq.3_intron_5_0_chr1_883613_r	0	-
chr1	883983	886506	uc009vjq.3_intron_6_0_chr1_883984_r	0	-
chr1	886618	887379	uc009vjq.3_intron_7_0_chr1_886619_r	0	-
chr1	887519	887791	uc009vjq.3_intron_8_0_chr1_887520_r	0	-
chr1	887980	888554	uc009vjq.3_intron_9_0_chr1_887981_r	0	-
chr1	888668	889161	uc009vjq.3_intron_10_0_chr1_888669_r	0	-
chr1	889272	889383	uc009vjq.3_intron_11_0_chr1_889273_r	0	-
chr1	889462	891302	uc009vjq.3_intron_12_0_chr1_889463_r	0	-
chr1	891393	891474	uc009vjq.3_intron_13_0_chr1_891394_r	0	-
chr1	891595	892273	uc009vjq.3_intron_14_0_chr1_891596_r	0	-
chr1	892405	892478	uc009vjq.3_intron_15_0_chr1_892406_r	0	-
chr1	892653	894308	uc009vjq.3_intron_16_0_chr1_892654_r	0	-
chr1	894461	894594	uc009vjq.3_intron_17_0_chr1_894462_r	0	-
chr1	894461	894594	uc009vjr.2_intron_0_0_chr1_894462_r	0	-
chr1	897130	897205	uc001acb.1_intron_0_0_chr1_897131_f	0	+
chr1	897130	897205	uc010nya.1_intron_0_0_chr1_897131_f	0	+
chr1	897851	898083	uc010nyb.1_intron_0_0_chr1_897852_f	0	+
chr1	898297	898411	uc010nyb.1_intron_1_0_chr1_898298_f	0	+
chr1	896180	896672	uc001aca.2_intron_0_0_chr1_896181_f	0	+
chr1	896932	897008	uc001aca.2_intron_1_0_chr1_896933_f	0	+
chr1	897130	897205	uc001aca.2_intron_2_0_chr1_897131_f	0	+
chr1	897427	897734	uc001aca.2_intron_3_0_chr1_897428_f	0	+
chr1	897851	898083	uc001aca.2_intron_4_0_chr1_897852_f	0	+
chr1	898297	898488	uc001aca.2_intron_5_0_chr1_898298_f	0	+
chr1	898633	898716	uc001aca.2_intron_6_0_chr1_898634_f	0	+
chr1	898884	899299	uc001aca.2_intron_7_0_chr1_898885_f	0	+
chr1	899388	899486	uc001aca.2_intron_8_0_chr1_899389_f	0	+
chr1	899560	899728	uc001aca.2_intron_9_0_chr1_899561_f	0	+
chr1	899910	900342	uc001aca.2_intron_10_0_chr1_899911_f	0	+
chr1	897851	898083	uc001acc.2_intron_0_0_chr1_897852_f	0	+
chr1	898297	898488	uc001acc.2_intron_1_0_chr1_898298_f	0	+
chr1	898633	898716	uc001acc.2_intron_2_0_chr1_898634_f	0	+
chr1	898884	899299	uc001acc.2_intron_3_0_chr1_898885_f	0	+
chr1	899388	899486	uc001acc.2_intron_4_0_chr1_899389_f	0	+
chr1	899547	899728	uc001acc.2_intron_5_0_chr1_899548_f	0	+
chr1	899910	900342	uc001acc.2_intron_6_0_chr1_899911_f	0	+
chr1	901994	902083	uc001acd.3_intron_0_0_chr1_901995_f	0	+
chr1	902183	905656	uc001acd.3_intron_1_0_chr1_902184_f	0	+
chr1	905803	905900	uc001acd.3_intron_2_0_chr1_905804_f	0	+
chr1	905981	906065	uc001acd.3_intron_3_0_chr1_905982_f	0	+
chr1	906138	906258	uc001acd.3_intron_4_0_chr1_906139_f	0	+
chr1	906386	906492	uc001acd.3_intron_5_0_chr1_906387_f	0	+
chr1	906588	906703	uc001acd.3_intron_6_0_chr1_906589_f	0	+
chr1	906784	907454	uc001acd.3_intron_7_0_chr1_906785_f	0	+
chr1	907530	907667	uc001acd.3_intron_8_0_chr1_907531_f	0	+
chr1	907804	908240	uc001acd.3_intron_9_0_chr1_907805_f	0	+
chr1	908390	908565	uc001acd.3_intron_10_0_chr1_908391_f	0	+
chr1	908706	908879	uc001acd.3_intron_11_0_chr1_908707_f	0	+
chr1	909020	909212	uc001acd.3_intron_12_0_chr1_909021_f	0	+
chr1	909431	909695	uc001acd.3_intron_13_0_chr1_909432_f	0	+
chr1	909744	909821	uc001acd.3_intron_14_0_chr1_909745_f	0	+
chr1	901994	902083	uc001acf.3_intron_0_0_chr1_901995_f	0	+
chr1	902183	905656	uc001acf.3_intron_1_0_chr1_902184_f	0	+
chr1	905803	905900	uc001acf.3_intron_2_0_chr1_905804_f	0	+
chr1	905981	906065	uc001acf.3_intron_3_0_chr1_905982_f	0	+
chr1	906138	906258	uc001acf.3_intron_4_0_chr1_906139_f	0	+
chr1	906386	906456	uc001acf.3_intron_5_0_chr1_906387_f	0	+
chr1	906588	906703	uc001acf.3_intron_6_0_chr1_906589_f	0	+
chr1	906784	907454	uc001acf.3_intron_7_0_chr1_906785_f	0	+
chr1	907530	907667	uc001acf.3_intron_8_0_chr1_907531_f	0	+
chr1	907804	908240	uc001acf.3_intron_9_0_chr1_907805_f	0	+
chr1	908390	908879	uc001acf.3_intron_10_0_chr1_908391_f	0	+
chr1	909020	909212	uc001acf.3_intron_11_0_chr1_909021_f	0	+
chr1	909431	909695	uc001acf.3_intron_12_0_chr1_909432_f	0	+
chr1	909744	909821	uc001acf.3_intron_13_0_chr1_909745_f	0	+
chr1	901994	902083	uc001ace.3_intron_0_0_chr1_901995_f	0	+
chr1	902183	905656	uc001ace.3_intron_1_0_chr1_902184_f	0	+
chr1	905803	905900	uc001ace.3_intron_2_0_chr1_905804_f	0	+
chr1	905981	906065	uc001ace.3_intron_3_0_chr1_905982_f	0	+
chr1	906386	906456	uc001ace.3_intron_4_0_chr1_906387_f	0	+
chr1	906588	906703	uc001ace.3_intron_5_0_chr1_906589_f	0	+
chr1	906784	907454	uc001ace.3_intron_6_0_chr1_906785_f	0	+
chr1	907530	907667	uc001ace.3_intron_7_0_chr1_907531_f	0	+
chr1	907804	908240	uc001ace.3_intron_8_0_chr1_907805_f	0	+
chr1	908390	908565	uc001ace.3_intron_9_0_chr1_908391_f	0	+
chr1	908706	908879	uc001ace.3_intron_10_0_chr1_908707_f	0	+
chr1	909020	909212	uc001ace.3_intron_11_0_chr1_909021_f	0	+
chr1	909431	909695	uc001ace.3_intron_12_0_chr1_909432_f	0	+
chr1	909744	909821	uc001ace.3_intron_13_0_chr1_909745_f	0	+
chr1	911649	911878	uc001acg.2_intron_0_0_chr1_911650_r	0	-
chr1	911649	911878	uc001ach.2_intron_0_0_chr1_911650_r	0	-
chr1	912004	914260	uc001ach.2_intron_1_0_chr1_912005_r	0	-
chr1	916037	916516	uc001ach.2_intron_2_0_chr1_916038_r	0	-
chr1	916553	917444	uc001ach.2_intron_3_0_chr1_916554_r	0	-
chr1	934812	934905	uc001aci.2_intron_0_0_chr1_934813_r	0	-
chr1	934993	935071	uc001aci.2_intron_1_0_chr1_934994_r	0	-
chr1	935167	935245	uc001aci.2_intron_2_0_chr1_935168_r	0	-
chr1	934812	934905	uc010nyc.1_intron_0_0_chr1_934813_r	0	-
chr1	934993	935071	uc010nyc.1_intron_1_0_chr1_934994_r	0	-
chr1	948956	949363	uc001acj.4_intron_0_0_chr1_948957_f	0	+
chr1	955753	957580	uc001ack.2_intron_0_0_chr1_955754_f	0	+
chr1	957842	970656	uc001ack.2_intron_1_0_chr1_957843_f	0	+
chr1	970704	976044	uc001ack.2_intron_2_0_chr1_970705_f	0	+
chr1	976260	976552	uc001ack.2_intron_3_0_chr1_976261_f	0	+
chr1	976777	976857	uc001ack.2_intron_4_0_chr1_976778_f	0	+
chr1	977082	977335	uc001ack.2_intron_5_0_chr1_977083_f	0	+
chr1	977542	978618	uc001ack.2_intron_6_0_chr1_977543_f	0	+
chr1	978837	978917	uc001ack.2_intron_7_0_chr1_978838_f	0	+
chr1	979112	979202	uc001ack.2_intron_8_0_chr1_979113_f	0	+
chr1	979403	979488	uc001ack.2_intron_9_0_chr1_979404_f	0	+
chr1	979637	979713	uc001ack.2_intron_10_0_chr1_979638_f	0	+
chr1	979819	980540	uc001ack.2_intron_11_0_chr1_979820_f	0	+
chr1	980657	980738	uc001ack.2_intron_12_0_chr1_980658_f	0	+
chr1	980903	981112	uc001ack.2_intron_13_0_chr1_980904_f	0	+
chr1	981256	981343	uc001ack.2_intron_14_0_chr1_981257_f	0	+
chr1	981468	981539	uc001ack.2_intron_15_0_chr1_981469_f	0	+
chr1	981645	981776	uc001ack.2_intron_16_0_chr1_981646_f	0	+
chr1	982115	982199	uc001ack.2_intron_17_0_chr1_982116_f	0	+
chr1	982337	982706	uc001ack.2_intron_18_0_chr1_982338_f	0	+
chr1	982834	982952	uc001ack.2_intron_19_0_chr1_982835_f	0	+
chr1	983067	983155	uc001ack.2_intron_20_0_chr1_983068_f	0	+
chr1	983275	983391	uc001ack.2_intron_21_0_chr1_983276_f	0	+
chr1	983745	984246	uc001ack.2_intron_22_0_chr1_983746_f	0	+
chr1	984439	984615	uc001ack.2_intron_23_0_chr1_984440_f	0	+
chr1	984831	984945	uc001ack.2_intron_24_0_chr1_984832_f	0	+
chr1	985175	985282	uc001ack.2_intron_25_0_chr1_985176_f	0	+
chr1	985417	985612	uc001ack.2_intron_26_0_chr1_985418_f	0	+
chr1	985709	985806	uc001ack.2_intron_27_0_chr1_985710_f	0	+
chr1	985971	986105	uc001ack.2_intron_28_0_chr1_985972_f	0	+
chr1	986217	986632	uc001ack.2_intron_29_0_chr1_986218_f	0	+
chr1	986749	986832	uc001ack.2_intron_30_0_chr1_986750_f	0	+
chr1	987025	987107	uc001ack.2_intron_31_0_chr1_987026_f	0	+
chr1	987195	989132	uc001ack.2_intron_32_0_chr1_987196_f	0	+
chr1	989357	989827	uc001ack.2_intron_33_0_chr1_989358_f	0	+
chr1	989931	990203	uc001ack.2_intron_34_0_chr1_989932_f	0	+
chr1	995162	995656	uc009vjs.1_intron_0_0_chr1_995163_f	0	+
chr1	995773	995918	uc009vjs.1_intron_1_0_chr1_995774_f	0	+
chr1	996088	996399	uc009vjs.1_intron_2_0_chr1_996089_f	0	+
chr1	996497	997228	uc009vjs.1_intron_3_0_chr1_996498_f	0	+
chr1	995226	995659	uc001acl.1_intron_0_0_chr1_995227_f	0	+
chr1	995773	998458	uc001acl.1_intron_1_0_chr1_995774_f	0	+
chr1	998581	1001209	uc001acl.1_intron_2_0_chr1_998582_f	0	+
chr1	1007955	1009395	uc021oen.1_intron_0_0_chr1_1007956_r	0	-
chr1	1018367	1019294	uc010nyd.1_intron_0_0_chr1_1018368_r	0	-
chr1	1019466	1019732	uc010nyd.1_intron_1_0_chr1_1019467_r	0	-
chr1	1019763	1019860	uc010nyd.1_intron_2_0_chr1_1019764_r	0	-
chr1	1019886	1021257	uc010nyd.1_intron_3_0_chr1_1019887_r	0	-
chr1	1021392	1022518	uc010nyd.1_intron_4_0_chr1_1021393_r	0	-
chr1	1022584	1022877	uc010nyd.1_intron_5_0_chr1_1022585_r	0	-
chr1	1022977	1025732	uc010nyd.1_intron_6_0_chr1_1022978_r	0	-
chr1	1025808	1026851	uc010nyd.1_intron_7_0_chr1_1025809_r	0	-
chr1	1018367	1019294	uc001acn.2_intron_0_0_chr1_1018368_r	0	-
chr1	1019763	1019860	uc001acn.2_intron_1_0_chr1_1019764_r	0	-
chr1	1019886	1021257	uc001acn.2_intron_2_0_chr1_1019887_r	0	-
chr1	1021392	1022518	uc001acn.2_intron_3_0_chr1_1021393_r	0	-
chr1	1022584	1022881	uc001acn.2_intron_4_0_chr1_1022585_r	0	-
chr1	1022977	1025732	uc001acn.2_intron_5_0_chr1_1022978_r	0	-
chr1	1025808	1026851	uc001acn.2_intron_6_0_chr1_1025809_r	0	-
chr1	1018367	1019732	uc001acu.2_intron_0_0_chr1_1018368_r	0	-
chr1	1019763	1019860	uc001acu.2_intron_1_0_chr1_1019764_r	0	-
chr1	1019886	1021257	uc001acu.2_intron_2_0_chr1_1019887_r	0	-
chr1	1021392	1022518	uc001acu.2_intron_3_0_chr1_1021393_r	0	-
chr1	1022584	1022881	uc001acu.2_intron_4_0_chr1_1022585_r	0	-
chr1	1022977	1025732	uc001acu.2_intron_5_0_chr1_1022978_r	0	-
chr1	1025808	1026851	uc001acu.2_intron_6_0_chr1_1025809_r	0	-
chr1	1026945	1027370	uc001acu.2_intron_7_0_chr1_1026946_r	0	-
chr1	1027483	1051439	uc001acu.2_intron_8_0_chr1_1027484_r	0	-
chr1	1018367	1019294	uc001act.2_intron_0_0_chr1_1018368_r	0	-
chr1	1019763	1019860	uc001act.2_intron_1_0_chr1_1019764_r	0	-
chr1	1019886	1021257	uc001act.2_intron_2_0_chr1_1019887_r	0	-
chr1	1021392	1022518	uc001act.2_intron_3_0_chr1_1021393_r	0	-
chr1	1022584	1022881	uc001act.2_intron_4_0_chr1_1022585_r	0	-
chr1	1022977	1025732	uc001act.2_intron_5_0_chr1_1022978_r	0	-
chr1	1025808	1026255	uc001act.2_intron_6_0_chr1_1025809_r	0	-
chr1	1026363	1026851	uc001act.2_intron_7_0_chr1_1026364_r	0	-
chr1	1026945	1027370	uc001act.2_intron_8_0_chr1_1026946_r	0	-
chr1	1027483	1050401	uc001act.2_intron_9_0_chr1_1027484_r	0	-
chr1	1050455	1051439	uc001act.2_intron_10_0_chr1_1050456_r	0	-
chr1	1018367	1019294	uc001acr.2_intron_0_0_chr1_1018368_r	0	-
chr1	1019466	1019732	uc001acr.2_intron_1_0_chr1_1019467_r	0	-
chr1	1019763	1019860	uc001acr.2_intron_2_0_chr1_1019764_r	0	-
chr1	1019886	1021257	uc001acr.2_intron_3_0_chr1_1019887_r	0	-
chr1	1021392	1022518	uc001acr.2_intron_4_0_chr1_1021393_r	0	-
chr1	1022584	1022881	uc001acr.2_intron_5_0_chr1_1022585_r	0	-
chr1	1022977	1025732	uc001acr.2_intron_6_0_chr1_1022978_r	0	-
chr1	1025808	1026657	uc001acr.2_intron_7_0_chr1_1025809_r	0	-
chr1	1026754	1026851	uc001acr.2_intron_8_0_chr1_1026755_r	0	-
chr1	1026945	1027370	uc001acr.2_intron_9_0_chr1_1026946_r	0	-
chr1	1027483	1051439	uc001acr.2_intron_10_0_chr1_1027484_r	0	-
chr1	1018367	1019294	uc001acs.2_intron_0_0_chr1_1018368_r	0	-
chr1	1019466	1019732	uc001acs.2_intron_1_0_chr1_1019467_r	0	-
chr1	1019763	1019860	uc001acs.2_intron_2_0_chr1_1019764_r	0	-
chr1	1019886	1021257	uc001acs.2_intron_3_0_chr1_1019887_r	0	-
chr1	1021392	1022518	uc001acs.2_intron_4_0_chr1_1021393_r	0	-
chr1	1022584	1022881	uc001acs.2_intron_5_0_chr1_1022585_r	0	-
chr1	1022977	1025732	uc001acs.2_intron_6_0_chr1_1022978_r	0	-
chr1	1025808	1026851	uc001acs.2_intron_7_0_chr1_1025809_r	0	-
chr1	1026945	1027370	uc001acs.2_intron_8_0_chr1_1026946_r	0	-
chr1	1027483	1051439	uc001acs.2_intron_9_0_chr1_1027484_r	0	-
chr1	1072490	1076204	uc001acv.3_intron_0_0_chr1_1072491_f	0	+
chr1	1076412	1078118	uc001acv.3_intron_1_0_chr1_1076413_f	0	+
chr1	1111776	1114744	uc001acx.1_intron_0_0_chr1_1111777_r	0	-
chr1	1115233	1115413	uc001acz.2_intron_0_0_chr1_1115234_f	0	+
chr1	1115720	1115862	uc001acz.2_intron_1_0_chr1_1115721_f	0	+
chr1	1115981	1116110	uc001acz.2_intron_2_0_chr1_1115982_f	0	+
chr1	1116240	1117120	uc001acz.2_intron_3_0_chr1_1116241_f	0	+
chr1	1117195	1117740	uc001acz.2_intron_4_0_chr1_1117196_f	0	+
chr1	1117826	1118255	uc001acz.2_intron_5_0_chr1_1117827_f	0	+
chr1	1118427	1119299	uc001acz.2_intron_6_0_chr1_1118428_f	0	+
chr1	1119471	1120348	uc001acz.2_intron_7_0_chr1_1119472_f	0	+
chr1	1109306	1109664	uc001acy.2_intron_0_0_chr1_1109307_f	0	+
chr1	1109701	1109803	uc001acy.2_intron_1_0_chr1_1109702_f	0	+
chr1	1109869	1114568	uc001acy.2_intron_2_0_chr1_1109870_f	0	+
chr1	1114713	1115036	uc001acy.2_intron_3_0_chr1_1114714_f	0	+
chr1	1115117	1115413	uc001acy.2_intron_4_0_chr1_1115118_f	0	+
chr1	1115720	1115862	uc001acy.2_intron_5_0_chr1_1115721_f	0	+
chr1	1115981	1116110	uc001acy.2_intron_6_0_chr1_1115982_f	0	+
chr1	1116240	1117120	uc001acy.2_intron_7_0_chr1_1116241_f	0	+
chr1	1117195	1117740	uc001acy.2_intron_8_0_chr1_1117196_f	0	+
chr1	1117826	1118255	uc001acy.2_intron_9_0_chr1_1117827_f	0	+
chr1	1118427	1119299	uc001acy.2_intron_10_0_chr1_1118428_f	0	+
chr1	1119471	1120348	uc001acy.2_intron_11_0_chr1_1119472_f	0	+
chr1	1120489	1131979	uc001acy.2_intron_12_0_chr1_1120490_f	0	+
chr1	1132096	1132472	uc001acy.2_intron_13_0_chr1_1132097_f	0	+
chr1	1132566	1132817	uc001acy.2_intron_14_0_chr1_1132567_f	0	+
chr1	1109306	1109645	uc010nyg.1_intron_0_0_chr1_1109307_f	0	+
chr1	1109701	1109803	uc010nyg.1_intron_1_0_chr1_1109702_f	0	+
chr1	1109869	1114568	uc010nyg.1_intron_2_0_chr1_1109870_f	0	+
chr1	1114713	1115036	uc010nyg.1_intron_3_0_chr1_1114714_f	0	+
chr1	1115117	1115413	uc010nyg.1_intron_4_0_chr1_1115118_f	0	+
chr1	1115720	1115862	uc010nyg.1_intron_5_0_chr1_1115721_f	0	+
chr1	1115981	1116110	uc010nyg.1_intron_6_0_chr1_1115982_f	0	+
chr1	1116240	1117120	uc010nyg.1_intron_7_0_chr1_1116241_f	0	+
chr1	1117195	1117740	uc010nyg.1_intron_8_0_chr1_1117196_f	0	+
chr1	1117826	1118255	uc010nyg.1_intron_9_0_chr1_1117827_f	0	+
chr1	1118427	1119299	uc010nyg.1_intron_10_0_chr1_1118428_f	0	+
chr1	1119471	1120348	uc010nyg.1_intron_11_0_chr1_1119472_f	0	+
chr1	1120489	1131979	uc010nyg.1_intron_12_0_chr1_1120490_f	0	+
chr1	1132096	1132472	uc010nyg.1_intron_13_0_chr1_1132097_f	0	+
chr1	1132566	1132817	uc010nyg.1_intron_14_0_chr1_1132567_f	0	+
chr1	1139348	1139413	uc001ada.3_intron_0_0_chr1_1139349_r	0	-
chr1	1139616	1139778	uc001ada.3_intron_1_0_chr1_1139617_r	0	-
chr1	1139866	1140749	uc001ada.3_intron_2_0_chr1_1139867_r	0	-
chr1	1139348	1139434	uc001adb.3_intron_0_0_chr1_1139349_r	0	-
chr1	1139616	1139778	uc001adb.3_intron_1_0_chr1_1139617_r	0	-
chr1	1139866	1140749	uc001adb.3_intron_2_0_chr1_1139867_r	0	-
chr1	1140872	1141764	uc001adb.3_intron_3_0_chr1_1140873_r	0	-
chr1	1139348	1139413	uc001adc.3_intron_0_0_chr1_1139349_r	0	-
chr1	1139616	1139778	uc001adc.3_intron_1_0_chr1_1139617_r	0	-
chr1	1139866	1140749	uc001adc.3_intron_2_0_chr1_1139867_r	0	-
chr1	1140872	1141764	uc001adc.3_intron_3_0_chr1_1140873_r	0	-
chr1	1139340	1139778	uc001add.3_intron_0_0_chr1_1139341_r	0	-
chr1	1139866	1140749	uc001add.3_intron_1_0_chr1_1139867_r	0	-
chr1	1140872	1141764	uc001add.3_intron_2_0_chr1_1140873_r	0	-
chr1	1147005	1147083	uc001ade.3_intron_0_0_chr1_1147006_r	0	-
chr1	1147212	1147321	uc001ade.3_intron_1_0_chr1_1147213_r	0	-
chr1	1147518	1148017	uc001ade.3_intron_2_0_chr1_1147519_r	0	-
chr1	1148084	1148371	uc001ade.3_intron_3_0_chr1_1148085_r	0	-
chr1	1148473	1149042	uc001ade.3_intron_4_0_chr1_1148474_r	0	-
chr1	1149165	1149362	uc001ade.3_intron_5_0_chr1_1149166_r	0	-
chr1	1147212	1147321	uc001adf.3_intron_0_0_chr1_1147213_r	0	-
chr1	1147518	1148017	uc001adf.3_intron_1_0_chr1_1147519_r	0	-
chr1	1148084	1148371	uc001adf.3_intron_2_0_chr1_1148085_r	0	-
chr1	1149165	1149362	uc001adf.3_intron_3_0_chr1_1149166_r	0	-
chr1	1153068	1153837	uc001adg.3_intron_0_0_chr1_1153069_r	0	-
chr1	1154013	1154148	uc001adg.3_intron_1_0_chr1_1154014_r	0	-
chr1	1158737	1159211	uc001adj.1_intron_0_0_chr1_1158738_r	0	-
chr1	1153068	1153837	uc001adh.4_intron_0_0_chr1_1153069_r	0	-
chr1	1154013	1154148	uc001adh.4_intron_1_0_chr1_1154014_r	0	-
chr1	1154307	1158623	uc001adh.4_intron_2_0_chr1_1154308_r	0	-
chr1	1158737	1159211	uc001adh.4_intron_3_0_chr1_1158738_r	0	-
chr1	1159348	1163847	uc001adh.4_intron_4_0_chr1_1159349_r	0	-
chr1	1164326	1167271	uc001adh.4_intron_5_0_chr1_1164327_r	0	-
chr1	1153184	1153837	uc001adi.4_intron_0_0_chr1_1153185_r	0	-
chr1	1154013	1154148	uc001adi.4_intron_1_0_chr1_1154014_r	0	-
chr1	1154307	1158623	uc001adi.4_intron_2_0_chr1_1154308_r	0	-
chr1	1158737	1159211	uc001adi.4_intron_3_0_chr1_1158738_r	0	-
chr1	1159348	1163847	uc001adi.4_intron_4_0_chr1_1159349_r	0	-
chr1	1164326	1167271	uc001adi.4_intron_5_0_chr1_1164327_r	0	-
chr1	1153184	1153837	uc009vjw.3_intron_0_0_chr1_1153185_r	0	-
chr1	1154013	1154148	uc009vjw.3_intron_1_0_chr1_1154014_r	0	-
chr1	1154323	1158623	uc009vjw.3_intron_2_0_chr1_1154324_r	0	-
chr1	1158737	1159211	uc009vjw.3_intron_3_0_chr1_1158738_r	0	-
chr1	1159348	1163847	uc009vjw.3_intron_4_0_chr1_1159349_r	0	-
chr1	1164326	1167271	uc009vjw.3_intron_5_0_chr1_1164327_r	0	-
chr1	1178026	1178214	uc001adl.2_intron_0_0_chr1_1178027_r	0	-
chr1	1178293	1178441	uc001adl.2_intron_1_0_chr1_1178294_r	0	-
chr1	1178532	1178823	uc001adl.2_intron_2_0_chr1_1178533_r	0	-
chr1	1178932	1179333	uc001adl.2_intron_3_0_chr1_1178933_r	0	-
chr1	1179485	1179570	uc001adl.2_intron_4_0_chr1_1179486_r	0	-
chr1	1179655	1179760	uc001adl.2_intron_5_0_chr1_1179656_r	0	-
chr1	1179877	1181893	uc001adl.2_intron_6_0_chr1_1179878_r	0	-
chr1	1190867	1191424	uc001adm.4_intron_0_0_chr1_1190868_r	0	-
chr1	1191505	1192371	uc001adm.4_intron_1_0_chr1_1191506_r	0	-
chr1	1192510	1192587	uc001adm.4_intron_2_0_chr1_1192511_r	0	-
chr1	1192690	1198725	uc001adm.4_intron_3_0_chr1_1192691_r	0	-
chr1	1198766	1201477	uc001adm.4_intron_4_0_chr1_1198767_r	0	-
chr1	1201670	1203241	uc001adm.4_intron_5_0_chr1_1201671_r	0	-
chr1	1190867	1191424	uc001ado.3_intron_0_0_chr1_1190868_r	0	-
chr1	1191505	1192371	uc001ado.3_intron_1_0_chr1_1191506_r	0	-
chr1	1192510	1192587	uc001ado.3_intron_2_0_chr1_1192511_r	0	-
chr1	1192690	1198725	uc001ado.3_intron_3_0_chr1_1192691_r	0	-
chr1	1198766	1200162	uc001ado.3_intron_4_0_chr1_1198767_r	0	-
chr1	1200210	1203241	uc001ado.3_intron_5_0_chr1_1200211_r	0	-
chr1	1203372	1209045	uc001ado.3_intron_6_0_chr1_1203373_r	0	-
chr1	1190867	1191424	uc001adp.3_intron_0_0_chr1_1190868_r	0	-
chr1	1191505	1192371	uc001adp.3_intron_1_0_chr1_1191506_r	0	-
chr1	1192510	1192587	uc001adp.3_intron_2_0_chr1_1192511_r	0	-
chr1	1192690	1198725	uc001adp.3_intron_3_0_chr1_1192691_r	0	-
chr1	1198766	1203241	uc001adp.3_intron_4_0_chr1_1198767_r	0	-
chr1	1203372	1209045	uc001adp.3_intron_5_0_chr1_1203373_r	0	-
chr1	1190867	1191424	uc001adq.3_intron_0_0_chr1_1190868_r	0	-
chr1	1191505	1192371	uc001adq.3_intron_1_0_chr1_1191506_r	0	-
chr1	1192510	1192587	uc001adq.3_intron_2_0_chr1_1192511_r	0	-
chr1	1192690	1198725	uc001adq.3_intron_3_0_chr1_1192691_r	0	-
chr1	1198766	1203112	uc001adq.3_intron_4_0_chr1_1198767_r	0	-
chr1	1203372	1209045	uc001adq.3_intron_5_0_chr1_1203373_r	0	-
chr1	1190867	1191424	uc001adr.3_intron_0_0_chr1_1190868_r	0	-
chr1	1191505	1192371	uc001adr.3_intron_1_0_chr1_1191506_r	0	-
chr1	1192510	1192587	uc001adr.3_intron_2_0_chr1_1192511_r	0	-
chr1	1192690	1198725	uc001adr.3_intron_3_0_chr1_1192691_r	0	-
chr1	1198766	1209045	uc001adr.3_intron_4_0_chr1_1198767_r	0	-
chr1	1216046	1216605	uc001adt.1_intron_0_0_chr1_1216047_f	0	+
chr1	1216677	1216790	uc001adt.1_intron_1_0_chr1_1216678_f	0	+
chr1	1216990	1217621	uc001adt.1_intron_2_0_chr1_1216991_f	0	+
chr1	1217695	1219357	uc001adt.1_intron_3_0_chr1_1217696_f	0	+
chr1	1219470	1220950	uc001adt.1_intron_4_0_chr1_1219471_f	0	+
chr1	1221044	1221305	uc001adt.1_intron_5_0_chr1_1221045_f	0	+
chr1	1221658	1222147	uc001adt.1_intron_6_0_chr1_1221659_f	0	+
chr1	1222355	1222488	uc001adt.1_intron_7_0_chr1_1222356_f	0	+
chr1	1222679	1222887	uc001adt.1_intron_8_0_chr1_1222680_f	0	+
chr1	1222976	1223052	uc001adt.1_intron_9_0_chr1_1222977_f	0	+
chr1	1223216	1223318	uc001adt.1_intron_10_0_chr1_1223217_f	0	+
chr1	1223417	1225650	uc001adt.1_intron_11_0_chr1_1223418_f	0	+
chr1	1225768	1225856	uc001adt.1_intron_12_0_chr1_1225769_f	0	+
chr1	1225935	1226016	uc001adt.1_intron_13_0_chr1_1225936_f	0	+
chr1	1226074	1226274	uc001adt.1_intron_14_0_chr1_1226075_f	0	+
chr1	1226333	1226444	uc001adt.1_intron_15_0_chr1_1226334_f	0	+
chr1	1226520	1226633	uc001adt.1_intron_16_0_chr1_1226521_f	0	+
chr1	1216046	1216605	uc001adu.1_intron_0_0_chr1_1216047_f	0	+
chr1	1216677	1216790	uc001adu.1_intron_1_0_chr1_1216678_f	0	+
chr1	1216990	1217621	uc001adu.1_intron_2_0_chr1_1216991_f	0	+
chr1	1217695	1219357	uc001adu.1_intron_3_0_chr1_1217696_f	0	+
chr1	1219470	1221305	uc001adu.1_intron_4_0_chr1_1219471_f	0	+
chr1	1221658	1222147	uc001adu.1_intron_5_0_chr1_1221659_f	0	+
chr1	1222355	1222488	uc001adu.1_intron_6_0_chr1_1222356_f	0	+
chr1	1222679	1222887	uc001adu.1_intron_7_0_chr1_1222680_f	0	+
chr1	1222976	1223052	uc001adu.1_intron_8_0_chr1_1222977_f	0	+
chr1	1223216	1223318	uc001adu.1_intron_9_0_chr1_1223217_f	0	+
chr1	1223417	1225650	uc001adu.1_intron_10_0_chr1_1223418_f	0	+
chr1	1225768	1225856	uc001adu.1_intron_11_0_chr1_1225769_f	0	+
chr1	1225935	1226016	uc001adu.1_intron_12_0_chr1_1225936_f	0	+
chr1	1226074	1226274	uc001adu.1_intron_13_0_chr1_1226075_f	0	+
chr1	1226333	1226444	uc001adu.1_intron_14_0_chr1_1226334_f	0	+
chr1	1226520	1226633	uc001adu.1_intron_15_0_chr1_1226521_f	0	+
chr1	1217695	1219357	uc001adw.2_intron_0_0_chr1_1217696_f	0	+
chr1	1219470	1220950	uc001adw.2_intron_1_0_chr1_1219471_f	0	+
chr1	1221044	1221305	uc001adw.2_intron_2_0_chr1_1221045_f	0	+
chr1	1221658	1222147	uc001adw.2_intron_3_0_chr1_1221659_f	0	+
chr1	1222355	1222488	uc001adw.2_intron_4_0_chr1_1222356_f	0	+
chr1	1222679	1222887	uc001adw.2_intron_5_0_chr1_1222680_f	0	+
chr1	1222976	1223052	uc001adw.2_intron_6_0_chr1_1222977_f	0	+
chr1	1223216	1223318	uc001adw.2_intron_7_0_chr1_1223217_f	0	+
chr1	1223417	1225650	uc001adw.2_intron_8_0_chr1_1223418_f	0	+
chr1	1225768	1225856	uc001adw.2_intron_9_0_chr1_1225769_f	0	+
chr1	1225935	1226016	uc001adw.2_intron_10_0_chr1_1225936_f	0	+
chr1	1226074	1226274	uc001adw.2_intron_11_0_chr1_1226075_f	0	+
chr1	1226333	1226444	uc001adw.2_intron_12_0_chr1_1226334_f	0	+
chr1	1226520	1226633	uc001adw.2_intron_13_0_chr1_1226521_f	0	+
chr1	1217695	1219357	uc001adv.2_intron_0_0_chr1_1217696_f	0	+
chr1	1219470	1221305	uc001adv.2_intron_1_0_chr1_1219471_f	0	+
chr1	1221658	1222147	uc001adv.2_intron_2_0_chr1_1221659_f	0	+
chr1	1222355	1222488	uc001adv.2_intron_3_0_chr1_1222356_f	0	+
chr1	1222679	1222887	uc001adv.2_intron_4_0_chr1_1222680_f	0	+
chr1	1222976	1223052	uc001adv.2_intron_5_0_chr1_1222977_f	0	+
chr1	1223216	1223318	uc001adv.2_intron_6_0_chr1_1223217_f	0	+
chr1	1223417	1225650	uc001adv.2_intron_7_0_chr1_1223418_f	0	+
chr1	1225768	1225856	uc001adv.2_intron_8_0_chr1_1225769_f	0	+
chr1	1225935	1226016	uc001adv.2_intron_9_0_chr1_1225936_f	0	+
chr1	1226074	1226274	uc001adv.2_intron_10_0_chr1_1226075_f	0	+
chr1	1226333	1226444	uc001adv.2_intron_11_0_chr1_1226334_f	0	+
chr1	1226520	1226633	uc001adv.2_intron_12_0_chr1_1226521_f	0	+
chr1	1217567	1217655	uc001adx.2_intron_0_0_chr1_1217568_f	0	+
chr1	1217695	1219357	uc001adx.2_intron_1_0_chr1_1217696_f	0	+
chr1	1219470	1221305	uc001adx.2_intron_2_0_chr1_1219471_f	0	+
chr1	1221658	1222147	uc001adx.2_intron_3_0_chr1_1221659_f	0	+
chr1	1222355	1222488	uc001adx.2_intron_4_0_chr1_1222356_f	0	+
chr1	1222679	1222887	uc001adx.2_intron_5_0_chr1_1222680_f	0	+
chr1	1223216	1223318	uc001adx.2_intron_6_0_chr1_1223217_f	0	+
chr1	1223417	1225650	uc001adx.2_intron_7_0_chr1_1223418_f	0	+
chr1	1225768	1225856	uc001adx.2_intron_8_0_chr1_1225769_f	0	+
chr1	1225935	1226016	uc001adx.2_intron_9_0_chr1_1225936_f	0	+
chr1	1226074	1226274	uc001adx.2_intron_10_0_chr1_1226075_f	0	+
chr1	1226333	1226444	uc001adx.2_intron_11_0_chr1_1226334_f	0	+
chr1	1226520	1226633	uc001adx.2_intron_12_0_chr1_1226521_f	0	+
chr1	1229088	1229202	uc001ady.2_intron_0_0_chr1_1229089_r	0	-
chr1	1229313	1229469	uc001ady.2_intron_1_0_chr1_1229314_r	0	-
chr1	1229579	1229781	uc001ady.2_intron_2_0_chr1_1229580_r	0	-
chr1	1230008	1230097	uc001ady.2_intron_3_0_chr1_1230009_r	0	-
chr1	1230196	1230826	uc001ady.2_intron_4_0_chr1_1230197_r	0	-
chr1	1230934	1231115	uc001ady.2_intron_5_0_chr1_1230935_r	0	-
chr1	1231318	1231394	uc001ady.2_intron_6_0_chr1_1231319_r	0	-
chr1	1231489	1231590	uc001ady.2_intron_7_0_chr1_1231490_r	0	-
chr1	1231660	1231804	uc001ady.2_intron_8_0_chr1_1231661_r	0	-
chr1	1232013	1233201	uc001ady.2_intron_9_0_chr1_1232014_r	0	-
chr1	1233313	1233392	uc001ady.2_intron_10_0_chr1_1233314_r	0	-
chr1	1233493	1233749	uc001ady.2_intron_11_0_chr1_1233494_r	0	-
chr1	1233801	1233946	uc001ady.2_intron_12_0_chr1_1233802_r	0	-
chr1	1229088	1229202	uc001aea.2_intron_0_0_chr1_1229089_r	0	-
chr1	1229313	1229469	uc001aea.2_intron_1_0_chr1_1229314_r	0	-
chr1	1229579	1229781	uc001aea.2_intron_2_0_chr1_1229580_r	0	-
chr1	1230008	1230826	uc001aea.2_intron_3_0_chr1_1230009_r	0	-
chr1	1230934	1231115	uc001aea.2_intron_4_0_chr1_1230935_r	0	-
chr1	1231318	1231394	uc001aea.2_intron_5_0_chr1_1231319_r	0	-
chr1	1231489	1231590	uc001aea.2_intron_6_0_chr1_1231490_r	0	-
chr1	1231660	1231804	uc001aea.2_intron_7_0_chr1_1231661_r	0	-
chr1	1232013	1233201	uc001aea.2_intron_8_0_chr1_1232014_r	0	-
chr1	1233313	1233392	uc001aea.2_intron_9_0_chr1_1233314_r	0	-
chr1	1233493	1233749	uc001aea.2_intron_10_0_chr1_1233494_r	0	-
chr1	1233801	1233946	uc001aea.2_intron_11_0_chr1_1233802_r	0	-
chr1	1234059	1234724	uc001aea.2_intron_12_0_chr1_1234060_r	0	-
chr1	1234736	1235210	uc001aea.2_intron_13_0_chr1_1234737_r	0	-
chr1	1235285	1235352	uc001aea.2_intron_14_0_chr1_1235286_r	0	-
chr1	1235448	1235537	uc001aea.2_intron_15_0_chr1_1235449_r	0	-
chr1	1235582	1235888	uc001aea.2_intron_16_0_chr1_1235583_r	0	-
chr1	1236072	1237367	uc001aea.2_intron_17_0_chr1_1236073_r	0	-
chr1	1237426	1238301	uc001aea.2_intron_18_0_chr1_1237427_r	0	-
chr1	1238355	1238541	uc001aea.2_intron_19_0_chr1_1238356_r	0	-
chr1	1238661	1239465	uc001aea.2_intron_20_0_chr1_1238662_r	0	-
chr1	1229088	1229202	uc001aeb.2_intron_0_0_chr1_1229089_r	0	-
chr1	1229313	1229469	uc001aeb.2_intron_1_0_chr1_1229314_r	0	-
chr1	1229579	1229781	uc001aeb.2_intron_2_0_chr1_1229580_r	0	-
chr1	1230008	1230097	uc001aeb.2_intron_3_0_chr1_1230009_r	0	-
chr1	1230196	1230826	uc001aeb.2_intron_4_0_chr1_1230197_r	0	-
chr1	1230934	1231115	uc001aeb.2_intron_5_0_chr1_1230935_r	0	-
chr1	1231318	1231394	uc001aeb.2_intron_6_0_chr1_1231319_r	0	-
chr1	1231489	1231590	uc001aeb.2_intron_7_0_chr1_1231490_r	0	-
chr1	1231660	1231804	uc001aeb.2_intron_8_0_chr1_1231661_r	0	-
chr1	1232013	1233201	uc001aeb.2_intron_9_0_chr1_1232014_r	0	-
chr1	1233313	1233392	uc001aeb.2_intron_10_0_chr1_1233314_r	0	-
chr1	1233493	1233749	uc001aeb.2_intron_11_0_chr1_1233494_r	0	-
chr1	1233801	1233946	uc001aeb.2_intron_12_0_chr1_1233802_r	0	-
chr1	1234059	1234724	uc001aeb.2_intron_13_0_chr1_1234060_r	0	-
chr1	1234736	1235210	uc001aeb.2_intron_14_0_chr1_1234737_r	0	-
chr1	1235285	1235352	uc001aeb.2_intron_15_0_chr1_1235286_r	0	-
chr1	1235448	1235537	uc001aeb.2_intron_16_0_chr1_1235449_r	0	-
chr1	1235582	1235888	uc001aeb.2_intron_17_0_chr1_1235583_r	0	-
chr1	1236072	1237367	uc001aeb.2_intron_18_0_chr1_1236073_r	0	-
chr1	1237426	1238301	uc001aeb.2_intron_19_0_chr1_1237427_r	0	-
chr1	1238355	1238541	uc001aeb.2_intron_20_0_chr1_1238356_r	0	-
chr1	1238661	1239465	uc001aeb.2_intron_21_0_chr1_1238662_r	0	-
chr1	1239523	1243148	uc001aeb.2_intron_22_0_chr1_1239524_r	0	-
chr1	1235285	1235352	uc001aec.1_intron_0_0_chr1_1235286_r	0	-
chr1	1235448	1235537	uc001aec.1_intron_1_0_chr1_1235449_r	0	-
chr1	1235582	1235888	uc001aec.1_intron_2_0_chr1_1235583_r	0	-
chr1	1236072	1237367	uc001aec.1_intron_3_0_chr1_1236073_r	0	-
chr1	1237426	1238301	uc001aec.1_intron_4_0_chr1_1237427_r	0	-
chr1	1238355	1238541	uc001aec.1_intron_5_0_chr1_1238356_r	0	-
chr1	1238661	1239465	uc001aec.1_intron_6_0_chr1_1238662_r	0	-
chr1	1239523	1244821	uc001aec.1_intron_7_0_chr1_1239524_r	0	-
chr1	1244100	1244294	uc001aed.3_intron_0_0_chr1_1244101_f	0	+
chr1	1244352	1244465	uc001aed.3_intron_1_0_chr1_1244353_f	0	+
chr1	1244653	1244833	uc001aed.3_intron_2_0_chr1_1244654_f	0	+
chr1	1244983	1245060	uc001aed.3_intron_3_0_chr1_1244984_f	0	+
chr1	1245231	1246013	uc001aed.3_intron_4_0_chr1_1245232_f	0	+
chr1	1246068	1246288	uc001aed.3_intron_5_0_chr1_1246069_f	0	+
chr1	1246451	1246709	uc001aed.3_intron_6_0_chr1_1246452_f	0	+
chr1	1244100	1244465	uc010nyi.2_intron_0_0_chr1_1244101_f	0	+
chr1	1244653	1244833	uc010nyi.2_intron_1_0_chr1_1244654_f	0	+
chr1	1244983	1245060	uc010nyi.2_intron_2_0_chr1_1244984_f	0	+
chr1	1245231	1246013	uc010nyi.2_intron_3_0_chr1_1245232_f	0	+
chr1	1246068	1246288	uc010nyi.2_intron_4_0_chr1_1246069_f	0	+
chr1	1246451	1246709	uc010nyi.2_intron_5_0_chr1_1246452_f	0	+
chr1	1244653	1244833	uc009vjx.3_intron_0_0_chr1_1244654_f	0	+
chr1	1245194	1245415	uc009vjx.3_intron_1_0_chr1_1245195_f	0	+
chr1	1246451	1246709	uc009vjx.3_intron_2_0_chr1_1246452_f	0	+
chr1	1247304	1247397	uc009vjy.1_intron_0_0_chr1_1247305_r	0	-
chr1	1247527	1247605	uc009vjy.1_intron_1_0_chr1_1247528_r	0	-
chr1	1247748	1247972	uc009vjy.1_intron_2_0_chr1_1247749_r	0	-
chr1	1248080	1248166	uc009vjy.1_intron_3_0_chr1_1248081_r	0	-
chr1	1248329	1248414	uc009vjy.1_intron_4_0_chr1_1248330_r	0	-
chr1	1248504	1248888	uc009vjy.1_intron_5_0_chr1_1248505_r	0	-
chr1	1248972	1249111	uc009vjy.1_intron_6_0_chr1_1248973_r	0	-
chr1	1249301	1249680	uc009vjy.1_intron_7_0_chr1_1249302_r	0	-
chr1	1249745	1250203	uc009vjy.1_intron_8_0_chr1_1249746_r	0	-
chr1	1250342	1250783	uc009vjy.1_intron_9_0_chr1_1250343_r	0	-
chr1	1250818	1250899	uc009vjy.1_intron_10_0_chr1_1250819_r	0	-
chr1	1250998	1251536	uc009vjy.1_intron_11_0_chr1_1250999_r	0	-
chr1	1247304	1247397	uc001aef.2_intron_0_0_chr1_1247305_r	0	-
chr1	1247527	1247605	uc001aef.2_intron_1_0_chr1_1247528_r	0	-
chr1	1247748	1247819	uc001aef.2_intron_2_0_chr1_1247749_r	0	-
chr1	1247881	1247972	uc001aef.2_intron_3_0_chr1_1247882_r	0	-
chr1	1248080	1248166	uc001aef.2_intron_4_0_chr1_1248081_r	0	-
chr1	1248329	1248414	uc001aef.2_intron_5_0_chr1_1248330_r	0	-
chr1	1248504	1248888	uc001aef.2_intron_6_0_chr1_1248505_r	0	-
chr1	1248972	1249111	uc001aef.2_intron_7_0_chr1_1248973_r	0	-
chr1	1249301	1249680	uc001aef.2_intron_8_0_chr1_1249302_r	0	-
chr1	1249745	1250203	uc001aef.2_intron_9_0_chr1_1249746_r	0	-
chr1	1250342	1250783	uc001aef.2_intron_10_0_chr1_1250343_r	0	-
chr1	1250818	1250899	uc001aef.2_intron_11_0_chr1_1250819_r	0	-
chr1	1250998	1254675	uc001aef.2_intron_12_0_chr1_1250999_r	0	-
chr1	1254904	1255835	uc001aef.2_intron_13_0_chr1_1254905_r	0	-
chr1	1255909	1256375	uc001aef.2_intron_14_0_chr1_1255910_r	0	-
chr1	1256473	1257287	uc001aef.2_intron_15_0_chr1_1256474_r	0	-
chr1	1257364	1258271	uc001aef.2_intron_16_0_chr1_1257365_r	0	-
chr1	1258667	1259960	uc001aef.2_intron_17_0_chr1_1258668_r	0	-
chr1	1247304	1247397	uc010nyj.2_intron_0_0_chr1_1247305_r	0	-
chr1	1247527	1247605	uc010nyj.2_intron_1_0_chr1_1247528_r	0	-
chr1	1247748	1247819	uc010nyj.2_intron_2_0_chr1_1247749_r	0	-
chr1	1247881	1247972	uc010nyj.2_intron_3_0_chr1_1247882_r	0	-
chr1	1248080	1248166	uc010nyj.2_intron_4_0_chr1_1248081_r	0	-
chr1	1248329	1248414	uc010nyj.2_intron_5_0_chr1_1248330_r	0	-
chr1	1248504	1248888	uc010nyj.2_intron_6_0_chr1_1248505_r	0	-
chr1	1248972	1249111	uc010nyj.2_intron_7_0_chr1_1248973_r	0	-
chr1	1249301	1249680	uc010nyj.2_intron_8_0_chr1_1249302_r	0	-
chr1	1249745	1250203	uc010nyj.2_intron_9_0_chr1_1249746_r	0	-
chr1	1250342	1250783	uc010nyj.2_intron_10_0_chr1_1250343_r	0	-
chr1	1250818	1250899	uc010nyj.2_intron_11_0_chr1_1250819_r	0	-
chr1	1250998	1254675	uc010nyj.2_intron_12_0_chr1_1250999_r	0	-
chr1	1254904	1255835	uc010nyj.2_intron_13_0_chr1_1254905_r	0	-
chr1	1255909	1256375	uc010nyj.2_intron_14_0_chr1_1255910_r	0	-
chr1	1256473	1258560	uc010nyj.2_intron_15_0_chr1_1256474_r	0	-
chr1	1258667	1259960	uc010nyj.2_intron_16_0_chr1_1258668_r	0	-
chr1	1247304	1247397	uc001aee.2_intron_0_0_chr1_1247305_r	0	-
chr1	1247527	1247605	uc001aee.2_intron_1_0_chr1_1247528_r	0	-
chr1	1247748	1247819	uc001aee.2_intron_2_0_chr1_1247749_r	0	-
chr1	1247881	1247972	uc001aee.2_intron_3_0_chr1_1247882_r	0	-
chr1	1248080	1248166	uc001aee.2_intron_4_0_chr1_1248081_r	0	-
chr1	1248329	1248414	uc001aee.2_intron_5_0_chr1_1248330_r	0	-
chr1	1248504	1248888	uc001aee.2_intron_6_0_chr1_1248505_r	0	-
chr1	1248972	1249111	uc001aee.2_intron_7_0_chr1_1248973_r	0	-
chr1	1249301	1249680	uc001aee.2_intron_8_0_chr1_1249302_r	0	-
chr1	1249745	1250203	uc001aee.2_intron_9_0_chr1_1249746_r	0	-
chr1	1250342	1250783	uc001aee.2_intron_10_0_chr1_1250343_r	0	-
chr1	1250818	1250899	uc001aee.2_intron_11_0_chr1_1250819_r	0	-
chr1	1250998	1254675	uc001aee.2_intron_12_0_chr1_1250999_r	0	-
chr1	1254904	1255835	uc001aee.2_intron_13_0_chr1_1254905_r	0	-
chr1	1255909	1256375	uc001aee.2_intron_14_0_chr1_1255910_r	0	-
chr1	1256473	1259960	uc001aee.2_intron_15_0_chr1_1256474_r	0	-
chr1	1247304	1247397	uc001aeh.2_intron_0_0_chr1_1247305_r	0	-
chr1	1247527	1247605	uc001aeh.2_intron_1_0_chr1_1247528_r	0	-
chr1	1247748	1247819	uc001aeh.2_intron_2_0_chr1_1247749_r	0	-
chr1	1247881	1247972	uc001aeh.2_intron_3_0_chr1_1247882_r	0	-
chr1	1248080	1248166	uc001aeh.2_intron_4_0_chr1_1248081_r	0	-
chr1	1248329	1248414	uc001aeh.2_intron_5_0_chr1_1248330_r	0	-
chr1	1248504	1248888	uc001aeh.2_intron_6_0_chr1_1248505_r	0	-
chr1	1248972	1249111	uc001aeh.2_intron_7_0_chr1_1248973_r	0	-
chr1	1249301	1249680	uc001aeh.2_intron_8_0_chr1_1249302_r	0	-
chr1	1249745	1250203	uc001aeh.2_intron_9_0_chr1_1249746_r	0	-
chr1	1250342	1250783	uc001aeh.2_intron_10_0_chr1_1250343_r	0	-
chr1	1250818	1250899	uc001aeh.2_intron_11_0_chr1_1250819_r	0	-
chr1	1250998	1256375	uc001aeh.2_intron_12_0_chr1_1250999_r	0	-
chr1	1256473	1259960	uc001aeh.2_intron_13_0_chr1_1256474_r	0	-
chr1	1247304	1247397	uc001aei.2_intron_0_0_chr1_1247305_r	0	-
chr1	1247527	1247605	uc001aei.2_intron_1_0_chr1_1247528_r	0	-
chr1	1247748	1247819	uc001aei.2_intron_2_0_chr1_1247749_r	0	-
chr1	1247881	1247972	uc001aei.2_intron_3_0_chr1_1247882_r	0	-
chr1	1248080	1248166	uc001aei.2_intron_4_0_chr1_1248081_r	0	-
chr1	1248329	1248414	uc001aei.2_intron_5_0_chr1_1248330_r	0	-
chr1	1248504	1248888	uc001aei.2_intron_6_0_chr1_1248505_r	0	-
chr1	1248972	1249111	uc001aei.2_intron_7_0_chr1_1248973_r	0	-
chr1	1249301	1249680	uc001aei.2_intron_8_0_chr1_1249302_r	0	-
chr1	1249745	1250203	uc001aei.2_intron_9_0_chr1_1249746_r	0	-
chr1	1250342	1250783	uc001aei.2_intron_10_0_chr1_1250343_r	0	-
chr1	1250818	1250899	uc001aei.2_intron_11_0_chr1_1250819_r	0	-
chr1	1250994	1258556	uc001aei.2_intron_12_0_chr1_1250995_r	0	-
chr1	1258667	1259960	uc001aei.2_intron_13_0_chr1_1258668_r	0	-
chr1	1247304	1247397	uc009vjz.2_intron_0_0_chr1_1247305_r	0	-
chr1	1247527	1247605	uc009vjz.2_intron_1_0_chr1_1247528_r	0	-
chr1	1247748	1247819	uc009vjz.2_intron_2_0_chr1_1247749_r	0	-
chr1	1247881	1247972	uc009vjz.2_intron_3_0_chr1_1247882_r	0	-
chr1	1248080	1248166	uc009vjz.2_intron_4_0_chr1_1248081_r	0	-
chr1	1248329	1248414	uc009vjz.2_intron_5_0_chr1_1248330_r	0	-
chr1	1248504	1248888	uc009vjz.2_intron_6_0_chr1_1248505_r	0	-
chr1	1248972	1249111	uc009vjz.2_intron_7_0_chr1_1248973_r	0	-
chr1	1249301	1249680	uc009vjz.2_intron_8_0_chr1_1249302_r	0	-
chr1	1249745	1250203	uc009vjz.2_intron_9_0_chr1_1249746_r	0	-
chr1	1250342	1250783	uc009vjz.2_intron_10_0_chr1_1250343_r	0	-
chr1	1250818	1250899	uc009vjz.2_intron_11_0_chr1_1250819_r	0	-
chr1	1250932	1254675	uc009vjz.2_intron_12_0_chr1_1250933_r	0	-
chr1	1254904	1255835	uc009vjz.2_intron_13_0_chr1_1254905_r	0	-
chr1	1255909	1256375	uc009vjz.2_intron_14_0_chr1_1255910_r	0	-
chr1	1256473	1259960	uc009vjz.2_intron_15_0_chr1_1256474_r	0	-
chr1	1247304	1247397	uc001aeg.2_intron_0_0_chr1_1247305_r	0	-
chr1	1247527	1247605	uc001aeg.2_intron_1_0_chr1_1247528_r	0	-
chr1	1247748	1247819	uc001aeg.2_intron_2_0_chr1_1247749_r	0	-
chr1	1247881	1247972	uc001aeg.2_intron_3_0_chr1_1247882_r	0	-
chr1	1248080	1248166	uc001aeg.2_intron_4_0_chr1_1248081_r	0	-
chr1	1248329	1248414	uc001aeg.2_intron_5_0_chr1_1248330_r	0	-
chr1	1248504	1248888	uc001aeg.2_intron_6_0_chr1_1248505_r	0	-
chr1	1248972	1249111	uc001aeg.2_intron_7_0_chr1_1248973_r	0	-
chr1	1249301	1249680	uc001aeg.2_intron_8_0_chr1_1249302_r	0	-
chr1	1249745	1250203	uc001aeg.2_intron_9_0_chr1_1249746_r	0	-
chr1	1250342	1250783	uc001aeg.2_intron_10_0_chr1_1250343_r	0	-
chr1	1250818	1250899	uc001aeg.2_intron_11_0_chr1_1250819_r	0	-
chr1	1250998	1254675	uc001aeg.2_intron_12_0_chr1_1250999_r	0	-
chr1	1254813	1255835	uc001aeg.2_intron_13_0_chr1_1254814_r	0	-
chr1	1256473	1259960	uc001aeg.2_intron_14_0_chr1_1256474_r	0	-
chr1	1247304	1247397	uc001aek.2_intron_0_0_chr1_1247305_r	0	-
chr1	1247527	1247605	uc001aek.2_intron_1_0_chr1_1247528_r	0	-
chr1	1247748	1247819	uc001aek.2_intron_2_0_chr1_1247749_r	0	-
chr1	1247881	1247972	uc001aek.2_intron_3_0_chr1_1247882_r	0	-
chr1	1248080	1248166	uc001aek.2_intron_4_0_chr1_1248081_r	0	-
chr1	1248329	1248414	uc001aek.2_intron_5_0_chr1_1248330_r	0	-
chr1	1248504	1248888	uc001aek.2_intron_6_0_chr1_1248505_r	0	-
chr1	1248972	1249111	uc001aek.2_intron_7_0_chr1_1248973_r	0	-
chr1	1249485	1249680	uc001aek.2_intron_8_0_chr1_1249486_r	0	-
chr1	1249745	1250203	uc001aek.2_intron_9_0_chr1_1249746_r	0	-
chr1	1250342	1250783	uc001aek.2_intron_10_0_chr1_1250343_r	0	-
chr1	1250818	1250899	uc001aek.2_intron_11_0_chr1_1250819_r	0	-
chr1	1250998	1259960	uc001aek.2_intron_12_0_chr1_1250999_r	0	-
chr1	1254904	1255835	uc001ael.3_intron_0_0_chr1_1254905_r	0	-
chr1	1256473	1259960	uc001ael.3_intron_1_0_chr1_1256474_r	0	-
chr1	1256473	1259960	uc001aen.2_intron_0_0_chr1_1256474_r	0	-
chr1	1260482	1262215	uc001aeo.3_intron_0_0_chr1_1260483_f	0	+
chr1	1262412	1262620	uc001aeo.3_intron_1_0_chr1_1262413_f	0	+
chr1	1266916	1267017	uc010nyk.2_intron_0_0_chr1_1266917_f	0	+
chr1	1267318	1267403	uc010nyk.2_intron_1_0_chr1_1267319_f	0	+
chr1	1268186	1268300	uc010nyk.2_intron_2_0_chr1_1268187_f	0	+
chr1	1268504	1268638	uc010nyk.2_intron_3_0_chr1_1268505_f	0	+
chr1	1268759	1268885	uc010nyk.2_intron_4_0_chr1_1268760_f	0	+
chr1	1271895	1273356	uc002quu.3_intron_0_0_chr1_1271896_r	0	-
chr1	1273563	1273648	uc002quu.3_intron_1_0_chr1_1273564_r	0	-
chr1	1273816	1273901	uc002quu.3_intron_2_0_chr1_1273817_r	0	-
chr1	1274033	1274666	uc002quu.3_intron_3_0_chr1_1274034_r	0	-
chr1	1274819	1274961	uc002quu.3_intron_4_0_chr1_1274820_r	0	-
chr1	1275029	1275115	uc002quu.3_intron_5_0_chr1_1275030_r	0	-
chr1	1275192	1275417	uc002quu.3_intron_6_0_chr1_1275193_r	0	-
chr1	1271895	1273356	uc009vka.3_intron_0_0_chr1_1271896_r	0	-
chr1	1273563	1273648	uc009vka.3_intron_1_0_chr1_1273564_r	0	-
chr1	1273816	1273901	uc009vka.3_intron_2_0_chr1_1273817_r	0	-
chr1	1274033	1274741	uc009vka.3_intron_3_0_chr1_1274034_r	0	-
chr1	1274819	1274961	uc009vka.3_intron_4_0_chr1_1274820_r	0	-
chr1	1275192	1275417	uc009vka.3_intron_5_0_chr1_1275193_r	0	-
chr1	1271895	1273356	uc001aer.4_intron_0_0_chr1_1271896_r	0	-
chr1	1273563	1273648	uc001aer.4_intron_1_0_chr1_1273564_r	0	-
chr1	1273816	1273901	uc001aer.4_intron_2_0_chr1_1273817_r	0	-
chr1	1274033	1274741	uc001aer.4_intron_3_0_chr1_1274034_r	0	-
chr1	1274819	1274961	uc001aer.4_intron_4_0_chr1_1274820_r	0	-
chr1	1275029	1275115	uc001aer.4_intron_5_0_chr1_1275030_r	0	-
chr1	1275192	1275417	uc001aer.4_intron_6_0_chr1_1275193_r	0	-
chr1	1275557	1275626	uc001aer.4_intron_7_0_chr1_1275558_r	0	-
chr1	1275696	1275789	uc001aer.4_intron_8_0_chr1_1275697_r	0	-
chr1	1275883	1277046	uc001aer.4_intron_9_0_chr1_1275884_r	0	-
chr1	1277185	1277432	uc001aer.4_intron_10_0_chr1_1277186_r	0	-
chr1	1277536	1277742	uc001aer.4_intron_11_0_chr1_1277537_r	0	-
chr1	1277864	1278068	uc001aer.4_intron_12_0_chr1_1277865_r	0	-
chr1	1278138	1284275	uc001aer.4_intron_13_0_chr1_1278139_r	0	-
chr1	1289009	1289227	uc001aew.3_intron_0_0_chr1_1289010_r	0	-
chr1	1289308	1289409	uc001aew.3_intron_1_0_chr1_1289309_r	0	-
chr1	1289486	1289572	uc001aew.3_intron_2_0_chr1_1289487_r	0	-
chr1	1289612	1289733	uc001aew.3_intron_3_0_chr1_1289613_r	0	-
chr1	1289889	1290061	uc001aew.3_intron_4_0_chr1_1289890_r	0	-
chr1	1290532	1290623	uc001aew.3_intron_5_0_chr1_1290533_r	0	-
chr1	1290725	1290829	uc001aew.3_intron_6_0_chr1_1290726_r	0	-
chr1	1291132	1292060	uc001aew.3_intron_7_0_chr1_1291133_r	0	-
chr1	1292084	1293835	uc001aew.3_intron_8_0_chr1_1292085_r	0	-
chr1	1288712	1289227	uc001aex.4_intron_0_0_chr1_1288713_r	0	-
chr1	1289326	1289409	uc001aex.4_intron_1_0_chr1_1289327_r	0	-
chr1	1289486	1289572	uc001aex.4_intron_2_0_chr1_1289487_r	0	-
chr1	1289612	1289733	uc001aex.4_intron_3_0_chr1_1289613_r	0	-
chr1	1289889	1290061	uc001aex.4_intron_4_0_chr1_1289890_r	0	-
chr1	1290532	1290623	uc001aex.4_intron_5_0_chr1_1290533_r	0	-
chr1	1290725	1290829	uc001aex.4_intron_6_0_chr1_1290726_r	0	-
chr1	1291132	1292060	uc001aex.4_intron_7_0_chr1_1291133_r	0	-
chr1	1292084	1293835	uc001aex.4_intron_8_0_chr1_1292085_r	0	-
chr1	1288712	1289227	uc001aey.4_intron_0_0_chr1_1288713_r	0	-
chr1	1289308	1289409	uc001aey.4_intron_1_0_chr1_1289309_r	0	-
chr1	1289486	1289572	uc001aey.4_intron_2_0_chr1_1289487_r	0	-
chr1	1289612	1289733	uc001aey.4_intron_3_0_chr1_1289613_r	0	-
chr1	1289889	1290061	uc001aey.4_intron_4_0_chr1_1289890_r	0	-
chr1	1290532	1290623	uc001aey.4_intron_5_0_chr1_1290533_r	0	-
chr1	1290725	1290829	uc001aey.4_intron_6_0_chr1_1290726_r	0	-
chr1	1291132	1292060	uc001aey.4_intron_7_0_chr1_1291133_r	0	-
chr1	1292084	1293835	uc001aey.4_intron_8_0_chr1_1292085_r	0	-
chr1	1289009	1289227	uc001aez.3_intron_0_0_chr1_1289010_r	0	-
chr1	1289308	1289409	uc001aez.3_intron_1_0_chr1_1289309_r	0	-
chr1	1289486	1289572	uc001aez.3_intron_2_0_chr1_1289487_r	0	-
chr1	1289612	1289733	uc001aez.3_intron_3_0_chr1_1289613_r	0	-
chr1	1289889	1290061	uc001aez.3_intron_4_0_chr1_1289890_r	0	-
chr1	1290532	1290623	uc001aez.3_intron_5_0_chr1_1290533_r	0	-
chr1	1290725	1292060	uc001aez.3_intron_6_0_chr1_1290726_r	0	-
chr1	1292084	1293835	uc001aez.3_intron_7_0_chr1_1292085_r	0	-
chr1	1289009	1289227	uc001afa.3_intron_0_0_chr1_1289010_r	0	-
chr1	1289308	1289409	uc001afa.3_intron_1_0_chr1_1289309_r	0	-
chr1	1289486	1289572	uc001afa.3_intron_2_0_chr1_1289487_r	0	-
chr1	1289612	1289733	uc001afa.3_intron_3_0_chr1_1289613_r	0	-
chr1	1289889	1290061	uc001afa.3_intron_4_0_chr1_1289890_r	0	-
chr1	1290532	1290623	uc001afa.3_intron_5_0_chr1_1290533_r	0	-
chr1	1290725	1290829	uc001afa.3_intron_6_0_chr1_1290726_r	0	-
chr1	1291132	1292060	uc001afa.3_intron_7_0_chr1_1291133_r	0	-
chr1	1292084	1296621	uc001afa.3_intron_8_0_chr1_1292085_r	0	-
chr1	1309282	1309379	uc001afb.1_intron_0_0_chr1_1309283_r	0	-
chr1	1309825	1310084	uc001afb.1_intron_1_0_chr1_1309826_r	0	-
chr1	1309282	1309379	uc009vkb.1_intron_0_0_chr1_1309283_r	0	-
chr1	1309825	1310084	uc009vkb.1_intron_1_0_chr1_1309826_r	0	-
chr1	1310170	1310454	uc009vkb.1_intron_2_0_chr1_1310171_r	0	-
chr1	1309282	1309379	uc001afd.2_intron_0_0_chr1_1309283_r	0	-
chr1	1309825	1310084	uc001afd.2_intron_1_0_chr1_1309826_r	0	-
chr1	1310170	1310376	uc001afd.2_intron_2_0_chr1_1310171_r	0	-
chr1	1309282	1309379	uc001afc.2_intron_0_0_chr1_1309283_r	0	-
chr1	1309825	1310084	uc001afc.2_intron_1_0_chr1_1309826_r	0	-
chr1	1310170	1310533	uc001afc.2_intron_2_0_chr1_1310171_r	0	-
chr1	1322962	1323156	uc010nym.1_intron_0_0_chr1_1322963_r	0	-
chr1	1323249	1323333	uc010nym.1_intron_1_0_chr1_1323250_r	0	-
chr1	1323445	1323871	uc010nym.1_intron_2_0_chr1_1323446_r	0	-
chr1	1323890	1324005	uc010nym.1_intron_3_0_chr1_1323891_r	0	-
chr1	1324123	1325609	uc010nym.1_intron_4_0_chr1_1324124_r	0	-
chr1	1325751	1325838	uc010nym.1_intron_5_0_chr1_1325752_r	0	-
chr1	1325943	1326145	uc010nym.1_intron_6_0_chr1_1325944_r	0	-
chr1	1326245	1326676	uc010nym.1_intron_7_0_chr1_1326246_r	0	-
chr1	1322962	1323156	uc001aff.1_intron_0_0_chr1_1322963_r	0	-
chr1	1323249	1323333	uc001aff.1_intron_1_0_chr1_1323250_r	0	-
chr1	1323445	1325609	uc001aff.1_intron_2_0_chr1_1323446_r	0	-
chr1	1325751	1325838	uc001aff.1_intron_3_0_chr1_1325752_r	0	-
chr1	1325943	1326145	uc001aff.1_intron_4_0_chr1_1325944_r	0	-
chr1	1322962	1323156	uc001afg.1_intron_0_0_chr1_1322963_r	0	-
chr1	1323249	1323333	uc001afg.1_intron_1_0_chr1_1323250_r	0	-
chr1	1323445	1325609	uc001afg.1_intron_2_0_chr1_1323446_r	0	-
chr1	1325751	1325838	uc001afg.1_intron_3_0_chr1_1325752_r	0	-
chr1	1325943	1326145	uc001afg.1_intron_4_0_chr1_1325944_r	0	-
chr1	1326245	1328058	uc001afg.1_intron_5_0_chr1_1326246_r	0	-
chr1	1328183	1328775	uc001afg.1_intron_6_0_chr1_1328184_r	0	-
chr1	1328840	1330773	uc001afg.1_intron_7_0_chr1_1328841_r	0	-
chr1	1330917	1333612	uc001afg.1_intron_8_0_chr1_1330918_r	0	-
chr1	1322962	1323156	uc001afi.2_intron_0_0_chr1_1322963_r	0	-
chr1	1323249	1323333	uc001afi.2_intron_1_0_chr1_1323250_r	0	-
chr1	1323445	1325609	uc001afi.2_intron_2_0_chr1_1323446_r	0	-
chr1	1325751	1325838	uc001afi.2_intron_3_0_chr1_1325752_r	0	-
chr1	1325943	1326145	uc001afi.2_intron_4_0_chr1_1325944_r	0	-
chr1	1326245	1328775	uc001afi.2_intron_5_0_chr1_1326246_r	0	-
chr1	1328840	1330773	uc001afi.2_intron_6_0_chr1_1328841_r	0	-
chr1	1330894	1333612	uc001afi.2_intron_7_0_chr1_1330895_r	0	-
chr1	1333722	1333976	uc001afi.2_intron_8_0_chr1_1333723_r	0	-
chr1	1334051	1334398	uc001afi.2_intron_9_0_chr1_1334052_r	0	-
chr1	1322962	1323156	uc001afj.2_intron_0_0_chr1_1322963_r	0	-
chr1	1323249	1323333	uc001afj.2_intron_1_0_chr1_1323250_r	0	-
chr1	1323445	1325609	uc001afj.2_intron_2_0_chr1_1323446_r	0	-
chr1	1325751	1325838	uc001afj.2_intron_3_0_chr1_1325752_r	0	-
chr1	1325943	1326145	uc001afj.2_intron_4_0_chr1_1325944_r	0	-
chr1	1326245	1328169	uc001afj.2_intron_5_0_chr1_1326246_r	0	-
chr1	1328183	1328775	uc001afj.2_intron_6_0_chr1_1328184_r	0	-
chr1	1328840	1330773	uc001afj.2_intron_7_0_chr1_1328841_r	0	-
chr1	1330894	1333612	uc001afj.2_intron_8_0_chr1_1330895_r	0	-
chr1	1333722	1333976	uc001afj.2_intron_9_0_chr1_1333723_r	0	-
chr1	1334051	1334398	uc001afj.2_intron_10_0_chr1_1334052_r	0	-
chr1	1328183	1328775	uc021oep.1_intron_0_0_chr1_1328184_r	0	-
chr1	1328840	1330773	uc021oep.1_intron_1_0_chr1_1328841_r	0	-
chr1	1330894	1333612	uc021oep.1_intron_2_0_chr1_1330895_r	0	-
chr1	1333722	1333976	uc021oep.1_intron_3_0_chr1_1333723_r	0	-
chr1	1334051	1334398	uc021oep.1_intron_4_0_chr1_1334052_r	0	-
chr1	1335069	1335537	uc001afm.3_intron_0_0_chr1_1335070_f	0	+
chr1	1335683	1335984	uc001afm.3_intron_1_0_chr1_1335684_f	0	+
chr1	1335065	1335537	uc009vkd.3_intron_0_0_chr1_1335066_f	0	+
chr1	1335683	1335984	uc009vkd.3_intron_1_0_chr1_1335684_f	0	+
chr1	1337636	1341188	uc001afo.4_intron_0_0_chr1_1337637_r	0	-
chr1	1341266	1342288	uc001afo.4_intron_1_0_chr1_1341267_r	0	-
chr1	1342399	1342510	uc001afo.4_intron_2_0_chr1_1342400_r	0	-
chr1	1341266	1342288	uc010nyn.1_intron_0_0_chr1_1341267_r	0	-
chr1	1342399	1342510	uc010nyn.1_intron_1_0_chr1_1342400_r	0	-
chr1	1354929	1355431	uc010nyo.2_intron_0_0_chr1_1354930_r	0	-
chr1	1355972	1356176	uc010nyo.2_intron_1_0_chr1_1355973_r	0	-
chr1	1356385	1356512	uc010nyo.2_intron_2_0_chr1_1356386_r	0	-
chr1	1354929	1356176	uc001afq.3_intron_0_0_chr1_1354930_r	0	-
chr1	1356385	1356512	uc001afq.3_intron_1_0_chr1_1356386_r	0	-
chr1	1354929	1356195	uc001afp.3_intron_0_0_chr1_1354930_r	0	-
chr1	1356385	1356512	uc001afp.3_intron_1_0_chr1_1356386_r	0	-
chr1	1361765	1362933	uc010nyp.2_intron_0_0_chr1_1361766_f	0	+
chr1	1371201	1372306	uc001afs.3_intron_0_0_chr1_1371202_f	0	+
chr1	1372864	1374460	uc001afs.3_intron_1_0_chr1_1372865_f	0	+
chr1	1371201	1372701	uc001afr.3_intron_0_0_chr1_1371202_f	0	+
chr1	1372864	1374460	uc001afr.3_intron_1_0_chr1_1372865_f	0	+
chr1	1386138	1387425	uc001aft.2_intron_0_0_chr1_1386139_f	0	+
chr1	1387502	1387744	uc001aft.2_intron_1_0_chr1_1387503_f	0	+
chr1	1387814	1389724	uc001aft.2_intron_2_0_chr1_1387815_f	0	+
chr1	1389880	1390839	uc001aft.2_intron_3_0_chr1_1389881_f	0	+
chr1	1390899	1391170	uc001aft.2_intron_4_0_chr1_1390900_f	0	+
chr1	1391296	1391604	uc001aft.2_intron_5_0_chr1_1391297_f	0	+
chr1	1391729	1392508	uc001aft.2_intron_6_0_chr1_1391730_f	0	+
chr1	1392560	1394540	uc001aft.2_intron_7_0_chr1_1392561_f	0	+
chr1	1394611	1396129	uc001aft.2_intron_8_0_chr1_1394612_f	0	+
chr1	1396297	1397979	uc001aft.2_intron_9_0_chr1_1396298_f	0	+
chr1	1398088	1403763	uc001aft.2_intron_10_0_chr1_1398089_f	0	+
chr1	1414125	1414428	uc001afw.2_intron_0_0_chr1_1414126_f	0	+
chr1	1414488	1416246	uc001afw.2_intron_1_0_chr1_1414489_f	0	+
chr1	1416316	1417517	uc001afw.2_intron_2_0_chr1_1416317_f	0	+
chr1	1417683	1417924	uc001afw.2_intron_3_0_chr1_1417684_f	0	+
chr1	1407469	1412653	uc001afv.3_intron_0_0_chr1_1407470_f	0	+
chr1	1412730	1414023	uc001afv.3_intron_1_0_chr1_1412731_f	0	+
chr1	1414125	1414428	uc001afv.3_intron_2_0_chr1_1414126_f	0	+
chr1	1414488	1416246	uc001afv.3_intron_3_0_chr1_1414489_f	0	+
chr1	1416316	1417517	uc001afv.3_intron_4_0_chr1_1416317_f	0	+
chr1	1417683	1417924	uc001afv.3_intron_5_0_chr1_1417684_f	0	+
chr1	1417994	1420395	uc001afv.3_intron_6_0_chr1_1417995_f	0	+
chr1	1420551	1421161	uc001afv.3_intron_7_0_chr1_1420552_f	0	+
chr1	1421218	1421489	uc001afv.3_intron_8_0_chr1_1421219_f	0	+
chr1	1421615	1421923	uc001afv.3_intron_9_0_chr1_1421616_f	0	+
chr1	1422048	1423242	uc001afv.3_intron_10_0_chr1_1422049_f	0	+
chr1	1423294	1424583	uc001afv.3_intron_11_0_chr1_1423295_f	0	+
chr1	1424654	1425636	uc001afv.3_intron_12_0_chr1_1424655_f	0	+
chr1	1425804	1425942	uc001afv.3_intron_13_0_chr1_1425805_f	0	+
chr1	1426051	1430864	uc001afv.3_intron_14_0_chr1_1426052_f	0	+
chr1	1414125	1414428	uc001afx.3_intron_0_0_chr1_1414126_f	0	+
chr1	1414488	1416246	uc001afx.3_intron_1_0_chr1_1414489_f	0	+
chr1	1416316	1417517	uc001afx.3_intron_2_0_chr1_1416317_f	0	+
chr1	1417683	1417924	uc001afx.3_intron_3_0_chr1_1417684_f	0	+
chr1	1417994	1420395	uc001afx.3_intron_4_0_chr1_1417995_f	0	+
chr1	1420551	1421161	uc001afx.3_intron_5_0_chr1_1420552_f	0	+
chr1	1421218	1421489	uc001afx.3_intron_6_0_chr1_1421219_f	0	+
chr1	1421615	1421923	uc001afx.3_intron_7_0_chr1_1421616_f	0	+
chr1	1422048	1423242	uc001afx.3_intron_8_0_chr1_1422049_f	0	+
chr1	1423294	1424583	uc001afx.3_intron_9_0_chr1_1423295_f	0	+
chr1	1424654	1425636	uc001afx.3_intron_10_0_chr1_1424655_f	0	+
chr1	1425804	1425942	uc001afx.3_intron_11_0_chr1_1425805_f	0	+
chr1	1426051	1430864	uc001afx.3_intron_12_0_chr1_1426052_f	0	+
chr1	1421218	1421489	uc021oeq.1_intron_0_0_chr1_1421219_f	0	+
chr1	1421615	1421923	uc021oeq.1_intron_1_0_chr1_1421616_f	0	+
chr1	1422048	1423242	uc021oeq.1_intron_2_0_chr1_1422049_f	0	+
chr1	1423294	1424583	uc021oeq.1_intron_3_0_chr1_1423295_f	0	+
chr1	1424654	1425636	uc021oeq.1_intron_4_0_chr1_1424655_f	0	+
chr1	1425804	1425942	uc021oeq.1_intron_5_0_chr1_1425805_f	0	+
chr1	1426051	1444584	uc021oeq.1_intron_6_0_chr1_1426052_f	0	+
chr1	1447853	1451391	uc001aga.2_intron_0_0_chr1_1447854_f	0	+
chr1	1451468	1452690	uc001aga.2_intron_1_0_chr1_1451469_f	0	+
chr1	1452792	1453095	uc001aga.2_intron_2_0_chr1_1452793_f	0	+
chr1	1453155	1454300	uc001aga.2_intron_3_0_chr1_1453156_f	0	+
chr1	1454370	1455520	uc001aga.2_intron_4_0_chr1_1454371_f	0	+
chr1	1455686	1455927	uc001aga.2_intron_5_0_chr1_1455687_f	0	+
chr1	1455997	1458123	uc001aga.2_intron_6_0_chr1_1455998_f	0	+
chr1	1458279	1458890	uc001aga.2_intron_7_0_chr1_1458280_f	0	+
chr1	1458947	1459218	uc001aga.2_intron_8_0_chr1_1458948_f	0	+
chr1	1459344	1459652	uc001aga.2_intron_9_0_chr1_1459345_f	0	+
chr1	1459777	1460619	uc001aga.2_intron_10_0_chr1_1459778_f	0	+
chr1	1460671	1461840	uc001aga.2_intron_11_0_chr1_1460672_f	0	+
chr1	1461911	1463074	uc001aga.2_intron_12_0_chr1_1461912_f	0	+
chr1	1463242	1464602	uc001aga.2_intron_13_0_chr1_1463243_f	0	+
chr1	1464711	1469305	uc001aga.2_intron_14_0_chr1_1464712_f	0	+
chr1	1447853	1451391	uc001afz.2_intron_0_0_chr1_1447854_f	0	+
chr1	1451468	1452546	uc001afz.2_intron_1_0_chr1_1451469_f	0	+
chr1	1452792	1453095	uc001afz.2_intron_2_0_chr1_1452793_f	0	+
chr1	1453155	1454300	uc001afz.2_intron_3_0_chr1_1453156_f	0	+
chr1	1454370	1455520	uc001afz.2_intron_4_0_chr1_1454371_f	0	+
chr1	1455686	1455927	uc001afz.2_intron_5_0_chr1_1455687_f	0	+
chr1	1455997	1458123	uc001afz.2_intron_6_0_chr1_1455998_f	0	+
chr1	1458279	1458890	uc001afz.2_intron_7_0_chr1_1458280_f	0	+
chr1	1458947	1459218	uc001afz.2_intron_8_0_chr1_1458948_f	0	+
chr1	1459344	1459652	uc001afz.2_intron_9_0_chr1_1459345_f	0	+
chr1	1459777	1460619	uc001afz.2_intron_10_0_chr1_1459778_f	0	+
chr1	1460671	1461840	uc001afz.2_intron_11_0_chr1_1460672_f	0	+
chr1	1461911	1463074	uc001afz.2_intron_12_0_chr1_1461912_f	0	+
chr1	1463242	1464602	uc001afz.2_intron_13_0_chr1_1463243_f	0	+
chr1	1464711	1469305	uc001afz.2_intron_14_0_chr1_1464712_f	0	+
chr1	1448070	1451391	uc001agb.2_intron_0_0_chr1_1448071_f	0	+
chr1	1451468	1452690	uc001agb.2_intron_1_0_chr1_1451469_f	0	+
chr1	1452792	1453095	uc001agb.2_intron_2_0_chr1_1452793_f	0	+
chr1	1453155	1454300	uc001agb.2_intron_3_0_chr1_1453156_f	0	+
chr1	1454370	1455520	uc001agb.2_intron_4_0_chr1_1454371_f	0	+
chr1	1455686	1455927	uc001agb.2_intron_5_0_chr1_1455687_f	0	+
chr1	1455997	1458123	uc001agb.2_intron_6_0_chr1_1455998_f	0	+
chr1	1458279	1458890	uc001agb.2_intron_7_0_chr1_1458280_f	0	+
chr1	1458947	1459218	uc001agb.2_intron_8_0_chr1_1458948_f	0	+
chr1	1459344	1459652	uc001agb.2_intron_9_0_chr1_1459345_f	0	+
chr1	1459777	1460619	uc001agb.2_intron_10_0_chr1_1459778_f	0	+
chr1	1460671	1461840	uc001agb.2_intron_11_0_chr1_1460672_f	0	+
chr1	1461911	1463074	uc001agb.2_intron_12_0_chr1_1461912_f	0	+
chr1	1463242	1464602	uc001agb.2_intron_13_0_chr1_1463243_f	0	+
chr1	1464711	1469305	uc001agb.2_intron_14_0_chr1_1464712_f	0	+
chr1	1470887	1470968	uc009vkf.3_intron_0_0_chr1_1470888_r	0	-
chr1	1471177	1475063	uc009vkf.3_intron_1_0_chr1_1471178_r	0	-
chr1	1475170	1475669	uc009vkf.3_intron_2_0_chr1_1475171_r	0	-
chr1	1477547	1479248	uc001agd.3_intron_0_0_chr1_1477548_r	0	-
chr1	1479367	1480242	uc001agd.3_intron_1_0_chr1_1479368_r	0	-
chr1	1480382	1500152	uc001agd.3_intron_2_0_chr1_1480383_r	0	-
chr1	1500296	1509857	uc001agd.3_intron_3_0_chr1_1500297_r	0	-
chr1	1479367	1480242	uc009vkg.1_intron_0_0_chr1_1479368_r	0	-
chr1	1480382	1500152	uc009vkg.1_intron_1_0_chr1_1480383_r	0	-
chr1	1500296	1509857	uc009vkg.1_intron_2_0_chr1_1500297_r	0	-
chr1	1500296	1509857	uc001age.1_intron_0_0_chr1_1500297_r	0	-
chr1	1536086	1542252	uc001agf.1_intron_0_0_chr1_1536087_f	0	+
chr1	1542862	1542996	uc001agf.1_intron_1_0_chr1_1542863_f	0	+
chr1	1551013	1551887	uc021oet.1_intron_0_0_chr1_1551014_f	0	+
chr1	1551480	1551887	uc001agl.2_intron_0_0_chr1_1551481_f	0	+
chr1	1551994	1558768	uc001agl.2_intron_1_0_chr1_1551995_f	0	+
chr1	1559079	1559153	uc001agl.2_intron_2_0_chr1_1559080_f	0	+
chr1	1559325	1560174	uc001agl.2_intron_3_0_chr1_1559326_f	0	+
chr1	1560281	1560370	uc001agl.2_intron_4_0_chr1_1560282_f	0	+
chr1	1560565	1560665	uc001agl.2_intron_5_0_chr1_1560566_f	0	+
chr1	1560808	1560925	uc001agl.2_intron_6_0_chr1_1560809_f	0	+
chr1	1561033	1562029	uc001agl.2_intron_7_0_chr1_1561034_f	0	+
chr1	1562134	1562216	uc001agl.2_intron_8_0_chr1_1562135_f	0	+
chr1	1562379	1562453	uc001agl.2_intron_9_0_chr1_1562380_f	0	+
chr1	1562587	1562675	uc001agl.2_intron_10_0_chr1_1562588_f	0	+
chr1	1562824	1563052	uc001agl.2_intron_11_0_chr1_1562825_f	0	+
chr1	1563209	1563398	uc001agl.2_intron_12_0_chr1_1563210_f	0	+
chr1	1563559	1563652	uc001agl.2_intron_13_0_chr1_1563560_f	0	+
chr1	1563779	1563868	uc001agl.2_intron_14_0_chr1_1563780_f	0	+
chr1	1564102	1564512	uc001agl.2_intron_15_0_chr1_1564103_f	0	+
chr1	1564691	1564764	uc001agl.2_intron_16_0_chr1_1564692_f	0	+
chr1	1551013	1551887	uc001agh.3_intron_0_0_chr1_1551014_f	0	+
chr1	1551994	1558810	uc001agh.3_intron_1_0_chr1_1551995_f	0	+
chr1	1559079	1559153	uc001agh.3_intron_2_0_chr1_1559080_f	0	+
chr1	1559325	1560174	uc001agh.3_intron_3_0_chr1_1559326_f	0	+
chr1	1560281	1560370	uc001agh.3_intron_4_0_chr1_1560282_f	0	+
chr1	1560565	1560665	uc001agh.3_intron_5_0_chr1_1560566_f	0	+
chr1	1560808	1560925	uc001agh.3_intron_6_0_chr1_1560809_f	0	+
chr1	1561033	1562029	uc001agh.3_intron_7_0_chr1_1561034_f	0	+
chr1	1562134	1562216	uc001agh.3_intron_8_0_chr1_1562135_f	0	+
chr1	1562379	1562453	uc001agh.3_intron_9_0_chr1_1562380_f	0	+
chr1	1562587	1562675	uc001agh.3_intron_10_0_chr1_1562588_f	0	+
chr1	1562824	1563052	uc001agh.3_intron_11_0_chr1_1562825_f	0	+
chr1	1563209	1563398	uc001agh.3_intron_12_0_chr1_1563210_f	0	+
chr1	1563559	1563652	uc001agh.3_intron_13_0_chr1_1563560_f	0	+
chr1	1563779	1563868	uc001agh.3_intron_14_0_chr1_1563780_f	0	+
chr1	1564102	1564512	uc001agh.3_intron_15_0_chr1_1564103_f	0	+
chr1	1564691	1564764	uc001agh.3_intron_16_0_chr1_1564692_f	0	+
chr1	1564946	1565018	uc001agh.3_intron_17_0_chr1_1564947_f	0	+
chr1	1565084	1565671	uc001agh.3_intron_18_0_chr1_1565085_f	0	+
chr1	1551013	1551887	uc001agi.3_intron_0_0_chr1_1551014_f	0	+
chr1	1551994	1558768	uc001agi.3_intron_1_0_chr1_1551995_f	0	+
chr1	1559079	1559153	uc001agi.3_intron_2_0_chr1_1559080_f	0	+
chr1	1559325	1560174	uc001agi.3_intron_3_0_chr1_1559326_f	0	+
chr1	1560281	1560370	uc001agi.3_intron_4_0_chr1_1560282_f	0	+
chr1	1560565	1560665	uc001agi.3_intron_5_0_chr1_1560566_f	0	+
chr1	1560808	1560937	uc001agi.3_intron_6_0_chr1_1560809_f	0	+
chr1	1561033	1562029	uc001agi.3_intron_7_0_chr1_1561034_f	0	+
chr1	1562134	1562216	uc001agi.3_intron_8_0_chr1_1562135_f	0	+
chr1	1562379	1562453	uc001agi.3_intron_9_0_chr1_1562380_f	0	+
chr1	1562587	1562675	uc001agi.3_intron_10_0_chr1_1562588_f	0	+
chr1	1562824	1563052	uc001agi.3_intron_11_0_chr1_1562825_f	0	+
chr1	1563209	1563398	uc001agi.3_intron_12_0_chr1_1563210_f	0	+
chr1	1563559	1563652	uc001agi.3_intron_13_0_chr1_1563560_f	0	+
chr1	1563779	1563868	uc001agi.3_intron_14_0_chr1_1563780_f	0	+
chr1	1564102	1564512	uc001agi.3_intron_15_0_chr1_1564103_f	0	+
chr1	1564691	1564764	uc001agi.3_intron_16_0_chr1_1564692_f	0	+
chr1	1564946	1565018	uc001agi.3_intron_17_0_chr1_1564947_f	0	+
chr1	1565084	1565671	uc001agi.3_intron_18_0_chr1_1565085_f	0	+
chr1	1551013	1551887	uc001agg.3_intron_0_0_chr1_1551014_f	0	+
chr1	1551994	1558768	uc001agg.3_intron_1_0_chr1_1551995_f	0	+
chr1	1559079	1559153	uc001agg.3_intron_2_0_chr1_1559080_f	0	+
chr1	1559325	1560174	uc001agg.3_intron_3_0_chr1_1559326_f	0	+
chr1	1560281	1560370	uc001agg.3_intron_4_0_chr1_1560282_f	0	+
chr1	1560565	1560665	uc001agg.3_intron_5_0_chr1_1560566_f	0	+
chr1	1560808	1560925	uc001agg.3_intron_6_0_chr1_1560809_f	0	+
chr1	1561033	1562029	uc001agg.3_intron_7_0_chr1_1561034_f	0	+
chr1	1562134	1562216	uc001agg.3_intron_8_0_chr1_1562135_f	0	+
chr1	1562379	1562453	uc001agg.3_intron_9_0_chr1_1562380_f	0	+
chr1	1562587	1562675	uc001agg.3_intron_10_0_chr1_1562588_f	0	+
chr1	1562824	1563052	uc001agg.3_intron_11_0_chr1_1562825_f	0	+
chr1	1563209	1563398	uc001agg.3_intron_12_0_chr1_1563210_f	0	+
chr1	1563559	1563652	uc001agg.3_intron_13_0_chr1_1563560_f	0	+
chr1	1563779	1563868	uc001agg.3_intron_14_0_chr1_1563780_f	0	+
chr1	1564102	1564512	uc001agg.3_intron_15_0_chr1_1564103_f	0	+
chr1	1564691	1564764	uc001agg.3_intron_16_0_chr1_1564692_f	0	+
chr1	1564946	1565018	uc001agg.3_intron_17_0_chr1_1564947_f	0	+
chr1	1565084	1565671	uc001agg.3_intron_18_0_chr1_1565085_f	0	+
chr1	1551013	1551887	uc001agj.3_intron_0_0_chr1_1551014_f	0	+
chr1	1551994	1558768	uc001agj.3_intron_1_0_chr1_1551995_f	0	+
chr1	1558862	1559153	uc001agj.3_intron_2_0_chr1_1558863_f	0	+
chr1	1559325	1560174	uc001agj.3_intron_3_0_chr1_1559326_f	0	+
chr1	1560281	1560370	uc001agj.3_intron_4_0_chr1_1560282_f	0	+
chr1	1560565	1560665	uc001agj.3_intron_5_0_chr1_1560566_f	0	+
chr1	1560808	1560925	uc001agj.3_intron_6_0_chr1_1560809_f	0	+
chr1	1561033	1562029	uc001agj.3_intron_7_0_chr1_1561034_f	0	+
chr1	1562134	1562216	uc001agj.3_intron_8_0_chr1_1562135_f	0	+
chr1	1562379	1562453	uc001agj.3_intron_9_0_chr1_1562380_f	0	+
chr1	1562587	1562675	uc001agj.3_intron_10_0_chr1_1562588_f	0	+
chr1	1562824	1563052	uc001agj.3_intron_11_0_chr1_1562825_f	0	+
chr1	1563209	1563398	uc001agj.3_intron_12_0_chr1_1563210_f	0	+
chr1	1563559	1563652	uc001agj.3_intron_13_0_chr1_1563560_f	0	+
chr1	1563779	1563868	uc001agj.3_intron_14_0_chr1_1563780_f	0	+
chr1	1564102	1564512	uc001agj.3_intron_15_0_chr1_1564103_f	0	+
chr1	1564691	1564764	uc001agj.3_intron_16_0_chr1_1564692_f	0	+
chr1	1564946	1565018	uc001agj.3_intron_17_0_chr1_1564947_f	0	+
chr1	1565084	1565671	uc001agj.3_intron_18_0_chr1_1565085_f	0	+
chr1	1551013	1551887	uc001agk.3_intron_0_0_chr1_1551014_f	0	+
chr1	1551994	1558768	uc001agk.3_intron_1_0_chr1_1551995_f	0	+
chr1	1559079	1559153	uc001agk.3_intron_2_0_chr1_1559080_f	0	+
chr1	1559325	1560174	uc001agk.3_intron_3_0_chr1_1559326_f	0	+
chr1	1560281	1560665	uc001agk.3_intron_4_0_chr1_1560282_f	0	+
chr1	1560808	1560925	uc001agk.3_intron_5_0_chr1_1560809_f	0	+
chr1	1561033	1562029	uc001agk.3_intron_6_0_chr1_1561034_f	0	+
chr1	1562134	1562216	uc001agk.3_intron_7_0_chr1_1562135_f	0	+
chr1	1562379	1562453	uc001agk.3_intron_8_0_chr1_1562380_f	0	+
chr1	1562587	1562675	uc001agk.3_intron_9_0_chr1_1562588_f	0	+
chr1	1562824	1563052	uc001agk.3_intron_10_0_chr1_1562825_f	0	+
chr1	1563209	1563398	uc001agk.3_intron_11_0_chr1_1563210_f	0	+
chr1	1563559	1563652	uc001agk.3_intron_12_0_chr1_1563560_f	0	+
chr1	1563779	1563868	uc001agk.3_intron_13_0_chr1_1563780_f	0	+
chr1	1564102	1564512	uc001agk.3_intron_14_0_chr1_1564103_f	0	+
chr1	1564691	1564764	uc001agk.3_intron_15_0_chr1_1564692_f	0	+
chr1	1564946	1565018	uc001agk.3_intron_16_0_chr1_1564947_f	0	+
chr1	1565084	1565671	uc001agk.3_intron_17_0_chr1_1565085_f	0	+
chr1	1551480	1551887	uc001agm.3_intron_0_0_chr1_1551481_f	0	+
chr1	1551994	1558810	uc001agm.3_intron_1_0_chr1_1551995_f	0	+
chr1	1559079	1559153	uc001agm.3_intron_2_0_chr1_1559080_f	0	+
chr1	1559325	1560174	uc001agm.3_intron_3_0_chr1_1559326_f	0	+
chr1	1560281	1560665	uc001agm.3_intron_4_0_chr1_1560282_f	0	+
chr1	1560808	1560925	uc001agm.3_intron_5_0_chr1_1560809_f	0	+
chr1	1561033	1562029	uc001agm.3_intron_6_0_chr1_1561034_f	0	+
chr1	1562134	1562216	uc001agm.3_intron_7_0_chr1_1562135_f	0	+
chr1	1562379	1562453	uc001agm.3_intron_8_0_chr1_1562380_f	0	+
chr1	1562587	1562675	uc001agm.3_intron_9_0_chr1_1562588_f	0	+
chr1	1562824	1563052	uc001agm.3_intron_10_0_chr1_1562825_f	0	+
chr1	1563209	1563398	uc001agm.3_intron_11_0_chr1_1563210_f	0	+
chr1	1563559	1563652	uc001agm.3_intron_12_0_chr1_1563560_f	0	+
chr1	1563779	1563868	uc001agm.3_intron_13_0_chr1_1563780_f	0	+
chr1	1564102	1564512	uc001agm.3_intron_14_0_chr1_1564103_f	0	+
chr1	1564691	1565018	uc001agm.3_intron_15_0_chr1_1564692_f	0	+
chr1	1565084	1565671	uc001agm.3_intron_16_0_chr1_1565085_f	0	+
chr1	1551994	1558768	uc010nyq.2_intron_0_0_chr1_1551995_f	0	+
chr1	1559079	1559153	uc010nyq.2_intron_1_0_chr1_1559080_f	0	+
chr1	1559325	1560174	uc010nyq.2_intron_2_0_chr1_1559326_f	0	+
chr1	1560281	1560370	uc010nyq.2_intron_3_0_chr1_1560282_f	0	+
chr1	1560565	1560665	uc010nyq.2_intron_4_0_chr1_1560566_f	0	+
chr1	1560808	1560925	uc010nyq.2_intron_5_0_chr1_1560809_f	0	+
chr1	1561033	1562029	uc010nyq.2_intron_6_0_chr1_1561034_f	0	+
chr1	1562134	1562216	uc010nyq.2_intron_7_0_chr1_1562135_f	0	+
chr1	1562379	1562453	uc010nyq.2_intron_8_0_chr1_1562380_f	0	+
chr1	1562587	1562675	uc010nyq.2_intron_9_0_chr1_1562588_f	0	+
chr1	1562824	1563052	uc010nyq.2_intron_10_0_chr1_1562825_f	0	+
chr1	1563209	1563398	uc010nyq.2_intron_11_0_chr1_1563210_f	0	+
chr1	1563559	1563652	uc010nyq.2_intron_12_0_chr1_1563560_f	0	+
chr1	1563779	1563868	uc010nyq.2_intron_13_0_chr1_1563780_f	0	+
chr1	1564102	1564512	uc010nyq.2_intron_14_0_chr1_1564103_f	0	+
chr1	1564691	1564764	uc010nyq.2_intron_15_0_chr1_1564692_f	0	+
chr1	1564946	1565018	uc010nyq.2_intron_16_0_chr1_1564947_f	0	+
chr1	1565084	1565671	uc010nyq.2_intron_17_0_chr1_1565085_f	0	+
chr1	1559325	1560174	uc009vkh.3_intron_0_0_chr1_1559326_f	0	+
chr1	1560281	1560370	uc009vkh.3_intron_1_0_chr1_1560282_f	0	+
chr1	1560565	1560665	uc009vkh.3_intron_2_0_chr1_1560566_f	0	+
chr1	1560808	1560925	uc009vkh.3_intron_3_0_chr1_1560809_f	0	+
chr1	1561033	1562216	uc009vkh.3_intron_4_0_chr1_1561034_f	0	+
chr1	1562379	1562453	uc009vkh.3_intron_5_0_chr1_1562380_f	0	+
chr1	1562587	1562675	uc009vkh.3_intron_6_0_chr1_1562588_f	0	+
chr1	1562824	1563052	uc009vkh.3_intron_7_0_chr1_1562825_f	0	+
chr1	1563209	1563398	uc009vkh.3_intron_8_0_chr1_1563210_f	0	+
chr1	1563559	1563652	uc009vkh.3_intron_9_0_chr1_1563560_f	0	+
chr1	1563779	1563868	uc009vkh.3_intron_10_0_chr1_1563780_f	0	+
chr1	1564102	1564512	uc009vkh.3_intron_11_0_chr1_1564103_f	0	+
chr1	1564691	1564764	uc009vkh.3_intron_12_0_chr1_1564692_f	0	+
chr1	1564946	1565018	uc009vkh.3_intron_13_0_chr1_1564947_f	0	+
chr1	1565084	1565671	uc009vkh.3_intron_14_0_chr1_1565085_f	0	+
chr1	1560565	1560665	uc001agn.3_intron_0_0_chr1_1560566_f	0	+
chr1	1560808	1562029	uc001agn.3_intron_1_0_chr1_1560809_f	0	+
chr1	1562134	1562216	uc001agn.3_intron_2_0_chr1_1562135_f	0	+
chr1	1562379	1562453	uc001agn.3_intron_3_0_chr1_1562380_f	0	+
chr1	1562587	1562675	uc001agn.3_intron_4_0_chr1_1562588_f	0	+
chr1	1562824	1563052	uc001agn.3_intron_5_0_chr1_1562825_f	0	+
chr1	1563209	1563398	uc001agn.3_intron_6_0_chr1_1563210_f	0	+
chr1	1563559	1563652	uc001agn.3_intron_7_0_chr1_1563560_f	0	+
chr1	1563779	1563868	uc001agn.3_intron_8_0_chr1_1563780_f	0	+
chr1	1564102	1564512	uc001agn.3_intron_9_0_chr1_1564103_f	0	+
chr1	1564691	1564764	uc001agn.3_intron_10_0_chr1_1564692_f	0	+
chr1	1564946	1565018	uc001agn.3_intron_11_0_chr1_1564947_f	0	+
chr1	1565084	1565671	uc001agn.3_intron_12_0_chr1_1565085_f	0	+
chr1	1564691	1565018	uc001ago.3_intron_0_0_chr1_1564692_f	0	+
chr1	1565084	1565671	uc001ago.3_intron_1_0_chr1_1565085_f	0	+
chr1	1567753	1568161	uc001agp.3_intron_0_0_chr1_1567754_f	0	+
chr1	1568292	1568359	uc001agp.3_intron_1_0_chr1_1568293_f	0	+
chr1	1568499	1568566	uc001agp.3_intron_2_0_chr1_1568500_f	0	+
chr1	1568734	1569126	uc001agp.3_intron_3_0_chr1_1568735_f	0	+
chr1	1569291	1569367	uc001agp.3_intron_4_0_chr1_1569292_f	0	+
chr1	1569478	1569580	uc001agp.3_intron_5_0_chr1_1569479_f	0	+
chr1	1569707	1569826	uc001agp.3_intron_6_0_chr1_1569708_f	0	+
chr1	1567753	1568161	uc001agq.3_intron_0_0_chr1_1567754_f	0	+
chr1	1568292	1568359	uc001agq.3_intron_1_0_chr1_1568293_f	0	+
chr1	1568734	1569126	uc001agq.3_intron_2_0_chr1_1568735_f	0	+
chr1	1569291	1569367	uc001agq.3_intron_3_0_chr1_1569292_f	0	+
chr1	1569478	1569580	uc001agq.3_intron_4_0_chr1_1569479_f	0	+
chr1	1569707	1569826	uc001agq.3_intron_5_0_chr1_1569708_f	0	+
chr1	1568292	1568566	uc001agr.3_intron_0_0_chr1_1568293_f	0	+
chr1	1568734	1569126	uc001agr.3_intron_1_0_chr1_1568735_f	0	+
chr1	1569291	1569367	uc001agr.3_intron_2_0_chr1_1569292_f	0	+
chr1	1569478	1569580	uc001agr.3_intron_3_0_chr1_1569479_f	0	+
chr1	1569707	1569826	uc001agr.3_intron_4_0_chr1_1569708_f	0	+
chr1	1568734	1569126	uc009vki.3_intron_0_0_chr1_1568735_f	0	+
chr1	1569478	1569580	uc009vki.3_intron_1_0_chr1_1569479_f	0	+
chr1	1569707	1569826	uc009vki.3_intron_2_0_chr1_1569708_f	0	+
chr1	1571218	1571298	uc009vkj.2_intron_0_0_chr1_1571219_r	0	-
chr1	1571488	1571694	uc009vkj.2_intron_1_0_chr1_1571489_r	0	-
chr1	1571843	1572043	uc009vkj.2_intron_2_0_chr1_1571844_r	0	-
chr1	1572160	1572258	uc009vkj.2_intron_3_0_chr1_1572161_r	0	-
chr1	1572366	1572442	uc009vkj.2_intron_4_0_chr1_1572367_r	0	-
chr1	1572564	1572769	uc009vkj.2_intron_5_0_chr1_1572565_r	0	-
chr1	1572875	1573123	uc009vkj.2_intron_6_0_chr1_1572876_r	0	-
chr1	1573245	1573861	uc009vkj.2_intron_7_0_chr1_1573246_r	0	-
chr1	1573952	1575637	uc009vkj.2_intron_8_0_chr1_1573953_r	0	-
chr1	1575813	1576408	uc009vkj.2_intron_9_0_chr1_1575814_r	0	-
chr1	1577869	1580486	uc010nyr.1_intron_0_0_chr1_1577870_r	0	-
chr1	1586938	1588824	uc001ahc.1_intron_0_0_chr1_1586939_r	0	-
chr1	1588948	1590374	uc001ahc.1_intron_1_0_chr1_1588949_r	0	-
chr1	1597458	1599765	uc001ahe.4_intron_0_0_chr1_1597459_r	0	-
chr1	1599911	1601102	uc001ahe.4_intron_1_0_chr1_1599912_r	0	-
chr1	1601590	1602947	uc021oeu.1_intron_0_0_chr1_1601591_r	0	-
chr1	1603068	1606901	uc021oeu.1_intron_1_0_chr1_1603069_r	0	-
chr1	1607029	1607502	uc021oeu.1_intron_2_0_chr1_1607030_r	0	-
chr1	1607638	1607816	uc021oeu.1_intron_3_0_chr1_1607639_r	0	-
chr1	1591572	1599765	uc009vkl.2_intron_0_0_chr1_1591573_r	0	-
chr1	1599911	1606901	uc009vkl.2_intron_1_0_chr1_1599912_r	0	-
chr1	1607029	1607502	uc009vkl.2_intron_2_0_chr1_1607030_r	0	-
chr1	1607638	1607816	uc009vkl.2_intron_3_0_chr1_1607639_r	0	-
chr1	1608285	1622414	uc009vkl.2_intron_4_0_chr1_1608286_r	0	-
chr1	1622832	1623887	uc009vkl.2_intron_5_0_chr1_1622833_r	0	-
chr1	1597458	1599765	uc001ahg.4_intron_0_0_chr1_1597459_r	0	-
chr1	1599911	1601102	uc001ahg.4_intron_1_0_chr1_1599912_r	0	-
chr1	1601175	1601536	uc001ahg.4_intron_2_0_chr1_1601176_r	0	-
chr1	1601590	1602947	uc001ahg.4_intron_3_0_chr1_1601591_r	0	-
chr1	1603068	1606901	uc001ahg.4_intron_4_0_chr1_1603069_r	0	-
chr1	1607029	1607502	uc001ahg.4_intron_5_0_chr1_1607030_r	0	-
chr1	1607638	1607816	uc001ahg.4_intron_6_0_chr1_1607639_r	0	-
chr1	1608285	1623887	uc001ahg.4_intron_7_0_chr1_1608286_r	0	-
chr1	1597458	1599765	uc001ahf.4_intron_0_0_chr1_1597459_r	0	-
chr1	1599911	1601102	uc001ahf.4_intron_1_0_chr1_1599912_r	0	-
chr1	1601175	1601536	uc001ahf.4_intron_2_0_chr1_1601176_r	0	-
chr1	1601590	1602947	uc001ahf.4_intron_3_0_chr1_1601591_r	0	-
chr1	1603068	1606901	uc001ahf.4_intron_4_0_chr1_1603069_r	0	-
chr1	1607029	1607502	uc001ahf.4_intron_5_0_chr1_1607030_r	0	-
chr1	1607638	1607816	uc001ahf.4_intron_6_0_chr1_1607639_r	0	-
chr1	1608285	1622414	uc001ahf.4_intron_7_0_chr1_1608286_r	0	-
chr1	1622832	1623887	uc001ahf.4_intron_8_0_chr1_1622833_r	0	-
chr1	1603068	1606901	uc009vkn.2_intron_0_0_chr1_1603069_r	0	-
chr1	1607029	1607502	uc009vkn.2_intron_1_0_chr1_1607030_r	0	-
chr1	1607638	1607816	uc009vkn.2_intron_2_0_chr1_1607639_r	0	-
chr1	1608285	1623887	uc009vkn.2_intron_3_0_chr1_1608286_r	0	-
chr1	1631511	1631785	uc001ahi.1_intron_0_0_chr1_1631512_f	0	+
chr1	1631953	1632345	uc001ahi.1_intron_1_0_chr1_1631954_f	0	+
chr1	1632510	1632586	uc001ahi.1_intron_2_0_chr1_1632511_f	0	+
chr1	1632697	1632799	uc001ahi.1_intron_3_0_chr1_1632698_f	0	+
chr1	1632926	1633046	uc001ahi.1_intron_4_0_chr1_1632927_f	0	+
chr1	1631953	1632345	uc009vko.1_intron_0_0_chr1_1631954_f	0	+
chr1	1632697	1632799	uc009vko.1_intron_1_0_chr1_1632698_f	0	+
chr1	1632926	1633046	uc009vko.1_intron_2_0_chr1_1632927_f	0	+
chr1	1634438	1634518	uc001ahj.4_intron_0_0_chr1_1634439_r	0	-
chr1	1634708	1634914	uc001ahj.4_intron_1_0_chr1_1634709_r	0	-
chr1	1635063	1635262	uc001ahj.4_intron_2_0_chr1_1635064_r	0	-
chr1	1635379	1635477	uc001ahj.4_intron_3_0_chr1_1635380_r	0	-
chr1	1635585	1635661	uc001ahj.4_intron_4_0_chr1_1635586_r	0	-
chr1	1635783	1635988	uc001ahj.4_intron_5_0_chr1_1635784_r	0	-
chr1	1636464	1637080	uc001ahj.4_intron_6_0_chr1_1636465_r	0	-
chr1	1637171	1638847	uc001ahj.4_intron_7_0_chr1_1637172_r	0	-
chr1	1639038	1639618	uc001ahj.4_intron_8_0_chr1_1639039_r	0	-
chr1	1634438	1634518	uc009vkp.3_intron_0_0_chr1_1634439_r	0	-
chr1	1634708	1634914	uc009vkp.3_intron_1_0_chr1_1634709_r	0	-
chr1	1635063	1635262	uc009vkp.3_intron_2_0_chr1_1635064_r	0	-
chr1	1635379	1635477	uc009vkp.3_intron_3_0_chr1_1635380_r	0	-
chr1	1635585	1635661	uc009vkp.3_intron_4_0_chr1_1635586_r	0	-
chr1	1635783	1635988	uc009vkp.3_intron_5_0_chr1_1635784_r	0	-
chr1	1636094	1636342	uc009vkp.3_intron_6_0_chr1_1636095_r	0	-
chr1	1636464	1637080	uc009vkp.3_intron_7_0_chr1_1636465_r	0	-
chr1	1637171	1638963	uc009vkp.3_intron_8_0_chr1_1637172_r	0	-
chr1	1639023	1639618	uc009vkp.3_intron_9_0_chr1_1639024_r	0	-
chr1	1639684	1640232	uc009vkp.3_intron_10_0_chr1_1639685_r	0	-
chr1	1634438	1634518	uc009vkq.3_intron_0_0_chr1_1634439_r	0	-
chr1	1634708	1634914	uc009vkq.3_intron_1_0_chr1_1634709_r	0	-
chr1	1635063	1635262	uc009vkq.3_intron_2_0_chr1_1635064_r	0	-
chr1	1635434	1635661	uc009vkq.3_intron_3_0_chr1_1635435_r	0	-
chr1	1635783	1635988	uc009vkq.3_intron_4_0_chr1_1635784_r	0	-
chr1	1636094	1636342	uc009vkq.3_intron_5_0_chr1_1636095_r	0	-
chr1	1636464	1637080	uc009vkq.3_intron_6_0_chr1_1636465_r	0	-
chr1	1637171	1638963	uc009vkq.3_intron_7_0_chr1_1637172_r	0	-
chr1	1639023	1639618	uc009vkq.3_intron_8_0_chr1_1639024_r	0	-
chr1	1639684	1640232	uc009vkq.3_intron_9_0_chr1_1639685_r	0	-
chr1	1571218	1571298	uc001ags.1_intron_0_0_chr1_1571219_r	0	-
chr1	1571488	1571694	uc001ags.1_intron_1_0_chr1_1571489_r	0	-
chr1	1571843	1572043	uc001ags.1_intron_2_0_chr1_1571844_r	0	-
chr1	1572160	1572258	uc001ags.1_intron_3_0_chr1_1572161_r	0	-
chr1	1572366	1572442	uc001ags.1_intron_4_0_chr1_1572367_r	0	-
chr1	1572564	1572769	uc001ags.1_intron_5_0_chr1_1572565_r	0	-
chr1	1572875	1573123	uc001ags.1_intron_6_0_chr1_1572876_r	0	-
chr1	1573245	1573861	uc001ags.1_intron_7_0_chr1_1573246_r	0	-
chr1	1573952	1575637	uc001ags.1_intron_8_0_chr1_1573953_r	0	-
chr1	1575813	1576408	uc001ags.1_intron_9_0_chr1_1575814_r	0	-
chr1	1576474	1577022	uc001ags.1_intron_10_0_chr1_1576475_r	0	-
chr1	1577181	1577266	uc001ags.1_intron_11_0_chr1_1577182_r	0	-
chr1	1577362	1577707	uc001ags.1_intron_12_0_chr1_1577363_r	0	-
chr1	1577869	1643702	uc001ags.1_intron_13_0_chr1_1577870_r	0	-
chr1	1643839	1647784	uc001ags.1_intron_14_0_chr1_1643840_r	0	-
chr1	1571218	1571298	uc001agt.1_intron_0_0_chr1_1571219_r	0	-
chr1	1571488	1571694	uc001agt.1_intron_1_0_chr1_1571489_r	0	-
chr1	1571843	1572043	uc001agt.1_intron_2_0_chr1_1571844_r	0	-
chr1	1572160	1572258	uc001agt.1_intron_3_0_chr1_1572161_r	0	-
chr1	1572366	1572442	uc001agt.1_intron_4_0_chr1_1572367_r	0	-
chr1	1572564	1572769	uc001agt.1_intron_5_0_chr1_1572565_r	0	-
chr1	1572875	1573123	uc001agt.1_intron_6_0_chr1_1572876_r	0	-
chr1	1573245	1573861	uc001agt.1_intron_7_0_chr1_1573246_r	0	-
chr1	1573952	1575637	uc001agt.1_intron_8_0_chr1_1573953_r	0	-
chr1	1575813	1576408	uc001agt.1_intron_9_0_chr1_1575814_r	0	-
chr1	1576474	1577022	uc001agt.1_intron_10_0_chr1_1576475_r	0	-
chr1	1577181	1577266	uc001agt.1_intron_11_0_chr1_1577182_r	0	-
chr1	1577362	1577746	uc001agt.1_intron_12_0_chr1_1577363_r	0	-
chr1	1577869	1647784	uc001agt.1_intron_13_0_chr1_1577870_r	0	-
chr1	1647917	1650796	uc001ahu.1_intron_0_0_chr1_1647918_r	0	-
chr1	1650894	1653034	uc001ahu.1_intron_1_0_chr1_1650895_r	0	-
chr1	1653150	1654146	uc001ahu.1_intron_2_0_chr1_1653151_r	0	-
chr1	1654270	1655238	uc001ahu.1_intron_3_0_chr1_1654271_r	0	-
chr1	1647917	1650766	uc001ahv.1_intron_0_0_chr1_1647918_r	0	-
chr1	1650894	1653034	uc001ahv.1_intron_1_0_chr1_1650895_r	0	-
chr1	1653150	1654146	uc001ahv.1_intron_2_0_chr1_1653151_r	0	-
chr1	1654270	1655238	uc001ahv.1_intron_3_0_chr1_1654271_r	0	-
chr1	1641079	1643702	uc001aht.1_intron_0_0_chr1_1641080_r	0	-
chr1	1643839	1647784	uc001aht.1_intron_1_0_chr1_1643840_r	0	-
chr1	1647917	1650796	uc001aht.1_intron_2_0_chr1_1647918_r	0	-
chr1	1650894	1653034	uc001aht.1_intron_3_0_chr1_1650895_r	0	-
chr1	1653150	1654146	uc001aht.1_intron_4_0_chr1_1653151_r	0	-
chr1	1654270	1655387	uc001aht.1_intron_5_0_chr1_1654271_r	0	-
chr1	1647917	1650766	uc001ahw.1_intron_0_0_chr1_1647918_r	0	-
chr1	1650894	1653034	uc001ahw.1_intron_1_0_chr1_1650895_r	0	-
chr1	1653150	1654146	uc001ahw.1_intron_2_0_chr1_1653151_r	0	-
chr1	1654270	1655387	uc001ahw.1_intron_3_0_chr1_1654271_r	0	-
chr1	1571218	1571298	uc001aha.1_intron_0_0_chr1_1571219_r	0	-
chr1	1571488	1571694	uc001aha.1_intron_1_0_chr1_1571489_r	0	-
chr1	1571843	1572043	uc001aha.1_intron_2_0_chr1_1571844_r	0	-
chr1	1572160	1572258	uc001aha.1_intron_3_0_chr1_1572161_r	0	-
chr1	1572366	1572442	uc001aha.1_intron_4_0_chr1_1572367_r	0	-
chr1	1572564	1572769	uc001aha.1_intron_5_0_chr1_1572565_r	0	-
chr1	1572875	1573123	uc001aha.1_intron_6_0_chr1_1572876_r	0	-
chr1	1573245	1573861	uc001aha.1_intron_7_0_chr1_1573246_r	0	-
chr1	1573952	1575637	uc001aha.1_intron_8_0_chr1_1573953_r	0	-
chr1	1575813	1576408	uc001aha.1_intron_9_0_chr1_1575814_r	0	-
chr1	1576474	1577022	uc001aha.1_intron_10_0_chr1_1576475_r	0	-
chr1	1577181	1577266	uc001aha.1_intron_11_0_chr1_1577182_r	0	-
chr1	1577362	1577746	uc001aha.1_intron_12_0_chr1_1577363_r	0	-
chr1	1577869	1643702	uc001aha.1_intron_13_0_chr1_1577870_r	0	-
chr1	1643839	1647784	uc001aha.1_intron_14_0_chr1_1643840_r	0	-
chr1	1647917	1650766	uc001aha.1_intron_16_0_chr1_1647918_r	0	-
chr1	1650894	1653034	uc001aha.1_intron_17_0_chr1_1650895_r	0	-
chr1	1653150	1654026	uc001aha.1_intron_18_0_chr1_1653151_r	0	-
chr1	1654073	1654146	uc001aha.1_intron_19_0_chr1_1654074_r	0	-
chr1	1654270	1655705	uc001aha.1_intron_20_0_chr1_1654271_r	0	-
chr1	1571218	1571298	uc001agw.1_intron_0_0_chr1_1571219_r	0	-
chr1	1571488	1571694	uc001agw.1_intron_1_0_chr1_1571489_r	0	-
chr1	1571843	1572043	uc001agw.1_intron_2_0_chr1_1571844_r	0	-
chr1	1572160	1572258	uc001agw.1_intron_3_0_chr1_1572161_r	0	-
chr1	1572366	1572442	uc001agw.1_intron_4_0_chr1_1572367_r	0	-
chr1	1572564	1572769	uc001agw.1_intron_5_0_chr1_1572565_r	0	-
chr1	1572875	1573123	uc001agw.1_intron_6_0_chr1_1572876_r	0	-
chr1	1573245	1573861	uc001agw.1_intron_7_0_chr1_1573246_r	0	-
chr1	1573952	1575637	uc001agw.1_intron_8_0_chr1_1573953_r	0	-
chr1	1575813	1576408	uc001agw.1_intron_9_0_chr1_1575814_r	0	-
chr1	1576474	1577022	uc001agw.1_intron_10_0_chr1_1576475_r	0	-
chr1	1577181	1577266	uc001agw.1_intron_11_0_chr1_1577182_r	0	-
chr1	1577362	1577746	uc001agw.1_intron_12_0_chr1_1577363_r	0	-
chr1	1577869	1643702	uc001agw.1_intron_13_0_chr1_1577870_r	0	-
chr1	1643839	1647784	uc001agw.1_intron_14_0_chr1_1643840_r	0	-
chr1	1647900	1650797	uc001agw.1_intron_15_0_chr1_1647901_r	0	-
chr1	1650894	1653034	uc001agw.1_intron_16_0_chr1_1650895_r	0	-
chr1	1653150	1654026	uc001agw.1_intron_17_0_chr1_1653151_r	0	-
chr1	1654073	1654146	uc001agw.1_intron_18_0_chr1_1654074_r	0	-
chr1	1654270	1655705	uc001agw.1_intron_19_0_chr1_1654271_r	0	-
chr1	1571218	1571298	uc001agv.1_intron_0_0_chr1_1571219_r	0	-
chr1	1571488	1571694	uc001agv.1_intron_1_0_chr1_1571489_r	0	-
chr1	1571843	1572043	uc001agv.1_intron_2_0_chr1_1571844_r	0	-
chr1	1572160	1572258	uc001agv.1_intron_3_0_chr1_1572161_r	0	-
chr1	1572366	1572442	uc001agv.1_intron_4_0_chr1_1572367_r	0	-
chr1	1572564	1572769	uc001agv.1_intron_5_0_chr1_1572565_r	0	-
chr1	1572875	1573123	uc001agv.1_intron_6_0_chr1_1572876_r	0	-
chr1	1573245	1573861	uc001agv.1_intron_7_0_chr1_1573246_r	0	-
chr1	1573952	1575637	uc001agv.1_intron_8_0_chr1_1573953_r	0	-
chr1	1575813	1576408	uc001agv.1_intron_9_0_chr1_1575814_r	0	-
chr1	1576474	1577022	uc001agv.1_intron_10_0_chr1_1576475_r	0	-
chr1	1577181	1577266	uc001agv.1_intron_11_0_chr1_1577182_r	0	-
chr1	1577362	1577746	uc001agv.1_intron_12_0_chr1_1577363_r	0	-
chr1	1577869	1643702	uc001agv.1_intron_13_0_chr1_1577870_r	0	-
chr1	1643839	1647784	uc001agv.1_intron_14_0_chr1_1643840_r	0	-
chr1	1647917	1650766	uc001agv.1_intron_16_0_chr1_1647918_r	0	-
chr1	1650894	1653034	uc001agv.1_intron_17_0_chr1_1650895_r	0	-
chr1	1653150	1654146	uc001agv.1_intron_18_0_chr1_1653151_r	0	-
chr1	1654270	1655705	uc001agv.1_intron_19_0_chr1_1654271_r	0	-
chr1	1571218	1571298	uc001agy.1_intron_0_0_chr1_1571219_r	0	-
chr1	1571488	1571694	uc001agy.1_intron_1_0_chr1_1571489_r	0	-
chr1	1571843	1572043	uc001agy.1_intron_2_0_chr1_1571844_r	0	-
chr1	1572160	1572258	uc001agy.1_intron_3_0_chr1_1572161_r	0	-
chr1	1572366	1572442	uc001agy.1_intron_4_0_chr1_1572367_r	0	-
chr1	1572564	1572769	uc001agy.1_intron_5_0_chr1_1572565_r	0	-
chr1	1572875	1573123	uc001agy.1_intron_6_0_chr1_1572876_r	0	-
chr1	1573245	1573861	uc001agy.1_intron_7_0_chr1_1573246_r	0	-
chr1	1573952	1575637	uc001agy.1_intron_8_0_chr1_1573953_r	0	-
chr1	1575813	1576408	uc001agy.1_intron_9_0_chr1_1575814_r	0	-
chr1	1576474	1577022	uc001agy.1_intron_10_0_chr1_1576475_r	0	-
chr1	1577181	1577266	uc001agy.1_intron_11_0_chr1_1577182_r	0	-
chr1	1577362	1577746	uc001agy.1_intron_12_0_chr1_1577363_r	0	-
chr1	1577869	1643702	uc001agy.1_intron_13_0_chr1_1577870_r	0	-
chr1	1643866	1647784	uc001agy.1_intron_14_0_chr1_1643867_r	0	-
chr1	1647900	1650797	uc001agy.1_intron_15_0_chr1_1647901_r	0	-
chr1	1650894	1653034	uc001agy.1_intron_16_0_chr1_1650895_r	0	-
chr1	1653150	1654146	uc001agy.1_intron_17_0_chr1_1653151_r	0	-
chr1	1654270	1655705	uc001agy.1_intron_18_0_chr1_1654271_r	0	-
chr1	1571218	1571298	uc001agx.1_intron_0_0_chr1_1571219_r	0	-
chr1	1571488	1571694	uc001agx.1_intron_1_0_chr1_1571489_r	0	-
chr1	1571843	1572043	uc001agx.1_intron_2_0_chr1_1571844_r	0	-
chr1	1572160	1572258	uc001agx.1_intron_3_0_chr1_1572161_r	0	-
chr1	1572366	1572442	uc001agx.1_intron_4_0_chr1_1572367_r	0	-
chr1	1572564	1572769	uc001agx.1_intron_5_0_chr1_1572565_r	0	-
chr1	1572875	1573123	uc001agx.1_intron_6_0_chr1_1572876_r	0	-
chr1	1573245	1573861	uc001agx.1_intron_7_0_chr1_1573246_r	0	-
chr1	1573952	1575637	uc001agx.1_intron_8_0_chr1_1573953_r	0	-
chr1	1575813	1576408	uc001agx.1_intron_9_0_chr1_1575814_r	0	-
chr1	1576474	1577022	uc001agx.1_intron_10_0_chr1_1576475_r	0	-
chr1	1577181	1577266	uc001agx.1_intron_11_0_chr1_1577182_r	0	-
chr1	1577362	1577746	uc001agx.1_intron_12_0_chr1_1577363_r	0	-
chr1	1577869	1643702	uc001agx.1_intron_13_0_chr1_1577870_r	0	-
chr1	1643839	1647784	uc001agx.1_intron_14_0_chr1_1643840_r	0	-
chr1	1647900	1650797	uc001agx.1_intron_15_0_chr1_1647901_r	0	-
chr1	1650894	1653034	uc001agx.1_intron_16_0_chr1_1650895_r	0	-
chr1	1653150	1654146	uc001agx.1_intron_17_0_chr1_1653151_r	0	-
chr1	1654270	1655705	uc001agx.1_intron_18_0_chr1_1654271_r	0	-
chr1	1571218	1571298	uc001agz.1_intron_0_0_chr1_1571219_r	0	-
chr1	1571488	1571694	uc001agz.1_intron_1_0_chr1_1571489_r	0	-
chr1	1571843	1572043	uc001agz.1_intron_2_0_chr1_1571844_r	0	-
chr1	1572160	1572258	uc001agz.1_intron_3_0_chr1_1572161_r	0	-
chr1	1572366	1572442	uc001agz.1_intron_4_0_chr1_1572367_r	0	-
chr1	1572564	1572769	uc001agz.1_intron_5_0_chr1_1572565_r	0	-
chr1	1572875	1573123	uc001agz.1_intron_6_0_chr1_1572876_r	0	-
chr1	1573245	1573861	uc001agz.1_intron_7_0_chr1_1573246_r	0	-
chr1	1573952	1575637	uc001agz.1_intron_8_0_chr1_1573953_r	0	-
chr1	1575813	1576408	uc001agz.1_intron_9_0_chr1_1575814_r	0	-
chr1	1576474	1577022	uc001agz.1_intron_10_0_chr1_1576475_r	0	-
chr1	1577181	1577266	uc001agz.1_intron_11_0_chr1_1577182_r	0	-
chr1	1577362	1647784	uc001agz.1_intron_12_0_chr1_1577363_r	0	-
chr1	1647917	1650766	uc001agz.1_intron_13_0_chr1_1647918_r	0	-
chr1	1650894	1653034	uc001agz.1_intron_14_0_chr1_1650895_r	0	-
chr1	1653150	1654146	uc001agz.1_intron_15_0_chr1_1653151_r	0	-
chr1	1654270	1655705	uc001agz.1_intron_16_0_chr1_1654271_r	0	-
chr1	1634438	1634518	uc009vkr.3_intron_0_0_chr1_1634439_r	0	-
chr1	1634708	1634914	uc009vkr.3_intron_1_0_chr1_1634709_r	0	-
chr1	1635063	1635262	uc009vkr.3_intron_2_0_chr1_1635064_r	0	-
chr1	1635379	1635477	uc009vkr.3_intron_3_0_chr1_1635380_r	0	-
chr1	1635585	1635661	uc009vkr.3_intron_4_0_chr1_1635586_r	0	-
chr1	1635783	1635988	uc009vkr.3_intron_5_0_chr1_1635784_r	0	-
chr1	1636094	1636342	uc009vkr.3_intron_6_0_chr1_1636095_r	0	-
chr1	1636464	1637080	uc009vkr.3_intron_7_0_chr1_1636465_r	0	-
chr1	1637171	1638847	uc009vkr.3_intron_8_0_chr1_1637172_r	0	-
chr1	1639023	1639618	uc009vkr.3_intron_9_0_chr1_1639024_r	0	-
chr1	1639684	1640232	uc009vkr.3_intron_10_0_chr1_1639685_r	0	-
chr1	1640391	1640476	uc009vkr.3_intron_11_0_chr1_1640392_r	0	-
chr1	1640572	1640956	uc009vkr.3_intron_12_0_chr1_1640573_r	0	-
chr1	1641079	1643702	uc009vkr.3_intron_13_0_chr1_1641080_r	0	-
chr1	1643839	1647784	uc009vkr.3_intron_14_0_chr1_1643840_r	0	-
chr1	1647917	1650796	uc009vkr.3_intron_15_0_chr1_1647918_r	0	-
chr1	1650894	1653034	uc009vkr.3_intron_16_0_chr1_1650895_r	0	-
chr1	1653150	1654146	uc009vkr.3_intron_17_0_chr1_1653151_r	0	-
chr1	1654270	1655696	uc009vkr.3_intron_18_0_chr1_1654271_r	0	-
chr1	1634438	1634518	uc009vks.3_intron_0_0_chr1_1634439_r	0	-
chr1	1634708	1634914	uc009vks.3_intron_1_0_chr1_1634709_r	0	-
chr1	1635063	1635262	uc009vks.3_intron_2_0_chr1_1635064_r	0	-
chr1	1635379	1635477	uc009vks.3_intron_3_0_chr1_1635380_r	0	-
chr1	1635585	1635661	uc009vks.3_intron_4_0_chr1_1635586_r	0	-
chr1	1635783	1635988	uc009vks.3_intron_5_0_chr1_1635784_r	0	-
chr1	1636094	1636342	uc009vks.3_intron_6_0_chr1_1636095_r	0	-
chr1	1636464	1637080	uc009vks.3_intron_7_0_chr1_1636465_r	0	-
chr1	1637171	1638847	uc009vks.3_intron_8_0_chr1_1637172_r	0	-
chr1	1639023	1639618	uc009vks.3_intron_9_0_chr1_1639024_r	0	-
chr1	1639684	1640232	uc009vks.3_intron_10_0_chr1_1639685_r	0	-
chr1	1640391	1640476	uc009vks.3_intron_11_0_chr1_1640392_r	0	-
chr1	1640572	1640956	uc009vks.3_intron_12_0_chr1_1640573_r	0	-
chr1	1641079	1643702	uc009vks.3_intron_13_0_chr1_1641080_r	0	-
chr1	1643839	1647784	uc009vks.3_intron_14_0_chr1_1643840_r	0	-
chr1	1647917	1650766	uc009vks.3_intron_15_0_chr1_1647918_r	0	-
chr1	1650894	1653034	uc009vks.3_intron_16_0_chr1_1650895_r	0	-
chr1	1653150	1654146	uc009vks.3_intron_17_0_chr1_1653151_r	0	-
chr1	1654270	1655696	uc009vks.3_intron_18_0_chr1_1654271_r	0	-
chr1	1636094	1636342	uc010nys.2_intron_0_0_chr1_1636095_r	0	-
chr1	1636464	1637080	uc010nys.2_intron_1_0_chr1_1636465_r	0	-
chr1	1637171	1638847	uc010nys.2_intron_2_0_chr1_1637172_r	0	-
chr1	1639023	1639618	uc010nys.2_intron_3_0_chr1_1639024_r	0	-
chr1	1639684	1640232	uc010nys.2_intron_4_0_chr1_1639685_r	0	-
chr1	1640391	1640476	uc010nys.2_intron_5_0_chr1_1640392_r	0	-
chr1	1640572	1640956	uc010nys.2_intron_6_0_chr1_1640573_r	0	-
chr1	1641079	1643702	uc010nys.2_intron_7_0_chr1_1641080_r	0	-
chr1	1643839	1647784	uc010nys.2_intron_8_0_chr1_1643840_r	0	-
chr1	1647917	1650796	uc010nys.2_intron_9_0_chr1_1647918_r	0	-
chr1	1650894	1653034	uc010nys.2_intron_10_0_chr1_1650895_r	0	-
chr1	1653150	1654146	uc010nys.2_intron_11_0_chr1_1653151_r	0	-
chr1	1654270	1655696	uc010nys.2_intron_12_0_chr1_1654271_r	0	-
chr1	1636464	1637080	uc010nyt.1_intron_0_0_chr1_1636465_r	0	-
chr1	1637171	1638847	uc010nyt.1_intron_1_0_chr1_1637172_r	0	-
chr1	1639023	1639618	uc010nyt.1_intron_2_0_chr1_1639024_r	0	-
chr1	1639684	1640232	uc010nyt.1_intron_3_0_chr1_1639685_r	0	-
chr1	1640391	1640476	uc010nyt.1_intron_4_0_chr1_1640392_r	0	-
chr1	1640572	1640956	uc010nyt.1_intron_5_0_chr1_1640573_r	0	-
chr1	1641079	1643702	uc010nyt.1_intron_6_0_chr1_1641080_r	0	-
chr1	1643839	1647784	uc010nyt.1_intron_7_0_chr1_1643840_r	0	-
chr1	1647917	1650766	uc010nyt.1_intron_8_0_chr1_1647918_r	0	-
chr1	1650894	1653034	uc010nyt.1_intron_9_0_chr1_1650895_r	0	-
chr1	1653150	1654146	uc010nyt.1_intron_10_0_chr1_1653151_r	0	-
chr1	1654270	1655696	uc010nyt.1_intron_11_0_chr1_1654271_r	0	-
chr1	1637171	1638847	uc010nyu.1_intron_0_0_chr1_1637172_r	0	-
chr1	1639023	1639618	uc010nyu.1_intron_1_0_chr1_1639024_r	0	-
chr1	1639684	1640232	uc010nyu.1_intron_2_0_chr1_1639685_r	0	-
chr1	1640391	1640476	uc010nyu.1_intron_3_0_chr1_1640392_r	0	-
chr1	1640572	1640956	uc010nyu.1_intron_4_0_chr1_1640573_r	0	-
chr1	1641079	1647784	uc010nyu.1_intron_5_0_chr1_1641080_r	0	-
chr1	1647917	1650796	uc010nyu.1_intron_6_0_chr1_1647918_r	0	-
chr1	1650894	1653034	uc010nyu.1_intron_7_0_chr1_1650895_r	0	-
chr1	1653150	1654146	uc010nyu.1_intron_8_0_chr1_1653151_r	0	-
chr1	1654270	1655696	uc010nyu.1_intron_9_0_chr1_1654271_r	0	-
chr1	1640391	1640476	uc009vkt.1_intron_0_0_chr1_1640392_r	0	-
chr1	1640572	1640956	uc009vkt.1_intron_1_0_chr1_1640573_r	0	-
chr1	1641079	1643702	uc009vkt.1_intron_2_0_chr1_1641080_r	0	-
chr1	1643866	1647784	uc009vkt.1_intron_3_0_chr1_1643867_r	0	-
chr1	1647917	1650796	uc009vkt.1_intron_4_0_chr1_1647918_r	0	-
chr1	1650894	1653034	uc009vkt.1_intron_5_0_chr1_1650895_r	0	-
chr1	1653150	1654146	uc009vkt.1_intron_6_0_chr1_1653151_r	0	-
chr1	1654270	1655696	uc009vkt.1_intron_7_0_chr1_1654271_r	0	-
chr1	1640391	1640476	uc009vku.1_intron_0_0_chr1_1640392_r	0	-
chr1	1640572	1640917	uc009vku.1_intron_1_0_chr1_1640573_r	0	-
chr1	1641079	1643702	uc009vku.1_intron_2_0_chr1_1641080_r	0	-
chr1	1643839	1647784	uc009vku.1_intron_3_0_chr1_1643840_r	0	-
chr1	1647917	1650796	uc009vku.1_intron_4_0_chr1_1647918_r	0	-
chr1	1650894	1653034	uc009vku.1_intron_5_0_chr1_1650895_r	0	-
chr1	1653150	1654146	uc009vku.1_intron_6_0_chr1_1653151_r	0	-
chr1	1654270	1655696	uc009vku.1_intron_7_0_chr1_1654271_r	0	-
chr1	1640391	1640476	uc009vkv.1_intron_0_0_chr1_1640392_r	0	-
chr1	1640572	1640917	uc009vkv.1_intron_1_0_chr1_1640573_r	0	-
chr1	1641079	1643702	uc009vkv.1_intron_2_0_chr1_1641080_r	0	-
chr1	1643839	1647784	uc009vkv.1_intron_3_0_chr1_1643840_r	0	-
chr1	1647917	1650766	uc009vkv.1_intron_4_0_chr1_1647918_r	0	-
chr1	1650894	1653034	uc009vkv.1_intron_5_0_chr1_1650895_r	0	-
chr1	1653150	1654146	uc009vkv.1_intron_6_0_chr1_1653151_r	0	-
chr1	1654270	1655696	uc009vkv.1_intron_7_0_chr1_1654271_r	0	-
chr1	1656202	1661684	uc001ahx.2_intron_0_0_chr1_1656203_f	0	+
chr1	1597458	1599765	uc001ahh.4_intron_0_0_chr1_1597459_r	0	-
chr1	1599911	1601102	uc001ahh.4_intron_1_0_chr1_1599912_r	0	-
chr1	1601175	1601536	uc001ahh.4_intron_2_0_chr1_1601176_r	0	-
chr1	1601590	1602947	uc001ahh.4_intron_3_0_chr1_1601591_r	0	-
chr1	1603068	1606901	uc001ahh.4_intron_4_0_chr1_1603069_r	0	-
[truncated: 657,327 more rows]
