# Supplementary material for: ADARs act as potent regulators of circular transcriptome in cancer
Source: Nat Commun. 2022 Mar 21;13:1508. doi: 10.1038/s41467-022-29138-2 (PMC8938519; doi:10.1038/s41467-022-29138-2)
Supplement: Supplementary file 9 — Supplementary Software 1 [file 41467_2022_29138_MOESM9_ESM.zip › circRNA_paper/example/circRNA_result_kd.txt]

location	gene	type	junction_exons_length	EC109_scr.junction_reads_count	EC109_ADAR1.junction_reads_count	EC109_ADAR2.junction_reads_count
chr10:100144824:-|chr10:100143466:-	NA	unannotated|NA	0	1	0	0
chr10:100147064:-|chr10:100143466:-	NA	unannotated|NA	0	0	5	3
chr10:100150839:-|chr10:100146958:-	PYROXD2	circular_RNA|multiple_exon	178	0	1	0
chr10:100157255:-|chr10:100143466:-	NA	unannotated|NA	0	2	0	0
chr10:100160014:-|chr10:100143466:-	NA	unannotated|NA	0	2	1	1
chr10:100160014:-|chr10:100146958:-	PYROXD2	circular_RNA|multiple_exon	261	1	0	1
chr10:100160014:-|chr10:100155148:-	PYROXD2	circular_RNA|multiple_exon	216	8	4	7
chr10:100170715:-|chr10:100143466:-	NA	unannotated|NA	0	3	0	0
chr10:100170715:-|chr10:100146958:-	PYROXD2	circular_RNA|multiple_exon	125	0	1	0
chr10:100182262:-|chr10:100177338:-	NA	unannotated|NA	0	0	2	0
chr10:100190427:-|chr10:100179802:-	HPS1	circular_RNA|multiple_exon	212	0	0	3
chr10:101166606:-|chr10:101162337:-	GOT1	circular_RNA|multiple_exon	265	0	1	0
chr10:101180562:-|chr10:101162337:-	GOT1	circular_RNA|multiple_exon	323	0	2	0
chr10:101180836:-|chr10:101165513:-	NA	unannotated|NA	0	0	0	1
chr10:101180836:-|chr10:101180381:-	NA	unannotated|NA	0	2	0	1
chr10:101190331:-|chr10:101165513:-	NA	unannotated|NA	0	2	0	0
chr10:101419619:+|chr10:101448507:+	ENTPD7	circular_RNA|multiple_exon	158	0	0	1
chr10:101421203:+|chr10:101439632:+	ENTPD7	circular_RNA|multiple_exon	332	0	2	0
chr10:101421337:+|chr10:101462430:+	NA	unannotated|NA	0	2	0	0
chr10:101439018:+|chr10:101439632:+	ENTPD7	circular_RNA|multiple_exon	355	0	1	3
chr10:101445549:+|chr10:101460815:+	ENTPD7	circular_RNA|multiple_exon	188	1	0	0
chr10:101448451:+|chr10:101460815:+	ENTPD7	circular_RNA|multiple_exon	141	0	2	0
chr10:101451142:+|chr10:101462430:+	ENTPD7	circular_RNA|multiple_exon	294	0	0	1
chr10:101483851:-|chr10:101476105:-	NA	unannotated|NA	0	0	2	0
chr10:101483880:-|chr10:101476105:-	COX15	circular_RNA|multiple_exon	280	1	0	0
chr10:101486001:-|chr10:101483713:-	NA	unannotated|NA	0	2	0	0
chr10:101486828:-|chr10:101480744:-	COX15	circular_RNA|multiple_exon	184	0	0	2
chr10:101486885:-|chr10:101476105:-	NA	unannotated|NA	0	0	0	1
chr10:101486911:-|chr10:101476105:-	COX15	circular_RNA|multiple_exon	299	0	2	1
chr10:101487320:-|chr10:101476105:-	COX15	circular_RNA|multiple_exon	235	2	0	1
chr10:101487320:-|chr10:101480744:-	COX15	circular_RNA|multiple_exon	203	0	0	3
chr10:101489491:-|chr10:101476105:-	COX15	circular_RNA|multiple_exon	294	0	0	5
chr10:101489944:-|chr10:101483713:-	NA	unannotated|NA	0	0	0	4
chr10:101491913:-|chr10:101489310:-	NA	unannotated|NA	0	0	1	0
chr10:101492039:+|chr10:101510153:+	NA	unannotated|NA	0	1	0	0
chr10:101496003:+|chr10:101507147:+	CUTC	circular_RNA|multiple_exon	204	2	0	5
chr10:101496003:+|chr10:101515436:+	NA	unannotated|NA	0	0	1	0
chr10:101540574:+|chr10:101554225:+	NA	unannotated|NA	0	0	0	6
chr10:101540574:+|chr10:101567986:+	NA	unannotated|NA	0	1	0	0
chr10:101542538:+|chr10:101544538:+	NA	unannotated|NA	0	0	1	0
chr10:101542586:+|chr10:101560320:+	NA	unannotated|NA	0	2	0	0
chr10:101553649:+|chr10:101567278:+	ABCC2	circular_RNA|multiple_exon	244	0	0	2
chr10:101553649:+|chr10:101567986:+	ABCC2	circular_RNA|multiple_exon	253	3	0	0
chr10:101556854:+|chr10:101560320:+	ABCC2	circular_RNA|multiple_exon	411	10	2	2
chr10:101556854:+|chr10:101572901:+	ABCC2	circular_RNA|multiple_exon	360	5	3	11
chr10:101556854:+|chr10:101579026:+	ABCC2	circular_RNA|multiple_exon	414	0	0	1
chr10:101556854:+|chr10:101590190:+	ABCC2	circular_RNA|multiple_exon	360	0	2	0
chr10:101556854:+|chr10:101590608:+	ABCC2	circular_RNA|multiple_exon	369	5	0	7
chr10:101556854:+|chr10:101591888:+	ABCC2	circular_RNA|multiple_exon	388	0	0	1
chr10:101556854:+|chr10:101605539:+	ABCC2	circular_RNA|multiple_exon	392	0	2	0
chr10:101558964:+|chr10:101565204:+	ABCC2	circular_RNA|multiple_exon	228	1	0	0
chr10:101558964:+|chr10:101567986:+	ABCC2	circular_RNA|multiple_exon	309	0	1	0
chr10:101558964:+|chr10:101571359:+	ABCC2	circular_RNA|multiple_exon	229	8	3	2
chr10:101560143:+|chr10:101579026:+	ABCC2	circular_RNA|multiple_exon	357	0	0	2
chr10:101560143:+|chr10:101590608:+	ABCC2	circular_RNA|multiple_exon	312	2	0	0
chr10:101563776:+|chr10:101596047:+	ABCC2	circular_RNA|multiple_exon	453	0	3	0
chr10:101567141:+|chr10:101567986:+	ABCC2	circular_RNA|multiple_exon	283	0	1	0
chr10:101567141:+|chr10:101596047:+	ABCC2	circular_RNA|multiple_exon	336	0	2	0
chr10:101569891:+|chr10:101572901:+	ABCC2	circular_RNA|multiple_exon	210	2	2	3
chr10:101569891:+|chr10:101590608:+	ABCC2	circular_RNA|multiple_exon	219	0	1	0
chr10:101571293:+|chr10:101572901:+	ABCC2	circular_RNA|multiple_exon	192	2	0	0
chr10:101571293:+|chr10:101590608:+	ABCC2	circular_RNA|multiple_exon	201	0	3	3
chr10:101576821:+|chr10:101579299:+	NA	unannotated|NA	0	0	0	1
chr10:101577065:+|chr10:101579026:+	ABCC2	circular_RNA|multiple_exon	356	1	0	0
chr10:101577065:+|chr10:101596047:+	ABCC2	circular_RNA|multiple_exon	375	0	0	1
chr10:101577065:+|chr10:101606884:+	ABCC2	circular_RNA|multiple_exon	342	0	0	1
chr10:101578547:+|chr10:101591888:+	ABCC2	circular_RNA|multiple_exon	321	0	2	0
chr10:101578547:+|chr10:101596047:+	ABCC2	circular_RNA|multiple_exon	366	1	0	0
chr10:101578846:+|chr10:101596047:+	ABCC2	circular_RNA|multiple_exon	379	1	0	0
chr10:101590064:+|chr10:101590608:+	ABCC2	circular_RNA|multiple_exon	261	0	2	0
chr10:101590064:+|chr10:101591888:+	ABCC2	circular_RNA|multiple_exon	280	13	8	7
chr10:101590064:+|chr10:101596047:+	ABCC2	circular_RNA|multiple_exon	325	5	12	6
chr10:101590064:+|chr10:101601850:+	ABCC2	circular_RNA|multiple_exon	252	1	0	1
chr10:101590064:+|chr10:101603657:+	ABCC2	circular_RNA|multiple_exon	227	0	1	0
chr10:101590064:+|chr10:101604222:+	ABCC2	circular_RNA|multiple_exon	269	0	0	2
chr10:101590064:+|chr10:101605539:+	ABCC2	circular_RNA|multiple_exon	284	0	1	0
chr10:101590064:+|chr10:101606884:+	ABCC2	circular_RNA|multiple_exon	292	7	1	5
chr10:101590454:+|chr10:101596047:+	NA	unannotated|NA	0	0	0	2
chr10:101591368:+|chr10:101601850:+	ABCC2	circular_RNA|multiple_exon	345	1	2	0
chr10:101591368:+|chr10:101604222:+	ABCC2	circular_RNA|multiple_exon	362	0	0	2
chr10:101591368:+|chr10:101606884:+	ABCC2	circular_RNA|multiple_exon	385	6	7	10
chr10:101594137:+|chr10:101606884:+	ABCC2	circular_RNA|multiple_exon	321	6	0	1
chr10:101601724:+|chr10:101606884:+	ABCC2	circular_RNA|multiple_exon	292	0	8	1
chr10:101603556:+|chr10:101604222:+	ABCC2	circular_RNA|multiple_exon	244	3	0	2
chr10:101603556:+|chr10:101606884:+	ABCC2	circular_RNA|multiple_exon	267	0	0	3
chr10:101619243:+|chr10:101666596:+	NA	unannotated|NA	0	0	2	0
chr10:101646389:-|chr10:101645444:-	DNMBP	circular_RNA|multiple_exon	511	0	3	0
chr10:101648710:-|chr10:101643768:-	DNMBP	circular_RNA|multiple_exon	326	0	0	1
chr10:101648710:-|chr10:101643832:-	NA	unannotated|NA	0	0	0	1
chr10:101648710:-|chr10:101645444:-	DNMBP	circular_RNA|multiple_exon	307	1	0	0
chr10:101655877:+|chr10:101666596:+	NA	unannotated|NA	0	1	0	0
chr10:101659823:-|chr10:101654703:-	DNMBP	circular_RNA|multiple_exon	251	0	0	2
chr10:101659823:-|chr10:101657843:-	DNMBP	circular_RNA|multiple_exon	346	0	0	2
chr10:101668903:-|chr10:101646057:-	DNMBP	circular_RNA|multiple_exon	525	0	0	7
chr10:101668903:-|chr10:101654703:-	DNMBP	circular_RNA|multiple_exon	297	1	0	0
chr10:101668903:-|chr10:101667752:-	DNMBP	circular_RNA|multiple_exon	292	0	0	1
chr10:101690860:-|chr10:101689365:-	NA	unannotated|NA	0	0	0	1
chr10:101691202:-|chr10:101689365:-	NA	unannotated|NA	0	2	4	3
chr10:101716962:-|chr10:101714971:-	DNMBP	circular_RNA|single_exon	1991	0	0	1
chr10:101731891:-|chr10:101667752:-	DNMBP	circular_RNA|multiple_exon	253	0	1	0
chr10:101731891:-|chr10:101714971:-	DNMBP	circular_RNA|multiple_exon	2145	2	0	2
chr10:101731891:-|chr10:101728872:-	DNMBP	circular_RNA|multiple_exon	276	1	0	5
chr10:101910920:-|chr10:101910622:-	NA	unannotated|NA	0	2	0	0
chr10:101911340:-|chr10:101910968:-	NA	unannotated|NA	0	0	0	3
chr10:101927163:-|chr10:101912052:-	NA	unannotated|NA	0	0	0	2
chr10:101934038:-|chr10:101914617:-	ERLIN1	circular_RNA|multiple_exon	152	0	0	3
chr10:101939004:-|chr10:101923761:-	ERLIN1	circular_RNA|multiple_exon	137	0	3	0
chr10:101939004:-|chr10:101927105:-	ERLIN1	circular_RNA|multiple_exon	104	0	0	2
chr10:101945394:-|chr10:101933965:-	ERLIN1	circular_RNA|multiple_exon	196	0	2	0
chr10:101960537:-|chr10:101950626:-	CHUK	circular_RNA|multiple_exon	208	1	0	0
chr10:101964414:-|chr10:101950626:-	CHUK	circular_RNA|multiple_exon	250	0	0	2
chr10:101964951:-|chr10:101959728:-	NA	unannotated|NA	0	1	0	0
chr10:101964956:-|chr10:101950626:-	CHUK	circular_RNA|multiple_exon	222	2	0	0
chr10:101964956:-|chr10:101959728:-	CHUK	circular_RNA|multiple_exon	172	0	4	2
chr10:101978582:-|chr10:101950626:-	CHUK	circular_RNA|multiple_exon	206	0	0	2
chr10:101978582:-|chr10:101959728:-	CHUK	circular_RNA|multiple_exon	156	1	0	0
chr10:101978582:-|chr10:101961845:-	CHUK	circular_RNA|multiple_exon	168	1	0	0
chr10:101978582:-|chr10:101964263:-	CHUK	circular_RNA|multiple_exon	258	0	6	0
chr10:101978889:-|chr10:101964833:-	CHUK	circular_RNA|multiple_exon	247	2	0	0
chr10:101980433:-|chr10:101954182:-	CHUK	circular_RNA|multiple_exon	184	0	0	1
chr10:101985774:-|chr10:101969352:-	CHUK	circular_RNA|multiple_exon	288	0	0	2
chr10:101985774:-|chr10:101977752:-	CHUK	circular_RNA|multiple_exon	229	2	0	0
chr10:101996687:-|chr10:101992434:-	NA	unannotated|NA	0	0	0	1
chr10:101997988:-|chr10:101995424:-	CWF19L1	circular_RNA|multiple_exon	306	0	0	2
chr10:101997988:-|chr10:101996607:-	CWF19L1	circular_RNA|multiple_exon	328	1	3	1
chr10:102006692:-|chr10:102003455:-	CWF19L1	circular_RNA|multiple_exon	219	3	0	6
chr10:102006692:-|chr10:102005556:-	CWF19L1	circular_RNA|multiple_exon	254	1	0	6
chr10:102010070:-|chr10:102003455:-	NA	unannotated|NA	0	2	0	0
chr10:102010089:-|chr10:102003455:-	CWF19L1	circular_RNA|multiple_exon	163	5	4	5
chr10:102013296:-|chr10:101996607:-	CWF19L1	circular_RNA|multiple_exon	237	0	2	1
chr10:102013296:-|chr10:102003455:-	CWF19L1	circular_RNA|multiple_exon	197	2	1	5
chr10:102016233:-|chr10:102005556:-	CWF19L1	circular_RNA|multiple_exon	328	0	0	3
chr10:102016233:-|chr10:102013178:-	CWF19L1	circular_RNA|multiple_exon	332	2	0	1
chr10:102020076:-|chr10:102013178:-	CWF19L1	circular_RNA|multiple_exon	219	0	0	1
chr10:102020076:-|chr10:102016019:-	CWF19L1	circular_RNA|multiple_exon	315	0	0	1
chr10:102020785:-|chr10:102013178:-	CWF19L1	circular_RNA|multiple_exon	180	0	2	0
chr10:102020801:-|chr10:102005556:-	CWF19L1	circular_RNA|multiple_exon	192	2	0	0
chr10:102021820:-|chr10:101995424:-	CWF19L1	circular_RNA|multiple_exon	181	0	0	1
chr10:102021820:-|chr10:101997779:-	CWF19L1	circular_RNA|multiple_exon	293	0	0	1
chr10:102021820:-|chr10:102003455:-	CWF19L1	circular_RNA|multiple_exon	163	0	0	3
chr10:102021820:-|chr10:102010005:-	CWF19L1	circular_RNA|multiple_exon	168	0	1	0
chr10:102021820:-|chr10:102013178:-	CWF19L1	circular_RNA|multiple_exon	202	1	3	3
chr10:102021820:-|chr10:102019975:-	CWF19L1	circular_RNA|multiple_exon	185	5	0	4
chr10:102107821:+|chr10:102108103:+	SCD	circular_RNA|single_exon	282	0	0	2
chr10:102107821:+|chr10:102116521:+	SCD	circular_RNA|multiple_exon	514	2	0	0
chr10:102107871:+|chr10:102114389:+	NA	unannotated|NA	0	0	3	0
chr10:102114184:+|chr10:102116521:+	SCD	circular_RNA|multiple_exon	437	1	0	0
chr10:102121117:+|chr10:102121688:+	NA	unannotated|NA	0	0	1	0
chr10:102121450:+|chr10:102122809:+	NA	unannotated|NA	0	0	1	0
chr10:102121746:+|chr10:102122013:+	NA	unannotated|NA	0	0	3	0
chr10:102122296:+|chr10:102122470:+	NA	unannotated|NA	0	0	0	1
chr10:102140973:+|chr10:102154986:+	NA	unannotated|NA	0	0	1	0
chr10:102203955:+|chr1:179834569:-	NA	unannotated|NA	0	1	0	0
chr10:102267181:-|chr10:102266202:-	NA	unannotated|NA	0	2	0	0
chr10:102296168:+|chr10:102300539:+	HIF1AN	circular_RNA|multiple_exon	398	1	0	1
chr10:102300391:+|chr10:102306338:+	HIF1AN	circular_RNA|multiple_exon	211	0	1	0
chr10:102308168:+|chr10:102309620:+	NA	unannotated|NA	0	2	0	0
chr10:102308887:+|chr10:102309283:+	NA	unannotated|NA	0	0	2	0
chr10:102675756:+|chr10:102685776:+	SLF2	circular_RNA|multiple_exon	113	10	4	15
chr10:102675756:+|chr10:102689754:+	SLF2	circular_RNA|multiple_exon	210	0	0	1
chr10:102675756:+|chr10:102690835:+	SLF2	circular_RNA|multiple_exon	145	0	0	1
chr10:102676327:+|chr10:102677057:+	SLF2	circular_RNA|single_exon	730	0	0	1
chr10:102678141:+|chr10:102685776:+	SLF2	circular_RNA|multiple_exon	127	0	0	5
chr10:102678141:+|chr10:102693189:+	NA	unannotated|NA	0	0	0	1
chr10:102678141:+|chr10:102698493:+	SLF2	circular_RNA|multiple_exon	198	0	0	1
chr10:102678141:+|chr10:102706893:+	SLF2	circular_RNA|multiple_exon	154	0	0	1
chr10:102683732:+|chr10:102685776:+	SLF2	circular_RNA|multiple_exon	1067	110	106	135
chr10:102683732:+|chr10:102690835:+	SLF2	circular_RNA|multiple_exon	1099	1	7	2
chr10:102683732:+|chr10:102698493:+	SLF2	circular_RNA|multiple_exon	1138	2	0	1
chr10:102683732:+|chr10:102707604:+	SLF2	circular_RNA|multiple_exon	1084	0	0	1
chr10:102683735:+|chr10:102685776:+	NA	unannotated|NA	0	2	8	10
chr10:102685706:+|chr10:102698493:+	SLF2	circular_RNA|multiple_exon	211	0	0	1
chr10:102689074:+|chr10:102698493:+	SLF2	circular_RNA|multiple_exon	263	0	2	1
chr10:102689074:+|chr10:102710510:+	SLF2	circular_RNA|multiple_exon	199	0	1	2
chr10:102689587:+|chr10:102698493:+	SLF2	circular_RNA|multiple_exon	308	1	0	0
chr10:102690733:+|chr10:102701741:+	NA	unannotated|NA	0	0	0	1
chr10:102690733:+|chr10:102710510:+	SLF2	circular_RNA|multiple_exon	179	0	0	1
chr10:102697159:+|chr10:102703885:+	SLF2	circular_RNA|multiple_exon	177	0	8	6
chr10:102697159:+|chr10:102705263:+	SLF2	circular_RNA|multiple_exon	251	0	1	0
chr10:102697159:+|chr10:102706893:+	SLF2	circular_RNA|multiple_exon	172	0	0	1
chr10:102697159:+|chr10:102707604:+	SLF2	circular_RNA|multiple_exon	162	1	0	0
chr10:102697159:+|chr10:102710510:+	SLF2	circular_RNA|multiple_exon	152	7	9	6
chr10:102697159:+|chr10:102716294:+	SLF2	circular_RNA|multiple_exon	161	0	0	3
chr10:102698352:+|chr10:102707604:+	SLF2	circular_RNA|multiple_exon	228	0	0	2
chr10:102698352:+|chr10:102710510:+	SLF2	circular_RNA|multiple_exon	218	0	1	0
chr10:102698459:+|chr10:102707604:+	NA	unannotated|NA	0	0	0	1
chr10:102703783:+|chr10:102710510:+	SLF2	circular_RNA|multiple_exon	179	1	0	1
chr10:102703783:+|chr10:102716294:+	SLF2	circular_RNA|multiple_exon	188	1	0	0
chr10:102705087:+|chr10:102707604:+	SLF2	circular_RNA|multiple_exon	263	0	5	2
chr10:102707517:+|chr10:102721813:+	NA	unannotated|NA	0	0	0	1
chr10:102721883:+|chr10:102722355:+	NA	unannotated|NA	0	0	0	1
chr10:102723461:+|chr10:102723826:+	NA	unannotated|NA	0	0	1	0
chr10:102749463:+|chr10:102753765:+	NA	unannotated|NA	0	0	1	0
chr10:102749618:+|chr10:102753202:+	NA	unannotated|NA	0	0	3	0
chr10:102750193:+|chr10:102750767:+	TWNK	circular_RNA|multiple_exon	248	1	0	3
chr10:102778974:-|chr10:102777856:-	PDZD7	circular_RNA|multiple_exon	592	15	14	9
chr10:102792071:+|chr10:102796318:+	SFXN3	circular_RNA|multiple_exon	243	1	0	0
chr10:102795254:+|chr10:102795858:+	SFXN3	circular_RNA|multiple_exon	268	0	0	2
chr10:102797189:+|chr10:102798371:+	NA	unannotated|NA	0	0	0	1
chr10:102800046:+|chr10:102800930:+	NA	unannotated|NA	0	3	0	0
chr10:102821873:+|chr10:102822299:+	NA	unannotated|NA	0	0	3	0
chr10:102824018:+|chr10:102824700:+	KAZALD1	circular_RNA|multiple_exon	277	0	0	3
chr10:102827092:+|chr10:102827465:+	NA	unannotated|NA	0	0	0	1
chr10:103190102:+|chr10:103239214:+	BTRC	circular_RNA|multiple_exon	196	2	0	0
chr10:103190102:+|chr10:103298128:+	BTRC	circular_RNA|multiple_exon	185	0	0	1
chr10:103221738:+|chr10:103285956:+	BTRC	circular_RNA|multiple_exon	263	0	0	1
chr10:103221738:+|chr10:103295229:+	BTRC	circular_RNA|multiple_exon	195	0	3	0
chr10:103221738:+|chr10:103298128:+	BTRC	circular_RNA|multiple_exon	155	0	1	0
chr10:103239125:+|chr10:103285956:+	BTRC	circular_RNA|multiple_exon	275	1	0	0
chr10:103243756:+|chr10:103298128:+	NA	unannotated|NA	0	0	2	0
chr10:103275666:+|chr10:103285956:+	NA	unannotated|NA	0	0	0	1
chr10:103281396:+|chr10:103285956:+	BTRC	circular_RNA|multiple_exon	417	8	6	9
chr10:103281396:+|chr10:103295229:+	BTRC	circular_RNA|multiple_exon	349	0	1	0
chr10:103281396:+|chr10:103296410:+	BTRC	circular_RNA|multiple_exon	341	1	0	2
chr10:103281396:+|chr10:103298128:+	BTRC	circular_RNA|multiple_exon	309	12	8	39
chr10:103281396:+|chr10:103298165:+	NA	unannotated|NA	0	0	2	1
chr10:103281396:+|chr10:103298251:+	NA	unannotated|NA	0	1	1	3
chr10:103281396:+|chr10:103299472:+	NA	unannotated|NA	0	0	0	2
chr10:103281603:+|chr10:103294667:+	NA	unannotated|NA	0	0	4	1
chr10:103285770:+|chr10:103296410:+	BTRC	circular_RNA|multiple_exon	296	0	0	4
chr10:103285770:+|chr10:103298128:+	BTRC	circular_RNA|multiple_exon	264	0	0	1
chr10:103285770:+|chr10:103298165:+	NA	unannotated|NA	0	0	0	1
chr10:103286147:+|chr10:103286493:+	NA	unannotated|NA	0	0	1	0
chr10:103291057:+|chr10:103294667:+	NA	unannotated|NA	0	1	0	0
chr10:103345913:-|chr10:103344359:-	POLL	circular_RNA|multiple_exon	611	11	1	2
chr10:103346047:-|chr10:103345913:-	NA	unannotated|NA	0	0	1	0
chr10:103354415:+|chr10:103361093:+	DPCD	circular_RNA|multiple_exon	246	2	0	3
chr10:103360495:+|chr10:103364969:+	DPCD	circular_RNA|multiple_exon	196	0	0	1
chr10:103360495:+|chr10:103368694:+	DPCD	circular_RNA|multiple_exon	226	0	0	1
chr10:103384567:-|chr10:103371385:-	FBXW4	circular_RNA|multiple_exon	206	0	0	2
chr10:103386653:-|chr10:103384502:-	NA	unannotated|NA	0	0	5	0
chr10:103433357:-|chr10:103384502:-	NA	unannotated|NA	0	1	0	0
chr10:103433426:-|chr10:103432672:-	NA	unannotated|NA	0	1	0	0
chr10:103433430:-|chr10:103384502:-	FBXW4	circular_RNA|multiple_exon	250	0	0	2
chr10:103433430:-|chr10:103427643:-	FBXW4	circular_RNA|multiple_exon	279	2	0	1
chr10:103433430:-|chr10:103432672:-	FBXW4	circular_RNA|multiple_exon	317	7	1	9
chr10:103436193:-|chr10:103384502:-	FBXW4	circular_RNA|multiple_exon	160	13	9	17
chr10:103436193:-|chr10:103397963:-	NA	unannotated|NA	0	0	0	1
chr10:103436193:-|chr10:103427643:-	FBXW4	circular_RNA|multiple_exon	189	162	131	182
chr10:103436193:-|chr10:103432672:-	FBXW4	circular_RNA|multiple_exon	227	71	66	75
chr10:103436845:-|chr10:103427643:-	NA	unannotated|NA	0	3	0	0
chr10:103453832:-|chr10:103384502:-	NA	unannotated|NA	0	0	0	1
chr10:103454212:-|chr10:103370515:-	NA	unannotated|NA	0	2	0	0
chr10:103461943:-|chr10:103433259:-	NA	unannotated|NA	0	0	2	0
chr10:103462052:-|chr10:103384502:-	NA	unannotated|NA	0	1	3	0
chr10:103462052:-|chr10:103427643:-	NA	unannotated|NA	0	0	2	4
chr10:103462052:-|chr10:103432672:-	NA	unannotated|NA	0	0	1	1
chr10:103464462:-|chr10:103427643:-	NA	unannotated|NA	0	0	0	1
chr10:103464462:-|chr10:103461877:-	NA	unannotated|NA	0	0	2	0
chr10:103468158:-|chr10:103461877:-	NA	unannotated|NA	0	0	0	2
chr10:103470796:-|chr10:103427643:-	NA	unannotated|NA	0	0	2	0
chr10:103489570:-|chr10:103461877:-	NA	unannotated|NA	0	0	0	1
chr10:103542354:-|chr10:103541171:-	NA	unannotated|NA	0	1	0	0
chr10:103542354:-|chr10:103541331:-	NA	unannotated|NA	0	0	0	3
chr10:103542681:-|chr10:103541171:-	NA	unannotated|NA	0	0	0	4
chr10:103546275:-|chr10:103545394:-	NA	unannotated|NA	0	3	0	0
chr10:103551196:-|chr10:103550653:-	OGA	circular_RNA|multiple_exon	277	1	0	0
chr10:103552630:-|chr10:103545749:-	NA	unannotated|NA	0	0	1	0
chr10:103553755:-|chr10:103550653:-	OGA	circular_RNA|multiple_exon	277	0	1	8
chr10:103557911:-|chr10:103550653:-	OGA	circular_RNA|multiple_exon	366	1	0	0
chr10:103560157:-|chr10:103550653:-	OGA	circular_RNA|multiple_exon	350	0	2	0
chr10:103560157:-|chr10:103552596:-	OGA	circular_RNA|multiple_exon	262	4	0	7
chr10:103560157:-|chr10:103557737:-	OGA	circular_RNA|multiple_exon	332	1	1	8
chr10:103560157:-|chr10:103558599:-	OGA	circular_RNA|multiple_exon	771	4	8	14
chr10:103563203:-|chr10:103559999:-	NA	unannotated|NA	0	3	0	0
chr10:103563776:-|chr10:103558599:-	OGA	circular_RNA|multiple_exon	897	0	0	1
chr10:103563776:-|chr10:103559999:-	OGA	circular_RNA|multiple_exon	442	0	6	0
chr10:103567658:-|chr10:103550653:-	OGA	circular_RNA|multiple_exon	363	0	0	2
chr10:103567658:-|chr10:103552596:-	OGA	circular_RNA|multiple_exon	275	7	1	11
chr10:103567658:-|chr10:103558599:-	OGA	circular_RNA|multiple_exon	784	4	6	6
chr10:103567658:-|chr10:103559999:-	OGA	circular_RNA|multiple_exon	329	0	0	5
chr10:103567658:-|chr10:103565802:-	OGA	circular_RNA|multiple_exon	269	0	1	0
chr10:103569973:-|chr10:103559999:-	NA	unannotated|NA	0	1	0	0
chr10:103570065:-|chr2:114138203:-	NA	unannotated|NA	0	0	2	0
chr10:103570071:-|chr10:103547121:-	OGA	circular_RNA|multiple_exon	289	3	0	0
chr10:103570071:-|chr10:103552596:-	OGA	circular_RNA|multiple_exon	234	30	25	28
chr10:103570071:-|chr10:103557737:-	OGA	circular_RNA|multiple_exon	304	1	5	3
chr10:103570071:-|chr10:103558599:-	OGA	circular_RNA|multiple_exon	743	1	3	17
chr10:103570071:-|chr10:103559999:-	OGA	circular_RNA|multiple_exon	288	0	0	2
chr10:103570071:-|chr10:103565802:-	OGA	circular_RNA|multiple_exon	228	3	0	1
chr10:103570085:-|chr10:103557737:-	NA	unannotated|NA	0	0	0	1
chr10:103572545:-|chr10:103550653:-	NA	unannotated|NA	0	0	1	0
chr10:103572884:-|chr10:103558599:-	OGA	circular_RNA|multiple_exon	710	0	3	0
chr10:103572884:-|chr10:103563492:-	OGA	circular_RNA|multiple_exon	381	0	2	0
chr10:103572884:-|chr10:103565802:-	OGA	circular_RNA|multiple_exon	195	0	0	1
chr10:103573363:-|chr10:103546222:-	NA	unannotated|NA	0	0	0	1
chr10:103573363:-|chr10:103550653:-	OGA	circular_RNA|multiple_exon	243	3	0	0
chr10:103573363:-|chr10:103552596:-	OGA	circular_RNA|multiple_exon	155	4	3	9
chr10:103573363:-|chr10:103557737:-	OGA	circular_RNA|multiple_exon	225	4	5	10
chr10:103573363:-|chr10:103558599:-	OGA	circular_RNA|multiple_exon	664	3	4	1
chr10:103573363:-|chr10:103563492:-	OGA	circular_RNA|multiple_exon	335	1	3	0
chr10:103573363:-|chr10:103565802:-	OGA	circular_RNA|multiple_exon	149	1	1	4
chr10:103573363:-|chr10:103567487:-	OGA	circular_RNA|multiple_exon	222	0	3	0
chr10:103574355:-|chr10:103573793:-	NA	unannotated|NA	0	1	0	0
chr10:103588952:-|chr10:103587446:-	NA	unannotated|NA	0	0	2	0
chr10:103588956:-|chr10:103587446:-	KCNIP2	circular_RNA|multiple_exon	186	0	4	0
chr10:103609649:-|chr10:103587446:-	ARMH3:KCNIP2	trans_splicing|multiple_exon	178	0	0	1
chr10:103609649:-|chr10:103607161:-	NA	unannotated|NA	0	5	0	0
chr10:103649247:-|chr10:103631459:-	NA	unannotated|NA	0	3	0	1
chr10:103649247:-|chr10:103637561:-	NA	unannotated|NA	0	0	0	3
chr10:103717489:-|chr10:103631459:-	NA	unannotated|NA	0	0	0	1
chr10:103717489:-|chr10:103649169:-	ARMH3	circular_RNA|multiple_exon	160	5	5	6
chr10:103717489:-|chr10:103699620:-	ARMH3	circular_RNA|multiple_exon	157	5	8	4
chr10:103717489:-|chr10:103713606:-	NA	unannotated|NA	0	0	1	0
chr10:103727796:-|chr10:103649169:-	NA	unannotated|NA	0	0	5	0
chr10:103737669:-|chr10:103732150:-	NA	unannotated|NA	0	0	0	1
chr10:103755112:-|chr10:103649169:-	ARMH3	circular_RNA|multiple_exon	136	1	0	0
chr10:103755112:-|chr10:103699620:-	ARMH3	circular_RNA|multiple_exon	133	1	1	5
chr10:103755112:-|chr10:103716354:-	ARMH3	circular_RNA|multiple_exon	184	4	0	1
chr10:103755112:-|chr10:103727769:-	NA	unannotated|NA	0	0	0	1
chr10:103755112:-|chr10:103734969:-	ARMH3	circular_RNA|multiple_exon	146	1	0	0
chr10:103761829:-|chr10:103637561:-	NA	unannotated|NA	0	0	1	1
chr10:103761829:-|chr10:103750308:-	ARMH3	circular_RNA|multiple_exon	161	1	0	0
chr10:103766390:-|chr10:103753295:-	ARMH3	circular_RNA|multiple_exon	158	1	0	0
chr10:103769206:-|chr10:103587446:-	ARMH3:KCNIP2	trans_splicing|multiple_exon	137	0	0	2
chr10:103769206:-|chr10:103699620:-	ARMH3	circular_RNA|multiple_exon	150	0	1	0
chr10:103769206:-|chr10:103734969:-	ARMH3	circular_RNA|multiple_exon	163	1	0	1
chr10:103769780:-|chr10:103717407:-	ARMH3	circular_RNA|multiple_exon	128	0	0	1
chr10:103772633:-|chr10:103609533:-	ARMH3	circular_RNA|multiple_exon	159	0	1	0
chr10:103773781:-|chr10:103699620:-	ARMH3	circular_RNA|multiple_exon	131	0	3	1
chr10:103773781:-|chr10:103716354:-	ARMH3	circular_RNA|multiple_exon	182	0	0	2
chr10:103773781:-|chr10:103750308:-	ARMH3	circular_RNA|multiple_exon	116	0	3	3
chr10:103773781:-|chr10:103761728:-	ARMH3	circular_RNA|multiple_exon	157	1	1	0
chr10:103773781:-|chr10:103766297:-	ARMH3	circular_RNA|multiple_exon	149	0	2	0
chr10:103784968:-|chr10:103649169:-	NA	unannotated|NA	0	2	0	0
chr10:103784968:-|chr10:103766297:-	NA	unannotated|NA	0	2	0	0
chr10:103785005:-|chr10:103649169:-	ARMH3	circular_RNA|multiple_exon	170	0	1	2
chr10:103785005:-|chr10:103699620:-	ARMH3	circular_RNA|multiple_exon	167	1	1	0
chr10:103785005:-|chr10:103766297:-	ARMH3	circular_RNA|multiple_exon	185	1	0	0
chr10:103785005:-|chr10:103783234:-	ARMH3	circular_RNA|multiple_exon	178	0	0	3
chr10:103789502:-|chr10:103716354:-	ARMH3	circular_RNA|multiple_exon	233	1	0	0
chr10:103789502:-|chr10:103750308:-	ARMH3	circular_RNA|multiple_exon	167	0	2	0
chr10:103789502:-|chr10:103766297:-	ARMH3	circular_RNA|multiple_exon	200	0	6	0
chr10:103789502:-|chr10:103783234:-	ARMH3	circular_RNA|multiple_exon	193	4	5	3
chr10:103793096:-|chr10:103699620:-	ARMH3	circular_RNA|multiple_exon	131	0	0	1
chr10:103793096:-|chr10:103783234:-	ARMH3	circular_RNA|multiple_exon	142	6	8	2
chr10:103793096:-|chr10:103784913:-	ARMH3	circular_RNA|multiple_exon	148	0	0	4
chr10:103793096:-|chr10:103789395:-	ARMH3	circular_RNA|multiple_exon	163	1	0	1
chr10:103799882:-|chr10:103649169:-	ARMH3	circular_RNA|multiple_exon	190	0	0	4
chr10:103799882:-|chr10:103699620:-	ARMH3	circular_RNA|multiple_exon	187	1	5	0
chr10:103799882:-|chr10:103716354:-	ARMH3	circular_RNA|multiple_exon	238	0	2	1
chr10:103799882:-|chr10:103734969:-	ARMH3	circular_RNA|multiple_exon	200	1	0	2
chr10:103799882:-|chr10:103750308:-	ARMH3	circular_RNA|multiple_exon	172	0	1	1
chr10:103799882:-|chr10:103766297:-	ARMH3	circular_RNA|multiple_exon	205	2	5	8
chr10:103799882:-|chr10:103771480:-	ARMH3	circular_RNA|multiple_exon	172	4	0	1
chr10:103799882:-|chr10:103783234:-	ARMH3	circular_RNA|multiple_exon	198	7	27	20
chr10:103799882:-|chr10:103783432:-	ARMH3	circular_RNA|multiple_exon	186	1	0	0
chr10:103799882:-|chr10:103789395:-	ARMH3	circular_RNA|multiple_exon	219	8	4	16
chr10:103799882:-|chr10:103792783:-	ARMH3	circular_RNA|multiple_exon	258	6	0	2
chr10:103814142:-|chr10:103750308:-	NA	unannotated|NA	0	0	0	1
chr10:103814675:-|chr10:103771480:-	NA	unannotated|NA	0	0	0	1
chr10:1038429:+|chr10:1046953:+	GTPBP4	circular_RNA|multiple_exon	235	0	7	0
chr10:1038429:+|chr10:1055520:+	GTPBP4	circular_RNA|multiple_exon	221	0	2	0
chr10:1038429:+|chr10:1060252:+	GTPBP4	circular_RNA|multiple_exon	235	0	0	1
chr10:1038429:+|chr10:1061836:+	GTPBP4	circular_RNA|multiple_exon	313	2	0	0
chr10:1038429:+|chr10:977366:-	NA	unannotated|NA	0	0	2	0
chr10:103869800:-|chr10:103869141:-	LDB1	circular_RNA|multiple_exon	245	0	1	0
chr10:103871057:-|chr10:103868786:-	LDB1	circular_RNA|multiple_exon	192	0	0	2
chr10:103871057:-|chr10:103868792:-	LDB1	circular_RNA|multiple_exon	186	1	0	0
chr10:103871293:-|chr10:103862117:-	NA	unannotated|NA	0	0	0	1
chr10:103871293:-|chr10:103864937:-	NA	unannotated|NA	0	0	0	1
chr10:103871293:-|chr10:103868786:-	LDB1	circular_RNA|multiple_exon	250	5	3	8
chr10:103871293:-|chr10:103868792:-	LDB1	circular_RNA|multiple_exon	244	3	0	0
chr10:103871293:-|chr10:103869141:-	LDB1	circular_RNA|multiple_exon	225	1	0	0
chr10:103871293:-|chr10:103870626:-	LDB1	circular_RNA|multiple_exon	204	0	1	1
chr10:103871862:-|chr10:103868786:-	NA	unannotated|NA	0	0	1	0
chr10:103871862:-|chr10:103868792:-	NA	unannotated|NA	0	1	0	0
chr10:103874238:-|chr10:103868786:-	NA	unannotated|NA	0	1	0	0
chr10:103880199:-|chr10:103871269:-	NA	unannotated|NA	0	0	2	0
chr10:103898916:+|chr10:103900028:+	NA	unannotated|NA	0	0	0	1
chr10:103899319:+|chr10:103899814:+	NA	unannotated|NA	0	0	0	1
chr10:103899526:+|chr10:103900449:+	NA	unannotated|NA	0	0	4	0
chr10:103902307:+|chr3:139108309:-	NA	unannotated|NA	0	0	1	0
chr10:103902802:+|chr10:103904847:+	PPRC1	circular_RNA|multiple_exon	123	3	2	6
chr10:103902802:+|chr10:103909086:+	PPRC1	circular_RNA|multiple_exon	204	2	0	0
chr10:103902802:+|chr10:103909782:+	NA	unannotated|NA	0	0	0	1
chr10:103904007:+|chr10:103909086:+	PPRC1	circular_RNA|multiple_exon	208	0	2	1
chr10:103904777:+|chr10:103909086:+	PPRC1	circular_RNA|multiple_exon	221	0	3	1
chr10:103907117:+|chr10:103909086:+	NA	unannotated|NA	0	2	0	1
chr10:103907117:+|chr10:103909782:+	NA	unannotated|NA	0	1	5	6
chr10:103908129:+|chr10:103909086:+	PPRC1	circular_RNA|multiple_exon	300	4	0	0
chr10:103908129:+|chr10:103909782:+	NA	unannotated|NA	0	1	1	1
chr10:103908222:+|chr10:103909782:+	NA	unannotated|NA	0	0	7	7
chr10:103908385:+|chr10:103909086:+	PPRC1	circular_RNA|multiple_exon	217	0	3	2
chr10:103908574:+|chr10:103909086:+	PPRC1	circular_RNA|multiple_exon	272	1	0	0
chr10:103908574:+|chr10:103909782:+	NA	unannotated|NA	0	0	0	2
chr10:103912267:+|chr10:103922554:+	NA	unannotated|NA	0	0	0	1
chr10:103914024:+|chr10:103917971:+	NA	unannotated|NA	0	0	3	3
chr10:103916759:+|chr10:103917971:+	NA	unannotated|NA	0	3	0	1
chr10:103916776:+|chr10:103917312:+	NOLC1	circular_RNA|multiple_exon	179	0	2	0
chr10:103916776:+|chr10:103917971:+	NOLC1	circular_RNA|multiple_exon	220	63	57	103
chr10:103916776:+|chr10:103921682:+	NOLC1	circular_RNA|multiple_exon	147	0	0	2
chr10:103916776:+|chr10:103922111:+	NA	unannotated|NA	0	0	2	0
chr10:103916943:+|chr10:103917312:+	NOLC1	circular_RNA|multiple_exon	266	0	0	6
chr10:103916943:+|chr10:103917971:+	NOLC1	circular_RNA|multiple_exon	307	0	0	1
chr10:103916943:+|chr10:103922111:+	NA	unannotated|NA	0	0	3	0
chr10:103916977:+|chr10:103922111:+	NA	unannotated|NA	0	0	2	0
chr10:103917886:+|chr10:103922421:+	NA	unannotated|NA	0	1	0	0
chr10:103918950:+|chr10:103920850:+	NOLC1	circular_RNA|multiple_exon	786	1	0	0
chr10:103919653:+|chr10:103921682:+	NOLC1	circular_RNA|multiple_exon	220	0	0	1
chr10:103919990:+|chr10:103921419:+	NOLC1	circular_RNA|multiple_exon	216	0	0	1
chr10:104005401:+|chr10:104113411:+	NA	unannotated|NA	0	1	0	0
chr10:104005401:+|chr11:5455795:-	NA	unannotated|NA	0	0	0	1
chr10:104016372:+|chr10:104044827:+	NA	unannotated|NA	0	0	0	1
chr10:104018686:+|chr10:104046504:+	NA	unannotated|NA	0	1	0	0
chr10:104018686:+|chr10:104081469:+	NA	unannotated|NA	0	3	0	0
chr10:104018686:+|chr10:104113411:+	GBF1	circular_RNA|multiple_exon	159	0	2	0
chr10:104018686:+|chr10:104118486:+	GBF1	circular_RNA|multiple_exon	328	0	0	1
chr10:104018686:+|chr10:104130617:+	GBF1	circular_RNA|multiple_exon	258	1	0	0
chr10:104021313:+|chr10:104022015:+	NA	unannotated|NA	0	0	1	0
chr10:104103808:+|chr10:104118486:+	GBF1	circular_RNA|multiple_exon	354	0	0	1
chr10:104103808:+|chr10:104136897:+	GBF1	circular_RNA|multiple_exon	336	0	0	1
chr10:104111013:+|chr10:104113411:+	GBF1	circular_RNA|multiple_exon	172	1	0	0
chr10:104111013:+|chr10:104127317:+	GBF1	circular_RNA|multiple_exon	200	0	0	4
chr10:104112215:+|chr10:104118486:+	GBF1	circular_RNA|multiple_exon	283	0	1	0
chr10:104113357:+|chr10:104118486:+	GBF1	circular_RNA|multiple_exon	277	0	1	0
chr10:104117796:+|chr10:104119192:+	GBF1	circular_RNA|multiple_exon	315	0	3	1
chr10:104117796:+|chr10:104121669:+	GBF1	circular_RNA|multiple_exon	341	0	0	3
chr10:104119941:+|chr10:104130617:+	GBF1	circular_RNA|multiple_exon	364	0	0	1
chr10:104119941:+|chr10:104136885:+	GBF1	circular_RNA|multiple_exon	404	0	0	1
chr10:104120779:+|chr10:104121669:+	GBF1	circular_RNA|multiple_exon	292	2	0	1
chr10:104120779:+|chr10:104123555:+	GBF1	circular_RNA|multiple_exon	186	0	0	1
chr10:104122232:+|chr10:104123555:+	GBF1	circular_RNA|multiple_exon	277	1	0	2
chr10:104122232:+|chr10:104125356:+	GBF1	circular_RNA|multiple_exon	391	6	0	9
chr10:104122232:+|chr10:104130617:+	GBF1	circular_RNA|multiple_exon	342	1	0	1
chr10:104122232:+|chr10:104136885:+	GBF1	circular_RNA|multiple_exon	382	0	0	2
chr10:104122299:+|chr10:104125312:+	NA	unannotated|NA	0	1	0	1
chr10:104123013:+|chr10:104128211:+	GBF1	circular_RNA|multiple_exon	376	1	0	0
chr10:104123013:+|chr10:104130617:+	GBF1	circular_RNA|multiple_exon	293	4	0	1
chr10:104123467:+|chr10:104130617:+	GBF1	circular_RNA|multiple_exon	241	0	0	1
chr10:104125154:+|chr10:104130617:+	GBF1	circular_RNA|multiple_exon	355	0	0	2
chr10:104125254:+|chr10:104135181:+	NA	unannotated|NA	0	0	0	4
chr10:104128496:+|chr10:104130617:+	GBF1	circular_RNA|multiple_exon	246	0	3	0
chr10:104128968:+|chr10:104129741:+	GBF1	circular_RNA|multiple_exon	299	0	0	3
chr10:104135116:+|chr10:104136897:+	GBF1	circular_RNA|multiple_exon	430	1	1	2
chr10:104136029:+|chr10:104136885:+	GBF1	circular_RNA|multiple_exon	353	0	2	2
chr10:104136029:+|chr10:104136897:+	GBF1	circular_RNA|multiple_exon	365	1	0	2
chr10:104136692:+|chr10:104139711:+	GBF1	circular_RNA|multiple_exon	294	0	0	1
chr10:104154542:+|chr10:104154846:+	NA	unannotated|NA	0	1	0	0
chr10:104156073:+|chr10:104157842:+	NA	unannotated|NA	0	0	0	1
chr10:104156482:+|chr10:104157842:+	NFKB2	circular_RNA|multiple_exon	202	1	0	0
chr10:104156661:+|chr10:104157165:+	NFKB2	circular_RNA|multiple_exon	257	0	0	3
chr10:104158496:+|chr10:104159475:+	NFKB2	circular_RNA|multiple_exon	266	0	0	1
chr10:104158496:+|chr10:104161916:+	NFKB2	circular_RNA|multiple_exon	236	0	0	1
chr10:104158496:+|chr10:104162124:+	NA	unannotated|NA	0	0	0	1
chr10:104160963:+|chr10:104162170:+	NA	unannotated|NA	0	0	2	0
chr10:104176878:-|chr10:104171464:-	PSD	circular_RNA|multiple_exon	848	0	0	1
chr10:1041869:+|chr10:1053068:+	GTPBP4	circular_RNA|multiple_exon	213	2	3	6
chr10:1041869:+|chr10:1060252:+	GTPBP4	circular_RNA|multiple_exon	168	0	0	3
chr10:1042046:+|chr10:1045035:+	GTPBP4	circular_RNA|multiple_exon	228	0	0	2
chr10:1042046:+|chr10:1063147:+	NA	unannotated|NA	0	0	2	0
chr10:1042046:+|chr10:1068723:+	GTPBP4:IDI2-AS1	trans_splicing|multiple_exon	282	0	0	1
chr10:104225739:+|chr10:104233498:+	MFSD13A	circular_RNA|multiple_exon	276	0	0	2
chr10:104228510:+|chr10:104232707:+	NA	unannotated|NA	0	0	0	2
chr10:104245490:-|chr10:104243917:-	ACTR1A	circular_RNA|multiple_exon	340	4	3	0
chr10:104248819:-|chr10:104248060:-	NA	unannotated|NA	0	0	1	0
chr10:104248895:-|chr10:104243917:-	ACTR1A	circular_RNA|multiple_exon	291	1	0	0
chr10:104250370:-|chr10:104247907:-	ACTR1A	circular_RNA|multiple_exon	189	2	0	5
chr10:104309727:+|chr10:104359301:+	SUFU	circular_RNA|multiple_exon	247	0	0	1
chr10:1043148:+|chr10:1053068:+	GTPBP4	circular_RNA|multiple_exon	210	0	2	0
chr10:1043148:+|chr10:1063147:+	NA	unannotated|NA	0	0	0	4
chr10:104352339:+|chr10:104353822:+	SUFU	circular_RNA|multiple_exon	214	0	0	3
chr10:104352339:+|chr10:104353924:+	NA	unannotated|NA	0	0	0	1
chr10:104352339:+|chr10:104357050:+	SUFU	circular_RNA|multiple_exon	295	4	0	8
chr10:104352339:+|chr10:104359301:+	SUFU	circular_RNA|multiple_exon	253	17	28	16
chr10:104352339:+|chr10:104375159:+	SUFU	circular_RNA|multiple_exon	276	0	0	2
chr10:104352339:+|chr10:104377185:+	SUFU	circular_RNA|multiple_exon	280	1	0	1
chr10:104357051:+|chr10:104359174:+	NA	unannotated|NA	0	2	0	0
chr10:104358097:+|chr10:104387000:+	NA	unannotated|NA	0	5	0	0
chr10:104359190:+|chr10:104387000:+	SUFU	circular_RNA|multiple_exon	179	0	0	1
chr10:104391309:+|chr10:104392491:+	NA	unannotated|NA	0	0	0	2
chr10:104414410:+|chr10:104416142:+	TRIM8	circular_RNA|multiple_exon	210	8	2	8
chr10:104414455:+|chr10:104415070:+	NA	unannotated|NA	0	3	0	0
chr10:104465246:-|chr10:104445573:-	ARL3	circular_RNA|multiple_exon	328	2	4	15
chr10:104476371:+|chr10:104495666:+	SFXN2	circular_RNA|multiple_exon	144	0	1	0
chr10:104477460:+|chr10:104489565:+	NA	unannotated|NA	0	0	0	1
chr10:104486369:+|chr10:104486914:+	SFXN2	circular_RNA|multiple_exon	355	0	0	1
chr10:104486369:+|chr10:104489565:+	SFXN2	circular_RNA|multiple_exon	270	1	1	3
chr10:104486369:+|chr10:104497473:+	NA	unannotated|NA	0	1	0	0
chr10:104486377:+|chr10:104491938:+	NA	unannotated|NA	0	0	0	3
chr10:104491480:+|chr10:104493360:+	SFXN2	circular_RNA|multiple_exon	109	0	0	1
chr10:104491480:+|chr10:104495666:+	SFXN2	circular_RNA|multiple_exon	107	2	0	0
chr10:104491480:+|chr10:104500750:+	NA	unannotated|NA	0	2	0	0
chr10:1044943:+|chr10:1051847:+	GTPBP4	circular_RNA|multiple_exon	181	1	1	3
chr10:1044943:+|chr10:1053068:+	GTPBP4	circular_RNA|multiple_exon	202	1	3	7
chr10:1044943:+|chr10:1055520:+	GTPBP4	circular_RNA|multiple_exon	143	1	0	1
chr10:1044943:+|chr10:1060252:+	GTPBP4	circular_RNA|multiple_exon	157	0	0	1
chr10:104557750:+|chr10:104569811:+	WBP1L	circular_RNA|multiple_exon	263	0	0	1
chr10:104632205:+|chr10:104650435:+	AS3MT	circular_RNA|multiple_exon	284	0	2	0
chr10:1046617:+|chr10:1051847:+	GTPBP4	circular_RNA|multiple_exon	280	0	1	1
chr10:1046617:+|chr10:1053068:+	GTPBP4	circular_RNA|multiple_exon	301	7	7	7
chr10:104787122:+|chr10:104809607:+	NA	unannotated|NA	0	1	0	0
chr10:104787122:+|chr10:104816721:+	NA	unannotated|NA	0	1	0	0
chr10:104809464:+|chr10:104816721:+	CNNM2	circular_RNA|multiple_exon	312	12	10	10
chr10:104814086:+|chr10:104816721:+	CNNM2	circular_RNA|multiple_exon	306	0	0	3
chr10:104853003:-|chr10:104850701:-	NA	unannotated|NA	0	0	3	0
chr10:104854212:-|chr10:104850368:-	NT5C2	circular_RNA|multiple_exon	283	1	1	0
chr10:104854212:-|chr10:104851321:-	NT5C2	circular_RNA|multiple_exon	158	9	8	2
chr10:104854212:-|chr10:104853729:-	NT5C2	circular_RNA|multiple_exon	173	1	4	0
chr10:104855737:-|chr10:104851321:-	NT5C2	circular_RNA|multiple_exon	92	2	5	1
chr10:104859776:-|chr10:104849316:-	NA	unannotated|NA	0	0	0	1
chr10:104861083:-|chr10:104850693:-	NT5C2	circular_RNA|multiple_exon	151	0	0	1
chr10:104866463:-|chr10:104859683:-	NT5C2	circular_RNA|multiple_exon	210	0	0	5
chr10:104873147:-|chr10:104860802:-	NA	unannotated|NA	0	0	0	1
chr10:104899236:-|chr10:104896006:-	NT5C2	circular_RNA|multiple_exon	196	0	1	1
chr10:104917825:-|chr10:104865115:-	NA	unannotated|NA	0	0	0	1
chr10:104934685:-|chr10:104849316:-	NA	unannotated|NA	0	0	1	0
chr10:104934739:-|chr10:104860802:-	NT5C2	circular_RNA|multiple_exon	181	0	1	0
chr10:104934739:-|chr10:104860992:-	NT5C2	circular_RNA|multiple_exon	215	0	0	6
chr10:104934739:-|chr10:104865115:-	NT5C2	circular_RNA|multiple_exon	147	0	0	1
chr10:104934739:-|chr10:104865463:-	NT5C2	circular_RNA|multiple_exon	219	0	1	0
chr10:104934739:-|chr10:104896006:-	NT5C2	circular_RNA|multiple_exon	247	0	5	3
chr10:104934739:-|chr10:104899163:-	NT5C2	circular_RNA|multiple_exon	197	0	3	5
chr10:104941085:-|chr10:104899163:-	NT5C2	circular_RNA|multiple_exon	216	5	7	5
chr10:104941085:-|chr10:104917705:-	NA	unannotated|NA	0	0	3	1
chr10:104941085:-|chr10:104934615:-	NT5C2	circular_RNA|multiple_exon	267	1	2	0
chr10:104941089:-|chr10:104899163:-	NA	unannotated|NA	0	0	1	2
chr10:104945530:-|chr10:104934615:-	NA	unannotated|NA	0	0	0	1
chr10:105006075:+|chr10:105006258:+	NA	unannotated|NA	0	0	1	0
chr10:105049004:+|chr10:105049915:+	NA	unannotated|NA	0	1	0	0
chr10:105093709:-|chr1:220269570:+	NA	unannotated|NA	0	0	0	1
chr10:105108701:-|chr10:105063584:-	NA	unannotated|NA	0	1	0	0
chr10:105108756:-|chr10:105099259:-	NA	unannotated|NA	0	0	0	1
chr10:105108756:-|chr10:105104781:-	PCGF6	circular_RNA|multiple_exon	207	1	0	1
chr10:105108756:-|chr10:105106995:-	PCGF6	circular_RNA|multiple_exon	158	23	13	22
chr10:105133115:+|chr10:105139776:+	TAF5	circular_RNA|multiple_exon	372	0	2	3
chr10:105133115:+|chr10:105141598:+	TAF5	circular_RNA|multiple_exon	357	1	0	0
chr10:105133115:+|chr10:105143124:+	TAF5	circular_RNA|multiple_exon	366	0	1	0
chr10:105133115:+|chr10:105145247:+	TAF5	circular_RNA|multiple_exon	401	0	0	1
chr10:105141478:+|chr10:105143124:+	TAF5	circular_RNA|multiple_exon	249	0	2	0
chr10:105141478:+|chr10:105145247:+	TAF5	circular_RNA|multiple_exon	284	2	0	0
chr10:105158173:+|chr10:105166547:+	PDCD11	circular_RNA|multiple_exon	293	0	2	1
chr10:105158173:+|chr10:105187148:+	PDCD11	circular_RNA|multiple_exon	174	0	1	0
chr10:105160529:+|chr10:105194732:+	NA	unannotated|NA	0	0	0	1
chr10:105162875:+|chr10:105164940:+	PDCD11	circular_RNA|multiple_exon	328	3	0	0
chr10:105162875:+|chr10:105166547:+	PDCD11	circular_RNA|multiple_exon	348	3	0	1
chr10:105165742:+|chr10:105166547:+	PDCD11	circular_RNA|multiple_exon	304	3	2	3
chr10:105165742:+|chr10:105169563:+	PDCD11	circular_RNA|multiple_exon	230	0	1	2
chr10:105166519:+|chr10:105178391:+	NA	unannotated|NA	0	1	0	0
chr10:1051758:+|chr10:1053068:+	GTPBP4	circular_RNA|multiple_exon	199	1	0	1
chr10:1051758:+|chr10:1055520:+	GTPBP4	circular_RNA|multiple_exon	140	0	1	1
chr10:105177549:+|chr10:105185282:+	PDCD11	circular_RNA|multiple_exon	681	0	0	2
chr10:105177549:+|chr10:105198565:+	PDCD11	circular_RNA|multiple_exon	262	4	0	7
chr10:105182745:+|chr10:105187148:+	PDCD11	circular_RNA|multiple_exon	211	0	0	1
chr10:105182745:+|chr10:105191991:+	PDCD11	circular_RNA|multiple_exon	254	1	0	0
chr10:105182745:+|chr10:105194732:+	PDCD11	circular_RNA|multiple_exon	326	0	0	1
chr10:105184741:+|chr10:105187148:+	PDCD11	circular_RNA|multiple_exon	603	3	0	1
chr10:105187086:+|chr10:105198565:+	PDCD11	circular_RNA|multiple_exon	184	0	0	2
chr10:105187086:+|chr10:105200607:+	PDCD11	circular_RNA|multiple_exon	178	0	1	0
chr10:105191886:+|chr10:105197828:+	PDCD11	circular_RNA|multiple_exon	161	0	0	1
chr10:105191886:+|chr10:105198565:+	PDCD11	circular_RNA|multiple_exon	227	0	1	0
chr10:105193705:+|chr10:105194732:+	PDCD11	circular_RNA|multiple_exon	266	0	0	1
chr10:105193705:+|chr10:105197828:+	PDCD11	circular_RNA|multiple_exon	145	0	0	2
chr10:105197772:+|chr10:105198565:+	PDCD11	circular_RNA|multiple_exon	178	24	51	52
chr10:105199503:+|chr10:105200607:+	PDCD11	circular_RNA|multiple_exon	238	25	22	30
chr10:105200491:+|chr10:105201732:+	PDCD11	circular_RNA|multiple_exon	265	0	1	0
chr10:105205506:+|chr10:105205937:+	NA	unannotated|NA	0	0	3	0
chr10:105361215:-|chr10:105360977:-	NA	unannotated|NA	0	0	1	0
chr10:105362770:-|chr10:105361811:-	NA	unannotated|NA	0	1	0	0
chr10:105372947:-|chr10:105371338:-	SH3PXD2A	circular_RNA|multiple_exon	386	2	0	1
chr10:105377071:-|chr10:105361514:-	NA	unannotated|NA	0	1	0	0
chr10:105377071:-|chr10:105365555:-	SH3PXD2A	circular_RNA|multiple_exon	236	1	4	1
chr10:105377071:-|chr10:105371338:-	SH3PXD2A	circular_RNA|multiple_exon	166	9	6	4
chr10:105386959:-|chr10:105371338:-	SH3PXD2A	circular_RNA|multiple_exon	162	5	9	4
chr10:105420872:-|chr10:105361514:-	NA	unannotated|NA	0	0	0	2
chr10:105420872:-|chr10:105365555:-	SH3PXD2A	circular_RNA|multiple_exon	250	3	2	8
chr10:105420872:-|chr10:105371338:-	SH3PXD2A	circular_RNA|multiple_exon	180	94	129	129
chr10:105420872:-|chr10:105386891:-	NA	unannotated|NA	0	0	2	0
chr10:105420872:-|chr10:105420530:-	NA	unannotated|NA	0	1	0	0
chr10:105420872:-|chr10:120928004:-	NA	unannotated|NA	0	1	0	0
chr10:105420872:-|chr19:58324662:-	SH3PXD2A:ZNF552	trans_splicing|multiple_exon	257	0	2	0
chr10:105452814:-|chr10:105371338:-	SH3PXD2A	circular_RNA|multiple_exon	77	1	0	2
chr10:105513075:+|chr9:131092474:+	NA	unannotated|NA	0	0	1	0
chr10:105677414:-|chr10:105642403:-	NA	unannotated|NA	0	0	1	3
chr10:105677414:-|chr10:105648830:-	STN1	circular_RNA|multiple_exon	266	0	0	1
chr10:105677414:-|chr10:105651888:-	STN1	circular_RNA|multiple_exon	316	0	1	0
chr10:105727468:+|chr10:105761330:+	NA	unannotated|NA	0	0	0	1
chr10:105727468:+|chr10:105765793:+	NA	unannotated|NA	0	0	1	1
chr10:105727468:+|chr10:105768114:+	NA	unannotated|NA	0	3	0	1
chr10:105727528:+|chr10:105752891:+	NA	unannotated|NA	0	0	1	1
chr10:105750433:+|chr10:105752891:+	SLK	circular_RNA|multiple_exon	313	1	1	7
chr10:105752742:+|chr10:105758729:+	SLK	circular_RNA|multiple_exon	221	1	0	0
chr10:105765319:+|chr10:105768114:+	SLK	circular_RNA|multiple_exon	309	1	0	0
chr10:105765670:+|chr10:105778047:+	SLK	circular_RNA|multiple_exon	252	0	0	4
chr10:105767935:+|chr10:105778047:+	SLK	circular_RNA|multiple_exon	308	1	0	0
chr10:105767935:+|chr10:105778666:+	SLK	circular_RNA|multiple_exon	303	6	7	15
chr10:105767935:+|chr10:105781491:+	SLK	circular_RNA|multiple_exon	292	1	0	0
chr10:105777918:+|chr10:105781491:+	SLK	circular_RNA|multiple_exon	242	2	0	0
chr10:105779492:+|chr10:105781491:+	SLK	circular_RNA|multiple_exon	301	0	2	1
chr10:1058433:+|chr10:1061836:+	NA	unannotated|NA	0	0	0	1
chr10:106019334:+|chr10:106022835:+	GSTO1	circular_RNA|multiple_exon	320	1	0	4
chr10:106075822:-|chr10:106068374:-	NA	unannotated|NA	0	0	1	0
chr10:106075822:-|chr10:112679417:+	NA	unannotated|NA	0	1	0	0
chr10:106105314:+|chr10:106130812:+	NA	unannotated|NA	0	0	1	0
chr10:106118099:+|chr10:106125766:+	CFAP58	circular_RNA|multiple_exon	475	1	0	0
chr10:106118099:+|chr10:106153233:+	CFAP58	circular_RNA|multiple_exon	427	0	1	0
chr10:1068503:+|chr10:1081916:+	NA	unannotated|NA	0	1	0	1
chr10:1068503:+|chr10:1082833:+	NA	unannotated|NA	0	1	0	0
chr10:107780942:-|chr10:107780563:-	NA	unannotated|NA	0	5	0	22
chr10:107780983:-|chr10:107780563:-	NA	unannotated|NA	0	0	0	1
chr10:107782417:-|chr10:107770349:-	NA	unannotated|NA	0	0	2	0
chr10:107782417:-|chr10:107780563:-	NA	unannotated|NA	0	2	3	4
chr10:107782417:-|chr3:45677745:+	NA	unannotated|NA	0	0	1	1
chr10:107783808:-|chr10:107780563:-	NA	unannotated|NA	0	0	0	2
chr10:107784612:-|chr10:107784242:-	NA	unannotated|NA	0	0	0	1
chr10:107808660:-|chr10:107798931:-	NA	unannotated|NA	0	1	0	0
chr10:107812250:-|chr10:107807057:-	NA	unannotated|NA	0	0	1	0
chr10:107832002:-|chr3:45677745:+	NA	unannotated|NA	0	0	0	2
chr10:107958666:+|chr10:114428757:+	NA	unannotated|NA	0	0	0	1
chr10:1090041:-|chr10:1087349:-	NA	unannotated|NA	0	0	0	1
chr10:1102288:+|chr10:1118233:+	NA	unannotated|NA	0	3	4	6
chr10:1102288:+|chr10:1126416:+	NA	unannotated|NA	0	1	5	0
chr10:11071927:+|chr10:11308640:+	NA	unannotated|NA	0	0	5	0
chr10:111635357:-|chr10:111628372:-	XPNPEP1	circular_RNA|multiple_exon	169	0	1	0
chr10:111639996:-|chr10:111631550:-	XPNPEP1	circular_RNA|multiple_exon	119	0	0	1
chr10:111674857:-|chr10:111648261:-	XPNPEP1	circular_RNA|multiple_exon	180	0	0	1
chr10:111674857:-|chr10:111651480:-	XPNPEP1	circular_RNA|multiple_exon	192	7	4	2
chr10:111674857:-|chr10:111667449:-	XPNPEP1	circular_RNA|multiple_exon	212	6	0	2
chr10:111687461:+|chr10:111687904:+	NA	unannotated|NA	0	0	3	0
chr10:1117079:+|chr10:1118233:+	NA	unannotated|NA	0	0	0	1
chr10:1118056:+|chr10:1123943:+	WDR37	circular_RNA|multiple_exon	273	0	2	2
chr10:1118056:+|chr10:1126046:+	WDR37	circular_RNA|multiple_exon	272	0	0	2
chr10:1118056:+|chr10:1126416:+	WDR37	circular_RNA|multiple_exon	241	89	73	121
chr10:1118056:+|chr10:1132297:+	WDR37	circular_RNA|multiple_exon	248	7	20	17
chr10:1118056:+|chr10:1139436:+	WDR37	circular_RNA|multiple_exon	221	3	0	0
chr10:1118056:+|chr10:1142186:+	WDR37	circular_RNA|multiple_exon	253	53	45	66
chr10:1118056:+|chr10:1149776:+	WDR37	circular_RNA|multiple_exon	411	0	0	1
chr10:1118056:+|chr10:1151207:+	WDR37	circular_RNA|multiple_exon	318	12	6	7
chr10:1118056:+|chr10:1170292:+	WDR37	circular_RNA|multiple_exon	311	0	0	3
chr10:111987947:+|chr10:112039843:+	MXI1	circular_RNA|multiple_exon	303	5	0	1
chr10:11200076:+|chr10:11317083:+	NA	unannotated|NA	0	0	0	1
chr10:112057486:-|chr10:112053837:-	NA	unannotated|NA	0	0	2	0
chr10:11205836:+|chr10:11207645:+	NA	unannotated|NA	0	1	0	2
chr10:11205836:+|chr10:11259470:+	NA	unannotated|NA	0	1	0	0
chr10:112063345:-|chr10:112054986:-	SMNDC1	circular_RNA|multiple_exon	272	0	0	1
chr10:112064633:-|chr10:112054986:-	NA	unannotated|NA	0	1	1	0
chr10:11207449:+|chr10:11207645:+	CELF2	circular_RNA|single_exon	196	0	0	1
chr10:11207449:+|chr10:11259470:+	CELF2	circular_RNA|multiple_exon	278	0	3	1
chr10:11207449:+|chr10:11291164:+	CELF2	circular_RNA|multiple_exon	244	1	0	0
chr10:11207449:+|chr10:11299835:+	CELF2	circular_RNA|multiple_exon	330	0	0	2
chr10:11207449:+|chr10:11308640:+	CELF2	circular_RNA|multiple_exon	275	1	0	0
chr10:11207449:+|chr10:11317083:+	CELF2	circular_RNA|multiple_exon	259	0	0	1
chr10:11207449:+|chr10:11330515:+	CELF2	circular_RNA|multiple_exon	330	3	2	4
chr10:11207449:+|chr10:11371060:+	CELF2	circular_RNA|multiple_exon	367	0	0	1
chr10:112154732:-|chr19:54025094:+	NA	unannotated|NA	0	0	2	0
chr10:112206922:-|chr10:112188694:-	NA	unannotated|NA	0	0	0	3
chr10:112262206:+|chr10:112262874:+	NA	unannotated|NA	0	0	2	0
chr10:112262479:+|chr10:112266912:+	DUSP5	circular_RNA|multiple_exon	367	0	0	9
chr10:1122636:+|chr10:1123943:+	NA	unannotated|NA	0	0	0	1
chr10:112266693:+|chr10:112266912:+	DUSP5	circular_RNA|single_exon	219	0	1	0
chr10:112327590:+|chr10:112328695:+	NA	unannotated|NA	0	1	0	0
chr10:112340662:+|chr10:112343346:+	NA	unannotated|NA	0	1	0	0
chr10:112342320:+|chr10:112343720:+	SMC3	circular_RNA|multiple_exon	201	1	0	0
chr10:112349363:+|chr10:112350890:+	SMC3	circular_RNA|multiple_exon	244	0	2	1
chr10:112349363:+|chr10:112352981:+	SMC3	circular_RNA|multiple_exon	253	8	1	3
chr10:112349363:+|chr10:112358048:+	SMC3	circular_RNA|multiple_exon	254	1	0	0
chr10:112352831:+|chr10:112358048:+	SMC3	circular_RNA|multiple_exon	301	6	10	15
chr10:112356156:+|chr10:112358048:+	SMC3	circular_RNA|multiple_exon	303	100	76	147
chr10:112356156:+|chr10:112362760:+	SMC3	circular_RNA|multiple_exon	329	0	0	2
chr10:112359412:+|chr10:112363048:+	SMC3	circular_RNA|multiple_exon	264	0	0	3
chr10:1123834:+|chr10:1132297:+	NA	unannotated|NA	0	0	0	1
chr10:1123847:+|chr10:1132297:+	WDR37	circular_RNA|multiple_exon	167	1	1	1
chr10:1123847:+|chr10:1142186:+	WDR37	circular_RNA|multiple_exon	172	2	4	9
chr10:1123847:+|chr10:1151207:+	WDR37	circular_RNA|multiple_exon	237	0	5	2
chr10:1123847:+|chr10:1170964:+	WDR37	circular_RNA|multiple_exon	210	2	0	1
chr10:112540559:+|chr10:112544647:+	RBM20	circular_RNA|multiple_exon	1180	0	1	2
chr10:112540559:+|chr10:112559676:+	RBM20	circular_RNA|multiple_exon	1214	0	5	1
chr10:112543124:+|chr10:112559676:+	RBM20	circular_RNA|multiple_exon	192	0	1	0
chr10:1125496:+|chr10:1126416:+	NA	unannotated|NA	0	0	2	6
chr10:1125657:+|chr10:1170964:+	NA	unannotated|NA	0	1	0	0
chr10:1125951:+|chr10:1126416:+	WDR37	circular_RNA|multiple_exon	159	0	0	1
chr10:1125951:+|chr10:1132297:+	WDR37	circular_RNA|multiple_exon	166	4	0	5
chr10:1125951:+|chr10:1139436:+	WDR37	circular_RNA|multiple_exon	139	1	0	0
chr10:1125951:+|chr10:1142186:+	WDR37	circular_RNA|multiple_exon	171	1	1	4
chr10:1125951:+|chr10:1151207:+	WDR37	circular_RNA|multiple_exon	236	0	0	2
chr10:1125951:+|chr10:1170964:+	WDR37	circular_RNA|multiple_exon	209	0	2	0
chr10:112635473:+|chr10:112645124:+	NA	unannotated|NA	0	0	0	2
chr10:112635473:+|chr10:112647644:+	NA	unannotated|NA	0	0	0	3
chr10:112635473:+|chr10:112657896:+	NA	unannotated|NA	0	0	1	0
chr10:112635473:+|chr10:112658101:+	NA	unannotated|NA	0	3	0	0
chr10:112635473:+|chr2:44970835:+	NA	unannotated|NA	0	0	1	0
chr10:112635724:+|chr10:112641293:+	PDCD4	circular_RNA|multiple_exon	364	6	1	6
chr10:112635724:+|chr10:112642855:+	PDCD4	circular_RNA|multiple_exon	198	2	5	6
chr10:112635724:+|chr10:112650428:+	PDCD4	circular_RNA|multiple_exon	218	1	5	3
chr10:112640991:+|chr10:112642855:+	PDCD4	circular_RNA|multiple_exon	396	2	2	1
chr10:112640991:+|chr10:112647644:+	PDCD4	circular_RNA|multiple_exon	523	4	1	3
chr10:112640991:+|chr10:112650428:+	PDCD4	circular_RNA|multiple_exon	416	7	3	3
chr10:112641033:+|chr10:112650428:+	PDCD4	circular_RNA|multiple_exon	374	1	2	1
chr10:112641033:+|chr10:112657896:+	NA	unannotated|NA	0	1	0	0
chr10:112645011:+|chr10:112650428:+	PDCD4	circular_RNA|multiple_exon	227	10	20	19
chr10:112645011:+|chr10:112655845:+	PDCD4	circular_RNA|multiple_exon	252	0	0	4
chr10:112645011:+|chr10:112658101:+	NA	unannotated|NA	0	1	0	0
chr10:112653849:+|chr10:112657896:+	NA	unannotated|NA	0	2	2	1
chr10:112658234:+|chr10:112658695:+	NA	unannotated|NA	0	0	0	2
chr10:112691959:+|chr10:112692220:+	NA	unannotated|NA	0	0	5	0
chr10:112704001:+|chr10:112745523:+	NA	unannotated|NA	0	0	0	1
chr10:112711366:+|chr10:112724819:+	SHOC2	circular_RNA|multiple_exon	1120	3	5	5
chr10:112711366:+|chr10:112745523:+	SHOC2	circular_RNA|multiple_exon	321	0	1	0
chr10:112723883:+|chr10:112724819:+	SHOC2	circular_RNA|single_exon	936	2	8	13
chr10:112723883:+|chr10:112727036:+	NA	unannotated|NA	0	5	6	3
chr10:112723883:+|chr10:112745523:+	SHOC2	circular_RNA|multiple_exon	1073	80	59	132
chr10:112723883:+|chr10:112764552:+	SHOC2	circular_RNA|multiple_exon	1124	1	0	2
chr10:112723883:+|chr8:56656038:-	NA	unannotated|NA	0	0	0	1
chr10:112724145:+|chr10:112772326:+	NA	unannotated|NA	0	1	0	0
chr10:112743765:+|chr10:112769143:+	NA	unannotated|NA	0	0	0	1
chr10:112745386:+|chr10:112760303:+	SHOC2	circular_RNA|multiple_exon	267	0	2	0
chr10:112745386:+|chr10:112767411:+	SHOC2	circular_RNA|multiple_exon	259	0	2	0
chr10:112760173:+|chr10:112764552:+	SHOC2	circular_RNA|multiple_exon	318	1	0	0
chr10:112764364:+|chr10:112767411:+	SHOC2	circular_RNA|multiple_exon	310	0	0	2
chr10:112764364:+|chr10:112769588:+	SHOC2	circular_RNA|multiple_exon	305	1	0	0
chr10:112776980:+|chr10:112786658:+	NA	unannotated|NA	0	0	3	5
chr10:11291116:+|chr10:11312787:+	CELF2	circular_RNA|multiple_exon	206	1	6	5
chr10:11291116:+|chr10:11317083:+	CELF2	circular_RNA|multiple_exon	111	1	3	2
chr10:11291116:+|chr10:11330515:+	CELF2	circular_RNA|multiple_exon	182	2	2	10
chr10:11299701:+|chr10:11317083:+	CELF2	circular_RNA|multiple_exon	197	0	0	1
chr10:11299701:+|chr10:11330515:+	CELF2	circular_RNA|multiple_exon	268	2	1	0
chr10:1130343:+|chr10:1142186:+	WDR37	circular_RNA|multiple_exon	211	56	125	147
chr10:1130343:+|chr10:1151181:+	NA	unannotated|NA	0	1	0	2
chr10:1130343:+|chr10:1151207:+	WDR37	circular_RNA|multiple_exon	276	40	61	83
chr10:1130343:+|chr10:1170292:+	WDR37	circular_RNA|multiple_exon	269	0	0	1
chr10:1130343:+|chr10:1170964:+	WDR37	circular_RNA|multiple_exon	249	0	0	2
chr10:1130343:+|chr18:13042333:+	WDR37:CEP192	trans_splicing|multiple_exon	265	1	0	0
chr10:11308561:+|chr10:11312787:+	CELF2	circular_RNA|multiple_exon	237	3	0	0
chr10:11308561:+|chr10:11330515:+	CELF2	circular_RNA|multiple_exon	213	1	3	3
chr10:11312629:+|chr10:11330515:+	CELF2	circular_RNA|multiple_exon	292	3	7	13
chr10:11317020:+|chr10:11363349:+	CELF2	circular_RNA|multiple_exon	260	0	2	0
chr10:11330381:+|chr10:11371060:+	CELF2	circular_RNA|multiple_exon	305	1	0	0
chr10:11356102:+|chr10:11363349:+	CELF2	circular_RNA|multiple_exon	316	0	1	0
chr10:11356102:+|chr10:11367942:+	CELF2	circular_RNA|multiple_exon	262	0	4	0
chr10:113801107:-|chr10:113795815:-	NA	unannotated|NA	0	0	1	0
chr10:113852077:-|chr10:113261335:-	NA	unannotated|NA	0	0	0	2
chr10:113924314:-|chr10:113917007:-	NA	unannotated|NA	0	0	0	1
chr10:113924368:-|chr10:113915622:-	GPAM	circular_RNA|multiple_exon	274	0	0	1
chr10:113924368:-|chr10:113918067:-	NA	unannotated|NA	0	0	1	0
chr10:113924368:-|chr10:113919669:-	GPAM	circular_RNA|multiple_exon	227	1	0	0
chr10:113926273:-|chr10:113915622:-	GPAM	circular_RNA|multiple_exon	302	0	2	2
chr10:1139392:+|chr10:1151207:+	WDR37	circular_RNA|multiple_exon	185	6	4	5
chr10:113941571:-|chr10:113931940:-	GPAM	circular_RNA|multiple_exon	266	0	1	0
chr10:114203364:-|chr10:114198094:-	ZDHHC6	circular_RNA|multiple_exon	144	1	0	0
chr10:114205408:-|chr10:114204928:-	ZDHHC6	circular_RNA|single_exon	480	1	0	0
chr10:114208958:+|chr10:114210084:+	NA	unannotated|NA	0	0	0	1
chr10:114220283:+|chr10:114298089:+	VTI1A	circular_RNA|multiple_exon	142	0	0	2
chr10:114220283:+|chr10:114338727:+	NA	unannotated|NA	0	0	1	0
chr10:114286846:+|chr10:114298089:+	VTI1A	circular_RNA|multiple_exon	161	20	20	40
chr10:114286846:+|chr10:114340930:+	NA	unannotated|NA	0	1	3	0
chr10:114286846:+|chr10:114344285:+	NA	unannotated|NA	0	0	0	1
chr10:114286846:+|chr10:114428757:+	VTI1A	circular_RNA|multiple_exon	138	4	5	15
chr10:114286846:+|chr10:114428768:+	VTI1A	circular_RNA|multiple_exon	149	4	1	0
chr10:114338645:+|chr10:114340930:+	NA	unannotated|NA	0	1	0	4
chr10:114338645:+|chr10:114342632:+	NA	unannotated|NA	0	1	0	0
chr10:114338645:+|chr10:114428757:+	NA	unannotated|NA	0	0	0	1
chr10:114389992:+|chr10:114428757:+	NA	unannotated|NA	0	0	3	0
chr10:114389992:+|chr10:114428768:+	NA	unannotated|NA	0	0	3	0
chr10:114389992:+|chr10:114488936:+	NA	unannotated|NA	0	1	0	0
chr10:114577008:+|chr10:114577409:+	NA	unannotated|NA	0	0	0	1
chr10:114710583:+|chr10:114799885:+	NA	unannotated|NA	0	2	2	1
chr10:114711242:+|chr10:114919751:+	TCF7L2	circular_RNA|multiple_exon	196	1	0	0
chr10:114724315:+|chr10:114849299:+	TCF7L2	circular_RNA|multiple_exon	208	0	0	2
chr10:114789000:+|chr10:114799885:+	NA	unannotated|NA	0	1	0	0
chr10:114799784:+|chr10:114845992:+	NA	unannotated|NA	0	0	1	0
chr10:114799784:+|chr10:114849299:+	TCF7L2	circular_RNA|multiple_exon	241	0	1	1
chr10:114811979:+|chr10:114812426:+	NA	unannotated|NA	0	0	0	1
chr10:114845806:+|chr10:114849299:+	NA	unannotated|NA	0	2	0	2
chr10:11487218:-|chr10:11479048:-	NA	unannotated|NA	0	2	3	4
chr10:114903682:+|chr10:122536245:-	NA	unannotated|NA	0	0	2	0
chr10:1149539:+|chr10:1151181:+	NA	unannotated|NA	0	0	2	0
chr10:1149539:+|chr10:1151207:+	NA	unannotated|NA	0	37	45	63
chr10:1149539:+|chr10:1170964:+	NA	unannotated|NA	0	0	1	4
chr10:1149542:+|chr10:1151207:+	WDR37	circular_RNA|multiple_exon	375	7	22	27
chr10:1149575:+|chr10:1151123:+	NA	unannotated|NA	0	1	0	0
chr10:115053035:+|chr10:115055711:+	NA	unannotated|NA	0	0	0	1
chr10:11527910:-|chr10:11523769:-	USP6NL	circular_RNA|multiple_exon	246	10	8	4
chr10:11531221:-|chr10:11523769:-	USP6NL	circular_RNA|multiple_exon	272	0	0	2
chr10:11535227:-|chr10:11523769:-	USP6NL	circular_RNA|multiple_exon	261	3	0	0
chr10:11543207:-|chr10:11523769:-	USP6NL	circular_RNA|multiple_exon	259	0	3	4
chr10:11543207:-|chr10:11532831:-	USP6NL	circular_RNA|multiple_exon	155	0	1	0
chr10:115480791:+|chr10:115486193:+	CASP7	circular_RNA|multiple_exon	265	0	1	5
chr10:115486064:+|chr10:115490282:+	NA	unannotated|NA	0	0	2	0
chr10:11551674:-|chr10:11523769:-	USP6NL	circular_RNA|multiple_exon	232	0	2	0
chr10:11551674:-|chr10:11531101:-	USP6NL	circular_RNA|multiple_exon	200	0	0	6
chr10:11551674:-|chr5:179153762:+	NA	unannotated|NA	0	0	0	1
chr10:11560573:-|chr10:11523769:-	USP6NL	circular_RNA|multiple_exon	191	2	3	1
chr10:11560573:-|chr10:11543100:-	USP6NL	circular_RNA|multiple_exon	146	0	1	0
chr10:115607094:-|chr10:115601123:-	NA	unannotated|NA	0	0	3	0
chr10:115610403:-|chr10:115601165:-	DCLRE1A	circular_RNA|multiple_exon	1818	0	0	1
chr10:115612934:-|chr10:115609529:-	NA	unannotated|NA	0	0	1	0
chr10:115613606:-|chr10:115612482:-	DCLRE1A	circular_RNA|single_exon	1124	0	2	0
chr10:115618287:+|chr10:115639454:+	NHLRC2	circular_RNA|multiple_exon	273	0	1	0
chr10:115636280:+|chr10:115639454:+	NHLRC2	circular_RNA|multiple_exon	576	0	0	2
chr10:115636280:+|chr10:115644139:+	NHLRC2	circular_RNA|multiple_exon	584	57	31	65
chr10:115636280:+|chr10:115664795:+	NHLRC2	circular_RNA|multiple_exon	674	1	0	1
chr10:115639333:+|chr10:115657968:+	NHLRC2	circular_RNA|multiple_exon	220	0	2	0
chr10:115639333:+|chr10:115661656:+	NHLRC2	circular_RNA|multiple_exon	352	0	2	0
chr10:115639333:+|chr10:115662352:+	NHLRC2	circular_RNA|multiple_exon	243	0	0	5
chr10:115639333:+|chr10:115664795:+	NHLRC2	circular_RNA|multiple_exon	340	1	0	0
chr10:115639333:+|chr10:115668282:+	NA	unannotated|NA	0	0	2	0
chr10:115639392:+|chr10:115664795:+	NA	unannotated|NA	0	0	0	1
chr10:115639392:+|chr10:115668282:+	NA	unannotated|NA	0	0	0	1
chr10:115644010:+|chr10:115668282:+	NA	unannotated|NA	0	0	0	1
chr10:115657869:+|chr10:115668282:+	NA	unannotated|NA	0	3	1	6
chr10:115661425:+|chr10:115664795:+	NHLRC2	circular_RNA|multiple_exon	450	1	3	0
chr10:115661425:+|chr10:115668282:+	NA	unannotated|NA	0	1	0	0
chr10:115662230:+|chr10:115668282:+	NA	unannotated|NA	0	0	2	0
chr10:115662264:+|chr10:115668282:+	NA	unannotated|NA	0	1	0	0
chr10:11569566:-|chr10:11513259:-	NA	unannotated|NA	0	0	0	2
chr10:11569566:-|chr10:11523769:-	USP6NL	circular_RNA|multiple_exon	219	8	6	10
chr10:11569566:-|chr10:11531101:-	USP6NL	circular_RNA|multiple_exon	187	1	1	1
chr10:11569566:-|chr10:11543100:-	USP6NL	circular_RNA|multiple_exon	174	1	0	2
chr10:11569566:-|chr10:11551594:-	USP6NL	circular_RNA|multiple_exon	147	1	2	0
chr10:11572093:-|chr10:11551594:-	NA	unannotated|NA	0	0	0	2
chr10:11584948:-|chr10:11567385:-	NA	unannotated|NA	0	0	0	1
chr10:115923088:-|chr10:115904256:-	CCDC186	circular_RNA|multiple_exon	811	0	0	4
chr10:115923088:-|chr10:115917313:-	CCDC186	circular_RNA|multiple_exon	818	0	0	2
chr10:115923088:-|chr10:115922396:-	CCDC186	circular_RNA|single_exon	692	2	0	0
chr10:115933024:-|chr10:115922396:-	CCDC186	circular_RNA|multiple_exon	816	0	1	0
chr10:11604484:-|chr10:11543100:-	NA	unannotated|NA	0	0	1	2
chr10:11604484:-|chr10:11551594:-	NA	unannotated|NA	0	1	1	0
chr10:116192542:-|chr10:116192236:-	NA	unannotated|NA	0	0	0	1
chr10:116233715:-|chr10:116225457:-	ABLIM1	circular_RNA|multiple_exon	206	0	0	2
chr10:116251637:-|chr10:116225457:-	ABLIM1	circular_RNA|multiple_exon	216	1	0	0
chr10:116251637:-|chr10:116247717:-	ABLIM1	circular_RNA|multiple_exon	145	8	6	3
chr10:116307535:-|chr10:116225457:-	ABLIM1	circular_RNA|multiple_exon	255	1	0	0
chr10:116307535:-|chr10:116304764:-	ABLIM1	circular_RNA|multiple_exon	219	0	0	1
chr10:11639716:-|chr10:11523769:-	USP6NL	circular_RNA|multiple_exon	238	0	3	5
chr10:11639716:-|chr10:11532831:-	USP6NL	circular_RNA|multiple_exon	134	0	2	0
chr10:11639716:-|chr10:11551594:-	USP6NL	circular_RNA|multiple_exon	166	7	1	1
chr10:11639716:-|chr10:11560534:-	USP6NL	circular_RNA|multiple_exon	125	8	4	4
chr10:11639716:-|chr10:11567385:-	USP6NL	circular_RNA|multiple_exon	168	1	0	0
chr10:11639716:-|chr10:11636630:-	NA	unannotated|NA	0	0	2	4
chr10:11643466:-|chr10:11636987:-	NA	unannotated|NA	0	0	1	0
chr10:11643979:-|chr10:11569499:-	NA	unannotated|NA	0	0	2	0
chr10:11643979:-|chr10:11636630:-	NA	unannotated|NA	0	0	0	1
chr10:11643979:-|chr10:11639630:-	NA	unannotated|NA	0	15	18	17
chr10:11650709:-|chr10:11650111:-	NA	unannotated|NA	0	0	0	3
chr10:116586859:+|chr10:116615099:+	NA	unannotated|NA	0	0	0	4
chr10:116590611:+|chr10:116596005:+	FAM160B1	circular_RNA|multiple_exon	200	14	11	11
chr10:116590611:+|chr10:116603696:+	FAM160B1	circular_RNA|multiple_exon	274	1	1	0
chr10:116590611:+|chr10:116605240:+	FAM160B1	circular_RNA|multiple_exon	192	0	0	1
chr10:116590611:+|chr10:116606992:+	FAM160B1	circular_RNA|multiple_exon	221	1	0	0
chr10:116590611:+|chr10:116608496:+	FAM160B1	circular_RNA|multiple_exon	168	13	26	28
chr10:116590611:+|chr10:116615099:+	FAM160B1	circular_RNA|multiple_exon	221	3	6	3
chr10:116590611:+|chr10:116621093:+	FAM160B1	circular_RNA|multiple_exon	181	2	0	1
chr10:116593042:+|chr10:116606092:+	NA	unannotated|NA	0	0	0	2
chr10:116595296:+|chr10:116621093:+	FAM160B1	circular_RNA|multiple_exon	207	3	8	1
chr10:116595296:+|chr10:116623438:+	NA	unannotated|NA	0	0	0	2
chr10:116602692:+|chr10:116608496:+	FAM160B1	circular_RNA|multiple_exon	383	2	0	0
chr10:116603500:+|chr10:116605848:+	FAM160B1	circular_RNA|multiple_exon	272	1	0	0
chr10:116603500:+|chr10:116608496:+	FAM160B1	circular_RNA|multiple_exon	286	19	26	33
chr10:116603500:+|chr10:116621093:+	FAM160B1	circular_RNA|multiple_exon	299	0	0	1
chr10:116605126:+|chr10:116608496:+	FAM160B1	circular_RNA|multiple_exon	204	2	0	4
chr10:116606318:+|chr10:116606992:+	FAM160B1	circular_RNA|multiple_exon	312	1	0	0
chr10:116606318:+|chr10:116620648:+	FAM160B1	circular_RNA|multiple_exon	309	0	0	2
chr10:116606318:+|chr10:116621093:+	FAM160B1	circular_RNA|multiple_exon	272	0	0	1
chr10:116606849:+|chr10:116623438:+	NA	unannotated|NA	0	0	0	1
chr10:116608406:+|chr10:116621093:+	FAM160B1	circular_RNA|multiple_exon	193	0	0	2
chr10:116698089:+|chr10:116719566:+	NA	unannotated|NA	0	1	0	0
chr10:116710853:+|chr10:116734144:+	TRUB1	circular_RNA|multiple_exon	111	8	5	9
chr10:116710853:+|chr10:116742583:+	NA	unannotated|NA	0	1	0	0
chr10:116719485:+|chr10:116734144:+	TRUB1	circular_RNA|multiple_exon	137	3	2	1
chr10:116730127:+|chr10:116734144:+	TRUB1	circular_RNA|multiple_exon	128	2	0	2
chr10:116730154:+|chr10:116756265:+	NA	unannotated|NA	0	1	0	0
chr10:116879949:+|chr10:116889297:+	ATRNL1	circular_RNA|multiple_exon	291	3	0	5
chr10:116879949:+|chr10:116931050:+	ATRNL1	circular_RNA|multiple_exon	338	1	0	1
chr10:116879949:+|chr10:116933204:+	NA	unannotated|NA	0	0	1	0
chr10:116879949:+|chr10:117061553:+	ATRNL1	circular_RNA|multiple_exon	271	0	0	1
chr10:1170158:+|chr10:1170964:+	WDR37	circular_RNA|multiple_exon	248	0	0	1
chr10:1170158:+|chr10:930385:-	NA	unannotated|NA	0	0	0	3
chr10:117059544:+|chr10:117075246:+	ATRNL1	circular_RNA|multiple_exon	431	0	0	1
chr10:11785372:+|chr10:11797607:+	NA	unannotated|NA	0	0	0	1
chr10:11785372:+|chr10:11805632:+	NA	unannotated|NA	0	1	0	0
chr10:11787491:+|chr10:11797607:+	NA	unannotated|NA	0	0	2	0
chr10:11789348:+|chr10:11791591:+	ECHDC3	circular_RNA|multiple_exon	218	0	0	1
chr10:11789348:+|chr10:11797607:+	ECHDC3	circular_RNA|multiple_exon	321	26	32	43
chr10:11789348:+|chr8:87424103:+	ECHDC3:WWP1	trans_splicing|multiple_exon	457	0	3	0
chr10:11817939:+|chr10:11827303:+	NA	unannotated|NA	0	2	0	3
chr10:11819147:+|chr10:11827303:+	NA	unannotated|NA	0	2	1	0
chr10:11826956:+|chr10:11829512:+	NA	unannotated|NA	0	0	0	1
chr10:118443473:-|chr10:118439014:-	HSPA12A	circular_RNA|multiple_exon	429	1	0	0
chr10:118458250:-|chr10:118440663:-	HSPA12A	circular_RNA|multiple_exon	208	0	0	4
chr10:118464789:-|chr10:118451862:-	HSPA12A	circular_RNA|multiple_exon	243	1	1	0
chr10:118464789:-|chr10:118458146:-	HSPA12A	circular_RNA|multiple_exon	231	0	0	4
chr10:118464789:-|chr10:118463230:-	NA	unannotated|NA	0	1	0	0
chr10:118466796:-|chr10:118451862:-	HSPA12A	circular_RNA|multiple_exon	201	5	13	6
chr10:118466796:-|chr10:118458146:-	HSPA12A	circular_RNA|multiple_exon	189	3	3	2
chr10:118486891:-|chr10:118443324:-	NA	unannotated|NA	0	0	1	0
chr10:118486891:-|chr10:118451862:-	NA	unannotated|NA	0	2	1	0
chr10:118666258:-|chr10:118661276:-	SHTN1	circular_RNA|multiple_exon	312	1	0	0
chr10:118672996:-|chr10:118661276:-	NA	unannotated|NA	0	0	0	1
chr10:118674995:-|chr10:118661276:-	SHTN1	circular_RNA|multiple_exon	301	8	6	2
chr10:118674995:-|chr10:118666138:-	SHTN1	circular_RNA|multiple_exon	229	0	2	0
chr10:118681027:-|chr10:118659352:-	NA	unannotated|NA	0	0	0	1
chr10:118681027:-|chr10:118659989:-	NA	unannotated|NA	0	0	0	1
chr10:118681027:-|chr10:118661276:-	SHTN1	circular_RNA|multiple_exon	274	10	34	11
chr10:118681027:-|chr10:118666138:-	SHTN1	circular_RNA|multiple_exon	202	0	3	2
chr10:118681027:-|chr10:118671301:-	SHTN1	circular_RNA|multiple_exon	135	0	1	0
chr10:118687402:-|chr10:118661276:-	SHTN1	circular_RNA|multiple_exon	291	0	0	1
chr10:118700123:-|chr10:118661276:-	SHTN1	circular_RNA|multiple_exon	338	0	0	1
chr10:118704529:-|chr10:118671301:-	SHTN1	circular_RNA|multiple_exon	147	1	0	0
chr10:118713721:-|chr10:118704435:-	SHTN1	circular_RNA|multiple_exon	262	0	2	0
chr10:118719741:-|chr10:118687303:-	SHTN1	circular_RNA|multiple_exon	193	0	1	0
chr10:118719741:-|chr10:118699977:-	SHTN1	circular_RNA|multiple_exon	240	0	0	2
chr10:118719741:-|chr10:118704435:-	SHTN1	circular_RNA|multiple_exon	188	0	4	1
chr10:118719741:-|chr10:118711420:-	SHTN1	circular_RNA|multiple_exon	191	2	6	4
chr10:118728223:-|chr10:118704435:-	SHTN1	circular_RNA|multiple_exon	154	1	0	1
chr10:118728223:-|chr10:118711420:-	SHTN1	circular_RNA|multiple_exon	157	1	0	4
chr10:11873759:+|chr10:11894214:+	NA	unannotated|NA	0	0	9	1
chr10:118738819:-|chr10:118671301:-	SHTN1	circular_RNA|multiple_exon	105	1	0	0
chr10:118738819:-|chr10:118704435:-	SHTN1	circular_RNA|multiple_exon	146	0	0	2
chr10:118738819:-|chr10:118737678:-	NA	unannotated|NA	0	0	0	2
chr10:118750299:-|chr10:118749961:-	NA	unannotated|NA	0	0	2	0
chr10:11884758:+|chr10:11894214:+	NA	unannotated|NA	0	0	2	0
chr10:11884758:+|chr10:11908782:+	NA	unannotated|NA	0	1	0	0
chr10:11888600:+|chr10:11551592:-	NA	unannotated|NA	0	0	2	0
chr10:11888600:+|chr10:11894214:+	NA	unannotated|NA	0	1	0	3
chr10:11888600:+|chr10:11908782:+	NA	unannotated|NA	0	0	0	1
chr10:11891946:+|chr10:11894214:+	NA	unannotated|NA	0	17	10	18
chr10:11891946:+|chr10:11908782:+	NA	unannotated|NA	0	4	3	0
chr10:11892061:+|chr10:11894214:+	NA	unannotated|NA	0	2	0	0
chr10:11892061:+|chr10:11908782:+	NA	unannotated|NA	0	0	2	0
chr10:11893996:+|chr10:11894214:+	PROSER2	circular_RNA|single_exon	218	25	10	13
chr10:11893996:+|chr10:11908782:+	PROSER2	circular_RNA|multiple_exon	470	0	7	3
chr10:11904911:+|chr10:11908782:+	NA	unannotated|NA	0	0	0	1
chr10:11908530:+|chr10:11908782:+	PROSER2	circular_RNA|single_exon	252	1	0	0
chr10:119100613:-|chr10:119049697:-	PDZD8	circular_RNA|multiple_exon	284	3	0	0
chr10:119100613:-|chr10:119070447:-	NA	unannotated|NA	0	0	0	2
chr10:119133996:-|chr10:119078383:-	NA	unannotated|NA	0	1	0	0
chr10:119245989:-|chr10:119245464:-	NA	unannotated|NA	0	0	0	1
chr10:119458071:-|chr3:114219199:-	NA	unannotated|NA	0	2	0	0
chr10:119460936:-|chr3:114219199:-	NA	unannotated|NA	0	0	3	0
chr10:119490770:-|chr3:114219199:-	NA	unannotated|NA	0	0	1	0
chr10:119499585:-|chr3:114219199:-	NA	unannotated|NA	0	3	12	2
chr10:119500755:-|chr10:119499534:-	NA	unannotated|NA	0	0	3	0
chr10:119774621:-|chr10:119768587:-	NA	unannotated|NA	0	0	0	2
chr10:119774621:-|chr10:119768593:-	NA	unannotated|NA	0	0	1	0
chr10:11978711:-|chr10:11971864:-	UPF2	circular_RNA|multiple_exon	287	1	5	7
chr10:119800067:-|chr10:119768587:-	NA	unannotated|NA	0	1	0	0
chr10:119800076:-|chr10:119768587:-	NA	unannotated|NA	0	5	3	11
chr10:119800076:-|chr10:119768593:-	NA	unannotated|NA	0	10	12	15
chr10:11985167:-|chr10:11978544:-	UPF2	circular_RNA|multiple_exon	271	1	0	1
chr10:11993220:-|chr10:11990368:-	NA	unannotated|NA	0	0	0	3
chr10:11994181:-|chr10:11963199:-	NA	unannotated|NA	0	2	0	0
chr10:11994248:-|chr10:11971864:-	UPF2	circular_RNA|multiple_exon	303	1	0	1
chr10:12001355:-|chr10:11984664:-	UPF2	circular_RNA|multiple_exon	283	0	1	0
chr10:12001355:-|chr10:11990368:-	UPF2	circular_RNA|multiple_exon	324	0	0	1
chr10:12001355:-|chr10:11994065:-	UPF2	circular_RNA|multiple_exon	368	3	6	0
chr10:12006124:-|chr10:11997231:-	UPF2	circular_RNA|multiple_exon	391	1	0	4
chr10:12009453:-|chr10:11990368:-	UPF2	circular_RNA|multiple_exon	252	0	0	2
chr10:12009453:-|chr10:12279267:+	NA	unannotated|NA	0	0	0	1
chr10:120094725:-|chr10:120070719:-	FAM204A	circular_RNA|multiple_exon	205	1	0	0
chr10:120094725:-|chr10:120081817:-	NA	unannotated|NA	0	0	0	1
chr10:120094938:-|chr20:39729995:+	NA	unannotated|NA	0	0	0	1
chr10:120095935:-|chr10:120085666:-	FAM204A	circular_RNA|multiple_exon	330	2	0	0
chr10:120096920:-|chr10:120081817:-	NA	unannotated|NA	0	0	0	2
chr10:12021164:-|chr10:11990368:-	UPF2	circular_RNA|multiple_exon	247	0	1	0
chr10:12043822:-|chr10:11978544:-	NA	unannotated|NA	0	4	0	0
chr10:12043824:-|chr10:12039671:-	UPF2	circular_RNA|multiple_exon	234	0	0	1
chr10:120450915:-|chr10:120445495:-	NA	unannotated|NA	0	1	0	0
chr10:120454742:-|chr10:120445495:-	NA	unannotated|NA	0	2	6	7
chr10:120460920:-|chr10:120445495:-	NA	unannotated|NA	0	2	0	1
chr10:120467099:-|chr10:120445495:-	NA	unannotated|NA	0	0	1	6
chr10:120467099:-|chr10:120463493:-	NA	unannotated|NA	0	0	0	2
chr10:12046726:-|chr10:11990368:-	UPF2	circular_RNA|multiple_exon	336	0	0	4
chr10:12046726:-|chr10:12006008:-	UPF2	circular_RNA|multiple_exon	313	1	0	3
chr10:12046726:-|chr10:12009340:-	UPF2	circular_RNA|multiple_exon	310	0	1	1
chr10:12046726:-|chr10:12021056:-	UPF2	circular_RNA|multiple_exon	305	5	7	6
chr10:12046726:-|chr10:12035004:-	NA	unannotated|NA	0	0	0	2
chr10:12046726:-|chr10:12039671:-	UPF2	circular_RNA|multiple_exon	282	20	21	20
chr10:120489922:-|chr10:120445495:-	NA	unannotated|NA	0	3	3	5
chr10:120489922:-|chr10:120454653:-	CACUL1	circular_RNA|multiple_exon	215	1	0	2
chr10:120489922:-|chr10:120460818:-	CACUL1	circular_RNA|multiple_exon	228	0	2	4
chr10:120489922:-|chr10:120467004:-	CACUL1	circular_RNA|multiple_exon	221	5	0	0
chr10:120489922:-|chr10:120488807:-	CACUL1	circular_RNA|multiple_exon	228	0	2	3
chr10:120489922:-|chr2:15126788:-	NA	unannotated|NA	0	0	0	1
chr10:12049096:-|chr10:12021056:-	NA	unannotated|NA	0	0	2	0
chr10:12049096:-|chr10:12039671:-	NA	unannotated|NA	0	0	3	2
chr10:12056183:-|chr10:11984664:-	UPF2	circular_RNA|multiple_exon	258	1	0	1
chr10:12056183:-|chr10:11990368:-	UPF2	circular_RNA|multiple_exon	299	0	0	1
chr10:12056183:-|chr10:11994065:-	UPF2	circular_RNA|multiple_exon	343	0	0	6
chr10:12056183:-|chr10:12001170:-	UPF2	circular_RNA|multiple_exon	345	0	0	1
chr10:12056183:-|chr10:12001299:-	NA	unannotated|NA	0	1	0	0
chr10:12056183:-|chr10:12006008:-	UPF2	circular_RNA|multiple_exon	276	0	0	1
chr10:12056183:-|chr10:12009340:-	UPF2	circular_RNA|multiple_exon	273	12	8	24
chr10:12056183:-|chr10:12021056:-	UPF2	circular_RNA|multiple_exon	268	32	40	45
chr10:12056183:-|chr10:12035004:-	NA	unannotated|NA	0	1	0	1
chr10:12056183:-|chr10:12039671:-	UPF2	circular_RNA|multiple_exon	245	128	208	293
chr10:12056183:-|chr10:12041905:-	UPF2	circular_RNA|multiple_exon	263	5	0	2
chr10:12056183:-|chr10:12043675:-	UPF2	circular_RNA|multiple_exon	309	0	3	7
chr10:12056183:-|chr10:12046529:-	UPF2	circular_RNA|multiple_exon	357	0	4	0
chr10:12056183:-|chr10:12048833:-	NA	unannotated|NA	0	0	1	1
chr10:12063513:-|chr10:12039671:-	NA	unannotated|NA	0	0	0	2
chr10:12071523:-|chr10:12070744:-	UPF2	circular_RNA|single_exon	779	0	0	4
chr10:12077440:-|chr10:12021056:-	UPF2	circular_RNA|multiple_exon	490	3	0	1
chr10:120786203:-|chr10:120785309:-	NA	unannotated|NA	0	1	0	0
chr10:120801817:-|chr10:120795333:-	NA	unannotated|NA	0	0	1	0
chr10:120802284:-|chr10:120797750:-	EIF3A	circular_RNA|multiple_exon	979	0	0	1
chr10:120803654:-|chr10:120801506:-	EIF3A	circular_RNA|multiple_exon	866	0	1	6
chr10:120809497:-|chr10:120795655:-	NA	unannotated|NA	0	0	0	1
chr10:120810032:-|chr10:120809519:-	NA	unannotated|NA	0	1	0	2
chr10:120816552:-|chr10:120810711:-	EIF3A	circular_RNA|multiple_exon	226	0	0	1
chr10:120817540:-|chr10:120803594:-	NA	unannotated|NA	0	0	0	1
chr10:120818909:-|chr10:120810711:-	EIF3A	circular_RNA|multiple_exon	307	7	0	0
chr10:120819230:-|chr10:120816252:-	EIF3A	circular_RNA|multiple_exon	229	0	1	3
chr10:120820356:-|chr10:120816252:-	EIF3A	circular_RNA|multiple_exon	211	1	0	0
chr10:120820840:-|chr10:120816252:-	EIF3A	circular_RNA|multiple_exon	217	0	2	2
chr10:120820840:-|chr10:120817468:-	EIF3A	circular_RNA|multiple_exon	451	0	0	1
chr10:120820840:-|chr10:120818724:-	EIF3A	circular_RNA|multiple_exon	289	0	1	0
chr10:120825082:-|chr10:120810711:-	EIF3A	circular_RNA|multiple_exon	293	2	0	0
chr10:120825082:-|chr10:120820258:-	EIF3A	circular_RNA|multiple_exon	269	3	1	0
chr10:120829166:-|chr10:120824911:-	EIF3A	circular_RNA|multiple_exon	379	0	2	2
chr10:120830517:-|chr10:120817468:-	NA	unannotated|NA	0	0	4	0
chr10:120830597:-|chr10:120824911:-	EIF3A	circular_RNA|multiple_exon	370	0	0	1
chr10:120830597:-|chr10:120828958:-	EIF3A	circular_RNA|multiple_exon	407	0	0	2
chr10:120832565:-|chr10:120816252:-	EIF3A	circular_RNA|multiple_exon	276	0	0	1
chr10:120832565:-|chr10:120830398:-	EIF3A	circular_RNA|multiple_exon	362	0	0	1
chr10:120833089:-|chr10:120830398:-	EIF3A	circular_RNA|multiple_exon	335	0	2	0
chr10:120833089:-|chr10:120832402:-	EIF3A	circular_RNA|multiple_exon	299	0	3	2
chr10:120833449:-|chr10:120810711:-	EIF3A	circular_RNA|multiple_exon	312	0	2	0
chr10:120833449:-|chr10:120816252:-	EIF3A	circular_RNA|multiple_exon	303	0	3	0
chr10:120833449:-|chr10:120824911:-	EIF3A	circular_RNA|multiple_exon	361	3	6	5
chr10:120833449:-|chr10:120828958:-	EIF3A	circular_RNA|multiple_exon	398	0	0	4
chr10:120833449:-|chr10:120830398:-	EIF3A	circular_RNA|multiple_exon	389	2	8	4
chr10:120833449:-|chr10:120832402:-	EIF3A	circular_RNA|multiple_exon	353	10	14	37
chr10:120833449:-|chr10:120832953:-	EIF3A	circular_RNA|multiple_exon	326	3	0	1
chr10:120864823:+|chr10:120879964:+	DENND10	circular_RNA|multiple_exon	295	0	0	1
chr10:120867460:+|chr10:120871440:+	DENND10	circular_RNA|multiple_exon	295	0	0	3
chr10:120867460:+|chr10:120872148:+	NA	unannotated|NA	0	0	0	1
chr10:120867460:+|chr10:120877179:+	DENND10	circular_RNA|multiple_exon	364	1	0	7
chr10:120867460:+|chr10:120879964:+	DENND10	circular_RNA|multiple_exon	327	0	2	0
chr10:120867460:+|chr10:120892121:+	DENND10	circular_RNA|multiple_exon	310	5	1	2
chr10:120867480:+|chr10:120879964:+	DENND10	circular_RNA|multiple_exon	307	0	2	0
chr10:120867480:+|chr10:120883081:+	DENND10	circular_RNA|multiple_exon	296	0	3	0
chr10:120867480:+|chr10:120889134:+	DENND10	circular_RNA|multiple_exon	303	0	0	1
chr10:120867480:+|chr10:120892121:+	DENND10	circular_RNA|multiple_exon	290	1	3	2
chr10:120882605:+|chr10:120882770:+	NA	unannotated|NA	0	0	0	2
chr10:120896451:+|chr10:120897017:+	NA	unannotated|NA	0	1	0	0
chr10:120917245:-|chr10:120905748:-	SFXN4	circular_RNA|multiple_exon	182	1	0	0
chr10:120920481:-|chr10:120905748:-	SFXN4	circular_RNA|multiple_exon	171	1	0	0
chr10:120920481:-|chr10:120907287:-	SFXN4	circular_RNA|multiple_exon	139	0	0	1
chr10:120920593:-|chr10:120914574:-	SFXN4	circular_RNA|multiple_exon	141	0	2	0
chr10:120923708:-|chr10:120900741:-	NA	unannotated|NA	0	3	0	0
chr10:120923708:-|chr10:120905748:-	SFXN4	circular_RNA|multiple_exon	182	0	0	1
chr10:120923708:-|chr10:120914574:-	SFXN4	circular_RNA|multiple_exon	180	1	0	2
chr10:120934104:-|chr10:120928004:-	NA	unannotated|NA	0	2	0	6
chr10:120934104:-|chr10:120928689:-	PRDX3	circular_RNA|multiple_exon	306	2	3	1
chr10:120934104:-|chr10:120931894:-	PRDX3	circular_RNA|multiple_exon	244	4	0	0
chr10:120936665:-|chr10:120928004:-	NA	unannotated|NA	0	1	4	2
chr10:120936665:-|chr10:120933249:-	PRDX3	circular_RNA|multiple_exon	267	1	3	0
chr10:121006685:-|chr10:121006257:-	NA	unannotated|NA	0	0	0	1
chr10:121052701:+|chr10:121055869:+	NA	unannotated|NA	0	0	2	0
chr10:121086028:+|chr10:121101766:+	NA	unannotated|NA	0	0	1	0
chr10:121086028:+|chr10:121140439:+	GRK5	circular_RNA|multiple_exon	207	0	0	2
chr10:121086028:+|chr10:121156284:+	GRK5	circular_RNA|multiple_exon	172	0	2	0
chr10:121086095:+|chr10:121212788:+	NA	unannotated|NA	0	0	1	0
chr10:121086095:+|chr10:121214758:+	NA	unannotated|NA	0	0	2	0
chr10:121086099:+|chr10:121214758:+	NA	unannotated|NA	0	0	0	1
chr10:121087958:+|chr10:121088398:+	NA	unannotated|NA	0	0	0	1
chr10:12115428:+|chr10:12115650:+	NA	unannotated|NA	0	0	2	0
chr10:12116066:+|chr10:12155063:+	NA	unannotated|NA	0	0	0	2
chr10:121182678:+|chr10:121199280:+	GRK5	circular_RNA|multiple_exon	137	0	0	1
chr10:121182694:+|chr10:121212788:+	NA	unannotated|NA	0	3	0	0
chr10:121182694:+|chr10:121214758:+	NA	unannotated|NA	0	1	0	0
chr10:121189887:+|chr10:121203264:+	GRK5	circular_RNA|multiple_exon	271	1	0	0
chr10:121189887:+|chr10:121207772:+	GRK5	circular_RNA|multiple_exon	200	0	2	0
chr10:121189887:+|chr10:121212788:+	GRK5	circular_RNA|multiple_exon	194	0	0	2
chr10:121189887:+|chr10:121214758:+	NA	unannotated|NA	0	4	0	4
chr10:121190899:+|chr10:121207772:+	GRK5	circular_RNA|multiple_exon	277	0	1	0
chr10:12123426:+|chr10:12143180:+	NA	unannotated|NA	0	0	2	0
chr10:12123471:+|chr10:12126750:+	DHTKD1	circular_RNA|multiple_exon	366	9	17	8
chr10:12123471:+|chr10:12129728:+	DHTKD1	circular_RNA|multiple_exon	349	9	8	4
chr10:12123471:+|chr10:12131254:+	DHTKD1	circular_RNA|multiple_exon	424	7	12	6
chr10:12123471:+|chr10:12133683:+	DHTKD1	circular_RNA|multiple_exon	326	71	118	107
chr10:12123471:+|chr10:12134869:+	NA	unannotated|NA	0	0	0	4
chr10:12123471:+|chr10:12136255:+	NA	unannotated|NA	0	0	0	2
chr10:12123471:+|chr10:12136270:+	DHTKD1	circular_RNA|multiple_exon	353	50	92	66
chr10:12123471:+|chr10:12139995:+	DHTKD1	circular_RNA|multiple_exon	467	3	3	5
chr10:12123471:+|chr10:12142261:+	DHTKD1	circular_RNA|multiple_exon	239	3	2	2
chr10:12123471:+|chr10:12143180:+	DHTKD1	circular_RNA|multiple_exon	294	93	86	88
chr10:12123471:+|chr10:12148395:+	DHTKD1	circular_RNA|multiple_exon	305	1	7	3
chr10:12123471:+|chr10:12150014:+	DHTKD1	circular_RNA|multiple_exon	261	7	9	10
chr10:12123471:+|chr10:12155063:+	DHTKD1	circular_RNA|multiple_exon	319	36	27	34
chr10:12123471:+|chr10:12155074:+	NA	unannotated|NA	0	2	0	0
chr10:12123471:+|chr10:12159754:+	DHTKD1	circular_RNA|multiple_exon	237	10	2	8
chr10:12123471:+|chr10:12160917:+	DHTKD1	circular_RNA|multiple_exon	324	0	2	5
chr10:12123471:+|chr10:12162266:+	DHTKD1	circular_RNA|multiple_exon	240	108	139	98
chr10:12123471:+|chr10:12165304:+	NA	unannotated|NA	0	1	0	2
chr10:12123471:+|chr10:12175307:+	DHTKD1:SEC61A2	trans_splicing|multiple_exon	222	0	2	0
chr10:12123471:+|chr10:12178169:+	DHTKD1:SEC61A2	trans_splicing|multiple_exon	220	3	0	0
chr10:12123471:+|chr10:12191960:+	DHTKD1:SEC61A2	trans_splicing|multiple_exon	264	0	1	1
chr10:12123471:+|chr10:12235045:+	NA	unannotated|NA	0	0	2	0
chr10:12123490:+|chr10:12143180:+	NA	unannotated|NA	0	1	5	0
chr10:12123490:+|chr10:12155063:+	NA	unannotated|NA	0	0	0	2
chr10:12123490:+|chr10:12162266:+	NA	unannotated|NA	0	4	1	4
chr10:12126539:+|chr10:12129728:+	DHTKD1	circular_RNA|multiple_exon	405	1	3	0
chr10:12126539:+|chr10:12133683:+	DHTKD1	circular_RNA|multiple_exon	382	5	0	3
chr10:12126539:+|chr10:12136270:+	DHTKD1	circular_RNA|multiple_exon	409	1	4	2
chr10:12126539:+|chr10:12139995:+	DHTKD1	circular_RNA|multiple_exon	523	1	0	0
chr10:12126539:+|chr10:12143180:+	DHTKD1	circular_RNA|multiple_exon	350	10	6	4
chr10:12126539:+|chr10:12150014:+	DHTKD1	circular_RNA|multiple_exon	317	0	0	1
chr10:12126539:+|chr10:12155063:+	DHTKD1	circular_RNA|multiple_exon	375	0	0	2
chr10:12126539:+|chr10:12162266:+	DHTKD1	circular_RNA|multiple_exon	296	4	1	0
chr10:12126616:+|chr10:12162216:+	NA	unannotated|NA	0	0	1	0
chr10:121275164:-|chr10:121272847:-	NA	unannotated|NA	0	0	2	0
chr10:121286936:-|chr10:121272847:-	NA	unannotated|NA	0	0	0	1
chr10:121286936:-|chr10:121275021:-	RGS10	circular_RNA|multiple_exon	261	6	10	15
chr10:12129534:+|chr10:12131254:+	DHTKD1	circular_RNA|multiple_exon	463	0	0	3
chr10:12129534:+|chr10:12133683:+	DHTKD1	circular_RNA|multiple_exon	365	0	0	2
chr10:12129534:+|chr10:12139995:+	DHTKD1	circular_RNA|multiple_exon	506	2	1	1
chr10:12129534:+|chr10:12143180:+	DHTKD1	circular_RNA|multiple_exon	333	2	1	1
chr10:12129534:+|chr10:12155063:+	DHTKD1	circular_RNA|multiple_exon	358	0	4	0
chr10:12129534:+|chr10:12162266:+	DHTKD1	circular_RNA|multiple_exon	279	2	3	8
chr10:12129534:+|chr10:12165304:+	NA	unannotated|NA	0	2	0	1
chr10:121296167:-|chr10:121275021:-	NA	unannotated|NA	0	0	1	0
chr10:12130985:+|chr10:12131254:+	DHTKD1	circular_RNA|single_exon	269	0	4	0
chr10:12130985:+|chr10:12136270:+	DHTKD1	circular_RNA|multiple_exon	467	0	0	2
chr10:12130985:+|chr10:12142261:+	DHTKD1	circular_RNA|multiple_exon	353	0	0	1
chr10:12130985:+|chr10:12143180:+	DHTKD1	circular_RNA|multiple_exon	408	0	0	1
chr10:12130985:+|chr10:12150014:+	DHTKD1	circular_RNA|multiple_exon	375	0	0	1
chr10:12133512:+|chr10:12162266:+	DHTKD1	circular_RNA|multiple_exon	256	0	0	2
chr10:121338346:-|chr10:121335203:-	NA	unannotated|NA	0	0	1	0
chr10:121338346:-|chr10:121336123:-	TIAL1	circular_RNA|multiple_exon	247	2	0	0
chr10:121339508:-|chr10:121335203:-	NA	unannotated|NA	0	0	0	1
chr10:121339522:-|chr10:121331349:-	NA	unannotated|NA	0	1	0	0
chr10:121339522:-|chr10:121335155:-	NA	unannotated|NA	0	0	0	1
chr10:121339522:-|chr10:121335203:-	NA	unannotated|NA	0	15	5	18
chr10:121339522:-|chr10:121336123:-	TIAL1	circular_RNA|multiple_exon	214	1	0	4
chr10:121339522:-|chr10:121336963:-	TIAL1	circular_RNA|multiple_exon	159	1	0	0
chr10:121340024:-|chr10:121335203:-	NA	unannotated|NA	0	2	0	0
chr10:121340050:-|chr10:121335203:-	NA	unannotated|NA	0	14	22	43
chr10:121340050:-|chr10:121336123:-	TIAL1	circular_RNA|multiple_exon	206	1	4	3
chr10:121340050:-|chr10:121336592:-	TIAL1	circular_RNA|multiple_exon	190	0	2	0
chr10:121340050:-|chr14:32328416:+	NA	unannotated|NA	0	1	0	0
chr10:121341521:-|chr10:121339983:-	TIAL1	circular_RNA|multiple_exon	462	0	0	1
chr10:121341735:-|chr10:121335203:-	NA	unannotated|NA	0	0	0	1
chr10:121341735:-|chr10:121336123:-	TIAL1	circular_RNA|multiple_exon	193	0	0	1
chr10:121341735:-|chr10:121336592:-	TIAL1	circular_RNA|multiple_exon	177	0	1	0
chr10:121342022:-|chr10:121335203:-	NA	unannotated|NA	0	0	0	2
chr10:121342069:-|chr10:121335203:-	NA	unannotated|NA	0	1	2	5
chr10:121342069:-|chr10:121336592:-	TIAL1	circular_RNA|multiple_exon	221	1	0	0
chr10:121342109:-|chr10:121335203:-	NA	unannotated|NA	0	1	0	0
chr10:121342120:-|chr10:121335203:-	NA	unannotated|NA	0	0	0	1
chr10:121342120:-|chr10:121336123:-	TIAL1	circular_RNA|multiple_exon	288	0	2	2
chr10:121343257:-|chr10:121335203:-	NA	unannotated|NA	0	0	0	2
chr10:121343257:-|chr10:121336123:-	NA	unannotated|NA	0	0	0	3
chr10:121347760:-|chr10:121335203:-	NA	unannotated|NA	0	1	0	9
chr10:121347760:-|chr10:121336123:-	TIAL1	circular_RNA|multiple_exon	235	11	10	6
chr10:121347760:-|chr10:121336592:-	TIAL1	circular_RNA|multiple_exon	219	0	2	0
chr10:121347760:-|chr10:121338238:-	TIAL1	circular_RNA|multiple_exon	204	9	1	7
chr10:121347760:-|chr10:121339447:-	TIAL1	circular_RNA|multiple_exon	171	3	9	7
chr10:121347760:-|chr10:121341434:-	TIAL1	circular_RNA|multiple_exon	183	1	0	1
chr10:121351808:-|chr10:121335203:-	NA	unannotated|NA	0	0	0	1
chr10:121351808:-|chr10:121336123:-	NA	unannotated|NA	0	1	0	0
chr10:121353025:-|chr10:121335203:-	NA	unannotated|NA	0	2	6	0
chr10:121353025:-|chr10:121336123:-	TIAL1	circular_RNA|multiple_exon	200	2	0	1
chr10:121353062:-|chr10:121335203:-	NA	unannotated|NA	0	3	3	8
chr10:121353062:-|chr10:121336123:-	NA	unannotated|NA	0	1	1	3
chr10:121353062:-|chr10:121341434:-	NA	unannotated|NA	0	2	0	0
chr10:121353555:-|chr10:121335203:-	NA	unannotated|NA	0	0	0	1
chr10:12136072:+|chr10:12142261:+	DHTKD1	circular_RNA|multiple_exon	282	0	1	0
chr10:12136072:+|chr10:12143180:+	DHTKD1	circular_RNA|multiple_exon	337	0	1	0
chr10:12136072:+|chr10:12150014:+	DHTKD1	circular_RNA|multiple_exon	304	0	0	1
chr10:12136072:+|chr10:12155063:+	DHTKD1	circular_RNA|multiple_exon	362	0	0	1
chr10:12136072:+|chr10:12162266:+	DHTKD1	circular_RNA|multiple_exon	283	10	6	11
chr10:12139683:+|chr10:12143180:+	DHTKD1	circular_RNA|multiple_exon	451	2	2	0
chr10:12139683:+|chr10:12150014:+	DHTKD1	circular_RNA|multiple_exon	418	1	4	3
chr10:12139683:+|chr10:12155063:+	DHTKD1	circular_RNA|multiple_exon	476	0	0	1
chr10:12139683:+|chr10:12162266:+	DHTKD1	circular_RNA|multiple_exon	397	4	13	1
chr10:121412777:+|chr10:121415569:+	NA	unannotated|NA	0	0	1	0
chr10:12142177:+|chr10:12150014:+	DHTKD1	circular_RNA|multiple_exon	190	1	6	3
chr10:12142177:+|chr10:12155063:+	DHTKD1	circular_RNA|multiple_exon	248	0	1	2
chr10:12142177:+|chr10:12160917:+	DHTKD1	circular_RNA|multiple_exon	253	0	1	0
chr10:12142177:+|chr10:12162266:+	DHTKD1	circular_RNA|multiple_exon	169	1	0	2
chr10:12142177:+|chr10:12167187:+	NA	unannotated|NA	0	0	0	1
chr10:121430779:+|chr10:121431332:+	NA	unannotated|NA	0	0	0	1
chr10:121431767:+|chr10:121432168:+	BAG3	circular_RNA|single_exon	401	0	1	0
chr10:12148245:+|chr10:12150014:+	DHTKD1	circular_RNA|multiple_exon	256	3	4	1
chr10:12148245:+|chr10:12155063:+	DHTKD1	circular_RNA|multiple_exon	314	0	4	2
chr10:12148245:+|chr10:12160917:+	DHTKD1	circular_RNA|multiple_exon	319	2	0	1
chr10:12148245:+|chr10:12162266:+	DHTKD1	circular_RNA|multiple_exon	235	1	3	5
chr10:12148245:+|chr10:12165304:+	NA	unannotated|NA	0	0	0	2
chr10:12148245:+|chr10:12167187:+	NA	unannotated|NA	0	0	0	1
chr10:12149908:+|chr10:12155063:+	DHTKD1	circular_RNA|multiple_exon	270	1	0	0
chr10:12149908:+|chr10:12162266:+	DHTKD1	circular_RNA|multiple_exon	191	1	3	2
chr10:121510588:+|chr10:121571467:+	INPP5F	circular_RNA|multiple_exon	278	0	0	1
chr10:121541147:+|chr10:121551725:+	INPP5F	circular_RNA|multiple_exon	192	0	0	1
chr10:121541147:+|chr10:121571467:+	INPP5F	circular_RNA|multiple_exon	334	2	3	3
chr10:12154899:+|chr10:12159754:+	DHTKD1	circular_RNA|multiple_exon	246	0	0	2
chr10:12154899:+|chr10:12162266:+	DHTKD1	circular_RNA|multiple_exon	249	0	2	2
chr10:121556227:+|chr10:121563809:+	INPP5F	circular_RNA|multiple_exon	322	3	0	4
chr10:121556227:+|chr10:121571467:+	INPP5F	circular_RNA|multiple_exon	396	0	1	4
chr10:121564896:+|chr10:121571467:+	INPP5F	circular_RNA|multiple_exon	275	0	0	1
chr10:12159672:+|chr10:12160917:+	DHTKD1	circular_RNA|multiple_exon	251	1	0	0
chr10:12159672:+|chr10:12162266:+	DHTKD1	circular_RNA|multiple_exon	167	3	13	9
chr10:121598212:-|chr10:121591524:-	MCMBP	circular_RNA|multiple_exon	253	0	0	1
chr10:121602107:-|chr10:121595052:-	MCMBP	circular_RNA|multiple_exon	287	1	0	0
chr10:121602107:-|chr10:121596408:-	MCMBP	circular_RNA|multiple_exon	256	0	0	1
chr10:121602107:-|chr10:121598047:-	MCMBP	circular_RNA|multiple_exon	288	1	3	5
chr10:12160748:+|chr10:12162266:+	DHTKD1	circular_RNA|multiple_exon	254	7	7	16
chr10:12160748:+|chr10:12165304:+	NA	unannotated|NA	0	0	0	1
chr10:121608965:-|chr10:121590982:-	NA	unannotated|NA	0	0	0	2
chr10:121608965:-|chr10:121591009:-	NA	unannotated|NA	0	0	0	1
chr10:121608965:-|chr10:121596408:-	NA	unannotated|NA	0	0	0	1
chr10:121609088:-|chr10:121595052:-	MCMBP	circular_RNA|multiple_exon	315	0	0	1
chr10:121609088:-|chr10:121596408:-	MCMBP	circular_RNA|multiple_exon	284	0	0	2
chr10:121609088:-|chr10:121600355:-	MCMBP	circular_RNA|multiple_exon	268	0	0	1
chr10:121609088:-|chr10:121602760:-	MCMBP	circular_RNA|multiple_exon	329	3	0	2
chr10:121609088:-|chr10:121602766:-	MCMBP	circular_RNA|multiple_exon	323	6	5	8
chr10:121609133:-|chr10:121602766:-	NA	unannotated|NA	0	3	0	1
chr10:121612684:-|chr10:121590982:-	NA	unannotated|NA	0	0	0	1
chr10:121612684:-|chr10:121596408:-	MCMBP	circular_RNA|multiple_exon	255	0	0	1
chr10:121612684:-|chr10:121607125:-	MCMBP	circular_RNA|multiple_exon	222	0	0	2
chr10:121614043:-|chr10:121612562:-	NA	unannotated|NA	0	0	0	1
chr10:121616951:-|chr10:121591524:-	MCMBP	circular_RNA|multiple_exon	189	0	0	1
chr10:121616951:-|chr10:121598047:-	MCMBP	circular_RNA|multiple_exon	266	0	2	0
chr10:121618437:-|chr10:121612562:-	MCMBP	circular_RNA|multiple_exon	185	0	0	1
chr10:121618618:-|chr10:121607125:-	NA	unannotated|NA	0	2	2	3
chr10:121619396:-|chr10:121602766:-	MCMBP	circular_RNA|multiple_exon	257	2	0	0
chr10:121619396:-|chr10:121607125:-	MCMBP	circular_RNA|multiple_exon	185	1	4	8
chr10:121619396:-|chr10:121612562:-	MCMBP	circular_RNA|multiple_exon	229	1	2	0
chr10:121619396:-|chr10:121616859:-	MCMBP	circular_RNA|multiple_exon	177	2	2	0
chr10:121619422:-|chr10:121607125:-	NA	unannotated|NA	0	0	1	0
chr10:121657939:+|chr10:121668642:+	SEC23IP	circular_RNA|multiple_exon	621	0	0	3
chr10:121657939:+|chr10:121680587:+	NA	unannotated|NA	0	0	0	1
chr10:121657939:+|chr10:121700304:+	NA	unannotated|NA	0	1	0	0
chr10:121658376:+|chr10:121663789:+	NA	unannotated|NA	0	1	0	0
chr10:121662311:+|chr10:121663789:+	SEC23IP	circular_RNA|multiple_exon	403	0	5	5
chr10:121662311:+|chr10:121668642:+	SEC23IP	circular_RNA|multiple_exon	299	0	0	9
chr10:121663596:+|chr10:121668642:+	SEC23IP	circular_RNA|multiple_exon	282	3	5	5
chr10:121663596:+|chr10:121668668:+	NA	unannotated|NA	0	0	0	3
chr10:121668553:+|chr10:121675401:+	SEC23IP	circular_RNA|multiple_exon	230	0	0	3
chr10:121668553:+|chr10:121678023:+	SEC23IP	circular_RNA|multiple_exon	207	1	0	1
chr10:121668553:+|chr10:121680496:+	SEC23IP	circular_RNA|multiple_exon	184	2	0	0
chr10:121671556:+|chr10:121680496:+	SEC23IP	circular_RNA|multiple_exon	215	1	0	0
chr10:121671556:+|chr10:121689274:+	SEC23IP	circular_RNA|multiple_exon	275	0	0	1
chr10:121671556:+|chr10:121693299:+	SEC23IP	circular_RNA|multiple_exon	221	0	0	1
chr10:121674242:+|chr10:121678023:+	SEC23IP	circular_RNA|multiple_exon	207	2	0	1
chr10:121674242:+|chr10:121689274:+	SEC23IP	circular_RNA|multiple_exon	244	1	0	0
chr10:121674242:+|chr10:121710982:+	NA	unannotated|NA	0	0	1	0
chr10:121677348:+|chr10:121702404:+	NA	unannotated|NA	0	0	0	3
chr10:121677435:+|chr10:121689274:+	NA	unannotated|NA	0	0	0	2
chr10:121677961:+|chr10:121689274:+	NA	unannotated|NA	0	0	0	1
chr10:121677961:+|chr10:121700304:+	NA	unannotated|NA	0	0	0	1
chr10:121680401:+|chr10:121691830:+	SEC23IP	circular_RNA|multiple_exon	280	0	0	1
chr10:121685548:+|chr10:121691830:+	SEC23IP	circular_RNA|multiple_exon	376	0	1	1
chr10:121685548:+|chr10:121693299:+	SEC23IP	circular_RNA|multiple_exon	292	4	8	13
chr10:121685548:+|chr10:121702404:+	NA	unannotated|NA	0	1	0	0
chr10:121689119:+|chr10:121691830:+	SEC23IP	circular_RNA|multiple_exon	340	0	0	2
chr10:121689119:+|chr10:121693297:+	NA	unannotated|NA	0	0	0	1
chr10:121689119:+|chr10:121693299:+	SEC23IP	circular_RNA|multiple_exon	256	3	0	4
chr10:121689119:+|chr10:121702404:+	NA	unannotated|NA	0	0	0	2
chr10:121689841:+|chr10:121693299:+	SEC23IP	circular_RNA|multiple_exon	203	0	0	2
chr10:121700116:+|chr10:121700820:+	NA	unannotated|NA	0	0	2	0
chr10:12174691:+|chr10:12178169:+	NA	unannotated|NA	0	2	0	1
chr10:12175240:+|chr10:12191960:+	SEC61A2	circular_RNA|multiple_exon	176	1	4	2
chr10:12175240:+|chr10:12204288:+	SEC61A2	circular_RNA|multiple_exon	143	4	0	1
chr10:12184432:+|chr10:12204288:+	SEC61A2	circular_RNA|multiple_exon	208	0	0	2
chr10:12199907:+|chr10:12203120:+	SEC61A2	circular_RNA|multiple_exon	388	4	1	0
chr10:12202929:+|chr10:12204288:+	SEC61A2	circular_RNA|multiple_exon	267	2	0	0
chr10:12209542:-|chr10:12208771:-	NA	unannotated|NA	0	0	3	0
chr10:12216230:-|chr10:12216009:-	NA	unannotated|NA	0	1	0	0
chr10:12221131:-|chr10:12212716:-	NUDT5	circular_RNA|multiple_exon	102	0	0	2
chr10:12221131:-|chr10:12214764:-	NUDT5	circular_RNA|multiple_exon	150	0	1	0
chr10:12228331:-|chr10:12214764:-	NUDT5	circular_RNA|multiple_exon	204	1	0	1
chr10:12229958:-|chr10:12212716:-	NA	unannotated|NA	0	1	0	0
chr10:12240704:+|chr10:12259466:+	CDC123	circular_RNA|multiple_exon	177	3	1	0
chr10:12240704:+|chr10:12280484:+	CDC123	circular_RNA|multiple_exon	99	0	0	2
chr10:12251966:+|chr10:12259466:+	CDC123	circular_RNA|multiple_exon	163	0	3	7
chr10:12251966:+|chr10:12279265:+	CDC123	circular_RNA|multiple_exon	179	0	0	1
chr10:12251966:+|chr10:12280484:+	CDC123	circular_RNA|multiple_exon	85	1	7	1
chr10:12257739:+|chr10:12259466:+	CDC123	circular_RNA|multiple_exon	201	0	2	0
chr10:12257739:+|chr10:12272995:+	CDC123	circular_RNA|multiple_exon	143	2	2	0
chr10:12257739:+|chr10:12277122:+	CDC123	circular_RNA|multiple_exon	170	0	0	1
chr10:12257739:+|chr10:12279265:+	CDC123	circular_RNA|multiple_exon	217	1	0	0
chr10:12257739:+|chr10:12280484:+	CDC123	circular_RNA|multiple_exon	123	5	11	6
chr10:12257739:+|chr10:12288276:+	CDC123	circular_RNA|multiple_exon	223	0	1	0
chr10:122612036:+|chr10:122625256:+	WDR11	circular_RNA|multiple_exon	225	0	1	1
chr10:122612036:+|chr10:122646348:+	WDR11	circular_RNA|multiple_exon	258	0	0	1
chr10:122612036:+|chr10:122649521:+	WDR11	circular_RNA|multiple_exon	225	0	1	0
chr10:122612036:+|chr10:122660610:+	WDR11	circular_RNA|multiple_exon	173	1	0	0
chr10:122612036:+|chr10:122664928:+	WDR11	circular_RNA|multiple_exon	208	0	0	4
chr10:122612036:+|chr10:122668396:+	NA	unannotated|NA	0	0	0	3
chr10:122615594:+|chr10:122637971:+	NA	unannotated|NA	0	1	0	0
chr10:122618155:+|chr10:122619794:+	WDR11	circular_RNA|multiple_exon	326	0	4	0
chr10:122618155:+|chr10:122630858:+	WDR11	circular_RNA|multiple_exon	329	1	1	3
chr10:122618155:+|chr10:122633435:+	WDR11	circular_RNA|multiple_exon	237	4	0	5
chr10:122618155:+|chr10:122640413:+	WDR11	circular_RNA|multiple_exon	228	2	0	4
chr10:122618155:+|chr10:122649521:+	WDR11	circular_RNA|multiple_exon	267	0	4	1
chr10:122618155:+|chr10:122650399:+	WDR11	circular_RNA|multiple_exon	324	3	5	1
chr10:122622247:+|chr10:122633435:+	WDR11	circular_RNA|multiple_exon	270	0	0	1
chr10:122622247:+|chr10:122637971:+	WDR11	circular_RNA|multiple_exon	292	0	3	0
chr10:122622247:+|chr10:122661834:+	WDR11	circular_RNA|multiple_exon	251	0	0	2
chr10:122622247:+|chr10:122668396:+	NA	unannotated|NA	0	0	0	3
chr10:122626081:+|chr10:122643400:+	WDR11	circular_RNA|multiple_exon	303	1	0	0
chr10:122633351:+|chr10:122643400:+	WDR11	circular_RNA|multiple_exon	192	0	0	1
chr10:122637865:+|chr10:122649521:+	WDR11	circular_RNA|multiple_exon	220	0	2	0
chr10:122638828:+|chr10:122649431:+	NA	unannotated|NA	0	3	0	0
chr10:122640338:+|chr10:122668396:+	NA	unannotated|NA	0	0	0	3
chr10:122643292:+|chr10:122663654:+	WDR11	circular_RNA|multiple_exon	203	1	0	0
chr10:122643292:+|chr10:122664928:+	WDR11	circular_RNA|multiple_exon	205	0	2	1
chr10:122645326:+|chr10:122649521:+	WDR11	circular_RNA|multiple_exon	238	0	2	0
chr10:122645326:+|chr10:122668396:+	NA	unannotated|NA	0	1	0	0
chr10:122649407:+|chr10:122650399:+	WDR11	circular_RNA|multiple_exon	285	0	0	1
chr10:122650228:+|chr10:122662744:+	WDR11	circular_RNA|multiple_exon	348	0	0	3
chr10:122659541:+|chr10:122664928:+	WDR11	circular_RNA|multiple_exon	205	0	0	1
chr10:122663559:+|chr10:122665533:+	WDR11	circular_RNA|multiple_exon	240	0	0	2
chr10:12272947:+|chr10:12280484:+	CDC123	circular_RNA|multiple_exon	76	2	1	0
chr10:12277047:+|chr10:12280484:+	CDC123	circular_RNA|multiple_exon	103	2	1	0
chr10:12277047:+|chr10:12288276:+	CDC123	circular_RNA|multiple_exon	203	1	3	1
chr10:122823681:-|chr10:122798268:-	NA	unannotated|NA	0	1	0	0
chr10:12288148:+|chr10:12292468:+	NA	unannotated|NA	0	3	0	0
chr10:12291580:+|chr10:12292468:+	NA	unannotated|NA	0	1	3	1
chr10:123109606:-|chr10:123072730:-	NA	unannotated|NA	0	0	1	0
chr10:12322848:+|chr10:12351670:+	NA	unannotated|NA	0	0	1	0
chr10:123247627:-|chr10:123243212:-	FGFR2	circular_RNA|multiple_exon	227	0	0	2
chr10:123600778:-|chr10:123549684:-	ATE1	circular_RNA|multiple_exon	301	3	2	2
chr10:123600778:-|chr10:123596233:-	ATE1	circular_RNA|multiple_exon	280	0	2	0
chr10:123629553:-|chr10:123549684:-	ATE1	circular_RNA|multiple_exon	152	3	11	4
chr10:123629553:-|chr10:123596233:-	ATE1	circular_RNA|multiple_exon	131	10	4	10
chr10:123641921:-|chr10:123549684:-	NA	unannotated|NA	0	0	2	0
chr10:123659509:-|chr10:123549684:-	ATE1	circular_RNA|multiple_exon	248	1	0	0
chr10:123662135:-|chr10:123549684:-	ATE1	circular_RNA|multiple_exon	349	3	0	0
chr10:123662135:-|chr10:123596233:-	ATE1	circular_RNA|multiple_exon	328	0	0	6
chr10:123662135:-|chr10:123600597:-	ATE1	circular_RNA|multiple_exon	410	2	0	0
chr10:123662135:-|chr10:123658356:-	ATE1	circular_RNA|multiple_exon	357	1	3	0
chr10:123670666:-|chr10:123629521:-	ATE1	circular_RNA|multiple_exon	277	0	0	1
chr10:123670666:-|chr10:123658356:-	ATE1	circular_RNA|multiple_exon	373	1	7	0
chr10:123670666:-|chr10:123661906:-	ATE1	circular_RNA|multiple_exon	474	0	1	0
chr10:123673408:-|chr10:123658356:-	ATE1	circular_RNA|multiple_exon	231	4	1	0
chr10:123673408:-|chr10:123670421:-	ATE1	circular_RNA|multiple_exon	348	2	2	4
chr10:123681926:-|chr10:123661906:-	ATE1	circular_RNA|multiple_exon	291	0	2	2
chr10:123683844:-|chr10:123549684:-	ATE1	circular_RNA|multiple_exon	183	10	6	20
chr10:123683844:-|chr10:123596233:-	ATE1	circular_RNA|multiple_exon	162	8	10	14
chr10:123683844:-|chr10:123600597:-	ATE1	circular_RNA|multiple_exon	244	5	11	5
chr10:123683844:-|chr10:123629521:-	ATE1	circular_RNA|multiple_exon	95	26	31	56
chr10:123683844:-|chr10:123637848:-	NA	unannotated|NA	0	0	0	2
chr10:123683844:-|chr10:123641872:-	NA	unannotated|NA	0	2	0	0
chr10:123683844:-|chr10:123658356:-	ATE1	circular_RNA|multiple_exon	191	8	14	27
chr10:123683844:-|chr10:123661906:-	ATE1	circular_RNA|multiple_exon	292	7	2	14
chr10:123683844:-|chr10:123670421:-	ATE1	circular_RNA|multiple_exon	308	12	1	2
chr10:123683844:-|chr10:123673305:-	ATE1	circular_RNA|multiple_exon	166	2	1	0
chr10:123686042:-|chr10:123549684:-	NA	unannotated|NA	0	0	2	0
chr10:123686042:-|chr10:123596233:-	NA	unannotated|NA	0	1	0	0
chr10:123686042:-|chr10:123629521:-	NA	unannotated|NA	0	2	0	2
chr10:123686042:-|chr10:123641872:-	NA	unannotated|NA	0	0	0	1
chr10:123686042:-|chr10:123658356:-	NA	unannotated|NA	0	4	5	2
chr10:123686042:-|chr10:123659381:-	NA	unannotated|NA	0	0	0	1
chr10:123686042:-|chr10:123661906:-	NA	unannotated|NA	0	0	0	2
chr10:123686352:-|chr10:123549684:-	NA	unannotated|NA	0	0	1	0
chr10:123686352:-|chr10:123658356:-	NA	unannotated|NA	0	0	1	0
chr10:123686451:-|chr10:123549684:-	NA	unannotated|NA	0	2	0	0
chr10:123686451:-|chr10:123596233:-	NA	unannotated|NA	0	0	1	0
chr10:123721032:-|chr10:123718839:-	NSMCE4A	circular_RNA|multiple_exon	177	4	2	2
chr10:123722843:-|chr10:123718839:-	NSMCE4A	circular_RNA|multiple_exon	173	6	0	3
chr10:123733596:-|chr10:123724801:-	NSMCE4A	circular_RNA|multiple_exon	176	2	2	0
chr10:123733615:-|chr10:123722753:-	NA	unannotated|NA	0	1	0	0
chr10:123842162:+|chr10:123848106:+	TACC2	circular_RNA|multiple_exon	5425	1	2	0
chr10:123892124:+|chr10:123894455:+	NA	unannotated|NA	0	1	1	0
chr10:123892124:+|chr10:123943720:+	NA	unannotated|NA	0	0	0	1
chr10:123971012:+|chr10:124001516:+	NA	unannotated|NA	0	0	3	0
chr10:123971012:+|chr10:124013653:+	NA	unannotated|NA	0	0	3	0
chr10:123971127:+|chr10:123976343:+	NA	unannotated|NA	0	0	0	1
chr10:123974906:+|chr10:123979001:+	NA	unannotated|NA	0	0	0	2
chr10:123974906:+|chr10:124001516:+	TACC2	circular_RNA|multiple_exon	103	0	0	1
chr10:123974906:+|chr10:124013653:+	NA	unannotated|NA	0	3	2	0
chr10:123974918:+|chr10:124013653:+	NA	unannotated|NA	0	1	0	0
chr10:123976142:+|chr10:124013653:+	NA	unannotated|NA	0	2	1	5
chr10:123984241:+|chr10:123987523:+	TACC2	circular_RNA|multiple_exon	232	0	0	1
chr10:123984241:+|chr10:123997552:+	TACC2	circular_RNA|multiple_exon	137	0	0	1
chr10:123984241:+|chr10:124001516:+	TACC2	circular_RNA|multiple_exon	104	0	1	2
chr10:123987452:+|chr10:124009179:+	NA	unannotated|NA	0	1	0	0
chr10:123995136:+|chr10:124009080:+	NA	unannotated|NA	0	0	2	0
chr10:123996910:+|chr10:124001516:+	TACC2	circular_RNA|multiple_exon	186	0	0	2
chr10:123996910:+|chr10:124013653:+	NA	unannotated|NA	0	0	0	1
chr10:123996910:+|chr2:29137074:+	TACC2:WDR43	trans_splicing|multiple_exon	282	1	0	0
chr10:124001473:+|chr10:124013653:+	NA	unannotated|NA	0	4	0	3
chr10:124008158:+|chr10:124008671:+	TACC2	circular_RNA|multiple_exon	266	0	1	0
chr10:124017308:+|chr10:124019233:+	NA	unannotated|NA	0	0	0	1
chr10:12412389:+|chr10:12445368:+	NA	unannotated|NA	0	4	0	0
chr10:124148484:+|chr10:124184475:+	NA	unannotated|NA	0	2	0	1
chr10:124148798:+|chr10:124175518:+	NA	unannotated|NA	0	0	0	1
chr10:124148798:+|chr10:124177484:+	NA	unannotated|NA	0	0	0	4
chr10:124148798:+|chr10:124186547:+	NA	unannotated|NA	0	0	0	3
chr10:124148798:+|chr10:124189439:+	NA	unannotated|NA	0	3	1	2
chr10:124151819:+|chr10:123670419:-	NA	unannotated|NA	0	1	0	0
chr10:124151819:+|chr10:124157490:+	PLEKHA1	circular_RNA|multiple_exon	125	0	1	8
chr10:124151819:+|chr10:124159904:+	PLEKHA1	circular_RNA|multiple_exon	114	11	1	9
chr10:124151819:+|chr10:124166156:+	NA	unannotated|NA	0	0	0	1
chr10:124151819:+|chr10:124166189:+	PLEKHA1	circular_RNA|multiple_exon	166	8	4	12
chr10:124151819:+|chr10:124172561:+	PLEKHA1	circular_RNA|multiple_exon	194	16	18	50
chr10:124151819:+|chr10:124175518:+	PLEKHA1	circular_RNA|multiple_exon	212	0	3	2
chr10:124151819:+|chr10:124177484:+	PLEKHA1	circular_RNA|multiple_exon	137	18	17	30
chr10:124151819:+|chr10:124183769:+	NA	unannotated|NA	0	0	1	0
chr10:124151819:+|chr10:124184475:+	PLEKHA1	circular_RNA|multiple_exon	132	33	32	49
chr10:124151819:+|chr10:124186547:+	PLEKHA1	circular_RNA|multiple_exon	158	3	1	4
chr10:124151819:+|chr10:124189289:+	NA	unannotated|NA	0	0	1	1
chr10:124151819:+|chr10:124189310:+	NA	unannotated|NA	0	1	0	0
chr10:124151819:+|chr10:124189439:+	NA	unannotated|NA	0	3	5	11
chr10:124151819:+|chr10:124189723:+	NA	unannotated|NA	0	0	0	3
chr10:124151819:+|chr10:124196854:+	NA	unannotated|NA	0	0	0	1
chr10:124152697:+|chr10:124177484:+	PLEKHA1	circular_RNA|multiple_exon	228	0	3	0
chr10:124152697:+|chr10:124183779:+	PLEKHA1	circular_RNA|multiple_exon	224	0	0	1
chr10:124152697:+|chr10:124184475:+	PLEKHA1	circular_RNA|multiple_exon	223	0	1	0
chr10:124152697:+|chr10:124189439:+	NA	unannotated|NA	0	2	3	0
chr10:124152760:+|chr10:124166156:+	NA	unannotated|NA	0	0	0	2
chr10:124152760:+|chr10:124183769:+	NA	unannotated|NA	0	0	0	2
chr10:124152760:+|chr10:124184475:+	NA	unannotated|NA	0	0	1	1
chr10:124159859:+|chr10:124177484:+	PLEKHA1	circular_RNA|multiple_exon	113	5	2	0
chr10:124159859:+|chr10:124184475:+	PLEKHA1	circular_RNA|multiple_exon	108	1	0	0
chr10:124166092:+|chr10:124175518:+	PLEKHA1	circular_RNA|multiple_exon	240	0	0	5
chr10:124166092:+|chr10:124177484:+	PLEKHA1	circular_RNA|multiple_exon	165	0	0	4
chr10:124166092:+|chr10:124180776:+	NA	unannotated|NA	0	1	0	0
chr10:124166092:+|chr10:124184475:+	PLEKHA1	circular_RNA|multiple_exon	160	4	4	5
chr10:124171869:+|chr10:124175518:+	NA	unannotated|NA	0	0	3	0
chr10:124172436:+|chr10:124177484:+	PLEKHA1	circular_RNA|multiple_exon	193	0	3	3
chr10:124248418:+|chr10:124249142:+	HTRA1	circular_RNA|multiple_exon	303	0	0	2
chr10:12431870:+|chr10:12445368:+	CAMK1D	circular_RNA|multiple_exon	395	20	18	9
chr10:12431870:+|chr10:12445410:+	NA	unannotated|NA	0	2	0	0
chr10:12431870:+|chr10:12448176:+	NA	unannotated|NA	0	0	0	1
chr10:12431870:+|chr10:12515809:+	NA	unannotated|NA	0	0	2	0
chr10:12431870:+|chr10:12595355:+	CAMK1D	circular_RNA|multiple_exon	259	5	0	1
chr10:12439268:+|chr10:12445368:+	NA	unannotated|NA	0	7	6	6
chr10:12439268:+|chr10:12515809:+	NA	unannotated|NA	0	0	0	3
chr10:12440810:+|chr10:12445368:+	NA	unannotated|NA	0	0	0	1
chr10:12442015:+|chr10:12445368:+	NA	unannotated|NA	0	108	94	94
chr10:12442015:+|chr10:12445410:+	NA	unannotated|NA	0	1	3	2
chr10:12442015:+|chr10:12515809:+	NA	unannotated|NA	0	1	0	0
chr10:12442015:+|chr10:12595355:+	NA	unannotated|NA	0	0	1	0
chr10:12442018:+|chr10:12445368:+	NA	unannotated|NA	0	0	1	0
chr10:12442702:+|chr10:12445368:+	NA	unannotated|NA	0	11	14	7
chr10:12442702:+|chr10:12445410:+	NA	unannotated|NA	0	1	0	0
chr10:12442720:+|chr10:12445368:+	NA	unannotated|NA	0	10	11	17
chr10:12442720:+|chr10:12595355:+	NA	unannotated|NA	0	0	0	2
chr10:12445098:+|chr10:12448325:+	NA	unannotated|NA	0	0	0	1
chr10:12445098:+|chr10:12595355:+	NA	unannotated|NA	0	4	0	0
chr10:12445101:+|chr10:12448325:+	NA	unannotated|NA	0	1	3	2
chr10:12445101:+|chr10:12500709:+	NA	unannotated|NA	0	1	0	0
chr10:12445101:+|chr10:12530235:+	NA	unannotated|NA	0	0	0	2
chr10:12445101:+|chr10:12595355:+	CAMK1D	circular_RNA|multiple_exon	398	1	3	8
chr10:124605736:-|chr10:124598533:-	FAM24B-CUZD1:CUZD1	trans_splicing|multiple_exon	672	0	0	3
chr10:124639863:+|chr10:124650369:+	NA	unannotated|NA	0	2	0	0
chr10:124640187:+|chr10:124644368:+	NA	unannotated|NA	0	1	0	0
chr10:124640187:+|chr10:124648239:+	NA	unannotated|NA	0	3	0	0
chr10:124640187:+|chr10:124650369:+	NA	unannotated|NA	0	5	2	5
chr10:124641114:+|chr10:124648239:+	LOC399815	circular_RNA|multiple_exon	523	0	2	0
chr10:124712544:-|chr10:124697367:-	NA	unannotated|NA	0	1	0	0
chr10:124712548:-|chr10:124697221:-	C10orf88	circular_RNA|multiple_exon	657	2	2	10
chr10:124712548:-|chr10:124697367:-	NA	unannotated|NA	0	0	2	3
chr10:124712548:-|chr10:124708165:-	C10orf88	circular_RNA|multiple_exon	409	1	1	1
chr10:124742788:+|chr10:124746478:+	PSTK	circular_RNA|multiple_exon	291	0	0	1
chr10:124758187:-|chr10:124755510:-	IKZF5	circular_RNA|multiple_exon	360	0	0	3
chr10:124766692:-|chr10:124755510:-	IKZF5	circular_RNA|multiple_exon	332	0	3	2
chr10:124793872:+|chr10:124804001:+	ACADSB	circular_RNA|multiple_exon	251	0	1	0
chr10:124799982:+|chr10:124804001:+	ACADSB	circular_RNA|multiple_exon	298	2	0	0
chr10:124895967:+|chr10:124896551:+	NA	unannotated|NA	0	0	3	0
chr10:124915174:+|chr10:124922344:+	BUB3	circular_RNA|multiple_exon	285	1	0	1
chr10:124919923:+|chr10:124922344:+	BUB3	circular_RNA|multiple_exon	374	5	2	0
chr10:125119858:+|chr10:125121663:+	NA	unannotated|NA	0	0	0	1
chr10:12515580:+|chr10:12595355:+	NA	unannotated|NA	0	0	0	3
chr10:12530136:+|chr10:12595355:+	NA	unannotated|NA	0	0	0	1
chr10:12530136:+|chr10:12858327:+	NA	unannotated|NA	0	1	0	0
chr10:12571821:+|chr10:12595355:+	NA	unannotated|NA	0	0	1	0
chr10:12571821:+|chr10:12708809:+	NA	unannotated|NA	0	0	0	3
chr10:12571821:+|chr10:12811798:+	NA	unannotated|NA	0	2	0	0
chr10:125798126:-|chr10:125769574:-	NA	unannotated|NA	0	0	3	0
chr10:125798187:-|chr10:125769574:-	NA	unannotated|NA	0	2	0	0
chr10:125801963:-|chr10:125798031:-	CHST15	circular_RNA|multiple_exon	302	1	2	0
chr10:12580259:+|chr10:12595355:+	NA	unannotated|NA	0	0	2	0
chr10:125804397:-|chr10:125769574:-	NA	unannotated|NA	0	1	0	0
chr10:125804397:-|chr10:125798031:-	NA	unannotated|NA	0	1	1	0
chr10:125804435:-|chr10:125769574:-	NA	unannotated|NA	0	0	5	0
chr10:125804435:-|chr10:125771849:-	CHST15	circular_RNA|multiple_exon	486	1	0	0
chr10:125804435:-|chr10:125780772:-	CHST15	circular_RNA|multiple_exon	495	0	1	0
chr10:125804435:-|chr10:125798031:-	CHST15	circular_RNA|multiple_exon	495	5	27	25
chr10:125805243:-|chr10:125798031:-	NA	unannotated|NA	0	1	0	0
chr10:125805255:-|chr10:125769574:-	NA	unannotated|NA	0	1	0	3
chr10:125805255:-|chr10:125798031:-	NA	unannotated|NA	0	6	3	5
chr10:125805385:-|chr10:125798031:-	NA	unannotated|NA	0	0	2	0
chr10:125805418:-|chr10:125769574:-	NA	unannotated|NA	0	0	2	1
chr10:125805418:-|chr10:125798031:-	NA	unannotated|NA	0	4	3	1
chr10:125806067:-|chr10:125798031:-	NA	unannotated|NA	0	0	1	0
chr10:125806240:-|chr10:125768091:-	NA	unannotated|NA	0	0	2	0
chr10:125806240:-|chr10:125768334:-	NA	unannotated|NA	0	1	4	0
chr10:125806240:-|chr10:125771849:-	CHST15	circular_RNA|multiple_exon	1204	4	6	4
chr10:125806240:-|chr10:125780772:-	CHST15	circular_RNA|multiple_exon	1213	19	29	27
chr10:125806240:-|chr10:125798031:-	CHST15	circular_RNA|multiple_exon	1213	132	140	106
chr10:125806260:-|chr10:125798031:-	NA	unannotated|NA	0	1	0	1
chr10:125808815:-|chr10:125798031:-	NA	unannotated|NA	0	0	0	1
chr10:12581495:+|chr10:12595355:+	NA	unannotated|NA	0	0	1	0
chr10:125828098:-|chr10:125825280:-	NA	unannotated|NA	0	0	0	1
chr10:12595224:+|chr10:12811798:+	CAMK1D	circular_RNA|multiple_exon	257	3	3	0
chr10:12595361:+|chr10:12595738:+	NA	unannotated|NA	0	0	6	0
chr10:126086671:-|chr10:126086213:-	NA	unannotated|NA	0	0	0	4
chr10:126094132:-|chr10:126086593:-	NA	unannotated|NA	0	0	0	1
chr10:126094132:-|chr10:126091496:-	OAT	circular_RNA|multiple_exon	255	0	1	0
chr10:126100769:-|chr10:126091496:-	OAT	circular_RNA|multiple_exon	355	0	0	1
chr10:126100769:-|chr10:126097111:-	OAT	circular_RNA|multiple_exon	322	6	12	11
chr10:126101761:-|chr10:126101379:-	NA	unannotated|NA	0	0	3	0
chr10:126103641:-|chr10:126100542:-	OAT	circular_RNA|multiple_exon	346	0	2	0
chr10:126172708:+|chr10:126177144:+	LHPP	circular_RNA|multiple_exon	340	3	0	2
chr10:126172708:+|chr10:126186697:+	LHPP	circular_RNA|multiple_exon	279	10	2	4
chr10:126172708:+|chr10:126205840:+	LHPP	circular_RNA|multiple_exon	278	1	1	0
chr10:126175658:+|chr10:126186697:+	NA	unannotated|NA	0	2	0	0
chr10:126176991:+|chr10:126224285:+	NA	unannotated|NA	0	2	0	0
chr10:126185530:+|chr10:126205840:+	LHPP	circular_RNA|multiple_exon	154	0	5	0
chr10:126312173:-|chr10:126311180:-	NA	unannotated|NA	0	0	1	0
chr10:126353544:-|chr10:126352747:-	NA	unannotated|NA	0	0	1	0
chr10:126370948:-|chr10:126370176:-	FAM53B	circular_RNA|single_exon	772	143	210	173
chr10:126384781:-|chr10:126370176:-	FAM53B	circular_RNA|multiple_exon	826	24	14	57
chr10:126395456:-|chr10:126370176:-	FAM53B	circular_RNA|multiple_exon	1023	31	43	28
chr10:126395456:-|chr10:126384727:-	FAM53B	circular_RNA|multiple_exon	305	4	0	5
chr10:126395456:-|chr10:126395205:-	FAM53B	circular_RNA|single_exon	251	21	24	16
chr10:126401762:-|chr10:126395205:-	NA	unannotated|NA	0	0	1	0
chr10:126411826:-|chr10:126370176:-	NA	unannotated|NA	0	0	0	1
chr10:126414701:-|chr10:126395205:-	NA	unannotated|NA	0	1	0	1
chr10:126454147:-|chr10:126450869:-	NA	unannotated|NA	0	0	1	0
chr10:126454177:-|chr10:126384727:-	EEF1AKMT2:FAM53B	trans_splicing|multiple_exon	270	1	0	0
chr10:126454177:-|chr10:126395205:-	EEF1AKMT2:FAM53B	trans_splicing|multiple_exon	467	2	0	0
chr10:126454177:-|chr10:126448887:-	NA	unannotated|NA	0	4	0	0
chr10:126455916:-|chr10:126448955:-	NA	unannotated|NA	0	0	0	1
chr10:126463351:-|chr10:126370176:-	EEF1AKMT2:FAM53B	trans_splicing|multiple_exon	879	1	1	1
chr10:126463351:-|chr10:126384727:-	EEF1AKMT2:FAM53B	trans_splicing|multiple_exon	161	3	0	1
chr10:126463351:-|chr10:126395205:-	EEF1AKMT2:FAM53B	trans_splicing|multiple_exon	358	0	4	0
chr10:126463351:-|chr10:126448887:-	NA	unannotated|NA	0	1	9	0
chr10:126463351:-|chr10:126448955:-	NA	unannotated|NA	0	11	1	16
chr10:126463351:-|chr10:126448982:-	NA	unannotated|NA	0	0	0	2
chr10:126478907:-|chr10:126383489:-	NA	unannotated|NA	0	4	0	0
chr10:126478907:-|chr10:126448982:-	NA	unannotated|NA	0	2	0	0
chr10:126478907:-|chr10:126450869:-	EEF1AKMT2	circular_RNA|multiple_exon	323	2	0	0
chr10:126478907:-|chr10:126451045:-	NA	unannotated|NA	0	1	0	0
chr10:126478907:-|chr10:126453961:-	EEF1AKMT2	circular_RNA|multiple_exon	281	0	0	1
chr10:126478907:-|chr10:126463244:-	EEF1AKMT2	circular_RNA|multiple_exon	172	2	0	5
chr10:126495400:+|chr10:126520032:+	ABRAXAS2	circular_RNA|multiple_exon	204	1	3	3
chr10:126505145:+|chr10:126520032:+	ABRAXAS2	circular_RNA|multiple_exon	150	1	0	0
chr10:126507953:+|chr10:126518046:+	ABRAXAS2	circular_RNA|multiple_exon	150	2	0	0
chr10:126515164:+|chr10:126517444:+	ABRAXAS2	circular_RNA|multiple_exon	309	0	1	0
chr10:126515164:+|chr10:126520032:+	ABRAXAS2	circular_RNA|multiple_exon	304	0	0	5
chr10:126516654:+|chr10:126520032:+	NA	unannotated|NA	0	0	2	0
chr10:126517325:+|chr10:126520032:+	ABRAXAS2	circular_RNA|multiple_exon	233	1	0	2
chr10:126519007:+|chr10:126519040:-	NA	unannotated|NA	0	3	0	0
chr10:126524656:+|chr10:126525060:+	NA	unannotated|NA	0	0	1	0
chr10:126615547:+|chr10:126631876:+	NA	unannotated|NA	0	1	0	1
chr10:126628925:+|chr10:126631876:+	NA	unannotated|NA	0	1	0	0
chr10:126628943:+|chr10:126631876:+	NA	unannotated|NA	0	29	29	29
chr10:126628943:+|chr10:126650977:+	NA	unannotated|NA	0	0	0	4
chr10:126628943:+|chr10:126655350:+	NA	unannotated|NA	0	3	1	0
chr10:126628943:+|chr10:126662967:+	NA	unannotated|NA	0	1	5	0
chr10:126628943:+|chr10:126676073:+	NA	unannotated|NA	0	0	0	1
chr10:126630993:+|chr10:126671873:+	NA	unannotated|NA	0	0	0	1
chr10:126631026:+|chr10:124177484:+	NA	unannotated|NA	0	0	1	0
chr10:126631026:+|chr10:126631872:+	NA	unannotated|NA	0	0	1	0
chr10:126631026:+|chr10:126631876:+	NA	unannotated|NA	0	266	540	537
chr10:126631026:+|chr10:126650977:+	NA	unannotated|NA	0	18	21	33
chr10:126631026:+|chr10:126655350:+	NA	unannotated|NA	0	12	23	30
chr10:126631026:+|chr10:126660687:+	NA	unannotated|NA	0	0	0	3
chr10:126631026:+|chr10:126662285:+	NA	unannotated|NA	0	1	0	1
chr10:126631026:+|chr10:126662967:+	NA	unannotated|NA	0	8	0	7
chr10:126631026:+|chr10:126670398:+	NA	unannotated|NA	0	1	0	3
chr10:126631026:+|chr10:126671873:+	NA	unannotated|NA	0	1	0	0
chr10:126631026:+|chr10:126676073:+	NA	unannotated|NA	0	0	5	4
chr10:126631026:+|chr10:127522515:+	NA	unannotated|NA	0	0	2	0
chr10:126631043:+|chr10:126631876:+	NA	unannotated|NA	0	0	4	0
chr10:126631590:+|chr10:126676073:+	NA	unannotated|NA	0	0	0	1
chr10:126650856:+|chr10:126655350:+	NA	unannotated|NA	0	0	1	1
chr10:126652924:+|chr10:126676073:+	NA	unannotated|NA	0	0	0	1
chr10:126655163:+|chr10:126660687:+	ZRANB1	circular_RNA|multiple_exon	340	2	0	0
chr10:126655163:+|chr10:126662285:+	ZRANB1	circular_RNA|multiple_exon	258	2	0	2
chr10:126655163:+|chr10:126662967:+	ZRANB1	circular_RNA|multiple_exon	385	0	0	1
chr10:126655163:+|chr10:126670398:+	ZRANB1	circular_RNA|multiple_exon	307	1	0	2
chr10:126655163:+|chr10:126672257:+	ZRANB1	circular_RNA|multiple_exon	416	0	4	0
chr10:126655163:+|chr10:126676073:+	NA	unannotated|NA	0	0	0	2
chr10:126660534:+|chr10:126662967:+	ZRANB1	circular_RNA|multiple_exon	351	1	3	0
chr10:126662214:+|chr10:126676073:+	NA	unannotated|NA	0	0	1	0
chr10:126677987:-|chr10:126677537:-	NA	unannotated|NA	0	0	1	0
chr10:126691673:-|chr10:126678071:-	NA	unannotated|NA	0	1	0	0
chr10:126691673:-|chr10:126686529:-	NA	unannotated|NA	0	0	0	1
chr10:126692061:-|chr10:126686533:-	CTBP2	circular_RNA|multiple_exon	360	0	0	1
chr10:126727724:-|chr10:126678071:-	NA	unannotated|NA	0	0	0	1
chr10:126727724:-|chr10:126714651:-	CTBP2	circular_RNA|multiple_exon	2147	1	0	0
chr10:126729446:-|chr10:126727566:-	NA	unannotated|NA	0	1	0	3
chr10:126763412:-|chr10:126727566:-	NA	unannotated|NA	0	1	6	5
chr10:126776888:-|chr10:126727566:-	NA	unannotated|NA	0	6	1	3
chr10:126799662:-|chr10:126686533:-	CTBP2	circular_RNA|multiple_exon	309	0	0	1
chr10:126799662:-|chr10:126700895:-	NA	unannotated|NA	0	0	0	3
chr10:126799662:-|chr10:126727566:-	CTBP2	circular_RNA|multiple_exon	261	17	9	4
chr10:126799662:-|chr10:126763312:-	NA	unannotated|NA	0	0	4	3
chr10:126799662:-|chr10:126776760:-	NA	unannotated|NA	0	6	3	4
chr10:126799662:-|chr10:126790881:-	NA	unannotated|NA	0	1	0	0
chr10:126811310:-|chr10:126727566:-	NA	unannotated|NA	0	0	3	0
chr10:126811437:-|chr10:126678071:-	NA	unannotated|NA	0	2	1	0
chr10:126811437:-|chr10:126727566:-	NA	unannotated|NA	0	12	6	5
chr10:126811437:-|chr10:126763312:-	NA	unannotated|NA	0	2	1	3
chr10:126811437:-|chr10:126776760:-	NA	unannotated|NA	0	2	5	4
chr10:126811437:-|chr10:126799559:-	NA	unannotated|NA	0	25	27	19
chr10:12682090:+|chr10:12708809:+	NA	unannotated|NA	0	0	0	1
chr10:126821963:-|chr10:126763312:-	NA	unannotated|NA	0	1	0	0
chr10:126822181:-|chr10:126727566:-	CTBP2	circular_RNA|multiple_exon	258	5	8	1
chr10:126822181:-|chr10:126776760:-	NA	unannotated|NA	0	1	0	0
chr10:126822181:-|chr10:126799559:-	CTBP2	circular_RNA|multiple_exon	203	1	3	3
chr10:126827555:-|chr10:126727566:-	NA	unannotated|NA	0	1	0	0
chr10:126827555:-|chr10:126763312:-	NA	unannotated|NA	0	0	3	0
chr10:12691653:+|chr10:12708809:+	NA	unannotated|NA	0	0	1	2
chr10:12704153:+|chr10:12708809:+	NA	unannotated|NA	0	3	9	11
chr10:12704153:+|chr10:12721967:+	NA	unannotated|NA	0	0	0	1
chr10:12706244:+|chr10:12833232:+	NA	unannotated|NA	0	0	4	2
chr10:12708735:+|chr10:12721967:+	NA	unannotated|NA	0	0	0	1
chr10:12708735:+|chr10:12811798:+	CAMK1D	circular_RNA|multiple_exon	200	1	0	0
chr10:12708735:+|chr10:12833232:+	CAMK1D	circular_RNA|multiple_exon	149	0	0	4
chr10:12708735:+|chr10:12837014:+	NA	unannotated|NA	0	1	0	0
chr10:127398136:-|chr10:126650979:+	NA	unannotated|NA	0	1	0	0
chr10:127408375:+|chr10:127429770:+	NA	unannotated|NA	0	0	1	0
chr10:127409773:+|chr10:127429770:+	EDRF1	circular_RNA|multiple_exon	408	1	0	0
chr10:127409852:+|chr10:127431845:+	NA	unannotated|NA	0	0	0	2
chr10:127412380:+|chr10:127424473:+	EDRF1	circular_RNA|multiple_exon	385	0	0	1
chr10:127412380:+|chr10:127429770:+	EDRF1	circular_RNA|multiple_exon	325	0	0	1
chr10:127426487:+|chr10:127438134:+	EDRF1	circular_RNA|multiple_exon	224	0	0	2
chr10:127426864:+|chr10:127429770:+	EDRF1	circular_RNA|multiple_exon	350	0	1	0
chr10:127431627:+|chr10:127438134:+	EDRF1	circular_RNA|multiple_exon	371	0	0	1
chr10:127431627:+|chr10:127442414:+	EDRF1	circular_RNA|multiple_exon	369	0	6	1
chr10:127431627:+|chr10:127452093:+	EDRF1	circular_RNA|multiple_exon	441	0	0	2
chr10:127436105:+|chr10:127442414:+	EDRF1	circular_RNA|multiple_exon	309	1	0	0
chr10:127437981:+|chr10:127442414:+	EDRF1	circular_RNA|multiple_exon	304	0	8	0
chr10:127441368:+|chr10:127442414:+	EDRF1	circular_RNA|multiple_exon	266	0	1	0
chr10:127454270:+|chr10:127455352:+	NA	unannotated|NA	0	0	0	1
chr10:127469709:-|chr10:127469368:-	NA	unannotated|NA	0	0	2	0
chr10:127486665:-|chr10:127481148:-	NA	unannotated|NA	0	0	0	1
chr10:127486714:-|chr10:127481148:-	NA	unannotated|NA	0	0	0	1
chr10:127486714:-|chr10:127483449:-	UROS	circular_RNA|multiple_exon	178	1	1	1
chr10:127500857:-|chr10:127483449:-	UROS	circular_RNA|multiple_exon	172	0	1	0
chr10:127505047:-|chr10:127495982:-	NA	unannotated|NA	0	1	1	0
chr10:127505094:-|chr10:127483449:-	UROS	circular_RNA|multiple_exon	186	0	2	0
chr10:127505094:-|chr10:127484672:-	UROS	circular_RNA|multiple_exon	173	1	0	0
chr10:127505094:-|chr10:127495982:-	UROS	circular_RNA|multiple_exon	162	14	3	9
chr10:127505094:-|chr10:127500783:-	UROS	circular_RNA|multiple_exon	162	2	3	6
chr10:127508740:-|chr10:127483449:-	NA	unannotated|NA	0	0	0	1
chr10:127515160:+|chr10:127529899:+	BCCIP	circular_RNA|multiple_exon	149	0	1	0
chr10:127516127:+|chr10:127520176:+	BCCIP	circular_RNA|multiple_exon	267	1	0	0
chr10:127542772:-|chr10:127525219:-	NA	unannotated|NA	0	2	0	0
chr10:127555752:-|chr10:122612149:+	NA	unannotated|NA	0	0	0	1
chr10:127555752:-|chr10:127529416:-	DHX32	circular_RNA|multiple_exon	342	0	0	1
chr10:127555752:-|chr10:127540715:-	NA	unannotated|NA	0	0	1	0
chr10:127569640:-|chr10:127540715:-	NA	unannotated|NA	0	0	5	0
chr10:127569640:-|chr10:127540862:-	NA	unannotated|NA	0	5	3	4
chr10:127569640:-|chr10:127555555:-	NA	unannotated|NA	0	0	2	0
chr10:127569640:-|chr10:127555559:-	NA	unannotated|NA	0	1	0	1
chr10:127569640:-|chr10:127569112:-	NA	unannotated|NA	0	0	0	9
chr10:127574131:-|chr10:127540862:-	NA	unannotated|NA	0	1	0	0
chr10:127574245:-|chr10:127540862:-	NA	unannotated|NA	0	0	1	0
chr10:127574245:-|chr10:127548172:-	NA	unannotated|NA	0	0	0	2
chr10:127574245:-|chr10:127569112:-	NA	unannotated|NA	0	0	1	3
chr10:127583704:-|chr10:127530312:-	NA	unannotated|NA	0	0	0	1
chr10:127668730:+|chr10:127697119:+	FANK1	circular_RNA|multiple_exon	320	0	0	2
chr10:127677120:+|chr10:127697119:+	FANK1	circular_RNA|multiple_exon	267	3	0	0
chr10:127683986:+|chr10:127697119:+	FANK1	circular_RNA|multiple_exon	224	0	4	2
chr10:127693453:+|chr10:127697119:+	FANK1	circular_RNA|multiple_exon	308	1	0	2
chr10:127789810:-|chr10:127786985:-	ADAM12	circular_RNA|multiple_exon	253	0	0	1
chr10:128020972:-|chr10:128018981:-	NA	unannotated|NA	0	0	0	2
chr10:12802947:+|chr10:12811798:+	CAMK1D	circular_RNA|multiple_exon	264	5	13	8
chr10:12802947:+|chr10:12833232:+	CAMK1D	circular_RNA|multiple_exon	213	0	2	1
chr10:128112925:+|chr10:128126830:+	NA	unannotated|NA	0	0	1	2
chr10:12833157:+|chr10:12858327:+	CAMK1D	circular_RNA|multiple_exon	153	0	0	1
chr10:12856194:+|chr10:12858327:+	CAMK1D	circular_RNA|multiple_exon	190	6	12	2
chr10:12856194:+|chr10:12867689:+	CAMK1D	circular_RNA|multiple_exon	229	0	0	5
chr10:12856194:+|chr10:12870898:+	NA	unannotated|NA	0	1	0	4
chr10:12856194:+|chr10:12871197:+	NA	unannotated|NA	0	0	1	0
chr10:128594023:+|chr10:128797699:+	NA	unannotated|NA	0	2	0	0
chr10:128768966:+|chr10:105420739:-	NA	unannotated|NA	0	0	0	1
chr10:128768966:+|chr10:128769204:+	NA	unannotated|NA	0	2	0	0
chr10:128768966:+|chr10:128780237:+	DOCK1	circular_RNA|multiple_exon	138	0	0	3
chr10:128768966:+|chr10:128785881:+	DOCK1	circular_RNA|multiple_exon	179	3	0	3
chr10:128768966:+|chr10:128788867:+	DOCK1	circular_RNA|multiple_exon	231	63	93	87
chr10:128768966:+|chr10:128795147:+	DOCK1	circular_RNA|multiple_exon	218	2	1	3
chr10:128768966:+|chr10:128796513:+	DOCK1	circular_RNA|multiple_exon	240	3	2	5
chr10:128768966:+|chr10:128797699:+	DOCK1	circular_RNA|multiple_exon	164	6	0	1
chr10:128768966:+|chr10:128798571:+	DOCK1	circular_RNA|multiple_exon	218	110	164	154
chr10:128768966:+|chr10:128798969:+	NA	unannotated|NA	0	0	1	0
chr10:128768966:+|chr10:128807068:+	DOCK1	circular_RNA|multiple_exon	155	15	5	24
chr10:128768966:+|chr10:128810638:+	DOCK1	circular_RNA|multiple_exon	225	11	11	22
chr10:128768966:+|chr10:128817099:+	DOCK1	circular_RNA|multiple_exon	208	6	3	8
chr10:128768966:+|chr10:128821588:+	DOCK1	circular_RNA|multiple_exon	207	1	8	0
chr10:128768966:+|chr10:128823047:+	DOCK1	circular_RNA|multiple_exon	181	2	0	3
chr10:128768966:+|chr10:128824688:+	DOCK1	circular_RNA|multiple_exon	155	8	4	5
chr10:128768966:+|chr10:128830017:+	DOCK1	circular_RNA|multiple_exon	186	0	0	1
chr10:128768966:+|chr10:128830584:+	DOCK1	circular_RNA|multiple_exon	266	0	1	0
chr10:128768966:+|chr10:128836080:+	DOCK1	circular_RNA|multiple_exon	180	9	4	5
chr10:128768966:+|chr10:128841428:+	DOCK1	circular_RNA|multiple_exon	183	11	6	5
chr10:128768966:+|chr10:128851079:+	DOCK1	circular_RNA|multiple_exon	217	2	7	3
chr10:128768966:+|chr10:128860040:+	DOCK1	circular_RNA|multiple_exon	191	21	14	25
chr10:128768966:+|chr10:128908618:+	DOCK1	circular_RNA|multiple_exon	189	5	22	3
chr10:128768966:+|chr10:128926028:+	DOCK1	circular_RNA|multiple_exon	178	16	27	21
chr10:128768966:+|chr10:129046373:+	DOCK1	circular_RNA|multiple_exon	184	3	0	2
chr10:128768966:+|chr10:129055693:+	DOCK1	circular_RNA|multiple_exon	177	6	1	5
chr10:128768966:+|chr10:129137348:+	DOCK1	circular_RNA|multiple_exon	161	0	1	0
chr10:128768966:+|chr10:129160476:+	DOCK1	circular_RNA|multiple_exon	231	0	0	2
chr10:128775798:+|chr10:128908618:+	NA	unannotated|NA	0	0	0	1
chr10:128776212:+|chr10:128798571:+	DOCK1	circular_RNA|multiple_exon	175	0	0	2
chr10:128776212:+|chr10:128836080:+	DOCK1	circular_RNA|multiple_exon	137	0	1	0
chr10:128785785:+|chr10:128798571:+	DOCK1	circular_RNA|multiple_exon	231	0	6	1
chr10:128785785:+|chr10:128860040:+	DOCK1	circular_RNA|multiple_exon	204	0	0	1
chr10:128785785:+|chr10:128926028:+	DOCK1	circular_RNA|multiple_exon	191	0	1	0
chr10:128795012:+|chr10:128797699:+	DOCK1	circular_RNA|multiple_exon	216	0	1	2
chr10:128795012:+|chr10:128798571:+	DOCK1	circular_RNA|multiple_exon	270	2	5	7
chr10:128795012:+|chr10:128817099:+	DOCK1	circular_RNA|multiple_exon	260	1	0	0
chr10:128795012:+|chr10:128821588:+	DOCK1	circular_RNA|multiple_exon	259	2	0	4
chr10:128795012:+|chr10:128830584:+	DOCK1	circular_RNA|multiple_exon	318	0	0	1
chr10:128795012:+|chr10:128851079:+	DOCK1	circular_RNA|multiple_exon	269	1	0	0
chr10:128795012:+|chr10:128908618:+	DOCK1	circular_RNA|multiple_exon	241	0	0	1
chr10:128796356:+|chr10:128807068:+	DOCK1	circular_RNA|multiple_exon	229	2	0	0
chr10:128796356:+|chr10:128926028:+	DOCK1	circular_RNA|multiple_exon	252	4	1	0
chr10:128797618:+|chr10:128926028:+	DOCK1	circular_RNA|multiple_exon	176	0	1	1
chr10:128798436:+|chr10:128860040:+	DOCK1	circular_RNA|multiple_exon	243	1	1	0
chr10:128806387:+|chr10:128836080:+	NA	unannotated|NA	0	0	5	0
chr10:128806996:+|chr10:128817099:+	DOCK1	circular_RNA|multiple_exon	197	2	0	0
chr10:128806996:+|chr10:128821588:+	DOCK1	circular_RNA|multiple_exon	196	0	0	1
chr10:128806996:+|chr10:128824688:+	DOCK1	circular_RNA|multiple_exon	144	4	3	9
chr10:128806996:+|chr10:128836080:+	DOCK1	circular_RNA|multiple_exon	169	2	5	5
chr10:128806996:+|chr10:128841428:+	DOCK1	circular_RNA|multiple_exon	172	0	1	2
chr10:128806996:+|chr10:128851079:+	DOCK1	circular_RNA|multiple_exon	206	0	5	1
chr10:128806996:+|chr10:128860040:+	DOCK1	circular_RNA|multiple_exon	180	0	2	0
chr10:128806996:+|chr10:128863836:+	NA	unannotated|NA	0	0	1	0
chr10:128806996:+|chr10:128926028:+	DOCK1	circular_RNA|multiple_exon	167	1	1	1
chr10:128806996:+|chr10:129055693:+	DOCK1	circular_RNA|multiple_exon	166	1	0	0
chr10:128810496:+|chr10:128860040:+	DOCK1	circular_RNA|multiple_exon	250	0	1	0
chr10:128810496:+|chr10:128926028:+	DOCK1	circular_RNA|multiple_exon	237	0	0	2
chr10:128810559:+|chr10:128821588:+	DOCK1	circular_RNA|multiple_exon	203	0	1	0
chr10:128810559:+|chr10:128824688:+	DOCK1	circular_RNA|multiple_exon	151	0	0	4
chr10:128810559:+|chr10:128830584:+	DOCK1	circular_RNA|multiple_exon	262	1	0	0
chr10:128810559:+|chr10:128836080:+	DOCK1	circular_RNA|multiple_exon	176	0	0	1
chr10:128811747:+|chr10:128812549:+	NA	unannotated|NA	0	3	0	0
chr10:128816974:+|chr10:128824688:+	DOCK1	circular_RNA|multiple_exon	197	3	1	4
chr10:128816974:+|chr10:128836080:+	DOCK1	circular_RNA|multiple_exon	222	2	1	1
chr10:128816974:+|chr10:128841428:+	DOCK1	circular_RNA|multiple_exon	225	6	2	0
chr10:128816974:+|chr10:128860040:+	DOCK1	circular_RNA|multiple_exon	233	0	3	0
chr10:128816974:+|chr10:128926028:+	DOCK1	circular_RNA|multiple_exon	220	0	0	1
chr10:128821464:+|chr10:128836080:+	DOCK1	circular_RNA|multiple_exon	221	1	1	5
chr10:128821464:+|chr10:128926028:+	DOCK1	circular_RNA|multiple_exon	219	1	0	0
chr10:128821497:+|chr10:128860040:+	NA	unannotated|NA	0	2	0	0
chr10:128824616:+|chr10:128926028:+	DOCK1	circular_RNA|multiple_exon	167	1	0	1
chr10:128829914:+|chr10:128830584:+	DOCK1	circular_RNA|multiple_exon	286	0	0	1
chr10:128829914:+|chr10:128836080:+	DOCK1	circular_RNA|multiple_exon	200	9	7	9
chr10:128829914:+|chr10:128841428:+	DOCK1	circular_RNA|multiple_exon	203	3	7	3
chr10:128829914:+|chr10:128851079:+	DOCK1	circular_RNA|multiple_exon	237	2	2	1
chr10:128829914:+|chr10:128860040:+	DOCK1	circular_RNA|multiple_exon	211	3	1	4
chr10:128835983:+|chr10:128860040:+	DOCK1	circular_RNA|multiple_exon	205	0	0	2
chr10:128836405:+|chr10:128839456:+	NA	unannotated|NA	0	2	0	0
chr10:128840889:+|chr10:128860040:+	DOCK1	circular_RNA|multiple_exon	197	11	8	13
chr10:128850945:+|chr10:128863836:+	NA	unannotated|NA	0	0	0	3
chr10:128850945:+|chr10:128908618:+	DOCK1	circular_RNA|multiple_exon	240	0	2	4
chr10:128850945:+|chr10:128926028:+	DOCK1	circular_RNA|multiple_exon	229	1	7	5
chr10:128850945:+|chr10:129055693:+	DOCK1	circular_RNA|multiple_exon	228	0	0	3
chr10:128850945:+|chr10:129183173:+	DOCK1	circular_RNA|multiple_exon	253	2	0	0
chr10:128851989:+|chr10:128904565:+	NA	unannotated|NA	0	0	1	0
chr10:128859932:+|chr10:128908618:+	DOCK1	circular_RNA|multiple_exon	214	6	1	4
chr10:128859932:+|chr10:128926028:+	DOCK1	circular_RNA|multiple_exon	203	13	33	21
chr10:128859932:+|chr10:129046373:+	DOCK1	circular_RNA|multiple_exon	209	3	0	0
chr10:128859932:+|chr10:129055693:+	DOCK1	circular_RNA|multiple_exon	202	0	2	0
chr10:128901890:+|chr10:128926028:+	NA	unannotated|NA	0	0	0	2
chr10:128904495:+|chr10:128926028:+	DOCK1	circular_RNA|multiple_exon	165	7	8	18
chr10:128904495:+|chr10:129046373:+	DOCK1	circular_RNA|multiple_exon	171	1	0	0
chr10:128906906:+|chr17:31149712:+	NA	unannotated|NA	0	0	0	1
chr10:128908512:+|chr10:128926028:+	DOCK1	circular_RNA|multiple_exon	201	1	5	2
chr10:128921978:+|chr10:128926028:+	NA	unannotated|NA	0	3	2	0
chr10:128923738:+|chr10:128926028:+	DOCK1	circular_RNA|multiple_exon	222	16	16	17
chr10:128923738:+|chr10:129046373:+	DOCK1	circular_RNA|multiple_exon	228	0	1	0
chr10:128923738:+|chr10:129055693:+	DOCK1	circular_RNA|multiple_exon	221	0	2	0
chr10:129046272:+|chr10:129183173:+	DOCK1	circular_RNA|multiple_exon	220	0	0	2
chr10:129046272:+|chr10:129202693:+	DOCK1	circular_RNA|multiple_exon	205	1	0	0
chr10:129137270:+|chr10:129142010:+	DOCK1	circular_RNA|multiple_exon	178	3	0	0
chr10:129137270:+|chr10:129183173:+	DOCK1	circular_RNA|multiple_exon	197	0	0	2
chr10:129141910:+|chr10:129160476:+	DOCK1	circular_RNA|multiple_exon	248	0	2	1
chr10:129213416:+|chr10:129224275:+	DOCK1	circular_RNA|multiple_exon	223	0	1	0
chr10:129729242:+|chr10:129732577:+	NA	unannotated|NA	0	0	1	0
chr10:129780538:+|chr10:129847930:+	PTPRE	circular_RNA|multiple_exon	158	2	0	0
chr10:129839139:+|chr10:129847930:+	PTPRE	circular_RNA|multiple_exon	251	0	0	4
chr10:129839139:+|chr10:129854477:+	PTPRE	circular_RNA|multiple_exon	205	0	1	0
chr10:129861347:+|chr10:129866550:+	PTPRE	circular_RNA|multiple_exon	260	1	0	0
chr10:129897328:-|chr10:129896570:-	NA	unannotated|NA	0	0	0	2
chr10:129901916:-|chr10:129899522:-	NA	unannotated|NA	0	1	0	0
chr10:129905007:-|chr10:129904643:-	NA	unannotated|NA	0	0	0	1
chr10:129917583:-|chr10:129905828:-	NA	unannotated|NA	0	0	0	2
chr10:131334505:+|chr10:131335070:+	NA	unannotated|NA	0	1	0	0
chr10:131334505:+|chr10:131336557:+	NA	unannotated|NA	0	1	1	0
chr10:131334505:+|chr10:131336707:+	NA	unannotated|NA	0	3	2	1
chr10:131400806:+|chr10:131402292:+	NA	unannotated|NA	0	0	0	4
chr10:13151112:+|chr10:13164487:+	OPTN	circular_RNA|multiple_exon	278	0	1	0
chr10:131513784:+|chr10:131523411:+	NA	unannotated|NA	0	2	0	0
chr10:13152274:+|chr10:13161040:+	OPTN	circular_RNA|multiple_exon	354	0	4	0
chr10:13152274:+|chr10:13164487:+	OPTN	circular_RNA|multiple_exon	304	0	1	1
chr10:13152274:+|chr10:13178897:+	NA	unannotated|NA	0	1	0	0
chr10:13156295:+|chr10:13164487:+	NA	unannotated|NA	0	0	0	2
chr10:13158267:+|chr10:13164487:+	OPTN	circular_RNA|multiple_exon	175	2	0	1
chr10:13158267:+|chr10:13166110:+	OPTN	circular_RNA|multiple_exon	188	1	0	0
chr10:13165995:+|chr10:13178897:+	NA	unannotated|NA	0	2	0	2
chr10:13167946:+|chr10:13178897:+	NA	unannotated|NA	0	0	0	1
chr10:13167968:+|chr10:13178897:+	NA	unannotated|NA	0	0	1	0
chr10:13169745:+|chr10:13175581:+	OPTN	circular_RNA|multiple_exon	237	0	0	1
chr10:13169745:+|chr10:13178897:+	NA	unannotated|NA	0	41	28	29
chr10:131902494:-|chr10:131877830:-	C10orf143	circular_RNA|multiple_exon	209	0	1	3
chr10:131902728:-|chr10:131877830:-	NA	unannotated|NA	0	0	0	2
chr10:131902728:-|chr10:131878001:-	NA	unannotated|NA	0	0	0	1
chr10:131931845:-|chr10:131929869:-	NA	unannotated|NA	0	0	0	1
chr10:131936343:+|chr10:131943583:+	NA	unannotated|NA	0	0	0	1
chr10:131936347:+|chr10:131943583:+	NA	unannotated|NA	0	1	0	1
chr10:131940181:+|chr10:131977684:+	NA	unannotated|NA	0	1	0	0
chr10:131940181:+|chr10:132050329:+	NA	unannotated|NA	0	0	4	0
chr10:131943475:+|chr10:131959261:+	GLRX3	circular_RNA|multiple_exon	309	2	1	5
chr10:131943475:+|chr10:131965244:+	GLRX3	circular_RNA|multiple_exon	169	10	7	3
chr10:131943475:+|chr10:131969900:+	GLRX3	circular_RNA|multiple_exon	160	1	0	1
chr10:131943475:+|chr10:131973353:+	GLRX3	circular_RNA|multiple_exon	200	0	2	3
chr10:131958259:+|chr10:131959261:+	GLRX3	circular_RNA|multiple_exon	275	0	3	0
chr10:131958259:+|chr10:131965244:+	GLRX3	circular_RNA|multiple_exon	135	1	2	5
chr10:131958259:+|chr10:131967754:+	GLRX3	circular_RNA|multiple_exon	131	2	4	0
chr10:131958259:+|chr10:131969900:+	GLRX3	circular_RNA|multiple_exon	126	0	0	3
chr10:131958259:+|chr10:131973353:+	GLRX3	circular_RNA|multiple_exon	166	1	1	0
chr10:131958259:+|chr10:131977684:+	GLRX3	circular_RNA|multiple_exon	152	0	3	1
chr10:131958259:+|chr10:131978585:+	NA	unannotated|NA	0	2	2	1
chr10:131959060:+|chr10:131973353:+	GLRX3	circular_RNA|multiple_exon	293	2	0	0
chr10:131959060:+|chr10:131977684:+	GLRX3	circular_RNA|multiple_exon	279	0	0	2
chr10:131960825:+|chr10:131978957:+	NA	unannotated|NA	0	0	3	0
chr10:131964771:+|chr10:131969900:+	GLRX3	circular_RNA|multiple_exon	224	1	0	3
chr10:131964771:+|chr10:131977684:+	GLRX3	circular_RNA|multiple_exon	250	0	0	4
chr10:131964880:+|chr10:131973314:+	NA	unannotated|NA	0	2	0	0
chr10:131965183:+|chr10:131978585:+	NA	unannotated|NA	0	0	0	2
chr10:131967697:+|chr10:131978585:+	NA	unannotated|NA	0	1	0	0
chr10:131967697:+|chr10:131984098:+	NA	unannotated|NA	0	1	0	0
chr10:131967697:+|chr10:132050329:+	NA	unannotated|NA	0	0	0	1
chr10:131969300:+|chr10:131974478:+	NA	unannotated|NA	0	0	0	1
chr10:131969848:+|chr10:131977684:+	GLRX3	circular_RNA|multiple_exon	130	3	0	1
chr10:131969848:+|chr10:131978585:+	NA	unannotated|NA	0	0	0	1
chr10:131978377:+|chr10:132135187:+	NA	unannotated|NA	0	2	0	0
chr10:132004406:+|chr10:132009650:+	NA	unannotated|NA	0	0	2	0
chr10:13212922:+|chr10:13214765:+	MCM10	circular_RNA|multiple_exon	478	0	3	0
chr10:132132698:+|chr10:132135187:+	NA	unannotated|NA	0	1	4	1
chr10:132132997:+|chr10:132135187:+	NA	unannotated|NA	0	0	2	0
chr10:13214376:+|chr10:13214765:+	MCM10	circular_RNA|multiple_exon	241	5	8	5
chr10:13214376:+|chr10:13214770:+	NA	unannotated|NA	0	0	0	3
chr10:13214376:+|chr10:13217681:+	MCM10	circular_RNA|multiple_exon	275	3	6	1
chr10:13214376:+|chr10:13222607:+	MCM10	circular_RNA|multiple_exon	269	0	1	1
chr10:13214376:+|chr10:13225100:+	MCM10	circular_RNA|multiple_exon	271	7	3	0
chr10:13214376:+|chr10:13228280:+	MCM10	circular_RNA|multiple_exon	220	8	5	5
chr10:13214376:+|chr10:13231080:+	MCM10	circular_RNA|multiple_exon	303	1	0	2
chr10:13214376:+|chr10:13243534:+	MCM10	circular_RNA|multiple_exon	217	0	2	0
chr10:13217510:+|chr10:13225100:+	MCM10	circular_RNA|multiple_exon	338	0	0	2
chr10:13217510:+|chr10:13234568:+	MCM10	circular_RNA|multiple_exon	288	0	4	0
chr10:13217510:+|chr10:13240807:+	MCM10	circular_RNA|multiple_exon	289	1	0	1
chr10:13217510:+|chr10:13243534:+	MCM10	circular_RNA|multiple_exon	284	0	0	1
chr10:13222442:+|chr10:13225100:+	MCM10	circular_RNA|multiple_exon	332	0	0	3
chr10:13222442:+|chr10:13234568:+	MCM10	circular_RNA|multiple_exon	282	0	0	1
chr10:13222442:+|chr10:13237269:+	MCM10	circular_RNA|multiple_exon	393	1	0	0
chr10:13222442:+|chr10:13240807:+	MCM10	circular_RNA|multiple_exon	283	1	0	0
chr10:13222442:+|chr10:13243534:+	MCM10	circular_RNA|multiple_exon	278	0	0	1
chr10:13222442:+|chr10:13246364:+	MCM10	circular_RNA|multiple_exon	310	1	0	0
chr10:132237181:+|chr10:132241207:+	NA	unannotated|NA	0	0	4	0
chr10:13224933:+|chr10:13231080:+	MCM10	circular_RNA|multiple_exon	366	0	0	1
chr10:13224933:+|chr10:13234568:+	MCM10	circular_RNA|multiple_exon	284	0	2	0
chr10:13224933:+|chr10:13237269:+	MCM10	circular_RNA|multiple_exon	395	0	0	1
chr10:132281145:+|chr10:132295250:+	NA	unannotated|NA	0	0	2	0
chr10:132281145:+|chr10:132296174:+	NA	unannotated|NA	0	1	0	0
chr10:13230881:+|chr10:13234568:+	MCM10	circular_RNA|multiple_exon	316	2	1	0
chr10:13230881:+|chr10:13251133:+	MCM10	circular_RNA|multiple_exon	241	1	0	0
chr10:13230881:+|chr10:13251593:+	NA	unannotated|NA	0	0	0	1
chr10:13233299:+|chr10:13234568:+	MCM10	circular_RNA|multiple_exon	217	2	2	5
chr10:13233299:+|chr10:13239767:+	MCM10	circular_RNA|multiple_exon	244	0	0	2
chr10:13234255:+|chr10:13237269:+	MCM10	circular_RNA|multiple_exon	338	1	0	0
chr10:13237041:+|chr10:13239767:+	MCM10	circular_RNA|multiple_exon	372	0	1	2
chr10:13237041:+|chr10:13240807:+	MCM10	circular_RNA|multiple_exon	346	1	3	1
chr10:13237041:+|chr10:13243534:+	MCM10	circular_RNA|multiple_exon	341	1	0	0
chr10:13239623:+|chr10:13243534:+	MCM10	circular_RNA|multiple_exon	257	0	5	0
chr10:13240689:+|chr10:13243534:+	MCM10	circular_RNA|multiple_exon	231	1	0	0
chr10:13240689:+|chr10:13246364:+	MCM10	circular_RNA|multiple_exon	263	0	1	0
chr10:13251337:+|chr10:13251779:+	NA	unannotated|NA	0	0	0	1
chr10:132594024:+|chr10:132594241:+	NA	unannotated|NA	0	0	2	0
chr10:13330541:-|chr10:13322976:-	PHYH	circular_RNA|multiple_exon	315	0	0	3
chr10:13333912:-|chr10:13325690:-	PHYH	circular_RNA|multiple_exon	230	0	0	1
chr10:13336596:-|chr10:13322976:-	PHYH	circular_RNA|multiple_exon	302	0	0	3
chr10:13337606:-|chr10:13333831:-	PHYH	circular_RNA|multiple_exon	191	6	11	2
chr10:13340245:-|chr10:13320218:-	NA	unannotated|NA	0	1	0	0
chr10:13340245:-|chr10:13333825:-	PHYH	circular_RNA|multiple_exon	145	0	0	1
chr10:13340245:-|chr10:13333831:-	PHYH	circular_RNA|multiple_exon	139	0	10	4
chr10:133747962:+|chr10:133754198:+	NA	unannotated|NA	0	0	0	1
chr10:133747962:+|chr10:133761295:+	NA	unannotated|NA	0	9	2	13
chr10:133747962:+|chr10:133769311:+	NA	unannotated|NA	0	0	0	2
chr10:133753535:+|chr10:133758963:+	PPP2R2D	circular_RNA|multiple_exon	329	0	2	1
chr10:133753535:+|chr10:133761295:+	PPP2R2D	circular_RNA|multiple_exon	426	0	4	0
chr10:133754086:+|chr10:133758963:+	PPP2R2D	circular_RNA|multiple_exon	276	0	0	1
chr10:133754086:+|chr8:132968152:+	PPP2R2D:EFR3A	trans_splicing|multiple_exon	249	0	0	2
chr10:133757472:+|chr10:133758963:+	PPP2R2D	circular_RNA|multiple_exon	341	0	4	0
chr10:133757472:+|chr10:133769311:+	NA	unannotated|NA	0	0	0	1
chr10:133757599:+|chr10:133769311:+	NA	unannotated|NA	0	4	20	7
chr10:133757599:+|chr10:133769715:+	NA	unannotated|NA	0	0	0	2
chr10:133757599:+|chr10:133770239:+	NA	unannotated|NA	0	0	3	0
chr10:133758799:+|chr10:133769311:+	NA	unannotated|NA	0	0	1	1
chr10:133769188:+|chr10:133770239:+	NA	unannotated|NA	0	0	0	1
chr10:133787447:-|chr10:133782006:-	NA	unannotated|NA	0	2	0	8
chr10:133787447:-|chr10:133784142:-	BNIP3	circular_RNA|multiple_exon	299	3	2	2
chr10:13380808:-|chr10:13364835:-	SEPHS1	circular_RNA|multiple_exon	315	0	0	1
chr10:13380808:-|chr10:13375817:-	SEPHS1	circular_RNA|multiple_exon	257	0	6	1
chr10:13386812:-|chr10:13360705:-	NA	unannotated|NA	0	2	0	0
chr10:13386812:-|chr10:13375817:-	NA	unannotated|NA	0	0	1	0
chr10:13387028:-|chr10:12708811:+	NA	unannotated|NA	0	0	3	0
chr10:13387028:-|chr10:13360705:-	NA	unannotated|NA	0	2	2	0
chr10:13387028:-|chr10:13375817:-	SEPHS1	circular_RNA|multiple_exon	424	0	0	8
chr10:13387028:-|chr10:13386758:-	SEPHS1	circular_RNA|single_exon	270	0	1	0
chr10:133918176:+|chr10:133931078:+	JAKMIP3	circular_RNA|multiple_exon	768	1	2	0
chr10:133930581:+|chr10:133931078:+	JAKMIP3	circular_RNA|single_exon	497	3	0	0
chr10:133930581:+|chr10:133967494:+	JAKMIP3	circular_RNA|multiple_exon	574	1	0	0
chr10:133948554:+|chr10:133963539:+	NA	unannotated|NA	0	0	0	1
chr10:133948554:+|chr10:133967494:+	NA	unannotated|NA	0	0	1	0
chr10:133958611:+|chr10:133978239:+	JAKMIP3	circular_RNA|multiple_exon	148	2	0	0
chr10:134038027:-|chr10:134015130:-	NA	unannotated|NA	0	0	3	0
chr10:134041632:-|chr10:134022538:-	STK32C	circular_RNA|multiple_exon	218	6	0	0
chr10:134041632:-|chr10:134036145:-	STK32C	circular_RNA|multiple_exon	282	0	3	0
chr10:134041693:-|chr10:134036145:-	NA	unannotated|NA	0	1	0	2
chr10:134059459:-|chr10:134022538:-	STK32C	circular_RNA|multiple_exon	122	1	0	0
chr10:134059459:-|chr10:134036145:-	STK32C	circular_RNA|multiple_exon	186	2	0	1
chr10:134059459:-|chr10:134058383:-	NA	unannotated|NA	0	1	1	0
chr10:134146981:+|chr10:134151199:+	LRRC27	circular_RNA|multiple_exon	387	0	2	0
chr10:134146981:+|chr10:134158154:+	LRRC27	circular_RNA|multiple_exon	409	2	1	1
chr10:134151069:+|chr10:134165257:+	LRRC27	circular_RNA|multiple_exon	276	0	0	2
chr10:134155717:+|chr10:134179054:+	LRRC27	circular_RNA|multiple_exon	184	0	2	0
chr10:134165111:+|chr10:134179054:+	LRRC27	circular_RNA|multiple_exon	272	0	3	0
chr10:134218130:+|chr10:134219490:+	PWWP2B	circular_RNA|single_exon	1360	0	0	2
chr10:134218130:+|chr10:134223383:+	NA	unannotated|NA	0	4	3	7
chr10:134230565:+|chr9:74764598:+	PWWP2B:GDA	trans_splicing|multiple_exon	1124	0	0	2
chr10:134254314:-|chr10:134254253:-	NA	unannotated|NA	0	1	0	0
chr10:134421419:+|chr10:134464009:+	INPP5A	circular_RNA|multiple_exon	128	1	0	0
chr10:134421419:+|chr10:134472598:+	NA	unannotated|NA	0	0	1	0
chr10:134421419:+|chr10:134511423:+	INPP5A	circular_RNA|multiple_exon	144	2	5	5
chr10:134421419:+|chr10:134523960:+	INPP5A	circular_RNA|multiple_exon	160	10	19	2
chr10:134421419:+|chr10:134563349:+	INPP5A	circular_RNA|multiple_exon	115	2	2	3
chr10:134459372:+|chr10:134464009:+	INPP5A	circular_RNA|multiple_exon	187	1	0	0
chr10:134459372:+|chr10:134472598:+	NA	unannotated|NA	0	0	5	0
chr10:134459372:+|chr10:134511423:+	INPP5A	circular_RNA|multiple_exon	203	1	0	0
chr10:134459372:+|chr10:134540409:+	INPP5A	circular_RNA|multiple_exon	184	1	0	0
chr10:134463922:+|chr10:134523960:+	INPP5A	circular_RNA|multiple_exon	206	2	0	1
chr10:134503896:+|chr10:134540409:+	INPP5A	circular_RNA|multiple_exon	147	0	1	0
chr10:134503896:+|chr10:134563349:+	INPP5A	circular_RNA|multiple_exon	137	2	0	3
chr10:134511320:+|chr10:134519341:+	NA	unannotated|NA	0	0	0	1
chr10:134524588:-|chr10:134523673:-	NA	unannotated|NA	0	2	0	0
chr10:134563021:+|chr10:134591286:+	INPP5A	circular_RNA|multiple_exon	206	1	4	0
chr10:134595109:+|chr22:22043561:-	NA	unannotated|NA	0	0	0	2
chr10:135076737:-|chr5:612560:+	NA	unannotated|NA	0	0	0	1
chr10:135095846:-|chr10:135094777:-	TUBGCP2	circular_RNA|multiple_exon	282	2	0	2
chr10:135096725:-|chr10:135094777:-	TUBGCP2	circular_RNA|multiple_exon	306	0	1	0
chr10:135103473:-|chr10:135098589:-	TUBGCP2	circular_RNA|multiple_exon	273	0	1	2
chr10:135107273:-|chr7:72424898:-	TUBGCP2:NSUN5P2	trans_splicing|multiple_exon	327	0	2	0
chr10:135111455:-|chr10:135109445:-	NA	unannotated|NA	0	0	0	2
chr10:135116484:-|chr10:135094777:-	TUBGCP2	circular_RNA|multiple_exon	351	0	0	2
chr10:135116484:-|chr10:135098589:-	TUBGCP2	circular_RNA|multiple_exon	316	2	0	0
chr10:135116484:-|chr10:135101633:-	TUBGCP2	circular_RNA|multiple_exon	368	1	3	2
chr10:135116484:-|chr10:135103328:-	TUBGCP2	circular_RNA|multiple_exon	333	0	0	3
chr10:135116484:-|chr10:135106003:-	TUBGCP2	circular_RNA|multiple_exon	377	1	5	5
chr10:135116484:-|chr10:135113489:-	TUBGCP2	circular_RNA|multiple_exon	316	0	3	0
chr10:135171496:-|chr10:135170691:-	NA	unannotated|NA	0	0	0	1
chr10:135180497:-|chr10:135135324:-	NA	unannotated|NA	0	0	0	3
chr10:135180497:-|chr10:135176320:-	NA	unannotated|NA	0	0	0	2
chr10:135184261:-|chr10:135176303:-	NA	unannotated|NA	0	4	0	0
chr10:135209217:+|chr10:135209771:+	MTG1	circular_RNA|multiple_exon	168	0	0	6
chr10:135209217:+|chr10:135212019:+	MTG1	circular_RNA|multiple_exon	144	0	5	1
chr10:135209217:+|chr10:135212730:+	MTG1	circular_RNA|multiple_exon	120	0	1	0
chr10:135209217:+|chr10:135215749:+	MTG1	circular_RNA|multiple_exon	160	4	0	0
chr10:135209217:+|chr10:135216277:+	MTG1	circular_RNA|multiple_exon	145	19	18	51
chr10:135209217:+|chr10:135233096:+	MTG1	circular_RNA|multiple_exon	176	0	1	2
chr10:135209217:+|chr10:135273674:+	MTG1:SCART1	trans_splicing|multiple_exon	356	0	1	0
chr10:135209680:+|chr10:135216277:+	NA	unannotated|NA	0	0	0	1
chr10:135209700:+|chr10:135216277:+	NA	unannotated|NA	0	3	3	2
chr10:135209700:+|chr10:135243322:+	NA	unannotated|NA	0	0	0	1
chr10:135211939:+|chr10:135213157:+	NA	unannotated|NA	0	0	0	2
chr10:135211939:+|chr10:135216277:+	MTG1	circular_RNA|multiple_exon	161	4	3	6
chr10:135215033:+|chr10:135216277:+	MTG1	circular_RNA|multiple_exon	142	1	0	0
chr10:135235131:+|chr10:135236017:+	NA	unannotated|NA	0	0	1	0
chr10:135279739:+|chr10:135280857:+	SCART1	circular_RNA|multiple_exon	301	0	0	1
chr10:135304726:+|chr10:135311509:+	NA	unannotated|NA	0	0	0	3
chr10:13639458:+|chr10:13647744:+	PRPF18	circular_RNA|multiple_exon	190	0	4	0
chr10:13639458:+|chr10:13658553:+	PRPF18	circular_RNA|multiple_exon	232	0	0	1
chr10:13642244:+|chr10:13658553:+	PRPF18	circular_RNA|multiple_exon	259	0	0	2
chr10:13647631:+|chr10:13653683:+	PRPF18	circular_RNA|multiple_exon	181	1	0	0
chr10:13652039:+|chr10:13658553:+	PRPF18	circular_RNA|multiple_exon	301	0	0	1
chr10:13679997:+|chr10:13687074:+	NA	unannotated|NA	0	0	2	0
chr10:13679997:+|chr10:13689276:+	NA	unannotated|NA	0	0	0	2
chr10:13679997:+|chr10:13690230:+	NA	unannotated|NA	0	3	3	8
chr10:13709422:+|chr10:13712280:+	NA	unannotated|NA	0	0	2	0
chr10:13711813:+|chr10:13712280:+	NA	unannotated|NA	0	3	0	0
chr10:14572510:-|chr10:14562976:-	NA	unannotated|NA	0	0	0	1
chr10:14572514:-|chr10:14562976:-	NA	unannotated|NA	0	8	5	9
chr10:14595386:-|chr10:14562976:-	NA	unannotated|NA	0	1	1	6
chr10:14595386:-|chr10:14563868:-	FAM107B	circular_RNA|multiple_exon	215	0	0	1
chr10:14641848:-|chr10:14637623:-	NA	unannotated|NA	0	0	1	0
chr10:14870271:-|chr10:14862013:-	NA	unannotated|NA	0	0	0	2
chr10:14870271:-|chr10:14867478:-	CDNF	circular_RNA|multiple_exon	268	0	1	0
chr10:14878293:-|chr10:14867451:-	NA	unannotated|NA	0	0	0	1
chr10:14878293:-|chr10:14867478:-	NA	unannotated|NA	0	2	0	0
chr10:14884206:+|chr10:14885563:+	NA	unannotated|NA	0	2	0	0
chr10:14888576:+|chr17:38785006:-	NA	unannotated|NA	0	0	0	1
chr10:14890608:+|chr10:14897942:+	HSPA14	circular_RNA|multiple_exon	150	2	4	3
chr10:14890608:+|chr16:21782369:+	NA	unannotated|NA	0	0	1	0
chr10:14890789:+|chr10:14897942:+	HSPA14	circular_RNA|multiple_exon	207	1	0	0
chr10:14891720:+|chr10:14909908:+	HSPA14	circular_RNA|multiple_exon	263	1	0	3
chr10:14894369:+|chr10:14897942:+	HSPA14	circular_RNA|multiple_exon	263	1	0	0
chr10:14897840:+|chr10:14909908:+	HSPA14	circular_RNA|multiple_exon	275	1	0	0
chr10:14909082:+|chr10:14909908:+	HSPA14	circular_RNA|multiple_exon	385	1	5	5
[truncated: 142,122 more rows]
