# Supplementary material for: ADARs act as potent regulators of circular transcriptome in cancer
Source: Nat Commun. 2022 Mar 21;13:1508. doi: 10.1038/s41467-022-29138-2 (PMC8938519; doi:10.1038/s41467-022-29138-2)
Supplement: Supplementary file 9 — Supplementary Software 1 [file 41467_2022_29138_MOESM9_ESM.zip › circRNA_paper/example/circRNA_result_oe.txt]

location	gene	type	junction_exons_length	EC109_plenti6.junction_reads_count	EC109_plenti_ADAR1.junction_reads_count	EC109_plenti_ADAR2.junction_reads_count
chr10:100160014:-|chr10:100155148:-	PYROXD2	circular_RNA|multiple_exon	216	3	0	17
chr10:100182262:-|chr10:100177338:-	NA	unannotated|NA	0	0	8	0
chr10:100195014:-|chr10:100193923:-	NA	unannotated|NA	0	0	7	0
chr10:100202997:-|chr20:34144044:+	NA	unannotated|NA	0	0	0	15
chr10:101439018:+|chr10:101439632:+	ENTPD7	circular_RNA|multiple_exon	355	0	0	3
chr10:101486828:-|chr10:101476105:-	COX15	circular_RNA|multiple_exon	216	3	0	0
chr10:101486911:-|chr10:101476105:-	COX15	circular_RNA|multiple_exon	299	0	0	16
chr10:101489491:-|chr10:101476105:-	COX15	circular_RNA|multiple_exon	294	7	0	0
chr10:101496003:+|chr10:101503829:+	CUTC	circular_RNA|multiple_exon	106	0	0	3
chr10:101496003:+|chr10:101507147:+	CUTC	circular_RNA|multiple_exon	204	0	3	0
chr10:101542538:+|chr10:101554225:+	NA	unannotated|NA	0	7	0	0
chr10:101556831:+|chr10:101560320:+	NA	unannotated|NA	0	0	7	0
chr10:101556854:+|chr10:101560320:+	ABCC2	circular_RNA|multiple_exon	411	7	0	0
chr10:101556854:+|chr10:101572901:+	ABCC2	circular_RNA|multiple_exon	360	0	3	10
chr10:101556854:+|chr10:101590190:+	ABCC2	circular_RNA|multiple_exon	360	1	0	9
chr10:101556854:+|chr10:101590608:+	ABCC2	circular_RNA|multiple_exon	369	1	0	0
chr10:101556854:+|chr10:101604222:+	ABCC2	circular_RNA|multiple_exon	377	5	0	0
chr10:101558964:+|chr10:101571359:+	ABCC2	circular_RNA|multiple_exon	229	13	0	0
chr10:101560249:+|chr10:101606884:+	NA	unannotated|NA	0	0	0	8
chr10:101563776:+|chr10:101567986:+	ABCC2	circular_RNA|multiple_exon	400	0	11	0
chr10:101563776:+|chr10:101596047:+	ABCC2	circular_RNA|multiple_exon	453	3	0	0
chr10:101567141:+|chr10:101579026:+	ABCC2	circular_RNA|multiple_exon	317	0	0	4
chr10:101567881:+|chr10:101594292:+	NA	unannotated|NA	0	2	0	0
chr10:101571293:+|chr10:101579299:+	NA	unannotated|NA	0	6	0	0
chr10:101571293:+|chr10:101590608:+	ABCC2	circular_RNA|multiple_exon	201	0	0	4
chr10:101577065:+|chr10:101579299:+	NA	unannotated|NA	0	3	0	0
chr10:101578547:+|chr10:101591888:+	ABCC2	circular_RNA|multiple_exon	321	0	13	0
chr10:101590064:+|chr10:101591587:+	ABCC2	circular_RNA|multiple_exon	345	0	3	0
chr10:101590064:+|chr10:101591888:+	ABCC2	circular_RNA|multiple_exon	280	11	20	14
chr10:101590064:+|chr10:101596047:+	ABCC2	circular_RNA|multiple_exon	325	0	7	0
chr10:101590064:+|chr10:101601850:+	ABCC2	circular_RNA|multiple_exon	252	2	0	0
chr10:101590064:+|chr10:101604222:+	ABCC2	circular_RNA|multiple_exon	269	0	25	0
chr10:101590064:+|chr10:101606884:+	ABCC2	circular_RNA|multiple_exon	292	0	0	14
chr10:101591368:+|chr10:101606884:+	ABCC2	circular_RNA|multiple_exon	385	1	0	3
chr10:101594137:+|chr10:101606884:+	ABCC2	circular_RNA|multiple_exon	321	18	20	9
chr10:101601724:+|chr10:101606884:+	ABCC2	circular_RNA|multiple_exon	292	21	17	0
chr10:101603556:+|chr10:101606884:+	ABCC2	circular_RNA|multiple_exon	267	0	0	9
chr10:101611724:+|chr10:101612144:+	NA	unannotated|NA	0	0	0	14
chr10:101643835:+|chr10:101666596:+	NA	unannotated|NA	0	0	4	0
chr10:101646389:-|chr10:101645444:-	DNMBP	circular_RNA|multiple_exon	511	4	0	5
chr10:101668903:-|chr10:101646057:-	DNMBP	circular_RNA|multiple_exon	525	0	9	0
chr10:101690860:-|chr10:101689365:-	NA	unannotated|NA	0	0	4	0
chr10:101731891:-|chr10:101714971:-	DNMBP	circular_RNA|multiple_exon	2145	5	0	0
chr10:101731891:-|chr10:101728872:-	DNMBP	circular_RNA|multiple_exon	276	0	10	0
chr10:101910942:-|chr10:101910203:-	NA	unannotated|NA	0	0	5	0
chr10:101911445:-|chr10:101910883:-	NA	unannotated|NA	0	5	0	0
chr10:101927163:-|chr10:101912052:-	NA	unannotated|NA	0	0	12	0
chr10:101939004:-|chr10:101912018:-	NA	unannotated|NA	0	8	0	0
chr10:101939004:-|chr10:101923761:-	ERLIN1	circular_RNA|multiple_exon	137	9	0	0
chr10:101967089:-|chr10:101950626:-	CHUK	circular_RNA|multiple_exon	201	4	0	0
chr10:101969546:-|chr10:101950626:-	CHUK	circular_RNA|multiple_exon	293	0	0	6
chr10:102006692:-|chr10:102003455:-	CWF19L1	circular_RNA|multiple_exon	219	8	0	0
chr10:102010089:-|chr10:102003455:-	CWF19L1	circular_RNA|multiple_exon	163	6	0	7
chr10:102013296:-|chr10:101996607:-	CWF19L1	circular_RNA|multiple_exon	237	0	0	11
chr10:102013296:-|chr10:102003455:-	CWF19L1	circular_RNA|multiple_exon	197	0	0	5
chr10:102016233:-|chr10:102005556:-	CWF19L1	circular_RNA|multiple_exon	328	0	0	5
chr10:102020076:-|chr10:101996607:-	CWF19L1	circular_RNA|multiple_exon	220	6	0	0
chr10:102020076:-|chr10:102013178:-	CWF19L1	circular_RNA|multiple_exon	219	13	7	5
chr10:102020076:-|chr10:102016019:-	CWF19L1	circular_RNA|multiple_exon	315	8	0	8
chr10:102021820:-|chr10:102003455:-	CWF19L1	circular_RNA|multiple_exon	163	10	0	0
chr10:102021820:-|chr10:102013178:-	CWF19L1	circular_RNA|multiple_exon	202	9	0	0
chr10:102021820:-|chr10:102016019:-	CWF19L1	circular_RNA|multiple_exon	298	9	9	4
chr10:102122348:+|chr10:102123458:+	NA	unannotated|NA	0	3	0	0
chr10:102266177:-|chr10:102265118:-	SEC31B	circular_RNA|multiple_exon	233	0	0	2
chr10:102296168:+|chr10:102296418:+	HIF1AN	circular_RNA|single_exon	250	0	4	0
chr10:102296168:+|chr10:102300539:+	HIF1AN	circular_RNA|multiple_exon	398	3	0	0
chr10:102675756:+|chr10:102698493:+	SLF2	circular_RNA|multiple_exon	184	0	0	14
chr10:102678141:+|chr10:102685776:+	SLF2	circular_RNA|multiple_exon	127	0	0	3
chr10:102683732:+|chr10:102685776:+	SLF2	circular_RNA|multiple_exon	1067	45	78	111
chr10:102683732:+|chr10:102698493:+	SLF2	circular_RNA|multiple_exon	1138	0	4	0
chr10:102683735:+|chr10:102685776:+	NA	unannotated|NA	0	0	0	6
chr10:102689074:+|chr10:102690835:+	SLF2	circular_RNA|multiple_exon	224	0	0	14
chr10:102689074:+|chr10:102698493:+	SLF2	circular_RNA|multiple_exon	263	6	0	0
chr10:102697159:+|chr10:102707604:+	SLF2	circular_RNA|multiple_exon	162	3	0	0
chr10:102697159:+|chr10:102710510:+	SLF2	circular_RNA|multiple_exon	152	4	20	0
chr10:102698352:+|chr10:102719253:+	SLF2	circular_RNA|multiple_exon	209	0	0	11
chr10:102749084:+|chr10:102750767:+	NA	unannotated|NA	0	0	0	2
chr10:102750193:+|chr10:102750811:+	TWNK	circular_RNA|multiple_exon	292	14	3	13
chr10:102762704:+|chr10:102763741:+	NA	unannotated|NA	0	5	0	0
chr10:102778974:-|chr10:102777856:-	PDZD7	circular_RNA|multiple_exon	592	3	19	6
chr10:102796833:+|chr10:102798979:+	SFXN3	circular_RNA|multiple_exon	174	0	16	0
chr10:103273405:+|chr10:103285956:+	NA	unannotated|NA	0	8	0	0
chr10:103281396:+|chr10:103285956:+	BTRC	circular_RNA|multiple_exon	417	0	24	0
chr10:103281396:+|chr10:103296410:+	BTRC	circular_RNA|multiple_exon	341	9	0	0
chr10:103281396:+|chr10:103298128:+	BTRC	circular_RNA|multiple_exon	309	17	25	25
chr10:103285853:+|chr10:103292827:+	NA	unannotated|NA	0	0	7	0
chr10:103285853:+|chr10:103298128:+	NA	unannotated|NA	0	0	0	7
chr10:103433430:-|chr10:103427643:-	FBXW4	circular_RNA|multiple_exon	279	0	0	10
chr10:103433430:-|chr10:103432672:-	FBXW4	circular_RNA|multiple_exon	317	0	9	10
chr10:103436193:-|chr10:103384502:-	FBXW4	circular_RNA|multiple_exon	160	28	28	22
chr10:103436193:-|chr10:103427643:-	FBXW4	circular_RNA|multiple_exon	189	205	222	197
chr10:103436193:-|chr10:103432672:-	FBXW4	circular_RNA|multiple_exon	227	117	101	137
chr10:103453832:-|chr10:103370708:-	NA	unannotated|NA	0	7	0	0
chr10:103462052:-|chr10:103427643:-	NA	unannotated|NA	0	3	0	9
chr10:103462052:-|chr10:103432672:-	NA	unannotated|NA	0	0	5	0
chr10:103468158:-|chr10:103461877:-	NA	unannotated|NA	0	8	0	0
chr10:103468158:-|chr16:74712797:-	NA	unannotated|NA	0	0	0	8
chr10:103489570:-|chr10:103461877:-	NA	unannotated|NA	0	6	0	0
chr10:103542681:-|chr10:103541484:-	NPM3	circular_RNA|multiple_exon	212	0	13	0
chr10:103542681:-|chrX:14313838:-	NA	unannotated|NA	0	1	0	0
chr10:103551196:-|chr10:103550653:-	OGA	circular_RNA|multiple_exon	277	3	0	0
chr10:103552700:-|chr10:103547121:-	OGA	circular_RNA|multiple_exon	263	0	0	3
chr10:103553755:-|chr10:103550653:-	OGA	circular_RNA|multiple_exon	277	17	0	14
chr10:103560157:-|chr10:103550653:-	OGA	circular_RNA|multiple_exon	350	0	0	4
chr10:103560157:-|chr10:103552596:-	OGA	circular_RNA|multiple_exon	262	12	0	0
chr10:103560157:-|chr10:103557737:-	OGA	circular_RNA|multiple_exon	332	0	16	0
chr10:103560157:-|chr10:103558599:-	OGA	circular_RNA|multiple_exon	771	25	0	6
chr10:103567658:-|chr10:103558599:-	OGA	circular_RNA|multiple_exon	784	18	0	0
chr10:103570071:-|chr10:103552596:-	OGA	circular_RNA|multiple_exon	234	3	8	10
chr10:103570071:-|chr10:103557737:-	OGA	circular_RNA|multiple_exon	304	0	0	4
chr10:103572884:-|chr10:103563492:-	OGA	circular_RNA|multiple_exon	381	0	1	0
chr10:103573363:-|chr10:103552596:-	OGA	circular_RNA|multiple_exon	155	0	4	0
chr10:103573363:-|chr10:103557737:-	OGA	circular_RNA|multiple_exon	225	0	19	10
chr10:103573363:-|chr10:103558599:-	OGA	circular_RNA|multiple_exon	664	12	0	0
chr10:103573363:-|chr10:103563492:-	OGA	circular_RNA|multiple_exon	335	2	0	0
chr10:103573363:-|chr10:103565802:-	OGA	circular_RNA|multiple_exon	149	0	0	7
chr10:103573363:-|chr10:103567487:-	OGA	circular_RNA|multiple_exon	222	0	0	8
chr10:103717489:-|chr10:103649169:-	ARMH3	circular_RNA|multiple_exon	160	3	7	4
chr10:103717489:-|chr10:103664128:-	NA	unannotated|NA	0	0	2	0
chr10:103717489:-|chr10:103689692:-	NA	unannotated|NA	0	0	0	3
chr10:103753360:-|chr10:103699620:-	ARMH3	circular_RNA|multiple_exon	140	7	0	0
chr10:103755112:-|chr10:103734969:-	ARMH3	circular_RNA|multiple_exon	146	8	0	6
chr10:103755112:-|chr10:103750308:-	ARMH3	circular_RNA|multiple_exon	118	9	11	0
chr10:103766390:-|chr10:103750308:-	ARMH3	circular_RNA|multiple_exon	153	0	4	0
chr10:103772633:-|chr10:103699620:-	ARMH3	circular_RNA|multiple_exon	118	0	18	0
chr10:103773781:-|chr10:103699620:-	ARMH3	circular_RNA|multiple_exon	131	0	8	0
chr10:103773781:-|chr10:103750308:-	ARMH3	circular_RNA|multiple_exon	116	12	0	0
chr10:103785005:-|chr10:103766297:-	ARMH3	circular_RNA|multiple_exon	185	2	0	0
chr10:103785189:-|chr10:103609533:-	NA	unannotated|NA	0	8	0	0
chr10:103789502:-|chr10:103783234:-	ARMH3	circular_RNA|multiple_exon	193	0	7	0
chr10:103793096:-|chr10:103783234:-	ARMH3	circular_RNA|multiple_exon	142	0	4	8
chr10:103793096:-|chr10:103789395:-	ARMH3	circular_RNA|multiple_exon	163	3	0	0
chr10:103799882:-|chr10:103588384:-	ARMH3:KCNIP2	trans_splicing|multiple_exon	181	0	0	4
chr10:103799882:-|chr10:103699620:-	ARMH3	circular_RNA|multiple_exon	187	0	0	12
chr10:103799882:-|chr10:103766297:-	ARMH3	circular_RNA|multiple_exon	205	12	13	21
chr10:103799882:-|chr10:103771480:-	ARMH3	circular_RNA|multiple_exon	172	0	4	0
chr10:103799882:-|chr10:103773725:-	ARMH3	circular_RNA|multiple_exon	168	0	0	8
chr10:103799882:-|chr10:103783234:-	ARMH3	circular_RNA|multiple_exon	198	23	19	14
chr10:103799882:-|chr10:103789395:-	ARMH3	circular_RNA|multiple_exon	219	5	11	6
chr10:103799882:-|chr10:103792783:-	ARMH3	circular_RNA|multiple_exon	258	12	0	8
chr10:103865001:-|chr10:103862117:-	NA	unannotated|NA	0	0	2	0
chr10:103871057:-|chr10:103864937:-	NA	unannotated|NA	0	0	4	0
chr10:103871293:-|chr10:103862117:-	NA	unannotated|NA	0	7	0	0
chr10:103871293:-|chr10:103864143:-	NA	unannotated|NA	0	0	0	6
chr10:103871293:-|chr10:103868786:-	LDB1	circular_RNA|multiple_exon	250	5	0	0
chr10:103902802:+|chr10:103904847:+	PPRC1	circular_RNA|multiple_exon	123	9	0	7
chr10:103902802:+|chr10:103909086:+	PPRC1	circular_RNA|multiple_exon	204	10	0	0
chr10:103902802:+|chr10:103909782:+	NA	unannotated|NA	0	0	2	1
chr10:103904777:+|chr10:103909086:+	PPRC1	circular_RNA|multiple_exon	221	14	0	0
chr10:103907117:+|chr10:103909086:+	NA	unannotated|NA	0	0	0	8
chr10:103907117:+|chr10:103909782:+	NA	unannotated|NA	0	11	13	5
chr10:103908222:+|chr10:103909782:+	NA	unannotated|NA	0	1	4	23
chr10:103916776:+|chr10:103917971:+	NOLC1	circular_RNA|multiple_exon	220	34	62	84
chr10:103918950:+|chr10:103920850:+	NOLC1	circular_RNA|multiple_exon	786	0	0	19
chr10:104018686:+|chr10:104118486:+	GBF1	circular_RNA|multiple_exon	328	0	4	0
chr10:104117796:+|chr10:104119192:+	GBF1	circular_RNA|multiple_exon	315	0	7	0
chr10:104117796:+|chr10:104121669:+	GBF1	circular_RNA|multiple_exon	341	0	4	0
chr10:104119941:+|chr10:104125356:+	GBF1	circular_RNA|multiple_exon	413	0	0	3
chr10:104122232:+|chr10:104127317:+	GBF1	circular_RNA|multiple_exon	271	13	0	0
chr10:104136029:+|chr10:104136885:+	GBF1	circular_RNA|multiple_exon	353	4	0	0
chr10:104154258:+|chr10:104157832:+	NA	unannotated|NA	0	0	0	2
chr10:104157378:+|chr10:104159951:+	NA	unannotated|NA	0	10	0	0
chr10:1041869:+|chr10:1053068:+	GTPBP4	circular_RNA|multiple_exon	213	0	11	8
chr10:1042046:+|chr10:1046953:+	GTPBP4	circular_RNA|multiple_exon	201	12	0	0
chr10:1042046:+|chr10:1063147:+	NA	unannotated|NA	0	0	0	9
chr10:104241655:-|chr5:78354762:+	NA	unannotated|NA	0	1	0	0
chr10:104242860:-|chr10:104241594:-	ACTR1A	circular_RNA|multiple_exon	153	0	1	0
chr10:1043148:+|chr10:1045035:+	GTPBP4	circular_RNA|multiple_exon	192	7	0	0
chr10:1043148:+|chr10:1056460:+	GTPBP4	circular_RNA|multiple_exon	200	0	2	0
chr10:104352339:+|chr10:104357050:+	SUFU	circular_RNA|multiple_exon	295	0	0	4
chr10:104352339:+|chr10:104359301:+	SUFU	circular_RNA|multiple_exon	253	20	7	0
chr10:104352339:+|chr10:104377185:+	SUFU	circular_RNA|multiple_exon	280	0	0	3
chr10:104414410:+|chr10:104416142:+	TRIM8	circular_RNA|multiple_exon	210	0	56	6
chr10:104465246:-|chr10:104445573:-	ARL3	circular_RNA|multiple_exon	328	11	0	0
chr10:1044943:+|chr10:1051847:+	GTPBP4	circular_RNA|multiple_exon	181	0	4	0
chr10:1044943:+|chr10:1053068:+	GTPBP4	circular_RNA|multiple_exon	202	19	11	12
chr10:1044943:+|chr10:1055520:+	GTPBP4	circular_RNA|multiple_exon	143	4	0	0
chr10:104787122:+|chr10:104816721:+	NA	unannotated|NA	0	3	5	0
chr10:104804474:+|chr10:104816721:+	NA	unannotated|NA	0	11	0	0
chr10:104804474:+|chr10:104828479:+	NA	unannotated|NA	0	0	0	5
chr10:104809464:+|chr10:104816721:+	CNNM2	circular_RNA|multiple_exon	312	4	26	13
chr10:104809699:-|chr10:104809209:-	NA	unannotated|NA	0	5	0	0
chr10:104854212:-|chr10:104851321:-	NT5C2	circular_RNA|multiple_exon	158	0	18	0
chr10:104855737:-|chr10:104851321:-	NT5C2	circular_RNA|multiple_exon	92	4	9	3
chr10:104866463:-|chr10:104851321:-	NT5C2	circular_RNA|multiple_exon	168	0	0	12
chr10:104866463:-|chr10:104860802:-	NT5C2	circular_RNA|multiple_exon	174	0	5	0
chr10:104882511:+|chr6:89614432:-	NA	unannotated|NA	0	0	0	9
chr10:104934739:-|chr10:104860992:-	NT5C2	circular_RNA|multiple_exon	215	0	6	0
chr10:104941085:-|chr10:104899163:-	NT5C2	circular_RNA|multiple_exon	216	15	6	0
chr10:104941085:-|chr10:104934615:-	NT5C2	circular_RNA|multiple_exon	267	0	9	0
chr10:105086389:-|chr10:105063584:-	NA	unannotated|NA	0	8	0	0
chr10:105099378:-|chr19:22321641:+	NA	unannotated|NA	0	4	0	0
chr10:105108756:-|chr10:105086291:-	PCGF6	circular_RNA|multiple_exon	197	0	20	0
chr10:105108756:-|chr10:105104781:-	PCGF6	circular_RNA|multiple_exon	207	0	1	0
chr10:105108756:-|chr10:105106995:-	PCGF6	circular_RNA|multiple_exon	158	7	0	4
chr10:105133115:+|chr10:105139776:+	TAF5	circular_RNA|multiple_exon	372	7	0	0
chr10:105133115:+|chr10:105143124:+	TAF5	circular_RNA|multiple_exon	366	0	0	14
chr10:105158173:+|chr10:105165865:+	PDCD11	circular_RNA|multiple_exon	235	0	0	9
chr10:105160154:+|chr10:105169563:+	PDCD11	circular_RNA|multiple_exon	238	0	0	4
chr10:105160154:+|chr10:105198565:+	PDCD11	circular_RNA|multiple_exon	253	0	0	15
chr10:105162875:+|chr10:105169563:+	PDCD11	circular_RNA|multiple_exon	274	0	0	1
chr10:105164779:+|chr10:105166547:+	PDCD11	circular_RNA|multiple_exon	342	0	9	0
chr10:105165742:+|chr10:105166547:+	PDCD11	circular_RNA|multiple_exon	304	6	0	0
chr10:105176248:+|chr10:105183415:+	PDCD11	circular_RNA|multiple_exon	366	0	0	2
chr10:105177549:+|chr10:105191991:+	PDCD11	circular_RNA|multiple_exon	245	20	0	0
chr10:105177549:+|chr10:105198565:+	PDCD11	circular_RNA|multiple_exon	262	12	0	0
chr10:105193512:-|chr10:105192747:-	NA	unannotated|NA	0	15	0	0
chr10:105193705:+|chr10:105194732:+	PDCD11	circular_RNA|multiple_exon	266	8	0	0
chr10:105197772:+|chr10:105198565:+	PDCD11	circular_RNA|multiple_exon	178	23	25	58
chr10:105199503:+|chr10:105200607:+	PDCD11	circular_RNA|multiple_exon	238	8	5	16
chr10:105201967:+|chr10:105203090:+	NA	unannotated|NA	0	3	0	0
chr10:105357067:-|chr10:105356833:-	NA	unannotated|NA	0	5	0	0
chr10:105362368:+|chr10:105363609:+	NA	unannotated|NA	0	0	3	0
chr10:105372889:-|chr10:105372852:+	NA	unannotated|NA	0	1	0	0
chr10:105372947:-|chr10:105371338:-	SH3PXD2A	circular_RNA|multiple_exon	386	0	13	0
chr10:105377071:-|chr10:105365555:-	SH3PXD2A	circular_RNA|multiple_exon	236	0	12	0
chr10:105377071:-|chr10:105371338:-	SH3PXD2A	circular_RNA|multiple_exon	166	0	48	9
chr10:105386959:-|chr10:105365555:-	SH3PXD2A	circular_RNA|multiple_exon	232	10	0	0
chr10:105386959:-|chr10:105371338:-	SH3PXD2A	circular_RNA|multiple_exon	162	0	15	3
chr10:105420872:-|chr10:105361514:-	NA	unannotated|NA	0	8	0	0
chr10:105420872:-|chr10:105365555:-	SH3PXD2A	circular_RNA|multiple_exon	250	5	14	0
chr10:105420872:-|chr10:105371338:-	SH3PXD2A	circular_RNA|multiple_exon	180	112	221	179
chr10:105420872:-|chr10:105420741:-	SH3PXD2A	circular_RNA|single_exon	131	0	2	0
chr10:105452814:-|chr10:105365633:-	NA	unannotated|NA	0	0	0	4
chr10:105452814:-|chr10:105371338:-	SH3PXD2A	circular_RNA|multiple_exon	77	0	16	0
chr10:105452814:-|chr15:22963876:+	NA	unannotated|NA	0	0	0	6
chr10:105659981:-|chr10:105657306:-	STN1	circular_RNA|multiple_exon	332	0	3	0
chr10:105677414:-|chr10:105642403:-	NA	unannotated|NA	0	5	0	0
chr10:105677414:-|chr10:105648830:-	STN1	circular_RNA|multiple_exon	266	0	0	6
chr10:105727468:+|chr10:105759706:+	NA	unannotated|NA	0	0	7	17
chr10:105750433:+|chr10:105752891:+	SLK	circular_RNA|multiple_exon	313	11	11	0
chr10:105767935:+|chr10:105778666:+	SLK	circular_RNA|multiple_exon	303	17	0	11
chr10:106072886:-|chr10:106072375:-	NA	unannotated|NA	0	14	0	0
chr10:106074709:-|chr10:106074270:-	NA	unannotated|NA	0	0	15	0
chr10:1068503:+|chr10:1082833:+	NA	unannotated|NA	0	0	13	0
chr10:107780942:-|chr10:107780563:-	NA	unannotated|NA	0	11	1	25
chr10:107782417:-|chr10:107780563:-	NA	unannotated|NA	0	0	0	14
chr10:107832002:-|chr3:45677745:+	NA	unannotated|NA	0	0	10	0
chr10:108105014:+|chr10:108106152:+	NA	unannotated|NA	0	0	0	9
chr10:1088665:-|chr10:1086445:-	NA	unannotated|NA	0	0	2	0
chr10:1102288:+|chr10:1118233:+	NA	unannotated|NA	0	9	4	4
chr10:111651584:-|chr10:111643825:-	XPNPEP1	circular_RNA|multiple_exon	185	12	0	0
chr10:111674857:-|chr10:111651480:-	XPNPEP1	circular_RNA|multiple_exon	192	3	5	17
chr10:1118056:+|chr10:1126416:+	WDR37	circular_RNA|multiple_exon	241	101	69	85
chr10:1118056:+|chr10:1130478:+	WDR37	circular_RNA|multiple_exon	312	0	12	3
chr10:1118056:+|chr10:1132297:+	WDR37	circular_RNA|multiple_exon	248	16	20	26
chr10:1118056:+|chr10:1142186:+	WDR37	circular_RNA|multiple_exon	253	18	21	12
chr10:1118056:+|chr10:1151207:+	WDR37	circular_RNA|multiple_exon	318	0	13	0
chr10:111987947:+|chr10:112039843:+	MXI1	circular_RNA|multiple_exon	303	0	0	2
chr10:112064633:-|chr10:112057325:-	NA	unannotated|NA	0	5	0	0
chr10:112257886:+|chr10:112262600:+	NA	unannotated|NA	0	6	0	0
chr10:112262479:+|chr10:112266912:+	DUSP5	circular_RNA|multiple_exon	367	0	11	0
chr10:112262479:+|chr10:112270354:+	NA	unannotated|NA	0	0	0	5
chr10:112262479:+|chr10:112275299:+	NA	unannotated|NA	0	0	17	0
chr10:112349363:+|chr10:112352981:+	SMC3	circular_RNA|multiple_exon	253	11	5	0
chr10:112349650:+|chr10:112358048:+	SMC3	circular_RNA|multiple_exon	250	0	0	11
chr10:112352831:+|chr10:112358048:+	SMC3	circular_RNA|multiple_exon	301	8	25	9
chr10:112352831:+|chr10:112360304:+	SMC3	circular_RNA|multiple_exon	257	8	0	0
chr10:112356156:+|chr10:112358048:+	SMC3	circular_RNA|multiple_exon	303	92	85	99
chr10:112356156:+|chr10:112359570:+	SMC3	circular_RNA|multiple_exon	310	1	0	0
chr10:1123847:+|chr10:1132297:+	WDR37	circular_RNA|multiple_exon	167	0	0	5
chr10:1123847:+|chr10:1142186:+	WDR37	circular_RNA|multiple_exon	172	5	0	0
chr10:1123847:+|chr10:1151207:+	WDR37	circular_RNA|multiple_exon	237	0	5	0
chr10:1125496:+|chr10:1126416:+	NA	unannotated|NA	0	0	0	4
chr10:1125951:+|chr10:1126416:+	WDR37	circular_RNA|multiple_exon	159	7	0	0
chr10:1125951:+|chr10:1132297:+	WDR37	circular_RNA|multiple_exon	166	19	0	0
chr10:1125951:+|chr10:1142186:+	WDR37	circular_RNA|multiple_exon	171	0	6	18
chr10:112635724:+|chr10:112641293:+	PDCD4	circular_RNA|multiple_exon	364	40	0	0
chr10:112635724:+|chr10:112642855:+	PDCD4	circular_RNA|multiple_exon	198	5	13	16
chr10:112640991:+|chr10:112642855:+	PDCD4	circular_RNA|multiple_exon	396	0	7	0
chr10:112641033:+|chr10:112657896:+	NA	unannotated|NA	0	0	0	10
chr10:112645011:+|chr10:112650428:+	PDCD4	circular_RNA|multiple_exon	227	0	15	24
chr10:112704044:+|chr10:112724819:+	NA	unannotated|NA	0	0	10	0
chr10:112711366:+|chr10:112724819:+	SHOC2	circular_RNA|multiple_exon	1120	0	0	11
chr10:112723883:+|chr10:112724819:+	SHOC2	circular_RNA|single_exon	936	0	0	18
chr10:112723883:+|chr10:112727036:+	NA	unannotated|NA	0	0	0	18
chr10:112723883:+|chr10:112745523:+	SHOC2	circular_RNA|multiple_exon	1073	57	1	38
chr10:11291116:+|chr10:11312787:+	CELF2	circular_RNA|multiple_exon	206	3	0	8
chr10:11291116:+|chr10:11330515:+	CELF2	circular_RNA|multiple_exon	182	0	16	0
chr10:1130343:+|chr10:1132297:+	WDR37	circular_RNA|multiple_exon	206	0	0	6
chr10:1130343:+|chr10:1142186:+	WDR37	circular_RNA|multiple_exon	211	50	38	68
chr10:1130343:+|chr10:1151207:+	WDR37	circular_RNA|multiple_exon	276	158	55	110
chr10:1130343:+|chr10:1170964:+	WDR37	circular_RNA|multiple_exon	249	6	0	0
chr10:11308561:+|chr10:11317083:+	CELF2	circular_RNA|multiple_exon	142	0	10	0
chr10:11308561:+|chr10:11330515:+	CELF2	circular_RNA|multiple_exon	213	0	5	0
chr10:11312629:+|chr10:11330515:+	CELF2	circular_RNA|multiple_exon	292	0	7	0
chr10:1139392:+|chr10:1151207:+	WDR37	circular_RNA|multiple_exon	185	25	15	0
chr10:1139392:+|chr10:1170964:+	WDR37	circular_RNA|multiple_exon	158	3	0	0
chr10:1139392:+|chr10:1170975:+	NA	unannotated|NA	0	0	6	0
chr10:114220283:+|chr10:114298089:+	VTI1A	circular_RNA|multiple_exon	142	0	0	10
chr10:114286846:+|chr10:114298089:+	VTI1A	circular_RNA|multiple_exon	161	16	5	12
chr10:114286846:+|chr10:114428757:+	VTI1A	circular_RNA|multiple_exon	138	0	0	4
chr10:114286846:+|chr10:114428768:+	VTI1A	circular_RNA|multiple_exon	149	0	8	0
chr10:114491714:+|chr10:114492110:+	NA	unannotated|NA	0	0	6	0
chr10:114710027:+|chr10:114710704:+	NA	unannotated|NA	0	6	0	0
chr10:114710525:+|chr10:114849299:+	NA	unannotated|NA	0	0	0	2
chr10:114710583:+|chr10:114799885:+	NA	unannotated|NA	0	0	1	0
chr10:114845806:+|chr10:114849299:+	NA	unannotated|NA	0	0	5	0
chr10:1149539:+|chr10:1151181:+	NA	unannotated|NA	0	8	0	0
chr10:1149539:+|chr10:1151207:+	NA	unannotated|NA	0	101	93	49
chr10:1149542:+|chr10:1151207:+	WDR37	circular_RNA|multiple_exon	375	38	33	42
chr10:1149542:+|chr10:1151217:+	NA	unannotated|NA	0	9	0	0
chr10:11527910:-|chr10:11523769:-	USP6NL	circular_RNA|multiple_exon	246	21	5	0
chr10:115457253:+|chr10:115486193:+	CASP7	circular_RNA|multiple_exon	238	0	10	0
chr10:11560573:-|chr10:11523769:-	USP6NL	circular_RNA|multiple_exon	191	9	0	0
chr10:115636280:+|chr10:115644139:+	NHLRC2	circular_RNA|multiple_exon	584	29	69	17
chr10:115644010:+|chr10:115664795:+	NHLRC2	circular_RNA|multiple_exon	348	0	0	11
chr10:115657869:+|chr10:115668282:+	NA	unannotated|NA	0	0	17	0
chr10:11569566:-|chr10:11523769:-	USP6NL	circular_RNA|multiple_exon	219	5	0	0
chr10:11569566:-|chr10:11543100:-	USP6NL	circular_RNA|multiple_exon	174	3	7	0
chr10:11569566:-|chr10:11551594:-	USP6NL	circular_RNA|multiple_exon	147	5	0	0
chr10:116251637:-|chr10:116247717:-	ABLIM1	circular_RNA|multiple_exon	145	0	15	0
chr10:116307535:-|chr10:116247717:-	ABLIM1	circular_RNA|multiple_exon	184	1	8	0
chr10:116361720:-|chr10:116247717:-	ABLIM1	circular_RNA|multiple_exon	192	0	15	0
chr10:11639716:-|chr10:11560534:-	USP6NL	circular_RNA|multiple_exon	125	0	1	14
chr10:11643979:-|chr10:11636630:-	NA	unannotated|NA	0	0	17	0
chr10:11643979:-|chr10:11639630:-	NA	unannotated|NA	0	37	14	0
chr10:116590611:+|chr10:116596005:+	FAM160B1	circular_RNA|multiple_exon	200	15	7	6
chr10:116590611:+|chr10:116608496:+	FAM160B1	circular_RNA|multiple_exon	168	2	2	12
chr10:116590611:+|chr10:116615099:+	FAM160B1	circular_RNA|multiple_exon	221	0	14	0
chr10:116590611:+|chr10:116621093:+	FAM160B1	circular_RNA|multiple_exon	181	0	0	1
chr10:116592992:+|chr10:116596005:+	FAM160B1	circular_RNA|multiple_exon	291	0	0	8
chr10:116595883:+|chr10:116603696:+	FAM160B1	circular_RNA|multiple_exon	318	0	0	9
chr10:116602692:+|chr10:116605240:+	FAM160B1	circular_RNA|multiple_exon	407	0	4	0
chr10:116602692:+|chr10:116608496:+	FAM160B1	circular_RNA|multiple_exon	383	0	0	15
chr10:116603500:+|chr10:116608496:+	FAM160B1	circular_RNA|multiple_exon	286	33	31	34
chr10:116606318:+|chr10:116621093:+	FAM160B1	circular_RNA|multiple_exon	272	0	8	0
chr10:116710853:+|chr10:116734144:+	TRUB1	circular_RNA|multiple_exon	111	5	0	7
chr10:116719485:+|chr10:116734144:+	TRUB1	circular_RNA|multiple_exon	137	0	8	0
chr10:11785372:+|chr10:11797607:+	NA	unannotated|NA	0	0	14	0
chr10:11789348:+|chr10:11797607:+	ECHDC3	circular_RNA|multiple_exon	321	68	12	35
chr10:11819147:+|chr10:11827303:+	NA	unannotated|NA	0	9	0	0
chr10:118463017:-|chr10:118458146:-	NA	unannotated|NA	0	0	5	0
chr10:118464789:-|chr10:118451862:-	HSPA12A	circular_RNA|multiple_exon	243	0	14	0
chr10:118464789:-|chr10:118458146:-	HSPA12A	circular_RNA|multiple_exon	231	10	0	18
chr10:118466796:-|chr10:118451862:-	HSPA12A	circular_RNA|multiple_exon	201	0	3	2
chr10:118466796:-|chr10:118458146:-	HSPA12A	circular_RNA|multiple_exon	189	1	12	0
chr10:118481999:-|chr10:118481533:-	NA	unannotated|NA	0	8	0	0
chr10:118674995:-|chr10:118661276:-	SHTN1	circular_RNA|multiple_exon	301	0	0	10
chr10:118681027:-|chr10:118659989:-	NA	unannotated|NA	0	0	0	2
chr10:118681027:-|chr10:118661276:-	SHTN1	circular_RNA|multiple_exon	274	12	19	13
chr10:118681027:-|chr10:118666138:-	SHTN1	circular_RNA|multiple_exon	202	7	0	19
chr10:118704529:-|chr10:118661276:-	SHTN1	circular_RNA|multiple_exon	286	3	0	0
chr10:118704529:-|chr10:118674886:-	SHTN1	circular_RNA|multiple_exon	203	0	0	12
chr10:118719741:-|chr10:118711420:-	SHTN1	circular_RNA|multiple_exon	191	10	0	0
chr10:118728223:-|chr10:118711420:-	SHTN1	circular_RNA|multiple_exon	157	5	0	0
chr10:11888600:+|chr10:11908782:+	NA	unannotated|NA	0	0	14	0
chr10:11891946:+|chr10:11894214:+	NA	unannotated|NA	0	0	25	28
chr10:11892061:+|chr10:11894214:+	NA	unannotated|NA	0	5	0	0
chr10:11893996:+|chr10:11894214:+	PROSER2	circular_RNA|single_exon	218	0	13	0
chr10:11893996:+|chr10:11908782:+	PROSER2	circular_RNA|multiple_exon	470	13	0	0
chr10:119133935:-|chr10:119044779:-	NA	unannotated|NA	0	0	12	0
chr10:119499585:-|chr3:114219199:-	NA	unannotated|NA	0	13	0	4
chr10:119800076:-|chr10:119768587:-	NA	unannotated|NA	0	0	25	2
chr10:119800076:-|chr10:119768593:-	NA	unannotated|NA	0	30	3	2
chr10:11985657:-|chr10:11963199:-	NA	unannotated|NA	0	5	0	0
chr10:11994248:-|chr10:11971864:-	UPF2	circular_RNA|multiple_exon	303	3	2	0
chr10:12006124:-|chr10:11997231:-	UPF2	circular_RNA|multiple_exon	391	0	0	2
chr10:12021164:-|chr10:11994065:-	UPF2	circular_RNA|multiple_exon	291	0	0	7
chr10:12042008:-|chr10:12009340:-	UPF2	circular_RNA|multiple_exon	216	0	0	1
chr10:12043824:-|chr10:12039671:-	UPF2	circular_RNA|multiple_exon	234	2	0	0
chr10:120460920:-|chr10:120445495:-	NA	unannotated|NA	0	0	0	6
chr10:120467099:-|chr10:120445495:-	NA	unannotated|NA	0	0	3	0
chr10:12046726:-|chr10:12021056:-	UPF2	circular_RNA|multiple_exon	305	11	22	9
chr10:12046726:-|chr10:12039671:-	UPF2	circular_RNA|multiple_exon	282	1	17	8
chr10:120489922:-|chr10:120445495:-	NA	unannotated|NA	0	17	11	33
chr10:120489922:-|chr10:120460818:-	CACUL1	circular_RNA|multiple_exon	228	2	0	0
chr10:120489922:-|chr10:120488807:-	CACUL1	circular_RNA|multiple_exon	228	0	9	0
chr10:12056183:-|chr10:11994065:-	UPF2	circular_RNA|multiple_exon	343	0	0	2
chr10:12056183:-|chr10:12006008:-	UPF2	circular_RNA|multiple_exon	276	0	4	0
chr10:12056183:-|chr10:12009340:-	UPF2	circular_RNA|multiple_exon	273	7	0	18
chr10:12056183:-|chr10:12021056:-	UPF2	circular_RNA|multiple_exon	268	46	30	17
chr10:12056183:-|chr10:12039671:-	UPF2	circular_RNA|multiple_exon	245	265	180	210
chr10:120803654:-|chr10:120801506:-	EIF3A	circular_RNA|multiple_exon	866	5	0	0
chr10:120810032:-|chr10:120809519:-	NA	unannotated|NA	0	5	0	0
chr10:120820840:-|chr10:120816252:-	EIF3A	circular_RNA|multiple_exon	217	0	7	0
chr10:120820840:-|chr10:120818724:-	EIF3A	circular_RNA|multiple_exon	289	0	1	0
chr10:120830517:-|chr10:120820736:-	NA	unannotated|NA	0	1	0	0
chr10:120830597:-|chr10:120824911:-	EIF3A	circular_RNA|multiple_exon	370	0	8	0
chr10:120833089:-|chr10:120830398:-	EIF3A	circular_RNA|multiple_exon	335	3	0	0
chr10:120833089:-|chr10:120832402:-	EIF3A	circular_RNA|multiple_exon	299	3	0	0
chr10:120833449:-|chr10:120810711:-	EIF3A	circular_RNA|multiple_exon	312	3	0	0
chr10:120833449:-|chr10:120816252:-	EIF3A	circular_RNA|multiple_exon	303	0	16	0
chr10:120833449:-|chr10:120824911:-	EIF3A	circular_RNA|multiple_exon	361	0	10	0
chr10:120833449:-|chr10:120828958:-	EIF3A	circular_RNA|multiple_exon	398	16	0	3
chr10:120833449:-|chr10:120830398:-	EIF3A	circular_RNA|multiple_exon	389	4	26	12
chr10:120833449:-|chr10:120832402:-	EIF3A	circular_RNA|multiple_exon	353	28	35	19
chr10:120864823:+|chr10:120896432:+	NA	unannotated|NA	0	2	0	0
chr10:120867460:+|chr10:120877179:+	DENND10	circular_RNA|multiple_exon	364	21	0	0
chr10:120867460:+|chr10:120879964:+	DENND10	circular_RNA|multiple_exon	327	22	0	0
chr10:120867460:+|chr10:120889134:+	DENND10	circular_RNA|multiple_exon	323	0	0	11
chr10:120867460:+|chr10:120892121:+	DENND10	circular_RNA|multiple_exon	310	23	11	12
chr10:120867480:+|chr10:120877179:+	DENND10	circular_RNA|multiple_exon	344	0	2	0
chr10:120867480:+|chr10:120883081:+	DENND10	circular_RNA|multiple_exon	296	0	12	0
chr10:120920481:-|chr10:120905748:-	SFXN4	circular_RNA|multiple_exon	171	0	0	11
chr10:120933364:-|chr10:120928004:-	NA	unannotated|NA	0	6	0	0
chr10:120936665:-|chr10:120928004:-	NA	unannotated|NA	0	19	0	0
chr10:121085481:+|chr10:121086123:+	NA	unannotated|NA	0	12	0	0
chr10:121189887:+|chr10:121207772:+	GRK5	circular_RNA|multiple_exon	200	0	0	7
chr10:12123471:+|chr10:12126750:+	DHTKD1	circular_RNA|multiple_exon	366	38	14	43
chr10:12123471:+|chr10:12129728:+	DHTKD1	circular_RNA|multiple_exon	349	7	0	0
chr10:12123471:+|chr10:12131254:+	DHTKD1	circular_RNA|multiple_exon	424	22	0	0
chr10:12123471:+|chr10:12133683:+	DHTKD1	circular_RNA|multiple_exon	326	129	106	54
chr10:12123471:+|chr10:12136270:+	DHTKD1	circular_RNA|multiple_exon	353	42	83	4
chr10:12123471:+|chr10:12139995:+	DHTKD1	circular_RNA|multiple_exon	467	10	13	7
chr10:12123471:+|chr10:12143180:+	DHTKD1	circular_RNA|multiple_exon	294	92	95	67
chr10:12123471:+|chr10:12150014:+	DHTKD1	circular_RNA|multiple_exon	261	0	11	30
chr10:12123471:+|chr10:12155063:+	DHTKD1	circular_RNA|multiple_exon	319	36	24	35
chr10:12123471:+|chr10:12159754:+	DHTKD1	circular_RNA|multiple_exon	237	0	13	0
chr10:12123471:+|chr10:12162266:+	DHTKD1	circular_RNA|multiple_exon	240	93	45	38
chr10:12123471:+|chr10:12185194:+	DHTKD1:SEC61A2	trans_splicing|multiple_exon	233	0	8	0
chr10:12123490:+|chr10:12143180:+	NA	unannotated|NA	0	8	0	0
chr10:12123490:+|chr10:12155063:+	NA	unannotated|NA	0	0	15	4
chr10:12126539:+|chr10:12133683:+	DHTKD1	circular_RNA|multiple_exon	382	13	0	0
chr10:12126539:+|chr10:12143180:+	DHTKD1	circular_RNA|multiple_exon	350	2	0	0
chr10:12126539:+|chr10:12150014:+	DHTKD1	circular_RNA|multiple_exon	317	0	6	0
chr10:12126539:+|chr10:12155063:+	DHTKD1	circular_RNA|multiple_exon	375	0	0	10
chr10:12126539:+|chr10:12162266:+	DHTKD1	circular_RNA|multiple_exon	296	12	0	0
chr10:121286936:-|chr10:121275021:-	RGS10	circular_RNA|multiple_exon	261	6	11	36
chr10:12129534:+|chr10:12131254:+	DHTKD1	circular_RNA|multiple_exon	463	1	0	3
chr10:12129534:+|chr10:12142261:+	DHTKD1	circular_RNA|multiple_exon	278	9	0	0
chr10:12130985:+|chr10:12131254:+	DHTKD1	circular_RNA|single_exon	269	10	0	0
chr10:12130985:+|chr10:12133683:+	DHTKD1	circular_RNA|multiple_exon	440	0	7	10
chr10:12130985:+|chr10:12136270:+	DHTKD1	circular_RNA|multiple_exon	467	7	0	0
chr10:12130985:+|chr10:12142261:+	DHTKD1	circular_RNA|multiple_exon	353	0	0	6
chr10:12130985:+|chr10:12148395:+	DHTKD1	circular_RNA|multiple_exon	419	0	23	0
chr10:121337047:-|chr10:121335203:-	NA	unannotated|NA	0	0	10	0
chr10:121337248:-|chr10:121336123:-	TIAL1	circular_RNA|multiple_exon	234	0	8	0
chr10:121339522:-|chr10:121335155:-	NA	unannotated|NA	0	1	0	0
chr10:121339522:-|chr10:121335203:-	NA	unannotated|NA	0	22	23	9
chr10:121339522:-|chr10:121336123:-	TIAL1	circular_RNA|multiple_exon	214	0	0	12
chr10:121340050:-|chr10:121335203:-	NA	unannotated|NA	0	0	38	18
chr10:121340358:-|chr10:121335203:-	NA	unannotated|NA	0	0	2	0
chr10:121341521:-|chr10:121336123:-	TIAL1	circular_RNA|multiple_exon	226	0	2	0
chr10:121342022:-|chr10:121335203:-	NA	unannotated|NA	0	0	11	0
chr10:121342069:-|chr10:121336123:-	TIAL1	circular_RNA|multiple_exon	237	0	0	2
chr10:121342120:-|chr10:121335203:-	NA	unannotated|NA	0	0	0	12
chr10:121347760:-|chr10:121335203:-	NA	unannotated|NA	0	0	0	6
chr10:121347760:-|chr10:121336123:-	TIAL1	circular_RNA|multiple_exon	235	6	10	14
chr10:121347760:-|chr10:121338238:-	TIAL1	circular_RNA|multiple_exon	204	0	19	1
chr10:121347760:-|chr10:121339447:-	TIAL1	circular_RNA|multiple_exon	171	10	2	11
chr10:121348216:-|chr10:121336123:-	NA	unannotated|NA	0	8	0	0
chr10:121353062:-|chr10:121335203:-	NA	unannotated|NA	0	0	1	0
chr10:121353062:-|chr10:121336123:-	NA	unannotated|NA	0	7	0	5
chr10:121353062:-|chr10:121339447:-	NA	unannotated|NA	0	0	9	0
chr10:12136072:+|chr10:12162266:+	DHTKD1	circular_RNA|multiple_exon	283	6	25	29
chr10:12136115:+|chr16:28501293:-	NA	unannotated|NA	0	1	0	0
chr10:12139683:+|chr10:12150014:+	DHTKD1	circular_RNA|multiple_exon	418	0	19	0
chr10:12139683:+|chr10:12162266:+	DHTKD1	circular_RNA|multiple_exon	397	6	0	0
chr10:12142177:+|chr10:12162266:+	DHTKD1	circular_RNA|multiple_exon	169	0	0	4
chr10:12148245:+|chr10:12159754:+	DHTKD1	circular_RNA|multiple_exon	232	0	0	1
chr10:12148245:+|chr10:12162266:+	DHTKD1	circular_RNA|multiple_exon	235	0	0	5
chr10:12149908:+|chr10:12162266:+	DHTKD1	circular_RNA|multiple_exon	191	0	0	5
chr10:12149908:+|chr10:12185194:+	DHTKD1:SEC61A2	trans_splicing|multiple_exon	184	0	9	0
chr10:121540573:+|chr10:121551723:+	NA	unannotated|NA	0	0	0	5
chr10:121541147:+|chr10:121571467:+	INPP5F	circular_RNA|multiple_exon	334	0	0	2
chr10:12154899:+|chr10:12162266:+	DHTKD1	circular_RNA|multiple_exon	249	7	0	0
chr10:121567444:+|chr10:121571467:+	INPP5F	circular_RNA|multiple_exon	326	4	0	0
chr10:12159672:+|chr10:12162266:+	DHTKD1	circular_RNA|multiple_exon	167	15	0	8
chr10:121602107:-|chr10:121598047:-	MCMBP	circular_RNA|multiple_exon	288	0	11	11
chr10:12160748:+|chr10:12162266:+	DHTKD1	circular_RNA|multiple_exon	254	6	0	0
chr10:12160748:+|chr10:12167187:+	NA	unannotated|NA	0	0	1	0
chr10:121609088:-|chr10:121602760:-	MCMBP	circular_RNA|multiple_exon	329	22	0	0
chr10:121609088:-|chr10:121602766:-	MCMBP	circular_RNA|multiple_exon	323	16	16	0
chr10:121612684:-|chr10:121596408:-	MCMBP	circular_RNA|multiple_exon	255	0	0	22
chr10:121619396:-|chr10:121607125:-	MCMBP	circular_RNA|multiple_exon	185	0	6	0
chr10:121619396:-|chr10:121612562:-	MCMBP	circular_RNA|multiple_exon	229	2	9	0
chr10:121657939:+|chr10:121658471:+	SEC23IP	circular_RNA|single_exon	532	0	25	0
chr10:121657939:+|chr10:121678023:+	SEC23IP	circular_RNA|multiple_exon	650	0	7	0
chr10:121662311:+|chr10:121663789:+	SEC23IP	circular_RNA|multiple_exon	403	0	19	0
chr10:121662311:+|chr10:121668642:+	SEC23IP	circular_RNA|multiple_exon	299	0	6	0
chr10:121677961:+|chr10:121700820:+	NA	unannotated|NA	0	0	8	0
chr10:121680401:+|chr10:121691830:+	SEC23IP	circular_RNA|multiple_exon	280	0	0	5
chr10:121685548:+|chr10:121693299:+	SEC23IP	circular_RNA|multiple_exon	292	0	2	0
chr10:121689119:+|chr10:121693299:+	SEC23IP	circular_RNA|multiple_exon	256	8	5	6
chr10:12199907:+|chr10:12203120:+	SEC61A2	circular_RNA|multiple_exon	388	0	0	11
chr10:12199907:+|chr10:12204288:+	SEC61A2	circular_RNA|multiple_exon	273	0	0	7
chr10:12221131:-|chr10:12214764:-	NUDT5	circular_RNA|multiple_exon	150	0	7	0
chr10:12240704:+|chr10:12280484:+	CDC123	circular_RNA|multiple_exon	99	11	0	0
chr10:12251966:+|chr10:12259466:+	CDC123	circular_RNA|multiple_exon	163	0	7	0
chr10:12257739:+|chr10:12279265:+	CDC123	circular_RNA|multiple_exon	217	0	12	0
chr10:12257739:+|chr10:12280484:+	CDC123	circular_RNA|multiple_exon	123	9	10	0
chr10:122612036:+|chr10:122665533:+	WDR11	circular_RNA|multiple_exon	256	0	5	0
chr10:122618155:+|chr10:122633435:+	WDR11	circular_RNA|multiple_exon	237	6	0	0
chr10:122637865:+|chr10:122643400:+	WDR11	circular_RNA|multiple_exon	214	0	12	0
chr10:122637865:+|chr10:122648696:+	WDR11	circular_RNA|multiple_exon	212	0	0	7
chr10:122638828:+|chr10:122668396:+	NA	unannotated|NA	0	0	0	16
chr10:12277047:+|chr10:12288276:+	CDC123	circular_RNA|multiple_exon	203	8	0	0
chr10:12291580:+|chr10:12292468:+	NA	unannotated|NA	0	0	8	0
chr10:123600778:-|chr10:123596233:-	ATE1	circular_RNA|multiple_exon	280	0	0	7
chr10:123629553:-|chr10:123549684:-	ATE1	circular_RNA|multiple_exon	152	6	0	17
chr10:123629553:-|chr10:123596233:-	ATE1	circular_RNA|multiple_exon	131	4	0	0
chr10:123662135:-|chr10:123549684:-	ATE1	circular_RNA|multiple_exon	349	7	0	0
chr10:123662135:-|chr10:123629521:-	ATE1	circular_RNA|multiple_exon	261	7	0	0
chr10:123662135:-|chr10:123658356:-	ATE1	circular_RNA|multiple_exon	357	1	0	0
chr10:123670666:-|chr10:123661906:-	ATE1	circular_RNA|multiple_exon	474	0	9	0
chr10:123673408:-|chr10:123549684:-	ATE1	circular_RNA|multiple_exon	223	0	1	0
chr10:123673408:-|chr10:123658356:-	ATE1	circular_RNA|multiple_exon	231	0	0	8
chr10:123681926:-|chr10:123629521:-	ATE1	circular_RNA|multiple_exon	94	6	0	15
chr10:123683844:-|chr10:123549684:-	ATE1	circular_RNA|multiple_exon	183	32	13	5
chr10:123683844:-|chr10:123596233:-	ATE1	circular_RNA|multiple_exon	162	5	0	0
chr10:123683844:-|chr10:123629521:-	ATE1	circular_RNA|multiple_exon	95	74	26	52
chr10:123683844:-|chr10:123641872:-	NA	unannotated|NA	0	8	0	0
chr10:123683844:-|chr10:123658356:-	ATE1	circular_RNA|multiple_exon	191	22	11	11
chr10:123683844:-|chr10:123661906:-	ATE1	circular_RNA|multiple_exon	292	0	7	21
chr10:123683844:-|chr10:123670421:-	ATE1	circular_RNA|multiple_exon	308	10	0	17
chr10:123686042:-|chr10:123658356:-	NA	unannotated|NA	0	0	0	5
chr10:123686042:-|chr10:123670421:-	NA	unannotated|NA	0	0	5	0
chr10:123686451:-|chr10:123549684:-	NA	unannotated|NA	0	6	0	0
chr10:123974906:+|chr10:123987523:+	TACC2	circular_RNA|multiple_exon	231	11	0	0
chr10:123996910:+|chr10:124013653:+	NA	unannotated|NA	0	0	23	0
chr10:124001473:+|chr10:124013653:+	NA	unannotated|NA	0	7	0	0
chr10:124008158:+|chr10:124009179:+	TACC2	circular_RNA|multiple_exon	280	0	2	0
chr10:124151819:+|chr10:124159904:+	PLEKHA1	circular_RNA|multiple_exon	114	22	13	0
chr10:124151819:+|chr10:124166189:+	PLEKHA1	circular_RNA|multiple_exon	166	4	30	6
chr10:124151819:+|chr10:124172561:+	PLEKHA1	circular_RNA|multiple_exon	194	17	11	13
chr10:124151819:+|chr10:124175518:+	PLEKHA1	circular_RNA|multiple_exon	212	0	0	1
chr10:124151819:+|chr10:124177484:+	PLEKHA1	circular_RNA|multiple_exon	137	20	34	28
chr10:124151819:+|chr10:124183779:+	PLEKHA1	circular_RNA|multiple_exon	133	0	0	7
chr10:124151819:+|chr10:124184475:+	PLEKHA1	circular_RNA|multiple_exon	132	5	8	23
chr10:124151819:+|chr10:124189377:+	NA	unannotated|NA	0	0	10	0
chr10:124151819:+|chr10:124189439:+	NA	unannotated|NA	0	6	0	0
chr10:124151819:+|chr17:80914569:-	NA	unannotated|NA	0	0	7	0
chr10:124159859:+|chr10:124175518:+	PLEKHA1	circular_RNA|multiple_exon	188	0	0	7
chr10:124166092:+|chr10:124184475:+	PLEKHA1	circular_RNA|multiple_exon	160	0	0	3
chr10:124224084:+|chr10:124224707:+	NA	unannotated|NA	0	6	0	0
chr10:124248418:+|chr10:124249142:+	HTRA1	circular_RNA|multiple_exon	303	6	0	0
chr10:124248418:+|chr10:124269669:+	HTRA1	circular_RNA|multiple_exon	156	0	0	4
chr10:124248938:+|chr10:124269669:+	HTRA1	circular_RNA|multiple_exon	261	0	0	6
chr10:12431870:+|chr10:12445368:+	CAMK1D	circular_RNA|multiple_exon	395	4	47	39
chr10:12431870:+|chr10:12445410:+	NA	unannotated|NA	0	0	0	19
chr10:12439268:+|chr10:12445368:+	NA	unannotated|NA	0	3	23	23
chr10:12442015:+|chr10:12445368:+	NA	unannotated|NA	0	191	164	202
chr10:12442015:+|chr10:12448325:+	NA	unannotated|NA	0	0	0	21
chr10:12442080:+|chr10:12445368:+	NA	unannotated|NA	0	0	2	0
chr10:12442702:+|chr10:12445368:+	NA	unannotated|NA	0	9	0	36
chr10:12442702:+|chr10:12573681:+	NA	unannotated|NA	0	2	0	0
chr10:12442720:+|chr10:12445368:+	NA	unannotated|NA	0	61	18	16
chr10:12442720:+|chr10:12595355:+	NA	unannotated|NA	0	0	12	0
chr10:12442720:+|chr10:12708809:+	NA	unannotated|NA	0	0	0	5
chr10:12445101:+|chr10:12448325:+	NA	unannotated|NA	0	0	19	1
chr10:12445101:+|chr10:12595355:+	CAMK1D	circular_RNA|multiple_exon	398	0	0	2
chr10:124712548:-|chr10:124641639:-	NA	unannotated|NA	0	0	6	0
chr10:124712548:-|chr10:124697367:-	NA	unannotated|NA	0	0	0	6
chr10:124766692:-|chr10:124755510:-	IKZF5	circular_RNA|multiple_exon	332	0	18	0
chr10:124799982:+|chr10:124800895:+	ACADSB	circular_RNA|multiple_exon	376	0	0	6
chr10:124919923:+|chr10:124922344:+	BUB3	circular_RNA|multiple_exon	374	9	0	0
chr10:124921752:+|chr10:124175518:+	BUB3:PLEKHA1	trans_splicing|multiple_exon	320	0	4	0
chr10:125003302:+|chr10:125121066:+	NA	unannotated|NA	0	0	2	0
chr10:12515580:+|chr10:12595355:+	NA	unannotated|NA	0	8	0	0
chr10:12571821:+|chr10:12595355:+	NA	unannotated|NA	0	0	2	0
chr10:125767733:-|chr10:125767351:-	NA	unannotated|NA	0	0	0	2
chr10:125798126:-|chr10:125769574:-	NA	unannotated|NA	0	20	1	0
chr10:125804435:-|chr10:125798031:-	CHST15	circular_RNA|multiple_exon	495	3	25	23
chr10:125805255:-|chr10:125769574:-	NA	unannotated|NA	0	6	0	0
chr10:125805255:-|chr10:125798031:-	NA	unannotated|NA	0	0	0	9
chr10:125806240:-|chr10:125780772:-	CHST15	circular_RNA|multiple_exon	1213	16	0	22
chr10:125806240:-|chr10:125798031:-	CHST15	circular_RNA|multiple_exon	1213	84	76	120
chr10:126100769:-|chr10:126097111:-	OAT	circular_RNA|multiple_exon	322	0	0	28
chr10:126172708:+|chr10:126186697:+	LHPP	circular_RNA|multiple_exon	279	0	27	4
chr10:126175658:+|chr10:126186697:+	NA	unannotated|NA	0	0	0	9
chr10:126185530:+|chr10:126205840:+	LHPP	circular_RNA|multiple_exon	154	0	0	7
chr10:126370890:-|chr10:126370269:-	NA	unannotated|NA	0	0	11	0
chr10:126370948:-|chr10:126370176:-	FAM53B	circular_RNA|single_exon	772	265	237	250
chr10:126384781:-|chr10:126370176:-	FAM53B	circular_RNA|multiple_exon	826	20	30	74
chr10:126395456:-|chr10:126370176:-	FAM53B	circular_RNA|multiple_exon	1023	66	105	35
chr10:126395456:-|chr10:126384727:-	FAM53B	circular_RNA|multiple_exon	305	0	5	4
chr10:126395456:-|chr10:126395205:-	FAM53B	circular_RNA|single_exon	251	29	31	40
chr10:126463351:-|chr10:126384727:-	EEF1AKMT2:FAM53B	trans_splicing|multiple_exon	161	13	0	0
chr10:126463351:-|chr10:126448955:-	NA	unannotated|NA	0	8	10	10
chr10:126478907:-|chr10:126453961:-	EEF1AKMT2	circular_RNA|multiple_exon	281	0	8	0
chr10:126515164:+|chr10:126520032:+	ABRAXAS2	circular_RNA|multiple_exon	304	16	0	0
chr10:126615547:+|chr10:126631876:+	NA	unannotated|NA	0	0	19	0
chr10:126628925:+|chr10:126631876:+	NA	unannotated|NA	0	0	0	9
chr10:126628943:+|chr10:126631876:+	NA	unannotated|NA	0	7	38	31
chr10:126631026:+|chr10:126631872:+	NA	unannotated|NA	0	10	0	0
chr10:126631026:+|chr10:126631876:+	NA	unannotated|NA	0	362	336	286
chr10:126631026:+|chr10:126650977:+	NA	unannotated|NA	0	4	13	26
chr10:126631026:+|chr10:126655350:+	NA	unannotated|NA	0	30	4	27
chr10:126631026:+|chr10:126662967:+	NA	unannotated|NA	0	0	6	0
chr10:126631026:+|chr10:126672257:+	NA	unannotated|NA	0	4	0	0
chr10:126631026:+|chr10:126676073:+	NA	unannotated|NA	0	0	0	9
chr10:126650856:+|chr10:126670398:+	NA	unannotated|NA	0	0	0	11
chr10:126655163:+|chr10:126676073:+	NA	unannotated|NA	0	0	5	0
chr10:126683175:-|chr10:126678071:-	NA	unannotated|NA	0	0	0	1
chr10:126727724:-|chr10:126686533:-	CTBP2	circular_RNA|multiple_exon	364	4	0	0
chr10:126763412:-|chr10:126727566:-	NA	unannotated|NA	0	0	0	4
chr10:126799662:-|chr10:126727566:-	CTBP2	circular_RNA|multiple_exon	261	0	7	1
chr10:126799662:-|chr10:126776760:-	NA	unannotated|NA	0	0	0	3
chr10:126799662:-|chr10:126799559:-	CTBP2	circular_RNA|single_exon	103	3	0	0
chr10:126811437:-|chr10:126727566:-	NA	unannotated|NA	0	38	12	21
chr10:126811437:-|chr10:126763312:-	NA	unannotated|NA	0	5	0	2
chr10:126811437:-|chr10:126776760:-	NA	unannotated|NA	0	6	0	0
chr10:126811437:-|chr10:126796293:-	NA	unannotated|NA	0	0	0	7
chr10:126811437:-|chr10:126799559:-	NA	unannotated|NA	0	15	2	13
chr10:126813466:-|chr10:126727566:-	NA	unannotated|NA	0	0	0	8
chr10:126822181:-|chr10:126727566:-	CTBP2	circular_RNA|multiple_exon	258	0	0	11
chr10:126822181:-|chr10:126776760:-	NA	unannotated|NA	0	0	0	8
chr10:126822181:-|chr10:126799559:-	CTBP2	circular_RNA|multiple_exon	203	0	0	11
chr10:126827088:-|chr10:126727566:-	NA	unannotated|NA	0	13	0	0
chr10:126827555:-|chr10:126799559:-	NA	unannotated|NA	0	0	6	0
chr10:126827555:-|chr10:126826222:-	NA	unannotated|NA	0	0	7	0
chr10:12691653:+|chr10:12708809:+	NA	unannotated|NA	0	0	18	0
chr10:12704153:+|chr10:12708809:+	NA	unannotated|NA	0	7	4	30
chr10:12706244:+|chr10:12811798:+	NA	unannotated|NA	0	5	0	0
chr10:12708735:+|chr10:12721967:+	NA	unannotated|NA	0	0	0	8
chr10:12708808:+|chr10:12709228:+	NA	unannotated|NA	0	12	0	0
chr10:127418857:+|chr10:127429770:+	EDRF1	circular_RNA|multiple_exon	311	2	0	0
chr10:127431627:+|chr10:127452093:+	EDRF1	circular_RNA|multiple_exon	441	3	0	0
chr10:127434341:+|chr10:127452093:+	NA	unannotated|NA	0	6	0	0
chr10:127505047:-|chr10:127500783:-	NA	unannotated|NA	0	0	0	10
chr10:127505094:-|chr10:127481148:-	NA	unannotated|NA	0	0	8	0
chr10:127505094:-|chr10:127483449:-	UROS	circular_RNA|multiple_exon	186	9	24	7
chr10:127505094:-|chr10:127495982:-	UROS	circular_RNA|multiple_exon	162	0	39	0
chr10:127516127:+|chr10:127520176:+	BCCIP	circular_RNA|multiple_exon	267	0	0	9
chr10:127519989:+|chr10:127529899:+	BCCIP	circular_RNA|multiple_exon	262	0	0	7
chr10:127569640:-|chr10:127540862:-	NA	unannotated|NA	0	8	0	3
chr10:127569640:-|chr10:127569112:-	NA	unannotated|NA	0	0	0	7
chr10:127574131:-|chr10:127529416:-	NA	unannotated|NA	0	11	0	0
chr10:127677120:+|chr10:127697119:+	FANK1	circular_RNA|multiple_exon	267	0	0	11
chr10:127683986:+|chr10:127697119:+	FANK1	circular_RNA|multiple_exon	224	0	3	0
chr10:127693453:+|chr10:127697119:+	FANK1	circular_RNA|multiple_exon	308	0	1	0
chr10:127806730:-|chr10:127734669:-	NA	unannotated|NA	0	0	3	0
chr10:127843874:-|chr10:127753375:-	ADAM12	circular_RNA|multiple_exon	273	0	7	0
chr10:12802947:+|chr10:12811798:+	CAMK1D	circular_RNA|multiple_exon	264	16	14	0
chr10:12856194:+|chr10:12858327:+	CAMK1D	circular_RNA|multiple_exon	190	5	0	8
chr10:128768966:+|chr10:128785881:+	DOCK1	circular_RNA|multiple_exon	179	0	7	0
chr10:128768966:+|chr10:128788867:+	DOCK1	circular_RNA|multiple_exon	231	85	87	86
chr10:128768966:+|chr10:128795147:+	DOCK1	circular_RNA|multiple_exon	218	0	0	9
chr10:128768966:+|chr10:128796513:+	DOCK1	circular_RNA|multiple_exon	240	5	6	0
chr10:128768966:+|chr10:128798571:+	DOCK1	circular_RNA|multiple_exon	218	166	147	159
chr10:128768966:+|chr10:128807068:+	DOCK1	circular_RNA|multiple_exon	155	0	0	12
chr10:128768966:+|chr10:128810638:+	DOCK1	circular_RNA|multiple_exon	225	19	8	25
chr10:128768966:+|chr10:128817099:+	DOCK1	circular_RNA|multiple_exon	208	0	14	4
chr10:128768966:+|chr10:128821588:+	DOCK1	circular_RNA|multiple_exon	207	0	5	9
chr10:128768966:+|chr10:128823047:+	DOCK1	circular_RNA|multiple_exon	181	0	0	6
chr10:128768966:+|chr10:128836080:+	DOCK1	circular_RNA|multiple_exon	180	0	14	0
chr10:128768966:+|chr10:128841428:+	DOCK1	circular_RNA|multiple_exon	183	0	14	0
chr10:128768966:+|chr10:128860040:+	DOCK1	circular_RNA|multiple_exon	191	0	0	25
chr10:128768966:+|chr10:128926028:+	DOCK1	circular_RNA|multiple_exon	178	3	0	14
chr10:128768966:+|chr10:129055693:+	DOCK1	circular_RNA|multiple_exon	177	0	0	9
chr10:128768988:+|chr10:128840978:+	NA	unannotated|NA	0	5	0	0
chr10:128776212:+|chr10:128807068:+	DOCK1	circular_RNA|multiple_exon	112	0	3	0
chr10:128780182:+|chr10:129055693:+	DOCK1	circular_RNA|multiple_exon	149	0	11	0
chr10:128788719:+|chr10:128807068:+	DOCK1	circular_RNA|multiple_exon	220	0	0	8
chr10:128788719:+|chr7:142705171:-	NA	unannotated|NA	0	0	1	0
chr10:128795012:+|chr10:128797699:+	DOCK1	circular_RNA|multiple_exon	216	12	0	15
chr10:128795012:+|chr10:129152991:+	DOCK1	circular_RNA|multiple_exon	193	0	0	3
chr10:128806996:+|chr10:128821588:+	DOCK1	circular_RNA|multiple_exon	196	16	0	0
chr10:128806996:+|chr10:128824688:+	DOCK1	circular_RNA|multiple_exon	144	0	7	0
chr10:128806996:+|chr10:128836080:+	DOCK1	circular_RNA|multiple_exon	169	14	0	0
chr10:128806996:+|chr10:128851079:+	DOCK1	circular_RNA|multiple_exon	206	0	0	4
chr10:128810559:+|chr10:128830584:+	DOCK1	circular_RNA|multiple_exon	262	3	0	0
chr10:128810559:+|chr10:128860040:+	DOCK1	circular_RNA|multiple_exon	187	0	0	2
chr10:128810559:+|chr10:128926028:+	DOCK1	circular_RNA|multiple_exon	174	5	0	0
chr10:128816974:+|chr10:128841428:+	DOCK1	circular_RNA|multiple_exon	225	9	0	0
chr10:128816974:+|chr10:128860040:+	DOCK1	circular_RNA|multiple_exon	233	0	0	1
chr10:128821464:+|chr10:128836080:+	DOCK1	circular_RNA|multiple_exon	221	5	0	0
chr10:128829914:+|chr10:128836080:+	DOCK1	circular_RNA|multiple_exon	200	14	3	0
chr10:128829914:+|chr10:128851079:+	DOCK1	circular_RNA|multiple_exon	237	0	8	13
chr10:128840889:+|chr10:128860040:+	DOCK1	circular_RNA|multiple_exon	197	15	32	10
chr10:128841328:+|chr10:128908618:+	DOCK1	circular_RNA|multiple_exon	206	0	0	6
chr10:128850945:+|chr10:128926028:+	DOCK1	circular_RNA|multiple_exon	229	0	0	21
chr10:128859932:+|chr10:128926028:+	DOCK1	circular_RNA|multiple_exon	203	4	13	11
chr10:128904495:+|chr10:128926028:+	DOCK1	circular_RNA|multiple_exon	165	25	15	16
chr10:128904495:+|chr10:129142010:+	DOCK1	circular_RNA|multiple_exon	170	0	7	0
chr10:128921978:+|chr10:128926028:+	NA	unannotated|NA	0	0	11	0
chr10:128923738:+|chr10:128926028:+	DOCK1	circular_RNA|multiple_exon	222	9	16	21
chr10:129046846:+|chr10:129047326:+	NA	unannotated|NA	0	0	5	0
chr10:129137270:+|chr10:129172478:+	DOCK1	circular_RNA|multiple_exon	234	0	3	0
chr10:129729242:+|chr10:129735770:+	NA	unannotated|NA	0	0	1	0
chr10:129780538:+|chr10:129797466:+	NA	unannotated|NA	0	3	0	0
chr10:129780538:+|chr10:129847930:+	PTPRE	circular_RNA|multiple_exon	158	0	8	0
chr10:129839139:+|chr10:129847930:+	PTPRE	circular_RNA|multiple_exon	251	0	2	3
chr10:129845654:+|chr10:129847930:+	PTPRE	circular_RNA|multiple_exon	235	0	0	7
chr10:129917583:-|chr10:129905828:-	NA	unannotated|NA	0	3	0	0
chr10:129917583:-|chr1:148241655:+	NA	unannotated|NA	0	4	0	0
chr10:129917583:-|chr2:61315605:+	NA	unannotated|NA	0	0	0	4
chr10:129924020:-|chr10:129910191:-	MKI67	circular_RNA|multiple_exon	298	0	2	0
chr10:131334505:+|chr10:131336557:+	NA	unannotated|NA	0	7	0	0
chr10:131334505:+|chr10:131336705:+	NA	unannotated|NA	0	0	0	14
chr10:131334505:+|chr10:131336707:+	NA	unannotated|NA	0	0	16	17
chr10:131400806:+|chr10:131402292:+	NA	unannotated|NA	0	0	0	2
chr10:13150138:+|chr10:13154635:+	OPTN	circular_RNA|multiple_exon	333	0	14	0
chr10:13152180:+|chr10:13158340:+	NA	unannotated|NA	0	0	6	0
chr10:13152274:+|chr10:13168039:+	OPTN	circular_RNA|multiple_exon	295	12	0	0
chr10:13165995:+|chr10:13178897:+	NA	unannotated|NA	0	0	0	9
chr10:13169745:+|chr10:13178897:+	NA	unannotated|NA	0	39	4	54
chr10:13169745:+|chr19:10655806:+	OPTN:ATG4D	trans_splicing|multiple_exon	331	0	10	0
chr10:131943475:+|chr10:131959261:+	GLRX3	circular_RNA|multiple_exon	309	3	0	20
chr10:131943475:+|chr10:131964943:+	GLRX3	circular_RNA|multiple_exon	280	0	0	3
chr10:131943475:+|chr10:131965244:+	GLRX3	circular_RNA|multiple_exon	169	32	8	5
chr10:131943475:+|chr10:131973353:+	GLRX3	circular_RNA|multiple_exon	200	0	26	11
chr10:131958259:+|chr10:131965244:+	GLRX3	circular_RNA|multiple_exon	135	0	0	9
chr10:131958259:+|chr10:131967754:+	GLRX3	circular_RNA|multiple_exon	131	1	0	0
chr10:131958259:+|chr10:131978585:+	NA	unannotated|NA	0	15	0	0
chr10:131964771:+|chr10:131969900:+	GLRX3	circular_RNA|multiple_exon	224	0	2	0
chr10:131964771:+|chr10:131977684:+	GLRX3	circular_RNA|multiple_exon	250	8	0	0
chr10:131973303:+|chr10:131977760:+	NA	unannotated|NA	0	0	12	0
chr10:132132698:+|chr10:132135187:+	NA	unannotated|NA	0	0	1	0
chr10:13214376:+|chr10:13217681:+	MCM10	circular_RNA|multiple_exon	275	12	0	0
chr10:13214376:+|chr10:13225100:+	MCM10	circular_RNA|multiple_exon	271	1	0	12
chr10:13214376:+|chr10:13228280:+	MCM10	circular_RNA|multiple_exon	220	36	21	19
chr10:13214376:+|chr10:13231080:+	MCM10	circular_RNA|multiple_exon	303	3	13	0
chr10:13214376:+|chr10:13234568:+	MCM10	circular_RNA|multiple_exon	221	0	20	0
chr10:13214376:+|chr10:13243534:+	MCM10	circular_RNA|multiple_exon	217	14	0	0
chr10:13222442:+|chr10:13243534:+	MCM10	circular_RNA|multiple_exon	278	0	0	9
chr10:13233299:+|chr10:13234568:+	MCM10	circular_RNA|multiple_exon	217	17	0	6
chr10:13237041:+|chr10:13239767:+	MCM10	circular_RNA|multiple_exon	372	0	0	3
chr10:13237041:+|chr10:13240807:+	MCM10	circular_RNA|multiple_exon	346	11	0	0
chr10:13237041:+|chr10:13246364:+	MCM10	circular_RNA|multiple_exon	373	0	12	0
chr10:13239623:+|chr10:13243534:+	MCM10	circular_RNA|multiple_exon	257	8	0	5
chr10:133227472:+|chr10:133228255:+	NA	unannotated|NA	0	9	0	0
chr10:13330541:-|chr10:13325690:-	PHYH	circular_RNA|multiple_exon	330	11	0	0
chr10:13337606:-|chr10:13333831:-	PHYH	circular_RNA|multiple_exon	191	11	0	0
chr10:13340245:-|chr10:13333831:-	PHYH	circular_RNA|multiple_exon	139	7	0	0
chr10:133747962:+|chr10:133761295:+	NA	unannotated|NA	0	12	0	4
chr10:133753535:+|chr10:133758963:+	PPP2R2D	circular_RNA|multiple_exon	329	0	4	0
chr10:133757472:+|chr10:133758963:+	PPP2R2D	circular_RNA|multiple_exon	341	0	0	6
chr10:133757599:+|chr10:133769311:+	NA	unannotated|NA	0	1	9	0
chr10:133757599:+|chr10:133769715:+	NA	unannotated|NA	0	0	12	0
chr10:133786584:-|chr10:133782006:-	NA	unannotated|NA	0	2	0	0
chr10:133787447:-|chr10:133782006:-	NA	unannotated|NA	0	34	0	0
chr10:133787447:-|chr10:133784142:-	BNIP3	circular_RNA|multiple_exon	299	0	7	7
chr10:13380808:-|chr10:13364835:-	SEPHS1	circular_RNA|multiple_exon	315	4	0	0
chr10:13387028:-|chr10:13360705:-	NA	unannotated|NA	0	5	0	0
chr10:13387028:-|chr10:13375817:-	SEPHS1	circular_RNA|multiple_exon	424	0	9	0
chr10:133949434:+|chr10:133958694:+	JAKMIP3	circular_RNA|multiple_exon	229	6	0	0
chr10:133961456:+|chr10:133967494:+	JAKMIP3	circular_RNA|multiple_exon	175	0	8	0
chr10:134059459:-|chr10:134022538:-	STK32C	circular_RNA|multiple_exon	122	0	1	0
chr10:134059459:-|chr10:134058405:-	NA	unannotated|NA	0	5	0	0
chr10:134161488:+|chr10:134165257:+	LRRC27	circular_RNA|multiple_exon	518	13	0	0
chr10:134218130:+|chr10:134223383:+	NA	unannotated|NA	0	0	14	2
chr10:134421419:+|chr10:134511423:+	INPP5A	circular_RNA|multiple_exon	144	9	0	0
chr10:134421419:+|chr10:134540409:+	INPP5A	circular_RNA|multiple_exon	125	0	8	1
chr10:134459372:+|chr10:134511423:+	INPP5A	circular_RNA|multiple_exon	203	0	2	0
chr10:134592312:+|chr10:134592903:+	NA	unannotated|NA	0	0	0	7
chr10:135116484:-|chr10:135096582:-	TUBGCP2	circular_RNA|multiple_exon	331	0	4	0
chr10:135184261:-|chr10:135176320:-	NA	unannotated|NA	0	0	8	12
chr10:135209217:+|chr10:135209771:+	MTG1	circular_RNA|multiple_exon	168	0	24	0
chr10:135209217:+|chr10:135212019:+	MTG1	circular_RNA|multiple_exon	144	12	0	7
chr10:135209217:+|chr10:135215749:+	MTG1	circular_RNA|multiple_exon	160	14	0	0
chr10:135209217:+|chr10:135216277:+	MTG1	circular_RNA|multiple_exon	145	34	150	149
chr10:135209680:+|chr10:135216277:+	NA	unannotated|NA	0	0	8	3
chr10:135209700:+|chr10:135216277:+	NA	unannotated|NA	0	7	20	0
chr10:135211939:+|chr10:135216277:+	MTG1	circular_RNA|multiple_exon	161	0	16	0
chr10:13639458:+|chr10:13647744:+	PRPF18	circular_RNA|multiple_exon	190	0	0	7
chr10:13679997:+|chr10:13690230:+	NA	unannotated|NA	0	0	0	2
chr10:14563045:-|chr10:14562390:-	NA	unannotated|NA	0	0	1	0
chr10:14572514:-|chr10:14562976:-	NA	unannotated|NA	0	0	12	6
chr10:14595386:-|chr10:14562976:-	NA	unannotated|NA	0	0	0	14
chr10:14616675:-|chr10:14615006:-	NA	unannotated|NA	0	4	0	0
chr10:14870271:-|chr10:14867478:-	CDNF	circular_RNA|multiple_exon	268	0	0	5
chr10:14890608:+|chr10:14897942:+	HSPA14	circular_RNA|multiple_exon	150	12	0	0
chr10:14909082:+|chr10:14909908:+	HSPA14	circular_RNA|multiple_exon	385	0	14	10
chr10:14938845:+|chr10:14939516:+	SUV39H2	circular_RNA|single_exon	671	2	0	0
chr10:14977563:-|chr10:14964980:-	DCLRE1C	circular_RNA|multiple_exon	189	0	7	7
chr10:14977563:-|chr10:14968842:-	DCLRE1C	circular_RNA|multiple_exon	155	0	7	0
chr10:14977563:-|chr10:14970015:-	DCLRE1C	circular_RNA|multiple_exon	237	0	11	0
chr10:14977563:-|chr10:14974853:-	DCLRE1C	circular_RNA|multiple_exon	202	8	0	0
chr10:15060151:-|chr10:14970015:-	ACBD7-DCLRE1CP1:DCLRE1C	trans_splicing|multiple_exon	237	0	12	0
chr10:15145304:+|chr10:15146552:+	NA	unannotated|NA	0	0	11	0
chr10:15154962:-|chr10:15151039:-	NA	unannotated|NA	0	0	9	0
chr10:15172311:-|chr10:15161342:-	NMT2	circular_RNA|multiple_exon	340	0	11	0
chr10:15172311:-|chr10:15170194:-	NA	unannotated|NA	0	0	0	8
chr10:15172311:-|chr10:15170349:-	NMT2	circular_RNA|multiple_exon	278	4	0	0
chr10:15177417:-|chr10:15161342:-	NMT2	circular_RNA|multiple_exon	314	0	12	0
chr10:15177417:-|chr10:15170349:-	NMT2	circular_RNA|multiple_exon	252	8	28	5
chr10:15183556:-|chr10:15170349:-	NMT2	circular_RNA|multiple_exon	243	0	16	0
chr10:15183556:-|chr10:15174816:-	NMT2	circular_RNA|multiple_exon	251	0	0	10
chr10:15183556:-|chr10:15175244:-	NMT2	circular_RNA|multiple_exon	253	0	7	0
chr10:15183556:-|chr10:15177273:-	NMT2	circular_RNA|multiple_exon	279	0	0	10
chr10:15299093:-|chr10:15296720:-	NA	unannotated|NA	0	3	0	0
chr10:15326021:-|chr10:15290638:-	NA	unannotated|NA	0	0	0	8
chr10:15326104:-|chr10:15317854:-	FAM171A1	circular_RNA|multiple_exon	319	0	0	24
chr10:15876615:-|chr10:15858834:-	MINDY3	circular_RNA|multiple_exon	153	0	0	10
chr10:15879592:-|chr10:15863655:-	NA	unannotated|NA	0	6	0	0
chr10:15883550:-|chr10:15863655:-	NA	unannotated|NA	0	0	4	0
chr10:15885271:-|chr10:15858834:-	MINDY3	circular_RNA|multiple_exon	140	10	31	22
chr10:15885271:-|chr10:15863655:-	MINDY3	circular_RNA|multiple_exon	130	36	15	28
chr10:15885271:-|chr10:15875629:-	MINDY3	circular_RNA|multiple_exon	139	0	4	4
chr10:15889942:-|chr10:15831246:-	MINDY3	circular_RNA|multiple_exon	151	0	12	0
chr10:15889942:-|chr10:15838099:-	MINDY3	circular_RNA|multiple_exon	151	13	5	5
chr10:15889942:-|chr10:15858834:-	MINDY3	circular_RNA|multiple_exon	159	36	61	60
chr10:15889942:-|chr10:15863655:-	MINDY3	circular_RNA|multiple_exon	149	41	16	33
chr10:15889942:-|chr10:15875629:-	MINDY3	circular_RNA|multiple_exon	158	43	80	70
chr10:15889942:-|chr10:15876542:-	MINDY3	circular_RNA|multiple_exon	152	0	0	4
chr10:16526336:+|chr10:16528616:+	PTER	circular_RNA|multiple_exon	744	10	1	13
chr10:16796988:-|chr10:16794538:-	RSU1	circular_RNA|multiple_exon	232	1	0	0
chr10:16806509:-|chr10:16794538:-	RSU1	circular_RNA|multiple_exon	234	14	10	0
chr10:16824083:-|chr10:16775978:-	NA	unannotated|NA	0	5	0	0
chr10:16824083:-|chr10:16794538:-	RSU1	circular_RNA|multiple_exon	164	21	9	19
chr10:17210916:-|chr10:17199440:-	TRDMT1	circular_RNA|multiple_exon	419	0	0	13
chr10:17272649:+|chr10:17277388:+	VIM	circular_RNA|multiple_exon	280	0	29	20
chr10:17647520:-|chr10:17645559:-	NA	unannotated|NA	0	0	0	4
chr10:17649738:-|chr10:17632345:-	NA	unannotated|NA	0	0	0	5
chr10:17730026:+|chr10:17742278:+	STAM	circular_RNA|multiple_exon	234	1	15	0
chr10:17730026:+|chr10:17747740:+	STAM	circular_RNA|multiple_exon	299	0	11	0
chr10:17775834:+|chr10:17818169:+	NA	unannotated|NA	0	0	0	11
chr10:18266831:+|chr10:18284651:+	SLC39A12	circular_RNA|multiple_exon	238	7	0	0
chr10:18816517:+|chr10:18825125:+	CACNB2	circular_RNA|multiple_exon	204	8	0	0
chr10:18905222:-|chr10:18874878:-	NSUN6	circular_RNA|multiple_exon	253	3	0	2
chr10:18905222:-|chr10:18885137:-	NSUN6	circular_RNA|multiple_exon	228	0	16	0
chr10:18911666:-|chr10:18898774:-	NA	unannotated|NA	0	9	0	0
chr10:21188379:-|chr10:21157593:-	NA	unannotated|NA	0	5	9	0
chr10:21188379:-|chr10:21169723:-	NA	unannotated|NA	0	7	9	20
chr10:21188379:-|chr10:21177026:-	NA	unannotated|NA	0	0	9	0
chr10:21246744:-|chr10:21157593:-	NA	unannotated|NA	0	0	3	0
chr10:21250708:-|chr10:21185887:-	NEBL	circular_RNA|multiple_exon	178	5	0	0
chr10:21250708:-|chr10:21234267:-	NA	unannotated|NA	0	37	0	10
chr10:21827762:+|chr10:21903853:+	MLLT10	circular_RNA|multiple_exon	172	0	10	0
chr10:21827762:+|chr10:21940697:+	MLLT10	circular_RNA|multiple_exon	174	0	0	19
chr10:21827762:+|chr10:22016857:+	MLLT10	circular_RNA|multiple_exon	151	0	5	0
chr10:21827808:+|chr10:21906136:+	NA	unannotated|NA	0	0	0	9
chr10:21827808:+|chr10:21940697:+	NA	unannotated|NA	0	5	0	0
chr10:21827808:+|chr10:21962848:+	NA	unannotated|NA	0	12	0	0
chr10:21884260:+|chr10:21906136:+	MLLT10	circular_RNA|multiple_exon	204	7	0	7
chr10:21901277:+|chr10:21924113:+	NA	unannotated|NA	0	11	0	0
chr10:21901277:+|chr10:22002879:+	MLLT10	circular_RNA|multiple_exon	281	10	0	0
chr10:21903760:+|chr10:21940697:+	MLLT10	circular_RNA|multiple_exon	188	0	0	22
chr10:21940602:+|chr10:21959633:+	MLLT10	circular_RNA|multiple_exon	350	0	0	15
chr10:21957846:+|chr10:21962848:+	MLLT10	circular_RNA|multiple_exon	704	0	0	5
chr10:21959378:+|chr10:21970305:+	MLLT10	circular_RNA|multiple_exon	299	0	0	17
chr10:21959378:+|chr10:21971186:+	MLLT10	circular_RNA|multiple_exon	287	13	17	7
chr10:21959378:+|chr10:22002879:+	MLLT10	circular_RNA|multiple_exon	433	0	4	21
chr10:21962279:+|chr10:22002879:+	MLLT10	circular_RNA|multiple_exon	747	0	10	0
chr10:21970261:+|chr10:22016857:+	MLLT10	circular_RNA|multiple_exon	116	8	3	11
chr10:21971154:+|chr10:22016857:+	MLLT10	circular_RNA|multiple_exon	104	11	0	0
chr10:22002701:+|chr10:22016857:+	MLLT10	circular_RNA|multiple_exon	250	4	48	3
chr10:22002701:+|chr10:22019983:+	MLLT10	circular_RNA|multiple_exon	332	0	0	6
chr10:22048547:-|chr10:22044637:-	NA	unannotated|NA	0	0	0	14
chr10:22077793:-|chr10:22077022:-	NA	unannotated|NA	0	6	0	0
chr10:22095028:-|chr10:22048099:-	DNAJC1	circular_RNA|multiple_exon	567	0	0	6
chr10:22209892:-|chr10:22193451:-	DNAJC1	circular_RNA|multiple_exon	255	17	27	10
chr10:22218070:-|chr10:22193451:-	DNAJC1	circular_RNA|multiple_exon	191	16	4	13
chr10:225934:+|chr10:267296:+	ZMYND11	circular_RNA|multiple_exon	295	44	64	76
chr10:225934:+|chr10:288079:+	ZMYND11	circular_RNA|multiple_exon	252	5	0	0
chr10:225934:+|chr10:295028:+	ZMYND11	circular_RNA|multiple_exon	319	13	0	0
chr10:22615360:+|chr10:22618394:+	NA	unannotated|NA	0	0	0	5
chr10:22615377:+|chr10:22618280:+	NA	unannotated|NA	0	7	0	0
chr10:22862386:-|chr10:22830733:-	PIP4K2A	circular_RNA|multiple_exon	389	0	0	6
chr10:22898646:-|chr10:22877361:-	NA	unannotated|NA	0	0	0	1
chr10:22898646:-|chr10:22880558:-	PIP4K2A	circular_RNA|multiple_exon	249	22	0	0
chr10:24813252:+|chr10:24817048:+	KIAA1217	circular_RNA|multiple_exon	624	0	0	2
chr10:24883949:-|chr10:24874027:-	NA	unannotated|NA	0	0	0	12
chr10:24896832:-|chr10:24889575:-	ARHGAP21	circular_RNA|multiple_exon	442	0	0	1
chr10:24924032:-|chr10:24908402:-	ARHGAP21	circular_RNA|multiple_exon	1988	3	11	9
chr10:24955938:-|chr10:24908402:-	ARHGAP21	circular_RNA|multiple_exon	1920	0	0	6
chr10:24959172:-|chr10:24910103:-	NA	unannotated|NA	0	8	0	0
chr10:24959326:-|chr10:24918925:-	ARHGAP21	circular_RNA|multiple_exon	233	7	0	0
chr10:25011154:-|chr10:24918925:-	ARHGAP21	circular_RNA|multiple_exon	442	0	23	0
chr10:25011154:-|chr10:24954660:-	ARHGAP21	circular_RNA|multiple_exon	433	0	0	3
chr10:25011208:-|chr10:24918925:-	ARHGAP21	circular_RNA|multiple_exon	496	4	62	14
chr10:25011208:-|chr10:24922331:-	ARHGAP21	circular_RNA|multiple_exon	520	0	0	3
chr10:25011208:-|chr10:24955914:-	ARHGAP21	circular_RNA|multiple_exon	466	13	0	1
chr10:25011208:-|chr10:25010766:-	ARHGAP21	circular_RNA|single_exon	442	10	0	0
chr10:25231365:-|chr10:25140317:-	PRTFDC1	circular_RNA|multiple_exon	182	0	6	0
chr10:25231365:-|chr10:25197294:-	NA	unannotated|NA	0	0	9	0
chr10:25231365:-|chr10:25226113:-	PRTFDC1	circular_RNA|multiple_exon	289	4	17	0
chr10:25240536:-|chr10:25140317:-	NA	unannotated|NA	0	13	0	0
chr10:26991091:+|chr10:26998697:+	PDSS1	circular_RNA|multiple_exon	162	3	3	0
chr10:26993606:+|chr10:26998697:+	PDSS1	circular_RNA|multiple_exon	194	11	0	0
chr10:26994215:+|chr10:27009288:+	PDSS1	circular_RNA|multiple_exon	249	5	0	0
chr10:27009064:+|chr10:27013052:+	PDSS1	circular_RNA|multiple_exon	333	0	6	0
chr10:27009147:+|chr10:27024249:+	PDSS1	circular_RNA|multiple_exon	221	0	0	9
chr10:27012735:+|chr10:27024508:+	PDSS1	circular_RNA|multiple_exon	224	2	0	0
chr10:27059274:-|chr10:27048015:-	NA	unannotated|NA	0	0	7	0
chr10:27059274:-|chr10:27054147:-	ABI1	circular_RNA|multiple_exon	200	47	23	11
chr10:27066170:-|chr10:27054147:-	ABI1	circular_RNA|multiple_exon	276	15	14	0
chr10:27112234:-|chr10:27054147:-	ABI1	circular_RNA|multiple_exon	267	0	8	0
chr10:27303640:-|chr10:27301811:-	ANKRD26	circular_RNA|multiple_exon	445	0	0	1
chr10:27355477:-|chr10:27349274:-	ANKRD26	circular_RNA|multiple_exon	133	8	0	0
chr10:27368090:-|chr10:27356086:-	ANKRD26	circular_RNA|multiple_exon	201	0	12	0
chr10:27381441:-|chr10:27356086:-	ANKRD26	circular_RNA|multiple_exon	235	0	0	10
chr10:27387255:-|chr10:27382278:-	NA	unannotated|NA	0	4	0	6
chr10:27400339:-|chr10:27399695:-	NA	unannotated|NA	0	0	0	2
chr10:27405274:-|chr10:27400915:-	NA	unannotated|NA	0	0	0	8
chr10:27410377:-|chr10:27403450:-	YME1L1	circular_RNA|multiple_exon	148	9	20	0
chr10:27410377:-|chr10:27406505:-	YME1L1	circular_RNA|multiple_exon	213	18	0	0
chr10:27415715:-|chr10:27411770:-	YME1L1	circular_RNA|multiple_exon	222	0	12	0
chr10:27417834:-|chr10:27415246:-	NA	unannotated|NA	0	0	0	5
chr10:27425314:-|chr10:27411770:-	YME1L1	circular_RNA|multiple_exon	241	0	10	0
chr10:27425314:-|chr10:27420788:-	YME1L1	circular_RNA|multiple_exon	191	39	17	0
chr10:27425314:-|chr10:27422968:-	YME1L1	circular_RNA|multiple_exon	192	0	0	7
chr10:27434519:-|chr10:27400915:-	NA	unannotated|NA	0	9	0	0
chr10:27434519:-|chr10:27422968:-	YME1L1	circular_RNA|multiple_exon	245	9	0	0
chr10:27434519:-|chr10:27425205:-	YME1L1	circular_RNA|multiple_exon	271	0	0	10
chr10:27434519:-|chr10:27431316:-	YME1L1	circular_RNA|multiple_exon	260	0	5	0
chr10:27435240:-|chr10:27431316:-	NA	unannotated|NA	0	0	20	0
chr10:27447478:+|chr10:27450111:+	MASTL	circular_RNA|multiple_exon	225	0	0	13
chr10:27447478:+|chr10:27454468:+	MASTL	circular_RNA|multiple_exon	287	4	6	0
chr10:27453993:+|chr10:27454468:+	MASTL	circular_RNA|multiple_exon	256	0	16	0
chr10:27458873:+|chr10:27460012:+	MASTL	circular_RNA|single_exon	1139	0	0	11
chr10:27458873:+|chr10:27462188:+	MASTL	circular_RNA|multiple_exon	1280	8	0	18
chr10:27462047:+|chr10:27470510:+	MASTL	circular_RNA|multiple_exon	242	7	0	0
chr10:27462050:+|chr10:27470510:+	MASTL	circular_RNA|multiple_exon	239	0	0	1
chr10:27504570:-|chr10:27494127:-	ACBD5	circular_RNA|multiple_exon	156	0	12	0
chr10:27512381:-|chr10:27497175:-	ACBD5	circular_RNA|multiple_exon	313	0	0	5
chr10:27815757:+|chr10:27826957:+	NA	unannotated|NA	0	0	0	3
chr10:27821436:+|chr10:27822923:+	RAB18	circular_RNA|multiple_exon	138	0	0	11
chr10:27821436:+|chr10:27827151:+	NA	unannotated|NA	0	0	13	0
chr10:27855761:+|chr10:27867642:+	NA	unannotated|NA	0	21	30	21
chr10:27867300:+|chr10:27867642:+	NA	unannotated|NA	0	0	11	0
chr10:283525:+|chr10:293406:+	ZMYND11	circular_RNA|multiple_exon	160	0	0	12
chr10:28420620:-|chr10:28408580:-	MPP7	circular_RNA|multiple_exon	195	0	13	19
chr10:28822927:+|chr10:28879761:+	WAC	circular_RNA|multiple_exon	148	0	0	10
chr10:28824491:+|chr10:28872434:+	WAC	circular_RNA|multiple_exon	301	0	7	0
chr10:28824491:+|chr10:28879761:+	WAC	circular_RNA|multiple_exon	307	5	0	0
chr10:28824491:+|chr15:99367471:+	NA	unannotated|NA	0	4	0	0
chr10:28872328:+|chr10:28879761:+	WAC	circular_RNA|multiple_exon	218	17	35	28
chr10:28872328:+|chr10:28884970:+	WAC	circular_RNA|multiple_exon	414	6	26	0
chr10:28878665:+|chr10:28879761:+	WAC	circular_RNA|multiple_exon	227	9	0	0
chr10:28878665:+|chr10:28884970:+	WAC	circular_RNA|multiple_exon	423	0	0	3
chr10:28899640:+|chr10:28903614:+	NA	unannotated|NA	0	0	0	7
chr10:29788192:-|chr10:29779776:-	SVIL	circular_RNA|multiple_exon	319	5	0	0
chr10:29799873:-|chr10:29799345:-	NA	unannotated|NA	0	9	0	0
chr10:29813644:-|chr10:29801664:-	SVIL	circular_RNA|multiple_exon	369	0	10	0
chr10:29820217:-|chr10:29801664:-	SVIL	circular_RNA|multiple_exon	160	5	4	8
chr10:30625841:-|chr10:30602820:-	NA	unannotated|NA	0	0	0	15
chr10:30625956:-|chr10:30602820:-	NA	unannotated|NA	0	0	1	0
chr10:30630569:-|chr10:30602820:-	NA	unannotated|NA	0	0	16	0
chr10:30630569:-|chr10:30611320:-	MTPAP	circular_RNA|multiple_exon	398	0	0	6
chr10:30630569:-|chr10:30625732:-	MTPAP	circular_RNA|multiple_exon	396	0	10	0
chr10:30630569:-|chr10:30629155:-	MTPAP	circular_RNA|multiple_exon	396	8	0	0
chr10:30632864:-|chr10:30631954:-	NA	unannotated|NA	0	0	8	0
chr10:30638206:-|chr10:30602820:-	NA	unannotated|NA	0	6	11	0
chr10:30726105:+|chr10:30740673:+	MAP3K8	circular_RNA|multiple_exon	336	0	11	0
chr10:30727845:+|chr10:30740673:+	MAP3K8	circular_RNA|multiple_exon	464	7	0	0
chr10:30736711:+|chr10:30739448:+	MAP3K8	circular_RNA|multiple_exon	428	0	0	2
chr10:30736711:+|chr10:30740673:+	MAP3K8	circular_RNA|multiple_exon	273	5	12	5
chr10:30736711:+|chr10:30747165:+	MAP3K8	circular_RNA|multiple_exon	319	11	19	0
chr10:30739187:+|chr10:30740673:+	MAP3K8	circular_RNA|multiple_exon	367	0	10	0
chr10:31306011:-|chr10:31230504:-	NA	unannotated|NA	0	2	0	0
chr10:3141467:+|chr10:3143746:+	PFKP	circular_RNA|multiple_exon	266	6	0	0
chr10:3141467:+|chr10:3162236:+	PFKP	circular_RNA|multiple_exon	229	15	0	0
chr10:3143557:+|chr10:3151672:+	PFKP	circular_RNA|multiple_exon	314	7	0	0
chr10:3147585:+|chr10:3162236:+	PFKP	circular_RNA|multiple_exon	260	0	0	13
chr10:3150893:+|chr10:3176774:+	PFKP	circular_RNA|multiple_exon	191	0	0	7
chr10:3162084:+|chr10:3175506:+	PFKP	circular_RNA|multiple_exon	263	1	0	0
chr10:31644073:+|chr10:31676727:+	ZEB1	circular_RNA|multiple_exon	126	8	0	0
chr10:31644073:+|chr10:31750166:+	ZEB1	circular_RNA|multiple_exon	248	0	1	0
chr10:31644076:+|chr10:31676195:+	ZEB1	circular_RNA|multiple_exon	187	5	0	0
chr10:31644076:+|chr10:31750166:+	ZEB1	circular_RNA|multiple_exon	245	0	0	7
chr10:31661947:+|chr10:31676195:+	ZEB1	circular_RNA|multiple_exon	297	0	13	8
chr10:31661947:+|chr10:31676727:+	ZEB1	circular_RNA|multiple_exon	233	5	0	0
chr10:31661947:+|chr10:31678624:+	NA	unannotated|NA	0	0	0	4
chr10:31661947:+|chr10:31750166:+	ZEB1	circular_RNA|multiple_exon	355	27	25	0
chr10:31661947:+|chr10:31791437:+	ZEB1	circular_RNA|multiple_exon	316	8	0	10
chr10:31661954:+|chr10:31676727:+	NA	unannotated|NA	0	0	7	0
chr10:31662051:+|chr10:31750166:+	ZEB1	circular_RNA|multiple_exon	251	0	6	0
chr10:31676053:+|chr10:31676727:+	ZEB1	circular_RNA|multiple_exon	220	11	0	0
chr10:31676053:+|chr10:31750166:+	ZEB1	circular_RNA|multiple_exon	342	0	0	3
chr10:31676053:+|chr10:31803636:+	ZEB1	circular_RNA|multiple_exon	247	5	0	0
chr10:3172011:+|chr10:3186178:+	PFKP:PITRM1-AS1	trans_splicing|multiple_exon	294	4	0	0
chr10:31749966:+|chr10:31791437:+	ZEB1	circular_RNA|multiple_exon	361	7	8	9
chr10:31749966:+|chr10:31803636:+	ZEB1	circular_RNA|multiple_exon	305	0	7	16
chr10:31750002:+|chr10:31813041:+	NA	unannotated|NA	0	0	10	0
chr10:31784708:+|chr10:31803636:+	ZEB1	circular_RNA|multiple_exon	164	3	0	0
chr10:3183004:-|chr10:3179188:-	NA	unannotated|NA	0	4	0	0
chr10:3189929:-|chr10:3182879:-	PITRM1	circular_RNA|multiple_exon	290	0	6	0
chr10:3202128:-|chr10:3199627:-	PITRM1	circular_RNA|multiple_exon	184	14	0	0
chr10:3202522:-|chr10:3200232:-	PITRM1	circular_RNA|multiple_exon	239	7	0	15
chr10:3202522:-|chr10:3201106:-	PITRM1	circular_RNA|multiple_exon	254	14	0	3
chr10:3209234:-|chr10:3205917:-	PITRM1	circular_RNA|multiple_exon	266	0	13	0
chr10:32115313:-|chr10:32101635:-	ARHGAP12	circular_RNA|multiple_exon	197	6	0	0
chr10:32120728:-|chr10:32106716:-	ARHGAP12	circular_RNA|multiple_exon	159	0	12	0
chr10:32141525:-|chr10:32106716:-	ARHGAP12	circular_RNA|multiple_exon	178	0	0	24
chr10:32141525:-|chr10:32109315:-	ARHGAP12	circular_RNA|multiple_exon	181	0	5	0
chr10:32141525:-|chr10:32120667:-	ARHGAP12	circular_RNA|multiple_exon	141	4	0	0
chr10:32141525:-|chr10:32128565:-	ARHGAP12	circular_RNA|multiple_exon	154	0	6	0
chr10:32143134:-|chr10:32120667:-	ARHGAP12	circular_RNA|multiple_exon	201	4	0	0
chr10:32143134:-|chr10:32132389:-	ARHGAP12	circular_RNA|multiple_exon	265	0	7	0
chr10:32150586:-|chr10:32132389:-	ARHGAP12	circular_RNA|multiple_exon	388	2	6	0
chr10:32150586:-|chr10:32142994:-	ARHGAP12	circular_RNA|multiple_exon	403	0	0	12
chr10:32199491:-|chr10:32109315:-	ARHGAP12	circular_RNA|multiple_exon	139	8	0	0
chr10:32199491:-|chr10:32150323:-	ARHGAP12	circular_RNA|multiple_exon	301	21	18	0
chr10:32199491:-|chr10:32197100:-	ARHGAP12	circular_RNA|multiple_exon	792	1213	1119	1015
chr10:32211888:-|chr10:32197100:-	NA	unannotated|NA	0	34	20	19
chr10:32307490:-|chr10:32306071:-	KIF5B	circular_RNA|multiple_exon	276	0	0	9
chr10:32310215:-|chr10:32308786:-	KIF5B	circular_RNA|multiple_exon	162	10	0	0
chr10:32317399:-|chr10:32309946:-	NA	unannotated|NA	0	7	0	0
chr10:32326535:-|chr10:32317356:-	KIF5B	circular_RNA|multiple_exon	230	0	6	0
chr10:32326535:-|chr10:32323618:-	KIF5B	circular_RNA|multiple_exon	235	0	0	3
chr10:32329385:-|chr10:32326182:-	KIF5B	circular_RNA|multiple_exon	197	0	0	13
chr10:32337479:-|chr10:32327091:-	KIF5B	circular_RNA|multiple_exon	142	7	0	8
chr10:32339451:-|chr10:32327706:-	NA	unannotated|NA	0	0	0	9
chr10:32562042:-|chr10:32560482:-	NA	unannotated|NA	0	0	0	5
chr10:32573978:-|chr10:32573626:-	EPC1	circular_RNA|single_exon	352	0	0	8
chr10:32740520:+|chr10:32742364:+	CCDC7	circular_RNA|multiple_exon	421	0	0	3
chr10:32740520:+|chr10:32745262:+	CCDC7	circular_RNA|multiple_exon	412	0	0	7
chr10:32740520:+|chr10:32762951:+	CCDC7	circular_RNA|multiple_exon	385	13	16	19
chr10:32740520:+|chr10:32770710:+	NA	unannotated|NA	0	0	7	0
chr10:32745228:+|chr10:32873232:+	NA	unannotated|NA	0	0	9	0
chr10:32751611:+|chr10:32854548:+	CCDC7	circular_RNA|multiple_exon	82	0	12	0
chr10:32758236:+|chr10:32762951:+	NA	unannotated|NA	0	0	16	0
chr10:32758313:+|chr10:32762951:+	NA	unannotated|NA	0	6	0	14
chr10:32758471:+|chr10:32762951:+	NA	unannotated|NA	0	0	10	0
chr10:32758553:+|chr10:32762951:+	NA	unannotated|NA	0	0	0	8
chr10:32759992:+|chr10:32762951:+	CCDC7	circular_RNA|multiple_exon	222	1	8	0
chr10:32760065:+|chr10:32927804:+	NA	unannotated|NA	0	0	0	11
chr10:32761409:+|chr10:32807433:+	CCDC7	circular_RNA|multiple_exon	150	7	0	0
chr10:32832228:+|chr10:32873232:+	CCDC7	circular_RNA|multiple_exon	157	0	0	24
chr10:32832228:+|chr10:32884122:+	NA	unannotated|NA	0	0	0	3
chr10:32854486:+|chr10:32873232:+	CCDC7	circular_RNA|multiple_exon	134	21	0	23
chr10:32854486:+|chr10:32884122:+	NA	unannotated|NA	0	12	0	0
chr10:32854486:+|chr10:32912745:+	NA	unannotated|NA	0	0	0	9
chr10:32912647:+|chr10:32927804:+	NA	unannotated|NA	0	0	0	5
chr10:32923182:+|chr10:33018385:+	CCDC7	circular_RNA|multiple_exon	235	0	0	6
chr10:33000548:+|chr10:33035221:+	NA	unannotated|NA	0	0	0	2
chr10:33199383:-|chr10:33197296:-	ITGB1	circular_RNA|multiple_exon	398	11	0	13
chr10:33212619:-|chr10:33208813:-	NA	unannotated|NA	0	0	0	10
chr10:33224486:-|chr10:33197296:-	ITGB1	circular_RNA|multiple_exon	232	0	0	5
chr10:33224486:-|chr10:33200376:-	ITGB1	circular_RNA|multiple_exon	288	0	0	2
chr10:33224486:-|chr10:33208813:-	ITGB1	circular_RNA|multiple_exon	265	0	0	12
chr10:33224486:-|chr10:33209173:-	ITGB1	circular_RNA|multiple_exon	206	15	2	0
chr10:33496644:-|chr10:33486578:-	NRP1	circular_RNA|multiple_exon	203	7	0	0
chr10:33502645:-|chr10:33481209:-	NRP1	circular_RNA|multiple_exon	468	0	0	3
chr10:33543122:-|chr10:33502314:-	NRP1	circular_RNA|multiple_exon	497	0	0	10
chr10:34573173:-|chr10:34540530:-	NA	unannotated|NA	0	0	0	9
chr10:34591357:-|chr10:34558585:-	NA	unannotated|NA	0	0	3	0
chr10:34630744:-|chr10:34620045:-	PARD3	circular_RNA|multiple_exon	416	11	8	0
chr10:34649105:-|chr10:34636893:-	NA	unannotated|NA	0	0	7	0
chr10:34649187:-|chr10:34620045:-	PARD3	circular_RNA|multiple_exon	415	10	9	12
chr10:34649187:-|chr10:34636884:-	PARD3	circular_RNA|multiple_exon	347	0	0	8
chr10:34649187:-|chr10:34636893:-	PARD3	circular_RNA|multiple_exon	338	14	0	4
chr10:34649187:-|chr10:34648075:-	PARD3	circular_RNA|multiple_exon	358	0	7	0
chr10:34671850:-|chr10:34648075:-	PARD3	circular_RNA|multiple_exon	552	0	5	0
chr10:34673182:-|chr10:34626203:-	PARD3	circular_RNA|multiple_exon	276	2	0	0
chr10:34673182:-|chr10:34630555:-	PARD3	circular_RNA|multiple_exon	314	0	7	0
chr10:34673182:-|chr10:34636893:-	PARD3	circular_RNA|multiple_exon	275	0	0	8
chr10:34673182:-|chr10:34648075:-	PARD3	circular_RNA|multiple_exon	295	3	32	10
chr10:34673182:-|chr10:34663802:-	PARD3	circular_RNA|multiple_exon	253	0	4	13
chr10:34673182:-|chr10:34666895:-	PARD3	circular_RNA|multiple_exon	264	7	6	0
chr10:34688341:-|chr10:34663802:-	PARD3	circular_RNA|multiple_exon	211	8	0	0
chr10:34759191:-|chr10:34648075:-	PARD3	circular_RNA|multiple_exon	348	0	0	11
chr10:34782291:-|chr10:34739245:-	NA	unannotated|NA	0	0	7	0
chr10:34782653:-|chr10:34739245:-	NA	unannotated|NA	0	0	7	0
chr10:34796960:-|chr10:34739245:-	NA	unannotated|NA	0	0	0	4
chr10:34797974:-|chr10:34782214:-	NA	unannotated|NA	0	0	0	2
chr10:34806087:-|chr10:34739245:-	PARD3	circular_RNA|multiple_exon	311	15	49	2
chr10:34806087:-|chr10:34759013:-	PARD3	circular_RNA|multiple_exon	358	15	7	0
chr10:34829523:-|chr10:34739245:-	NA	unannotated|NA	0	0	5	0
chr10:34834216:-|chr10:34796884:-	NA	unannotated|NA	0	8	0	0
chr10:34985347:-|chr10:34688258:-	PARD3	circular_RNA|multiple_exon	184	3	0	0
chr10:34985347:-|chr10:34739245:-	PARD3	circular_RNA|multiple_exon	232	0	5	0
chr10:35019696:-|chr10:34985246:-	NA	unannotated|NA	0	11	0	0
chr10:35320547:-|chr10:35295023:-	NA	unannotated|NA	0	0	0	12
chr10:35320547:-|chr10:35302627:-	CUL2	circular_RNA|multiple_exon	229	5	7	3
chr10:35320547:-|chr10:35305120:-	CUL2	circular_RNA|multiple_exon	330	0	0	12
chr10:35322201:-|chr10:35314060:-	CUL2	circular_RNA|multiple_exon	173	0	9	0
chr10:35322201:-|chr10:35318416:-	CUL2	circular_RNA|multiple_exon	259	2	0	0
chr10:35328010:-|chr10:35318416:-	CUL2	circular_RNA|multiple_exon	314	0	13	0
chr10:35328010:-|chr10:35321363:-	CUL2	circular_RNA|multiple_exon	221	22	0	5
chr10:35333796:-|chr10:35321363:-	CUL2	circular_RNA|multiple_exon	155	17	5	0
chr10:35338693:-|chr10:35321363:-	CUL2	circular_RNA|multiple_exon	141	3	7	0
chr10:35360267:-|chr10:35349802:-	CUL2	circular_RNA|multiple_exon	234	11	27	0
chr10:35437296:+|chr10:35441308:+	NA	unannotated|NA	0	0	0	8
chr10:35437296:+|chr10:35468204:+	CREM	circular_RNA|multiple_exon	265	8	0	0
chr10:35467817:+|chr10:35495979:+	CREM	circular_RNA|multiple_exon	253	3	18	43
chr10:35477128:+|chr10:35495979:+	CREM	circular_RNA|multiple_exon	344	0	8	4
chr10:35610598:-|chr10:35605248:-	NA	unannotated|NA	0	5	0	0
chr10:35625566:+|chr10:35626343:+	NA	unannotated|NA	0	5	0	0
chr10:35772332:+|chr10:35819171:+	CCNY	circular_RNA|multiple_exon	193	5	0	21
chr10:35772359:+|chr10:35858168:+	NA	unannotated|NA	0	0	6	0
chr10:35790429:+|chr10:35819171:+	CCNY	circular_RNA|multiple_exon	153	8	0	4
chr10:35805451:+|chr10:35819171:+	CCNY	circular_RNA|multiple_exon	219	2	14	12
chr10:35805451:+|chr10:35842113:+	CCNY	circular_RNA|multiple_exon	266	13	0	0
chr10:35814892:+|chr10:35842113:+	CCNY	circular_RNA|multiple_exon	201	0	13	0
chr10:35814892:+|chr10:35855113:+	CCNY	circular_RNA|multiple_exon	197	4	0	0
chr10:35818901:+|chr10:35861001:+	NA	unannotated|NA	0	7	0	0
chr10:35841947:+|chr10:35858168:+	NA	unannotated|NA	0	0	4	0
chr10:35854951:+|chr10:35858168:+	NA	unannotated|NA	0	0	0	4
chr10:35854951:+|chr10:35861001:+	NA	unannotated|NA	0	9	0	4
chr10:375541:-|chr10:355971:-	DIP2C	circular_RNA|multiple_exon	229	0	0	5
chr10:38065503:-|chr10:38064272:-	ZNF248	circular_RNA|multiple_exon	3195	0	13	0
chr10:38127039:-|chr10:38121953:-	ZNF248	circular_RNA|multiple_exon	217	0	4	0
chr10:38145265:-|chr10:38120160:-	ZNF248	circular_RNA|multiple_exon	121	15	4	20
chr10:38145265:-|chr10:38121953:-	ZNF248	circular_RNA|multiple_exon	132	5	9	0
chr10:38145460:-|chr10:38120160:-	ZNF248	circular_RNA|multiple_exon	177	4	11	0
chr10:38146176:-|chr10:38121953:-	ZNF248	circular_RNA|multiple_exon	154	9	10	0
chr10:38156394:+|chr10:38173079:+	NA	unannotated|NA	0	0	0	2
chr10:381792:-|chr10:375373:-	NA	unannotated|NA	0	0	2	0
chr10:38260679:-|chr10:38241059:-	NA	unannotated|NA	0	0	0	10
chr10:38301226:+|chr10:38306314:+	ZNF33A	circular_RNA|multiple_exon	147	4	0	6
chr10:38301226:+|chr10:38323328:+	ZNF33A	circular_RNA|multiple_exon	174	0	0	10
chr10:38301226:+|chr10:38343407:+	ZNF33A	circular_RNA|multiple_exon	156	8	0	0
chr10:38323206:+|chr10:38326557:+	NA	unannotated|NA	0	9	0	0
chr10:38326439:+|chr10:38343439:+	NA	unannotated|NA	0	0	0	12
chr10:38696559:+|chr10:38714811:+	NA	unannotated|NA	0	0	0	1
chr10:38711780:+|chr10:38727850:+	NA	unannotated|NA	0	0	5	0
chr10:395394:-|chr10:355971:-	DIP2C	circular_RNA|multiple_exon	184	0	0	2
chr10:395394:-|chr10:375373:-	DIP2C	circular_RNA|multiple_exon	291	12	0	0
chr10:415573:-|chr10:394581:-	DIP2C	circular_RNA|multiple_exon	260	0	0	1
chr10:430086:-|chr10:412215:-	DIP2C	circular_RNA|multiple_exon	255	13	0	15
chr10:43047990:-|chr10:43046005:-	ZNF37BP	circular_RNA|multiple_exon	212	0	0	5
chr10:43132420:-|chr10:43090043:-	ZNF33B	circular_RNA|multiple_exon	156	0	10	0
chr10:43132420:-|chr10:43109336:-	ZNF33B	circular_RNA|multiple_exon	132	0	7	0
chr10:43132420:-|chr10:43109735:-	NA	unannotated|NA	0	0	0	10
chr10:43150123:-|chr10:43109336:-	NA	unannotated|NA	0	6	0	0
chr10:43150123:-|chr10:43127377:-	NA	unannotated|NA	0	0	9	0
chr10:43181464:-|chr10:43150070:-	NA	unannotated|NA	0	0	5	0
chr10:43181464:-|chr10:43168010:-	NA	unannotated|NA	0	4	0	0
chr10:43287075:+|chr10:43289439:+	BMS1	circular_RNA|multiple_exon	281	0	2	0
chr10:43288405:+|chr10:43297666:+	BMS1	circular_RNA|multiple_exon	268	0	5	0
chr10:43312047:+|chr10:43319232:+	BMS1	circular_RNA|multiple_exon	248	0	12	0
chr10:43312766:+|chr10:43319232:+	BMS1	circular_RNA|multiple_exon	351	1	0	0
chr10:43650345:+|chr10:43662546:+	CSGALNACT2	circular_RNA|multiple_exon	1007	5	0	0
chr10:43650345:+|chr10:43671480:+	CSGALNACT2	circular_RNA|multiple_exon	994	0	0	5
chr10:43651103:+|chr10:43659492:+	NA	unannotated|NA	0	5	0	0
chr10:43654163:+|chr10:43662546:+	CSGALNACT2	circular_RNA|multiple_exon	310	0	0	15
chr10:43654163:+|chr10:43671480:+	CSGALNACT2	circular_RNA|multiple_exon	297	15	16	0
chr10:43655942:+|chr10:43671480:+	CSGALNACT2	circular_RNA|multiple_exon	182	3	0	0
chr10:43659314:+|chr10:43671480:+	CSGALNACT2	circular_RNA|multiple_exon	259	0	18	0
chr10:436803:-|chr10:428587:-	DIP2C	circular_RNA|multiple_exon	237	32	0	0
chr10:43709719:-|chr10:43707127:-	NA	unannotated|NA	0	0	8	0
chr10:43882843:-|chr10:43882221:-	NA	unannotated|NA	0	5	0	0
chr10:43883056:-|chr10:43882557:-	NA	unannotated|NA	0	2	0	0
chr10:43883151:-|chr10:43882257:-	NA	unannotated|NA	0	0	0	6
chr10:43890136:-|chr14:69853680:-	HNRNPF:ERH	trans_splicing|multiple_exon	178	0	15	0
chr10:44053299:-|chr10:44052704:-	NA	unannotated|NA	0	0	2	0
chr10:44053619:-|chr10:44052480:-	NA	unannotated|NA	0	0	0	9
chr10:454957:-|chr10:372946:-	DIP2C	circular_RNA|multiple_exon	261	0	0	5
chr10:454957:-|chr10:412215:-	DIP2C	circular_RNA|multiple_exon	227	0	0	3
chr10:454957:-|chr10:433685:-	DIP2C	circular_RNA|multiple_exon	155	0	0	11
chr10:45742809:-|chr10:45731302:-	NA	unannotated|NA	0	3	0	0
chr10:45919489:+|chr10:45924212:+	ALOX5	circular_RNA|multiple_exon	252	8	0	0
chr10:45959775:-|chr10:45953233:-	NA	unannotated|NA	0	16	22	6
chr10:45959775:-|chr10:45953580:-	NA	unannotated|NA	0	0	4	0
chr10:45959775:-|chr10:45954568:-	MARCHF8	circular_RNA|multiple_exon	235	0	0	15
chr10:45959775:-|chr10:45956679:-	MARCHF8	circular_RNA|multiple_exon	268	0	8	0
chr10:45984865:-|chr10:45953233:-	NA	unannotated|NA	0	0	5	0
chr10:46122553:-|chr10:46121399:-	ZFAND4	circular_RNA|single_exon	1154	0	9	12
chr10:46148507:-|chr10:46135199:-	NA	unannotated|NA	0	0	6	0
chr10:46159290:-|chr10:46135264:-	ZFAND4	circular_RNA|multiple_exon	447	4	0	12
chr10:461828:-|chr10:445049:-	DIP2C	circular_RNA|multiple_exon	229	0	4	0
chr10:461828:-|chr10:454866:-	DIP2C	circular_RNA|multiple_exon	210	3	0	0
chr10:46215403:-|chr10:46201879:-	NA	unannotated|NA	0	0	0	14
chr10:46224310:+|chr10:46235694:+	WASHC2C	circular_RNA|multiple_exon	337	1	0	0
chr10:46224310:+|chr10:46242095:+	WASHC2C	circular_RNA|multiple_exon	211	6	0	6
chr10:46245544:+|chr10:46248685:+	WASHC2C	circular_RNA|multiple_exon	167	0	0	2
chr10:46245544:+|chr10:46268806:+	WASHC2C	circular_RNA|multiple_exon	212	0	0	5
chr10:46248036:+|chr10:46261258:+	WASHC2C	circular_RNA|multiple_exon	249	0	7	0
chr10:46252460:+|chr10:46272873:+	WASHC2C	circular_RNA|multiple_exon	279	0	0	1
chr10:46361513:-|chr10:75473024:-	NA	unannotated|NA	0	0	0	1
chr10:46754867:-|chr9:91083522:+	NA	unannotated|NA	0	0	8	0
chr10:468973:-|chr10:428587:-	DIP2C	circular_RNA|multiple_exon	323	0	0	9
chr10:468973:-|chr10:454866:-	DIP2C	circular_RNA|multiple_exon	300	7	0	7
chr10:468973:-|chr10:459853:-	DIP2C	circular_RNA|multiple_exon	406	23	3	12
chr10:47096158:-|chr10:47095683:-	NA	unannotated|NA	0	0	12	0
chr10:47121263:-|chr10:47071484:-	NA	unannotated|NA	0	0	3	0
chr10:47122297:-|chr10:47098573:-	NA	unannotated|NA	0	8	0	0
chr10:47122691:-|chr10:47122360:-	NA	unannotated|NA	0	0	5	0
chr10:47122996:-|chr10:47098400:-	NA	unannotated|NA	0	5	0	0
chr10:47122996:-|chr10:47121105:-	NA	unannotated|NA	0	3	0	0
chr10:47122996:-|chr10:47121121:-	NA	unannotated|NA	0	42	72	99
chr10:47134310:-|chr10:47134137:-	NA	unannotated|NA	0	11	0	0
chr10:47134321:-|chr10:47121121:-	NA	unannotated|NA	0	0	0	17
chr10:47134321:-|chr10:47133553:-	NA	unannotated|NA	0	0	0	1
chr10:47134714:-|chr10:47134172:-	NA	unannotated|NA	0	0	0	2
chr10:47136225:-|chr10:47135980:-	NA	unannotated|NA	0	10	0	0
chr10:47139994:-|chr10:49199717:-	NA	unannotated|NA	0	0	0	10
chr10:47151097:-|chr10:47121121:-	NA	unannotated|NA	0	0	0	18
chr10:47212922:-|chr10:51764482:+	NA	unannotated|NA	0	2	0	0
chr10:47234518:-|chr10:46751426:-	BMS1P2:BMS1P1	trans_splicing|multiple_exon	279	0	9	0
chr10:47756639:+|chr10:48264417:+	ANXA8L1:ANXA8	trans_splicing|multiple_exon	152	3	0	0
chr10:4872867:+|chr10:4878001:+	AKR1E2	circular_RNA|multiple_exon	301	1	0	0
chr10:4872867:+|chr10:4879773:+	AKR1E2	circular_RNA|multiple_exon	289	16	0	0
chr10:4872867:+|chr10:4884696:+	AKR1E2	circular_RNA|multiple_exon	250	5	16	0
chr10:4872867:+|chr10:4889491:+	AKR1E2	circular_RNA|multiple_exon	318	12	4	6
chr10:4872867:+|chr10:4932115:+	NA	unannotated|NA	0	0	0	3
chr10:4872867:+|chr10:4950612:+	NA	unannotated|NA	0	0	16	0
chr10:4872867:+|chr10:4951798:+	NA	unannotated|NA	0	0	0	11
chr10:49260666:-|chr10:48941194:-	NA	unannotated|NA	0	0	0	14
chr10:49516138:+|chr10:49613024:+	MAPK8	circular_RNA|multiple_exon	322	0	0	10
chr10:49516138:+|chr10:49618211:+	MAPK8	circular_RNA|multiple_exon	331	5	0	0
chr10:49516138:+|chr10:49628363:+	MAPK8	circular_RNA|multiple_exon	358	9	0	2
chr10:49609655:+|chr10:49613024:+	MAPK8	circular_RNA|multiple_exon	299	6	10	11
chr10:49609655:+|chr10:49618211:+	MAPK8	circular_RNA|multiple_exon	308	12	28	22
chr10:49609655:+|chr10:49628363:+	MAPK8	circular_RNA|multiple_exon	335	2	0	10
chr10:49628198:+|chr10:49635186:+	MAPK8	circular_RNA|multiple_exon	228	0	17	0
chr10:49628198:+|chr10:49636314:+	NA	unannotated|NA	0	4	0	0
chr10:5043873:-|chr10:5037948:-	AKR1C2	circular_RNA|multiple_exon	276	0	1	0
chr10:50681522:-|chr10:50681097:-	NA	unannotated|NA	0	9	7	0
chr10:50686516:-|chr10:50680955:-	ERCC6	circular_RNA|multiple_exon	235	0	7	0
chr10:50691562:-|chr10:50668419:-	ERCC6	circular_RNA|multiple_exon	248	8	0	0
chr10:50691562:-|chr10:50680955:-	ERCC6	circular_RNA|multiple_exon	289	0	0	2
chr10:50691562:-|chr10:50682073:-	ERCC6	circular_RNA|multiple_exon	385	0	0	7
chr10:50701298:-|chr10:50680422:-	ERCC6	circular_RNA|multiple_exon	229	0	9	0
chr10:50714058:-|chr10:50668419:-	ERCC6	circular_RNA|multiple_exon	206	0	0	13
chr10:50714058:-|chr10:50678769:-	NA	unannotated|NA	0	0	16	0
chr10:50714058:-|chr10:50679021:-	ERCC6	circular_RNA|multiple_exon	273	0	0	4
chr10:50714058:-|chr10:50680422:-	ERCC6	circular_RNA|multiple_exon	222	10	3	13
chr10:50714058:-|chr10:50680955:-	ERCC6	circular_RNA|multiple_exon	247	4	0	8
chr10:50714058:-|chr10:50684261:-	ERCC6	circular_RNA|multiple_exon	223	2	0	0
chr10:50714058:-|chr10:50686400:-	ERCC6	circular_RNA|multiple_exon	244	20	0	0
chr10:50714058:-|chr10:50690733:-	ERCC6	circular_RNA|multiple_exon	304	1	0	0
chr10:50714058:-|chr10:50701163:-	ERCC6	circular_RNA|multiple_exon	263	92	56	43
chr10:50719823:-|chr10:50701163:-	NA	unannotated|NA	0	6	4	0
chr10:50741024:-|chr10:50736463:-	ERCC6	circular_RNA|multiple_exon	543	4	0	10
chr10:50744805:-|chr10:50736463:-	NA	unannotated|NA	0	4	2	8
chr10:50744969:-|chr10:50736463:-	NA	unannotated|NA	0	0	0	6
chr10:51069709:-|chr10:51040849:-	PARG	circular_RNA|multiple_exon	180	5	8	0
chr10:51073427:-|chr10:51040849:-	PARG	circular_RNA|multiple_exon	165	20	22	32
chr10:51077601:-|chr10:51040849:-	PARG	circular_RNA|multiple_exon	184	1	0	6
chr10:51262177:-|chr10:51252727:-	PARGP1:PARGP1-AGAP4	trans_splicing|multiple_exon	1103	8	0	0
chr10:51299327:-|chr10:51040849:-	PARGP1:PARG	trans_splicing|multiple_exon	184	1	9	0
chr10:51309606:-|chr10:51040849:-	PARGP1:PARG	trans_splicing|multiple_exon	262	0	10	0
chr10:51315072:-|chr10:51279213:-	NA	unannotated|NA	0	0	0	9
chr10:51361910:-|chr10:51065352:-	PARG	circular_RNA|multiple_exon	334	0	0	14
chr10:51361910:-|chr10:51287081:-	PARG:PARGP1	trans_splicing|multiple_exon	334	0	0	3
chr10:51361910:-|chr10:51314980:-	PARG:PARGP1	trans_splicing|multiple_exon	279	1	0	0
chr10:51361910:-|chr10:51338277:-	PARG:PARGP1	trans_splicing|multiple_exon	273	0	4	10
chr10:51361910:-|chr10:51345753:-	PARG:PARGP1	trans_splicing|multiple_exon	261	0	0	6
chr10:51362896:-|chr10:51065352:-	NA	unannotated|NA	0	0	8	0
chr10:51364771:-|chr10:51093249:-	PARG	circular_RNA|multiple_exon	158	0	0	6
chr10:51364771:-|chr10:51116501:-	PARG	circular_RNA|multiple_exon	152	2	0	15
chr10:51364771:-|chr10:51123963:-	PARG	circular_RNA|multiple_exon	140	8	12	47
chr10:51364771:-|chr10:51130382:-	PARG	circular_RNA|multiple_exon	149	0	0	6
chr10:51364771:-|chr10:51345753:-	PARG:PARGP1	trans_splicing|multiple_exon	140	8	10	0
chr10:51364771:-|chr10:51361727:-	PARG:PARGP1	trans_splicing|multiple_exon	249	0	0	10
chr10:5136623:+|chr10:5141071:+	NA	unannotated|NA	0	0	5	0
chr10:51372579:+|chr10:51387763:+	TIMM23B	circular_RNA|multiple_exon	233	8	3	0
chr10:51372579:+|chr10:51732902:+	TIMM23B:TIMM23B-AGAP6	trans_splicing|multiple_exon	253	0	9	0
chr10:51372579:+|chr20:17759810:+	NA	unannotated|NA	0	0	1	0
chr10:51374370:+|chr10:51387763:+	TIMM23B	circular_RNA|multiple_exon	168	155	191	185
chr10:51374370:+|chr10:51732838:+	NA	unannotated|NA	0	0	11	0
chr10:51374370:+|chr10:51732902:+	TIMM23B:TIMM23B-AGAP6	trans_splicing|multiple_exon	188	6	32	0
chr10:51381439:+|chr10:51387763:+	TIMM23B	circular_RNA|multiple_exon	203	2	0	0
chr10:51381439:+|chr10:51732902:+	TIMM23B:TIMM23B-AGAP6	trans_splicing|multiple_exon	223	0	0	1
chr10:51579128:+|chr10:51581378:+	NCOA4	circular_RNA|multiple_exon	262	37	54	5
chr10:51579128:+|chr10:51586411:+	NCOA4	circular_RNA|multiple_exon	294	0	3	0
chr10:51582183:+|chr10:51585599:+	NCOA4	circular_RNA|multiple_exon	1072	2	0	0
chr10:51584616:+|chr10:51585599:+	NCOA4	circular_RNA|single_exon	983	13	0	5
chr10:51613311:-|chr10:51606988:-	TIMM23	circular_RNA|multiple_exon	203	60	44	88
chr10:51613311:-|chr10:51610393:-	TIMM23	circular_RNA|multiple_exon	151	4	0	0
chr10:51620382:-|chr10:51606988:-	TIMM23	circular_RNA|multiple_exon	168	61	52	54
chr10:51622174:-|chr10:51606988:-	NA	unannotated|NA	0	0	14	24
chr10:51629986:+|chr10:51633029:+	NA	unannotated|NA	0	0	0	2
chr10:51629986:+|chr10:51648990:+	NA	unannotated|NA	0	2	13	3
chr10:51632846:+|chr10:51656468:+	NA	unannotated|NA	0	0	18	6
chr10:51732772:+|chr10:51754189:+	TIMM23B:AGAP6	trans_splicing|multiple_exon	1872	14	0	0
chr10:51740949:+|chr10:51754189:+	NA	unannotated|NA	0	8	0	0
chr10:51761201:+|chr10:51767836:+	NA	unannotated|NA	0	5	0	0
chr10:51761756:+|chr10:51764480:+	AGAP6	circular_RNA|multiple_exon	135	0	1	0
chr10:51829307:+|chr10:51840691:+	WASHC2A	circular_RNA|multiple_exon	337	34	21	10
chr10:51829307:+|chr10:51845318:+	WASHC2A	circular_RNA|multiple_exon	225	11	0	0
chr10:51829307:+|chr10:51847082:+	WASHC2A	circular_RNA|multiple_exon	211	0	0	11
chr10:51829307:+|chr10:51851278:+	WASHC2A	circular_RNA|multiple_exon	251	0	5	0
chr10:51829307:+|chr10:51859824:+	WASHC2A	circular_RNA|multiple_exon	250	0	9	0
chr10:51829307:+|chr10:51866225:+	WASHC2A	circular_RNA|multiple_exon	295	0	13	0
chr10:51829307:+|chr10:51873757:+	WASHC2A	circular_RNA|multiple_exon	266	0	0	6
chr10:51829307:+|chr10:51879529:+	WASHC2A	circular_RNA|multiple_exon	346	0	8	0
chr10:51829351:+|chr10:51873757:+	NA	unannotated|NA	0	7	0	0
chr10:51838435:+|chr10:51847082:+	WASHC2A	circular_RNA|multiple_exon	109	0	10	0
chr10:518489:-|chr10:454866:-	DIP2C	circular_RNA|multiple_exon	201	4	0	0
chr10:518489:-|chr10:465005:-	DIP2C	circular_RNA|multiple_exon	244	0	2	0
chr10:518489:-|chr10:495976:-	NA	unannotated|NA	0	11	0	0
chr10:51853028:+|chr10:51866225:+	WASHC2A	circular_RNA|multiple_exon	249	0	18	0
chr10:51958906:-|chr10:51926808:-	NA	unannotated|NA	0	0	0	2
chr10:52066822:-|chr10:52065806:-	NA	unannotated|NA	0	0	0	15
chr10:52071175:-|chr10:52066604:-	NA	unannotated|NA	0	8	7	10
chr10:52088256:-|chr10:52086965:-	NA	unannotated|NA	0	6	0	0
chr10:52104105:-|chr10:52086965:-	SGMS1	circular_RNA|multiple_exon	970	0	0	12
chr10:52104105:-|chr10:52100147:-	NA	unannotated|NA	0	17	17	33
chr10:52104105:-|chr10:52103252:-	SGMS1	circular_RNA|single_exon	853	47	46	48
chr10:52226692:-|chr10:52193236:-	SGMS1	circular_RNA|multiple_exon	122	0	0	2
chr10:52279681:-|chr10:52193236:-	SGMS1	circular_RNA|multiple_exon	170	0	0	1
chr10:52350007:-|chr10:52193236:-	SGMS1	circular_RNA|multiple_exon	174	32	46	61
chr10:52350007:-|chr10:52279591:-	SGMS1	circular_RNA|multiple_exon	184	0	0	3
chr10:52350007:-|chr10:52344000:-	NA	unannotated|NA	0	8	0	0
chr10:52350822:-|chr10:52193236:-	NA	unannotated|NA	0	0	0	6
chr10:52367479:-|chr10:52193236:-	NA	unannotated|NA	0	5	0	0
chr10:524773:-|chr10:518379:-	NA	unannotated|NA	0	1	0	0
chr10:52907842:+|chr10:52916908:+	NA	unannotated|NA	0	5	0	0
chr10:532470:-|chr10:465005:-	DIP2C	circular_RNA|multiple_exon	205	0	4	0
chr10:532470:-|chr10:528924:-	NA	unannotated|NA	0	4	0	0
chr10:53265216:+|chr10:53667330:+	NA	unannotated|NA	0	0	9	0
chr10:5327975:-|chr10:5305973:-	NA	unannotated|NA	0	11	0	0
chr10:54040549:+|chr10:54050050:+	PRKG1	circular_RNA|multiple_exon	207	0	8	0
chr10:54069297:-|chr10:54053675:-	NA	unannotated|NA	0	0	5	0
chr10:54073245:-|chr10:54053675:-	NA	unannotated|NA	0	2	0	0
chr10:5493793:+|chr10:5495309:+	NET1	circular_RNA|multiple_exon	203	5	0	0
chr10:5495213:+|chr10:5498236:+	NET1	circular_RNA|multiple_exon	282	0	8	0
chr10:559563:-|chr10:530721:-	NA	unannotated|NA	0	0	0	8
chr10:5645503:-|chr10:5643909:-	NA	unannotated|NA	0	4	0	0
chr10:566295:-|chr10:530721:-	NA	unannotated|NA	0	0	0	12
chr10:5731249:+|chr10:5756170:+	NA	unannotated|NA	0	0	0	2
chr10:5741488:+|chr10:5756170:+	NA	unannotated|NA	0	0	3	6
chr10:5751493:+|chr10:5754881:+	NA	unannotated|NA	0	13	8	12
chr10:5751493:+|chr10:5756170:+	NA	unannotated|NA	0	0	18	5
chr10:5751493:+|chr10:5759713:+	NA	unannotated|NA	0	6	11	0
chr10:5751493:+|chr10:5762933:+	NA	unannotated|NA	0	7	0	0
chr10:5751493:+|chr10:5765740:+	NA	unannotated|NA	0	0	28	0
chr10:5754786:+|chr10:5765740:+	TASOR2	circular_RNA|multiple_exon	195	0	15	0
chr10:5754786:+|chr10:5766496:+	TASOR2	circular_RNA|multiple_exon	198	0	12	0
chr10:5762507:+|chr10:5769086:+	TASOR2	circular_RNA|multiple_exon	186	0	0	11
chr10:5768848:+|chr10:5777509:+	TASOR2	circular_RNA|multiple_exon	314	2	0	0
chr10:5772450:+|chr10:5773166:+	TASOR2	circular_RNA|single_exon	716	0	0	5
chr10:5798576:+|chr10:5804609:+	TASOR2	circular_RNA|multiple_exon	239	0	0	5
chr10:5828013:-|chr10:5815805:-	GDI2	circular_RNA|multiple_exon	297	0	0	17
chr10:5836982:-|chr10:5827815:-	GDI2	circular_RNA|multiple_exon	332	0	0	4
chr10:5842668:-|chr10:5807950:-	NA	unannotated|NA	0	2	0	26
chr10:5842668:-|chr10:5808457:-	GDI2	circular_RNA|multiple_exon	251	0	8	0
chr10:5842668:-|chr10:5810176:-	GDI2	circular_RNA|multiple_exon	278	16	5	36
chr10:5842668:-|chr10:5815805:-	GDI2	circular_RNA|multiple_exon	206	215	170	296
chr10:5842668:-|chr10:5825287:-	NA	unannotated|NA	0	5	8	0
chr10:5842668:-|chr10:5827105:-	GDI2	circular_RNA|multiple_exon	238	118	146	91
chr10:5842668:-|chr10:5827815:-	GDI2	circular_RNA|multiple_exon	305	4	30	22
chr10:5842668:-|chr10:5836848:-	GDI2	circular_RNA|multiple_exon	241	62	56	76
chr10:59298628:-|chr10:59135737:-	NA	unannotated|NA	0	0	0	2
chr10:5935940:+|chr10:5948595:+	NA	unannotated|NA	0	0	12	0
chr10:5944983:+|chr10:5951257:+	FBH1	circular_RNA|multiple_exon	290	11	9	0
chr10:5944983:+|chr10:5953091:+	FBH1	circular_RNA|multiple_exon	345	12	0	0
chr10:5944983:+|chr10:5965659:+	FBH1	circular_RNA|multiple_exon	230	0	12	0
chr10:5944983:+|chr10:5966471:+	FBH1	circular_RNA|multiple_exon	352	13	0	0
chr10:5944983:+|chr10:5969504:+	FBH1	circular_RNA|multiple_exon	261	0	15	0
chr10:5948000:+|chr10:5948595:+	FBH1	circular_RNA|single_exon	595	36	0	0
chr10:5948000:+|chr10:5951257:+	FBH1	circular_RNA|multiple_exon	730	4	2	8
chr10:5948000:+|chr10:5969504:+	FBH1	circular_RNA|multiple_exon	701	23	0	0
chr10:5950888:+|chr10:5955802:+	FBH1	circular_RNA|multiple_exon	222	8	0	0
chr10:59613396:-|chr10:59589409:-	NA	unannotated|NA	0	3	0	0
chr10:59613396:-|chr10:59607052:-	NA	unannotated|NA	0	0	0	6
chr10:59997575:-|chr10:59975906:-	IPMK	circular_RNA|multiple_exon	257	30	16	26
chr10:60035765:+|chr10:60048163:+	NA	unannotated|NA	0	12	0	0
chr10:60035878:+|chr10:60048163:+	NA	unannotated|NA	0	0	0	3
chr10:60154118:+|chr10:60155102:+	NA	unannotated|NA	0	0	0	13
chr10:60299081:+|chr10:60305428:+	NA	unannotated|NA	0	0	0	8
chr10:60303816:+|chr10:60349852:+	NA	unannotated|NA	0	8	0	6
chr10:60305223:+|chr10:60348453:+	NA	unannotated|NA	0	0	11	0
chr10:60347975:+|chr10:60348471:+	NA	unannotated|NA	0	6	0	0
chr10:60347975:+|chr10:60380661:+	NA	unannotated|NA	0	1	0	0
chr10:60347975:+|chr10:60389859:+	NA	unannotated|NA	0	0	15	0
chr10:60347975:+|chr10:60461903:+	NA	unannotated|NA	0	0	8	0
chr10:60372308:+|chr10:60380661:+	NA	unannotated|NA	0	4	0	0
chr10:60373339:+|chr10:60380661:+	NA	unannotated|NA	0	0	4	0
chr10:60380615:+|chr10:60461903:+	BICC1	circular_RNA|multiple_exon	115	0	7	4
chr10:60454685:+|chr10:60485617:+	NA	unannotated|NA	0	0	7	0
chr10:60461834:+|chr10:60483202:+	NA	unannotated|NA	0	0	8	0
chr10:60544761:+|chr10:60553375:+	BICC1	circular_RNA|multiple_exon	210	8	0	0
chr10:60549022:+|chr10:60553375:+	BICC1	circular_RNA|multiple_exon	325	0	11	11
chr10:60549442:+|chr10:60583064:+	NA	unannotated|NA	0	11	0	0
chr10:60559954:+|chr10:60566918:+	BICC1	circular_RNA|multiple_exon	286	11	0	0
chr10:60562840:+|chr10:60577482:+	NA	unannotated|NA	0	0	0	14
chr10:60573590:+|chr10:60580228:+	BICC1	circular_RNA|multiple_exon	255	0	0	11
chr10:611258:-|chr10:82511119:+	NA	unannotated|NA	0	1	0	0
chr10:6139011:+|chr10:6157274:+	RBM17	circular_RNA|multiple_exon	212	0	6	4
chr10:6143234:+|chr10:6148201:+	RBM17	circular_RNA|multiple_exon	213	0	2	6
chr10:61444085:-|chr10:61423985:-	SLC16A9	circular_RNA|multiple_exon	326	15	0	0
chr10:6150649:+|chr10:6154324:+	RBM17	circular_RNA|multiple_exon	207	0	3	0
chr10:6154384:+|chr10:6154496:+	NA	unannotated|NA	0	0	0	1
chr10:61552265:-|chr10:61550124:-	NA	unannotated|NA	0	2	0	0
chr10:61574513:-|chr10:61564178:-	CCDC6	circular_RNA|multiple_exon	203	14	27	1
chr10:61592411:-|chr10:61564178:-	CCDC6	circular_RNA|multiple_exon	228	3	0	0
chr10:61592411:-|chr10:61566680:-	CCDC6	circular_RNA|multiple_exon	284	10	0	0
chr10:61612460:-|chr10:61572393:-	CCDC6	circular_RNA|multiple_exon	309	0	8	7
chr10:622166:-|chr10:621826:-	NA	unannotated|NA	0	0	0	2
chr10:6249403:+|chr10:6249846:+	NA	unannotated|NA	0	0	9	0
chr10:6251532:+|chr10:6266169:+	NA	unannotated|NA	0	0	0	11
chr10:62539899:+|chr10:62545545:+	CDK1	circular_RNA|multiple_exon	184	0	16	20
chr10:62539899:+|chr10:62552047:+	CDK1	circular_RNA|multiple_exon	202	0	5	0
chr10:62544463:+|chr10:62552047:+	CDK1	circular_RNA|multiple_exon	297	0	13	0
chr10:62553134:+|chr8:2880198:-	NA	unannotated|NA	0	1	0	0
chr10:6255586:+|chr10:6259154:+	PFKFB3	circular_RNA|multiple_exon	181	8	10	13
chr10:6255586:+|chr10:6261656:+	PFKFB3	circular_RNA|multiple_exon	249	0	0	3
chr10:6255586:+|chr10:6262828:+	PFKFB3	circular_RNA|multiple_exon	332	0	3	0
chr10:6255586:+|chr10:6263490:+	PFKFB3	circular_RNA|multiple_exon	271	0	0	11
chr10:6255586:+|chr10:6265983:+	PFKFB3	circular_RNA|multiple_exon	187	0	0	8
chr10:6255586:+|chr10:6266176:+	PFKFB3	circular_RNA|multiple_exon	189	0	7	3
chr10:6255586:+|chr10:6268328:+	PFKFB3	circular_RNA|multiple_exon	298	0	6	0
chr10:62631147:-|chr10:62630651:-	NA	unannotated|NA	0	8	0	0
chr10:62631409:-|chr10:62631202:-	RHOBTB1	circular_RNA|multiple_exon	2420	3	0	0
chr10:62632048:-|chr10:62631202:-	RHOBTB1	circular_RNA|multiple_exon	312	8	0	0
chr10:62652753:-|chr10:62645870:-	RHOBTB1	circular_RNA|multiple_exon	303	0	8	0
chr10:63662031:+|chr10:63760080:+	NA	unannotated|NA	0	2	2	0
chr10:63699942:+|chr10:63760080:+	ARID5B	circular_RNA|multiple_exon	455	0	0	15
chr10:63759850:+|chr10:63819054:+	ARID5B	circular_RNA|multiple_exon	282	1	0	0
chr10:63810647:+|chr10:63829556:+	ARID5B	circular_RNA|multiple_exon	209	1	0	6
chr10:63978060:-|chr10:63958042:-	NA	unannotated|NA	0	20	0	0
chr10:64148155:+|chr10:64159552:+	NA	unannotated|NA	0	3	0	0
chr10:64944498:-|chr10:64936057:-	JMJD1C	circular_RNA|multiple_exon	306	0	6	0
chr10:64949206:-|chr10:64943207:-	JMJD1C	circular_RNA|multiple_exon	400	0	0	4
chr10:64949206:-|chr10:64948928:-	JMJD1C	circular_RNA|single_exon	278	9	0	0
chr10:64954135:-|chr10:64944368:-	JMJD1C	circular_RNA|multiple_exon	219	0	0	6
chr10:65140242:-|chr10:65140078:-	JMJD1C	circular_RNA|single_exon	164	0	1	0
chr10:65164725:-|chr10:65153623:-	NA	unannotated|NA	0	9	0	0
chr10:65169748:-|chr10:65140078:-	NA	unannotated|NA	0	0	0	17
chr10:65174659:-|chr10:65140078:-	NA	unannotated|NA	0	0	5	0
chr10:65209865:-|chr10:65140078:-	NA	unannotated|NA	0	8	0	0
chr10:65214849:-|chr10:65024411:-	NA	unannotated|NA	0	10	0	5
chr10:65214849:-|chr10:65140078:-	NA	unannotated|NA	0	0	15	13
chr10:65214849:-|chr10:65209748:-	NA	unannotated|NA	0	0	0	8
chr10:65214849:-|chr10:65213156:-	NA	unannotated|NA	0	0	6	0
chr10:65230261:-|chr10:65140078:-	NA	unannotated|NA	0	0	2	0
chr10:65238717:-|chr10:65167885:-	NA	unannotated|NA	0	0	3	0
chr10:65361730:+|chr10:65370094:+	NA	unannotated|NA	0	0	6	0
chr10:665330:-|chr10:661678:-	NA	unannotated|NA	0	0	0	8
chr10:6823266:+|chr10:6854518:+	NA	unannotated|NA	0	4	0	0
chr10:6852561:+|chr10:6879970:+	NA	unannotated|NA	0	10	10	15
chr10:6854212:+|chr10:6879970:+	NA	unannotated|NA	0	16	7	4
chr10:6863749:+|chr10:6879970:+	NA	unannotated|NA	0	0	0	16
chr10:6875605:+|chr10:6880364:+	NA	unannotated|NA	0	0	0	10
chr10:6875605:+|chr10:6880382:+	NA	unannotated|NA	0	0	5	4
chr10:6875605:+|chr10:6880614:+	NA	unannotated|NA	0	0	12	0
chr10:69583150:-|chr10:69571282:-	DNAJC12	circular_RNA|multiple_exon	217	0	12	0
chr10:69590777:-|chr10:69565341:-	NA	unannotated|NA	0	0	7	0
chr10:69647175:+|chr10:69651312:+	SIRT1	circular_RNA|multiple_exon	268	0	0	26
chr10:69647175:+|chr10:69654731:+	NA	unannotated|NA	0	11	0	0
chr10:69647175:+|chr10:69666694:+	SIRT1	circular_RNA|multiple_exon	263	7	0	0
chr10:69648640:+|chr10:69651312:+	SIRT1	circular_RNA|multiple_exon	393	3	0	8
chr10:69714802:-|chr10:69682600:-	NA	unannotated|NA	0	0	12	5
chr10:69714802:-|chr10:69692450:-	NA	unannotated|NA	0	11	0	0
chr10:69714802:-|chr10:69714352:-	NA	unannotated|NA	0	8	0	0
chr10:69714835:-|chr10:69714352:-	NA	unannotated|NA	0	0	0	4
chr10:69714887:-|chr10:69692354:-	HERC4	circular_RNA|multiple_exon	350	0	16	14
chr10:69714887:-|chr10:69700696:-	HERC4	circular_RNA|multiple_exon	333	10	0	0
chr10:69716733:-|chr10:69714352:-	HERC4	circular_RNA|multiple_exon	241	0	0	2
chr10:69718893:-|chr10:69692354:-	HERC4	circular_RNA|multiple_exon	206	8	0	0
chr10:69718893:-|chr10:69714352:-	HERC4	circular_RNA|multiple_exon	166	0	10	3
chr10:69748592:-|chr10:69714352:-	HERC4	circular_RNA|multiple_exon	315	0	1	0
chr10:69750157:-|chr10:69692354:-	HERC4	circular_RNA|multiple_exon	372	0	0	8
chr10:69752080:-|chr10:69714720:-	HERC4	circular_RNA|multiple_exon	291	0	0	5
chr10:69752080:-|chr10:69749968:-	HERC4	circular_RNA|multiple_exon	313	0	5	0
chr10:69752439:-|chr10:69692354:-	HERC4	circular_RNA|multiple_exon	259	0	0	23
chr10:69752439:-|chr10:69714352:-	HERC4	circular_RNA|multiple_exon	219	20	0	0
chr10:69752439:-|chr10:69748420:-	HERC4	circular_RNA|multiple_exon	248	3	0	0
chr10:69773911:-|chr10:69692354:-	NA	unannotated|NA	0	0	14	0
chr10:69773911:-|chr10:69714457:-	NA	unannotated|NA	0	0	0	11
chr10:69773911:-|chr10:69726440:-	NA	unannotated|NA	0	3	0	17
chr10:69773911:-|chr10:69748420:-	NA	unannotated|NA	0	20	3	10
chr10:69773911:-|chr10:69748441:-	NA	unannotated|NA	0	0	0	4
chr10:69773911:-|chr10:69750661:-	NA	unannotated|NA	0	3	16	0
chr10:69773911:-|chr10:69750750:-	NA	unannotated|NA	0	0	0	6
chr10:69773911:-|chr10:69751956:-	NA	unannotated|NA	0	0	0	6
chr10:69773939:-|chr10:69726440:-	NA	unannotated|NA	0	7	0	0
chr10:69773943:-|chr10:69692354:-	HERC4	circular_RNA|multiple_exon	343	0	0	19
chr10:69773943:-|chr10:69714352:-	HERC4	circular_RNA|multiple_exon	303	90	95	118
chr10:69773943:-|chr10:69714392:-	NA	unannotated|NA	0	0	0	9
chr10:69773943:-|chr10:69726440:-	HERC4	circular_RNA|multiple_exon	279	54	72	117
chr10:69773943:-|chr10:69747800:-	NA	unannotated|NA	0	0	12	0
chr10:69773943:-|chr10:69748420:-	HERC4	circular_RNA|multiple_exon	332	74	95	127
chr10:69773943:-|chr10:69749968:-	HERC4	circular_RNA|multiple_exon	349	5	6	9
chr10:69773943:-|chr10:69750661:-	HERC4	circular_RNA|multiple_exon	271	13	14	0
chr10:69773943:-|chr10:69751956:-	HERC4	circular_RNA|multiple_exon	284	15	26	0
chr10:69785433:-|chr10:69726440:-	HERC4	circular_RNA|multiple_exon	249	0	14	0
chr10:69785433:-|chr10:69750661:-	HERC4	circular_RNA|multiple_exon	241	10	0	0
chr10:69785433:-|chr10:69773783:-	HERC4	circular_RNA|multiple_exon	290	0	0	4
chr10:69792626:-|chr10:69750661:-	HERC4	circular_RNA|multiple_exon	202	0	0	10
chr10:69793823:-|chr10:69748420:-	NA	unannotated|NA	0	14	0	0
chr10:69793943:-|chr10:69726440:-	HERC4	circular_RNA|multiple_exon	340	4	0	5
chr10:69793943:-|chr10:69773783:-	HERC4	circular_RNA|multiple_exon	381	0	13	0
chr10:69793943:-|chr10:69785303:-	HERC4	circular_RNA|multiple_exon	351	0	14	20
chr10:69797926:-|chr10:69714352:-	HERC4	circular_RNA|multiple_exon	219	13	0	0
chr10:69797926:-|chr10:69726440:-	HERC4	circular_RNA|multiple_exon	195	0	9	21
chr10:69797926:-|chr10:69752363:-	HERC4	circular_RNA|multiple_exon	152	6	0	0
chr10:69797926:-|chr10:69773783:-	HERC4	circular_RNA|multiple_exon	236	0	24	8
chr10:69797926:-|chr10:69785303:-	HERC4	circular_RNA|multiple_exon	206	8	25	2
chr10:69799245:-|chr10:69785303:-	NA	unannotated|NA	0	0	0	3
chr10:69804315:-|chr10:69714352:-	NA	unannotated|NA	0	9	0	0
chr10:69804315:-|chr10:69747800:-	NA	unannotated|NA	0	2	0	0
chr10:69804315:-|chr10:69748420:-	NA	unannotated|NA	0	8	0	0
chr10:69804315:-|chr10:69773783:-	NA	unannotated|NA	0	0	7	0
chr10:69804315:-|chr10:69785303:-	NA	unannotated|NA	0	159	127	142
chr10:69804320:-|chr10:69714352:-	HERC4	circular_RNA|multiple_exon	302	3	0	8
chr10:69804320:-|chr10:69726440:-	HERC4	circular_RNA|multiple_exon	278	11	0	16
chr10:69804320:-|chr10:69747800:-	NA	unannotated|NA	0	27	0	30
chr10:69804320:-|chr10:69748420:-	HERC4	circular_RNA|multiple_exon	331	9	29	23
chr10:69804320:-|chr10:69749968:-	HERC4	circular_RNA|multiple_exon	348	0	15	23
chr10:69804320:-|chr10:69750661:-	HERC4	circular_RNA|multiple_exon	270	20	13	2
chr10:69804320:-|chr10:69751956:-	HERC4	circular_RNA|multiple_exon	283	14	12	6
chr10:69804320:-|chr10:69773783:-	HERC4	circular_RNA|multiple_exon	319	41	61	54
chr10:69804320:-|chr10:69785303:-	HERC4	circular_RNA|multiple_exon	289	505	463	327
chr10:69804320:-|chr10:69792535:-	HERC4	circular_RNA|multiple_exon	250	0	0	6
chr10:69804320:-|chr10:69797850:-	HERC4	circular_RNA|multiple_exon	235	0	24	0
chr10:69807529:-|chr10:69785303:-	NA	unannotated|NA	0	0	4	0
chr10:69818510:-|chr10:69750661:-	NA	unannotated|NA	0	0	7	0
chr10:69826974:-|chr10:69785303:-	NA	unannotated|NA	0	12	15	6
chr10:69826974:-|chr10:69797850:-	NA	unannotated|NA	0	0	6	0
chr10:69832761:-|chr10:69749968:-	NA	unannotated|NA	0	0	5	0
chr10:69832761:-|chr10:69773783:-	NA	unannotated|NA	0	2	0	0
chr10:69832761:-|chr10:69792535:-	NA	unannotated|NA	0	0	0	4
chr10:69832943:-|chr10:69684842:-	HERC4	circular_RNA|multiple_exon	405	0	0	4
chr10:69832943:-|chr10:69726440:-	HERC4	circular_RNA|multiple_exon	422	0	0	3
chr10:69832943:-|chr10:69748420:-	HERC4	circular_RNA|multiple_exon	475	12	0	2
chr10:69832943:-|chr10:69752363:-	HERC4	circular_RNA|multiple_exon	379	0	0	3
chr10:69832943:-|chr10:69773783:-	HERC4	circular_RNA|multiple_exon	463	10	0	3
chr10:69832943:-|chr10:69785303:-	HERC4	circular_RNA|multiple_exon	433	2	7	6
chr10:69832943:-|chr10:69792535:-	HERC4	circular_RNA|multiple_exon	394	12	0	21
chr10:69832943:-|chr10:69793722:-	HERC4	circular_RNA|multiple_exon	524	16	16	13
chr10:69832943:-|chr10:69797850:-	HERC4	circular_RNA|multiple_exon	379	4	7	0
chr10:69833443:-|chr10:69714352:-	HERC4	circular_RNA|multiple_exon	172	0	0	9
chr10:69833443:-|chr10:69726440:-	HERC4	circular_RNA|multiple_exon	148	0	0	6
chr10:69833443:-|chr10:69748420:-	HERC4	circular_RNA|multiple_exon	201	0	9	0
chr10:69833443:-|chr10:69750661:-	HERC4	circular_RNA|multiple_exon	140	14	6	0
chr10:69833443:-|chr10:69751956:-	HERC4	circular_RNA|multiple_exon	153	0	0	5
chr10:69833443:-|chr10:69773783:-	HERC4	circular_RNA|multiple_exon	189	29	38	9
chr10:69833443:-|chr10:69785303:-	HERC4	circular_RNA|multiple_exon	159	8	0	13
chr10:69833443:-|chr10:69792535:-	HERC4	circular_RNA|multiple_exon	120	0	17	8
chr10:69833443:-|chr10:69804161:-	HERC4	circular_RNA|multiple_exon	188	0	5	0
chr10:69833443:-|chr10:69826842:-	NA	unannotated|NA	0	14	0	0
chr10:69833443:-|chr10:69832640:-	HERC4	circular_RNA|multiple_exon	332	12	53	12
chr10:69859483:+|chr10:69970304:+	NA	unannotated|NA	0	7	0	0
chr10:69869431:+|chr10:69882097:+	NA	unannotated|NA	0	0	0	7
chr10:69902697:+|chr10:69909868:+	MYPN	circular_RNA|multiple_exon	246	23	0	2
chr10:69902697:+|chr10:69918384:+	MYPN	circular_RNA|multiple_exon	316	0	0	9
chr10:69966527:+|chr10:69970304:+	NA	unannotated|NA	0	0	0	8
chr10:70066663:-|chr10:70043000:-	NA	unannotated|NA	0	0	0	1
chr10:70066663:-|chr10:70051767:-	NA	unannotated|NA	0	7	0	0
chr10:70096956:+|chr10:70101066:+	HNRNPH3	circular_RNA|multiple_exon	269	0	0	1
chr10:70096956:+|chr10:70101437:+	HNRNPH3	circular_RNA|multiple_exon	229	6	0	0
chr10:70096956:+|chr10:70731808:+	HNRNPH3:DDX21	trans_splicing|multiple_exon	295	0	0	10
chr10:70097615:+|chr10:70101437:+	HNRNPH3	circular_RNA|multiple_exon	233	0	3	0
chr10:70100931:+|chr10:70101608:+	HNRNPH3	circular_RNA|multiple_exon	227	0	16	0
chr10:70132657:-|chr10:70115110:-	NA	unannotated|NA	0	0	0	11
chr10:70136722:-|chr10:70105588:-	NA	unannotated|NA	0	0	12	0
chr10:70136729:-|chr10:70105427:-	NA	unannotated|NA	0	9	0	0
chr10:70145885:-|chr10:70115110:-	RUFY2	circular_RNA|multiple_exon	117	0	0	5
chr10:70154208:-|chr10:70152895:-	RUFY2	circular_RNA|multiple_exon	188	0	24	15
chr10:70156638:-|chr10:70140989:-	RUFY2	circular_RNA|multiple_exon	268	8	0	0
chr10:70156638:-|chr10:70152895:-	RUFY2	circular_RNA|multiple_exon	166	8	0	0
chr10:70161494:-|chr10:70143555:-	RUFY2	circular_RNA|multiple_exon	233	0	0	5
chr10:70161494:-|chr10:70153832:-	RUFY2	circular_RNA|multiple_exon	178	6	0	0
chr10:70161494:-|chr10:70154085:-	RUFY2	circular_RNA|multiple_exon	240	13	0	0
chr10:70164601:-|chr10:70153832:-	RUFY2	circular_RNA|multiple_exon	234	0	0	6
chr10:70182647:-|chr10:70181982:-	DNA2	circular_RNA|multiple_exon	397	15	0	11
chr10:70190417:-|chr10:70176422:-	NA	unannotated|NA	0	0	12	0
chr10:70192267:-|chr10:70190193:-	DNA2	circular_RNA|multiple_exon	335	0	19	11
chr10:70196998:-|chr10:70190193:-	DNA2	circular_RNA|multiple_exon	449	9	14	12
chr10:70196998:-|chr10:70191619:-	NA	unannotated|NA	0	19	0	0
chr10:70202868:-|chr10:70191694:-	NA	unannotated|NA	0	0	0	9
chr10:70204840:-|chr10:70176422:-	NA	unannotated|NA	0	0	0	5
chr10:70204840:-|chr10:70191619:-	NA	unannotated|NA	0	10	0	0
chr10:70204840:-|chr10:70202674:-	DNA2	circular_RNA|multiple_exon	356	11	0	0
chr10:70206170:-|chr10:70179560:-	DNA2	circular_RNA|multiple_exon	206	0	0	9
chr10:70206170:-|chr10:70202674:-	DNA2	circular_RNA|multiple_exon	311	12	0	0
chr10:70210004:-|chr10:70204678:-	DNA2	circular_RNA|multiple_exon	381	29	0	0
chr10:70229920:-|chr10:70190193:-	DNA2	circular_RNA|multiple_exon	401	8	19	13
chr10:70229920:-|chr10:70191963:-	DNA2	circular_RNA|multiple_exon	291	0	0	11
chr10:70229920:-|chr10:70196768:-	DNA2	circular_RNA|multiple_exon	412	71	27	41
chr10:70229920:-|chr10:70202674:-	DNA2	circular_RNA|multiple_exon	376	1	6	0
chr10:70229920:-|chr10:70209785:-	DNA2	circular_RNA|multiple_exon	401	16	1	12
chr10:70229920:-|chr10:70217238:-	NA	unannotated|NA	0	6	13	36
chr10:70229920:-|chr10:70218492:-	NA	unannotated|NA	0	0	10	0
chr10:70229920:-|chr10:70218496:-	NA	unannotated|NA	0	4	0	0
chr10:70229920:-|chr10:70218861:-	DNA2	circular_RNA|multiple_exon	313	351	315	291
chr10:70229920:-|chr10:70225424:-	DNA2	circular_RNA|multiple_exon	327	11	0	44
chr10:70229920:-|chr10:70227880:-	DNA2	circular_RNA|multiple_exon	365	418	279	267
chr10:70229920:-|chr10:70227915:-	NA	unannotated|NA	0	2	0	0
chr10:70231642:-|chr10:70190193:-	DNA2	circular_RNA|multiple_exon	313	0	6	0
chr10:70231642:-|chr10:70191619:-	NA	unannotated|NA	0	0	13	0
chr10:70231642:-|chr10:70196768:-	DNA2	circular_RNA|multiple_exon	324	0	8	20
chr10:70231642:-|chr10:70202674:-	DNA2	circular_RNA|multiple_exon	288	7	5	0
chr10:70231642:-|chr10:70218861:-	DNA2	circular_RNA|multiple_exon	225	3	0	0
chr10:70231642:-|chr10:70227880:-	DNA2	circular_RNA|multiple_exon	277	4	0	0
chr10:70233160:-|chr10:70231811:-	NA	unannotated|NA	0	0	0	2
chr10:70248386:-|chr10:70246901:-	SLC25A16	circular_RNA|multiple_exon	230	0	0	14
chr10:70253284:-|chr10:70246901:-	NA	unannotated|NA	0	5	0	5
chr10:70253327:-|chr10:70227880:-	SLC25A16:DNA2	trans_splicing|multiple_exon	304	0	7	0
chr10:70253327:-|chr10:70243177:-	NA	unannotated|NA	0	0	33	5
chr10:70253327:-|chr10:70246901:-	SLC25A16	circular_RNA|multiple_exon	189	188	246	136
chr10:70253327:-|chr10:70246907:-	NA	unannotated|NA	0	0	17	0
chr10:70253327:-|chr10:70248224:-	SLC25A16	circular_RNA|multiple_exon	283	8	0	0
chr10:70256269:-|chr10:70246901:-	NA	unannotated|NA	0	7	0	0
chr10:70258045:-|chr10:70246901:-	NA	unannotated|NA	0	7	0	0
chr10:70259820:-|chr10:70248224:-	NA	unannotated|NA	0	0	14	0
chr10:70263452:-|chr10:70243177:-	NA	unannotated|NA	0	0	0	4
chr10:70263452:-|chr10:70246901:-	SLC25A16	circular_RNA|multiple_exon	131	47	30	17
chr10:70266475:-|chr10:70246901:-	SLC25A16	circular_RNA|multiple_exon	201	129	177	102
chr10:70266475:-|chr10:70248224:-	SLC25A16	circular_RNA|multiple_exon	295	0	0	8
chr10:70266495:-|chr10:70246901:-	NA	unannotated|NA	0	0	13	0
chr10:70276600:-|chr10:70246901:-	SLC25A16	circular_RNA|multiple_exon	160	113	116	102
chr10:70276942:-|chr10:70243177:-	NA	unannotated|NA	0	30	15	0
chr10:70276942:-|chr10:70246901:-	NA	unannotated|NA	0	17	16	23
chr10:70276942:-|chr10:70256191:-	NA	unannotated|NA	0	9	0	0
chr10:70276942:-|chr10:70263389:-	NA	unannotated|NA	0	0	11	12
chr10:70276997:-|chr10:70243177:-	NA	unannotated|NA	0	20	24	16
chr10:70276997:-|chr10:70246901:-	NA	unannotated|NA	0	0	9	10
chr10:70277019:-|chr10:70243177:-	NA	unannotated|NA	0	0	31	0
chr10:70277019:-|chr10:70246901:-	NA	unannotated|NA	0	0	0	9
chr10:70277022:-|chr10:70243177:-	NA	unannotated|NA	0	45	37	92
chr10:70277022:-|chr10:70243325:-	NA	unannotated|NA	0	0	9	0
chr10:70277022:-|chr10:70246901:-	SLC25A16	circular_RNA|multiple_exon	249	151	69	123
chr10:70277022:-|chr10:70252889:-	SLC25A16	circular_RNA|multiple_exon	247	4	0	3
chr10:70277022:-|chr10:70263389:-	SLC25A16	circular_RNA|multiple_exon	244	13	15	10
chr10:70277050:-|chr10:70196768:-	NA	unannotated|NA	0	0	0	10
chr10:70277050:-|chr10:70243177:-	NA	unannotated|NA	0	4	0	6
chr10:70277050:-|chr10:70246901:-	NA	unannotated|NA	0	42	29	37
chr10:70277050:-|chr10:70256191:-	NA	unannotated|NA	0	0	0	6
chr10:70277050:-|chr10:70263389:-	NA	unannotated|NA	0	0	0	10
chr10:70277120:-|chr10:70101439:+	NA	unannotated|NA	0	5	0	0
chr10:70277120:-|chr10:70243177:-	NA	unannotated|NA	0	24	0	11
chr10:70277120:-|chr10:70246901:-	NA	unannotated|NA	0	64	32	35
chr10:70277120:-|chr10:70252889:-	NA	unannotated|NA	0	5	0	0
chr10:70277120:-|chr10:70263389:-	NA	unannotated|NA	0	6	4	0
chr10:70281257:-|chr10:70243177:-	NA	unannotated|NA	0	0	3	0
chr10:70281257:-|chr10:70246901:-	NA	unannotated|NA	0	10	0	0
chr10:70426802:+|chr10:70442730:+	TET1	circular_RNA|multiple_exon	348	0	0	7
chr10:70482087:+|chr4:54011498:-	NA	unannotated|NA	0	0	0	9
chr10:70482212:+|chr10:70496805:+	CCAR1	circular_RNA|multiple_exon	294	7	0	0
chr10:70482212:+|chr10:70514584:+	CCAR1	circular_RNA|multiple_exon	235	0	8	0
chr10:70482212:+|chr10:70515293:+	CCAR1	circular_RNA|multiple_exon	288	0	0	4
chr10:70482212:+|chr10:70517134:+	CCAR1	circular_RNA|multiple_exon	205	0	11	0
chr10:70496633:+|chr10:70497646:+	CCAR1	circular_RNA|multiple_exon	216	0	11	0
chr10:70497602:+|chr10:70502326:+	CCAR1	circular_RNA|multiple_exon	237	52	35	35
chr10:70506918:+|chr10:70507323:+	CCAR1	circular_RNA|multiple_exon	306	2	0	0
chr10:70506918:+|chr10:70509442:+	CCAR1	circular_RNA|multiple_exon	275	0	0	2
chr10:70506918:+|chr10:70520949:+	CCAR1	circular_RNA|multiple_exon	299	12	0	0
chr10:70507131:+|chr10:70509442:+	CCAR1	circular_RNA|multiple_exon	353	0	12	0
chr10:70508893:+|chr10:70517134:+	CCAR1	circular_RNA|multiple_exon	212	4	0	0
chr10:70509281:+|chr10:70514584:+	CCAR1	circular_RNA|multiple_exon	274	0	9	0
chr10:70513609:+|chr10:70517134:+	CCAR1	circular_RNA|multiple_exon	308	0	4	10
chr10:70530963:+|chr10:70532856:+	CCAR1	circular_RNA|multiple_exon	350	0	5	0
chr10:70665982:+|chr10:70671002:+	NA	unannotated|NA	0	0	0	12
chr10:70665982:+|chr10:70679737:+	NA	unannotated|NA	0	6	0	0
chr10:70666467:+|chr10:70679737:+	DDX50	circular_RNA|multiple_exon	445	2	0	0
chr10:70670063:+|chr10:70679737:+	DDX50	circular_RNA|multiple_exon	224	8	0	0
chr10:70670824:+|chr10:70673960:+	DDX50	circular_RNA|multiple_exon	323	24	1	34
chr10:70670857:+|chr10:70673960:+	NA	unannotated|NA	0	0	1	0
chr10:70672918:+|chr10:70673960:+	DDX50	circular_RNA|multiple_exon	262	0	0	26
chr10:70679588:+|chr10:70694674:+	DDX50	circular_RNA|multiple_exon	268	4	0	0
chr10:70679588:+|chr10:70696851:+	DDX50	circular_RNA|multiple_exon	308	0	0	7
chr10:70679588:+|chr10:70703013:+	DDX50	circular_RNA|multiple_exon	193	0	9	0
chr10:70693955:+|chr10:70707924:+	NA	unannotated|NA	0	8	0	0
chr10:70695762:+|chr10:70703013:+	DDX50	circular_RNA|multiple_exon	117	9	6	0
chr10:70696692:+|chr10:70703013:+	DDX50	circular_RNA|multiple_exon	203	34	13	7
chr10:70702969:+|chr10:70707924:+	NA	unannotated|NA	0	0	0	9
chr10:70706108:+|chr10:70707924:+	NA	unannotated|NA	0	0	0	8
chr10:70707721:+|chr10:70726959:+	NA	unannotated|NA	0	12	0	0
chr10:70715514:+|chr10:70720005:+	NA	unannotated|NA	0	12	0	0
chr10:70719562:+|chr10:70720005:+	DDX21	circular_RNA|single_exon	443	33	0	62
chr10:70719562:+|chr10:70721913:+	DDX21	circular_RNA|multiple_exon	518	6	11	25
chr10:70719562:+|chr10:70723225:+	DDX21	circular_RNA|multiple_exon	621	5	0	0
chr10:70719562:+|chr10:70726959:+	DDX21	circular_RNA|multiple_exon	628	6	29	41
chr10:70719566:+|chr10:70723225:+	NA	unannotated|NA	0	0	0	3
chr10:70721838:+|chr10:70728877:+	DDX21	circular_RNA|multiple_exon	220	0	5	0
chr10:70723047:+|chr10:70726959:+	DDX21	circular_RNA|multiple_exon	363	31	19	47
chr10:70723047:+|chr10:70728877:+	DDX21	circular_RNA|multiple_exon	323	11	0	16
chr10:70723047:+|chr10:70730106:+	DDX21	circular_RNA|multiple_exon	327	14	0	29
chr10:70723047:+|chr10:70734499:+	DDX21	circular_RNA|multiple_exon	251	0	0	12
chr10:70726774:+|chr10:70731808:+	DDX21	circular_RNA|multiple_exon	346	0	0	13
chr10:70726774:+|chr10:70737444:+	DDX21	circular_RNA|multiple_exon	344	0	8	2
chr10:70728732:+|chr10:70737444:+	DDX21	circular_RNA|multiple_exon	304	5	3	0
chr10:70729957:+|chr10:70734499:+	DDX21	circular_RNA|multiple_exon	222	0	8	0
chr10:70731647:+|chr10:70737444:+	DDX21	circular_RNA|multiple_exon	320	6	0	0
chr10:70733301:+|chr10:70741337:+	DDX21	circular_RNA|multiple_exon	163	14	24	7
chr10:70748309:+|chr10:70760278:+	NA	unannotated|NA	0	6	0	0
chr10:70759471:+|chr10:70775446:+	NA	unannotated|NA	0	0	2	0
chr10:70760180:+|chr10:70770771:+	KIFBP	circular_RNA|multiple_exon	213	17	0	0
chr10:70765488:+|chr10:70770771:+	KIFBP	circular_RNA|multiple_exon	298	0	0	10
chr10:70892654:+|chr10:70894772:+	NA	unannotated|NA	0	0	0	20
chr10:70930912:+|chr2:190320170:+	VPS26A:WDR75	trans_splicing|multiple_exon	3384	0	2	0
chr10:70945743:+|chr10:70947512:+	SUPV3L1	circular_RNA|multiple_exon	191	7	0	0
chr10:70945743:+|chr10:70951522:+	SUPV3L1	circular_RNA|multiple_exon	188	4	9	28
chr10:70947398:+|chr10:70951522:+	SUPV3L1	circular_RNA|multiple_exon	225	14	0	0
chr10:70949023:+|chr10:70958953:+	SUPV3L1	circular_RNA|multiple_exon	261	3	0	0
chr10:70958128:+|chr10:70962799:+	SUPV3L1	circular_RNA|multiple_exon	356	0	17	27
chr10:70986963:+|chr10:70992889:+	HKDC1	circular_RNA|multiple_exon	281	3	8	0
chr10:70986963:+|chr10:71003121:+	HKDC1	circular_RNA|multiple_exon	345	0	7	0
chr10:70992520:+|chr10:71008484:+	HKDC1	circular_RNA|multiple_exon	452	1	0	0
chr10:71000408:+|chr10:71003121:+	HKDC1	circular_RNA|multiple_exon	282	11	0	0
chr10:71002651:+|chr10:71026787:+	NA	unannotated|NA	0	0	6	0
chr10:71005835:+|chr10:71010408:+	HKDC1	circular_RNA|multiple_exon	274	0	4	0
chr10:71008251:+|chr10:71017182:+	NA	unannotated|NA	0	0	0	6
chr10:71010046:+|chr10:71011658:+	NA	unannotated|NA	0	1	0	0
chr10:71010875:+|chr10:71011658:+	NA	unannotated|NA	0	0	0	8
chr10:71016792:+|chr10:71021944:+	NA	unannotated|NA	0	17	7	13
chr10:71017083:+|chr10:71021050:+	HKDC1	circular_RNA|multiple_exon	254	0	26	0
chr10:71017083:+|chr10:71026787:+	NA	unannotated|NA	0	0	10	0
chr10:71021051:+|chr10:71021785:+	NA	unannotated|NA	0	0	0	20
chr10:71025341:+|chr10:71025574:+	HKDC1	circular_RNA|single_exon	233	29	8	30
chr10:71025341:+|chr10:71026787:+	NA	unannotated|NA	0	31	0	11
chr10:71103583:+|chr10:71129092:+	HK1	circular_RNA|multiple_exon	261	0	13	0
chr10:71103583:+|chr10:71129380:+	HK1	circular_RNA|multiple_exon	345	0	14	0
chr10:71124539:+|chr10:71129380:+	HK1	circular_RNA|multiple_exon	302	0	6	0
chr10:71124539:+|chr10:71139851:+	HK1	circular_RNA|multiple_exon	352	6	0	0
chr10:71129380:-|chr10:71124539:-	NA	unannotated|NA	0	0	3	0
chr10:71136690:+|chr10:71139851:+	HK1	circular_RNA|multiple_exon	388	0	1	0
chr10:71144089:+|chr10:71146174:+	HK1	circular_RNA|multiple_exon	243	0	6	0
chr10:71154706:+|chr10:71158584:+	HK1	circular_RNA|multiple_exon	388	0	8	0
chr10:71243447:+|chr10:71258152:+	TSPAN15	circular_RNA|multiple_exon	301	0	17	13
chr10:71883853:-|chr10:71874676:-	AIFM2	circular_RNA|multiple_exon	390	0	4	6
chr10:71883853:-|chr10:71880263:-	AIFM2	circular_RNA|multiple_exon	282	0	13	0
chr10:71883856:-|chr10:71873901:-	NA	unannotated|NA	0	0	7	13
chr10:71883856:-|chr10:71874676:-	AIFM2	circular_RNA|multiple_exon	393	0	15	11
chr10:71888718:-|chr10:71873901:-	NA	unannotated|NA	0	6	0	0
chr10:71898925:-|chr10:71873901:-	NA	unannotated|NA	0	0	0	6
chr10:71899850:-|chr10:71899559:-	NA	unannotated|NA	0	0	0	10
chr10:71912175:-|chr10:71911530:-	NA	unannotated|NA	0	2	0	0
chr10:71917623:-|chr10:71912019:-	NA	unannotated|NA	0	6	0	0
chr10:71920825:-|chr10:71912019:-	NA	unannotated|NA	0	15	0	15
chr10:71921458:-|chr10:71912019:-	NA	unannotated|NA	0	0	0	5
chr10:71921687:-|chr10:71912222:-	NA	unannotated|NA	0	0	4	0
chr10:71922515:-|chr10:71913594:-	SAR1A	circular_RNA|multiple_exon	200	0	8	0
chr10:71969441:-|chr10:71964629:-	PPA1	circular_RNA|multiple_exon	169	6	13	20
chr10:71974342:-|chr10:71964629:-	PPA1	circular_RNA|multiple_exon	128	0	1	0
chr10:71974342:-|chr10:71968961:-	PPA1	circular_RNA|multiple_exon	171	8	0	0
chr10:71974342:-|chr10:71973219:-	PPA1	circular_RNA|multiple_exon	212	12	0	0
chr10:71978554:-|chr10:71962619:-	NA	unannotated|NA	0	0	0	4
chr10:71978573:-|chr10:71964629:-	PPA1	circular_RNA|multiple_exon	95	16	5	4
chr10:71978573:-|chr10:71966020:-	PPA1	circular_RNA|multiple_exon	122	13	0	0
chr10:71978573:-|chr10:71968961:-	PPA1	circular_RNA|multiple_exon	138	0	10	14
chr10:71978573:-|chr10:71973219:-	PPA1	circular_RNA|multiple_exon	179	0	0	5
chr10:71981450:-|chr10:71968961:-	NA	unannotated|NA	0	11	0	0
chr10:71990155:-|chr10:71968961:-	PPA1	circular_RNA|multiple_exon	143	0	0	5
chr10:71990155:-|chr10:71973219:-	PPA1	circular_RNA|multiple_exon	184	0	0	8
chr10:72100458:-|chr10:72099752:-	NA	unannotated|NA	0	7	0	0
chr10:7247890:-|chr10:7230586:-	SFMBT2	circular_RNA|multiple_exon	222	40	19	15
chr10:72576567:+|chr10:72619256:+	SGPL1	circular_RNA|multiple_exon	197	0	0	2
chr10:72594274:+|chr10:72594869:+	NA	unannotated|NA	0	9	0	0
chr10:72604230:+|chr10:72617447:+	SGPL1	circular_RNA|multiple_exon	241	9	0	0
chr10:72604230:+|chr10:72619256:+	SGPL1	circular_RNA|multiple_exon	293	26	62	2
chr10:72604230:+|chr10:72628190:+	SGPL1	circular_RNA|multiple_exon	253	0	2	0
chr10:72610900:+|chr10:72619256:+	SGPL1	circular_RNA|multiple_exon	195	16	0	0
chr10:7262499:-|chr10:7212890:-	SFMBT2	circular_RNA|multiple_exon	254	2	0	0
chr10:7262499:-|chr10:7230586:-	SFMBT2	circular_RNA|multiple_exon	235	8	1	8
chr10:7269899:-|chr10:7230586:-	SFMBT2	circular_RNA|multiple_exon	191	18	40	21
chr10:7269899:-|chr10:7239510:-	SFMBT2	circular_RNA|multiple_exon	221	22	13	5
chr10:7269899:-|chr10:7247777:-	SFMBT2	circular_RNA|multiple_exon	195	2	0	0
chr10:7285667:-|chr10:7239510:-	SFMBT2	circular_RNA|multiple_exon	286	7	0	0
chr10:7285667:-|chr10:7262373:-	SFMBT2	circular_RNA|multiple_exon	273	11	16	0
chr10:7290611:-|chr10:7230586:-	SFMBT2	circular_RNA|multiple_exon	210	0	3	0
chr10:7290611:-|chr10:7239510:-	SFMBT2	circular_RNA|multiple_exon	240	0	8	0
chr10:7290611:-|chr10:7262373:-	SFMBT2	circular_RNA|multiple_exon	227	14	15	5
chr10:7290611:-|chr10:7269817:-	SFMBT2	circular_RNA|multiple_exon	183	0	12	0
chr10:73103966:+|chr10:73111545:+	SLC29A3	circular_RNA|multiple_exon	308	0	4	0
chr10:73103966:+|chr10:73116000:+	SLC29A3	circular_RNA|multiple_exon	244	0	0	8
chr10:7318951:-|chr10:7262373:-	SFMBT2	circular_RNA|multiple_exon	223	63	94	44
chr10:7318951:-|chr10:7269817:-	SFMBT2	circular_RNA|multiple_exon	179	1	0	9
chr10:7318951:-|chr10:7285520:-	SFMBT2	circular_RNA|multiple_exon	244	46	31	46
chr10:7325921:-|chr10:7230586:-	NA	unannotated|NA	0	9	0	0
chr10:7325921:-|chr10:7247777:-	NA	unannotated|NA	0	0	0	11
chr10:7325921:-|chr10:7262373:-	NA	unannotated|NA	0	7	11	0
chr10:7325921:-|chr10:7269817:-	NA	unannotated|NA	0	0	0	7
chr10:7325921:-|chr10:7285520:-	NA	unannotated|NA	0	9	0	0
chr10:7326052:-|chr10:7203065:-	NA	unannotated|NA	0	0	6	0
chr10:7326112:-|chr10:7262373:-	SFMBT2	circular_RNA|multiple_exon	372	0	9	0
chr10:7326112:-|chr10:7269817:-	SFMBT2	circular_RNA|multiple_exon	328	4	0	0
chr10:7327916:-|chr10:7230586:-	SFMBT2	circular_RNA|multiple_exon	197	14	28	8
chr10:7327916:-|chr10:7239510:-	SFMBT2	circular_RNA|multiple_exon	227	4	0	17
chr10:7327916:-|chr10:7242376:-	SFMBT2	circular_RNA|multiple_exon	158	0	4	0
chr10:7327916:-|chr10:7247777:-	SFMBT2	circular_RNA|multiple_exon	201	0	12	0
chr10:7327916:-|chr10:7262373:-	SFMBT2	circular_RNA|multiple_exon	214	54	33	123
chr10:7327916:-|chr10:7269817:-	SFMBT2	circular_RNA|multiple_exon	170	36	53	11
chr10:7327916:-|chr10:7282253:-	NA	unannotated|NA	0	6	0	0
chr10:7327916:-|chr10:7282265:-	NA	unannotated|NA	0	5	8	0
chr10:7327916:-|chr10:7284912:-	NA	unannotated|NA	0	9	0	0
chr10:7327916:-|chr10:7285520:-	SFMBT2	circular_RNA|multiple_exon	235	849	851	958
chr10:7327916:-|chr10:7290510:-	SFMBT2	circular_RNA|multiple_exon	189	45	18	42
chr10:7327916:-|chr10:7318854:-	SFMBT2	circular_RNA|multiple_exon	185	559	407	443
chr10:7327916:-|chr10:7325866:-	SFMBT2	circular_RNA|multiple_exon	334	6	30	4
chr10:7332795:-|chr10:7285520:-	NA	unannotated|NA	0	9	8	0
chr10:7332795:-|chr10:7318854:-	NA	unannotated|NA	0	16	10	0
chr10:73518876:-|chr10:73518709:-	NA	unannotated|NA	0	0	10	0
chr10:73580020:-|chr10:73577159:-	NA	unannotated|NA	0	6	0	0
chr10:73591677:-|chr10:73585594:-	PSAP	circular_RNA|multiple_exon	130	0	9	0
chr10:73594262:-|chr10:73578374:-	PSAP	circular_RNA|multiple_exon	240	0	13	0
chr10:73594262:-|chr10:73585594:-	PSAP	circular_RNA|multiple_exon	189	0	0	8
chr10:73596583:-|chr10:73596107:-	NA	unannotated|NA	0	0	16	0
chr10:73771927:+|chr10:73772430:+	NA	unannotated|NA	0	7	0	0
chr10:73771934:+|chr10:73772432:+	NA	unannotated|NA	0	9	0	0
chr10:73832306:-|chr10:73831902:-	SPOCK2	circular_RNA|multiple_exon	159	0	6	0
chr10:73921432:-|chr10:73887840:-	ASCC1	circular_RNA|multiple_exon	221	12	7	0
chr10:73956747:-|chr10:73887840:-	ASCC1	circular_RNA|multiple_exon	263	7	0	0
chr10:73963282:-|chr10:73956569:-	ASCC1	circular_RNA|multiple_exon	275	5	0	10
chr10:73970589:-|chr10:73963185:-	ASCC1	circular_RNA|multiple_exon	196	0	4	0
chr10:73973089:-|chr10:73887840:-	ASCC1	circular_RNA|multiple_exon	229	0	0	8
chr10:73973089:-|chr10:73921296:-	ASCC1	circular_RNA|multiple_exon	280	0	0	15
chr10:73973089:-|chr10:73956569:-	ASCC1	circular_RNA|multiple_exon	322	26	45	53
chr10:73973089:-|chr10:73963185:-	ASCC1	circular_RNA|multiple_exon	241	0	5	0
chr10:73975641:-|chr10:73956569:-	NA	unannotated|NA	0	0	0	8
chr10:73976692:-|chr10:73857050:-	NA	unannotated|NA	0	0	0	8
chr10:73976692:-|chr10:73887840:-	NA	unannotated|NA	0	0	3	0
chr10:73976692:-|chr10:73921296:-	NA	unannotated|NA	0	0	0	8
chr10:73976692:-|chr10:73956569:-	NA	unannotated|NA	0	103	52	45
chr10:73976692:-|chr10:73963185:-	NA	unannotated|NA	0	10	0	0
chr10:73983646:+|chr10:73992869:+	NA	unannotated|NA	0	9	0	0
chr10:7402076:-|chr10:7290510:-	NA	unannotated|NA	0	8	0	0
chr10:74033915:+|chr9:130118312:-	NA	unannotated|NA	0	0	0	1
chr10:7405417:-|chr10:7404401:-	NA	unannotated|NA	0	0	2	0
chr10:74104885:-|chr10:74100547:-	DNAJB12	circular_RNA|multiple_exon	256	0	0	7
chr10:7412337:-|chr10:7409611:-	SFMBT2	circular_RNA|multiple_exon	334	106	26	46
chr10:7423879:-|chr10:7318854:-	NA	unannotated|NA	0	0	0	15
chr10:7423895:-|chr10:7202698:-	NA	unannotated|NA	0	4	0	0
chr10:7423895:-|chr10:7212947:-	NA	unannotated|NA	0	15	0	0
chr10:7423895:-|chr10:7230586:-	NA	unannotated|NA	0	0	14	6
chr10:7423895:-|chr10:7239510:-	NA	unannotated|NA	0	16	0	2
chr10:7423895:-|chr10:7242376:-	NA	unannotated|NA	0	17	0	0
chr10:7423895:-|chr10:7262373:-	NA	unannotated|NA	0	0	24	27
chr10:7423895:-|chr10:7285520:-	NA	unannotated|NA	0	17	53	35
chr10:7423895:-|chr10:7290510:-	NA	unannotated|NA	0	0	0	21
chr10:7423895:-|chr10:7318854:-	NA	unannotated|NA	0	16	16	67
chr10:7423895:-|chr10:7325866:-	NA	unannotated|NA	0	5	4	14
chr10:7423895:-|chr10:7327828:-	NA	unannotated|NA	0	0	7	1
chr10:7423895:-|chr10:7405840:-	NA	unannotated|NA	0	14	0	0
chr10:7423895:-|chr10:7407358:-	NA	unannotated|NA	0	4	0	0
chr10:7423895:-|chr10:7409611:-	NA	unannotated|NA	0	0	3	0
chr10:7423895:-|chr11:65211536:+	NA	unannotated|NA	0	0	0	12
chr10:7423911:-|chr10:7230586:-	SFMBT2	circular_RNA|multiple_exon	259	0	0	7
chr10:7423911:-|chr10:7269817:-	SFMBT2	circular_RNA|multiple_exon	232	0	0	5
chr10:7423911:-|chr10:7285520:-	SFMBT2	circular_RNA|multiple_exon	297	34	0	2
chr10:7423911:-|chr10:7405840:-	NA	unannotated|NA	0	15	1	13
chr10:7423911:-|chr10:7409611:-	SFMBT2	circular_RNA|multiple_exon	390	94	58	55
chr10:74268027:-|chr10:74167687:-	MICU1	circular_RNA|multiple_exon	222	3	0	0
chr10:74268027:-|chr10:74231880:-	NA	unannotated|NA	0	0	2	0
chr10:74268027:-|chr10:74234858:-	MICU1	circular_RNA|multiple_exon	311	11	10	0
chr10:74322821:-|chr10:74267913:-	MICU1	circular_RNA|multiple_exon	282	4	0	0
chr10:74326552:-|chr10:74267913:-	MICU1	circular_RNA|multiple_exon	275	0	4	0
chr10:74326552:-|chr10:74310937:-	MICU1	circular_RNA|multiple_exon	323	0	0	15
chr10:74326552:-|chr10:74322653:-	MICU1	circular_RNA|multiple_exon	329	39	15	18
chr10:74468041:+|chr10:74475660:+	NA	unannotated|NA	0	81	76	65
chr10:74468041:+|chr10:74496329:+	NA	unannotated|NA	0	5	0	6
chr10:74468041:+|chr10:74501603:+	NA	unannotated|NA	0	7	10	13
chr10:74468041:+|chr10:74502031:+	NA	unannotated|NA	0	0	6	7
chr10:74468041:+|chr10:74550089:+	NA	unannotated|NA	0	0	5	0
chr10:74474869:+|chr10:74475660:+	MCU	circular_RNA|multiple_exon	163	92	57	89
chr10:74474869:+|chr10:74496329:+	NA	unannotated|NA	0	7	0	9
chr10:74474869:+|chr10:74502031:+	NA	unannotated|NA	0	12	37	41
chr10:74474869:+|chr10:74522856:+	NA	unannotated|NA	0	0	15	0
chr10:74474869:+|chr10:74550689:+	NA	unannotated|NA	0	6	0	0
chr10:7447556:-|chr10:7409611:-	NA	unannotated|NA	0	2	0	0
chr10:74501480:+|chr10:74502031:+	NA	unannotated|NA	0	0	0	6
chr10:74501945:+|chr10:74628621:+	NA	unannotated|NA	0	12	0	0
chr10:74501945:+|chr12:29552828:-	NA	unannotated|NA	0	0	2	0
chr10:74571344:+|chr10:74644140:+	NA	unannotated|NA	0	0	3	0
chr10:74618935:+|chr10:74631338:+	MCU	circular_RNA|multiple_exon	373	29	8	15
chr10:74628461:+|chr10:74631338:+	MCU	circular_RNA|multiple_exon	363	11	11	11
chr10:74628461:+|chr10:74644140:+	MCU	circular_RNA|multiple_exon	276	14	0	0
chr10:74658422:+|chr10:74660242:+	OIT3	circular_RNA|multiple_exon	481	5	0	0
chr10:74658422:+|chr10:74684402:+	OIT3	circular_RNA|multiple_exon	789	12	0	0
chr10:74658422:+|chr10:74714454:+	NA	unannotated|NA	0	0	0	21
chr10:74660135:+|chr10:74673226:+	OIT3	circular_RNA|multiple_exon	267	5	0	0
chr10:74666354:+|chr10:74673226:+	OIT3	circular_RNA|multiple_exon	282	0	6	4
chr10:74776657:-|chr10:74764700:-	NA	unannotated|NA	0	5	0	0
chr10:74804809:-|chr10:74768003:-	NA	unannotated|NA	0	1	0	0
chr10:74806859:-|chr10:74790029:-	P4HA1	circular_RNA|multiple_exon	275	8	25	7
chr10:74811007:-|chr10:74790029:-	P4HA1	circular_RNA|multiple_exon	295	0	4	0
chr10:74813348:-|chr10:74770727:-	P4HA1	circular_RNA|multiple_exon	307	0	9	0
chr10:74813348:-|chr10:74790029:-	P4HA1	circular_RNA|multiple_exon	338	0	0	13
chr10:74813348:-|chr10:74806683:-	P4HA1	circular_RNA|multiple_exon	415	0	8	0
chr10:74813348:-|chr10:74810811:-	P4HA1	circular_RNA|multiple_exon	435	17	0	0
chr10:74828741:-|chr10:74770727:-	P4HA1	circular_RNA|multiple_exon	205	9	0	0
chr10:74828741:-|chr10:74790029:-	P4HA1	circular_RNA|multiple_exon	236	5	0	0
chr10:74831938:-|chr10:74806683:-	P4HA1	circular_RNA|multiple_exon	327	0	0	18
chr10:74833585:-|chr10:74803645:-	P4HA1	circular_RNA|multiple_exon	166	0	13	0
chr10:74834599:-|chr10:74806683:-	NA	unannotated|NA	0	14	0	0
chr10:74834673:-|chr10:74828604:-	P4HA1	circular_RNA|multiple_exon	244	4	0	6
chr10:74837571:-|chr10:74776604:-	P4HA1	circular_RNA|multiple_exon	141	0	7	0
chr10:74837571:-|chr10:74810811:-	P4HA1	circular_RNA|multiple_exon	288	0	9	0
chr10:74860256:-|chr10:74768003:-	NA	unannotated|NA	0	0	0	6
chr10:74869777:-|chr10:74828604:-	NA	unannotated|NA	0	6	0	0
chr10:74874902:-|chr10:74764700:-	NA	unannotated|NA	0	13	0	0
chr10:74899495:-|chr10:74897761:-	ECD	circular_RNA|multiple_exon	173	6	0	7
chr10:74906119:-|chr10:74894361:-	NA	unannotated|NA	0	8	0	0
chr10:74908162:-|chr10:74894361:-	NA	unannotated|NA	0	0	17	0
chr10:74912179:-|chr10:74899067:-	ECD	circular_RNA|multiple_exon	314	6	0	0
chr10:74914206:-|chr10:74906034:-	ECD	circular_RNA|multiple_exon	277	11	0	0
chr10:74914227:-|chr10:74894361:-	NA	unannotated|NA	0	0	0	4
chr10:74916413:-|chr10:74894361:-	NA	unannotated|NA	0	0	8	0
chr10:74920309:-|chr10:74912051:-	ECD	circular_RNA|multiple_exon	245	0	8	5
chr10:74923708:-|chr10:74906034:-	ECD	circular_RNA|multiple_exon	302	0	0	3
chr10:74931957:+|chr10:74953351:+	NA	unannotated|NA	0	0	8	13
chr10:74934445:+|chr10:74953351:+	FAM149B1	circular_RNA|multiple_exon	220	0	9	13
chr10:74934445:+|chr10:74953367:+	NA	unannotated|NA	0	1	0	0
chr10:74934445:+|chr10:74970196:+	FAM149B1	circular_RNA|multiple_exon	291	0	13	27
chr10:74945911:-|chr10:74942718:-	NA	unannotated|NA	0	2	0	3
chr10:74952314:+|chr10:74970196:+	FAM149B1	circular_RNA|multiple_exon	329	0	0	13
chr10:74967624:+|chr10:74976336:+	NA	unannotated|NA	0	11	0	0
chr10:75007791:-|chr10:75003601:-	NA	unannotated|NA	0	1	0	0
chr10:75035430:-|chr10:75029372:-	NA	unannotated|NA	0	0	3	0
chr10:75038095:-|chr10:75012912:-	NA	unannotated|NA	0	7	0	0
chr10:75038095:-|chr10:75029372:-	CFAP70	circular_RNA|multiple_exon	259	0	4	0
chr10:75053146:-|chr10:75034191:-	CFAP70	circular_RNA|multiple_exon	286	10	0	0
chr10:75058859:-|chr10:75056800:-	CFAP70	circular_RNA|multiple_exon	325	10	0	0
chr10:75059423:-|chr10:75034191:-	CFAP70	circular_RNA|multiple_exon	221	0	0	3
chr10:75066616:-|chr10:75051108:-	NA	unannotated|NA	0	4	0	0
chr10:75071672:-|chr10:75051398:-	CFAP70	circular_RNA|multiple_exon	195	0	0	13
chr10:75091034:-|chr10:75069916:-	CFAP70	circular_RNA|multiple_exon	190	7	0	0
chr10:75101339:-|chr10:75050984:-	CFAP70	circular_RNA|multiple_exon	400	0	0	5
chr10:75101339:-|chr10:75069916:-	CFAP70	circular_RNA|multiple_exon	273	8	0	3
chr10:75104999:-|chr10:75069916:-	NA	unannotated|NA	0	0	0	6
chr10:75105002:-|chr10:75069916:-	CFAP70	circular_RNA|multiple_exon	270	12	0	0
chr10:75105002:-|chr10:75082721:-	CFAP70	circular_RNA|multiple_exon	313	6	0	0
chr10:75105002:-|chr10:75095188:-	CFAP70	circular_RNA|multiple_exon	273	0	0	15
chr10:75113500:-|chr10:75090935:-	CFAP70	circular_RNA|multiple_exon	285	0	1	0
chr10:75114593:-|chr10:75071592:-	CFAP70	circular_RNA|multiple_exon	181	0	0	1
chr10:75118768:-|chr10:75082721:-	NA	unannotated|NA	0	9	0	0
chr10:75118768:-|chr10:75090935:-	NA	unannotated|NA	0	0	7	0
chr10:75118768:-|chr10:75104823:-	NA	unannotated|NA	0	0	3	0
chr10:75139959:-|chr10:75138669:-	ANXA7	circular_RNA|multiple_exon	282	16	5	0
chr10:75148172:-|chr10:75138669:-	ANXA7	circular_RNA|multiple_exon	214	0	0	5
chr10:75148172:-|chr10:75139789:-	ANXA7	circular_RNA|multiple_exon	272	16	0	0
chr10:75157032:-|chr10:75147447:-	ANXA7	circular_RNA|multiple_exon	204	14	4	0
chr10:75160615:-|chr10:75113314:-	ANXA7:CFAP70	trans_splicing|multiple_exon	240	11	0	0
chr10:75160615:-|chr10:75138669:-	ANXA7	circular_RNA|multiple_exon	166	0	10	0
chr10:75160615:-|chr10:75139789:-	ANXA7	circular_RNA|multiple_exon	224	0	9	0
chr10:75160615:-|chr10:75147447:-	ANXA7	circular_RNA|multiple_exon	148	0	0	11
chr10:75160615:-|chr10:75156277:-	ANXA7	circular_RNA|multiple_exon	118	114	78	120
chr10:75160640:-|chr10:75156277:-	NA	unannotated|NA	0	9	0	0
chr10:75238381:-|chr10:75230645:-	PPP3CB	circular_RNA|multiple_exon	201	14	0	0
chr10:75239275:-|chr10:75234677:-	PPP3CB	circular_RNA|multiple_exon	311	8	30	5
chr10:75290593:-|chr10:75289438:-	USP54	circular_RNA|multiple_exon	362	5	0	0
chr10:75296195:-|chr10:75280666:-	USP54	circular_RNA|multiple_exon	287	0	0	11
chr10:75299351:-|chr10:75276133:-	USP54	circular_RNA|multiple_exon	1521	0	0	8
chr10:75299351:-|chr10:75286405:-	USP54	circular_RNA|multiple_exon	282	0	23	7
chr10:75299351:-|chr10:75296027:-	USP54	circular_RNA|multiple_exon	317	18	9	3
chr10:75302889:-|chr10:75299202:-	USP54	circular_RNA|multiple_exon	262	0	0	5
chr10:75302889:-|chr10:75301133:-	USP54	circular_RNA|multiple_exon	259	0	0	21
chr10:75335433:-|chr10:75305296:-	USP54	circular_RNA|multiple_exon	297	0	18	0
chr10:75336119:-|chr10:75299202:-	USP54	circular_RNA|multiple_exon	712	0	0	12
chr10:75336119:-|chr10:75331179:-	USP54	circular_RNA|multiple_exon	655	22	22	53
chr10:75336119:-|chr10:75335270:-	USP54	circular_RNA|multiple_exon	726	0	0	11
chr10:75336379:-|chr10:75331179:-	NA	unannotated|NA	0	5	2	0
chr10:75352715:-|chr10:75331179:-	NA	unannotated|NA	0	0	0	7
chr10:75353127:-|chr10:75331179:-	NA	unannotated|NA	0	0	0	8
chr10:75442552:-|chr10:75436477:-	AGAP5	circular_RNA|multiple_exon	151	6	0	0
chr10:75457478:-|chr10:75451801:-	BMS1P4-AGAP5:AGAP5	trans_splicing|multiple_exon	221	0	12	7
chr10:75473090:-|chr10:75451801:-	BMS1P4:AGAP5	trans_splicing|multiple_exon	162	6	19	20
chr10:75481262:-|chr10:75464744:-	BMS1P4	circular_RNA|multiple_exon	234	0	0	3
chr10:75481262:-|chr10:75472962:-	BMS1P4	circular_RNA|multiple_exon	270	19	4	3
chr10:75481262:-|chr10:75478918:-	BMS1P4	circular_RNA|multiple_exon	281	0	10	6
chr10:75488345:-|chr10:75485719:-	BMS1P4	circular_RNA|multiple_exon	287	3	0	0
chr10:75523614:+|chr10:75530505:+	NA	unannotated|NA	0	0	6	0
chr10:75527595:+|chr10:75528664:+	SEC24C	circular_RNA|multiple_exon	266	0	5	0
chr10:75528568:+|chr10:75530858:+	NA	unannotated|NA	0	0	8	0
chr10:75529711:+|chr10:75530858:+	NA	unannotated|NA	0	0	0	6
chr10:75542221:-|chr10:75541535:-	NA	unannotated|NA	0	0	0	3
chr10:75583842:-|chr10:75579290:-	CAMK2G	circular_RNA|multiple_exon	157	20	12	0
chr10:75609091:-|chr10:75597226:-	CAMK2G	circular_RNA|multiple_exon	115	0	10	0
chr10:75613004:-|chr10:75576781:-	CAMK2G	circular_RNA|multiple_exon	148	0	13	0
chr10:75613004:-|chr10:75606983:-	CAMK2G	circular_RNA|multiple_exon	176	0	8	0
chr10:75620647:-|chr10:75596660:-	NA	unannotated|NA	0	0	8	0
chr10:75620647:-|chr10:75601927:-	CAMK2G	circular_RNA|multiple_exon	101	0	1	0
chr10:75632817:-|chr10:75597226:-	CAMK2G	circular_RNA|multiple_exon	113	0	6	0
chr10:75632841:-|chr10:75597226:-	CAMK2G	circular_RNA|multiple_exon	137	14	41	9
chr10:75632841:-|chr10:75599297:-	CAMK2G	circular_RNA|multiple_exon	156	0	11	0
chr10:75632841:-|chr10:75601927:-	CAMK2G	circular_RNA|multiple_exon	136	0	6	4
chr10:75757887:+|chr10:75832610:+	NA	unannotated|NA	0	5	0	0
chr10:75789597:+|chr10:75855613:+	NA	unannotated|NA	0	0	0	8
chr10:75802841:+|chr10:75834661:+	VCL	circular_RNA|multiple_exon	230	1	13	0
chr10:75802841:+|chr10:75849956:+	VCL	circular_RNA|multiple_exon	245	0	6	0
chr10:75830428:+|chr10:75832610:+	VCL	circular_RNA|multiple_exon	272	0	25	1
chr10:75830428:+|chr10:75834661:+	VCL	circular_RNA|multiple_exon	310	8	33	46
chr10:75830428:+|chr10:75843271:+	VCL	circular_RNA|multiple_exon	297	18	6	0
chr10:75830428:+|chr10:75849956:+	VCL	circular_RNA|multiple_exon	325	4	0	26
chr10:75830428:+|chr10:75854219:+	VCL	circular_RNA|multiple_exon	340	7	20	2
chr10:75830428:+|chr10:75855613:+	VCL	circular_RNA|multiple_exon	349	0	0	7
chr10:75830428:+|chr10:75874657:+	VCL	circular_RNA|multiple_exon	254	0	7	0
chr10:75830733:+|chr10:75849956:+	VCL	circular_RNA|multiple_exon	283	0	0	11
chr10:75837460:+|chr10:75854219:+	NA	unannotated|NA	0	0	7	0
chr10:75842183:+|chr10:75857090:+	NA	unannotated|NA	0	0	5	21
chr10:75842212:+|chr10:75857090:+	VCL	circular_RNA|multiple_exon	218	0	13	0
chr10:75843124:+|chr10:75849107:+	VCL	circular_RNA|multiple_exon	300	11	0	0
chr10:75848954:+|chr10:75849956:+	VCL	circular_RNA|multiple_exon	328	5	14	0
chr10:75848954:+|chr10:75854219:+	VCL	circular_RNA|multiple_exon	343	0	32	5
chr10:75848954:+|chr10:75855613:+	VCL	circular_RNA|multiple_exon	352	7	0	17
chr10:75854029:+|chr10:75855613:+	VCL	circular_RNA|multiple_exon	389	13	0	6
chr10:75854029:+|chr10:75865111:+	VCL	circular_RNA|multiple_exon	492	0	4	8
chr10:75855518:+|chr10:75860787:+	NA	unannotated|NA	0	0	0	6
chr10:75856962:+|chr10:75860855:+	VCL	circular_RNA|multiple_exon	277	12	0	0
chr10:75856962:+|chr10:75865111:+	VCL	circular_RNA|multiple_exon	430	0	12	20
chr10:75861648:+|chr13:87869208:+	NA	unannotated|NA	0	1	0	0
chr10:75898689:-|chr10:75883496:-	NA	unannotated|NA	0	0	14	0
chr10:76002496:+|chr10:76158337:+	NA	unannotated|NA	0	0	18	8
chr10:76027323:+|chr10:76158337:+	NA	unannotated|NA	0	0	0	3
chr10:76027323:+|chr10:76430027:+	NA	unannotated|NA	0	0	7	0
chr10:76074425:+|chr10:76140749:+	NA	unannotated|NA	0	0	0	11
chr10:76074425:+|chr10:76158337:+	ADK	circular_RNA|multiple_exon	186	64	82	53
chr10:76074425:+|chr10:76285184:+	ADK	circular_RNA|multiple_exon	248	0	0	9
chr10:76074425:+|chr10:76349075:+	ADK	circular_RNA|multiple_exon	113	0	0	2
chr10:76100379:+|chr10:76158337:+	NA	unannotated|NA	0	0	7	0
chr10:76140687:+|chr10:76158337:+	NA	unannotated|NA	0	0	14	0
chr10:76153899:+|chr10:76158337:+	ADK	circular_RNA|multiple_exon	280	55	56	34
chr10:76153899:+|chr10:76430027:+	ADK	circular_RNA|multiple_exon	258	0	0	6
chr10:76285014:+|chr10:76360251:+	ADK	circular_RNA|multiple_exon	284	5	0	4
chr10:76315126:+|chr10:76318136:+	NA	unannotated|NA	0	0	0	4
chr10:76315126:+|chr10:76360251:+	NA	unannotated|NA	0	0	0	13
chr10:76331031:+|chr10:76360251:+	NA	unannotated|NA	0	0	0	13
chr10:76349040:+|chr10:76360251:+	ADK	circular_RNA|multiple_exon	149	0	0	6
chr10:76429941:+|chr10:76928416:+	ADK:SAMD8	trans_splicing|multiple_exon	203	0	20	0
chr10:76598441:+|chr10:76603236:+	KAT6B	circular_RNA|multiple_exon	947	17	57	36
chr10:76598441:+|chr10:76719836:+	KAT6B	circular_RNA|multiple_exon	177	8	0	0
chr10:76602358:+|chr10:76603236:+	KAT6B	circular_RNA|single_exon	878	33	5	0
chr10:76735157:+|chr10:76748870:+	KAT6B	circular_RNA|multiple_exon	475	11	6	0
chr10:76910272:+|chr10:76928416:+	SAMD8	circular_RNA|multiple_exon	709	27	9	6
chr10:76910272:+|chr10:76928451:+	NA	unannotated|NA	0	10	0	0
chr10:76910272:+|chr10:76935974:+	SAMD8	circular_RNA|multiple_exon	742	0	10	0
chr10:76970892:+|chr10:76982160:+	VDAC2	circular_RNA|multiple_exon	205	15	13	4
chr10:76970892:+|chr10:76989459:+	VDAC2	circular_RNA|multiple_exon	112	0	0	13
chr10:76973779:+|chr10:76980728:+	VDAC2	circular_RNA|multiple_exon	276	12	0	0
chr10:76978821:+|chr10:76980728:+	VDAC2	circular_RNA|multiple_exon	379	7	6	1
chr10:76978821:+|chr10:76982160:+	VDAC2	circular_RNA|multiple_exon	302	9	0	0
chr10:76978821:+|chr10:76990876:+	NA	unannotated|NA	0	0	0	1
chr10:77306789:+|chr10:77307420:+	NA	unannotated|NA	0	8	0	6
chr10:77795766:+|chr10:77818541:+	LRMDA	circular_RNA|multiple_exon	243	50	20	5
chr10:77795766:+|chr10:78135450:+	NA	unannotated|NA	0	0	0	7
chr10:7822270:-|chr10:7811179:-	KIN	circular_RNA|multiple_exon	172	0	21	0
chr10:7822270:-|chr10:7820801:-	KIN	circular_RNA|multiple_exon	224	14	0	7
chr10:7838084:+|chr10:7844817:+	ATP5F1C	circular_RNA|multiple_exon	130	4	0	0
chr10:7838084:+|chr10:7848973:+	ATP5F1C	circular_RNA|multiple_exon	70	10	0	0
chr10:7839010:+|chr10:7841157:+	ATP5F1C	circular_RNA|multiple_exon	335	18	0	0
[truncated: 52,966 more rows]
