# Supplementary material for: ADARs act as potent regulators of circular transcriptome in cancer
Source: Nat Commun. 2022 Mar 21;13:1508. doi: 10.1038/s41467-022-29138-2 (PMC8938519; doi:10.1038/s41467-022-29138-2)
Supplement: Supplementary file 9 — Supplementary Software 1 [file 41467_2022_29138_MOESM9_ESM.zip › circRNA_paper/example/dependent_circRNA.txt]

location	gene	specificity
chr8:17400827:+|chr8:17401224:+	SLC7A2	down
chr16:74695349:-|chr16:74678260:-	RFWD3	down
chr5:10618445:+|chr5:10638280:+	ANKRD33B	down
chr12:122839859:-|chr12:122837273:-	CLIP1	down
chr8:144770832:+|chr8:144772293:+	ZNF707	down
chr8:54742093:-|chr8:54708207:-	ATP6V1H	down
chr13:20638591:+|chr13:20657172:+	ZMYM2	down
chr14:80158516:+|chr14:80164280:+	NRXN3	down
chr21:33747792:-|chr21:33740712:-	URB1	down
chr18:12360050:-|chr18:12351084:-	AFG3L2	down
chr7:156956504:+|chr7:157000629:+	UBE3C	down
chr15:75722749:-|chr15:75714988:-	SIN3A	down
chr1:179081533:-|chr1:179079417:-	ABL2	down
chrX:23724856:-|chrX:23722811:-	ACOT9	down
chr3:136664425:+|chr3:136665137:+	NCK1	down
chr15:28492043:-|chr15:28491027:-	HERC2	down
chr11:93416725:+|chr11:93421031:+	CEP295	down
chr16:71748704:-|chr16:71736501:-	PHLPP2	down
chr4:83803093:-|chr4:83795764:-	SEC31A	down
chr1:53326403:+|chr1:53333449:+	ZYG11A	down
chr1:63091072:-|chr1:63084377:-	DOCK7	down
chr7:91761186:-|chr7:91746358:-	CYP51A1	down
chr19:33113525:-|chr19:33108495:-	ANKRD27	down
chr14:31856581:-|chr14:31841016:-	HEATR5A	down
chr13:98865474:+|chr13:98996120:+	FARP1	down
chr17:45673719:+|chr17:45682918:+	NPEPPS	down
chr11:128360471:-|chr11:128354718:-	ETS1	down
chr19:334542:-|chr19:325635:-	MIER2	down
chr4:166935588:+|chr4:166946583:+	TLL1	down
chr5:102433485:-|chr5:102432245:-	GIN1	down
chr10:96234425:+|chr10:96271411:+	TBC1D12	down
chr7:29994976:-|chr7:29976172:-	SCRN1	down
chr16:67660458:+|chr16:67663436:+	CTCF	down
chr1:212216335:+|chr1:212220759:+	DTL	down
chr1:10380101:+|chr1:10384953:+	KIF1B	down
chr12:56676775:-|chr12:56668561:-	CS	down
chr19:41239065:+|chr19:41243674:+	ITPKC	down
chr14:81670448:-|chr14:81651875:-	GTF2A1	down
chr1:228401142:+|chr1:228403530:+	OBSCN	down
chr11:108061227:-|chr11:108057209:-	NPAT	down
chr17:30498062:+|chr17:30503232:+	RHOT1	down
chr8:6582391:+|chr8:6612695:+	AGPAT5	down
chr9:33956144:-|chr9:33953283:-	UBAP2	down
chr19:13879173:+|chr19:13879862:+	MRI1	down
chr6:144086398:+|chr6:144098520:+	PHACTR2	down
chr19:8530208:+|chr19:8539128:+	HNRNPM	down
chr7:105192017:+|chr7:105195674:+	RINT1	down
chr21:40601362:-|chr21:40596334:-	BRWD1	down
chr20:62500649:+|chr20:62505169:+	TPD52L2	down
chr4:166946468:+|chr4:166964571:+	TLL1	down
chr5:138117612:+|chr5:138223331:+	CTNNA1	down
chr5:179044912:-|chr5:179042547:-	HNRNPH1	down
chr5:223597:+|chr5:228448:+	SDHA	down
chr12:56676775:-|chr12:56669780:-	CS	down
chr10:94653106:+|chr10:94679807:+	EXOC6	down
chr6:33623543:+|chr6:33627326:+	ITPR3	down
chr11:3803375:-|chr11:3797112:-	NUP98	down
chr7:2317940:-|chr7:2309194:-	SNX8	down
chr17:57094785:-|chr17:57089689:-	TRIM37	down
chr20:47570093:+|chr20:47585814:+	ARFGEF2	down
chr1:169446995:-|chr1:169446393:-	SLC19A2	down
chr21:38792601:+|chr21:38868560:+	DYRK1A	down
chr11:93429486:+|chr11:93440063:+	CEP295	down
chr1:155796819:-|chr1:155790397:-	GON4L	up
chr8:94767248:+|chr8:94828743:+	TMEM67	down
chr13:27690733:-|chr13:27664020:-	USP12	down
chr14:51710574:+|chr14:51716483:+	TMX1	down
chr2:175962321:-|chr2:175945388:-	ATF2	down
chr14:23417222:-|chr14:23416380:-	HAUS4	down
chr7:43531674:+|chr7:43540921:+	HECW1	down
chr16:89962398:+|chr16:89967202:+	TCF25	down
chr9:140648623:+|chr9:140676849:+	EHMT1	down
chr10:70733301:+|chr10:70741337:+	DDX21	down
chr2:112563470:-|chr2:112560005:-	ANAPC1	down
chr8:135602598:-|chr8:135577576:-	ZFAT	down
chr11:108170441:+|chr11:108175579:+	ATM	down
chrX:76891547:-|chrX:76888695:-	ATRX	down
chr16:23654276:+|chr16:23672602:+	DCTN5	down
chr2:8917022:-|chr2:8910800:-	KIDINS220	down
chr17:34871833:-|chr17:34869272:-	MYO19	down
chr12:13061177:+|chr12:13062105:+	GPRC5A	down
chr17:60002460:-|chr17:59999086:-	INTS2	down
chr16:14738131:+|chr16:14738466:+	BFAR	down
chr11:119050402:+|chr11:119050997:+	NLRX1	down
chr11:32610140:+|chr11:32611187:+	EIF3M	down
chr12:70671912:+|chr12:70713144:+	CNOT2	down
chr16:27556844:-|chr16:27544612:-	GTF3C1	down
chr2:29356521:+|chr2:29368233:+	CLIP4	down
chr20:33834643:+|chr20:33842557:+	MMP24	down
chr8:28821328:+|chr8:28876430:+	HMBOX1	down
chr14:103296671:+|chr14:103342862:+	TRAF3	down
chr19:14156966:+|chr19:14157430:+	IL27RA	up
chr11:77336863:-|chr11:77333545:-	CLNS1A	down
chr8:141595410:-|chr8:141572552:-	AGO2	down
chr7:72277949:-|chr7:72277659:-	TYW1B	down
chr7:156758964:+|chr7:156759786:+	NOM1	down
chr9:131247644:+|chr9:131256947:+	ODF2	down
chr2:223752548:+|chr2:223773868:+	ACSL3	down
chr3:138413749:-|chr3:138407717:-	PIK3CB	down
chr2:228384664:+|chr2:228389631:+	AGFG1	down
chr2:37113969:-|chr2:37105034:-	STRN	down
chr20:50287796:-|chr20:50273477:-	ATP9A	down
chr7:131113792:+|chr7:131163436:+	MKLN1	down
chr1:145803388:-|chr1:145769408:-	GPR89A	down
chr1:16235816:+|chr1:16237796:+	SPEN	down
chr15:89656956:+|chr15:89698765:+	ABHD2	down
chr2:173433469:+|chr2:173460751:+	PDK1	down
chr11:9229179:-|chr11:9225207:-	DENND5A	down
chr2:32768308:+|chr2:32774548:+	BIRC6	up
chr3:50098389:+|chr3:50099541:+	RBM6	down
chr8:19680812:+|chr8:19688070:+	INTS10	down
chr13:61013822:+|chr13:61060082:+	TDRD3	down
chr15:41379880:-|chr15:41377567:-	INO80	down
chr1:33161645:-|chr1:33160466:-	SYNC	down
chr16:11114050:+|chr16:11118778:+	CLEC16A	down
chr20:47888287:-|chr20:47881253:-	ZNFX1	down
chr5:138994171:+|chr5:139003046:+	UBE2D2	down
chr2:24046439:-|chr2:24042617:-	ATAD2B	down
chr10:69833443:-|chr10:69773783:-	HERC4	down
chrX:153780203:+|chrX:153784591:+	IKBKG	down
chr6:47501338:+|chr6:47522502:+	CD2AP	down
chr5:93998003:+|chr5:94014660:+	SLF1	down
chr9:131730785:+|chr9:131733237:+	NUP188	down
chr15:41319934:-|chr15:41308286:-	INO80	down
chr12:133367879:-|chr12:133362925:-	GOLGA3	down
chr10:931700:-|chr10:882343:-	LARP4B	down
chr16:23637718:-|chr16:23632683:-	PALB2	down
chr15:91491026:+|chr15:91492024:+	UNC45A	down
chr12:104370696:+|chr12:104374740:+	TDG	down
chr9:34290387:-|chr9:34286615:-	KIF24	down
chr4:170511960:-|chr4:170501993:-	NEK1	down
chr5:108203468:+|chr5:108219219:+	FER	down
chr10:123683844:-|chr10:123658356:-	ATE1	down
chr15:44776422:+|chr15:44783197:+	CTDSPL2	down
chr2:58275962:+|chr2:58316858:+	VRK2	down
chr5:180668639:-|chr5:180665099:-	RACK1	down
chr12:89866052:-|chr12:89860547:-	POC1B	down
chr6:31708940:+|chr6:31715209:+	MSH5	down
chr18:33775220:+|chr18:33783152:+	MOCOS	down
chr6:159210403:-|chr6:159204552:-	EZR	down
chr3:67579610:-|chr3:67546222:-	SUCLG2	down
chr2:24046439:-|chr2:24021008:-	ATAD2B	down
chr2:215646233:-|chr2:215617171:-	BARD1	down
chr2:63831830:+|chr2:63833162:+	MDH1	down
chr11:70251371:+|chr11:70260758:+	CTTN	down
chr4:6998052:+|chr4:7006651:+	TBC1D14	down
chrX:102071920:+|chrX:102094900:+	LINC00630	down
chr11:85742653:-|chr11:85701293:-	PICALM	down
chr1:8617582:-|chr1:8601273:-	RERE	down
chr16:68300496:+|chr16:68309152:+	SLC7A6	down
chr11:77458173:-|chr11:77436590:-	RSF1	down
chr2:65572030:-|chr2:65559121:-	SPRED2	down
chr5:149900430:+|chr5:149901329:+	NDST1	down
chr10:99967858:+|chr10:99969656:+	R3HCC1L	down
chr11:108098322:+|chr11:108106561:+	ATM	down
chr8:62479877:-|chr8:62430087:-	ASPH	down
chr9:19288594:+|chr9:19300329:+	DENND4C	down
chr16:22361170:-|chr16:22360600:-	CDR2	down
chr2:128754065:-|chr2:128750761:-	SAP130	down
chr9:140648623:+|chr9:140695436:+	EHMT1	down
chr4:7845077:-|chr4:7840251:-	AFAP1	down
chr10:123683844:-|chr10:123549684:-	ATE1	down
chr5:93978978:+|chr5:94006713:+	SLF1	down
chr1:201823723:+|chr1:201826322:+	IPO9	down
chr4:148785997:+|chr4:148803083:+	ARHGAP10	down
chr1:27224216:-|chr1:27223792:-	GPATCH3	down
chr10:93754292:+|chr10:93757508:+	BTAF1	down
chr1:202727638:-|chr1:202724399:-	KDM5B	down
chr7:99616854:+|chr7:99621930:+	ZKSCAN1	down
chr10:51584616:+|chr10:51585599:+	NCOA4	down
chr10:69804320:-|chr10:69750661:-	HERC4	down
chr12:31579358:-|chr12:31566370:-	DENND5B	down
chr1:117484337:+|chr1:117487714:+	PTGFRN	down
chr18:18964167:+|chr18:18983955:+	GREB1L	down
chr16:81396104:+|chr16:81399083:+	GAN	down
chr3:155621652:+|chr3:155629068:+	GMPS	down
chr5:179996110:+|chr5:179998432:+	CNOT6	down
chr1:8617582:-|chr1:8555123:-	RERE	down
chr6:37426388:+|chr6:37430784:+	CMTR1	down
chr11:78282489:-|chr11:78239888:-	NARS2	down
chr17:53016285:+|chr17:53024673:+	TOM1L1	down
chr6:82941559:-|chr6:82933157:-	IBTK	down
chr7:16720926:+|chr7:16736686:+	BZW2	down
chr10:103560157:-|chr10:103558599:-	MGEA5	down
chr20:60831113:+|chr20:60838747:+	OSBPL2	down
chr16:2313288:-|chr16:2312279:-	RNPS1	down
chr16:3740986:-|chr16:3735997:-	TRAP1	down
chr3:78988077:-|chr3:78987751:-	ROBO1	down
chr7:6509385:-|chr7:6505702:-	KDELR2	down
chr4:95539155:+|chr4:95561601:+	PDLIM5	down
chr2:211421443:+|chr2:211477017:+	CPS1	down
chr10:27425314:-|chr10:27420788:-	YME1L1	down
chr12:120580745:-|chr12:120580311:-	GCN1	down
chr20:61545758:-|chr20:61522312:-	DIDO1	down
chr22:38494489:-|chr22:38493039:-	BAIAP2L2	down
chr16:18845760:-|chr16:18830824:-	SMG1	down
chr9:36597219:+|chr9:36643080:+	MELK	down
chr17:79567453:-|chr17:79555970:-	NPLOC4	down
chr2:240274613:-|chr2:240111529:-	HDAC4	down
chr7:11091239:+|chr7:11101712:+	PHF14	down
chr15:44060687:+|chr15:44062778:+	PDIA3	down
chr3:136002679:+|chr3:136035906:+	PCCB	down
chr5:109091030:+|chr5:109110666:+	MAN2A1	down
chr5:68548245:+|chr5:68558131:+	CDK7	down
chr14:39536500:-|chr14:39524347:-	SEC23A	down
chr10:51374370:+|chr10:51387763:+	TIMM23B	down
chr12:45814854:+|chr12:45816845:+	ANO6	down
chr12:69983265:+|chr12:69985939:+	CCT2	down
chr1:145273185:+|chr1:145281704:+	AC239799.1	down
chr16:47497793:+|chr16:47581459:+	PHKB	down
chr19:47646751:+|chr19:47658470:+	SAE1	down
chr5:1443357:-|chr5:1432579:-	SLC6A3	down
chr2:97024783:+|chr2:97026448:+	NCAPH	down
chr17:38652772:-|chr17:38652239:-	TNS4	down
chr19:5641605:+|chr19:5641957:+	SAFB	down
chr5:78752841:-|chr5:78734833:-	HOMER1	down
chr9:130289601:-|chr9:130285958:-	FAM129B	down
chr2:44209573:-|chr2:44204294:-	LRPPRC	down
chr11:46456587:-|chr11:46455024:-	AMBRA1	down
chr2:32820101:+|chr2:32832710:+	BIRC6	down
chr12:113705648:+|chr12:113707650:+	TPCN1	down
chr2:48066908:-|chr2:48065998:-	FBXO11	down
chr3:142279296:-|chr3:142277466:-	ATR	down
chr14:55467710:-|chr14:55433193:-	WDHD1	down
chr11:119142445:+|chr11:119145663:+	CBL	down
chr1:70766591:-|chr1:70758071:-	ANKRD13C	down
chr9:139342613:-|chr9:139341307:-	SEC16A	down
chr11:119999203:-|chr11:119991281:-	TRIM29	down
chr16:53878067:+|chr16:53913899:+	FTO	down
chr22:32874968:+|chr22:32875262:+	FBXO7	down
chr17:35583373:-|chr17:35578645:-	ACACA	down
chr2:206994966:-|chr2:206992521:-	NDUFS1	down
chr4:160225494:+|chr4:160235920:+	RAPGEF2	down
chr3:156411809:+|chr3:156413814:+	TIPARP	down
chr4:154191487:+|chr4:154197282:+	TRIM2	down
chr9:111835718:-|chr9:111795587:-	TMEM245	down
chr2:44145537:-|chr2:44139571:-	LRPPRC	down
chr20:47691322:+|chr20:47706283:+	CSE1L	down
chr4:129012156:+|chr4:129012667:+	LARP1B	down
chr4:166215511:+|chr4:166220808:+	KLHL2	down
chr16:11830089:-|chr16:11791981:-	TXNDC11	down
chr3:186522513:-|chr3:186509514:-	RFC4	down
chr1:176055026:-|chr1:176012322:-	RFWD2	down
chr16:66763002:-|chr16:66759731:-	DYNC1LI2	down
chr11:68286969:+|chr11:68326147:+	PPP6R3	down
chr2:26029206:-|chr2:25990452:-	ASXL2	down
chr1:51210447:-|chr1:51171458:-	FAF1	down
chr7:127447538:+|chr7:127631109:+	SND1	down
chr13:113223573:-|chr13:113201934:-	TUBGCP3	down
chr2:100081447:-|chr2:100058779:-	REV1	down
chr17:57728564:+|chr17:57739004:+	CLTC	down
chr18:9117836:+|chr18:9124981:+	NDUFV2	down
chr2:157406120:+|chr2:157414094:+	GPD2	down
chr20:32686439:-|chr20:32681481:-	EIF2S2	down
chr7:2108973:-|chr7:1937836:-	MAD1L1	down
chrX:48974164:-|chrX:48972080:-	GPKOW	down
chr1:179306972:+|chr1:179310445:+	SOAT1	down
chr17:729318:-|chr17:722679:-	NXN	down
chr8:141829119:-|chr8:141810558:-	PTK2	down
chr10:16526336:+|chr10:16528616:+	PTER	down
chr10:5842668:-|chr10:5810176:-	GDI2	down
chr22:41277774:+|chr22:41278181:+	XPNPEP3	down
chr12:50854918:+|chr12:50867950:+	LARP4	down
chr11:9430033:+|chr11:9438695:+	IPO7	down
chr3:122842913:+|chr3:122849463:+	PDIA5	down
chr5:176562088:+|chr5:176619020:+	NSD1	down
chr7:66415939:+|chr7:66418356:+	TMEM248	down
chr10:31644073:+|chr10:31676727:+	ZEB1	down
chr1:47737913:-|chr1:47735307:-	STIL	down
chr16:89484776:-|chr16:89371614:-	ANKRD11	down
chr7:116339125:+|chr7:116340338:+	MET	down
chr11:12901255:+|chr11:12923660:+	TEAD1	down
chr2:69577315:-|chr2:69569284:-	GFPT1	down
chr16:74671868:-|chr16:74660241:-	RFWD3	down
chr14:64908772:+|chr14:64915035:+	MTHFD1	down
chr7:131060183:+|chr7:131099469:+	MKLN1	down
chr19:5016268:+|chr19:5041262:+	KDM4B	down
chr9:20923659:+|chr9:20933102:+	FOCAD	down
chr9:74810416:+|chr9:74828907:+	GDA	down
chr10:70229920:-|chr10:70209785:-	DNA2	down
chr6:82922510:-|chr6:82920531:-	IBTK	down
chr1:176118210:-|chr1:176085760:-	RFWD2	down
chr1:15860732:+|chr1:15863309:+	DNAJC16	down
chr19:36584933:+|chr19:36590519:+	WDR62	down
chr2:169547544:+|chr2:169574488:+	CERS6	down
chr10:71025341:+|chr10:71025574:+	HKDC1	down
chr3:195792471:-|chr3:195785155:-	TFRC	down
chr5:37247847:-|chr5:37245581:-	C5orf42	down
chr15:75221573:-|chr15:75215989:-	COX5A	down
chr3:136141886:-|chr3:136117591:-	STAG1	down
chr16:2314761:-|chr16:2312279:-	RNPS1	down
chr3:33673866:-|chr3:33661095:-	CLASP2	down
chr18:77488907:+|chr18:77496521:+	CTDP1	down
chr11:1317024:-|chr11:1309854:-	TOLLIP	down
chr1:200561368:-|chr1:200550329:-	KIF14	down
chr19:14551955:+|chr19:14552255:+	PKN1	down
chr3:149589816:+|chr3:149639014:+	RNF13	down
chr7:131096065:+|chr7:131130662:+	MKLN1	down
chr1:53320137:+|chr1:53326543:+	ZYG11A	down
chr2:15470889:-|chr2:15467874:-	NBAS	up
chr18:10857209:-|chr18:10855351:-	PIEZO2	up
chr14:89041037:+|chr14:89044484:+	ZC3H14	down
chr17:57814814:+|chr17:57895134:+	VMP1	down
chr18:7926566:+|chr18:7955412:+	PTPRM	down
chr13:20356931:-|chr13:20304379:-	PSPC1	down
chr8:141727808:-|chr8:141696731:-	PTK2	down
chr22:17630635:-|chr22:17623988:-	HDHD5	down
chr20:47364417:-|chr20:47342827:-	PREX1	down
chr15:93540187:+|chr15:93541851:+	CHD2	up
chr4:106616825:-|chr4:106613133:-	INTS12	down
chr2:228356263:+|chr2:228389631:+	AGFG1	up
chr4:110412483:+|chr4:110416012:+	SEC24B	down
chr18:12371690:-|chr18:12358669:-	AFG3L2	down
chr9:114864565:-|chr9:114840818:-	SUSD1	down
chr5:34182972:-|chr5:34175550:-	AC138409.2	down
chr6:154771392:-|chr6:154749262:-	CNKSR3	down
chrX:46844285:+|chrX:46857679:+	JADE3	down
chr9:20414423:-|chr9:20413719:-	MLLT3	up
chr1:78050340:-|chr1:78041753:-	ZZZ3	up
chr1:236969444:+|chr1:236979843:+	MTR	down
chr1:2327223:+|chr1:2332374:+	RER1	down
chr11:59426942:-|chr11:59426339:-	PATL1	down
chr14:73544077:+|chr14:73554869:+	RBM25	up
chr1:32495899:+|chr1:32510991:+	KHDRBS1	down
chr15:91030186:+|chr15:91035943:+	IQGAP1	down
chr1:36212593:-|chr1:36208742:-	CLSPN	down
chr3:47484581:-|chr3:47476498:-	SCAP	down
chr10:15889942:-|chr10:15838099:-	MINDY3	down
chr11:66589114:+|chr11:66595835:+	C11orf80	down
chr17:35518964:-|chr17:35506788:-	ACACA	down
chr3:38240213:+|chr3:38278452:+	OXSR1	up
chr1:180464660:-|chr1:180366651:-	ACBD6	up
chr1:179304641:+|chr1:179310445:+	SOAT1	down
chr19:7267907:-|chr19:7267356:-	INSR	down
chr20:5939174:+|chr20:5958663:+	MCM8	down
chr3:141622462:+|chr3:141640905:+	ATP1B3	down
chr12:90049884:-|chr12:90049456:-	ATP2B1	down
chr2:183888644:-|chr2:183866681:-	NCKAP1	down
chr5:43655942:+|chr5:43677908:+	NNT	down
chr17:81006661:-|chr17:80901698:-	B3GNTL1	down
chr2:230744844:-|chr2:230701564:-	TRIP12	down
chr22:29121355:-|chr22:29095826:-	CHEK2	up
chr2:21001225:-|chr2:20974570:-	LDAH	down
chr10:98336586:-|chr10:98303833:-	TM9SF3	down
chr7:2317940:-|chr7:2311485:-	SNX8	down
chr7:27689252:-|chr7:27570811:-	HIBADH	up
chr12:51173923:+|chr12:51203372:+	ATF1	down
chr6:38565897:-|chr6:38545376:-	BTBD9	down
chr8:6312664:+|chr8:6357450:+	MCPH1	down
chr1:236972004:+|chr1:236979843:+	MTR	down
chr11:70269046:+|chr11:70277386:+	CTTN	down
chr6:158994452:+|chr6:159052421:+	TMEM181	down
chr7:6178723:+|chr7:6185287:+	USP42	down
chr7:44012922:-|chr7:44005466:-	POLR2J4	up
chr4:76711303:+|chr4:76711950:+	USO1	up
chr15:43132631:-|chr15:43086842:-	TTBK2	down
chr2:168997268:-|chr2:168986051:-	STK39	down
chr22:32100712:-|chr22:32097642:-	PRR14L	up
chr7:1997354:-|chr7:1937836:-	MAD1L1	up
chr16:87452507:-|chr16:87448882:-	ZCCHC14	down
chr17:40650942:+|chr17:40653322:+	ATP6V0A1	down
chr2:63720074:-|chr2:63711738:-	WDPCP	down
chr2:85584090:+|chr2:85604597:+	ELMOD3	down
chr3:129547351:-|chr3:129546646:-	TMCC1	down
chr5:1032267:+|chr5:1036499:+	NKD2	down
chr16:58753159:-|chr16:58749918:-	GOT2	up
chr7:872142:+|chr7:881767:+	SUN1	down
chr2:48018066:+|chr2:48023202:+	MSH6	up
chr1:179271812:+|chr1:179307031:+	SOAT1	down
chr10:89685270:+|chr10:89712016:+	PTEN	down
chr21:45153950:+|chr21:45173600:+	PDXK	down
chr12:133248908:-|chr12:133245397:-	POLE	down
chr3:47719801:-|chr3:47712148:-	SMARCC1	up
chr17:40500535:-|chr17:40497577:-	STAT3	down
chr19:12989648:-|chr19:12989196:-	DNASE2	up
chr1:161816239:+|chr1:161833102:+	ATF6	down
chr3:155551830:-|chr3:155545971:-	SLC33A1	down
chr9:80430686:-|chr9:80409379:-	GNAQ	down
chr6:24416625:+|chr6:24418806:+	MRS2	down
chr17:53108529:+|chr17:53158544:+	STXBP4	up
chr19:5131087:+|chr19:5144913:+	KDM4B	up
chr17:64728806:+|chr17:64770185:+	PRKCA	up
chr5:72374007:+|chr5:72378652:+	FCHO2	up
chr11:3774638:-|chr11:3756421:-	NUP98	up
chr15:49517402:+|chr15:49584734:+	GALK2	down
chr10:124151819:+|chr10:124166189:+	PLEKHA1	up
chr20:40162209:-|chr20:40141485:-	CHD6	down
chr1:29362338:+|chr1:29379824:+	EPB41	down
chr5:72354260:+|chr5:72373320:+	FCHO2	down
chr2:70457986:-|chr2:70451686:-	TIA1	down
chr5:353845:+|chr5:413548:+	AHRR	up
chr18:12360050:-|chr18:12356693:-	AFG3L2	down
chr20:25614685:+|chr20:25626284:+	ZNF337-AS1	down
chr2:32713655:+|chr2:32718734:+	BIRC6	down
chr7:40027198:+|chr7:40102699:+	CDK13	up
chr7:77210744:+|chr7:77221573:+	PTPN12	up
chr2:171906684:-|chr2:171902684:-	TLK1	down
chrX:72797243:+|chrX:72804408:+	CHIC1	down
chr19:16192723:+|chr19:16204563:+	TPM4	down
chr9:33328579:+|chr9:33347115:+	NFX1	up
chr6:151277131:+|chr6:151293194:+	MTHFD1L	up
chr17:38563194:-|chr17:38562636:-	TOP2A	up
chr12:123834988:-|chr12:123818600:-	SBNO1	down
chr17:80861281:+|chr17:80869665:+	TBCD	down
chr1:21437876:-|chr1:21415631:-	EIF4G3	up
chr2:26587170:+|chr2:26596497:+	SELENOI	up
chr11:9321248:-|chr11:9308002:-	TMEM41B	down
chr12:124934413:-|chr12:124904503:-	NCOR2	down
chr2:242545888:-|chr2:242541311:-	THAP4	down
chr21:47697631:-|chr21:47693302:-	MCM3AP	up
chr5:37162668:-|chr5:37153842:-	C5orf42	down
chr8:25156460:+|chr8:25161843:+	DOCK5	down
chr2:131688525:+|chr2:131704208:+	ARHGEF4	down
chr1:93101893:-|chr1:93089733:-	EVI5	down
chr8:95839491:+|chr8:95844402:+	INTS8	down
chr16:74497377:-|chr16:74493580:-	GLG1	down
chr1:32790080:+|chr1:32793278:+	HDAC1	down
chr2:175986268:-|chr2:175945388:-	ATF2	down
chr20:32207323:+|chr20:32216241:+	CBFA2T2	down
chr20:47585684:+|chr20:47592736:+	ARFGEF2	down
chr7:99216148:+|chr7:99219197:+	ZSCAN25	down
chr1:42789498:-|chr1:42693554:-	FOXJ3	up
chr8:38105231:+|chr8:38109805:+	DDHD2	down
chr9:134305477:+|chr9:134319715:+	PRRC2B	down
chr16:1420358:-|chr16:1416019:-	UNKL	up
chr1:207235298:+|chr1:207244918:+	PFKFB2	down
chr5:138699448:+|chr5:138700432:+	PAIP2	down
chr13:48571158:-|chr13:48562676:-	SUCLA2	down
chrX:130918067:-|chrX:130902577:-	FIRRE	down
chr17:29585362:+|chr17:29592357:+	NF1	up
chr3:113125888:-|chr3:113114597:-	CFAP44	down
chr17:7842831:+|chr17:7843560:+	CNTROB	down
chr8:68214701:-|chr8:68200190:-	ARFGEF1	down
chr1:78181553:-|chr1:78177432:-	USP33	down
chr2:236839409:+|chr2:236877267:+	AGAP1	up
chr2:242343243:+|chr2:242347030:+	FARP2	down
chr13:95705438:-|chr13:95686859:-	ABCC4	down
chr15:52161414:+|chr15:52181342:+	TMOD3	down
chr7:156629579:-|chr7:156549087:-	LMBR1	down
chr12:20766377:+|chr12:20774345:+	PDE3A	down
chr16:16101673:+|chr16:16130460:+	ABCC1	down
chrX:23754133:-|chrX:23748644:-	ACOT9	up
chr5:138979957:+|chr5:139003046:+	UBE2D2	up
chr1:51913807:-|chr1:51868107:-	EPS15	down
chr15:100138635:+|chr15:100173378:+	MEF2A	down
chr17:71199139:+|chr17:71199932:+	COG1	down
chr15:50931745:-|chr15:50926579:-	TRPM7	up
chr9:131810706:+|chr9:131812242:+	MIGA2	down
chr17:2091809:-|chr17:2089957:-	SMG6	down
chr12:95605043:-|chr12:95602619:-	FGD6	up
chr17:33467085:-|chr17:33466254:-	NLE1	up
chr5:41862852:-|chr5:41840553:-	OXCT1	down
chr2:111303208:-|chr2:111302646:-	RGPD6	down
chr2:27820934:+|chr2:27830906:+	ZNF512	up
chr9:139118720:-|chr9:139115609:-	QSOX2	down
chr5:134705832:-|chr5:134681658:-	H2AFY	down
chr11:46113774:-|chr11:46105717:-	PHF21A	up
chr7:24888795:-|chr7:24856229:-	OSBPL3	down
chr11:3765879:-|chr11:3752621:-	NUP98	down
chr22:36920779:-|chr22:36919256:-	EIF3D	up
chr8:109254142:-|chr8:109240496:-	EIF3E	up
chr8:99560389:-|chr8:99538970:-	STK3	down
chr17:41901373:-|chr17:41893406:-	MPP3	down
chr5:167920899:+|chr5:167945067:+	RARS	down
chr6:18160114:+|chr6:18171710:+	KDM1B	down
chr15:41319934:-|chr15:41313098:-	INO80	down
chr13:28830429:+|chr13:28835595:+	PAN3	down
chr11:68580044:-|chr11:68574935:-	CPT1A	up
chr20:56993267:+|chr20:57016139:+	VAPB	down
chr16:2314332:-|chr16:2312279:-	RNPS1	up
chr10:128768966:+|chr10:128836080:+	DOCK1	up
chr6:56765419:-|chr6:56716195:-	DST	up
chr8:19190466:+|chr8:19192368:+	SH2D4A	down
chr14:31139462:+|chr14:31144271:+	SCFD1	down
chr17:36454415:+|chr17:36462598:+	MRPL45	down
chr9:134526336:-|chr9:134518626:-	RAPGEF1	down
chr9:3346764:-|chr9:3330259:-	RFX3	up
chr4:52714371:+|chr4:52758017:+	DCUN1D4	down
chr1:167301707:+|chr1:167307495:+	POU2F1	down
chr17:58711214:+|chr17:58734202:+	PPM1D	down
chr2:175986268:-|chr2:175976296:-	ATF2	down
chr5:151173720:+|chr5:151178874:+	G3BP1	down
chr7:128645213:-|chr7:128637443:-	TNPO3	down
chr16:47531310:+|chr16:47644831:+	PHKB	down
chr5:61846194:+|chr5:61887499:+	IPO11	down
chr4:151729550:-|chr4:151656410:-	LRBA	up
chr17:65147340:-|chr17:65141859:-	HELZ	down
chr1:22021714:-|chr1:22007301:-	USP48	up
chr6:83754378:-|chr6:83728692:-	UBE3D	down
chr1:6022009:-|chr1:6007164:-	NPHP4	up
chr11:129034322:-|chr11:128963516:-	ARHGAP32	up
chr4:38055820:+|chr4:38104778:+	TBC1D1	down
chr10:69797926:-|chr10:69785303:-	HERC4	down
chr16:1675974:+|chr16:1682366:+	CRAMP1	down
chr3:47476627:-|chr3:47466975:-	SCAP	down
chrY:252666:-|chrY:249339:-	PPP2R3B	down
chr1:167921038:+|chr1:167944253:+	DCAF6	down
chr9:137293478:+|chr9:137300965:+	RXRA	down
chr9:111835718:-|chr9:111819471:-	TMEM245	down
chr11:34110942:+|chr11:34112225:+	CAPRIN1	down
chr16:30078555:+|chr16:30081350:+	ALDOA	up
chr2:44162017:-|chr2:44139571:-	LRPPRC	down
chr2:29087985:-|chr2:29073194:-	TRMT61B	up
chr10:31661947:+|chr10:31750166:+	ZEB1	down
chr13:113839874:-|chr13:113832488:-	PCID2	down
chr16:16101673:+|chr16:16150152:+	ABCC1	down
chr17:47395345:-|chr17:47388674:-	ZNF652	down
chr3:32774915:+|chr3:32778982:+	CNOT10	up
chr10:121347760:-|chr10:121338238:-	TIAL1	up
chr2:207006793:-|chr2:206992521:-	NDUFS1	down
chr1:193107215:+|chr1:193111196:+	CDC73	up
chr4:106180776:+|chr4:106194075:+	TET2	down
chr2:32323865:+|chr2:32341281:+	SPAST	down
chr2:33002949:+|chr2:33012216:+	TTC27	down
chr6:99382755:-|chr6:99323291:-	FBXL4	down
chr11:10827594:-|chr11:10824577:-	EIF4G2	down
chr7:139757834:-|chr7:139754462:-	PARP12	down
chr1:227300614:-|chr1:227300013:-	CDC42BPA	down
chr1:45553909:-|chr1:45553553:-	ZSWIM5	up
chr7:50742355:-|chr7:50737419:-	GRB10	down
chr6:150174296:-|chr6:150147400:-	LRP11	down
chr1:22048257:-|chr1:22041882:-	USP48	down
chr12:123052808:+|chr12:123061576:+	KNTC1	up
chr10:50714058:-|chr10:50701163:-	ERCC6	down
chr5:102338737:+|chr5:102345570:+	PAM	down
chr9:140611078:+|chr9:140646860:+	EHMT1	down
chr10:7290611:-|chr10:7262373:-	SFMBT2	down
chr15:41379880:-|chr15:41361768:-	INO80	down
chr12:51512555:-|chr12:51500308:-	TFCP2	up
chr3:155560408:-|chr3:155545971:-	SLC33A1	down
chr20:25612794:+|chr20:25626284:+	ZNF337-AS1	up
chr7:16720926:+|chr7:16729531:+	BZW2	down
chr10:103799882:-|chr10:103789395:-	C10orf76	up
chr10:35360267:-|chr10:35349802:-	CUL2	down
chr3:53003274:-|chr3:52977369:-	SFMBT1	up
chr19:15383944:-|chr19:15378227:-	BRD4	down
chr5:33461007:+|chr5:33463930:+	TARS	up
chr2:120634899:+|chr2:120643458:+	PTPN4	down
chr3:122808015:+|chr3:122835145:+	PDIA5	down
chr5:80021272:+|chr5:80040434:+	MSH3	up
chr2:172305191:+|chr2:172314585:+	DCAF17	up
chr17:38449708:+|chr17:38450755:+	CDC6	up
chr6:99353546:-|chr6:99323291:-	FBXL4	down
chr4:1905943:+|chr4:1920350:+	NSD2	up
chr2:15542425:-|chr2:15514732:-	NBAS	down
chr18:8076453:+|chr18:8088849:+	PTPRM	down
chr9:140646783:+|chr9:140652463:+	EHMT1	down
chr6:42559889:+|chr6:42562042:+	UBR2	down
chr11:73431944:-|chr11:73418465:-	RAB6A	down
chr1:155893478:-|chr1:155891166:-	KIAA0907	down
chr9:137591755:+|chr9:137593179:+	COL5A1	down
chr13:31789188:+|chr13:31803431:+	B3GLCT	up
chr11:47823482:-|chr11:47819331:-	NUP160	down
chr2:62106146:-|chr2:62100137:-	CCT4	down
chr15:43317627:-|chr15:43313473:-	UBR1	down
chr4:151412187:-|chr4:151388825:-	LRBA	down
chr8:52773806:-|chr8:52758221:-	PCMTD1	up
chr7:5692141:-|chr7:5680785:-	RNF216	down
chr13:41835051:-|chr13:41826781:-	MTRF1	down
chr14:39815108:+|chr14:39818181:+	CTAGE5	down
chr12:5860136:-|chr12:5841686:-	ANO2	down
chr1:180772524:+|chr1:180794480:+	XPR1	down
chr21:40604424:-|chr21:40596334:-	BRWD1	down
chr13:33222891:+|chr13:33233417:+	PDS5B	down
chr7:66406835:+|chr7:66413681:+	TMEM248	down
chr10:70696692:+|chr10:70703013:+	DDX50	down
chr14:31817113:-|chr14:31813102:-	HEATR5A	down
chr9:4125941:-|chr9:4117768:-	GLIS3	down
chr14:59946069:-|chr14:59942587:-	L3HYPDH	down
chr11:44129233:+|chr11:44151688:+	EXT2	down
chr15:42613983:+|chr15:42622870:+	GANC	down
chr2:85846343:+|chr2:85858069:+	USP39	down
chr1:225270251:+|chr1:225332330:+	DNAH14	up
chr15:72511451:-|chr15:72499069:-	PKM	up
chr11:102233627:+|chr11:102239279:+	BIRC2	down
chr1:154207067:+|chr1:154207767:+	UBAP2L	down
chr17:79250933:-|chr17:79244718:-	SLC38A10	down
chr20:17932239:-|chr20:17928130:-	SNX5	up
chr4:146435590:+|chr4:146436165:+	SMAD1	up
chr6:71136142:+|chr6:71212494:+	FAM135A	up
chr16:69406258:-|chr16:69404386:-	TERF2	up
chr15:75819602:-|chr15:75815462:-	PTPN9	down
chr1:178252699:+|chr1:178269253:+	RASAL2	up
chr10:127505094:-|chr10:127495982:-	UROS	up
chr17:59886118:-|chr17:59870958:-	BRIP1	down
chr17:74763468:+|chr17:74772623:+	MFSD11	down
chr2:9458653:+|chr2:9475308:+	ASAP2	down
chr2:153431650:+|chr2:153437563:+	FMNL2	down
chr15:41961026:+|chr15:41991357:+	MGA	down
chr14:23424385:-|chr14:23416380:-	HAUS4	up
chr21:38559350:+|chr21:38568337:+	TTC3	down
chr16:1004666:-|chr16:984190:-	LMF1	down
chr22:18138428:+|chr22:18171908:+	BCL2L13	up
chr12:124971114:-|chr12:124968142:-	NCOR2	down
chr10:5842668:-|chr10:5827815:-	GDI2	up
chrX:24828015:+|chrX:24861794:+	POLA1	up
chr9:137982041:+|chr9:137998701:+	OLFM1	down
chr9:2096657:+|chr9:2123937:+	SMARCA2	down
chr9:3898835:-|chr9:3879427:-	GLIS3	down
chr7:156556489:-|chr7:156549087:-	LMBR1	down
chr1:15844890:-|chr1:15844605:-	CASP9	down
chr17:81042814:+|chr17:81043199:+	METRNL	up
chr17:41576230:+|chr17:41582193:+	DHX8	up
chr3:11399892:+|chr3:11406208:+	ATG7	up
chr2:136432902:+|chr2:136437894:+	R3HDM1	down
chr5:31495479:-|chr5:31483661:-	DROSHA	down
chr12:132489622:+|chr12:132491422:+	EP400	down
chr1:53407468:+|chr1:53427301:+	SCP2	up
chr4:73991029:-|chr4:73981538:-	ANKRD17	up
chr2:44153100:-|chr2:44139571:-	LRPPRC	down
chr7:92921015:+|chr7:92926555:+	VPS50	up
chr1:6046387:-|chr1:6007164:-	NPHP4	up
chr11:34978931:+|chr11:35006275:+	PDHX	down
chr2:112580177:-|chr2:112558374:-	ANAPC1	down
chr9:19096767:-|chr9:19076600:-	HAUS6	down
chr1:70771973:-|chr1:70758071:-	ANKRD13C	down
chr20:13610799:-|chr20:13561544:-	TASP1	down
chr2:15651474:-|chr2:15564439:-	NBAS	down
chr1:61743192:+|chr1:61849037:+	NFIA	down
chr8:56863018:+|chr8:56866543:+	LYN	up
chr13:60490383:-|chr13:60407241:-	DIAPH3	up
chr14:32586346:+|chr14:32621734:+	ARHGAP5	down
chr14:104618352:+|chr14:104618798:+	KIF26A	down
chr17:54926057:+|chr17:54939612:+	DGKE	up
chr5:82491589:+|chr5:82554496:+	XRCC4	down
chr3:133363207:-|chr3:133356720:-	TOPBP1	down
chr6:43535091:-|chr6:43523573:-	XPO5	down
chr3:47787483:-|chr3:47747899:-	SMARCC1	up
chr7:95822495:-|chr7:95799357:-	SLC25A13	down
chr2:44931422:+|chr2:44942492:+	CAMKMT	down
chr1:78267016:+|chr1:78272786:+	MIGA1	down
chr16:4463405:-|chr16:4455492:-	CORO7-PAM16	up
chr3:171830242:+|chr3:171969331:+	FNDC3B	down
chr13:95840796:-|chr13:95813443:-	ABCC4	down
chr6:7176888:+|chr6:7182315:+	RREB1	up
chr22:45607988:-|chr22:45593671:-	KIAA0930	up
chr16:50120126:+|chr16:50136346:+	HEATR3	up
chr9:74810420:+|chr9:74817658:+	GDA	down
chr15:63821213:+|chr15:63829355:+	USP3	down
chr1:247081679:-|chr1:247076534:-	AHCTF1	down
chr1:5940299:-|chr1:5933312:-	NPHP4	down
chr13:77786295:-|chr13:77779391:-	MYCBP2	down
chr14:45564424:+|chr14:45566208:+	PRPF39	down
chr2:219427536:-|chr2:219374702:-	USP37	down
chr15:86182605:+|chr15:86213061:+	AKAP13	down
chr16:9024254:-|chr16:9012888:-	USP7	down
chr17:27809215:+|chr17:27825539:+	TAOK1	down
chr17:28030080:-|chr17:28003838:-	SSH2	down
chr1:155649303:-|chr1:155640111:-	YY1AP1	down
chrX:16836697:+|chrX:16847893:+	TXLNG	down
chr2:32323865:+|chr2:32353548:+	SPAST	down
chr12:122181535:+|chr12:122190129:+	TMEM120B	up
chr5:112868576:+|chr5:112878200:+	YTHDC2	up
chr3:132350323:-|chr3:132322073:-	ACAD11	down
chr7:92147569:-|chr7:92146590:-	PEX1	up
chr4:1305767:+|chr4:1321491:+	MAEA	down
chr5:37148370:-|chr5:37125346:-	C5orf42	down
chr7:50823753:-|chr7:50737419:-	GRB10	down
chr16:53289512:+|chr16:53302038:+	CHD9	down
chr1:70654956:-|chr1:70639148:-	LRRC40	up
chrX:48456346:+|chrX:48462778:+	WDR13	down
chr9:133327611:+|chr9:133333976:+	ASS1	down
chr5:43675613:+|chr5:43702838:+	NNT	down
chr4:166976228:+|chr4:166999182:+	TLL1	down
chr7:48619820:+|chr7:48634409:+	ABCA13	down
chr8:22463249:+|chr8:22464838:+	CCAR2	up
chr1:234596142:-|chr1:234582549:-	TARBP1	up
chr2:242033847:-|chr2:242028603:-	MTERF4	down
chr7:131060183:+|chr7:131130662:+	MKLN1	up
chr3:43647355:-|chr3:43640024:-	ANO10	down
chr8:19459376:-|chr8:19442677:-	CSGALNACT1	down
chr4:52729603:+|chr4:52765544:+	DCUN1D4	up
chr11:129034322:-|chr11:128932175:-	ARHGAP32	down
chr3:183585848:-|chr3:183558358:-	PARL	down
chr6:89650899:-|chr6:89600214:-	RNGTT	up
chr9:79852918:+|chr9:79853302:+	VPS13A	up
chr1:230795210:+|chr1:230800333:+	COG2	up
chr2:240158360:-|chr2:240098109:-	HDAC4	down
chr17:61655831:+|chr17:61657304:+	DCAF7	up
chr10:104465246:-|chr10:104445573:-	ARL3	down
chr12:133331719:-|chr12:133319740:-	ANKLE2	up
chr22:19077003:-|chr22:19050715:-	DGCR2	down
chr16:14711507:-|chr16:14700341:-	PARN	down
chr4:42003633:+|chr4:42041070:+	SLC30A9	down
chr8:53599527:-|chr8:53596109:-	RB1CC1	down
chr5:93120205:-|chr5:93111865:-	FAM172A	down
chr21:38311294:-|chr21:38302551:-	HLCS	down
chr9:6849507:+|chr9:6893232:+	KDM4C	down
chr10:69773943:-|chr10:69751956:-	HERC4	down
chr5:137865367:-|chr5:137853250:-	ETF1	down
chr1:23376880:+|chr1:23384058:+	KDM1A	down
chr4:25849486:-|chr4:25848916:-	SEL1L3	up
chr2:106782539:-|chr2:106774514:-	UXS1	down
chr9:139982527:+|chr9:139990843:+	MAN1B1	up
chr19:11168931:+|chr19:11170863:+	SMARCA4	up
chr2:191765290:+|chr2:191796363:+	GLS	up
chr17:18250970:-|chr17:18243357:-	SHMT1	up
chr14:50760964:-|chr14:50732076:-	L2HGDH	down
chr8:99608397:-|chr8:99538970:-	STK3	down
chr13:113838801:-|chr13:113832488:-	PCID2	down
chr5:825366:-|chr5:814876:-	ZDHHC11	up
chr16:87380856:-|chr16:87376483:-	FBXO31	down
chr3:134214138:+|chr3:134226128:+	CEP63	down
chr11:24927537:+|chr11:25004839:+	LUZP2	up
chr13:33222891:+|chr13:33253066:+	PDS5B	down
chr13:95863035:-|chr13:95829961:-	ABCC4	down
chr16:87795646:-|chr16:87760371:-	KLHDC4	down
chr8:95738559:+|chr8:95752018:+	DPY19L4	down
chr1:197684204:-|chr1:197611841:-	DENND1B	down
chr16:69279505:+|chr16:69304188:+	SNTB2	down
chr10:63699942:+|chr10:63760080:+	ARID5B	up
chr17:49346198:+|chr17:49357840:+	UTP18	down
chr12:125302253:-|chr12:125298748:-	SCARB1	down
chr2:61258554:+|chr2:61259248:+	PEX13	up
chr8:56854414:+|chr8:56866543:+	LYN	down
chr17:1340449:-|chr17:1339914:-	CRK	up
chr5:77684661:+|chr5:77755185:+	SCAMP1	up
chr9:128064262:+|chr9:128067428:+	GAPVD1	up
chr8:71496028:-|chr8:71495399:-	TRAM1	up
chr1:150064031:+|chr1:150082742:+	VPS45	up
chr18:9931807:+|chr18:9950565:+	VAPA	up
chr2:144969146:-|chr2:144966170:-	GTDC1	up
chr17:15586471:-|chr17:15584179:-	TRIM16	up
chr13:111870026:+|chr13:111885640:+	ARHGEF7	up
chr17:79652635:+|chr17:79655857:+	HGS	up
chr11:103151077:+|chr11:103194718:+	DYNC2H1	up
chr10:104414410:+|chr10:104416142:+	TRIM8	up
chr10:93940776:-|chr10:93902786:-	CPEB3	up
chr15:30064369:-|chr15:30058469:-	TJP1	up
chr4:6925100:+|chr4:7002978:+	TBC1D14	up
chr2:215657169:-|chr2:215617171:-	BARD1	up
chr1:36469942:+|chr1:36479649:+	AGO3	up
chr19:45889438:-|chr19:45885785:-	PPP1R13L	up
chr3:43621964:-|chr3:43616301:-	ANO10	down
chr10:126172708:+|chr10:126186697:+	LHPP	up
chr1:59805630:+|chr1:59812070:+	FGGY	up
chr19:49642925:+|chr19:49646261:+	PPFIA3	up
chr12:69756568:+|chr12:69764755:+	YEATS4	up
chr12:133331719:-|chr12:133318005:-	ANKLE2	up
chr16:89828430:-|chr16:89816138:-	FANCA	down
chr14:76620697:+|chr14:76662315:+	GPATCH2L	up
chrX:71684581:-|chrX:71681854:-	HDAC8	up
chr7:151970952:-|chr7:151960101:-	KMT2C	up
chr10:71243447:+|chr10:71258152:+	TSPAN15	up
chr12:116549317:-|chr12:116534474:-	MED13L	up
chr11:129830977:-|chr11:129825407:-	PRDM10	up
chr1:10351140:+|chr1:10357304:+	KIF1B	up
chr2:37463239:+|chr2:37475569:+	NDUFAF7	down
chr12:89891119:-|chr12:89885713:-	POC1B	up
chr12:22646271:-|chr12:22631247:-	C2CD5	up
chr3:58118535:+|chr3:58135954:+	FLNB	up
chr11:74315737:+|chr11:74331134:+	POLD3	up
chr3:100105822:-|chr3:100100459:-	TOMM70	down
chr7:24681335:+|chr7:24690331:+	MPP6	up
chr7:129311269:+|chr7:129367205:+	NRF1	up
chr4:152056284:-|chr4:152053483:-	SH3D19	up
chr2:44202356:-|chr2:44184524:-	LRPPRC	down
chr10:70672918:+|chr10:70673960:+	DDX50	up
chr19:54646665:+|chr19:54648068:+	CNOT3	up
chr1:100459093:+|chr1:100483371:+	SLC35A3	up
chr15:41988273:+|chr15:42032401:+	MGA	up
chr16:74999720:-|chr16:74982417:-	WDR59	up
chr16:70560490:+|chr16:70573110:+	SF3B3	down
chr12:121853962:+|chr12:121855714:+	RNF34	up
chr19:45525311:+|chr19:45532250:+	RELB	up
chr15:64686145:+|chr15:64717830:+	TRIP4	up
chr9:72365866:-|chr9:72347055:-	PTAR1	up
