# Supplementary material for: ADARs act as potent regulators of circular transcriptome in cancer
Source: Nat Commun. 2022 Mar 21;13:1508. doi: 10.1038/s41467-022-29138-2 (PMC8938519; doi:10.1038/s41467-022-29138-2)
Supplement: Supplementary file 9 — Supplementary Software 1 [file 41467_2022_29138_MOESM9_ESM.zip › circRNA_paper/example/editing_candidates_annotated_merged_wide_AG.txt]

chromosome	position	reference	mutated	strand_type	editing_site	gene	gene_strand	gene_type	Func_refGene	Gene_refGene	GeneDetail_refGene	ExonicFunc_refGene	AAChange_refGene	FCHF5V7BBXX-HKRDHUMdtqEAAARAAPEI-201;BGI EC109 Scr;EC109;control;coverage	FCHF5V7BBXX-HKRDHUMdtqEAAARAAPEI-201;BGI EC109 Scr;EC109;control;mutated_reads_count	FCHF5V7BBXX-HKRDHUMdtqEAAARAAPEI-201;BGI EC109 Scr;EC109;control;mutation_frequency	FCHF5V7BBXX-HKRDHUMdtqEAABRAAPEI-202_L1;BGI EC109 shAR1 #3;EC109;treatment;coverage	FCHF5V7BBXX-HKRDHUMdtqEAABRAAPEI-202_L1;BGI EC109 shAR1 #3;EC109;treatment;mutated_reads_count	FCHF5V7BBXX-HKRDHUMdtqEAABRAAPEI-202_L1;BGI EC109 shAR1 #3;EC109;treatment;mutation_frequency	FCHF5V7BBXX-HKRDHUMdtqEAACRAAPEI-205_L1;BGI EC109 shAR1 #9;EC109;treatment;coverage	FCHF5V7BBXX-HKRDHUMdtqEAACRAAPEI-205_L1;BGI EC109 shAR1 #9;EC109;treatment;mutated_reads_count	FCHF5V7BBXX-HKRDHUMdtqEAACRAAPEI-205_L1;BGI EC109 shAR1 #9;EC109;treatment;mutation_frequency	FCHF5V7BBXX-HKRDHUMdtqEAADRAAPEI-206_L5;BGI EC109 shAR2 #939;EC109;treatment;coverage	FCHF5V7BBXX-HKRDHUMdtqEAADRAAPEI-206_L5;BGI EC109 shAR2 #939;EC109;treatment;mutated_reads_count	FCHF5V7BBXX-HKRDHUMdtqEAADRAAPEI-206_L5;BGI EC109 shAR2 #939;EC109;treatment;mutation_frequency	FCHF5V7BBXX-HKRDHUMdtqEAAERAAPEI-207_L5;BGI EC109 shAR2 #942;EC109;treatment;coverage	FCHF5V7BBXX-HKRDHUMdtqEAAERAAPEI-207_L5;BGI EC109 shAR2 #942;EC109;treatment;mutated_reads_count	FCHF5V7BBXX-HKRDHUMdtqEAAERAAPEI-207_L5;BGI EC109 shAR2 #942;EC109;treatment;mutation_frequency	FCHF5V7BBXX-HKRDHUMdtqEAAFRAAPEI-208_L2;BGI EC109 plenti6;EC109;control;coverage	FCHF5V7BBXX-HKRDHUMdtqEAAFRAAPEI-208_L2;BGI EC109 plenti6;EC109;control;mutated_reads_count	FCHF5V7BBXX-HKRDHUMdtqEAAFRAAPEI-208_L2;BGI EC109 plenti6;EC109;control;mutation_frequency	FCHF5V7BBXX-HKRDHUMdtqEAAGRAAPEI-209_L2;BGI EC109 plenti ADAR1;EC109;treatment;coverage	FCHF5V7BBXX-HKRDHUMdtqEAAGRAAPEI-209_L2;BGI EC109 plenti ADAR1;EC109;treatment;mutated_reads_count	FCHF5V7BBXX-HKRDHUMdtqEAAGRAAPEI-209_L2;BGI EC109 plenti ADAR1;EC109;treatment;mutation_frequency	FCHF5V7BBXX-HKRDHUMdtqEAAHRAAPEI-210_L2;BGI EC109 plenti ADAR2;EC109;treatment;coverage	FCHF5V7BBXX-HKRDHUMdtqEAAHRAAPEI-210_L2;BGI EC109 plenti ADAR2;EC109;treatment;mutated_reads_count	FCHF5V7BBXX-HKRDHUMdtqEAAHRAAPEI-210_L2;BGI EC109 plenti ADAR2;EC109;treatment;mutation_frequency
chr1	10000052	T	C	sense	alu	LZIC	-	protein_coding	intronic	LZIC	.	.	.	NA	NA	NA	NA	NA	NA	NA	NA	NA	NA	NA	NA	2	2	1	NA	NA	NA	2	2	1	NA	NA	NA
chr1	10000053	T	C	sense	alu	LZIC	-	protein_coding	intronic	LZIC	.	.	.	NA	NA	NA	NA	NA	NA	NA	NA	NA	NA	NA	NA	2	2	1	NA	NA	NA	NA	NA	NA	NA	NA	NA
chr1	10001381	T	C	sense	alu	LZIC	-	protein_coding	intronic	LZIC	.	.	.	NA	NA	NA	NA	NA	NA	NA	NA	NA	NA	NA	NA	NA	NA	NA	NA	NA	NA	NA	NA	NA	14	2	0.143
chr1	10001429	T	C	sense	alu	LZIC	-	protein_coding	intronic	LZIC	.	.	.	NA	NA	NA	NA	NA	NA	NA	NA	NA	22	2	0.091	NA	NA	NA	NA	NA	NA	NA	NA	NA	NA	NA	NA
chr1	10004673	A	G	sense	alu	AL357140.2,AL603962.1,KNOWN,NMNAT1	+	miRNA,misc_RNA,protein_coding,sense_intronic	intronic	NMNAT1	.	.	.	NA	NA	NA	NA	NA	NA	NA	NA	NA	3	2	0.667	NA	NA	NA	NA	NA	NA	NA	NA	NA	NA	NA	NA
chr1	10005140	A	G	sense	alu	AL357140.2,AL603962.1,KNOWN,NMNAT1	+	miRNA,misc_RNA,protein_coding,sense_intronic	intronic	NMNAT1	.	.	.	NA	NA	NA	NA	NA	NA	NA	NA	NA	6	2	0.333	NA	NA	NA	NA	NA	NA	NA	NA	NA	NA	NA	NA
chr1	10005213	A	G	sense	alu	AL357140.2,AL603962.1,KNOWN,NMNAT1	+	miRNA,misc_RNA,protein_coding,sense_intronic	intronic	NMNAT1	.	.	.	2	2	1	NA	NA	NA	2	2	1	5	2	0.4	NA	NA	NA	NA	NA	NA	NA	NA	NA	NA	NA	NA
chr1	10005217	A	G	sense	alu	AL357140.2,AL603962.1,KNOWN,NMNAT1	+	miRNA,misc_RNA,protein_coding,sense_intronic	intronic	NMNAT1	.	.	.	NA	NA	NA	NA	NA	NA	NA	NA	NA	NA	NA	NA	NA	NA	NA	NA	NA	NA	NA	NA	NA	6	2	0.333
chr1	10005225	A	G	sense	alu	AL357140.2,AL603962.1,KNOWN,NMNAT1	+	miRNA,misc_RNA,protein_coding,sense_intronic	intronic	NMNAT1	.	.	.	NA	NA	NA	NA	NA	NA	NA	NA	NA	NA	NA	NA	NA	NA	NA	NA	NA	NA	NA	NA	NA	6	2	0.333
chr1	10005262	A	G	sense	alu	AL357140.2,AL603962.1,KNOWN,NMNAT1	+	miRNA,misc_RNA,protein_coding,sense_intronic	intronic	NMNAT1	.	.	.	NA	NA	NA	NA	NA	NA	NA	NA	NA	NA	NA	NA	NA	NA	NA	NA	NA	NA	NA	NA	NA	4	2	0.5
chr1	10005581	A	G	sense	alu	AL357140.2,AL603962.1,KNOWN,NMNAT1	+	miRNA,misc_RNA,protein_coding,sense_intronic	intronic	NMNAT1	.	.	.	NA	NA	NA	NA	NA	NA	NA	NA	NA	2	2	1	NA	NA	NA	NA	NA	NA	NA	NA	NA	2	2	1
chr1	10005611	A	G	sense	alu	AL357140.2,AL603962.1,KNOWN,NMNAT1	+	miRNA,misc_RNA,protein_coding,sense_intronic	intronic	NMNAT1	.	.	.	NA	NA	NA	NA	NA	NA	NA	NA	NA	NA	NA	NA	NA	NA	NA	NA	NA	NA	NA	NA	NA	2	2	1
chr1	10005619	A	G	sense	alu	AL357140.2,AL603962.1,KNOWN,NMNAT1	+	miRNA,misc_RNA,protein_coding,sense_intronic	intronic	NMNAT1	.	.	.	NA	NA	NA	NA	NA	NA	NA	NA	NA	NA	NA	NA	NA	NA	NA	NA	NA	NA	NA	NA	NA	2	2	1
chr1	10005637	A	G	sense	alu	AL357140.2,AL603962.1,KNOWN,NMNAT1	+	miRNA,misc_RNA,protein_coding,sense_intronic	intronic	NMNAT1	.	.	.	NA	NA	NA	NA	NA	NA	NA	NA	NA	NA	NA	NA	NA	NA	NA	NA	NA	NA	NA	NA	NA	2	2	1
chr1	10006002	A	G	sense	alu	AL357140.2,AL603962.1,KNOWN,NMNAT1	+	miRNA,misc_RNA,protein_coding,sense_intronic	intronic	NMNAT1	.	.	.	NA	NA	NA	NA	NA	NA	NA	NA	NA	2	2	1	NA	NA	NA	NA	NA	NA	NA	NA	NA	NA	NA	NA
chr1	10006012	A	G	sense	alu	AL357140.2,AL603962.1,KNOWN,NMNAT1	+	miRNA,misc_RNA,protein_coding,sense_intronic	intronic	NMNAT1	.	.	.	NA	NA	NA	NA	NA	NA	NA	NA	NA	NA	NA	NA	2	2	1	NA	NA	NA	NA	NA	NA	NA	NA	NA
chr1	10006021	A	G	sense	alu	AL357140.2,AL603962.1,KNOWN,NMNAT1	+	miRNA,misc_RNA,protein_coding,sense_intronic	intronic	NMNAT1	.	.	.	NA	NA	NA	NA	NA	NA	NA	NA	NA	NA	NA	NA	2	2	1	NA	NA	NA	NA	NA	NA	NA	NA	NA
chr1	10006032	A	G	sense	alu	AL357140.2,AL603962.1,KNOWN,NMNAT1	+	miRNA,misc_RNA,protein_coding,sense_intronic	intronic	NMNAT1	.	.	.	NA	NA	NA	NA	NA	NA	NA	NA	NA	NA	NA	NA	3	2	0.667	NA	NA	NA	NA	NA	NA	NA	NA	NA
chr1	10006050	A	G	sense	alu	AL357140.2,AL603962.1,KNOWN,NMNAT1	+	miRNA,misc_RNA,protein_coding,sense_intronic	intronic	NMNAT1	.	.	.	NA	NA	NA	NA	NA	NA	NA	NA	NA	4	2	0.5	NA	NA	NA	NA	NA	NA	NA	NA	NA	NA	NA	NA
chr1	10007313	A	G	sense	alu	AL357140.2,AL603962.1,KNOWN,NMNAT1	+	miRNA,misc_RNA,protein_coding,sense_intronic	intronic	NMNAT1	.	.	.	NA	NA	NA	NA	NA	NA	NA	NA	NA	NA	NA	NA	19	3	0.158	NA	NA	NA	NA	NA	NA	NA	NA	NA
chr1	10007339	A	G	sense	alu	AL357140.2,AL603962.1,KNOWN,NMNAT1	+	miRNA,misc_RNA,protein_coding,sense_intronic	intronic	NMNAT1	.	.	.	NA	NA	NA	NA	NA	NA	NA	NA	NA	NA	NA	NA	NA	NA	NA	NA	NA	NA	NA	NA	NA	27	2	0.074
chr1	10007345	A	G	sense	alu	AL357140.2,AL603962.1,KNOWN,NMNAT1	+	miRNA,misc_RNA,protein_coding,sense_intronic	intronic	NMNAT1	.	.	.	NA	NA	NA	NA	NA	NA	NA	NA	NA	NA	NA	NA	20	3	0.15	NA	NA	NA	NA	NA	NA	NA	NA	NA
chr1	10008478	A	G	sense	alu	AL357140.2,AL603962.1,KNOWN,NMNAT1	+	miRNA,misc_RNA,protein_coding,sense_intronic	intronic	NMNAT1	.	.	.	NA	NA	NA	NA	NA	NA	NA	NA	NA	NA	NA	NA	NA	NA	NA	2	2	1	NA	NA	NA	NA	NA	NA
chr1	10008483	A	G	sense	alu	AL357140.2,AL603962.1,KNOWN,NMNAT1	+	miRNA,misc_RNA,protein_coding,sense_intronic	intronic	NMNAT1	.	.	.	NA	NA	NA	NA	NA	NA	NA	NA	NA	NA	NA	NA	NA	NA	NA	2	2	1	NA	NA	NA	NA	NA	NA
chr1	10009126	A	G	sense	alu	AL357140.2,AL603962.1,KNOWN,NMNAT1	+	miRNA,misc_RNA,protein_coding,sense_intronic	intronic	NMNAT1	.	.	.	NA	NA	NA	NA	NA	NA	NA	NA	NA	NA	NA	NA	NA	NA	NA	3	3	1	NA	NA	NA	NA	NA	NA
chr1	10009127	A	G	sense	alu	AL357140.2,AL603962.1,KNOWN,NMNAT1	+	miRNA,misc_RNA,protein_coding,sense_intronic	intronic	NMNAT1	.	.	.	NA	NA	NA	NA	NA	NA	NA	NA	NA	NA	NA	NA	NA	NA	NA	3	3	1	NA	NA	NA	NA	NA	NA
chr1	10009711	A	G	sense	alu	AL357140.2,AL603962.1,KNOWN,NMNAT1	+	miRNA,misc_RNA,protein_coding,sense_intronic	intronic	NMNAT1	.	.	.	NA	NA	NA	NA	NA	NA	NA	NA	NA	NA	NA	NA	NA	NA	NA	NA	NA	NA	NA	NA	NA	11	2	0.182
chr1	10009714	A	G	sense	alu	AL357140.2,AL603962.1,KNOWN,NMNAT1	+	miRNA,misc_RNA,protein_coding,sense_intronic	intronic	NMNAT1	.	.	.	NA	NA	NA	NA	NA	NA	NA	NA	NA	NA	NA	NA	NA	NA	NA	NA	NA	NA	8	2	0.25	NA	NA	NA
chr1	10009723	A	G	sense	alu	AL357140.2,AL603962.1,KNOWN,NMNAT1	+	miRNA,misc_RNA,protein_coding,sense_intronic	intronic	NMNAT1	.	.	.	NA	NA	NA	NA	NA	NA	NA	NA	NA	NA	NA	NA	NA	NA	NA	NA	NA	NA	NA	NA	NA	15	4	0.267
chr1	10009728	A	G	sense	alu	AL357140.2,AL603962.1,KNOWN,NMNAT1	+	miRNA,misc_RNA,protein_coding,sense_intronic	intronic	NMNAT1	.	.	.	13	4	0.308	NA	NA	NA	NA	NA	NA	NA	NA	NA	11	2	0.182	NA	NA	NA	10	2	0.2	15	10	0.667
chr1	10009734	A	G	sense	alu	AL357140.2,AL603962.1,KNOWN,NMNAT1	+	miRNA,misc_RNA,protein_coding,sense_intronic	intronic	NMNAT1	.	.	.	NA	NA	NA	NA	NA	NA	NA	NA	NA	NA	NA	NA	12	3	0.25	NA	NA	NA	NA	NA	NA	16	2	0.125
chr1	10009735	A	G	sense	alu	AL357140.2,AL603962.1,KNOWN,NMNAT1	+	miRNA,misc_RNA,protein_coding,sense_intronic	intronic	NMNAT1	.	.	.	NA	NA	NA	NA	NA	NA	NA	NA	NA	NA	NA	NA	NA	NA	NA	NA	NA	NA	NA	NA	NA	16	5	0.312
chr1	10009736	A	G	sense	alu	AL357140.2,AL603962.1,KNOWN,NMNAT1	+	miRNA,misc_RNA,protein_coding,sense_intronic	intronic	NMNAT1	.	.	.	NA	NA	NA	NA	NA	NA	NA	NA	NA	NA	NA	NA	NA	NA	NA	NA	NA	NA	NA	NA	NA	17	3	0.176
chr1	10009749	A	G	sense	alu	AL357140.2,AL603962.1,KNOWN,NMNAT1	+	miRNA,misc_RNA,protein_coding,sense_intronic	intronic	NMNAT1	.	.	.	NA	NA	NA	NA	NA	NA	NA	NA	NA	NA	NA	NA	NA	NA	NA	NA	NA	NA	NA	NA	NA	19	2	0.105
chr1	10009761	A	G	sense	alu	AL357140.2,AL603962.1,KNOWN,NMNAT1	+	miRNA,misc_RNA,protein_coding,sense_intronic	intronic	NMNAT1	.	.	.	NA	NA	NA	NA	NA	NA	NA	NA	NA	NA	NA	NA	NA	NA	NA	NA	NA	NA	NA	NA	NA	19	5	0.263
chr1	10009788	A	G	sense	alu	AL357140.2,AL603962.1,KNOWN,NMNAT1	+	miRNA,misc_RNA,protein_coding,sense_intronic	intronic	NMNAT1	.	.	.	NA	NA	NA	NA	NA	NA	NA	NA	NA	NA	NA	NA	NA	NA	NA	NA	NA	NA	NA	NA	NA	15	4	0.267
chr1	10009794	A	G	sense	alu	AL357140.2,AL603962.1,KNOWN,NMNAT1	+	miRNA,misc_RNA,protein_coding,sense_intronic	intronic	NMNAT1	.	.	.	13	2	0.154	NA	NA	NA	NA	NA	NA	NA	NA	NA	NA	NA	NA	NA	NA	NA	NA	NA	NA	NA	NA	NA
chr1	10010332	A	G	sense	alu	AL357140.2,AL603962.1,KNOWN,NMNAT1	+	miRNA,misc_RNA,protein_coding,sense_intronic	intronic	NMNAT1	.	.	.	NA	NA	NA	NA	NA	NA	2	2	1	NA	NA	NA	NA	NA	NA	NA	NA	NA	NA	NA	NA	NA	NA	NA
chr1	10010945	A	G	sense	alu	AL357140.2,AL603962.1,KNOWN,NMNAT1	+	miRNA,misc_RNA,protein_coding,sense_intronic	ncRNA_intronic	TMEM274P	.	.	.	NA	NA	NA	NA	NA	NA	NA	NA	NA	NA	NA	NA	NA	NA	NA	NA	NA	NA	2	2	1	NA	NA	NA
chr1	10010961	A	G	sense	alu	AL357140.2,AL603962.1,KNOWN,NMNAT1	+	miRNA,misc_RNA,protein_coding,sense_intronic	ncRNA_intronic	TMEM274P	.	.	.	NA	NA	NA	NA	NA	NA	NA	NA	NA	NA	NA	NA	NA	NA	NA	NA	NA	NA	2	2	1	NA	NA	NA
chr1	10011708	A	G	sense	alu	AL357140.2,AL603962.1,KNOWN,NMNAT1	+	miRNA,misc_RNA,protein_coding,sense_intronic	ncRNA_intronic	TMEM274P	.	.	.	NA	NA	NA	NA	NA	NA	NA	NA	NA	NA	NA	NA	2	2	1	NA	NA	NA	NA	NA	NA	NA	NA	NA
chr1	100127885	A	G	sense	uniq	PALMD	+	protein_coding	exonic	PALMD	.	nonsynonymous SNV	PALMD:NM_017734:exon2:c.56A>G:p.K19R	NA	NA	NA	NA	NA	NA	NA	NA	NA	NA	NA	NA	40	2	0.05	NA	NA	NA	NA	NA	NA	NA	NA	NA
chr1	100133534	A	G	sense	alu	PALMD	+	protein_coding	ncRNA_intronic	MIR548N	.	.	.	NA	NA	NA	NA	NA	NA	NA	NA	NA	NA	NA	NA	NA	NA	NA	NA	NA	NA	NA	NA	NA	7	2	0.286
chr1	100133538	A	G	sense	alu	PALMD	+	protein_coding	ncRNA_intronic	MIR548N	.	.	.	NA	NA	NA	NA	NA	NA	NA	NA	NA	NA	NA	NA	NA	NA	NA	NA	NA	NA	NA	NA	NA	7	4	0.571
chr1	100143753	A	G	sense	alu	PALMD	+	protein_coding	ncRNA_intronic	MIR548N	.	.	.	NA	NA	NA	NA	NA	NA	NA	NA	NA	NA	NA	NA	NA	NA	NA	NA	NA	NA	3	2	0.667	NA	NA	NA
chr1	100144477	A	G	sense	alu	PALMD	+	protein_coding	ncRNA_intronic	MIR548N	.	.	.	NA	NA	NA	NA	NA	NA	NA	NA	NA	NA	NA	NA	NA	NA	NA	NA	NA	NA	NA	NA	NA	4	2	0.5
chr1	10014805	A	G	sense	alu	AL357140.2,AL603962.1,KNOWN,NMNAT1	+	miRNA,misc_RNA,protein_coding,sense_intronic	ncRNA_intronic	TMEM274P	.	.	.	2	2	1	NA	NA	NA	NA	NA	NA	NA	NA	NA	NA	NA	NA	NA	NA	NA	NA	NA	NA	NA	NA	NA
chr1	100148334	A	G	sense	alu	PALMD	+	protein_coding	ncRNA_intronic	MIR548N	.	.	.	NA	NA	NA	NA	NA	NA	NA	NA	NA	NA	NA	NA	NA	NA	NA	NA	NA	NA	NA	NA	NA	4	2	0.5
chr1	100148352	A	G	sense	alu	PALMD	+	protein_coding	ncRNA_intronic	MIR548N	.	.	.	NA	NA	NA	NA	NA	NA	NA	NA	NA	NA	NA	NA	NA	NA	NA	NA	NA	NA	NA	NA	NA	4	2	0.5
chr1	100148441	A	G	sense	alu	PALMD	+	protein_coding	ncRNA_intronic	MIR548N	.	.	.	NA	NA	NA	NA	NA	NA	2	2	1	NA	NA	NA	NA	NA	NA	NA	NA	NA	NA	NA	NA	NA	NA	NA
chr1	100148468	A	G	sense	alu	PALMD	+	protein_coding	ncRNA_intronic	MIR548N	.	.	.	2	2	1	NA	NA	NA	NA	NA	NA	NA	NA	NA	NA	NA	NA	NA	NA	NA	NA	NA	NA	NA	NA	NA
chr1	100148483	A	G	sense	alu	PALMD	+	protein_coding	ncRNA_intronic	MIR548N	.	.	.	NA	NA	NA	NA	NA	NA	2	2	1	NA	NA	NA	NA	NA	NA	NA	NA	NA	NA	NA	NA	NA	NA	NA
chr1	100150140	A	G	sense	alu	PALMD	+	protein_coding	ncRNA_intronic	MIR548N	.	.	.	NA	NA	NA	NA	NA	NA	NA	NA	NA	NA	NA	NA	NA	NA	NA	NA	NA	NA	NA	NA	NA	3	2	0.667
chr1	100150178	A	G	sense	alu	PALMD	+	protein_coding	ncRNA_intronic	MIR548N	.	.	.	NA	NA	NA	NA	NA	NA	NA	NA	NA	NA	NA	NA	2	2	1	NA	NA	NA	NA	NA	NA	NA	NA	NA
chr1	100150312	A	G	sense	alu	PALMD	+	protein_coding	ncRNA_intronic	MIR548N	.	.	.	3	2	0.667	NA	NA	NA	NA	NA	NA	NA	NA	NA	NA	NA	NA	NA	NA	NA	NA	NA	NA	NA	NA	NA
chr1	100150325	A	G	sense	alu	PALMD	+	protein_coding	ncRNA_intronic	MIR548N	.	.	.	NA	NA	NA	NA	NA	NA	NA	NA	NA	3	3	1	NA	NA	NA	NA	NA	NA	NA	NA	NA	NA	NA	NA
chr1	100155281	A	G	sense	uniq	PALMD	+	protein_coding	exonic	PALMD	.	nonsynonymous SNV	PALMD:NM_017734:exon7:c.1465A>G:p.S489G	NA	NA	NA	NA	NA	NA	NA	NA	NA	NA	NA	NA	NA	NA	NA	NA	NA	NA	56	2	0.036	NA	NA	NA
chr1	10017482	A	G	sense	alu	AL357140.2,AL603962.1,KNOWN,NMNAT1	+	miRNA,misc_RNA,protein_coding,sense_intronic	ncRNA_intronic	TMEM274P	.	.	.	NA	NA	NA	NA	NA	NA	NA	NA	NA	NA	NA	NA	NA	NA	NA	2	2	1	NA	NA	NA	NA	NA	NA
chr1	100196105	T	C	sense	alu	FRRS1	-	protein_coding	intronic	FRRS1	.	.	.	2	2	1	NA	NA	NA	NA	NA	NA	NA	NA	NA	NA	NA	NA	NA	NA	NA	NA	NA	NA	NA	NA	NA
chr1	10020200	A	G	sense	alu	AL357140.2,AL603962.1,KNOWN,NMNAT1	+	miRNA,misc_RNA,protein_coding,sense_intronic	ncRNA_intronic	TMEM274P	.	.	.	NA	NA	NA	NA	NA	NA	NA	NA	NA	NA	NA	NA	NA	NA	NA	4	2	0.5	NA	NA	NA	NA	NA	NA
chr1	10020222	A	G	sense	alu	AL357140.2,AL603962.1,KNOWN,NMNAT1	+	miRNA,misc_RNA,protein_coding,sense_intronic	ncRNA_intronic	TMEM274P	.	.	.	NA	NA	NA	NA	NA	NA	NA	NA	NA	NA	NA	NA	NA	NA	NA	4	2	0.5	NA	NA	NA	NA	NA	NA
chr1	100229242	T	C	sense	alu	FRRS1	-	protein_coding	intronic	FRRS1	.	.	.	NA	NA	NA	NA	NA	NA	2	2	1	NA	NA	NA	NA	NA	NA	NA	NA	NA	NA	NA	NA	NA	NA	NA
chr1	100229262	T	C	sense	alu	FRRS1	-	protein_coding	intronic	FRRS1	.	.	.	NA	NA	NA	NA	NA	NA	2	2	1	NA	NA	NA	NA	NA	NA	NA	NA	NA	NA	NA	NA	NA	NA	NA
chr1	10026181	A	G	sense	alu	AL357140.2,AL603962.1,KNOWN,NMNAT1	+	miRNA,misc_RNA,protein_coding,sense_intronic	intronic	NMNAT1	.	.	.	2	2	1	NA	NA	NA	NA	NA	NA	NA	NA	NA	NA	NA	NA	NA	NA	NA	NA	NA	NA	NA	NA	NA
chr1	10026289	A	G	sense	alu	AL357140.2,AL603962.1,KNOWN,NMNAT1	+	miRNA,misc_RNA,protein_coding,sense_intronic	intronic	NMNAT1	.	.	.	NA	NA	NA	NA	NA	NA	2	2	1	NA	NA	NA	NA	NA	NA	NA	NA	NA	NA	NA	NA	NA	NA	NA
chr1	10027860	A	G	sense	alu	AL357140.2,AL603962.1,KNOWN,NMNAT1	+	miRNA,misc_RNA,protein_coding,sense_intronic	intronic	NMNAT1	.	.	.	NA	NA	NA	NA	NA	NA	2	2	1	NA	NA	NA	NA	NA	NA	NA	NA	NA	NA	NA	NA	NA	NA	NA
chr1	10027991	A	G	sense	alu	AL357140.2,AL603962.1,KNOWN,NMNAT1	+	miRNA,misc_RNA,protein_coding,sense_intronic	intronic	NMNAT1	.	.	.	NA	NA	NA	NA	NA	NA	NA	NA	NA	2	2	1	NA	NA	NA	NA	NA	NA	NA	NA	NA	NA	NA	NA
chr1	100318052	A	G	sense	alu	AGL	+	protein_coding	intronic	AGL	.	.	.	NA	NA	NA	NA	NA	NA	NA	NA	NA	NA	NA	NA	NA	NA	NA	NA	NA	NA	2	2	1	NA	NA	NA
chr1	100318055	A	G	sense	alu	AGL	+	protein_coding	intronic	AGL	.	.	.	NA	NA	NA	NA	NA	NA	NA	NA	NA	NA	NA	NA	NA	NA	NA	NA	NA	NA	2	2	1	NA	NA	NA
chr1	100333906	A	G	sense	alu	AGL	+	protein_coding	intronic	AGL	.	.	.	NA	NA	NA	NA	NA	NA	NA	NA	NA	NA	NA	NA	NA	NA	NA	NA	NA	NA	NA	NA	NA	2	2	1
chr1	100333913	A	G	sense	alu	AGL	+	protein_coding	intronic	AGL	.	.	.	NA	NA	NA	NA	NA	NA	NA	NA	NA	NA	NA	NA	NA	NA	NA	NA	NA	NA	NA	NA	NA	2	2	1
chr1	100343352	A	G	sense	uniq	AGL	+	protein_coding	exonic	AGL	.	nonsynonymous SNV	AGL:NM_000028:exon12:c.1579A>G:p.N527D,AGL:NM_000642:exon12:c.1579A>G:p.N527D,AGL:NM_000643:exon12:c.1579A>G:p.N527D,AGL:NM_000644:exon12:c.1579A>G:p.N527D,AGL:NM_000646:exon12:c.1531A>G:p.N511D	NA	NA	NA	84	2	0.024	NA	NA	NA	NA	NA	NA	NA	NA	NA	NA	NA	NA	NA	NA	NA	NA	NA	NA
chr1	100346216	A	G	sense	uniq	AGL	+	protein_coding	exonic	AGL	.	synonymous SNV	AGL:NM_000028:exon14:c.1764A>G:p.E588E,AGL:NM_000642:exon14:c.1764A>G:p.E588E,AGL:NM_000643:exon14:c.1764A>G:p.E588E,AGL:NM_000644:exon14:c.1764A>G:p.E588E,AGL:NM_000646:exon14:c.1716A>G:p.E572E	NA	NA	NA	NA	NA	NA	NA	NA	NA	69	2	0.029	NA	NA	NA	NA	NA	NA	NA	NA	NA	NA	NA	NA
chr1	100346978	A	G	sense	uniq	AGL	+	protein_coding	exonic	AGL	.	nonsynonymous SNV	AGL:NM_000028:exon16:c.2132A>G:p.E711G,AGL:NM_000642:exon16:c.2132A>G:p.E711G,AGL:NM_000643:exon16:c.2132A>G:p.E711G,AGL:NM_000644:exon16:c.2132A>G:p.E711G,AGL:NM_000646:exon16:c.2084A>G:p.E695G	NA	NA	NA	89	2	0.022	NA	NA	NA	NA	NA	NA	NA	NA	NA	NA	NA	NA	NA	NA	NA	NA	NA	NA
chr1	100353564	A	G	sense	uniq	AGL	+	protein_coding	exonic	AGL	.	synonymous SNV	AGL:NM_000028:exon21:c.2712A>G:p.L904L,AGL:NM_000642:exon21:c.2712A>G:p.L904L,AGL:NM_000643:exon21:c.2712A>G:p.L904L,AGL:NM_000644:exon21:c.2712A>G:p.L904L,AGL:NM_000646:exon21:c.2664A>G:p.L888L	NA	NA	NA	NA	NA	NA	NA	NA	NA	54	2	0.037	NA	NA	NA	NA	NA	NA	NA	NA	NA	NA	NA	NA
chr1	10035384	A	G	sense	alu	AL357140.2,AL603962.1,KNOWN,NMNAT1	+	miRNA,misc_RNA,protein_coding,sense_intronic	intronic	NMNAT1	.	.	.	NA	NA	NA	NA	NA	NA	NA	NA	NA	NA	NA	NA	NA	NA	NA	NA	NA	NA	2	2	1	NA	NA	NA
chr1	100380952	A	G	sense	uniq	AGL	+	protein_coding	exonic	AGL	.	nonsynonymous SNV	AGL:NM_000028:exon31:c.4169A>G:p.E1390G,AGL:NM_000642:exon31:c.4169A>G:p.E1390G,AGL:NM_000643:exon31:c.4169A>G:p.E1390G,AGL:NM_000644:exon31:c.4169A>G:p.E1390G,AGL:NM_000646:exon31:c.4121A>G:p.E1374G	NA	NA	NA	NA	NA	NA	NA	NA	NA	NA	NA	NA	54	2	0.037	NA	NA	NA	NA	NA	NA	NA	NA	NA
chr1	100381027	A	G	sense	uniq	AGL	+	protein_coding	exonic	AGL	.	nonsynonymous SNV	AGL:NM_000028:exon31:c.4244A>G:p.K1415R,AGL:NM_000642:exon31:c.4244A>G:p.K1415R,AGL:NM_000643:exon31:c.4244A>G:p.K1415R,AGL:NM_000644:exon31:c.4244A>G:p.K1415R,AGL:NM_000646:exon31:c.4196A>G:p.K1399R	NA	NA	NA	NA	NA	NA	NA	NA	NA	NA	NA	NA	NA	NA	NA	NA	NA	NA	NA	NA	NA	35	2	0.057
chr1	100386040	A	G	sense	nonalu	AGL	+	protein_coding	intronic	AGL	.	.	.	NA	NA	NA	NA	NA	NA	NA	NA	NA	NA	NA	NA	NA	NA	NA	NA	NA	NA	7	2	0.286	NA	NA	NA
chr1	10041329	A	G	sense	alu	AL357140.2,AL603962.1,KNOWN,NMNAT1	+	miRNA,misc_RNA,protein_coding,sense_intronic	exonic	NMNAT1	.	nonsynonymous SNV	NMNAT1:NM_001297779:exon5:c.455A>G:p.Y152C	NA	NA	NA	NA	NA	NA	NA	NA	NA	NA	NA	NA	6	2	0.333	NA	NA	NA	NA	NA	NA	11	4	0.364
chr1	10041373	A	G	sense	alu	AL357140.2,AL603962.1,KNOWN,NMNAT1	+	miRNA,misc_RNA,protein_coding,sense_intronic	UTR3	NMNAT1	NM_001297779:c.*16A>G	.	.	11	2	0.182	NA	NA	NA	NA	NA	NA	NA	NA	NA	NA	NA	NA	NA	NA	NA	NA	NA	NA	NA	NA	NA
chr1	10041422	A	G	sense	alu	AL357140.2,AL603962.1,KNOWN,NMNAT1	+	miRNA,misc_RNA,protein_coding,sense_intronic	UTR3	NMNAT1	NM_001297779:c.*65A>G	.	.	NA	NA	NA	NA	NA	NA	NA	NA	NA	NA	NA	NA	19	2	0.105	NA	NA	NA	NA	NA	NA	NA	NA	NA
chr1	10041432	A	G	sense	alu	AL357140.2,AL603962.1,KNOWN,NMNAT1	+	miRNA,misc_RNA,protein_coding,sense_intronic	UTR3	NMNAT1	NM_001297779:c.*75A>G	.	.	NA	NA	NA	NA	NA	NA	NA	NA	NA	NA	NA	NA	NA	NA	NA	7	2	0.286	NA	NA	NA	NA	NA	NA
chr1	10041459	A	G	sense	alu	AL357140.2,AL603962.1,KNOWN,NMNAT1	+	miRNA,misc_RNA,protein_coding,sense_intronic	UTR3	NMNAT1	NM_001297779:c.*102A>G	.	.	NA	NA	NA	NA	NA	NA	NA	NA	NA	NA	NA	NA	NA	NA	NA	6	3	0.5	6	2	0.333	NA	NA	NA
chr1	10041500	A	G	sense	alu	AL357140.2,AL603962.1,KNOWN,NMNAT1	+	miRNA,misc_RNA,protein_coding,sense_intronic	UTR3	NMNAT1	NM_001297779:c.*143A>G	.	.	NA	NA	NA	NA	NA	NA	NA	NA	NA	NA	NA	NA	NA	NA	NA	NA	NA	NA	NA	NA	NA	11	3	0.273
chr1	10041667	A	G	sense	alu	AL357140.2,AL603962.1,KNOWN,NMNAT1	+	miRNA,misc_RNA,protein_coding,sense_intronic	UTR3	NMNAT1	NM_001297779:c.*310A>G	.	.	NA	NA	NA	NA	NA	NA	NA	NA	NA	NA	NA	NA	NA	NA	NA	NA	NA	NA	NA	NA	NA	11	2	0.182
chr1	10041691	A	G	sense	alu	AL357140.2,AL603962.1,KNOWN,NMNAT1	+	miRNA,misc_RNA,protein_coding,sense_intronic	UTR3	NMNAT1	NM_001297779:c.*334A>G	.	.	NA	NA	NA	NA	NA	NA	NA	NA	NA	NA	NA	NA	NA	NA	NA	9	2	0.222	10	2	0.2	NA	NA	NA
chr1	10041697	A	G	sense	alu	AL357140.2,AL603962.1,KNOWN,NMNAT1	+	miRNA,misc_RNA,protein_coding,sense_intronic	UTR3	NMNAT1	NM_001297779:c.*340A>G	.	.	NA	NA	NA	NA	NA	NA	NA	NA	NA	NA	NA	NA	NA	NA	NA	8	2	0.25	NA	NA	NA	9	3	0.333
chr1	10042777	A	G	sense	uniq	AL357140.2,AL603962.1,KNOWN,NMNAT1	+	miRNA,misc_RNA,protein_coding,sense_intronic	UTR3	NMNAT1	NM_001297778:c.*18A>G;NM_022787:c.*18A>G	.	.	NA	NA	NA	NA	NA	NA	NA	NA	NA	NA	NA	NA	NA	NA	NA	NA	NA	NA	NA	NA	NA	40	2	0.05
chr1	10042892	A	G	sense	alu	AL357140.2,AL603962.1,KNOWN,NMNAT1	+	miRNA,misc_RNA,protein_coding,sense_intronic	UTR3	NMNAT1	NM_001297778:c.*133A>G;NM_022787:c.*133A>G	.	.	34	2	0.059	NA	NA	NA	NA	NA	NA	NA	NA	NA	NA	NA	NA	33	2	0.061	NA	NA	NA	NA	NA	NA
chr1	10042894	A	G	sense	alu	AL357140.2,AL603962.1,KNOWN,NMNAT1	+	miRNA,misc_RNA,protein_coding,sense_intronic	UTR3	NMNAT1	NM_001297778:c.*135A>G;NM_022787:c.*135A>G	.	.	NA	NA	NA	NA	NA	NA	NA	NA	NA	NA	NA	NA	NA	NA	NA	NA	NA	NA	21	2	0.095	NA	NA	NA
chr1	10042910	A	G	sense	alu	AL357140.2,AL603962.1,KNOWN,NMNAT1	+	miRNA,misc_RNA,protein_coding,sense_intronic	UTR3	NMNAT1	NM_001297778:c.*151A>G;NM_022787:c.*151A>G	.	.	28	3	0.107	NA	NA	NA	NA	NA	NA	NA	NA	NA	NA	NA	NA	NA	NA	NA	NA	NA	NA	19	2	0.105
chr1	10042911	A	G	sense	alu	AL357140.2,AL603962.1,KNOWN,NMNAT1	+	miRNA,misc_RNA,protein_coding,sense_intronic	UTR3	NMNAT1	NM_001297778:c.*152A>G;NM_022787:c.*152A>G	.	.	27	9	0.333	NA	NA	NA	NA	NA	NA	19	4	0.211	NA	NA	NA	29	4	0.138	NA	NA	NA	19	3	0.158
chr1	10042937	A	G	sense	alu	AL357140.2,AL603962.1,KNOWN,NMNAT1	+	miRNA,misc_RNA,protein_coding,sense_intronic	UTR3	NMNAT1	NM_001297778:c.*178A>G;NM_022787:c.*178A>G	.	.	36	3	0.083	NA	NA	NA	NA	NA	NA	20	2	0.1	26	2	0.077	30	4	0.133	18	2	0.111	NA	NA	NA
chr1	10042954	A	G	sense	alu	AL357140.2,AL603962.1,KNOWN,NMNAT1	+	miRNA,misc_RNA,protein_coding,sense_intronic	UTR3	NMNAT1	NM_001297778:c.*195A>G;NM_022787:c.*195A>G	.	.	NA	NA	NA	NA	NA	NA	NA	NA	NA	NA	NA	NA	NA	NA	NA	27	2	0.074	NA	NA	NA	NA	NA	NA
chr1	10042955	A	G	sense	alu	AL357140.2,AL603962.1,KNOWN,NMNAT1	+	miRNA,misc_RNA,protein_coding,sense_intronic	UTR3	NMNAT1	NM_001297778:c.*196A>G;NM_022787:c.*196A>G	.	.	36	6	0.167	33	8	0.242	19	2	0.105	17	7	0.412	30	9	0.3	26	7	0.269	13	8	0.615	21	4	0.19
chr1	10042977	A	G	sense	alu	AL357140.2,AL603962.1,KNOWN,NMNAT1	+	miRNA,misc_RNA,protein_coding,sense_intronic	UTR3	NMNAT1	NM_001297778:c.*218A>G;NM_022787:c.*218A>G	.	.	NA	NA	NA	NA	NA	NA	NA	NA	NA	NA	NA	NA	NA	NA	NA	24	3	0.125	NA	NA	NA	NA	NA	NA
chr1	10042986	A	G	sense	alu	AL357140.2,AL603962.1,KNOWN,NMNAT1	+	miRNA,misc_RNA,protein_coding,sense_intronic	UTR3	NMNAT1	NM_001297778:c.*227A>G;NM_022787:c.*227A>G	.	.	30	2	0.067	24	4	0.167	NA	NA	NA	NA	NA	NA	NA	NA	NA	NA	NA	NA	NA	NA	NA	NA	NA	NA
chr1	10042987	A	G	sense	alu	AL357140.2,AL603962.1,KNOWN,NMNAT1	+	miRNA,misc_RNA,protein_coding,sense_intronic	UTR3	NMNAT1	NM_001297778:c.*228A>G;NM_022787:c.*228A>G	.	.	28	6	0.214	24	2	0.083	NA	NA	NA	14	4	0.286	23	3	0.13	24	3	0.125	11	3	0.273	16	4	0.25
chr1	10042988	A	G	sense	alu	AL357140.2,AL603962.1,KNOWN,NMNAT1	+	miRNA,misc_RNA,protein_coding,sense_intronic	UTR3	NMNAT1	NM_001297778:c.*229A>G;NM_022787:c.*229A>G	.	.	28	15	0.536	24	9	0.375	13	6	0.462	13	6	0.462	21	10	0.476	22	10	0.455	11	4	0.364	17	7	0.412
chr1	10042993	A	G	sense	alu	AL357140.2,AL603962.1,KNOWN,NMNAT1	+	miRNA,misc_RNA,protein_coding,sense_intronic	UTR3	NMNAT1	NM_001297778:c.*234A>G;NM_022787:c.*234A>G	.	.	NA	NA	NA	NA	NA	NA	NA	NA	NA	NA	NA	NA	NA	NA	NA	NA	NA	NA	NA	NA	NA	17	2	0.118
chr1	10043002	A	G	sense	alu	AL357140.2,AL603962.1,KNOWN,NMNAT1	+	miRNA,misc_RNA,protein_coding,sense_intronic	UTR3	NMNAT1	NM_001297778:c.*243A>G;NM_022787:c.*243A>G	.	.	NA	NA	NA	NA	NA	NA	NA	NA	NA	NA	NA	NA	22	3	0.136	26	2	0.077	NA	NA	NA	NA	NA	NA
chr1	10043003	A	G	sense	alu	AL357140.2,AL603962.1,KNOWN,NMNAT1	+	miRNA,misc_RNA,protein_coding,sense_intronic	UTR3	NMNAT1	NM_001297778:c.*244A>G;NM_022787:c.*244A>G	.	.	NA	NA	NA	26	2	0.077	13	2	0.154	NA	NA	NA	21	2	0.095	NA	NA	NA	NA	NA	NA	NA	NA	NA
chr1	10043008	A	G	sense	alu	AL357140.2,AL603962.1,KNOWN,NMNAT1	+	miRNA,misc_RNA,protein_coding,sense_intronic	UTR3	NMNAT1	NM_001297778:c.*249A>G;NM_022787:c.*249A>G	.	.	NA	NA	NA	NA	NA	NA	NA	NA	NA	NA	NA	NA	21	2	0.095	NA	NA	NA	NA	NA	NA	NA	NA	NA
chr1	10043013	A	G	sense	alu	AL357140.2,AL603962.1,KNOWN,NMNAT1	+	miRNA,misc_RNA,protein_coding,sense_intronic	UTR3	NMNAT1	NM_001297778:c.*254A>G;NM_022787:c.*254A>G	.	.	33	2	0.061	NA	NA	NA	NA	NA	NA	NA	NA	NA	NA	NA	NA	NA	NA	NA	NA	NA	NA	NA	NA	NA
chr1	10043014	A	G	sense	alu	AL357140.2,AL603962.1,KNOWN,NMNAT1	+	miRNA,misc_RNA,protein_coding,sense_intronic	UTR3	NMNAT1	NM_001297778:c.*255A>G;NM_022787:c.*255A>G	.	.	32	2	0.062	NA	NA	NA	NA	NA	NA	NA	NA	NA	22	3	0.136	NA	NA	NA	NA	NA	NA	NA	NA	NA
chr1	10043017	A	G	sense	alu	AL357140.2,AL603962.1,KNOWN,NMNAT1	+	miRNA,misc_RNA,protein_coding,sense_intronic	UTR3	NMNAT1	NM_001297778:c.*258A>G;NM_022787:c.*258A>G	.	.	32	2	0.062	NA	NA	NA	NA	NA	NA	NA	NA	NA	NA	NA	NA	NA	NA	NA	NA	NA	NA	NA	NA	NA
chr1	10043043	A	G	sense	alu	AL357140.2,AL603962.1,KNOWN,NMNAT1	+	miRNA,misc_RNA,protein_coding,sense_intronic	UTR3	NMNAT1	NM_001297778:c.*284A>G;NM_022787:c.*284A>G	.	.	21	10	0.476	NA	NA	NA	NA	NA	NA	11	2	0.182	11	5	0.455	19	4	0.211	12	4	0.333	8	3	0.375
chr1	10043049	A	G	sense	alu	AL357140.2,AL603962.1,KNOWN,NMNAT1	+	miRNA,misc_RNA,protein_coding,sense_intronic	UTR3	NMNAT1	NM_001297778:c.*290A>G;NM_022787:c.*290A>G	.	.	22	2	0.091	NA	NA	NA	NA	NA	NA	NA	NA	NA	NA	NA	NA	NA	NA	NA	NA	NA	NA	NA	NA	NA
chr1	10043053	A	G	sense	alu	AL357140.2,AL603962.1,KNOWN,NMNAT1	+	miRNA,misc_RNA,protein_coding,sense_intronic	UTR3	NMNAT1	NM_001297778:c.*294A>G;NM_022787:c.*294A>G	.	.	23	8	0.348	NA	NA	NA	NA	NA	NA	13	3	0.231	13	3	0.231	15	2	0.133	11	2	0.182	NA	NA	NA
chr1	10043070	A	G	sense	alu	AL357140.2,AL603962.1,KNOWN,NMNAT1	+	miRNA,misc_RNA,protein_coding,sense_intronic	UTR3	NMNAT1	NM_001297778:c.*311A>G;NM_022787:c.*311A>G	.	.	NA	NA	NA	NA	NA	NA	NA	NA	NA	15	2	0.133	NA	NA	NA	NA	NA	NA	NA	NA	NA	NA	NA	NA
chr1	10043076	A	G	sense	alu	AL357140.2,AL603962.1,KNOWN,NMNAT1	+	miRNA,misc_RNA,protein_coding,sense_intronic	UTR3	NMNAT1	NM_001297778:c.*317A>G;NM_022787:c.*317A>G	.	.	18	2	0.111	NA	NA	NA	NA	NA	NA	NA	NA	NA	NA	NA	NA	NA	NA	NA	NA	NA	NA	NA	NA	NA
chr1	10043079	A	G	sense	alu	AL357140.2,AL603962.1,KNOWN,NMNAT1	+	miRNA,misc_RNA,protein_coding,sense_intronic	UTR3	NMNAT1	NM_001297778:c.*320A>G;NM_022787:c.*320A>G	.	.	18	4	0.222	NA	NA	NA	NA	NA	NA	15	3	0.2	11	3	0.273	14	5	0.357	12	3	0.25	4	2	0.5
chr1	10043089	A	G	sense	alu	AL357140.2,AL603962.1,KNOWN,NMNAT1	+	miRNA,misc_RNA,protein_coding,sense_intronic	UTR3	NMNAT1	NM_001297778:c.*330A>G;NM_022787:c.*330A>G	.	.	20	8	0.4	16	2	0.125	NA	NA	NA	NA	NA	NA	NA	NA	NA	NA	NA	NA	NA	NA	NA	NA	NA	NA
chr1	10043114	A	G	sense	alu	AL357140.2,AL603962.1,KNOWN,NMNAT1	+	miRNA,misc_RNA,protein_coding,sense_intronic	UTR3	NMNAT1	NM_001297778:c.*355A>G;NM_022787:c.*355A>G	.	.	NA	NA	NA	NA	NA	NA	NA	NA	NA	NA	NA	NA	NA	NA	NA	NA	NA	NA	10	2	0.2	NA	NA	NA
chr1	10043150	A	G	sense	alu	AL357140.2,AL603962.1,KNOWN,NMNAT1	+	miRNA,misc_RNA,protein_coding,sense_intronic	UTR3	NMNAT1	NM_001297778:c.*391A>G;NM_022787:c.*391A>G	.	.	NA	NA	NA	NA	NA	NA	NA	NA	NA	NA	NA	NA	NA	NA	NA	NA	NA	NA	9	2	0.222	NA	NA	NA
chr1	10043247	A	G	sense	alu	AL357140.2,AL603962.1,KNOWN,NMNAT1	+	miRNA,misc_RNA,protein_coding,sense_intronic	UTR3	NMNAT1	NM_001297778:c.*488A>G;NM_022787:c.*488A>G	.	.	21	2	0.095	NA	NA	NA	NA	NA	NA	NA	NA	NA	NA	NA	NA	NA	NA	NA	NA	NA	NA	NA	NA	NA
chr1	10043251	A	G	sense	alu	AL357140.2,AL603962.1,KNOWN,NMNAT1	+	miRNA,misc_RNA,protein_coding,sense_intronic	UTR3	NMNAT1	NM_001297778:c.*492A>G;NM_022787:c.*492A>G	.	.	23	2	0.087	NA	NA	NA	NA	NA	NA	NA	NA	NA	NA	NA	NA	NA	NA	NA	NA	NA	NA	NA	NA	NA
chr1	10043254	A	G	sense	alu	AL357140.2,AL603962.1,KNOWN,NMNAT1	+	miRNA,misc_RNA,protein_coding,sense_intronic	UTR3	NMNAT1	NM_001297778:c.*495A>G;NM_022787:c.*495A>G	.	.	24	2	0.083	NA	NA	NA	NA	NA	NA	NA	NA	NA	NA	NA	NA	NA	NA	NA	NA	NA	NA	NA	NA	NA
chr1	10043266	A	G	sense	alu	AL357140.2,AL603962.1,KNOWN,NMNAT1	+	miRNA,misc_RNA,protein_coding,sense_intronic	UTR3	NMNAT1	NM_001297778:c.*507A>G;NM_022787:c.*507A>G	.	.	NA	NA	NA	NA	NA	NA	NA	NA	NA	NA	NA	NA	NA	NA	NA	NA	NA	NA	17	2	0.118	NA	NA	NA
chr1	10043286	A	G	sense	alu	AL357140.2,AL603962.1,KNOWN,NMNAT1	+	miRNA,misc_RNA,protein_coding,sense_intronic	UTR3	NMNAT1	NM_001297778:c.*527A>G;NM_022787:c.*527A>G	.	.	NA	NA	NA	NA	NA	NA	NA	NA	NA	NA	NA	NA	NA	NA	NA	NA	NA	NA	19	2	0.105	NA	NA	NA
chr1	10043290	A	G	sense	alu	AL357140.2,AL603962.1,KNOWN,NMNAT1	+	miRNA,misc_RNA,protein_coding,sense_intronic	UTR3	NMNAT1	NM_001297778:c.*531A>G;NM_022787:c.*531A>G	.	.	NA	NA	NA	NA	NA	NA	NA	NA	NA	NA	NA	NA	NA	NA	NA	NA	NA	NA	NA	NA	NA	19	2	0.105
chr1	10043302	A	G	sense	alu	AL357140.2,AL603962.1,KNOWN,NMNAT1	+	miRNA,misc_RNA,protein_coding,sense_intronic	UTR3	NMNAT1	NM_001297778:c.*543A>G;NM_022787:c.*543A>G	.	.	NA	NA	NA	NA	NA	NA	NA	NA	NA	21	3	0.143	NA	NA	NA	NA	NA	NA	NA	NA	NA	18	2	0.111
chr1	10043309	A	G	sense	alu	AL357140.2,AL603962.1,KNOWN,NMNAT1	+	miRNA,misc_RNA,protein_coding,sense_intronic	UTR3	NMNAT1	NM_001297778:c.*550A>G;NM_022787:c.*550A>G	.	.	NA	NA	NA	NA	NA	NA	NA	NA	NA	NA	NA	NA	NA	NA	NA	NA	NA	NA	18	2	0.111	21	2	0.095
chr1	10043315	A	G	sense	alu	AL357140.2,AL603962.1,KNOWN,NMNAT1	+	miRNA,misc_RNA,protein_coding,sense_intronic	UTR3	NMNAT1	NM_001297778:c.*556A>G;NM_022787:c.*556A>G	.	.	NA	NA	NA	NA	NA	NA	NA	NA	NA	NA	NA	NA	NA	NA	NA	NA	NA	NA	18	2	0.111	21	2	0.095
chr1	10043319	A	G	sense	alu	AL357140.2,AL603962.1,KNOWN,NMNAT1	+	miRNA,misc_RNA,protein_coding,sense_intronic	UTR3	NMNAT1	NM_001297778:c.*560A>G;NM_022787:c.*560A>G	.	.	NA	NA	NA	NA	NA	NA	NA	NA	NA	NA	NA	NA	NA	NA	NA	NA	NA	NA	NA	NA	NA	19	2	0.105
chr1	10043358	A	G	sense	alu	AL357140.2,AL603962.1,KNOWN,NMNAT1	+	miRNA,misc_RNA,protein_coding,sense_intronic	UTR3	NMNAT1	NM_001297778:c.*599A>G;NM_022787:c.*599A>G	.	.	37	6	0.162	NA	NA	NA	NA	NA	NA	24	6	0.25	20	3	0.15	23	6	0.261	16	4	0.25	NA	NA	NA
chr1	10043362	A	G	sense	alu	AL357140.2,AL603962.1,KNOWN,NMNAT1	+	miRNA,misc_RNA,protein_coding,sense_intronic	UTR3	NMNAT1	NM_001297778:c.*603A>G;NM_022787:c.*603A>G	.	.	NA	NA	NA	NA	NA	NA	NA	NA	NA	24	2	0.083	NA	NA	NA	NA	NA	NA	17	2	0.118	NA	NA	NA
chr1	10043363	A	G	sense	alu	AL357140.2,AL603962.1,KNOWN,NMNAT1	+	miRNA,misc_RNA,protein_coding,sense_intronic	UTR3	NMNAT1	NM_001297778:c.*604A>G;NM_022787:c.*604A>G	.	.	40	5	0.125	36	3	0.083	NA	NA	NA	24	2	0.083	20	2	0.1	21	3	0.143	16	2	0.125	16	4	0.25
chr1	10043451	A	G	sense	alu	AL357140.2,AL603962.1,KNOWN,NMNAT1	+	miRNA,misc_RNA,protein_coding,sense_intronic	UTR3	NMNAT1	NM_001297778:c.*692A>G;NM_022787:c.*692A>G	.	.	36	3	0.083	NA	NA	NA	NA	NA	NA	NA	NA	NA	NA	NA	NA	NA	NA	NA	NA	NA	NA	NA	NA	NA
chr1	10043457	A	G	sense	alu	AL357140.2,AL603962.1,KNOWN,NMNAT1	+	miRNA,misc_RNA,protein_coding,sense_intronic	UTR3	NMNAT1	NM_001297778:c.*698A>G;NM_022787:c.*698A>G	.	.	NA	NA	NA	NA	NA	NA	NA	NA	NA	NA	NA	NA	21	2	0.095	NA	NA	NA	NA	NA	NA	NA	NA	NA
chr1	10043480	A	G	sense	alu	AL357140.2,AL603962.1,KNOWN,NMNAT1	+	miRNA,misc_RNA,protein_coding,sense_intronic	UTR3	NMNAT1	NM_001297778:c.*721A>G;NM_022787:c.*721A>G	.	.	41	2	0.049	NA	NA	NA	NA	NA	NA	NA	NA	NA	NA	NA	NA	NA	NA	NA	NA	NA	NA	NA	NA	NA
chr1	10043493	A	G	sense	alu	AL357140.2,AL603962.1,KNOWN,NMNAT1	+	miRNA,misc_RNA,protein_coding,sense_intronic	UTR3	NMNAT1	NM_001297778:c.*734A>G;NM_022787:c.*734A>G	.	.	40	4	0.1	34	2	0.059	NA	NA	NA	NA	NA	NA	NA	NA	NA	NA	NA	NA	19	3	0.158	NA	NA	NA
chr1	10043498	A	G	sense	alu	AL357140.2,AL603962.1,KNOWN,NMNAT1	+	miRNA,misc_RNA,protein_coding,sense_intronic	UTR3	NMNAT1	NM_001297778:c.*739A>G;NM_022787:c.*739A>G	.	.	36	2	0.056	NA	NA	NA	NA	NA	NA	NA	NA	NA	NA	NA	NA	NA	NA	NA	NA	NA	NA	NA	NA	NA
chr1	10043504	A	G	sense	alu	AL357140.2,AL603962.1,KNOWN,NMNAT1	+	miRNA,misc_RNA,protein_coding,sense_intronic	UTR3	NMNAT1	NM_001297778:c.*745A>G;NM_022787:c.*745A>G	.	.	35	11	0.314	NA	NA	NA	NA	NA	NA	NA	NA	NA	20	6	0.3	10	3	0.3	18	5	0.278	12	4	0.333
chr1	10043512	A	G	sense	alu	AL357140.2,AL603962.1,KNOWN,NMNAT1	+	miRNA,misc_RNA,protein_coding,sense_intronic	UTR3	NMNAT1	NM_001297778:c.*753A>G;NM_022787:c.*753A>G	.	.	33	2	0.061	NA	NA	NA	10	2	0.2	19	2	0.105	NA	NA	NA	NA	NA	NA	18	2	0.111	NA	NA	NA
chr1	10043517	A	G	sense	alu	AL357140.2,AL603962.1,KNOWN,NMNAT1	+	miRNA,misc_RNA,protein_coding,sense_intronic	UTR3	NMNAT1	NM_001297778:c.*758A>G;NM_022787:c.*758A>G	.	.	NA	NA	NA	NA	NA	NA	9	2	0.222	NA	NA	NA	NA	NA	NA	NA	NA	NA	NA	NA	NA	NA	NA	NA
chr1	10043526	A	G	sense	alu	AL357140.2,AL603962.1,KNOWN,NMNAT1	+	miRNA,misc_RNA,protein_coding,sense_intronic	UTR3	NMNAT1	NM_001297778:c.*767A>G;NM_022787:c.*767A>G	.	.	28	6	0.214	NA	NA	NA	NA	NA	NA	14	3	0.214	12	3	0.25	8	2	0.25	NA	NA	NA	NA	NA	NA
chr1	10043527	A	G	sense	alu	AL357140.2,AL603962.1,KNOWN,NMNAT1	+	miRNA,misc_RNA,protein_coding,sense_intronic	UTR3	NMNAT1	NM_001297778:c.*768A>G;NM_022787:c.*768A>G	.	.	28	7	0.25	27	2	0.074	NA	NA	NA	14	2	0.143	NA	NA	NA	8	3	0.375	NA	NA	NA	NA	NA	NA
chr1	10043535	A	G	sense	alu	AL357140.2,AL603962.1,KNOWN,NMNAT1	+	miRNA,misc_RNA,protein_coding,sense_intronic	UTR3	NMNAT1	NM_001297778:c.*776A>G;NM_022787:c.*776A>G	.	.	NA	NA	NA	NA	NA	NA	NA	NA	NA	NA	NA	NA	NA	NA	NA	8	2	0.25	NA	NA	NA	NA	NA	NA
chr1	10043537	A	G	sense	alu	AL357140.2,AL603962.1,KNOWN,NMNAT1	+	miRNA,misc_RNA,protein_coding,sense_intronic	UTR3	NMNAT1	NM_001297778:c.*778A>G;NM_022787:c.*778A>G	.	.	21	3	0.143	NA	NA	NA	NA	NA	NA	11	2	0.182	NA	NA	NA	NA	NA	NA	NA	NA	NA	NA	NA	NA
chr1	10043567	A	G	sense	alu	AL357140.2,AL603962.1,KNOWN,NMNAT1	+	miRNA,misc_RNA,protein_coding,sense_intronic	UTR3	NMNAT1	NM_001297778:c.*808A>G;NM_022787:c.*808A>G	.	.	9	2	0.222	NA	NA	NA	NA	NA	NA	NA	NA	NA	NA	NA	NA	NA	NA	NA	NA	NA	NA	6	4	0.667
chr1	10043593	A	G	sense	alu	AL357140.2,AL603962.1,KNOWN,NMNAT1	+	miRNA,misc_RNA,protein_coding,sense_intronic	UTR3	NMNAT1	NM_001297778:c.*834A>G;NM_022787:c.*834A>G	.	.	NA	NA	NA	NA	NA	NA	NA	NA	NA	NA	NA	NA	2	2	1	NA	NA	NA	2	2	1	NA	NA	NA
chr1	10043599	A	G	sense	alu	AL357140.2,AL603962.1,KNOWN,NMNAT1	+	miRNA,misc_RNA,protein_coding,sense_intronic	UTR3	NMNAT1	NM_001297778:c.*840A>G;NM_022787:c.*840A>G	.	.	NA	NA	NA	NA	NA	NA	NA	NA	NA	NA	NA	NA	NA	NA	NA	NA	NA	NA	NA	NA	NA	6	2	0.333
chr1	10043620	A	G	sense	alu	AL357140.2,AL603962.1,KNOWN,NMNAT1	+	miRNA,misc_RNA,protein_coding,sense_intronic	UTR3	NMNAT1	NM_001297778:c.*861A>G;NM_022787:c.*861A>G	.	.	NA	NA	NA	NA	NA	NA	NA	NA	NA	NA	NA	NA	NA	NA	NA	NA	NA	NA	NA	NA	NA	5	2	0.4
chr1	10043626	A	G	sense	alu	AL357140.2,AL603962.1,KNOWN,NMNAT1	+	miRNA,misc_RNA,protein_coding,sense_intronic	UTR3	NMNAT1	NM_001297778:c.*867A>G;NM_022787:c.*867A>G	.	.	NA	NA	NA	NA	NA	NA	NA	NA	NA	NA	NA	NA	NA	NA	NA	NA	NA	NA	NA	NA	NA	5	2	0.4
chr1	10043646	A	G	sense	alu	AL357140.2,AL603962.1,KNOWN,NMNAT1	+	miRNA,misc_RNA,protein_coding,sense_intronic	UTR3	NMNAT1	NM_001297778:c.*887A>G;NM_022787:c.*887A>G	.	.	NA	NA	NA	NA	NA	NA	NA	NA	NA	NA	NA	NA	NA	NA	NA	NA	NA	NA	NA	NA	NA	2	2	1
chr1	100437002	A	G	sense	alu	AC118553.2,KNOWN,MFSD14A,SLC35A3	+	protein_coding,snRNA	intronic	SLC35A3	.	.	.	NA	NA	NA	NA	NA	NA	NA	NA	NA	NA	NA	NA	NA	NA	NA	2	2	1	NA	NA	NA	NA	NA	NA
chr1	100437004	A	G	sense	alu	AC118553.2,KNOWN,MFSD14A,SLC35A3	+	protein_coding,snRNA	intronic	SLC35A3	.	.	.	NA	NA	NA	NA	NA	NA	NA	NA	NA	NA	NA	NA	NA	NA	NA	2	2	1	NA	NA	NA	NA	NA	NA
chr1	100437045	A	G	sense	alu	AC118553.2,KNOWN,MFSD14A,SLC35A3	+	protein_coding,snRNA	intronic	SLC35A3	.	.	.	NA	NA	NA	NA	NA	NA	NA	NA	NA	NA	NA	NA	NA	NA	NA	2	2	1	NA	NA	NA	NA	NA	NA
chr1	100437050	A	G	sense	alu	AC118553.2,KNOWN,MFSD14A,SLC35A3	+	protein_coding,snRNA	intronic	SLC35A3	.	.	.	NA	NA	NA	NA	NA	NA	NA	NA	NA	NA	NA	NA	NA	NA	NA	2	2	1	NA	NA	NA	NA	NA	NA
chr1	100440553	A	G	sense	alu	AC118553.2,KNOWN,MFSD14A,SLC35A3	+	protein_coding,snRNA	intronic	SLC35A3	.	.	.	65	7	0.108	NA	NA	NA	NA	NA	NA	54	2	0.037	43	2	0.047	46	2	0.043	51	2	0.039	48	6	0.125
chr1	100440569	A	G	sense	alu	AC118553.2,KNOWN,MFSD14A,SLC35A3	+	protein_coding,snRNA	intronic	SLC35A3	.	.	.	NA	NA	NA	NA	NA	NA	NA	NA	NA	NA	NA	NA	NA	NA	NA	NA	NA	NA	NA	NA	NA	42	2	0.048
chr1	100440574	A	G	sense	alu	AC118553.2,KNOWN,MFSD14A,SLC35A3	+	protein_coding,snRNA	intronic	SLC35A3	.	.	.	74	3	0.041	NA	NA	NA	46	2	0.043	54	2	0.037	NA	NA	NA	49	6	0.122	46	8	0.174	44	5	0.114
chr1	100440600	A	G	sense	alu	AC118553.2,KNOWN,MFSD14A,SLC35A3	+	protein_coding,snRNA	intronic	SLC35A3	.	.	.	NA	NA	NA	NA	NA	NA	NA	NA	NA	NA	NA	NA	41	2	0.049	NA	NA	NA	41	2	0.049	39	4	0.103
chr1	100440611	A	G	sense	alu	AC118553.2,KNOWN,MFSD14A,SLC35A3	+	protein_coding,snRNA	intronic	SLC35A3	.	.	.	NA	NA	NA	NA	NA	NA	NA	NA	NA	NA	NA	NA	NA	NA	NA	NA	NA	NA	NA	NA	NA	39	5	0.128
chr1	10044092	A	G	sense	uniq	AL357140.2,AL603962.1,KNOWN,NMNAT1	+	miRNA,misc_RNA,protein_coding,sense_intronic	UTR3	NMNAT1	NM_001297778:c.*1333A>G;NM_022787:c.*1333A>G	.	.	NA	NA	NA	NA	NA	NA	NA	NA	NA	NA	NA	NA	NA	NA	NA	17	2	0.118	NA	NA	NA	NA	NA	NA
chr1	10044137	A	G	sense	alu	AL357140.2,AL603962.1,KNOWN,NMNAT1	+	miRNA,misc_RNA,protein_coding,sense_intronic	UTR3	NMNAT1	NM_001297778:c.*1378A>G;NM_022787:c.*1378A>G	.	.	NA	NA	NA	NA	NA	NA	NA	NA	NA	5	2	0.4	12	5	0.417	NA	NA	NA	NA	NA	NA	6	4	0.667
chr1	10044149	A	G	sense	alu	AL357140.2,AL603962.1,KNOWN,NMNAT1	+	miRNA,misc_RNA,protein_coding,sense_intronic	UTR3	NMNAT1	NM_001297778:c.*1390A>G;NM_022787:c.*1390A>G	.	.	NA	NA	NA	NA	NA	NA	NA	NA	NA	NA	NA	NA	NA	NA	NA	NA	NA	NA	NA	NA	NA	6	2	0.333
chr1	10044180	A	G	sense	alu	AL357140.2,AL603962.1,KNOWN,NMNAT1	+	miRNA,misc_RNA,protein_coding,sense_intronic	UTR3	NMNAT1	NM_001297778:c.*1421A>G;NM_022787:c.*1421A>G	.	.	NA	NA	NA	NA	NA	NA	NA	NA	NA	NA	NA	NA	5	5	1	NA	NA	NA	NA	NA	NA	NA	NA	NA
chr1	10044206	A	G	sense	alu	AL357140.2,AL603962.1,KNOWN,NMNAT1	+	miRNA,misc_RNA,protein_coding,sense_intronic	UTR3	NMNAT1	NM_001297778:c.*1447A>G;NM_022787:c.*1447A>G	.	.	3	2	0.667	NA	NA	NA	NA	NA	NA	NA	NA	NA	NA	NA	NA	NA	NA	NA	NA	NA	NA	NA	NA	NA
chr1	10044209	A	G	sense	alu	AL357140.2,AL603962.1,KNOWN,NMNAT1	+	miRNA,misc_RNA,protein_coding,sense_intronic	UTR3	NMNAT1	NM_001297778:c.*1450A>G;NM_022787:c.*1450A>G	.	.	3	3	1	NA	NA	NA	NA	NA	NA	NA	NA	NA	NA	NA	NA	NA	NA	NA	NA	NA	NA	5	3	0.6
chr1	10044210	A	G	sense	alu	AL357140.2,AL603962.1,KNOWN,NMNAT1	+	miRNA,misc_RNA,protein_coding,sense_intronic	UTR3	NMNAT1	NM_001297778:c.*1451A>G;NM_022787:c.*1451A>G	.	.	NA	NA	NA	NA	NA	NA	NA	NA	NA	NA	NA	NA	NA	NA	NA	NA	NA	NA	NA	NA	NA	5	2	0.4
chr1	10044235	A	G	sense	alu	AL357140.2,AL603962.1,KNOWN,NMNAT1	+	miRNA,misc_RNA,protein_coding,sense_intronic	UTR3	NMNAT1	NM_001297778:c.*1476A>G;NM_022787:c.*1476A>G	.	.	4	2	0.5	NA	NA	NA	NA	NA	NA	NA	NA	NA	NA	NA	NA	NA	NA	NA	NA	NA	NA	11	4	0.364
chr1	10044245	A	G	sense	alu	AL357140.2,AL603962.1,KNOWN,NMNAT1	+	miRNA,misc_RNA,protein_coding,sense_intronic	UTR3	NMNAT1	NM_001297778:c.*1486A>G;NM_022787:c.*1486A>G	.	.	4	2	0.5	NA	NA	NA	NA	NA	NA	NA	NA	NA	2	2	1	NA	NA	NA	NA	NA	NA	11	3	0.273
chr1	10044271	A	G	sense	alu	AL357140.2,AL603962.1,KNOWN,NMNAT1	+	miRNA,misc_RNA,protein_coding,sense_intronic	UTR3	NMNAT1	NM_001297778:c.*1512A>G;NM_022787:c.*1512A>G	.	.	NA	NA	NA	NA	NA	NA	NA	NA	NA	NA	NA	NA	NA	NA	NA	NA	NA	NA	NA	NA	NA	16	3	0.188
chr1	10044272	A	G	sense	alu	AL357140.2,AL603962.1,KNOWN,NMNAT1	+	miRNA,misc_RNA,protein_coding,sense_intronic	UTR3	NMNAT1	NM_001297778:c.*1513A>G;NM_022787:c.*1513A>G	.	.	7	2	0.286	NA	NA	NA	NA	NA	NA	NA	NA	NA	NA	NA	NA	NA	NA	NA	3	2	0.667	16	4	0.25
chr1	10044285	A	G	sense	alu	AL357140.2,AL603962.1,KNOWN,NMNAT1	+	miRNA,misc_RNA,protein_coding,sense_intronic	UTR3	NMNAT1	NM_001297778:c.*1526A>G;NM_022787:c.*1526A>G	.	.	NA	NA	NA	NA	NA	NA	7	2	0.286	NA	NA	NA	NA	NA	NA	NA	NA	NA	NA	NA	NA	15	6	0.4
chr1	10044288	A	G	sense	alu	AL357140.2,AL603962.1,KNOWN,NMNAT1	+	miRNA,misc_RNA,protein_coding,sense_intronic	UTR3	NMNAT1	NM_001297778:c.*1529A>G;NM_022787:c.*1529A>G	.	.	NA	NA	NA	NA	NA	NA	NA	NA	NA	NA	NA	NA	NA	NA	NA	NA	NA	NA	NA	NA	NA	15	3	0.2
chr1	10044305	A	G	sense	alu	AL357140.2,AL603962.1,KNOWN,NMNAT1	+	miRNA,misc_RNA,protein_coding,sense_intronic	UTR3	NMNAT1	NM_001297778:c.*1546A>G;NM_022787:c.*1546A>G	.	.	8	2	0.25	NA	NA	NA	NA	NA	NA	NA	NA	NA	9	2	0.222	NA	NA	NA	NA	NA	NA	NA	NA	NA
chr1	10044310	A	G	sense	alu	AL357140.2,AL603962.1,KNOWN,NMNAT1	+	miRNA,misc_RNA,protein_coding,sense_intronic	UTR3	NMNAT1	NM_001297778:c.*1551A>G;NM_022787:c.*1551A>G	.	.	10	9	0.9	19	6	0.316	12	8	0.667	6	4	0.667	11	9	0.818	12	7	0.583	6	5	0.833	17	13	0.765
chr1	10044352	A	G	sense	alu	AL357140.2,AL603962.1,KNOWN,NMNAT1	+	miRNA,misc_RNA,protein_coding,sense_intronic	UTR3	NMNAT1	NM_001297778:c.*1593A>G;NM_022787:c.*1593A>G	.	.	18	3	0.167	NA	NA	NA	NA	NA	NA	9	2	0.222	NA	NA	NA	17	4	0.235	NA	NA	NA	NA	NA	NA
chr1	10044366	A	G	sense	alu	AL357140.2,AL603962.1,KNOWN,NMNAT1	+	miRNA,misc_RNA,protein_coding,sense_intronic	UTR3	NMNAT1	NM_001297778:c.*1607A>G;NM_022787:c.*1607A>G	.	.	19	2	0.105	NA	NA	NA	NA	NA	NA	NA	NA	NA	NA	NA	NA	NA	NA	NA	NA	NA	NA	18	2	0.111
chr1	10044367	A	G	sense	alu	AL357140.2,AL603962.1,KNOWN,NMNAT1	+	miRNA,misc_RNA,protein_coding,sense_intronic	UTR3	NMNAT1	NM_001297778:c.*1608A>G;NM_022787:c.*1608A>G	.	.	19	4	0.211	NA	NA	NA	NA	NA	NA	NA	NA	NA	18	2	0.111	18	5	0.278	10	3	0.3	18	9	0.5
chr1	10044379	A	G	sense	alu	AL357140.2,AL603962.1,KNOWN,NMNAT1	+	miRNA,misc_RNA,protein_coding,sense_intronic	UTR3	NMNAT1	NM_001297778:c.*1620A>G;NM_022787:c.*1620A>G	.	.	20	2	0.1	NA	NA	NA	NA	NA	NA	NA	NA	NA	NA	NA	NA	23	2	0.087	13	2	0.154	19	8	0.421
chr1	10044385	A	G	sense	alu	AL357140.2,AL603962.1,KNOWN,NMNAT1	+	miRNA,misc_RNA,protein_coding,sense_intronic	UTR3	NMNAT1	NM_001297778:c.*1626A>G;NM_022787:c.*1626A>G	.	.	NA	NA	NA	NA	NA	NA	NA	NA	NA	NA	NA	NA	NA	NA	NA	NA	NA	NA	NA	NA	NA	20	5	0.25
chr1	100456598	A	G	sense	nonalu	AC118553.2,KNOWN,MFSD14A,SLC35A3	+	protein_coding,snRNA	intronic	SLC35A3	.	.	.	NA	NA	NA	NA	NA	NA	5	2	0.4	NA	NA	NA	NA	NA	NA	NA	NA	NA	NA	NA	NA	NA	NA	NA
chr1	100468406	A	G	sense	alu	AC118553.2,KNOWN,MFSD14A,SLC35A3	+	protein_coding,snRNA	intronic	SLC35A3	.	.	.	NA	NA	NA	NA	NA	NA	2	2	1	NA	NA	NA	NA	NA	NA	NA	NA	NA	NA	NA	NA	NA	NA	NA
chr1	100468431	A	G	sense	alu	AC118553.2,KNOWN,MFSD14A,SLC35A3	+	protein_coding,snRNA	intronic	SLC35A3	.	.	.	NA	NA	NA	NA	NA	NA	2	2	1	NA	NA	NA	NA	NA	NA	NA	NA	NA	NA	NA	NA	NA	NA	NA
chr1	100477355	A	G	sense	alu	AC118553.2,KNOWN,MFSD14A,SLC35A3	+	protein_coding,snRNA	intronic	SLC35A3	.	.	.	NA	NA	NA	NA	NA	NA	NA	NA	NA	NA	NA	NA	NA	NA	NA	NA	NA	NA	NA	NA	NA	2	2	1
chr1	100477548	A	G	sense	alu	AC118553.2,KNOWN,MFSD14A,SLC35A3	+	protein_coding,snRNA	intronic	SLC35A3	.	.	.	NA	NA	NA	NA	NA	NA	NA	NA	NA	NA	NA	NA	NA	NA	NA	NA	NA	NA	NA	NA	NA	3	2	0.667
chr1	100478897	A	G	sense	alu	AC118553.2,KNOWN,MFSD14A,SLC35A3	+	protein_coding,snRNA	intronic	SLC35A3	.	.	.	NA	NA	NA	NA	NA	NA	NA	NA	NA	NA	NA	NA	NA	NA	NA	NA	NA	NA	NA	NA	NA	2	2	1
chr1	100478940	A	G	sense	alu	AC118553.2,KNOWN,MFSD14A,SLC35A3	+	protein_coding,snRNA	intronic	SLC35A3	.	.	.	NA	NA	NA	NA	NA	NA	NA	NA	NA	NA	NA	NA	NA	NA	NA	NA	NA	NA	NA	NA	NA	2	2	1
chr1	100478959	A	G	sense	alu	AC118553.2,KNOWN,MFSD14A,SLC35A3	+	protein_coding,snRNA	intronic	SLC35A3	.	.	.	NA	NA	NA	NA	NA	NA	NA	NA	NA	NA	NA	NA	NA	NA	NA	NA	NA	NA	NA	NA	NA	2	2	1
chr1	100479058	A	G	sense	alu	AC118553.2,KNOWN,MFSD14A,SLC35A3	+	protein_coding,snRNA	intronic	SLC35A3	.	.	.	2	2	1	NA	NA	NA	NA	NA	NA	NA	NA	NA	NA	NA	NA	NA	NA	NA	NA	NA	NA	NA	NA	NA
chr1	100479910	A	G	sense	alu	AC118553.2,KNOWN,MFSD14A,SLC35A3	+	protein_coding,snRNA	intronic	SLC35A3	.	.	.	3	2	0.667	NA	NA	NA	NA	NA	NA	NA	NA	NA	NA	NA	NA	NA	NA	NA	NA	NA	NA	NA	NA	NA
chr1	100484129	A	G	sense	alu	AC118553.2,KNOWN,MFSD14A,SLC35A3	+	protein_coding,snRNA	intronic	SLC35A3	.	.	.	NA	NA	NA	NA	NA	NA	NA	NA	NA	NA	NA	NA	NA	NA	NA	NA	NA	NA	NA	NA	NA	7	2	0.286
chr1	100484155	A	G	sense	alu	AC118553.2,KNOWN,MFSD14A,SLC35A3	+	protein_coding,snRNA	intronic	SLC35A3	.	.	.	NA	NA	NA	NA	NA	NA	12	4	0.333	NA	NA	NA	NA	NA	NA	NA	NA	NA	NA	NA	NA	NA	NA	NA
chr1	100484171	A	G	sense	alu	AC118553.2,KNOWN,MFSD14A,SLC35A3	+	protein_coding,snRNA	intronic	SLC35A3	.	.	.	NA	NA	NA	NA	NA	NA	NA	NA	NA	NA	NA	NA	7	2	0.286	NA	NA	NA	NA	NA	NA	NA	NA	NA
chr1	100484185	A	G	sense	alu	AC118553.2,KNOWN,MFSD14A,SLC35A3	+	protein_coding,snRNA	intronic	SLC35A3	.	.	.	NA	NA	NA	NA	NA	NA	NA	NA	NA	NA	NA	NA	NA	NA	NA	NA	NA	NA	NA	NA	NA	13	2	0.154
chr1	100484186	A	G	sense	alu	AC118553.2,KNOWN,MFSD14A,SLC35A3	+	protein_coding,snRNA	intronic	SLC35A3	.	.	.	NA	NA	NA	NA	NA	NA	NA	NA	NA	NA	NA	NA	NA	NA	NA	12	2	0.167	NA	NA	NA	13	2	0.154
chr1	100484189	A	G	sense	alu	AC118553.2,KNOWN,MFSD14A,SLC35A3	+	protein_coding,snRNA	intronic	SLC35A3	.	.	.	NA	NA	NA	NA	NA	NA	20	3	0.15	16	3	0.188	NA	NA	NA	NA	NA	NA	NA	NA	NA	NA	NA	NA
chr1	100484190	A	G	sense	alu	AC118553.2,KNOWN,MFSD14A,SLC35A3	+	protein_coding,snRNA	intronic	SLC35A3	.	.	.	21	4	0.19	NA	NA	NA	20	3	0.15	15	3	0.2	8	2	0.25	12	2	0.167	NA	NA	NA	NA	NA	NA
chr1	100484203	A	G	sense	alu	AC118553.2,KNOWN,MFSD14A,SLC35A3	+	protein_coding,snRNA	intronic	SLC35A3	.	.	.	21	6	0.286	NA	NA	NA	NA	NA	NA	15	2	0.133	NA	NA	NA	NA	NA	NA	9	2	0.222	11	4	0.364
chr1	100486348	A	G	sense	uniq	AC118553.2,KNOWN,MFSD14A,SLC35A3	+	protein_coding,snRNA	intronic	SLC35A3	.	.	.	NA	NA	NA	NA	NA	NA	NA	NA	NA	NA	NA	NA	NA	NA	NA	NA	NA	NA	9	2	0.222	NA	NA	NA
chr1	100486699	A	G	sense	alu	AC118553.2,KNOWN,MFSD14A,SLC35A3	+	protein_coding,snRNA	intronic	SLC35A3	.	.	.	NA	NA	NA	NA	NA	NA	NA	NA	NA	NA	NA	NA	6	2	0.333	NA	NA	NA	NA	NA	NA	NA	NA	NA
chr1	100486709	A	G	sense	alu	AC118553.2,KNOWN,MFSD14A,SLC35A3	+	protein_coding,snRNA	intronic	SLC35A3	.	.	.	NA	NA	NA	NA	NA	NA	NA	NA	NA	NA	NA	NA	7	2	0.286	NA	NA	NA	NA	NA	NA	NA	NA	NA
chr1	100486733	A	G	sense	alu	AC118553.2,KNOWN,MFSD14A,SLC35A3	+	protein_coding,snRNA	intronic	SLC35A3	.	.	.	NA	NA	NA	NA	NA	NA	NA	NA	NA	NA	NA	NA	6	2	0.333	NA	NA	NA	NA	NA	NA	NA	NA	NA
chr1	100486748	A	G	sense	alu	AC118553.2,KNOWN,MFSD14A,SLC35A3	+	protein_coding,snRNA	intronic	SLC35A3	.	.	.	NA	NA	NA	NA	NA	NA	NA	NA	NA	NA	NA	NA	NA	NA	NA	NA	NA	NA	9	2	0.222	NA	NA	NA
chr1	100486757	A	G	sense	alu	AC118553.2,KNOWN,MFSD14A,SLC35A3	+	protein_coding,snRNA	intronic	SLC35A3	.	.	.	NA	NA	NA	NA	NA	NA	NA	NA	NA	NA	NA	NA	NA	NA	NA	NA	NA	NA	10	3	0.3	NA	NA	NA
chr1	100486758	A	G	sense	alu	AC118553.2,KNOWN,MFSD14A,SLC35A3	+	protein_coding,snRNA	intronic	SLC35A3	.	.	.	NA	NA	NA	NA	NA	NA	NA	NA	NA	NA	NA	NA	NA	NA	NA	NA	NA	NA	10	3	0.3	NA	NA	NA
chr1	100486841	A	G	sense	alu	AC118553.2,KNOWN,MFSD14A,SLC35A3	+	protein_coding,snRNA	intronic	SLC35A3	.	.	.	NA	NA	NA	NA	NA	NA	NA	NA	NA	NA	NA	NA	NA	NA	NA	NA	NA	NA	4	2	0.5	NA	NA	NA
chr1	100487167	A	G	sense	alu	AC118553.2,KNOWN,MFSD14A,SLC35A3	+	protein_coding,snRNA	intronic	SLC35A3	.	.	.	NA	NA	NA	NA	NA	NA	14	2	0.143	NA	NA	NA	NA	NA	NA	NA	NA	NA	NA	NA	NA	6	2	0.333
chr1	100487171	A	G	sense	alu	AC118553.2,KNOWN,MFSD14A,SLC35A3	+	protein_coding,snRNA	intronic	SLC35A3	.	.	.	NA	NA	NA	NA	NA	NA	NA	NA	NA	NA	NA	NA	NA	NA	NA	NA	NA	NA	NA	NA	NA	6	2	0.333
chr1	100489198	A	G	sense	uniq	AC118553.2,KNOWN,MFSD14A,SLC35A3	+	protein_coding,snRNA	UTR3	SLC35A3	NM_001271684:c.*1228A>G;NM_012243:c.*1166A>G;NM_001271685:c.*1166A>G	.	.	NA	NA	NA	NA	NA	NA	NA	NA	NA	NA	NA	NA	NA	NA	NA	NA	NA	NA	47	2	0.043	NA	NA	NA
chr1	100489282	A	G	sense	uniq	AC118553.2,KNOWN,MFSD14A,SLC35A3	+	protein_coding,snRNA	UTR3	SLC35A3	NM_001271684:c.*1312A>G;NM_012243:c.*1250A>G;NM_001271685:c.*1250A>G	.	.	NA	NA	NA	NA	NA	NA	NA	NA	NA	NA	NA	NA	NA	NA	NA	NA	NA	NA	NA	NA	NA	68	3	0.044
chr1	100489293	A	G	sense	alu	AC118553.2,KNOWN,MFSD14A,SLC35A3	+	protein_coding,snRNA	UTR3	SLC35A3	NM_001271684:c.*1323A>G;NM_012243:c.*1261A>G;NM_001271685:c.*1261A>G	.	.	NA	NA	NA	NA	NA	NA	NA	NA	NA	NA	NA	NA	NA	NA	NA	NA	NA	NA	NA	NA	NA	65	4	0.062
chr1	100489301	A	G	sense	alu	AC118553.2,KNOWN,MFSD14A,SLC35A3	+	protein_coding,snRNA	UTR3	SLC35A3	NM_001271684:c.*1331A>G;NM_012243:c.*1269A>G;NM_001271685:c.*1269A>G	.	.	NA	NA	NA	NA	NA	NA	NA	NA	NA	NA	NA	NA	NA	NA	NA	NA	NA	NA	NA	NA	NA	62	2	0.032
chr1	100489310	A	G	sense	alu	AC118553.2,KNOWN,MFSD14A,SLC35A3	+	protein_coding,snRNA	UTR3	SLC35A3	NM_001271684:c.*1340A>G;NM_012243:c.*1278A>G;NM_001271685:c.*1278A>G	.	.	NA	NA	NA	NA	NA	NA	NA	NA	NA	NA	NA	NA	NA	NA	NA	59	2	0.034	NA	NA	NA	NA	NA	NA
chr1	100489348	A	G	sense	alu	AC118553.2,KNOWN,MFSD14A,SLC35A3	+	protein_coding,snRNA	UTR3	SLC35A3	NM_001271684:c.*1378A>G;NM_012243:c.*1316A>G;NM_001271685:c.*1316A>G	.	.	NA	NA	NA	NA	NA	NA	NA	NA	NA	NA	NA	NA	NA	NA	NA	NA	NA	NA	54	2	0.037	NA	NA	NA
chr1	100489354	A	G	sense	alu	AC118553.2,KNOWN,MFSD14A,SLC35A3	+	protein_coding,snRNA	UTR3	SLC35A3	NM_001271684:c.*1384A>G;NM_012243:c.*1322A>G;NM_001271685:c.*1322A>G	.	.	82	2	0.024	NA	NA	NA	NA	NA	NA	NA	NA	NA	NA	NA	NA	NA	NA	NA	52	2	0.038	NA	NA	NA
chr1	100489410	A	G	sense	alu	AC118553.2,KNOWN,MFSD14A,SLC35A3	+	protein_coding,snRNA	UTR3	SLC35A3	NM_001271684:c.*1440A>G;NM_012243:c.*1378A>G;NM_001271685:c.*1378A>G	.	.	94	2	0.021	NA	NA	NA	NA	NA	NA	NA	NA	NA	NA	NA	NA	NA	NA	NA	NA	NA	NA	NA	NA	NA
chr1	100489416	A	G	sense	alu	AC118553.2,KNOWN,MFSD14A,SLC35A3	+	protein_coding,snRNA	UTR3	SLC35A3	NM_001271684:c.*1446A>G;NM_012243:c.*1384A>G;NM_001271685:c.*1384A>G	.	.	93	2	0.022	NA	NA	NA	NA	NA	NA	NA	NA	NA	NA	NA	NA	NA	NA	NA	NA	NA	NA	NA	NA	NA
chr1	100489432	A	G	sense	alu	AC118553.2,KNOWN,MFSD14A,SLC35A3	+	protein_coding,snRNA	UTR3	SLC35A3	NM_001271684:c.*1462A>G;NM_012243:c.*1400A>G;NM_001271685:c.*1400A>G	.	.	NA	NA	NA	NA	NA	NA	NA	NA	NA	NA	NA	NA	NA	NA	NA	NA	NA	NA	63	2	0.032	NA	NA	NA
chr1	100489448	A	G	sense	alu	AC118553.2,KNOWN,MFSD14A,SLC35A3	+	protein_coding,snRNA	UTR3	SLC35A3	NM_001271684:c.*1478A>G;NM_012243:c.*1416A>G;NM_001271685:c.*1416A>G	.	.	92	2	0.022	NA	NA	NA	NA	NA	NA	NA	NA	NA	62	3	0.048	NA	NA	NA	60	2	0.033	NA	NA	NA
chr1	100489452	A	G	sense	alu	AC118553.2,KNOWN,MFSD14A,SLC35A3	+	protein_coding,snRNA	UTR3	SLC35A3	NM_001271684:c.*1482A>G;NM_012243:c.*1420A>G;NM_001271685:c.*1420A>G	.	.	95	2	0.021	NA	NA	NA	NA	NA	NA	59	2	0.034	NA	NA	NA	NA	NA	NA	61	2	0.033	NA	NA	NA
chr1	100489484	A	G	sense	alu	AC118553.2,KNOWN,MFSD14A,SLC35A3	+	protein_coding,snRNA	UTR3	SLC35A3	NM_001271684:c.*1514A>G;NM_012243:c.*1452A>G;NM_001271685:c.*1452A>G	.	.	80	3	0.037	NA	NA	NA	NA	NA	NA	NA	NA	NA	NA	NA	NA	NA	NA	NA	48	2	0.042	50	2	0.04
chr1	100489508	A	G	sense	alu	AC118553.2,KNOWN,MFSD14A,SLC35A3	+	protein_coding,snRNA	UTR3	SLC35A3	NM_001271684:c.*1538A>G;NM_012243:c.*1476A>G;NM_001271685:c.*1476A>G	.	.	77	2	0.026	NA	NA	NA	NA	NA	NA	NA	NA	NA	NA	NA	NA	34	3	0.088	39	2	0.051	NA	NA	NA
chr1	100489528	A	G	sense	alu	AC118553.2,KNOWN,MFSD14A,SLC35A3	+	protein_coding,snRNA	UTR3	SLC35A3	NM_001271684:c.*1558A>G;NM_012243:c.*1496A>G;NM_001271685:c.*1496A>G	.	.	NA	NA	NA	NA	NA	NA	NA	NA	NA	NA	NA	NA	NA	NA	NA	NA	NA	NA	31	2	0.065	45	3	0.067
chr1	100489534	A	G	sense	alu	AC118553.2,KNOWN,MFSD14A,SLC35A3	+	protein_coding,snRNA	UTR3	SLC35A3	NM_001271684:c.*1564A>G;NM_012243:c.*1502A>G;NM_001271685:c.*1502A>G	.	.	78	3	0.038	NA	NA	NA	NA	NA	NA	NA	NA	NA	NA	NA	NA	NA	NA	NA	NA	NA	NA	NA	NA	NA
chr1	100489573	A	G	sense	alu	AC118553.2,KNOWN,MFSD14A,SLC35A3	+	protein_coding,snRNA	UTR3	SLC35A3	NM_001271684:c.*1603A>G;NM_012243:c.*1541A>G;NM_001271685:c.*1541A>G	.	.	NA	NA	NA	NA	NA	NA	NA	NA	NA	NA	NA	NA	NA	NA	NA	NA	NA	NA	NA	NA	NA	44	2	0.045
chr1	100489619	A	G	sense	uniq	AC118553.2,KNOWN,MFSD14A,SLC35A3	+	protein_coding,snRNA	UTR3	SLC35A3	NM_001271684:c.*1649A>G;NM_012243:c.*1587A>G;NM_001271685:c.*1587A>G	.	.	57	2	0.035	NA	NA	NA	NA	NA	NA	NA	NA	NA	NA	NA	NA	NA	NA	NA	28	2	0.071	NA	NA	NA
chr1	100489835	A	G	sense	alu	AC118553.2,KNOWN,MFSD14A,SLC35A3	+	protein_coding,snRNA	UTR3	SLC35A3	NM_001271684:c.*1865A>G;NM_012243:c.*1803A>G;NM_001271685:c.*1803A>G	.	.	78	9	0.115	NA	NA	NA	NA	NA	NA	53	5	0.094	NA	NA	NA	52	7	0.135	44	7	0.159	50	7	0.14
chr1	100489854	A	G	sense	alu	AC118553.2,KNOWN,MFSD14A,SLC35A3	+	protein_coding,snRNA	UTR3	SLC35A3	NM_001271684:c.*1884A>G;NM_012243:c.*1822A>G;NM_001271685:c.*1822A>G	.	.	NA	NA	NA	NA	NA	NA	NA	NA	NA	NA	NA	NA	54	2	0.037	58	2	0.034	NA	NA	NA	NA	NA	NA
chr1	100489892	A	G	sense	alu	AC118553.2,KNOWN,MFSD14A,SLC35A3	+	protein_coding,snRNA	UTR3	SLC35A3	NM_001271684:c.*1922A>G;NM_012243:c.*1860A>G;NM_001271685:c.*1860A>G	.	.	NA	NA	NA	NA	NA	NA	NA	NA	NA	74	2	0.027	NA	NA	NA	NA	NA	NA	NA	NA	NA	54	2	0.037
chr1	100489992	A	G	sense	alu	AC118553.2,KNOWN,MFSD14A,SLC35A3	+	protein_coding,snRNA	UTR3	SLC35A3	NM_001271684:c.*2022A>G;NM_012243:c.*1960A>G;NM_001271685:c.*1960A>G	.	.	74	11	0.149	NA	NA	NA	66	3	0.045	59	13	0.22	57	6	0.105	35	5	0.143	40	4	0.1	45	7	0.156
chr1	100489996	A	G	sense	alu	AC118553.2,KNOWN,MFSD14A,SLC35A3	+	protein_coding,snRNA	UTR3	SLC35A3	NM_001271684:c.*2026A>G;NM_012243:c.*1964A>G;NM_001271685:c.*1964A>G	.	.	75	62	0.827	69	16	0.232	70	10	0.143	57	42	0.737	55	46	0.836	36	29	0.806	38	31	0.816	49	29	0.592
chr1	100490000	A	G	sense	alu	AC118553.2,KNOWN,MFSD14A,SLC35A3	+	protein_coding,snRNA	UTR3	SLC35A3	NM_001271684:c.*2030A>G;NM_012243:c.*1968A>G;NM_001271685:c.*1968A>G	.	.	78	8	0.103	NA	NA	NA	NA	NA	NA	59	2	0.034	NA	NA	NA	38	3	0.079	42	5	0.119	49	5	0.102
chr1	100490003	A	G	sense	alu	AC118553.2,KNOWN,MFSD14A,SLC35A3	+	protein_coding,snRNA	UTR3	SLC35A3	NM_001271684:c.*2033A>G;NM_012243:c.*1971A>G;NM_001271685:c.*1971A>G	.	.	70	4	0.057	NA	NA	NA	NA	NA	NA	NA	NA	NA	54	2	0.037	37	4	0.108	NA	NA	NA	NA	NA	NA
chr1	100490009	A	G	sense	alu	AC118553.2,KNOWN,MFSD14A,SLC35A3	+	protein_coding,snRNA	UTR3	SLC35A3	NM_001271684:c.*2039A>G;NM_012243:c.*1977A>G;NM_001271685:c.*1977A>G	.	.	66	2	0.03	NA	NA	NA	NA	NA	NA	NA	NA	NA	NA	NA	NA	NA	NA	NA	NA	NA	NA	46	3	0.065
chr1	100490013	A	G	sense	alu	AC118553.2,KNOWN,MFSD14A,SLC35A3	+	protein_coding,snRNA	UTR3	SLC35A3	NM_001271684:c.*2043A>G;NM_012243:c.*1981A>G;NM_001271685:c.*1981A>G	.	.	63	4	0.063	NA	NA	NA	NA	NA	NA	NA	NA	NA	NA	NA	NA	NA	NA	NA	NA	NA	NA	44	3	0.068
chr1	100490041	A	G	sense	alu	AC118553.2,KNOWN,MFSD14A,SLC35A3	+	protein_coding,snRNA	UTR3	SLC35A3	NM_001271684:c.*2071A>G;NM_012243:c.*2009A>G;NM_001271685:c.*2009A>G	.	.	NA	NA	NA	NA	NA	NA	NA	NA	NA	NA	NA	NA	NA	NA	NA	NA	NA	NA	NA	NA	NA	26	2	0.077
chr1	100490042	A	G	sense	alu	AC118553.2,KNOWN,MFSD14A,SLC35A3	+	protein_coding,snRNA	UTR3	SLC35A3	NM_001271684:c.*2072A>G;NM_012243:c.*2010A>G;NM_001271685:c.*2010A>G	.	.	48	14	0.292	NA	NA	NA	53	5	0.094	34	7	0.206	43	8	0.186	29	7	0.241	29	6	0.207	28	14	0.5
chr1	100490048	A	G	sense	alu	AC118553.2,KNOWN,MFSD14A,SLC35A3	+	protein_coding,snRNA	UTR3	SLC35A3	NM_001271684:c.*2078A>G;NM_012243:c.*2016A>G;NM_001271685:c.*2016A>G	.	.	48	4	0.083	NA	NA	NA	50	2	0.04	NA	NA	NA	NA	NA	NA	NA	NA	NA	NA	NA	NA	NA	NA	NA
chr1	100490056	A	G	sense	alu	AC118553.2,KNOWN,MFSD14A,SLC35A3	+	protein_coding,snRNA	UTR3	SLC35A3	NM_001271684:c.*2086A>G;NM_012243:c.*2024A>G;NM_001271685:c.*2024A>G	.	.	44	14	0.318	50	5	0.1	49	7	0.143	30	4	0.133	44	12	0.273	31	13	0.419	23	4	0.174	20	14	0.7
chr1	100490057	A	G	sense	alu	AC118553.2,KNOWN,MFSD14A,SLC35A3	+	protein_coding,snRNA	UTR3	SLC35A3	NM_001271684:c.*2087A>G;NM_012243:c.*2025A>G;NM_001271685:c.*2025A>G	.	.	45	4	0.089	51	2	0.039	52	6	0.115	36	3	0.083	45	3	0.067	34	2	0.059	26	4	0.154	22	8	0.364
chr1	100490059	A	G	sense	alu	AC118553.2,KNOWN,MFSD14A,SLC35A3	+	protein_coding,snRNA	UTR3	SLC35A3	NM_001271684:c.*2089A>G;NM_012243:c.*2027A>G;NM_001271685:c.*2027A>G	.	.	NA	NA	NA	NA	NA	NA	NA	NA	NA	32	5	0.156	47	4	0.085	NA	NA	NA	28	3	0.107	NA	NA	NA
chr1	100490067	A	G	sense	alu	AC118553.2,KNOWN,MFSD14A,SLC35A3	+	protein_coding,snRNA	UTR3	SLC35A3	NM_001271684:c.*2097A>G;NM_012243:c.*2035A>G;NM_001271685:c.*2035A>G	.	.	47	3	0.064	56	2	0.036	NA	NA	NA	NA	NA	NA	NA	NA	NA	NA	NA	NA	NA	NA	NA	NA	NA	NA
chr1	100490072	A	G	sense	alu	AC118553.2,KNOWN,MFSD14A,SLC35A3	+	protein_coding,snRNA	UTR3	SLC35A3	NM_001271684:c.*2102A>G;NM_012243:c.*2040A>G;NM_001271685:c.*2040A>G	.	.	48	2	0.042	51	8	0.157	50	12	0.24	NA	NA	NA	NA	NA	NA	35	4	0.114	NA	NA	NA	20	11	0.55
chr1	100490077	A	G	sense	alu	AC118553.2,KNOWN,MFSD14A,SLC35A3	+	protein_coding,snRNA	UTR3	SLC35A3	NM_001271684:c.*2107A>G;NM_012243:c.*2045A>G;NM_001271685:c.*2045A>G	.	.	NA	NA	NA	NA	NA	NA	60	5	0.083	NA	NA	NA	NA	NA	NA	NA	NA	NA	NA	NA	NA	25	3	0.12
chr1	100490087	A	G	sense	alu	AC118553.2,KNOWN,MFSD14A,SLC35A3	+	protein_coding,snRNA	UTR3	SLC35A3	NM_001271684:c.*2117A>G;NM_012243:c.*2055A>G;NM_001271685:c.*2055A>G	.	.	NA	NA	NA	NA	NA	NA	NA	NA	NA	NA	NA	NA	NA	NA	NA	NA	NA	NA	NA	NA	NA	24	2	0.083
chr1	100490089	A	G	sense	alu	AC118553.2,KNOWN,MFSD14A,SLC35A3	+	protein_coding,snRNA	UTR3	SLC35A3	NM_001271684:c.*2119A>G;NM_012243:c.*2057A>G;NM_001271685:c.*2057A>G	.	.	NA	NA	NA	NA	NA	NA	NA	NA	NA	41	2	0.049	39	2	0.051	NA	NA	NA	26	4	0.154	NA	NA	NA
chr1	100490095	A	G	sense	alu	AC118553.2,KNOWN,MFSD14A,SLC35A3	+	protein_coding,snRNA	UTR3	SLC35A3	NM_001271684:c.*2125A>G;NM_012243:c.*2063A>G;NM_001271685:c.*2063A>G	.	.	NA	NA	NA	NA	NA	NA	NA	NA	NA	NA	NA	NA	NA	NA	NA	33	3	0.091	23	2	0.087	18	3	0.167
chr1	100490199	A	G	sense	alu	AC118553.2,KNOWN,MFSD14A,SLC35A3	+	protein_coding,snRNA	UTR3	SLC35A3	NM_001271684:c.*2229A>G;NM_012243:c.*2167A>G;NM_001271685:c.*2167A>G	.	.	16	4	0.25	NA	NA	NA	11	2	0.182	13	6	0.462	5	2	0.4	NA	NA	NA	NA	NA	NA	5	3	0.6
chr1	100490207	A	G	sense	alu	AC118553.2,KNOWN,MFSD14A,SLC35A3	+	protein_coding,snRNA	UTR3	SLC35A3	NM_001271684:c.*2237A>G;NM_012243:c.*2175A>G;NM_001271685:c.*2175A>G	.	.	21	7	0.333	NA	NA	NA	17	7	0.412	18	6	0.333	8	2	0.25	9	5	0.556	13	8	0.615	9	5	0.556
chr1	100490218	A	G	sense	alu	AC118553.2,KNOWN,MFSD14A,SLC35A3	+	protein_coding,snRNA	UTR3	SLC35A3	NM_001271684:c.*2248A>G;NM_012243:c.*2186A>G;NM_001271685:c.*2186A>G	.	.	NA	NA	NA	NA	NA	NA	20	5	0.25	NA	NA	NA	NA	NA	NA	NA	NA	NA	NA	NA	NA	9	2	0.222
chr1	100490239	A	G	sense	alu	AC118553.2,KNOWN,MFSD14A,SLC35A3	+	protein_coding,snRNA	UTR3	SLC35A3	NM_001271684:c.*2269A>G;NM_012243:c.*2207A>G;NM_001271685:c.*2207A>G	.	.	NA	NA	NA	NA	NA	NA	NA	NA	NA	NA	NA	NA	NA	NA	NA	NA	NA	NA	27	2	0.074	NA	NA	NA
chr1	100490249	A	G	sense	alu	AC118553.2,KNOWN,MFSD14A,SLC35A3	+	protein_coding,snRNA	UTR3	SLC35A3	NM_001271684:c.*2279A>G;NM_012243:c.*2217A>G;NM_001271685:c.*2217A>G	.	.	NA	NA	NA	NA	NA	NA	38	2	0.053	NA	NA	NA	NA	NA	NA	NA	NA	NA	NA	NA	NA	NA	NA	NA
chr1	100490275	A	G	sense	alu	AC118553.2,KNOWN,MFSD14A,SLC35A3	+	protein_coding,snRNA	UTR3	SLC35A3	NM_001271684:c.*2305A>G;NM_012243:c.*2243A>G;NM_001271685:c.*2243A>G	.	.	58	15	0.259	NA	NA	NA	NA	NA	NA	45	17	0.378	35	8	0.229	24	8	0.333	36	11	0.306	31	12	0.387
chr1	100490292	A	G	sense	alu	AC118553.2,KNOWN,MFSD14A,SLC35A3	+	protein_coding,snRNA	UTR3	SLC35A3	NM_001271684:c.*2322A>G;NM_012243:c.*2260A>G;NM_001271685:c.*2260A>G	.	.	63	5	0.079	37	2	0.054	NA	NA	NA	43	5	0.116	40	2	0.05	28	4	0.143	43	10	0.233	34	11	0.324
chr1	100490300	A	G	sense	alu	AC118553.2,KNOWN,MFSD14A,SLC35A3	+	protein_coding,snRNA	UTR3	SLC35A3	NM_001271684:c.*2330A>G;NM_012243:c.*2268A>G;NM_001271685:c.*2268A>G	.	.	NA	NA	NA	NA	NA	NA	NA	NA	NA	NA	NA	NA	NA	NA	NA	NA	NA	NA	38	2	0.053	NA	NA	NA
chr1	100490303	A	G	sense	alu	AC118553.2,KNOWN,MFSD14A,SLC35A3	+	protein_coding,snRNA	UTR3	SLC35A3	NM_001271684:c.*2333A>G;NM_012243:c.*2271A>G;NM_001271685:c.*2271A>G	.	.	59	36	0.61	36	2	0.056	52	13	0.25	40	20	0.5	43	20	0.465	25	14	0.56	40	22	0.55	34	20	0.588
chr1	100490394	A	G	sense	uniq	AC118553.2,KNOWN,MFSD14A,SLC35A3	+	protein_coding,snRNA	UTR3	SLC35A3	NM_001271684:c.*2424A>G;NM_012243:c.*2362A>G;NM_001271685:c.*2362A>G	.	.	NA	NA	NA	NA	NA	NA	49	2	0.041	NA	NA	NA	NA	NA	NA	NA	NA	NA	NA	NA	NA	NA	NA	NA
chr1	100491405	A	G	sense	uniq	AC118553.2,KNOWN,MFSD14A,SLC35A3	+	protein_coding,snRNA	UTR3	SLC35A3	NM_001271684:c.*3435A>G;NM_012243:c.*3373A>G;NM_001271685:c.*3373A>G	.	.	NA	NA	NA	NA	NA	NA	NA	NA	NA	36	2	0.056	NA	NA	NA	NA	NA	NA	NA	NA	NA	NA	NA	NA
chr1	100492730	A	G	sense	alu	AC118553.2,KNOWN,MFSD14A,SLC35A3	+	protein_coding,snRNA	UTR3	SLC35A3	NM_001271684:c.*4760A>G;NM_012243:c.*4698A>G;NM_001271685:c.*4698A>G	.	.	10	2	0.2	NA	NA	NA	NA	NA	NA	NA	NA	NA	NA	NA	NA	NA	NA	NA	NA	NA	NA	5	2	0.4
chr1	100492752	A	G	sense	alu	AC118553.2,KNOWN,MFSD14A,SLC35A3	+	protein_coding,snRNA	UTR3	SLC35A3	NM_001271684:c.*4782A>G;NM_012243:c.*4720A>G;NM_001271685:c.*4720A>G	.	.	12	2	0.167	NA	NA	NA	NA	NA	NA	NA	NA	NA	NA	NA	NA	NA	NA	NA	NA	NA	NA	NA	NA	NA
chr1	100492753	A	G	sense	alu	AC118553.2,KNOWN,MFSD14A,SLC35A3	+	protein_coding,snRNA	UTR3	SLC35A3	NM_001271684:c.*4783A>G;NM_012243:c.*4721A>G;NM_001271685:c.*4721A>G	.	.	12	2	0.167	NA	NA	NA	NA	NA	NA	NA	NA	NA	NA	NA	NA	NA	NA	NA	NA	NA	NA	NA	NA	NA
chr1	100492758	A	G	sense	alu	AC118553.2,KNOWN,MFSD14A,SLC35A3	+	protein_coding,snRNA	UTR3	SLC35A3	NM_001271684:c.*4788A>G;NM_012243:c.*4726A>G;NM_001271685:c.*4726A>G	.	.	NA	NA	NA	NA	NA	NA	NA	NA	NA	NA	NA	NA	NA	NA	NA	4	2	0.5	NA	NA	NA	NA	NA	NA
chr1	100492759	A	G	sense	alu	AC118553.2,KNOWN,MFSD14A,SLC35A3	+	protein_coding,snRNA	UTR3	SLC35A3	NM_001271684:c.*4789A>G;NM_012243:c.*4727A>G;NM_001271685:c.*4727A>G	.	.	NA	NA	NA	NA	NA	NA	NA	NA	NA	NA	NA	NA	NA	NA	NA	NA	NA	NA	NA	NA	NA	7	2	0.286
chr1	100492766	A	G	sense	alu	AC118553.2,KNOWN,MFSD14A,SLC35A3	+	protein_coding,snRNA	UTR3	SLC35A3	NM_001271684:c.*4796A>G;NM_012243:c.*4734A>G;NM_001271685:c.*4734A>G	.	.	11	4	0.364	NA	NA	NA	9	2	0.222	8	6	0.75	NA	NA	NA	4	3	0.75	NA	NA	NA	7	5	0.714
chr1	100492770	A	G	sense	alu	AC118553.2,KNOWN,MFSD14A,SLC35A3	+	protein_coding,snRNA	UTR3	SLC35A3	NM_001271684:c.*4800A>G;NM_012243:c.*4738A>G;NM_001271685:c.*4738A>G	.	.	NA	NA	NA	NA	NA	NA	NA	NA	NA	NA	NA	NA	NA	NA	NA	NA	NA	NA	NA	NA	NA	6	2	0.333
chr1	100492774	A	G	sense	alu	AC118553.2,KNOWN,MFSD14A,SLC35A3	+	protein_coding,snRNA	UTR3	SLC35A3	NM_001271684:c.*4804A>G;NM_012243:c.*4742A>G;NM_001271685:c.*4742A>G	.	.	NA	NA	NA	NA	NA	NA	NA	NA	NA	NA	NA	NA	NA	NA	NA	NA	NA	NA	NA	NA	NA	6	2	0.333
chr1	100492781	A	G	sense	alu	AC118553.2,KNOWN,MFSD14A,SLC35A3	+	protein_coding,snRNA	UTR3	SLC35A3	NM_001271684:c.*4811A>G;NM_012243:c.*4749A>G;NM_001271685:c.*4749A>G	.	.	8	2	0.25	NA	NA	NA	NA	NA	NA	NA	NA	NA	NA	NA	NA	NA	NA	NA	NA	NA	NA	NA	NA	NA
chr1	100492822	A	G	sense	alu	AC118553.2,KNOWN,MFSD14A,SLC35A3	+	protein_coding,snRNA	UTR3	SLC35A3	NM_001271684:c.*4852A>G;NM_012243:c.*4790A>G;NM_001271685:c.*4790A>G	.	.	NA	NA	NA	NA	NA	NA	NA	NA	NA	NA	NA	NA	NA	NA	NA	NA	NA	NA	4	2	0.5	NA	NA	NA
chr1	100492826	A	G	sense	alu	AC118553.2,KNOWN,MFSD14A,SLC35A3	+	protein_coding,snRNA	UTR3	SLC35A3	NM_001271684:c.*4856A>G;NM_012243:c.*4794A>G;NM_001271685:c.*4794A>G	.	.	NA	NA	NA	NA	NA	NA	NA	NA	NA	NA	NA	NA	NA	NA	NA	NA	NA	NA	4	2	0.5	5	2	0.4
chr1	100492862	A	G	sense	alu	AC118553.2,KNOWN,MFSD14A,SLC35A3	+	protein_coding,snRNA	UTR3	SLC35A3	NM_001271684:c.*4892A>G;NM_012243:c.*4830A>G;NM_001271685:c.*4830A>G	.	.	NA	NA	NA	NA	NA	NA	NA	NA	NA	NA	NA	NA	NA	NA	NA	NA	NA	NA	4	2	0.5	NA	NA	NA
chr1	100492901	A	G	sense	alu	AC118553.2,KNOWN,MFSD14A,SLC35A3	+	protein_coding,snRNA	UTR3	SLC35A3	NM_001271684:c.*4931A>G;NM_012243:c.*4869A>G;NM_001271685:c.*4869A>G	.	.	NA	NA	NA	NA	NA	NA	NA	NA	NA	NA	NA	NA	NA	NA	NA	NA	NA	NA	NA	NA	NA	4	2	0.5
chr1	100492952	A	G	sense	alu	AC118553.2,KNOWN,MFSD14A,SLC35A3	+	protein_coding,snRNA	UTR3	SLC35A3	NM_001271684:c.*4982A>G;NM_012243:c.*4920A>G;NM_001271685:c.*4920A>G	.	.	NA	NA	NA	NA	NA	NA	NA	NA	NA	6	2	0.333	NA	NA	NA	NA	NA	NA	4	2	0.5	NA	NA	NA
chr1	100493596	A	G	sense	alu	AC118553.2,KNOWN,MFSD14A,SLC35A3	+	protein_coding,snRNA	UTR3	SLC35A3	NM_001271684:c.*5626A>G;NM_012243:c.*5564A>G;NM_001271685:c.*5564A>G	.	.	NA	NA	NA	NA	NA	NA	NA	NA	NA	NA	NA	NA	NA	NA	NA	NA	NA	NA	NA	NA	NA	3	2	0.667
chr1	100493626	A	G	sense	alu	AC118553.2,KNOWN,MFSD14A,SLC35A3	+	protein_coding,snRNA	UTR3	SLC35A3	NM_001271684:c.*5656A>G;NM_012243:c.*5594A>G;NM_001271685:c.*5594A>G	.	.	NA	NA	NA	NA	NA	NA	NA	NA	NA	NA	NA	NA	NA	NA	NA	NA	NA	NA	NA	NA	NA	2	2	1
chr1	100498361	A	G	sense	alu	AC118553.2,KNOWN,MFSD14A,SLC35A3	+	protein_coding,snRNA	UTR3	SLC35A3	NM_001271684:c.*10391A>G;NM_012243:c.*10329A>G;NM_001271685:c.*10329A>G	.	.	NA	NA	NA	NA	NA	NA	NA	NA	NA	NA	NA	NA	NA	NA	NA	NA	NA	NA	NA	NA	NA	3	2	0.667
chr1	100498362	A	G	sense	alu	AC118553.2,KNOWN,MFSD14A,SLC35A3	+	protein_coding,snRNA	UTR3	SLC35A3	NM_001271684:c.*10392A>G;NM_012243:c.*10330A>G;NM_001271685:c.*10330A>G	.	.	NA	NA	NA	NA	NA	NA	NA	NA	NA	NA	NA	NA	NA	NA	NA	NA	NA	NA	NA	NA	NA	3	2	0.667
chr1	100498363	A	G	sense	alu	AC118553.2,KNOWN,MFSD14A,SLC35A3	+	protein_coding,snRNA	UTR3	SLC35A3	NM_001271684:c.*10393A>G;NM_012243:c.*10331A>G;NM_001271685:c.*10331A>G	.	.	8	4	0.5	NA	NA	NA	NA	NA	NA	NA	NA	NA	NA	NA	NA	NA	NA	NA	NA	NA	NA	NA	NA	NA
chr1	100498756	A	G	sense	alu	AC118553.2,KNOWN,MFSD14A,SLC35A3	+	protein_coding,snRNA	UTR3	SLC35A3	NM_001271684:c.*10786A>G;NM_012243:c.*10724A>G;NM_001271685:c.*10724A>G	.	.	NA	NA	NA	NA	NA	NA	NA	NA	NA	2	2	1	NA	NA	NA	NA	NA	NA	NA	NA	NA	NA	NA	NA
chr1	100498809	A	G	sense	alu	AC118553.2,KNOWN,MFSD14A,SLC35A3	+	protein_coding,snRNA	UTR3	SLC35A3	NM_001271684:c.*10839A>G;NM_012243:c.*10777A>G;NM_001271685:c.*10777A>G	.	.	NA	NA	NA	NA	NA	NA	NA	NA	NA	NA	NA	NA	NA	NA	NA	NA	NA	NA	NA	NA	NA	7	2	0.286
chr1	100498810	A	G	sense	alu	AC118553.2,KNOWN,MFSD14A,SLC35A3	+	protein_coding,snRNA	UTR3	SLC35A3	NM_001271684:c.*10840A>G;NM_012243:c.*10778A>G;NM_001271685:c.*10778A>G	.	.	NA	NA	NA	NA	NA	NA	NA	NA	NA	NA	NA	NA	NA	NA	NA	NA	NA	NA	NA	NA	NA	7	2	0.286
chr1	100498815	A	G	sense	alu	AC118553.2,KNOWN,MFSD14A,SLC35A3	+	protein_coding,snRNA	UTR3	SLC35A3	NM_001271684:c.*10845A>G;NM_012243:c.*10783A>G;NM_001271685:c.*10783A>G	.	.	NA	NA	NA	NA	NA	NA	4	2	0.5	NA	NA	NA	NA	NA	NA	NA	NA	NA	NA	NA	NA	NA	NA	NA
chr1	100498825	A	G	sense	alu	AC118553.2,KNOWN,MFSD14A,SLC35A3	+	protein_coding,snRNA	UTR3	SLC35A3	NM_001271684:c.*10855A>G;NM_012243:c.*10793A>G;NM_001271685:c.*10793A>G	.	.	NA	NA	NA	NA	NA	NA	NA	NA	NA	NA	NA	NA	NA	NA	NA	NA	NA	NA	NA	NA	NA	6	2	0.333
chr1	100507318	A	G	sense	alu	AC118553.2,KNOWN,MFSD14A,SLC35A3	+	protein_coding,snRNA	intronic	MFSD14A	.	.	.	NA	NA	NA	NA	NA	NA	NA	NA	NA	NA	NA	NA	NA	NA	NA	NA	NA	NA	NA	NA	NA	2	2	1
chr1	100507319	A	G	sense	alu	AC118553.2,KNOWN,MFSD14A,SLC35A3	+	protein_coding,snRNA	intronic	MFSD14A	.	.	.	NA	NA	NA	NA	NA	NA	NA	NA	NA	NA	NA	NA	NA	NA	NA	NA	NA	NA	NA	NA	NA	2	2	1
chr1	100507333	A	G	sense	alu	AC118553.2,KNOWN,MFSD14A,SLC35A3	+	protein_coding,snRNA	intronic	MFSD14A	.	.	.	NA	NA	NA	NA	NA	NA	2	2	1	NA	NA	NA	NA	NA	NA	NA	NA	NA	NA	NA	NA	2	2	1
chr1	100507337	A	G	sense	alu	AC118553.2,KNOWN,MFSD14A,SLC35A3	+	protein_coding,snRNA	intronic	MFSD14A	.	.	.	NA	NA	NA	NA	NA	NA	2	2	1	NA	NA	NA	NA	NA	NA	NA	NA	NA	NA	NA	NA	NA	NA	NA
chr1	100529209	A	G	sense	alu	AC118553.2,KNOWN,MFSD14A,SLC35A3	+	protein_coding,snRNA	intronic	MFSD14A	.	.	.	NA	NA	NA	NA	NA	NA	NA	NA	NA	2	2	1	NA	NA	NA	NA	NA	NA	NA	NA	NA	NA	NA	NA
chr1	100530421	A	G	sense	alu	AC118553.2,KNOWN,MFSD14A,SLC35A3	+	protein_coding,snRNA	intronic	MFSD14A	.	.	.	NA	NA	NA	NA	NA	NA	NA	NA	NA	NA	NA	NA	2	2	1	NA	NA	NA	NA	NA	NA	NA	NA	NA
chr1	100530665	A	G	sense	alu	AC118553.2,KNOWN,MFSD14A,SLC35A3	+	protein_coding,snRNA	intronic	MFSD14A	.	.	.	2	2	1	NA	NA	NA	NA	NA	NA	NA	NA	NA	NA	NA	NA	NA	NA	NA	NA	NA	NA	NA	NA	NA
chr1	100540281	A	G	sense	alu	AC118553.2,KNOWN,MFSD14A,SLC35A3	+	protein_coding,snRNA	intronic	MFSD14A	.	.	.	NA	NA	NA	NA	NA	NA	NA	NA	NA	NA	NA	NA	NA	NA	NA	NA	NA	NA	3	2	0.667	NA	NA	NA
chr1	100540363	A	G	sense	alu	AC118553.2,KNOWN,MFSD14A,SLC35A3	+	protein_coding,snRNA	intronic	MFSD14A	.	.	.	NA	NA	NA	NA	NA	NA	NA	NA	NA	NA	NA	NA	NA	NA	NA	NA	NA	NA	NA	NA	NA	4	2	0.5
chr1	100547926	A	G	sense	uniq	AC118553.2,KNOWN,MFSD14A,SLC35A3	+	protein_coding,snRNA	UTR3	MFSD14A	NM_033055:c.*161A>G	.	.	NA	NA	NA	NA	NA	NA	NA	NA	NA	NA	NA	NA	NA	NA	NA	NA	NA	NA	97	2	0.021	NA	NA	NA
chr1	100552790	T	C	sense	alu	AC093019.2,SASS6	-	antisense_RNA,protein_coding	intronic	SASS6	.	.	.	NA	NA	NA	NA	NA	NA	NA	NA	NA	NA	NA	NA	NA	NA	NA	NA	NA	NA	NA	NA	NA	2	2	1
chr1	100553889	T	C	sense	alu	AC093019.2,SASS6	-	antisense_RNA,protein_coding	intronic	SASS6	.	.	.	NA	NA	NA	NA	NA	NA	NA	NA	NA	NA	NA	NA	NA	NA	NA	NA	NA	NA	NA	NA	NA	3	2	0.667
chr1	100553909	T	C	sense	alu	AC093019.2,SASS6	-	antisense_RNA,protein_coding	intronic	SASS6	.	.	.	NA	NA	NA	NA	NA	NA	NA	NA	NA	NA	NA	NA	NA	NA	NA	NA	NA	NA	NA	NA	NA	3	2	0.667
chr1	100553918	T	C	sense	alu	AC093019.2,SASS6	-	antisense_RNA,protein_coding	intronic	SASS6	.	.	.	NA	NA	NA	NA	NA	NA	NA	NA	NA	NA	NA	NA	NA	NA	NA	NA	NA	NA	NA	NA	NA	3	2	0.667
chr1	100558243	T	C	sense	alu	AC093019.2,SASS6	-	antisense_RNA,protein_coding	intronic	SASS6	.	.	.	NA	NA	NA	NA	NA	NA	3	2	0.667	NA	NA	NA	NA	NA	NA	NA	NA	NA	NA	NA	NA	NA	NA	NA
chr1	100559178	T	C	sense	alu	AC093019.2,SASS6	-	antisense_RNA,protein_coding	intronic	SASS6	.	.	.	NA	NA	NA	NA	NA	NA	NA	NA	NA	NA	NA	NA	NA	NA	NA	NA	NA	NA	NA	NA	NA	4	2	0.5
chr1	100559183	T	C	sense	alu	AC093019.2,SASS6	-	antisense_RNA,protein_coding	intronic	SASS6	.	.	.	NA	NA	NA	NA	NA	NA	NA	NA	NA	NA	NA	NA	NA	NA	NA	NA	NA	NA	NA	NA	NA	4	2	0.5
chr1	100559206	T	C	sense	alu	AC093019.2,SASS6	-	antisense_RNA,protein_coding	intronic	SASS6	.	.	.	NA	NA	NA	NA	NA	NA	NA	NA	NA	NA	NA	NA	NA	NA	NA	NA	NA	NA	NA	NA	NA	4	3	0.75
chr1	100559223	T	C	sense	alu	AC093019.2,SASS6	-	antisense_RNA,protein_coding	intronic	SASS6	.	.	.	NA	NA	NA	NA	NA	NA	NA	NA	NA	NA	NA	NA	NA	NA	NA	NA	NA	NA	NA	NA	NA	3	3	1
chr1	100573521	T	C	sense	uniq	AC093019.2,SASS6	-	antisense_RNA,protein_coding	exonic	SASS6	.	nonsynonymous SNV	SASS6:NM_001304829:exon8:c.400A>G:p.R134G,SASS6:NM_194292:exon9:c.901A>G:p.R301G	NA	NA	NA	NA	NA	NA	NA	NA	NA	NA	NA	NA	NA	NA	NA	56	2	0.036	NA	NA	NA	NA	NA	NA
chr1	100588282	T	C	sense	alu	AC093019.2,SASS6	-	antisense_RNA,protein_coding	intronic	SASS6	.	.	.	NA	NA	NA	NA	NA	NA	NA	NA	NA	NA	NA	NA	NA	NA	NA	NA	NA	NA	NA	NA	NA	4	2	0.5
chr1	100588291	T	C	sense	alu	AC093019.2,SASS6	-	antisense_RNA,protein_coding	intronic	SASS6	.	.	.	NA	NA	NA	NA	NA	NA	NA	NA	NA	NA	NA	NA	NA	NA	NA	NA	NA	NA	NA	NA	NA	4	2	0.5
chr1	100588327	T	C	sense	alu	AC093019.2,SASS6	-	antisense_RNA,protein_coding	intronic	SASS6	.	.	.	NA	NA	NA	NA	NA	NA	NA	NA	NA	NA	NA	NA	NA	NA	NA	NA	NA	NA	NA	NA	NA	4	2	0.5
chr1	100588336	T	C	sense	alu	AC093019.2,SASS6	-	antisense_RNA,protein_coding	intronic	SASS6	.	.	.	NA	NA	NA	NA	NA	NA	NA	NA	NA	NA	NA	NA	NA	NA	NA	NA	NA	NA	NA	NA	NA	4	2	0.5
chr1	100588356	T	C	sense	alu	AC093019.2,SASS6	-	antisense_RNA,protein_coding	intronic	SASS6	.	.	.	NA	NA	NA	NA	NA	NA	2	2	1	NA	NA	NA	NA	NA	NA	NA	NA	NA	NA	NA	NA	NA	NA	NA
chr1	100589972	T	C	sense	alu	AC093019.2,SASS6	-	antisense_RNA,protein_coding	intronic	SASS6	.	.	.	NA	NA	NA	NA	NA	NA	NA	NA	NA	NA	NA	NA	NA	NA	NA	5	2	0.4	NA	NA	NA	NA	NA	NA
chr1	100589994	T	C	sense	alu	AC093019.2,SASS6	-	antisense_RNA,protein_coding	intronic	SASS6	.	.	.	NA	NA	NA	NA	NA	NA	NA	NA	NA	NA	NA	NA	NA	NA	NA	NA	NA	NA	6	2	0.333	NA	NA	NA
chr1	100590039	T	C	sense	alu	AC093019.2,SASS6	-	antisense_RNA,protein_coding	intronic	SASS6	.	.	.	NA	NA	NA	NA	NA	NA	NA	NA	NA	NA	NA	NA	8	2	0.25	NA	NA	NA	NA	NA	NA	NA	NA	NA
chr1	100590045	T	C	sense	alu	AC093019.2,SASS6	-	antisense_RNA,protein_coding	intronic	SASS6	.	.	.	NA	NA	NA	NA	NA	NA	NA	NA	NA	3	2	0.667	NA	NA	NA	NA	NA	NA	NA	NA	NA	2	2	1
chr1	100590060	T	C	sense	alu	AC093019.2,SASS6	-	antisense_RNA,protein_coding	intronic	SASS6	.	.	.	NA	NA	NA	NA	NA	NA	NA	NA	NA	NA	NA	NA	NA	NA	NA	NA	NA	NA	NA	NA	NA	2	2	1
chr1	100590075	T	C	sense	alu	AC093019.2,SASS6	-	antisense_RNA,protein_coding	intronic	SASS6	.	.	.	7	5	0.714	5	2	0.4	6	5	0.833	6	5	0.833	5	3	0.6	NA	NA	NA	5	3	0.6	2	2	1
chr1	100590085	T	C	sense	alu	AC093019.2,SASS6	-	antisense_RNA,protein_coding	intronic	SASS6	.	.	.	9	5	0.556	NA	NA	NA	5	3	0.6	6	2	0.333	6	2	0.333	NA	NA	NA	5	3	0.6	2	2	1
chr1	100590095	T	C	sense	alu	AC093019.2,SASS6	-	antisense_RNA,protein_coding	intronic	SASS6	.	.	.	NA	NA	NA	NA	NA	NA	6	4	0.667	NA	NA	NA	NA	NA	NA	NA	NA	NA	NA	NA	NA	2	2	1
chr1	100590096	T	C	sense	alu	AC093019.2,SASS6	-	antisense_RNA,protein_coding	intronic	SASS6	.	.	.	10	2	0.2	NA	NA	NA	NA	NA	NA	NA	NA	NA	NA	NA	NA	NA	NA	NA	NA	NA	NA	NA	NA	NA
chr1	100590101	T	C	sense	alu	AC093019.2,SASS6	-	antisense_RNA,protein_coding	intronic	SASS6	.	.	.	10	4	0.4	5	2	0.4	7	4	0.571	NA	NA	NA	NA	NA	NA	NA	NA	NA	NA	NA	NA	2	2	1
chr1	100590104	T	C	sense	alu	AC093019.2,SASS6	-	antisense_RNA,protein_coding	intronic	SASS6	.	.	.	11	3	0.273	NA	NA	NA	NA	NA	NA	NA	NA	NA	NA	NA	NA	NA	NA	NA	NA	NA	NA	NA	NA	NA
chr1	100590105	T	C	sense	alu	AC093019.2,SASS6	-	antisense_RNA,protein_coding	intronic	SASS6	.	.	.	10	3	0.3	NA	NA	NA	NA	NA	NA	5	2	0.4	NA	NA	NA	NA	NA	NA	NA	NA	NA	NA	NA	NA
chr1	100590110	T	C	sense	alu	AC093019.2,SASS6	-	antisense_RNA,protein_coding	intronic	SASS6	.	.	.	10	4	0.4	NA	NA	NA	8	4	0.5	NA	NA	NA	NA	NA	NA	NA	NA	NA	4	2	0.5	NA	NA	NA
chr1	100590112	T	C	sense	alu	AC093019.2,SASS6	-	antisense_RNA,protein_coding	intronic	SASS6	.	.	.	10	3	0.3	NA	NA	NA	NA	NA	NA	NA	NA	NA	NA	NA	NA	NA	NA	NA	NA	NA	NA	NA	NA	NA
chr1	100590113	T	C	sense	alu	AC093019.2,SASS6	-	antisense_RNA,protein_coding	intronic	SASS6	.	.	.	NA	NA	NA	NA	NA	NA	8	4	0.5	NA	NA	NA	3	2	0.667	NA	NA	NA	NA	NA	NA	NA	NA	NA
chr1	100590115	T	C	sense	alu	AC093019.2,SASS6	-	antisense_RNA,protein_coding	intronic	SASS6	.	.	.	NA	NA	NA	NA	NA	NA	NA	NA	NA	NA	NA	NA	NA	NA	NA	NA	NA	NA	4	2	0.5	NA	NA	NA
chr1	100590120	T	C	sense	alu	AC093019.2,SASS6	-	antisense_RNA,protein_coding	intronic	SASS6	.	.	.	NA	NA	NA	NA	NA	NA	NA	NA	NA	5	2	0.4	NA	NA	NA	NA	NA	NA	3	2	0.667	NA	NA	NA
chr1	100590126	T	C	sense	alu	AC093019.2,SASS6	-	antisense_RNA,protein_coding	intronic	SASS6	.	.	.	NA	NA	NA	4	3	0.75	6	5	0.833	NA	NA	NA	NA	NA	NA	NA	NA	NA	NA	NA	NA	NA	NA	NA
chr1	100590154	T	C	sense	alu	AC093019.2,SASS6	-	antisense_RNA,protein_coding	intronic	SASS6	.	.	.	12	2	0.167	NA	NA	NA	NA	NA	NA	NA	NA	NA	NA	NA	NA	NA	NA	NA	3	2	0.667	NA	NA	NA
chr1	100590155	T	C	sense	alu	AC093019.2,SASS6	-	antisense_RNA,protein_coding	intronic	SASS6	.	.	.	NA	NA	NA	NA	NA	NA	NA	NA	NA	NA	NA	NA	NA	NA	NA	NA	NA	NA	3	2	0.667	NA	NA	NA
chr1	100590165	T	C	sense	alu	AC093019.2,SASS6	-	antisense_RNA,protein_coding	intronic	SASS6	.	.	.	NA	NA	NA	NA	NA	NA	NA	NA	NA	NA	NA	NA	NA	NA	NA	NA	NA	NA	NA	NA	NA	3	2	0.667
chr1	100590179	T	C	sense	alu	AC093019.2,SASS6	-	antisense_RNA,protein_coding	intronic	SASS6	.	.	.	NA	NA	NA	NA	NA	NA	8	2	0.25	NA	NA	NA	NA	NA	NA	NA	NA	NA	NA	NA	NA	NA	NA	NA
chr1	100590183	T	C	sense	alu	AC093019.2,SASS6	-	antisense_RNA,protein_coding	intronic	SASS6	.	.	.	11	11	1	6	6	1	7	7	1	2	2	1	2	2	1	7	7	1	5	3	0.6	2	2	1
chr1	100590186	T	C	sense	alu	AC093019.2,SASS6	-	antisense_RNA,protein_coding	intronic	SASS6	.	.	.	9	7	0.778	6	3	0.5	5	5	1	2	2	1	2	2	1	7	7	1	4	2	0.5	3	3	1
chr1	100590209	T	C	sense	alu	AC093019.2,SASS6	-	antisense_RNA,protein_coding	intronic	SASS6	.	.	.	NA	NA	NA	NA	NA	NA	NA	NA	NA	NA	NA	NA	NA	NA	NA	6	2	0.333	NA	NA	NA	NA	NA	NA
chr1	100590216	T	C	sense	alu	AC093019.2,SASS6	-	antisense_RNA,protein_coding	intronic	SASS6	.	.	.	NA	NA	NA	NA	NA	NA	NA	NA	NA	NA	NA	NA	NA	NA	NA	6	2	0.333	NA	NA	NA	NA	NA	NA
chr1	100590457	T	C	sense	nonalu	AC093019.2,SASS6	-	antisense_RNA,protein_coding	intronic	SASS6	.	.	.	NA	NA	NA	NA	NA	NA	NA	NA	NA	NA	NA	NA	NA	NA	NA	6	2	0.333	NA	NA	NA	NA	NA	NA
chr1	100590994	T	C	sense	alu	AC093019.2,SASS6	-	antisense_RNA,protein_coding	intronic	SASS6	.	.	.	NA	NA	NA	NA	NA	NA	NA	NA	NA	4	2	0.5	NA	NA	NA	NA	NA	NA	NA	NA	NA	NA	NA	NA
chr1	100591113	T	C	sense	alu	AC093019.2,SASS6	-	antisense_RNA,protein_coding	intronic	SASS6	.	.	.	NA	NA	NA	NA	NA	NA	4	3	0.75	NA	NA	NA	NA	NA	NA	NA	NA	NA	NA	NA	NA	NA	NA	NA
chr1	100591126	T	C	sense	alu	AC093019.2,SASS6	-	antisense_RNA,protein_coding	intronic	SASS6	.	.	.	NA	NA	NA	NA	NA	NA	NA	NA	NA	2	2	1	NA	NA	NA	NA	NA	NA	NA	NA	NA	NA	NA	NA
chr1	100591149	T	C	sense	alu	AC093019.2,SASS6	-	antisense_RNA,protein_coding	intronic	SASS6	.	.	.	NA	NA	NA	NA	NA	NA	NA	NA	NA	2	2	1	NA	NA	NA	NA	NA	NA	NA	NA	NA	NA	NA	NA
chr1	100591151	T	C	sense	alu	AC093019.2,SASS6	-	antisense_RNA,protein_coding	intronic	SASS6	.	.	.	NA	NA	NA	NA	NA	NA	NA	NA	NA	2	2	1	NA	NA	NA	NA	NA	NA	NA	NA	NA	NA	NA	NA
chr1	100592225	T	C	sense	alu	AC093019.2,SASS6	-	antisense_RNA,protein_coding	intronic	SASS6	.	.	.	NA	NA	NA	NA	NA	NA	NA	NA	NA	NA	NA	NA	NA	NA	NA	NA	NA	NA	NA	NA	NA	14	2	0.143
chr1	100593725	T	C	sense	alu	AC093019.2,SASS6	-	antisense_RNA,protein_coding	intronic	SASS6	.	.	.	NA	NA	NA	NA	NA	NA	NA	NA	NA	NA	NA	NA	NA	NA	NA	2	2	1	NA	NA	NA	NA	NA	NA
chr1	100593730	T	C	sense	alu	AC093019.2,SASS6	-	antisense_RNA,protein_coding	intronic	SASS6	.	.	.	NA	NA	NA	NA	NA	NA	NA	NA	NA	NA	NA	NA	NA	NA	NA	2	2	1	NA	NA	NA	NA	NA	NA
chr1	100593731	T	C	sense	alu	AC093019.2,SASS6	-	antisense_RNA,protein_coding	intronic	SASS6	.	.	.	NA	NA	NA	NA	NA	NA	NA	NA	NA	NA	NA	NA	NA	NA	NA	2	2	1	NA	NA	NA	NA	NA	NA
chr1	100593760	T	C	sense	alu	AC093019.2,SASS6	-	antisense_RNA,protein_coding	intronic	SASS6	.	.	.	NA	NA	NA	NA	NA	NA	NA	NA	NA	NA	NA	NA	NA	NA	NA	2	2	1	NA	NA	NA	NA	NA	NA
chr1	100593766	T	C	sense	alu	AC093019.2,SASS6	-	antisense_RNA,protein_coding	intronic	SASS6	.	.	.	NA	NA	NA	NA	NA	NA	NA	NA	NA	NA	NA	NA	NA	NA	NA	2	2	1	NA	NA	NA	NA	NA	NA
chr1	100593768	T	C	sense	alu	AC093019.2,SASS6	-	antisense_RNA,protein_coding	intronic	SASS6	.	.	.	NA	NA	NA	NA	NA	NA	NA	NA	NA	NA	NA	NA	NA	NA	NA	2	2	1	NA	NA	NA	NA	NA	NA
chr1	100593771	T	C	sense	alu	AC093019.2,SASS6	-	antisense_RNA,protein_coding	intronic	SASS6	.	.	.	NA	NA	NA	NA	NA	NA	NA	NA	NA	NA	NA	NA	NA	NA	NA	2	2	1	NA	NA	NA	NA	NA	NA
chr1	100593772	T	C	sense	alu	AC093019.2,SASS6	-	antisense_RNA,protein_coding	intronic	SASS6	.	.	.	NA	NA	NA	NA	NA	NA	NA	NA	NA	NA	NA	NA	NA	NA	NA	2	2	1	NA	NA	NA	NA	NA	NA
chr1	100593796	T	C	sense	alu	AC093019.2,SASS6	-	antisense_RNA,protein_coding	intronic	SASS6	.	.	.	NA	NA	NA	NA	NA	NA	NA	NA	NA	NA	NA	NA	NA	NA	NA	2	2	1	NA	NA	NA	NA	NA	NA
chr1	100593797	T	C	sense	alu	AC093019.2,SASS6	-	antisense_RNA,protein_coding	intronic	SASS6	.	.	.	NA	NA	NA	NA	NA	NA	NA	NA	NA	NA	NA	NA	NA	NA	NA	2	2	1	NA	NA	NA	NA	NA	NA
chr1	100593833	T	C	sense	alu	AC093019.2,SASS6	-	antisense_RNA,protein_coding	intronic	SASS6	.	.	.	NA	NA	NA	NA	NA	NA	NA	NA	NA	NA	NA	NA	NA	NA	NA	NA	NA	NA	NA	NA	NA	2	2	1
chr1	100594569	T	C	sense	alu	AC093019.2,SASS6	-	antisense_RNA,protein_coding	intronic	SASS6	.	.	.	NA	NA	NA	NA	NA	NA	NA	NA	NA	NA	NA	NA	NA	NA	NA	NA	NA	NA	NA	NA	NA	2	2	1
chr1	100595980	T	C	sense	alu	AC093019.2,SASS6	-	antisense_RNA,protein_coding	intronic	SASS6	.	.	.	NA	NA	NA	NA	NA	NA	2	2	1	NA	NA	NA	NA	NA	NA	NA	NA	NA	NA	NA	NA	NA	NA	NA
chr1	100605575	A	G	sense	uniq	TRMT13	+	protein_coding	intronic	TRMT13	.	.	.	NA	NA	NA	NA	NA	NA	NA	NA	NA	5	2	0.4	NA	NA	NA	5	4	0.8	NA	NA	NA	NA	NA	NA
chr1	100605634	A	G	sense	uniq	TRMT13	+	protein_coding	intronic	TRMT13	.	.	.	4	2	0.5	NA	NA	NA	NA	NA	NA	NA	NA	NA	NA	NA	NA	NA	NA	NA	3	2	0.667	NA	NA	NA
chr1	100610570	A	G	sense	nonalu	TRMT13	+	protein_coding	intronic	TRMT13	.	.	.	NA	NA	NA	NA	NA	NA	NA	NA	NA	5	2	0.4	NA	NA	NA	NA	NA	NA	NA	NA	NA	NA	NA	NA
chr1	100611227	A	G	sense	alu	TRMT13	+	protein_coding	intronic	TRMT13	.	.	.	NA	NA	NA	NA	NA	NA	NA	NA	NA	NA	NA	NA	NA	NA	NA	NA	NA	NA	20	2	0.1	22	5	0.227
chr1	100611230	A	G	sense	alu	TRMT13	+	protein_coding	intronic	TRMT13	.	.	.	NA	NA	NA	NA	NA	NA	NA	NA	NA	NA	NA	NA	NA	NA	NA	NA	NA	NA	21	2	0.095	NA	NA	NA
chr1	100611241	A	G	sense	alu	TRMT13	+	protein_coding	intronic	TRMT13	.	.	.	NA	NA	NA	NA	NA	NA	NA	NA	NA	NA	NA	NA	NA	NA	NA	NA	NA	NA	21	3	0.143	NA	NA	NA
chr1	100611258	A	G	sense	alu	TRMT13	+	protein_coding	intronic	TRMT13	.	.	.	NA	NA	NA	NA	NA	NA	NA	NA	NA	NA	NA	NA	NA	NA	NA	NA	NA	NA	NA	NA	NA	25	3	0.12
chr1	100611293	A	G	sense	alu	TRMT13	+	protein_coding	intronic	TRMT13	.	.	.	48	4	0.083	NA	NA	NA	NA	NA	NA	30	3	0.1	NA	NA	NA	NA	NA	NA	17	5	0.294	34	14	0.412
chr1	100611302	A	G	sense	alu	TRMT13	+	protein_coding	intronic	TRMT13	.	.	.	NA	NA	NA	NA	NA	NA	NA	NA	NA	NA	NA	NA	NA	NA	NA	NA	NA	NA	NA	NA	NA	32	2	0.062
chr1	100611306	A	G	sense	alu	TRMT13	+	protein_coding	intronic	TRMT13	.	.	.	42	2	0.048	NA	NA	NA	35	2	0.057	NA	NA	NA	NA	NA	NA	NA	NA	NA	19	2	0.105	33	12	0.364
chr1	100611312	A	G	sense	alu	TRMT13	+	protein_coding	intronic	TRMT13	.	.	.	NA	NA	NA	NA	NA	NA	NA	NA	NA	NA	NA	NA	NA	NA	NA	NA	NA	NA	NA	NA	NA	30	2	0.067
chr1	100611316	A	G	sense	alu	TRMT13	+	protein_coding	intronic	TRMT13	.	.	.	45	3	0.067	NA	NA	NA	NA	NA	NA	NA	NA	NA	NA	NA	NA	NA	NA	NA	20	2	0.1	31	5	0.161
chr1	100611320	A	G	sense	alu	TRMT13	+	protein_coding	intronic	TRMT13	.	.	.	47	33	0.702	NA	NA	NA	36	13	0.361	44	22	0.5	30	14	0.467	28	15	0.536	21	16	0.762	30	21	0.7
chr1	100611323	A	G	sense	alu	TRMT13	+	protein_coding	intronic	TRMT13	.	.	.	NA	NA	NA	NA	NA	NA	NA	NA	NA	NA	NA	NA	NA	NA	NA	NA	NA	NA	19	2	0.105	30	2	0.067
chr1	100611342	A	G	sense	alu	TRMT13	+	protein_coding	intronic	TRMT13	.	.	.	48	7	0.146	28	2	0.071	NA	NA	NA	41	2	0.049	26	2	0.077	33	6	0.182	21	2	0.095	29	11	0.379
chr1	100611368	A	G	sense	alu	TRMT13	+	protein_coding	intronic	TRMT13	.	.	.	NA	NA	NA	NA	NA	NA	NA	NA	NA	NA	NA	NA	NA	NA	NA	NA	NA	NA	NA	NA	NA	27	4	0.148
chr1	100611373	A	G	sense	alu	TRMT13	+	protein_coding	intronic	TRMT13	.	.	.	NA	NA	NA	29	2	0.069	NA	NA	NA	NA	NA	NA	NA	NA	NA	NA	NA	NA	NA	NA	NA	NA	NA	NA
chr1	100611381	A	G	sense	alu	TRMT13	+	protein_coding	intronic	TRMT13	.	.	.	49	10	0.204	NA	NA	NA	28	2	0.071	38	8	0.211	23	3	0.13	31	8	0.258	22	12	0.545	20	8	0.4
chr1	100611384	A	G	sense	alu	TRMT13	+	protein_coding	intronic	TRMT13	.	.	.	47	10	0.213	NA	NA	NA	NA	NA	NA	39	12	0.308	22	7	0.318	30	8	0.267	22	12	0.545	20	8	0.4
chr1	100612112	A	G	sense	alu	TRMT13	+	protein_coding	intronic	TRMT13	.	.	.	NA	NA	NA	NA	NA	NA	NA	NA	NA	NA	NA	NA	NA	NA	NA	NA	NA	NA	21	2	0.095	15	7	0.467
chr1	100612117	A	G	sense	alu	TRMT13	+	protein_coding	intronic	TRMT13	.	.	.	NA	NA	NA	NA	NA	NA	NA	NA	NA	NA	NA	NA	NA	NA	NA	NA	NA	NA	NA	NA	NA	19	3	0.158
chr1	100612136	A	G	sense	alu	TRMT13	+	protein_coding	intronic	TRMT13	.	.	.	NA	NA	NA	NA	NA	NA	NA	NA	NA	NA	NA	NA	NA	NA	NA	NA	NA	NA	NA	NA	NA	29	2	0.069
chr1	100612161	A	G	sense	alu	TRMT13	+	protein_coding	intronic	TRMT13	.	.	.	59	2	0.034	NA	NA	NA	NA	NA	NA	44	2	0.045	NA	NA	NA	NA	NA	NA	44	6	0.136	36	5	0.139
chr1	100612162	A	G	sense	alu	TRMT13	+	protein_coding	intronic	TRMT13	.	.	.	59	7	0.119	NA	NA	NA	NA	NA	NA	42	2	0.048	42	3	0.071	26	3	0.115	44	7	0.159	36	10	0.278
chr1	100612166	A	G	sense	alu	TRMT13	+	protein_coding	intronic	TRMT13	.	.	.	63	2	0.032	NA	NA	NA	NA	NA	NA	NA	NA	NA	NA	NA	NA	28	2	0.071	NA	NA	NA	38	2	0.053
chr1	100612179	A	G	sense	alu	TRMT13	+	protein_coding	intronic	TRMT13	.	.	.	66	4	0.061	NA	NA	NA	NA	NA	NA	NA	NA	NA	NA	NA	NA	NA	NA	NA	NA	NA	NA	NA	NA	NA
chr1	100612201	A	G	sense	alu	TRMT13	+	protein_coding	intronic	TRMT13	.	.	.	NA	NA	NA	NA	NA	NA	NA	NA	NA	NA	NA	NA	NA	NA	NA	NA	NA	NA	46	5	0.109	36	6	0.167
chr1	100612271	A	G	sense	alu	TRMT13	+	protein_coding	intronic	TRMT13	.	.	.	NA	NA	NA	NA	NA	NA	NA	NA	NA	NA	NA	NA	NA	NA	NA	NA	NA	NA	NA	NA	NA	27	3	0.111
chr1	100613856	A	G	sense	uniq	TRMT13	+	protein_coding	exonic	TRMT13	.	synonymous SNV	TRMT13:NM_019083:exon10:c.1224A>G:p.T408T	NA	NA	NA	NA	NA	NA	NA	NA	NA	NA	NA	NA	72	2	0.028	NA	NA	NA	NA	NA	NA	NA	NA	NA
chr1	100638687	T	C	sense	alu	LRRC39	-	protein_coding	intronic	LRRC39	.	.	.	NA	NA	NA	NA	NA	NA	NA	NA	NA	NA	NA	NA	NA	NA	NA	NA	NA	NA	NA	NA	NA	2	2	1
chr1	100638733	T	C	sense	alu	LRRC39	-	protein_coding	intronic	LRRC39	.	.	.	NA	NA	NA	NA	NA	NA	NA	NA	NA	NA	NA	NA	NA	NA	NA	NA	NA	NA	NA	NA	NA	2	2	1
chr1	100638744	T	C	sense	alu	LRRC39	-	protein_coding	intronic	LRRC39	.	.	.	NA	NA	NA	NA	NA	NA	NA	NA	NA	NA	NA	NA	NA	NA	NA	NA	NA	NA	NA	NA	NA	2	2	1
chr1	100640122	T	C	sense	alu	LRRC39	-	protein_coding	intronic	LRRC39	.	.	.	NA	NA	NA	NA	NA	NA	NA	NA	NA	NA	NA	NA	NA	NA	NA	3	2	0.667	NA	NA	NA	NA	NA	NA
chr1	100640782	T	C	sense	alu	LRRC39	-	protein_coding	intronic	LRRC39	.	.	.	NA	NA	NA	NA	NA	NA	NA	NA	NA	NA	NA	NA	NA	NA	NA	NA	NA	NA	NA	NA	NA	9	2	0.222
chr1	100640807	T	C	sense	alu	LRRC39	-	protein_coding	intronic	LRRC39	.	.	.	NA	NA	NA	NA	NA	NA	NA	NA	NA	NA	NA	NA	NA	NA	NA	NA	NA	NA	NA	NA	NA	9	3	0.333
chr1	100640826	T	C	sense	alu	LRRC39	-	protein_coding	intronic	LRRC39	.	.	.	NA	NA	NA	NA	NA	NA	NA	NA	NA	NA	NA	NA	14	2	0.143	NA	NA	NA	NA	NA	NA	7	2	0.286
chr1	100640828	T	C	sense	alu	LRRC39	-	protein_coding	intronic	LRRC39	.	.	.	NA	NA	NA	NA	NA	NA	NA	NA	NA	NA	NA	NA	NA	NA	NA	NA	NA	NA	NA	NA	NA	7	2	0.286
chr1	100640831	T	C	sense	alu	LRRC39	-	protein_coding	intronic	LRRC39	.	.	.	NA	NA	NA	NA	NA	NA	NA	NA	NA	NA	NA	NA	14	2	0.143	NA	NA	NA	NA	NA	NA	7	2	0.286
chr1	100640883	T	C	sense	alu	LRRC39	-	protein_coding	intronic	LRRC39	.	.	.	NA	NA	NA	NA	NA	NA	NA	NA	NA	NA	NA	NA	13	3	0.231	NA	NA	NA	NA	NA	NA	NA	NA	NA
chr1	100640987	T	C	sense	alu	LRRC39	-	protein_coding	intronic	LRRC39	.	.	.	NA	NA	NA	NA	NA	NA	NA	NA	NA	NA	NA	NA	NA	NA	NA	NA	NA	NA	8	2	0.25	NA	NA	NA
chr1	100641820	T	C	sense	alu	LRRC39	-	protein_coding	intronic	LRRC39	.	.	.	NA	NA	NA	NA	NA	NA	NA	NA	NA	NA	NA	NA	NA	NA	NA	NA	NA	NA	4	2	0.5	NA	NA	NA
chr1	100641945	T	C	sense	alu	LRRC39	-	protein_coding	intronic	LRRC39	.	.	.	NA	NA	NA	NA	NA	NA	NA	NA	NA	NA	NA	NA	NA	NA	NA	NA	NA	NA	6	2	0.333	NA	NA	NA
chr1	100653696	T	C	sense	uniq	DBT	-	protein_coding	UTR3	DBT	NM_001918:c.*8115A>G	.	.	NA	NA	NA	NA	NA	NA	NA	NA	NA	NA	NA	NA	NA	NA	NA	29	2	0.069	NA	NA	NA	NA	NA	NA
chr1	100654634	T	C	sense	alu	DBT	-	protein_coding	UTR3	DBT	NM_001918:c.*7177A>G	.	.	NA	NA	NA	NA	NA	NA	NA	NA	NA	NA	NA	NA	NA	NA	NA	NA	NA	NA	NA	NA	NA	28	2	0.071
chr1	100654640	T	C	sense	alu	DBT	-	protein_coding	UTR3	DBT	NM_001918:c.*7171A>G	.	.	46	2	0.043	NA	NA	NA	NA	NA	NA	NA	NA	NA	NA	NA	NA	NA	NA	NA	NA	NA	NA	28	4	0.143
chr1	100654652	T	C	sense	alu	DBT	-	protein_coding	UTR3	DBT	NM_001918:c.*7159A>G	.	.	NA	NA	NA	NA	NA	NA	NA	NA	NA	31	2	0.065	NA	NA	NA	NA	NA	NA	NA	NA	NA	32	2	0.062
chr1	100654679	T	C	sense	alu	DBT	-	protein_coding	UTR3	DBT	NM_001918:c.*7132A>G	.	.	41	2	0.049	NA	NA	NA	34	3	0.088	NA	NA	NA	NA	NA	NA	28	5	0.179	30	3	0.1	26	3	0.115
chr1	100654685	T	C	sense	alu	DBT	-	protein_coding	UTR3	DBT	NM_001918:c.*7126A>G	.	.	40	2	0.05	NA	NA	NA	NA	NA	NA	NA	NA	NA	NA	NA	NA	NA	NA	NA	NA	NA	NA	NA	NA	NA
chr1	100654692	T	C	sense	alu	DBT	-	protein_coding	UTR3	DBT	NM_001918:c.*7119A>G	.	.	NA	NA	NA	NA	NA	NA	NA	NA	NA	22	2	0.091	NA	NA	NA	NA	NA	NA	NA	NA	NA	27	2	0.074
chr1	100654705	T	C	sense	alu	DBT	-	protein_coding	UTR3	DBT	NM_001918:c.*7106A>G	.	.	NA	NA	NA	35	2	0.057	37	3	0.081	NA	NA	NA	21	3	0.143	30	3	0.1	NA	NA	NA	22	10	0.455
chr1	100654714	T	C	sense	alu	DBT	-	protein_coding	UTR3	DBT	NM_001918:c.*7097A>G	.	.	38	2	0.053	NA	NA	NA	NA	NA	NA	19	3	0.158	NA	NA	NA	27	3	0.111	27	3	0.111	23	3	0.13
chr1	100654731	T	C	sense	alu	DBT	-	protein_coding	UTR3	DBT	NM_001918:c.*7080A>G	.	.	NA	NA	NA	NA	NA	NA	NA	NA	NA	NA	NA	NA	NA	NA	NA	NA	NA	NA	NA	NA	NA	21	2	0.095
chr1	100654734	T	C	sense	alu	DBT	-	protein_coding	UTR3	DBT	NM_001918:c.*7077A>G	.	.	37	2	0.054	32	3	0.094	34	2	0.059	NA	NA	NA	NA	NA	NA	NA	NA	NA	NA	NA	NA	23	8	0.348
chr1	100654749	T	C	sense	alu	DBT	-	protein_coding	UTR3	DBT	NM_001918:c.*7062A>G	.	.	NA	NA	NA	NA	NA	NA	30	2	0.067	NA	NA	NA	12	2	0.167	21	2	0.095	17	3	0.176	22	9	0.409
chr1	100654765	T	C	sense	alu	DBT	-	protein_coding	UTR3	DBT	NM_001918:c.*7046A>G	.	.	NA	NA	NA	NA	NA	NA	NA	NA	NA	NA	NA	NA	NA	NA	NA	22	3	0.136	15	3	0.2	20	2	0.1
chr1	100654769	T	C	sense	alu	DBT	-	protein_coding	UTR3	DBT	NM_001918:c.*7042A>G	.	.	25	5	0.2	NA	NA	NA	23	5	0.217	NA	NA	NA	NA	NA	NA	20	6	0.3	14	4	0.286	20	3	0.15
chr1	100654773	T	C	sense	alu	DBT	-	protein_coding	UTR3	DBT	NM_001918:c.*7038A>G	.	.	NA	NA	NA	NA	NA	NA	NA	NA	NA	NA	NA	NA	14	2	0.143	NA	NA	NA	NA	NA	NA	NA	NA	NA
chr1	100654775	T	C	sense	alu	DBT	-	protein_coding	UTR3	DBT	NM_001918:c.*7036A>G	.	.	27	3	0.111	NA	NA	NA	24	4	0.167	NA	NA	NA	NA	NA	NA	NA	NA	NA	14	2	0.143	19	6	0.316
chr1	100654780	T	C	sense	alu	DBT	-	protein_coding	UTR3	DBT	NM_001918:c.*7031A>G	.	.	NA	NA	NA	NA	NA	NA	NA	NA	NA	NA	NA	NA	NA	NA	NA	NA	NA	NA	NA	NA	NA	17	3	0.176
chr1	100654785	T	C	sense	alu	DBT	-	protein_coding	UTR3	DBT	NM_001918:c.*7026A>G	.	.	28	2	0.071	NA	NA	NA	24	5	0.208	NA	NA	NA	NA	NA	NA	NA	NA	NA	NA	NA	NA	17	2	0.118
chr1	100654788	T	C	sense	alu	DBT	-	protein_coding	UTR3	DBT	NM_001918:c.*7023A>G	.	.	28	2	0.071	NA	NA	NA	NA	NA	NA	NA	NA	NA	NA	NA	NA	NA	NA	NA	NA	NA	NA	NA	NA	NA
chr1	100654789	T	C	sense	alu	DBT	-	protein_coding	UTR3	DBT	NM_001918:c.*7022A>G	.	.	NA	NA	NA	24	2	0.083	NA	NA	NA	NA	NA	NA	NA	NA	NA	NA	NA	NA	NA	NA	NA	NA	NA	NA
chr1	100654796	T	C	sense	alu	DBT	-	protein_coding	UTR3	DBT	NM_001918:c.*7015A>G	.	.	NA	NA	NA	27	2	0.074	NA	NA	NA	NA	NA	NA	13	2	0.154	NA	NA	NA	NA	NA	NA	25	3	0.12
chr1	100654812	T	C	sense	alu	DBT	-	protein_coding	UTR3	DBT	NM_001918:c.*6999A>G	.	.	31	11	0.355	23	5	0.217	22	6	0.273	NA	NA	NA	17	2	0.118	20	6	0.3	15	11	0.733	26	7	0.269
chr1	100654813	T	C	sense	alu	DBT	-	protein_coding	UTR3	DBT	NM_001918:c.*6998A>G	.	.	NA	NA	NA	NA	NA	NA	NA	NA	NA	NA	NA	NA	NA	NA	NA	NA	NA	NA	NA	NA	NA	26	2	0.077
chr1	100654834	T	C	sense	alu	DBT	-	protein_coding	UTR3	DBT	NM_001918:c.*6977A>G	.	.	NA	NA	NA	NA	NA	NA	NA	NA	NA	NA	NA	NA	NA	NA	NA	18	3	0.167	11	2	0.182	20	3	0.15
chr1	100654839	T	C	sense	alu	DBT	-	protein_coding	UTR3	DBT	NM_001918:c.*6972A>G	.	.	NA	NA	NA	NA	NA	NA	NA	NA	NA	NA	NA	NA	NA	NA	NA	NA	NA	NA	NA	NA	NA	20	2	0.1
chr1	100654870	T	C	sense	alu	DBT	-	protein_coding	UTR3	DBT	NM_001918:c.*6941A>G	.	.	15	6	0.4	NA	NA	NA	10	5	0.5	5	2	0.4	NA	NA	NA	13	4	0.308	8	4	0.5	16	6	0.375
chr1	100654879	T	C	sense	alu	DBT	-	protein_coding	UTR3	DBT	NM_001918:c.*6932A>G	.	.	NA	NA	NA	NA	NA	NA	NA	NA	NA	NA	NA	NA	NA	NA	NA	12	2	0.167	NA	NA	NA	NA	NA	NA
chr1	100654887	T	C	sense	alu	DBT	-	protein_coding	UTR3	DBT	NM_001918:c.*6924A>G	.	.	12	6	0.5	NA	NA	NA	NA	NA	NA	NA	NA	NA	8	5	0.625	8	3	0.375	NA	NA	NA	6	3	0.5
chr1	100657424	T	C	sense	alu	DBT	-	protein_coding	UTR3	DBT	NM_001918:c.*4387A>G	.	.	NA	NA	NA	NA	NA	NA	NA	NA	NA	NA	NA	NA	NA	NA	NA	NA	NA	NA	19	2	0.105	NA	NA	NA
chr1	100657587	T	C	sense	alu	DBT	-	protein_coding	UTR3	DBT	NM_001918:c.*4224A>G	.	.	NA	NA	NA	NA	NA	NA	NA	NA	NA	NA	NA	NA	NA	NA	NA	21	2	0.095	NA	NA	NA	NA	NA	NA
chr1	100659246	T	C	sense	alu	DBT	-	protein_coding	UTR3	DBT	NM_001918:c.*2565A>G	.	.	NA	NA	NA	NA	NA	NA	24	3	0.125	NA	NA	NA	NA	NA	NA	NA	NA	NA	NA	NA	NA	NA	NA	NA
chr1	100659256	T	C	sense	alu	DBT	-	protein_coding	UTR3	DBT	NM_001918:c.*2555A>G	.	.	NA	NA	NA	NA	NA	NA	NA	NA	NA	24	3	0.125	NA	NA	NA	NA	NA	NA	NA	NA	NA	NA	NA	NA
chr1	100659265	T	C	sense	alu	DBT	-	protein_coding	UTR3	DBT	NM_001918:c.*2546A>G	.	.	37	8	0.216	NA	NA	NA	NA	NA	NA	NA	NA	NA	NA	NA	NA	NA	NA	NA	NA	NA	NA	NA	NA	NA
chr1	100659297	T	C	sense	alu	DBT	-	protein_coding	UTR3	DBT	NM_001918:c.*2514A>G	.	.	NA	NA	NA	NA	NA	NA	NA	NA	NA	29	2	0.069	NA	NA	NA	NA	NA	NA	NA	NA	NA	NA	NA	NA
chr1	100659307	T	C	sense	alu	DBT	-	protein_coding	UTR3	DBT	NM_001918:c.*2504A>G	.	.	NA	NA	NA	NA	NA	NA	NA	NA	NA	NA	NA	NA	NA	NA	NA	35	2	0.057	NA	NA	NA	NA	NA	NA
chr1	100659334	T	C	sense	alu	DBT	-	protein_coding	UTR3	DBT	NM_001918:c.*2477A>G	.	.	NA	NA	NA	NA	NA	NA	NA	NA	NA	NA	NA	NA	NA	NA	NA	NA	NA	NA	46	2	0.043	NA	NA	NA
chr1	100659335	T	C	sense	alu	DBT	-	protein_coding	UTR3	DBT	NM_001918:c.*2476A>G	.	.	61	3	0.049	NA	NA	NA	NA	NA	NA	32	2	0.062	NA	NA	NA	NA	NA	NA	46	3	0.065	NA	NA	NA
chr1	100659352	T	C	sense	alu	DBT	-	protein_coding	UTR3	DBT	NM_001918:c.*2459A>G	.	.	NA	NA	NA	NA	NA	NA	53	3	0.057	NA	NA	NA	NA	NA	NA	NA	NA	NA	NA	NA	NA	NA	NA	NA
chr1	100659391	T	C	sense	alu	DBT	-	protein_coding	UTR3	DBT	NM_001918:c.*2420A>G	.	.	NA	NA	NA	NA	NA	NA	NA	NA	NA	NA	NA	NA	NA	NA	NA	NA	NA	NA	39	2	0.051	NA	NA	NA
chr1	100659399	T	C	sense	alu	DBT	-	protein_coding	UTR3	DBT	NM_001918:c.*2412A>G	.	.	NA	NA	NA	NA	NA	NA	NA	NA	NA	NA	NA	NA	NA	NA	NA	NA	NA	NA	40	2	0.05	NA	NA	NA
chr1	100659403	T	C	sense	alu	DBT	-	protein_coding	UTR3	DBT	NM_001918:c.*2408A>G	.	.	57	3	0.053	NA	NA	NA	55	4	0.073	NA	NA	NA	NA	NA	NA	30	2	0.067	NA	NA	NA	NA	NA	NA
chr1	100659408	T	C	sense	alu	DBT	-	protein_coding	UTR3	DBT	NM_001918:c.*2403A>G	.	.	NA	NA	NA	NA	NA	NA	NA	NA	NA	NA	NA	NA	NA	NA	NA	NA	NA	NA	NA	NA	NA	33	2	0.061
chr1	100659905	T	C	sense	alu	DBT	-	protein_coding	UTR3	DBT	NM_001918:c.*1906A>G	.	.	NA	NA	NA	NA	NA	NA	NA	NA	NA	54	2	0.037	NA	NA	NA	NA	NA	NA	NA	NA	NA	NA	NA	NA
chr1	100659972	T	C	sense	alu	DBT	-	protein_coding	UTR3	DBT	NM_001918:c.*1839A>G	.	.	89	2	0.022	NA	NA	NA	NA	NA	NA	58	3	0.052	51	2	0.039	NA	NA	NA	NA	NA	NA	NA	NA	NA
chr1	100659985	T	C	sense	alu	DBT	-	protein_coding	UTR3	DBT	NM_001918:c.*1826A>G	.	.	NA	NA	NA	NA	NA	NA	NA	NA	NA	NA	NA	NA	46	2	0.043	58	3	0.052	NA	NA	NA	NA	NA	NA
chr1	100660022	T	C	sense	alu	DBT	-	protein_coding	UTR3	DBT	NM_001918:c.*1789A>G	.	.	NA	NA	NA	NA	NA	NA	81	2	0.025	NA	NA	NA	NA	NA	NA	NA	NA	NA	NA	NA	NA	NA	NA	NA
chr1	100660032	T	C	sense	alu	DBT	-	protein_coding	UTR3	DBT	NM_001918:c.*1779A>G	.	.	NA	NA	NA	NA	NA	NA	77	2	0.026	NA	NA	NA	NA	NA	NA	54	2	0.037	NA	NA	NA	NA	NA	NA
chr1	100660042	T	C	sense	alu	DBT	-	protein_coding	UTR3	DBT	NM_001918:c.*1769A>G	.	.	78	4	0.051	NA	NA	NA	70	2	0.029	NA	NA	NA	NA	NA	NA	NA	NA	NA	51	2	0.039	NA	NA	NA
chr1	100660118	T	C	sense	alu	DBT	-	protein_coding	UTR3	DBT	NM_001918:c.*1693A>G	.	.	69	5	0.072	NA	NA	NA	NA	NA	NA	NA	NA	NA	NA	NA	NA	NA	NA	NA	NA	NA	NA	NA	NA	NA
chr1	100660183	T	C	sense	alu	DBT	-	protein_coding	UTR3	DBT	NM_001918:c.*1628A>G	.	.	NA	NA	NA	NA	NA	NA	NA	NA	NA	NA	NA	NA	NA	NA	NA	NA	NA	NA	28	2	0.071	NA	NA	NA
chr1	100660234	T	C	sense	alu	DBT	-	protein_coding	UTR3	DBT	NM_001918:c.*1577A>G	.	.	NA	NA	NA	NA	NA	NA	70	2	0.029	NA	NA	NA	NA	NA	NA	NA	NA	NA	42	2	0.048	NA	NA	NA
chr1	100661349	T	C	sense	alu	DBT	-	protein_coding	UTR3	DBT	NM_001918:c.*462A>G	.	.	111	3	0.027	NA	NA	NA	NA	NA	NA	NA	NA	NA	NA	NA	NA	NA	NA	NA	NA	NA	NA	NA	NA	NA
chr1	100661361	T	C	sense	alu	DBT	-	protein_coding	UTR3	DBT	NM_001918:c.*450A>G	.	.	100	3	0.03	NA	NA	NA	NA	NA	NA	NA	NA	NA	NA	NA	NA	NA	NA	NA	NA	NA	NA	NA	NA	NA
chr1	100661397	T	C	sense	alu	DBT	-	protein_coding	UTR3	DBT	NM_001918:c.*414A>G	.	.	NA	NA	NA	NA	NA	NA	NA	NA	NA	NA	NA	NA	NA	NA	NA	NA	NA	NA	NA	NA	NA	89	2	0.022
chr1	100661399	T	C	sense	alu	DBT	-	protein_coding	UTR3	DBT	NM_001918:c.*412A>G	.	.	NA	NA	NA	NA	NA	NA	NA	NA	NA	NA	NA	NA	NA	NA	NA	NA	NA	NA	NA	NA	NA	88	2	0.023
chr1	100661403	T	C	sense	alu	DBT	-	protein_coding	UTR3	DBT	NM_001918:c.*408A>G	.	.	NA	NA	NA	NA	NA	NA	104	2	0.019	NA	NA	NA	NA	NA	NA	NA	NA	NA	NA	NA	NA	NA	NA	NA
chr1	100661445	T	C	sense	alu	DBT	-	protein_coding	UTR3	DBT	NM_001918:c.*366A>G	.	.	NA	NA	NA	NA	NA	NA	NA	NA	NA	NA	NA	NA	NA	NA	NA	80	3	0.037	NA	NA	NA	NA	NA	NA
chr1	100674879	T	C	sense	alu	DBT	-	protein_coding	intronic	DBT	.	.	.	NA	NA	NA	NA	NA	NA	2	2	1	NA	NA	NA	NA	NA	NA	NA	NA	NA	NA	NA	NA	NA	NA	NA
chr1	100674888	T	C	sense	alu	DBT	-	protein_coding	intronic	DBT	.	.	.	NA	NA	NA	NA	NA	NA	NA	NA	NA	2	2	1	NA	NA	NA	NA	NA	NA	NA	NA	NA	NA	NA	NA
chr1	100675743	T	C	sense	alu	DBT	-	protein_coding	intronic	DBT	.	.	.	NA	NA	NA	NA	NA	NA	NA	NA	NA	NA	NA	NA	NA	NA	NA	2	2	1	NA	NA	NA	NA	NA	NA
chr1	100675805	T	C	sense	alu	DBT	-	protein_coding	intronic	DBT	.	.	.	3	2	0.667	NA	NA	NA	NA	NA	NA	NA	NA	NA	NA	NA	NA	NA	NA	NA	NA	NA	NA	NA	NA	NA
chr1	100677466	T	C	sense	alu	DBT	-	protein_coding	intronic	DBT	.	.	.	NA	NA	NA	NA	NA	NA	NA	NA	NA	NA	NA	NA	2	2	1	NA	NA	NA	NA	NA	NA	NA	NA	NA
chr1	100692017	T	C	sense	alu	DBT	-	protein_coding	intronic	DBT	.	.	.	NA	NA	NA	NA	NA	NA	NA	NA	NA	NA	NA	NA	NA	NA	NA	2	2	1	NA	NA	NA	NA	NA	NA
chr1	100692018	T	C	sense	alu	DBT	-	protein_coding	intronic	DBT	.	.	.	NA	NA	NA	NA	NA	NA	NA	NA	NA	NA	NA	NA	NA	NA	NA	2	2	1	NA	NA	NA	NA	NA	NA
chr1	100692081	T	C	sense	alu	DBT	-	protein_coding	intronic	DBT	.	.	.	NA	NA	NA	NA	NA	NA	NA	NA	NA	NA	NA	NA	NA	NA	NA	NA	NA	NA	NA	NA	NA	2	2	1
chr1	100692092	T	C	sense	alu	DBT	-	protein_coding	intronic	DBT	.	.	.	NA	NA	NA	NA	NA	NA	NA	NA	NA	NA	NA	NA	NA	NA	NA	NA	NA	NA	NA	NA	NA	2	2	1
chr1	100692107	T	C	sense	alu	DBT	-	protein_coding	intronic	DBT	.	.	.	NA	NA	NA	NA	NA	NA	NA	NA	NA	NA	NA	NA	NA	NA	NA	NA	NA	NA	NA	NA	NA	2	2	1
chr1	100692113	T	C	sense	alu	DBT	-	protein_coding	intronic	DBT	.	.	.	NA	NA	NA	NA	NA	NA	NA	NA	NA	NA	NA	NA	NA	NA	NA	NA	NA	NA	NA	NA	NA	2	2	1
chr1	100730578	T	C	sense	uniq	RTCA-AS1	-	antisense_RNA	ncRNA_exonic	RTCA-AS1	.	.	.	NA	NA	NA	NA	NA	NA	3	2	0.667	NA	NA	NA	NA	NA	NA	NA	NA	NA	NA	NA	NA	NA	NA	NA
chr1	100741979	A	G	sense	alu	KNOWN,RTCA	+	miRNA,protein_coding	intronic	RTCA	.	.	.	NA	NA	NA	NA	NA	NA	NA	NA	NA	NA	NA	NA	NA	NA	NA	NA	NA	NA	2	2	1	NA	NA	NA
chr1	100744060	A	G	sense	alu	KNOWN,RTCA	+	miRNA,protein_coding	intronic	RTCA	.	.	.	NA	NA	NA	NA	NA	NA	NA	NA	NA	NA	NA	NA	NA	NA	NA	NA	NA	NA	NA	NA	NA	5	2	0.4
chr1	100747412	A	G	sense	alu	KNOWN,RTCA	+	miRNA,protein_coding	intronic	RTCA	.	.	.	NA	NA	NA	5	2	0.4	NA	NA	NA	NA	NA	NA	NA	NA	NA	NA	NA	NA	NA	NA	NA	NA	NA	NA
chr1	100748457	A	G	sense	alu	KNOWN,RTCA	+	miRNA,protein_coding	intronic	RTCA	.	.	.	7	2	0.286	NA	NA	NA	NA	NA	NA	NA	NA	NA	NA	NA	NA	NA	NA	NA	NA	NA	NA	NA	NA	NA
chr1	100748562	A	G	sense	alu	KNOWN,RTCA	+	miRNA,protein_coding	intronic	RTCA	.	.	.	6	2	0.333	NA	NA	NA	NA	NA	NA	NA	NA	NA	NA	NA	NA	NA	NA	NA	NA	NA	NA	NA	NA	NA
chr1	100748567	A	G	sense	alu	KNOWN,RTCA	+	miRNA,protein_coding	intronic	RTCA	.	.	.	NA	NA	NA	NA	NA	NA	5	2	0.4	NA	NA	NA	NA	NA	NA	NA	NA	NA	NA	NA	NA	NA	NA	NA
chr1	100748927	A	G	sense	alu	KNOWN,RTCA	+	miRNA,protein_coding	intronic	RTCA	.	.	.	NA	NA	NA	NA	NA	NA	NA	NA	NA	4	2	0.5	NA	NA	NA	NA	NA	NA	NA	NA	NA	NA	NA	NA
chr1	100748992	A	G	sense	alu	KNOWN,RTCA	+	miRNA,protein_coding	intronic	RTCA	.	.	.	NA	NA	NA	NA	NA	NA	NA	NA	NA	NA	NA	NA	NA	NA	NA	NA	NA	NA	3	2	0.667	NA	NA	NA
chr1	100750172	A	G	sense	alu	KNOWN,RTCA	+	miRNA,protein_coding	intronic	RTCA	.	.	.	24	2	0.083	NA	NA	NA	NA	NA	NA	NA	NA	NA	NA	NA	NA	NA	NA	NA	13	2	0.154	NA	NA	NA
chr1	100750363	A	G	sense	alu	KNOWN,RTCA	+	miRNA,protein_coding	intronic	RTCA	.	.	.	15	4	0.267	NA	NA	NA	NA	NA	NA	NA	NA	NA	NA	NA	NA	NA	NA	NA	NA	NA	NA	NA	NA	NA
chr1	100751309	A	G	sense	alu	KNOWN,RTCA	+	miRNA,protein_coding	intronic	RTCA	.	.	.	4	2	0.5	NA	NA	NA	NA	NA	NA	NA	NA	NA	NA	NA	NA	NA	NA	NA	NA	NA	NA	NA	NA	NA
chr1	100753443	A	G	sense	alu	KNOWN,RTCA	+	miRNA,protein_coding	intronic	RTCA	.	.	.	NA	NA	NA	NA	NA	NA	NA	NA	NA	10	2	0.2	4	2	0.5	NA	NA	NA	NA	NA	NA	NA	NA	NA
chr1	100753483	A	G	sense	alu	KNOWN,RTCA	+	miRNA,protein_coding	intronic	RTCA	.	.	.	NA	NA	NA	NA	NA	NA	11	3	0.273	7	2	0.286	6	3	0.5	5	3	0.6	NA	NA	NA	NA	NA	NA
chr1	100755914	A	G	sense	alu	KNOWN,RTCA	+	miRNA,protein_coding	intronic	RTCA	.	.	.	NA	NA	NA	NA	NA	NA	NA	NA	NA	NA	NA	NA	NA	NA	NA	NA	NA	NA	NA	NA	NA	3	2	0.667
chr1	100756056	A	G	sense	alu	KNOWN,RTCA	+	miRNA,protein_coding	intronic	RTCA	.	.	.	NA	NA	NA	NA	NA	NA	NA	NA	NA	NA	NA	NA	NA	NA	NA	NA	NA	NA	NA	NA	NA	3	2	0.667
chr1	100756085	A	G	sense	alu	KNOWN,RTCA	+	miRNA,protein_coding	intronic	RTCA	.	.	.	NA	NA	NA	8	2	0.25	NA	NA	NA	NA	NA	NA	NA	NA	NA	NA	NA	NA	NA	NA	NA	NA	NA	NA
chr1	100756089	A	G	sense	alu	KNOWN,RTCA	+	miRNA,protein_coding	intronic	RTCA	.	.	.	NA	NA	NA	8	2	0.25	NA	NA	NA	NA	NA	NA	NA	NA	NA	NA	NA	NA	NA	NA	NA	NA	NA	NA
chr1	100756139	A	G	sense	alu	KNOWN,RTCA	+	miRNA,protein_coding	intronic	RTCA	.	.	.	NA	NA	NA	NA	NA	NA	NA	NA	NA	15	2	0.133	NA	NA	NA	NA	NA	NA	NA	NA	NA	NA	NA	NA
chr1	100756160	A	G	sense	alu	KNOWN,RTCA	+	miRNA,protein_coding	intronic	RTCA	.	.	.	NA	NA	NA	NA	NA	NA	NA	NA	NA	NA	NA	NA	5	2	0.4	NA	NA	NA	NA	NA	NA	NA	NA	NA
chr1	100756171	A	G	sense	alu	KNOWN,RTCA	+	miRNA,protein_coding	intronic	RTCA	.	.	.	NA	NA	NA	NA	NA	NA	NA	NA	NA	NA	NA	NA	NA	NA	NA	NA	NA	NA	12	2	0.167	NA	NA	NA
chr1	100756172	A	G	sense	alu	KNOWN,RTCA	+	miRNA,protein_coding	intronic	RTCA	.	.	.	NA	NA	NA	NA	NA	NA	NA	NA	NA	NA	NA	NA	6	2	0.333	NA	NA	NA	NA	NA	NA	NA	NA	NA
chr1	100756175	A	G	sense	alu	KNOWN,RTCA	+	miRNA,protein_coding	intronic	RTCA	.	.	.	NA	NA	NA	NA	NA	NA	NA	NA	NA	12	3	0.25	NA	NA	NA	NA	NA	NA	12	5	0.417	NA	NA	NA
chr1	100756243	A	G	sense	alu	KNOWN,RTCA	+	miRNA,protein_coding	intronic	RTCA	.	.	.	NA	NA	NA	NA	NA	NA	15	2	0.133	NA	NA	NA	NA	NA	NA	NA	NA	NA	NA	NA	NA	NA	NA	NA
chr1	100756247	A	G	sense	alu	KNOWN,RTCA	+	miRNA,protein_coding	intronic	RTCA	.	.	.	NA	NA	NA	NA	NA	NA	NA	NA	NA	NA	NA	NA	NA	NA	NA	11	4	0.364	10	3	0.3	NA	NA	NA
chr1	100756309	A	G	sense	alu	KNOWN,RTCA	+	miRNA,protein_coding	intronic	RTCA	.	.	.	NA	NA	NA	NA	NA	NA	NA	NA	NA	NA	NA	NA	NA	NA	NA	NA	NA	NA	NA	NA	NA	9	3	0.333
chr1	100756993	A	G	sense	uniq	KNOWN,RTCA	+	miRNA,protein_coding	exonic	RTCA	.	nonsynonymous SNV	RTCA:NM_003729:exon11:c.1034A>G:p.E345G,RTCA:NM_001130841:exon12:c.1073A>G:p.E358G	NA	NA	NA	NA	NA	NA	NA	NA	NA	NA	NA	NA	49	2	0.041	NA	NA	NA	NA	NA	NA	NA	NA	NA
chr1	1007884	T	C	sense	uniq	RNF223	-	protein_coding	exonic	RNF223	.	nonsynonymous SNV	RNF223:NM_001205252:exon2:c.63A>G:p.I21M	NA	NA	NA	NA	NA	NA	NA	NA	NA	NA	NA	NA	NA	NA	NA	NA	NA	NA	58	2	0.034	NA	NA	NA
chr1	1007892	T	C	sense	uniq	RNF223	-	protein_coding	exonic	RNF223	.	nonsynonymous SNV	RNF223:NM_001205252:exon2:c.55A>G:p.S19G	NA	NA	NA	NA	NA	NA	NA	NA	NA	NA	NA	NA	NA	NA	NA	NA	NA	NA	60	2	0.033	NA	NA	NA
chr1	1007908	T	C	sense	uniq	RNF223	-	protein_coding	exonic	RNF223	.	synonymous SNV	RNF223:NM_001205252:exon2:c.39A>G:p.P13P	NA	NA	NA	NA	NA	NA	NA	NA	NA	NA	NA	NA	NA	NA	NA	NA	NA	NA	59	2	0.034	NA	NA	NA
chr1	1008164	T	C	sense	uniq	RNF223	-	protein_coding	intronic	RNF223	.	.	.	NA	NA	NA	NA	NA	NA	NA	NA	NA	NA	NA	NA	NA	NA	NA	NA	NA	NA	5	2	0.4	NA	NA	NA
chr1	1008189	T	C	sense	uniq	RNF223	-	protein_coding	intronic	RNF223	.	.	.	NA	NA	NA	NA	NA	NA	NA	NA	NA	NA	NA	NA	NA	NA	NA	NA	NA	NA	7	2	0.286	NA	NA	NA
chr1	1009191	T	C	sense	uniq	RNF223	-	protein_coding	intronic	RNF223	.	.	.	NA	NA	NA	NA	NA	NA	NA	NA	NA	NA	NA	NA	NA	NA	NA	NA	NA	NA	10	2	0.2	NA	NA	NA
chr1	1009214	T	C	sense	uniq	RNF223	-	protein_coding	intronic	RNF223	.	.	.	NA	NA	NA	NA	NA	NA	NA	NA	NA	NA	NA	NA	NA	NA	NA	NA	NA	NA	10	2	0.2	NA	NA	NA
chr1	10093316	A	G	sense	uniq	KNOWN,PGAM1P11,UBE4B	+	processed_pseudogene,protein_coding,snRNA	UTR5	UBE4B	NM_001105562:c.-413A>G;NM_006048:c.-413A>G	.	.	NA	NA	NA	NA	NA	NA	NA	NA	NA	NA	NA	NA	NA	NA	NA	NA	NA	NA	NA	NA	NA	142	2	0.014
chr1	1009537	T	C	sense	uniq	RNF223	-	protein_coding	UTR5	RNF223	NM_001205252:c.-1591A>G	.	.	NA	NA	NA	NA	NA	NA	NA	NA	NA	NA	NA	NA	NA	NA	NA	NA	NA	NA	72	2	0.028	NA	NA	NA
chr1	10096613	A	G	sense	alu	KNOWN,PGAM1P11,UBE4B	+	processed_pseudogene,protein_coding,snRNA	intronic	UBE4B	.	.	.	NA	NA	NA	NA	NA	NA	NA	NA	NA	NA	NA	NA	NA	NA	NA	NA	NA	NA	2	2	1	NA	NA	NA
chr1	10096645	A	G	sense	alu	KNOWN,PGAM1P11,UBE4B	+	processed_pseudogene,protein_coding,snRNA	intronic	UBE4B	.	.	.	NA	NA	NA	NA	NA	NA	NA	NA	NA	NA	NA	NA	NA	NA	NA	NA	NA	NA	4	3	0.75	NA	NA	NA
chr1	100972455	A	G	sense	alu	AC104457.2,CDC14A	+	lincRNA,protein_coding	intronic	CDC14A	.	.	.	NA	NA	NA	NA	NA	NA	NA	NA	NA	NA	NA	NA	NA	NA	NA	NA	NA	NA	NA	NA	NA	2	2	1
chr1	100972462	A	G	sense	alu	AC104457.2,CDC14A	+	lincRNA,protein_coding	intronic	CDC14A	.	.	.	NA	NA	NA	NA	NA	NA	NA	NA	NA	NA	NA	NA	NA	NA	NA	NA	NA	NA	NA	NA	NA	2	2	1
chr1	100972490	A	G	sense	alu	AC104457.2,CDC14A	+	lincRNA,protein_coding	intronic	CDC14A	.	.	.	NA	NA	NA	3	2	0.667	NA	NA	NA	NA	NA	NA	NA	NA	NA	NA	NA	NA	NA	NA	NA	2	2	1
chr1	100972499	A	G	sense	alu	AC104457.2,CDC14A	+	lincRNA,protein_coding	intronic	CDC14A	.	.	.	NA	NA	NA	NA	NA	NA	NA	NA	NA	NA	NA	NA	NA	NA	NA	NA	NA	NA	NA	NA	NA	2	2	1
chr1	100972504	A	G	sense	alu	AC104457.2,CDC14A	+	lincRNA,protein_coding	intronic	CDC14A	.	.	.	NA	NA	NA	NA	NA	NA	NA	NA	NA	NA	NA	NA	NA	NA	NA	NA	NA	NA	NA	NA	NA	2	2	1
chr1	10109687	A	G	sense	alu	KNOWN,PGAM1P11,UBE4B	+	processed_pseudogene,protein_coding,snRNA	intronic	UBE4B	.	.	.	2	2	1	NA	NA	NA	NA	NA	NA	NA	NA	NA	NA	NA	NA	NA	NA	NA	NA	NA	NA	NA	NA	NA
chr1	10109725	A	G	sense	alu	KNOWN,PGAM1P11,UBE4B	+	processed_pseudogene,protein_coding,snRNA	intronic	UBE4B	.	.	.	2	2	1	NA	NA	NA	NA	NA	NA	NA	NA	NA	NA	NA	NA	NA	NA	NA	NA	NA	NA	NA	NA	NA
chr1	10109739	A	G	sense	alu	KNOWN,PGAM1P11,UBE4B	+	processed_pseudogene,protein_coding,snRNA	intronic	UBE4B	.	.	.	2	2	1	NA	NA	NA	NA	NA	NA	NA	NA	NA	NA	NA	NA	NA	NA	NA	NA	NA	NA	NA	NA	NA
chr1	10109833	A	G	sense	alu	KNOWN,PGAM1P11,UBE4B	+	processed_pseudogene,protein_coding,snRNA	intronic	UBE4B	.	.	.	NA	NA	NA	NA	NA	NA	2	2	1	NA	NA	NA	3	2	0.667	NA	NA	NA	NA	NA	NA	NA	NA	NA
chr1	10110364	A	G	sense	alu	KNOWN,PGAM1P11,UBE4B	+	processed_pseudogene,protein_coding,snRNA	intronic	UBE4B	.	.	.	NA	NA	NA	NA	NA	NA	NA	NA	NA	NA	NA	NA	2	2	1	NA	NA	NA	NA	NA	NA	NA	NA	NA
chr1	10111182	A	G	sense	alu	KNOWN,PGAM1P11,UBE4B	+	processed_pseudogene,protein_coding,snRNA	intronic	UBE4B	.	.	.	NA	NA	NA	NA	NA	NA	NA	NA	NA	NA	NA	NA	NA	NA	NA	NA	NA	NA	NA	NA	NA	2	2	1
chr1	10119237	A	G	sense	alu	KNOWN,PGAM1P11,UBE4B	+	processed_pseudogene,protein_coding,snRNA	intronic	UBE4B	.	.	.	NA	NA	NA	NA	NA	NA	NA	NA	NA	2	2	1	NA	NA	NA	NA	NA	NA	NA	NA	NA	NA	NA	NA
chr1	10122471	A	G	sense	alu	KNOWN,PGAM1P11,UBE4B	+	processed_pseudogene,protein_coding,snRNA	intronic	UBE4B	.	.	.	2	2	1	NA	NA	NA	NA	NA	NA	NA	NA	NA	NA	NA	NA	NA	NA	NA	NA	NA	NA	NA	NA	NA
chr1	10122500	A	G	sense	alu	KNOWN,PGAM1P11,UBE4B	+	processed_pseudogene,protein_coding,snRNA	intronic	UBE4B	.	.	.	2	2	1	NA	NA	NA	NA	NA	NA	NA	NA	NA	NA	NA	NA	NA	NA	NA	NA	NA	NA	NA	NA	NA
chr1	101348266	T	C	sense	alu	EXTL2	-	protein_coding	intronic	EXTL2	.	.	.	6	2	0.333	NA	NA	NA	NA	NA	NA	8	2	0.25	NA	NA	NA	NA	NA	NA	NA	NA	NA	NA	NA	NA
chr1	101348628	T	C	sense	nonalu	EXTL2	-	protein_coding	intronic	EXTL2	.	.	.	NA	NA	NA	NA	NA	NA	NA	NA	NA	NA	NA	NA	NA	NA	NA	NA	NA	NA	NA	NA	NA	6	2	0.333
chr1	101349025	T	C	sense	nonalu	EXTL2	-	protein_coding	intronic	EXTL2	.	.	.	NA	NA	NA	NA	NA	NA	12	2	0.167	NA	NA	NA	NA	NA	NA	NA	NA	NA	NA	NA	NA	NA	NA	NA
chr1	101349026	T	C	sense	nonalu	EXTL2	-	protein_coding	intronic	EXTL2	.	.	.	NA	NA	NA	NA	NA	NA	12	2	0.167	NA	NA	NA	NA	NA	NA	NA	NA	NA	NA	NA	NA	NA	NA	NA
chr1	101349090	T	C	sense	nonalu	EXTL2	-	protein_coding	intronic	EXTL2	.	.	.	7	2	0.286	NA	NA	NA	NA	NA	NA	NA	NA	NA	NA	NA	NA	NA	NA	NA	NA	NA	NA	NA	NA	NA
chr1	101351941	T	C	sense	uniq	EXTL2	-	protein_coding	intronic	EXTL2	.	.	.	NA	NA	NA	NA	NA	NA	NA	NA	NA	12	2	0.167	NA	NA	NA	NA	NA	NA	NA	NA	NA	NA	NA	NA
chr1	101354052	T	C	sense	nonalu	EXTL2	-	protein_coding	intronic	EXTL2	.	.	.	NA	NA	NA	NA	NA	NA	NA	NA	NA	NA	NA	NA	NA	NA	NA	NA	NA	NA	NA	NA	NA	3	2	0.667
chr1	101360467	T	C	sense	uniq	EXTL2	-	protein_coding	UTR5	EXTL2	NM_001261440:c.-6154A>G;NM_001261441:c.-6154A>G;NM_001439:c.-6154A>G;NM_001261442:c.-6154A>G	.	.	NA	NA	NA	NA	NA	NA	NA	NA	NA	NA	NA	NA	NA	NA	NA	5	2	0.4	NA	NA	NA	NA	NA	NA
chr1	101360712	A	G	sense	uniq	AC104506.1	+	antisense_RNA	UTR5	EXTL2	NM_001261440:c.-6399T>C;NM_001261441:c.-6399T>C;NM_001439:c.-6399T>C;NM_001261442:c.-6399T>C	.	.	NA	NA	NA	NA	NA	NA	NA	NA	NA	NA	NA	NA	NA	NA	NA	NA	NA	NA	35	3	0.086	NA	NA	NA
chr1	10138992	A	G	sense	alu	KNOWN,PGAM1P11,UBE4B	+	processed_pseudogene,protein_coding,snRNA	intronic	UBE4B	.	.	.	3	2	0.667	NA	NA	NA	NA	NA	NA	NA	NA	NA	NA	NA	NA	NA	NA	NA	NA	NA	NA	NA	NA	NA
chr1	10139004	A	G	sense	alu	KNOWN,PGAM1P11,UBE4B	+	processed_pseudogene,protein_coding,snRNA	intronic	UBE4B	.	.	.	2	2	1	NA	NA	NA	NA	NA	NA	NA	NA	NA	NA	NA	NA	NA	NA	NA	NA	NA	NA	NA	NA	NA
chr1	10139009	A	G	sense	alu	KNOWN,PGAM1P11,UBE4B	+	processed_pseudogene,protein_coding,snRNA	intronic	UBE4B	.	.	.	2	2	1	NA	NA	NA	NA	NA	NA	NA	NA	NA	NA	NA	NA	NA	NA	NA	NA	NA	NA	NA	NA	NA
chr1	101431454	A	G	sense	uniq	SLC30A7	+	protein_coding	exonic	SLC30A7	.	nonsynonymous SNV	SLC30A7:NM_001144884:exon10:c.1063A>G:p.T355A,SLC30A7:NM_133496:exon10:c.1063A>G:p.T355A	NA	NA	NA	NA	NA	NA	NA	NA	NA	NA	NA	NA	50	2	0.04	NA	NA	NA	NA	NA	NA	NA	NA	NA
chr1	101440425	A	G	sense	uniq	SLC30A7	+	protein_coding	UTR3	SLC30A7	NM_133496:c.*12A>G;NM_001144884:c.*12A>G	.	.	NA	NA	NA	71	2	0.028	NA	NA	NA	NA	NA	NA	NA	NA	NA	NA	NA	NA	NA	NA	NA	NA	NA	NA
chr1	101440822	A	G	sense	uniq	SLC30A7	+	protein_coding	UTR3	SLC30A7	NM_133496:c.*409A>G;NM_001144884:c.*93A>G	.	.	NA	NA	NA	NA	NA	NA	NA	NA	NA	NA	NA	NA	52	2	0.038	NA	NA	NA	NA	NA	NA	NA	NA	NA
chr1	101441184	A	G	sense	alu	SLC30A7	+	protein_coding	UTR3	SLC30A7	NM_133496:c.*771A>G;NM_001144884:c.*455A>G	.	.	NA	NA	NA	NA	NA	NA	NA	NA	NA	53	2	0.038	NA	NA	NA	NA	NA	NA	NA	NA	NA	NA	NA	NA
chr1	101443519	A	G	sense	alu	SLC30A7	+	protein_coding	UTR3	SLC30A7	NM_133496:c.*3106A>G;NM_001144884:c.*2790A>G	.	.	NA	NA	NA	NA	NA	NA	NA	NA	NA	NA	NA	NA	NA	NA	NA	25	2	0.08	NA	NA	NA	NA	NA	NA
chr1	101459008	T	C	sense	alu	DPH5	-	protein_coding	intronic	DPH5	.	.	.	NA	NA	NA	NA	NA	NA	NA	NA	NA	NA	NA	NA	4	2	0.5	NA	NA	NA	NA	NA	NA	NA	NA	NA
chr1	101459390	T	C	sense	alu	DPH5	-	protein_coding	intronic	DPH5	.	.	.	NA	NA	NA	NA	NA	NA	NA	NA	NA	NA	NA	NA	2	2	1	3	3	1	NA	NA	NA	NA	NA	NA
chr1	101459394	T	C	sense	alu	DPH5	-	protein_coding	intronic	DPH5	.	.	.	NA	NA	NA	NA	NA	NA	NA	NA	NA	3	2	0.667	2	2	1	NA	NA	NA	NA	NA	NA	NA	NA	NA
chr1	101459395	T	C	sense	alu	DPH5	-	protein_coding	intronic	DPH5	.	.	.	NA	NA	NA	NA	NA	NA	NA	NA	NA	3	2	0.667	2	2	1	NA	NA	NA	NA	NA	NA	NA	NA	NA
chr1	101460211	T	C	sense	alu	DPH5	-	protein_coding	intronic	DPH5	.	.	.	NA	NA	NA	NA	NA	NA	NA	NA	NA	NA	NA	NA	NA	NA	NA	NA	NA	NA	NA	NA	NA	3	2	0.667
chr1	101460231	T	C	sense	alu	DPH5	-	protein_coding	intronic	DPH5	.	.	.	NA	NA	NA	NA	NA	NA	NA	NA	NA	NA	NA	NA	NA	NA	NA	NA	NA	NA	NA	NA	NA	4	2	0.5
chr1	101460300	T	C	sense	alu	DPH5	-	protein_coding	intronic	DPH5	.	.	.	7	3	0.429	NA	NA	NA	NA	NA	NA	NA	NA	NA	NA	NA	NA	NA	NA	NA	NA	NA	NA	NA	NA	NA
chr1	101460329	T	C	sense	alu	DPH5	-	protein_coding	intronic	DPH5	.	.	.	NA	NA	NA	5	2	0.4	NA	NA	NA	NA	NA	NA	NA	NA	NA	NA	NA	NA	NA	NA	NA	NA	NA	NA
chr1	101460356	T	C	sense	alu	DPH5	-	protein_coding	intronic	DPH5	.	.	.	14	3	0.214	NA	NA	NA	NA	NA	NA	NA	NA	NA	NA	NA	NA	NA	NA	NA	NA	NA	NA	2	2	1
chr1	101461255	A	G	sense	nonalu	AC093157.2	+	antisense_RNA	intronic	DPH5	.	.	.	7	2	0.286	NA	NA	NA	NA	NA	NA	NA	NA	NA	NA	NA	NA	NA	NA	NA	NA	NA	NA	NA	NA	NA
chr1	101462989	T	C	sense	alu	DPH5	-	protein_coding	intronic	DPH5	.	.	.	NA	NA	NA	NA	NA	NA	NA	NA	NA	NA	NA	NA	NA	NA	NA	NA	NA	NA	NA	NA	NA	3	2	0.667
chr1	101463822	T	C	sense	alu	DPH5	-	protein_coding	intronic	DPH5	.	.	.	NA	NA	NA	NA	NA	NA	NA	NA	NA	NA	NA	NA	NA	NA	NA	NA	NA	NA	2	2	1	NA	NA	NA
chr1	101463832	T	C	sense	alu	DPH5	-	protein_coding	intronic	DPH5	.	.	.	NA	NA	NA	NA	NA	NA	NA	NA	NA	NA	NA	NA	2	2	1	NA	NA	NA	NA	NA	NA	NA	NA	NA
chr1	101463884	T	C	sense	alu	DPH5	-	protein_coding	intronic	DPH5	.	.	.	NA	NA	NA	NA	NA	NA	NA	NA	NA	NA	NA	NA	2	2	1	NA	NA	NA	NA	NA	NA	NA	NA	NA
chr1	101473149	T	C	sense	alu	DPH5	-	protein_coding	intronic	DPH5	.	.	.	2	2	1	NA	NA	NA	NA	NA	NA	NA	NA	NA	NA	NA	NA	NA	NA	NA	NA	NA	NA	NA	NA	NA
chr1	101479284	T	C	sense	uniq	DPH5	-	protein_coding	exonic	DPH5	.	synonymous SNV	DPH5:NM_001077394:exon4:c.351A>G:p.V117V,DPH5:NM_001077395:exon4:c.351A>G:p.V117V,DPH5:NM_015958:exon4:c.351A>G:p.V117V	NA	NA	NA	NA	NA	NA	NA	NA	NA	NA	NA	NA	NA	NA	NA	NA	NA	NA	NA	NA	NA	87	6	0.069
chr1	101481654	T	C	sense	alu	DPH5	-	protein_coding	intronic	DPH5	.	.	.	NA	NA	NA	NA	NA	NA	NA	NA	NA	NA	NA	NA	NA	NA	NA	NA	NA	NA	2	2	1	NA	NA	NA
chr1	101481666	T	C	sense	alu	DPH5	-	protein_coding	intronic	DPH5	.	.	.	NA	NA	NA	NA	NA	NA	NA	NA	NA	NA	NA	NA	NA	NA	NA	NA	NA	NA	2	2	1	NA	NA	NA
chr1	101481667	T	C	sense	alu	DPH5	-	protein_coding	intronic	DPH5	.	.	.	NA	NA	NA	NA	NA	NA	NA	NA	NA	2	2	1	NA	NA	NA	NA	NA	NA	NA	NA	NA	NA	NA	NA
chr1	101482175	T	C	sense	alu	DPH5	-	protein_coding	intronic	DPH5	.	.	.	NA	NA	NA	NA	NA	NA	NA	NA	NA	NA	NA	NA	2	2	1	NA	NA	NA	NA	NA	NA	NA	NA	NA
chr1	101503326	A	G	sense	alu	AC093157.1	+	antisense_RNA	ncRNA_intronic	LOC102606465	.	.	.	NA	NA	NA	NA	NA	NA	NA	NA	NA	2	2	1	NA	NA	NA	NA	NA	NA	NA	NA	NA	NA	NA	NA
chr1	101503327	A	G	sense	alu	AC093157.1	+	antisense_RNA	ncRNA_intronic	LOC102606465	.	.	.	NA	NA	NA	NA	NA	NA	NA	NA	NA	2	2	1	NA	NA	NA	NA	NA	NA	NA	NA	NA	NA	NA	NA
chr1	101510726	A	G	sense	alu	AC093157.1	+	antisense_RNA	ncRNA_intronic	LOC102606465	.	.	.	NA	NA	NA	NA	NA	NA	NA	NA	NA	NA	NA	NA	NA	NA	NA	NA	NA	NA	NA	NA	NA	2	2	1
chr1	101510763	A	G	sense	alu	AC093157.1	+	antisense_RNA	ncRNA_intronic	LOC102606465	.	.	.	NA	NA	NA	NA	NA	NA	NA	NA	NA	NA	NA	NA	NA	NA	NA	NA	NA	NA	NA	NA	NA	2	2	1
chr1	101514005	A	G	sense	alu	AC093157.1	+	antisense_RNA	ncRNA_intronic	LOC102606465	.	.	.	NA	NA	NA	NA	NA	NA	NA	NA	NA	NA	NA	NA	NA	NA	NA	NA	NA	NA	NA	NA	NA	4	2	0.5
chr1	101514033	A	G	sense	alu	AC093157.1	+	antisense_RNA	ncRNA_intronic	LOC102606465	.	.	.	NA	NA	NA	NA	NA	NA	NA	NA	NA	NA	NA	NA	NA	NA	NA	NA	NA	NA	NA	NA	NA	4	2	0.5
chr1	101514117	A	G	sense	alu	AC093157.1	+	antisense_RNA	ncRNA_intronic	LOC102606465	.	.	.	NA	NA	NA	NA	NA	NA	NA	NA	NA	NA	NA	NA	NA	NA	NA	4	2	0.5	NA	NA	NA	NA	NA	NA
chr1	101529893	A	G	sense	uniq	AC093157.1	+	antisense_RNA	ncRNA_intronic	LOC102606465	.	.	.	NA	NA	NA	3	2	0.667	NA	NA	NA	NA	NA	NA	NA	NA	NA	NA	NA	NA	NA	NA	NA	NA	NA	NA
chr1	101537930	A	G	sense	uniq	AC093157.1	+	antisense_RNA	ncRNA_intronic	LOC102606465	.	.	.	NA	NA	NA	NA	NA	NA	NA	NA	NA	NA	NA	NA	NA	NA	NA	2	2	1	NA	NA	NA	NA	NA	NA
chr1	101541108	A	G	sense	nonalu	AC093157.1	+	antisense_RNA	ncRNA_exonic	LOC102606465	.	.	.	NA	NA	NA	NA	NA	NA	NA	NA	NA	27	2	0.074	NA	NA	NA	NA	NA	NA	NA	NA	NA	NA	NA	NA
chr1	101541113	A	G	sense	nonalu	AC093157.1	+	antisense_RNA	ncRNA_exonic	LOC102606465	.	.	.	47	3	0.064	NA	NA	NA	NA	NA	NA	30	5	0.167	18	5	0.278	28	3	0.107	22	6	0.273	25	2	0.08
chr1	101541119	A	G	sense	nonalu	AC093157.1	+	antisense_RNA	ncRNA_exonic	LOC102606465	.	.	.	NA	NA	NA	NA	NA	NA	NA	NA	NA	NA	NA	NA	NA	NA	NA	NA	NA	NA	NA	NA	NA	30	4	0.133
chr1	101541129	A	G	sense	nonalu	AC093157.1	+	antisense_RNA	ncRNA_exonic	LOC102606465	.	.	.	NA	NA	NA	NA	NA	NA	NA	NA	NA	NA	NA	NA	NA	NA	NA	NA	NA	NA	NA	NA	NA	34	2	0.059
chr1	101541134	A	G	sense	nonalu	AC093157.1	+	antisense_RNA	ncRNA_exonic	LOC102606465	.	.	.	53	6	0.113	NA	NA	NA	NA	NA	NA	37	10	0.27	26	3	0.115	32	7	0.219	32	2	0.062	NA	NA	NA
chr1	101541146	A	G	sense	nonalu	AC093157.1	+	antisense_RNA	ncRNA_exonic	LOC102606465	.	.	.	NA	NA	NA	35	4	0.114	36	2	0.056	NA	NA	NA	NA	NA	NA	NA	NA	NA	35	2	0.057	31	7	0.226
chr1	101541153	A	G	sense	nonalu	AC093157.1	+	antisense_RNA	ncRNA_exonic	LOC102606465	.	.	.	62	28	0.452	41	24	0.585	40	20	0.5	40	18	0.45	34	18	0.529	39	21	0.538	40	16	0.4	38	30	0.789
chr1	101541163	A	G	sense	nonalu	AC093157.1	+	antisense_RNA	ncRNA_exonic	LOC102606465	.	.	.	59	12	0.203	44	2	0.045	NA	NA	NA	38	13	0.342	39	11	0.282	38	10	0.263	39	6	0.154	38	5	0.132
chr1	101541164	A	G	sense	nonalu	AC093157.1	+	antisense_RNA	ncRNA_exonic	LOC102606465	.	.	.	59	14	0.237	44	3	0.068	38	6	0.158	38	10	0.263	38	13	0.342	36	8	0.222	39	12	0.308	35	11	0.314
chr1	101541167	A	G	sense	nonalu	AC093157.1	+	antisense_RNA	ncRNA_exonic	LOC102606465	.	.	.	61	2	0.033	NA	NA	NA	NA	NA	NA	NA	NA	NA	NA	NA	NA	NA	NA	NA	NA	NA	NA	38	2	0.053
chr1	101541169	A	G	sense	nonalu	AC093157.1	+	antisense_RNA	ncRNA_exonic	LOC102606465	.	.	.	59	9	0.153	NA	NA	NA	NA	NA	NA	38	7	0.184	41	4	0.098	37	6	0.162	39	4	0.103	41	7	0.171
chr1	101541170	A	G	sense	nonalu	AC093157.1	+	antisense_RNA	ncRNA_exonic	LOC102606465	.	.	.	61	8	0.131	45	6	0.133	41	2	0.049	40	12	0.3	40	4	0.1	36	8	0.222	41	9	0.22	41	18	0.439
chr1	101541172	A	G	sense	nonalu	AC093157.1	+	antisense_RNA	ncRNA_exonic	LOC102606465	.	.	.	62	30	0.484	48	2	0.042	43	3	0.07	40	17	0.425	41	19	0.463	38	22	0.579	43	32	0.744	41	12	0.293
chr1	101541177	A	G	sense	nonalu	AC093157.1	+	antisense_RNA	ncRNA_exonic	LOC102606465	.	.	.	67	2	0.03	49	2	0.041	45	3	0.067	NA	NA	NA	NA	NA	NA	43	3	0.07	46	3	0.065	51	5	0.098
chr1	101541191	A	G	sense	nonalu	AC093157.1	+	antisense_RNA	ncRNA_exonic	LOC102606465	.	.	.	NA	NA	NA	NA	NA	NA	NA	NA	NA	NA	NA	NA	NA	NA	NA	NA	NA	NA	45	2	0.044	49	2	0.041
chr1	101541942	A	G	sense	uniq	AC093157.1	+	antisense_RNA	ncRNA_intronic	LOC102606465	.	.	.	NA	NA	NA	8	2	0.25	NA	NA	NA	NA	NA	NA	NA	NA	NA	NA	NA	NA	NA	NA	NA	NA	NA	NA
chr1	101542211	A	G	sense	nonalu	AC093157.1	+	antisense_RNA	ncRNA_intronic	LOC102606465	.	.	.	11	2	0.182	NA	NA	NA	NA	NA	NA	NA	NA	NA	NA	NA	NA	NA	NA	NA	3	2	0.667	3	3	1
chr1	101542221	A	G	sense	nonalu	AC093157.1	+	antisense_RNA	ncRNA_intronic	LOC102606465	.	.	.	12	4	0.333	NA	NA	NA	NA	NA	NA	NA	NA	NA	NA	NA	NA	NA	NA	NA	NA	NA	NA	3	2	0.667
chr1	101542238	A	G	sense	nonalu	AC093157.1	+	antisense_RNA	ncRNA_intronic	LOC102606465	.	.	.	14	3	0.214	NA	NA	NA	NA	NA	NA	6	2	0.333	6	4	0.667	NA	NA	NA	NA	NA	NA	NA	NA	NA
chr1	101542240	A	G	sense	nonalu	AC093157.1	+	antisense_RNA	ncRNA_intronic	LOC102606465	.	.	.	15	9	0.6	NA	NA	NA	6	3	0.5	NA	NA	NA	7	4	0.571	NA	NA	NA	7	5	0.714	NA	NA	NA
chr1	101542249	A	G	sense	nonalu	AC093157.1	+	antisense_RNA	ncRNA_intronic	LOC102606465	.	.	.	15	14	0.933	10	7	0.7	7	6	0.857	9	7	0.778	9	8	0.889	2	2	1	7	7	1	NA	NA	NA
chr1	101542259	A	G	sense	nonalu	AC093157.1	+	antisense_RNA	ncRNA_intronic	LOC102606465	.	.	.	14	13	0.929	10	9	0.9	6	6	1	8	7	0.875	8	8	1	4	4	1	4	4	1	3	3	1
chr1	101542266	A	G	sense	nonalu	AC093157.1	+	antisense_RNA	ncRNA_intronic	LOC102606465	.	.	.	NA	NA	NA	NA	NA	NA	6	2	0.333	NA	NA	NA	NA	NA	NA	NA	NA	NA	NA	NA	NA	NA	NA	NA
chr1	101542279	A	G	sense	nonalu	AC093157.1	+	antisense_RNA	ncRNA_intronic	LOC102606465	.	.	.	NA	NA	NA	NA	NA	NA	NA	NA	NA	NA	NA	NA	NA	NA	NA	NA	NA	NA	5	2	0.4	NA	NA	NA
chr1	101542288	A	G	sense	nonalu	AC093157.1	+	antisense_RNA	ncRNA_intronic	LOC102606465	.	.	.	13	2	0.154	NA	NA	NA	NA	NA	NA	NA	NA	NA	10	7	0.7	4	3	0.75	6	2	0.333	3	2	0.667
chr1	101547128	A	G	sense	alu	AC093157.1	+	antisense_RNA	ncRNA_intronic	LOC102606465	.	.	.	NA	NA	NA	NA	NA	NA	NA	NA	NA	NA	NA	NA	NA	NA	NA	NA	NA	NA	32	2	0.062	NA	NA	NA
chr1	101547143	A	G	sense	alu	AC093157.1	+	antisense_RNA	ncRNA_intronic	LOC102606465	.	.	.	NA	NA	NA	NA	NA	NA	NA	NA	NA	NA	NA	NA	NA	NA	NA	NA	NA	NA	36	2	0.056	NA	NA	NA
chr1	10159065	A	G	sense	alu	KNOWN,PGAM1P11,UBE4B	+	processed_pseudogene,protein_coding,snRNA	intronic	UBE4B	.	.	.	NA	NA	NA	NA	NA	NA	NA	NA	NA	2	2	1	NA	NA	NA	NA	NA	NA	NA	NA	NA	NA	NA	NA
chr1	10166531	A	G	sense	uniq	KNOWN,PGAM1P11,UBE4B	+	processed_pseudogene,protein_coding,snRNA	exonic	UBE4B	.	synonymous SNV	UBE4B:NM_001105562:exon7:c.1086A>G:p.A362A	NA	NA	NA	NA	NA	NA	NA	NA	NA	NA	NA	NA	NA	NA	NA	NA	NA	NA	NA	NA	NA	40	2	0.05
chr1	101705783	A	G	sense	uniq	S1PR1	+	protein_coding	UTR3	S1PR1	NM_001320730:c.*94A>G;NM_001400:c.*94A>G	.	.	NA	NA	NA	NA	NA	NA	11	2	0.182	NA	NA	NA	NA	NA	NA	NA	NA	NA	NA	NA	NA	NA	NA	NA
chr1	10170935	A	G	sense	alu	KNOWN,PGAM1P11,UBE4B	+	processed_pseudogene,protein_coding,snRNA	intronic	UBE4B	.	.	.	NA	NA	NA	3	2	0.667	NA	NA	NA	NA	NA	NA	NA	NA	NA	NA	NA	NA	NA	NA	NA	NA	NA	NA
chr1	10171800	A	G	sense	alu	KNOWN,PGAM1P11,UBE4B	+	processed_pseudogene,protein_coding,snRNA	intronic	UBE4B	.	.	.	NA	NA	NA	NA	NA	NA	2	2	1	NA	NA	NA	NA	NA	NA	NA	NA	NA	NA	NA	NA	NA	NA	NA
chr1	10171850	A	G	sense	alu	KNOWN,PGAM1P11,UBE4B	+	processed_pseudogene,protein_coding,snRNA	intronic	UBE4B	.	.	.	NA	NA	NA	NA	NA	NA	NA	NA	NA	3	3	1	NA	NA	NA	NA	NA	NA	NA	NA	NA	NA	NA	NA
chr1	10171853	A	G	sense	alu	KNOWN,PGAM1P11,UBE4B	+	processed_pseudogene,protein_coding,snRNA	intronic	UBE4B	.	.	.	NA	NA	NA	NA	NA	NA	NA	NA	NA	3	2	0.667	NA	NA	NA	NA	NA	NA	NA	NA	NA	NA	NA	NA
chr1	10171855	A	G	sense	alu	KNOWN,PGAM1P11,UBE4B	+	processed_pseudogene,protein_coding,snRNA	intronic	UBE4B	.	.	.	NA	NA	NA	NA	NA	NA	NA	NA	NA	3	2	0.667	NA	NA	NA	NA	NA	NA	NA	NA	NA	NA	NA	NA
chr1	10172623	A	G	sense	alu	KNOWN,PGAM1P11,UBE4B	+	processed_pseudogene,protein_coding,snRNA	intronic	UBE4B	.	.	.	NA	NA	NA	NA	NA	NA	2	2	1	NA	NA	NA	NA	NA	NA	NA	NA	NA	NA	NA	NA	NA	NA	NA
chr1	10174743	A	G	sense	alu	KNOWN,PGAM1P11,UBE4B	+	processed_pseudogene,protein_coding,snRNA	intronic	UBE4B	.	.	.	2	2	1	3	2	0.667	NA	NA	NA	NA	NA	NA	NA	NA	NA	NA	NA	NA	NA	NA	NA	NA	NA	NA
chr1	10174801	A	G	sense	alu	KNOWN,PGAM1P11,UBE4B	+	processed_pseudogene,protein_coding,snRNA	intronic	UBE4B	.	.	.	NA	NA	NA	2	2	1	NA	NA	NA	NA	NA	NA	NA	NA	NA	NA	NA	NA	NA	NA	NA	NA	NA	NA
chr1	10175395	A	G	sense	alu	KNOWN,PGAM1P11,UBE4B	+	processed_pseudogene,protein_coding,snRNA	intronic	UBE4B	.	.	.	NA	NA	NA	NA	NA	NA	NA	NA	NA	NA	NA	NA	2	2	1	NA	NA	NA	NA	NA	NA	NA	NA	NA
chr1	1018171	T	C	sense	uniq	C1orf159	-	protein_coding	UTR3	C1orf159	NM_017891:c.*102A>G;NM_001363525:c.*102A>G;NM_001330306:c.*102A>G	.	.	NA	NA	NA	111	2	0.018	NA	NA	NA	NA	NA	NA	NA	NA	NA	NA	NA	NA	NA	NA	NA	NA	NA	NA
chr1	1018207	T	C	sense	uniq	C1orf159	-	protein_coding	UTR3	C1orf159	NM_017891:c.*66A>G;NM_001363525:c.*66A>G;NM_001330306:c.*66A>G	.	.	NA	NA	NA	NA	NA	NA	93	2	0.022	NA	NA	NA	NA	NA	NA	NA	NA	NA	NA	NA	NA	NA	NA	NA
chr1	10183234	A	G	sense	alu	KNOWN,PGAM1P11,UBE4B	+	processed_pseudogene,protein_coding,snRNA	intronic	UBE4B	.	.	.	4	2	0.5	NA	NA	NA	NA	NA	NA	NA	NA	NA	NA	NA	NA	NA	NA	NA	NA	NA	NA	NA	NA	NA
chr1	10183240	A	G	sense	alu	KNOWN,PGAM1P11,UBE4B	+	processed_pseudogene,protein_coding,snRNA	intronic	UBE4B	.	.	.	3	2	0.667	NA	NA	NA	NA	NA	NA	NA	NA	NA	NA	NA	NA	NA	NA	NA	NA	NA	NA	NA	NA	NA
chr1	10190819	A	G	sense	uniq	KNOWN,PGAM1P11,UBE4B	+	processed_pseudogene,protein_coding,snRNA	exonic	UBE4B	.	nonsynonymous SNV	UBE4B:NM_006048:exon13:c.1472A>G:p.E491G,UBE4B:NM_001105562:exon14:c.1859A>G:p.E620G	NA	NA	NA	NA	NA	NA	NA	NA	NA	NA	NA	NA	NA	NA	NA	72	2	0.028	NA	NA	NA	NA	NA	NA
chr1	10198132	A	G	sense	alu	KNOWN,PGAM1P11,UBE4B	+	processed_pseudogene,protein_coding,snRNA	intronic	UBE4B	.	.	.	NA	NA	NA	NA	NA	NA	NA	NA	NA	3	2	0.667	NA	NA	NA	NA	NA	NA	NA	NA	NA	NA	NA	NA
chr1	10198256	A	G	sense	alu	KNOWN,PGAM1P11,UBE4B	+	processed_pseudogene,protein_coding,snRNA	intronic	UBE4B	.	.	.	NA	NA	NA	NA	NA	NA	3	2	0.667	NA	NA	NA	NA	NA	NA	NA	NA	NA	NA	NA	NA	NA	NA	NA
chr1	10198259	A	G	sense	alu	KNOWN,PGAM1P11,UBE4B	+	processed_pseudogene,protein_coding,snRNA	intronic	UBE4B	.	.	.	NA	NA	NA	NA	NA	NA	2	2	1	NA	NA	NA	NA	NA	NA	NA	NA	NA	NA	NA	NA	NA	NA	NA
chr1	10198475	A	G	sense	alu	KNOWN,PGAM1P11,UBE4B	+	processed_pseudogene,protein_coding,snRNA	intronic	UBE4B	.	.	.	NA	NA	NA	NA	NA	NA	5	2	0.4	NA	NA	NA	NA	NA	NA	NA	NA	NA	NA	NA	NA	NA	NA	NA
chr1	10199205	A	G	sense	alu	KNOWN,PGAM1P11,UBE4B	+	processed_pseudogene,protein_coding,snRNA	intronic	UBE4B	.	.	.	NA	NA	NA	NA	NA	NA	NA	NA	NA	NA	NA	NA	3	2	0.667	NA	NA	NA	NA	NA	NA	NA	NA	NA
chr1	10199215	A	G	sense	alu	KNOWN,PGAM1P11,UBE4B	+	processed_pseudogene,protein_coding,snRNA	intronic	UBE4B	.	.	.	NA	NA	NA	NA	NA	NA	6	2	0.333	NA	NA	NA	NA	NA	NA	NA	NA	NA	NA	NA	NA	NA	NA	NA
chr1	10199225	A	G	sense	alu	KNOWN,PGAM1P11,UBE4B	+	processed_pseudogene,protein_coding,snRNA	intronic	UBE4B	.	.	.	NA	NA	NA	NA	NA	NA	6	4	0.667	NA	NA	NA	NA	NA	NA	NA	NA	NA	NA	NA	NA	NA	NA	NA
chr1	10199272	A	G	sense	alu	KNOWN,PGAM1P11,UBE4B	+	processed_pseudogene,protein_coding,snRNA	intronic	UBE4B	.	.	.	NA	NA	NA	NA	NA	NA	3	2	0.667	4	4	1	NA	NA	NA	NA	NA	NA	NA	NA	NA	NA	NA	NA
chr1	10199329	A	G	sense	alu	KNOWN,PGAM1P11,UBE4B	+	processed_pseudogene,protein_coding,snRNA	intronic	UBE4B	.	.	.	NA	NA	NA	NA	NA	NA	NA	NA	NA	4	4	1	NA	NA	NA	NA	NA	NA	NA	NA	NA	NA	NA	NA
chr1	10199866	A	G	sense	alu	KNOWN,PGAM1P11,UBE4B	+	processed_pseudogene,protein_coding,snRNA	intronic	UBE4B	.	.	.	3	2	0.667	NA	NA	NA	NA	NA	NA	NA	NA	NA	NA	NA	NA	NA	NA	NA	NA	NA	NA	NA	NA	NA
chr1	10199867	A	G	sense	alu	KNOWN,PGAM1P11,UBE4B	+	processed_pseudogene,protein_coding,snRNA	intronic	UBE4B	.	.	.	3	2	0.667	3	2	0.667	NA	NA	NA	NA	NA	NA	NA	NA	NA	NA	NA	NA	NA	NA	NA	NA	NA	NA
chr1	10200007	A	G	sense	alu	KNOWN,PGAM1P11,UBE4B	+	processed_pseudogene,protein_coding,snRNA	intronic	UBE4B	.	.	.	NA	NA	NA	NA	NA	NA	4	2	0.5	NA	NA	NA	NA	NA	NA	NA	NA	NA	NA	NA	NA	NA	NA	NA
chr1	10200008	A	G	sense	alu	KNOWN,PGAM1P11,UBE4B	+	processed_pseudogene,protein_coding,snRNA	intronic	UBE4B	.	.	.	NA	NA	NA	NA	NA	NA	NA	NA	NA	2	2	1	NA	NA	NA	NA	NA	NA	NA	NA	NA	NA	NA	NA
chr1	10200015	A	G	sense	alu	KNOWN,PGAM1P11,UBE4B	+	processed_pseudogene,protein_coding,snRNA	intronic	UBE4B	.	.	.	NA	NA	NA	NA	NA	NA	NA	NA	NA	NA	NA	NA	3	2	0.667	NA	NA	NA	NA	NA	NA	NA	NA	NA
chr1	10203603	A	G	sense	nonalu	KNOWN,PGAM1P11,UBE4B	+	processed_pseudogene,protein_coding,snRNA	intronic	UBE4B	.	.	.	3	3	1	NA	NA	NA	4	2	0.5	NA	NA	NA	NA	NA	NA	NA	NA	NA	NA	NA	NA	NA	NA	NA
chr1	10203645	A	G	sense	nonalu	KNOWN,PGAM1P11,UBE4B	+	processed_pseudogene,protein_coding,snRNA	intronic	UBE4B	.	.	.	3	2	0.667	NA	NA	NA	NA	NA	NA	NA	NA	NA	NA	NA	NA	NA	NA	NA	NA	NA	NA	NA	NA	NA
chr1	10223216	A	G	sense	alu	KNOWN,PGAM1P11,UBE4B	+	processed_pseudogene,protein_coding,snRNA	intronic	UBE4B	.	.	.	NA	NA	NA	NA	NA	NA	NA	NA	NA	5	2	0.4	NA	NA	NA	NA	NA	NA	NA	NA	NA	NA	NA	NA
chr1	10223217	A	G	sense	alu	KNOWN,PGAM1P11,UBE4B	+	processed_pseudogene,protein_coding,snRNA	intronic	UBE4B	.	.	.	NA	NA	NA	NA	NA	NA	NA	NA	NA	5	2	0.4	NA	NA	NA	NA	NA	NA	NA	NA	NA	NA	NA	NA
chr1	10224427	A	G	sense	alu	KNOWN,PGAM1P11,UBE4B	+	processed_pseudogene,protein_coding,snRNA	intronic	UBE4B	.	.	.	NA	NA	NA	NA	NA	NA	NA	NA	NA	NA	NA	NA	2	2	1	NA	NA	NA	NA	NA	NA	NA	NA	NA
chr1	10224484	A	G	sense	alu	KNOWN,PGAM1P11,UBE4B	+	processed_pseudogene,protein_coding,snRNA	intronic	UBE4B	.	.	.	NA	NA	NA	2	2	1	NA	NA	NA	NA	NA	NA	NA	NA	NA	NA	NA	NA	NA	NA	NA	3	3	1
chr1	10227177	A	G	sense	alu	KNOWN,PGAM1P11,UBE4B	+	processed_pseudogene,protein_coding,snRNA	intronic	UBE4B	.	.	.	NA	NA	NA	NA	NA	NA	NA	NA	NA	NA	NA	NA	NA	NA	NA	NA	NA	NA	NA	NA	NA	2	2	1
chr1	10227322	A	G	sense	alu	KNOWN,PGAM1P11,UBE4B	+	processed_pseudogene,protein_coding,snRNA	intronic	UBE4B	.	.	.	NA	NA	NA	NA	NA	NA	NA	NA	NA	NA	NA	NA	NA	NA	NA	NA	NA	NA	NA	NA	NA	3	2	0.667
chr1	10231369	A	G	sense	uniq	KNOWN,PGAM1P11,UBE4B	+	processed_pseudogene,protein_coding,snRNA	exonic	UBE4B	.	synonymous SNV	UBE4B:NM_006048:exon24:c.3120A>G:p.K1040K,UBE4B:NM_001105562:exon25:c.3507A>G:p.K1169K	NA	NA	NA	NA	NA	NA	NA	NA	NA	NA	NA	NA	NA	NA	NA	NA	NA	NA	105	2	0.019	NA	NA	NA
chr1	10234332	A	G	sense	alu	KNOWN,PGAM1P11,UBE4B	+	processed_pseudogene,protein_coding,snRNA	intronic	UBE4B	.	.	.	NA	NA	NA	NA	NA	NA	NA	NA	NA	NA	NA	NA	NA	NA	NA	NA	NA	NA	2	2	1	NA	NA	NA
chr1	10234372	A	G	sense	alu	KNOWN,PGAM1P11,UBE4B	+	processed_pseudogene,protein_coding,snRNA	intronic	UBE4B	.	.	.	NA	NA	NA	NA	NA	NA	NA	NA	NA	NA	NA	NA	NA	NA	NA	NA	NA	NA	2	2	1	NA	NA	NA
chr1	10237419	A	G	sense	alu	KNOWN,PGAM1P11,UBE4B	+	processed_pseudogene,protein_coding,snRNA	intronic	UBE4B	.	.	.	NA	NA	NA	NA	NA	NA	NA	NA	NA	NA	NA	NA	NA	NA	NA	4	2	0.5	NA	NA	NA	NA	NA	NA
chr1	10237427	A	G	sense	alu	KNOWN,PGAM1P11,UBE4B	+	processed_pseudogene,protein_coding,snRNA	intronic	UBE4B	.	.	.	NA	NA	NA	NA	NA	NA	NA	NA	NA	NA	NA	NA	NA	NA	NA	3	2	0.667	NA	NA	NA	NA	NA	NA
chr1	10237460	A	G	sense	alu	KNOWN,PGAM1P11,UBE4B	+	processed_pseudogene,protein_coding,snRNA	intronic	UBE4B	.	.	.	NA	NA	NA	NA	NA	NA	NA	NA	NA	2	2	1	NA	NA	NA	NA	NA	NA	NA	NA	NA	NA	NA	NA
chr1	102398671	T	C	sense	alu	OLFM3	-	protein_coding	intronic	OLFM3	.	.	.	10	2	0.2	NA	NA	NA	NA	NA	NA	NA	NA	NA	NA	NA	NA	NA	NA	NA	NA	NA	NA	NA	NA	NA
chr1	102398720	T	C	sense	alu	OLFM3	-	protein_coding	intronic	OLFM3	.	.	.	12	2	0.167	5	2	0.4	NA	NA	NA	NA	NA	NA	8	2	0.25	NA	NA	NA	9	3	0.333	NA	NA	NA
chr1	10274013	A	G	sense	alu	KIF1B,KNOWN	+	miRNA,misc_RNA,protein_coding,snRNA	intronic	KIF1B	.	.	.	NA	NA	NA	NA	NA	NA	NA	NA	NA	2	2	1	NA	NA	NA	NA	NA	NA	NA	NA	NA	NA	NA	NA
chr1	1028264	T	C	sense	alu	C1orf159	-	protein_coding	intronic	C1orf159	.	.	.	NA	NA	NA	NA	NA	NA	NA	NA	NA	NA	NA	NA	NA	NA	NA	NA	NA	NA	NA	NA	NA	16	4	0.25
chr1	1028281	T	C	sense	alu	C1orf159	-	protein_coding	intronic	C1orf159	.	.	.	NA	NA	NA	NA	NA	NA	NA	NA	NA	NA	NA	NA	NA	NA	NA	NA	NA	NA	6	2	0.333	NA	NA	NA
chr1	1028292	T	C	sense	alu	C1orf159	-	protein_coding	intronic	C1orf159	.	.	.	NA	NA	NA	NA	NA	NA	NA	NA	NA	NA	NA	NA	NA	NA	NA	NA	NA	NA	NA	NA	NA	15	2	0.133
chr1	1028330	T	C	sense	alu	C1orf159	-	protein_coding	intronic	C1orf159	.	.	.	NA	NA	NA	NA	NA	NA	NA	NA	NA	NA	NA	NA	NA	NA	NA	NA	NA	NA	5	2	0.4	NA	NA	NA
chr1	1028335	T	C	sense	alu	C1orf159	-	protein_coding	intronic	C1orf159	.	.	.	NA	NA	NA	NA	NA	NA	NA	NA	NA	NA	NA	NA	NA	NA	NA	NA	NA	NA	NA	NA	NA	10	4	0.4
chr1	1028340	T	C	sense	alu	C1orf159	-	protein_coding	intronic	C1orf159	.	.	.	14	2	0.143	NA	NA	NA	NA	NA	NA	NA	NA	NA	NA	NA	NA	NA	NA	NA	NA	NA	NA	9	2	0.222
chr1	1028348	T	C	sense	alu	C1orf159	-	protein_coding	intronic	C1orf159	.	.	.	NA	NA	NA	9	2	0.222	NA	NA	NA	NA	NA	NA	NA	NA	NA	NA	NA	NA	NA	NA	NA	NA	NA	NA
chr1	1028368	T	C	sense	alu	C1orf159	-	protein_coding	intronic	C1orf159	.	.	.	15	2	0.133	NA	NA	NA	NA	NA	NA	NA	NA	NA	NA	NA	NA	NA	NA	NA	NA	NA	NA	6	3	0.5
chr1	1028373	T	C	sense	alu	C1orf159	-	protein_coding	intronic	C1orf159	.	.	.	14	2	0.143	NA	NA	NA	NA	NA	NA	NA	NA	NA	NA	NA	NA	NA	NA	NA	NA	NA	NA	NA	NA	NA
chr1	10291586	A	G	sense	alu	KIF1B,KNOWN	+	miRNA,misc_RNA,protein_coding,snRNA	intronic	KIF1B	.	.	.	NA	NA	NA	NA	NA	NA	NA	NA	NA	NA	NA	NA	NA	NA	NA	NA	NA	NA	NA	NA	NA	2	2	1
chr1	1029575	T	C	sense	alu	C1orf159	-	protein_coding	intronic	C1orf159	.	.	.	22	3	0.136	NA	NA	NA	NA	NA	NA	NA	NA	NA	NA	NA	NA	12	3	0.25	NA	NA	NA	13	3	0.231
chr1	1029576	T	C	sense	alu	C1orf159	-	protein_coding	intronic	C1orf159	.	.	.	21	2	0.095	NA	NA	NA	NA	NA	NA	NA	NA	NA	NA	NA	NA	NA	NA	NA	NA	NA	NA	NA	NA	NA
chr1	1029589	T	C	sense	alu	C1orf159	-	protein_coding	intronic	C1orf159	.	.	.	19	5	0.263	8	2	0.25	NA	NA	NA	NA	NA	NA	NA	NA	NA	11	3	0.273	3	2	0.667	11	3	0.273
chr1	1029664	T	C	sense	alu	C1orf159	-	protein_coding	intronic	C1orf159	.	.	.	NA	NA	NA	NA	NA	NA	NA	NA	NA	NA	NA	NA	4	3	0.75	13	2	0.154	NA	NA	NA	13	4	0.308
chr1	1029668	T	C	sense	alu	C1orf159	-	protein_coding	intronic	C1orf159	.	.	.	NA	NA	NA	NA	NA	NA	NA	NA	NA	NA	NA	NA	NA	NA	NA	NA	NA	NA	NA	NA	NA	11	2	0.182
chr1	1029691	T	C	sense	alu	C1orf159	-	protein_coding	intronic	C1orf159	.	.	.	NA	NA	NA	NA	NA	NA	NA	NA	NA	NA	NA	NA	NA	NA	NA	NA	NA	NA	NA	NA	NA	12	3	0.25
chr1	1029919	T	C	sense	alu	C1orf159	-	protein_coding	intronic	C1orf159	.	.	.	NA	NA	NA	NA	NA	NA	2	2	1	NA	NA	NA	NA	NA	NA	NA	NA	NA	7	3	0.429	NA	NA	NA
chr1	1029945	T	C	sense	alu	C1orf159	-	protein_coding	intronic	C1orf159	.	.	.	NA	NA	NA	NA	NA	NA	NA	NA	NA	NA	NA	NA	NA	NA	NA	NA	NA	NA	9	3	0.333	9	4	0.444
chr1	1030410	T	C	sense	nonalu	C1orf159	-	protein_coding	intronic	C1orf159	.	.	.	NA	NA	NA	NA	NA	NA	9	2	0.222	NA	NA	NA	NA	NA	NA	NA	NA	NA	NA	NA	NA	NA	NA	NA
chr1	10307040	A	G	sense	alu	KIF1B,KNOWN	+	miRNA,misc_RNA,protein_coding,snRNA	intronic	KIF1B	.	.	.	2	2	1	NA	NA	NA	NA	NA	NA	NA	NA	NA	NA	NA	NA	NA	NA	NA	NA	NA	NA	NA	NA	NA
chr1	1031628	T	C	sense	alu	C1orf159	-	protein_coding	intronic	C1orf159	.	.	.	NA	NA	NA	NA	NA	NA	NA	NA	NA	NA	NA	NA	NA	NA	NA	NA	NA	NA	17	2	0.118	11	3	0.273
chr1	10316332	A	G	sense	uniq	KIF1B,KNOWN	+	miRNA,misc_RNA,protein_coding,snRNA	exonic	KIF1B	.	nonsynonymous SNV	KIF1B:NM_001365951:exon3:c.134A>G:p.E45G,KIF1B:NM_001365952:exon3:c.134A>G:p.E45G,KIF1B:NM_001365953:exon3:c.134A>G:p.E45G,KIF1B:NM_015074:exon3:c.134A>G:p.E45G,KIF1B:NM_183416:exon3:c.134A>G:p.E45G	118	2	0.017	NA	NA	NA	NA	NA	NA	NA	NA	NA	NA	NA	NA	NA	NA	NA	NA	NA	NA	NA	NA	NA
chr1	1031666	T	C	sense	alu	C1orf159	-	protein_coding	intronic	C1orf159	.	.	.	NA	NA	NA	NA	NA	NA	NA	NA	NA	NA	NA	NA	NA	NA	NA	NA	NA	NA	NA	NA	NA	7	2	0.286
chr1	1031689	T	C	sense	alu	C1orf159	-	protein_coding	intronic	C1orf159	.	.	.	NA	NA	NA	NA	NA	NA	NA	NA	NA	NA	NA	NA	NA	NA	NA	NA	NA	NA	NA	NA	NA	5	2	0.4
chr1	1031702	T	C	sense	alu	C1orf159	-	protein_coding	intronic	C1orf159	.	.	.	NA	NA	NA	NA	NA	NA	NA	NA	NA	NA	NA	NA	NA	NA	NA	NA	NA	NA	13	2	0.154	NA	NA	NA
chr1	1031747	T	C	sense	alu	C1orf159	-	protein_coding	intronic	C1orf159	.	.	.	NA	NA	NA	NA	NA	NA	NA	NA	NA	NA	NA	NA	4	2	0.5	NA	NA	NA	NA	NA	NA	NA	NA	NA
chr1	1031794	T	C	sense	alu	C1orf159	-	protein_coding	intronic	C1orf159	.	.	.	17	3	0.176	NA	NA	NA	NA	NA	NA	NA	NA	NA	NA	NA	NA	NA	NA	NA	NA	NA	NA	3	2	0.667
chr1	1031827	T	C	sense	alu	C1orf159	-	protein_coding	intronic	C1orf159	.	.	.	16	2	0.125	NA	NA	NA	NA	NA	NA	NA	NA	NA	NA	NA	NA	NA	NA	NA	NA	NA	NA	NA	NA	NA
chr1	1032167	T	C	sense	alu	C1orf159	-	protein_coding	intronic	C1orf159	.	.	.	NA	NA	NA	NA	NA	NA	NA	NA	NA	NA	NA	NA	NA	NA	NA	NA	NA	NA	10	2	0.2	NA	NA	NA
chr1	1032233	T	C	sense	alu	C1orf159	-	protein_coding	intronic	C1orf159	.	.	.	NA	NA	NA	NA	NA	NA	NA	NA	NA	NA	NA	NA	NA	NA	NA	NA	NA	NA	8	2	0.25	NA	NA	NA
chr1	1032268	T	C	sense	alu	C1orf159	-	protein_coding	intronic	C1orf159	.	.	.	NA	NA	NA	7	2	0.286	NA	NA	NA	NA	NA	NA	NA	NA	NA	NA	NA	NA	NA	NA	NA	8	3	0.375
chr1	1032279	T	C	sense	alu	C1orf159	-	protein_coding	intronic	C1orf159	.	.	.	14	2	0.143	NA	NA	NA	NA	NA	NA	NA	NA	NA	4	2	0.5	NA	NA	NA	NA	NA	NA	NA	NA	NA
chr1	1032280	T	C	sense	alu	C1orf159	-	protein_coding	intronic	C1orf159	.	.	.	NA	NA	NA	NA	NA	NA	NA	NA	NA	NA	NA	NA	NA	NA	NA	3	2	0.667	NA	NA	NA	NA	NA	NA
chr1	10323126	A	G	sense	alu	KIF1B,KNOWN	+	miRNA,misc_RNA,protein_coding,snRNA	intronic	KIF1B	.	.	.	NA	NA	NA	NA	NA	NA	NA	NA	NA	NA	NA	NA	NA	NA	NA	18	2	0.111	NA	NA	NA	NA	NA	NA
chr1	10323162	A	G	sense	alu	KIF1B,KNOWN	+	miRNA,misc_RNA,protein_coding,snRNA	intronic	KIF1B	.	.	.	24	3	0.125	NA	NA	NA	NA	NA	NA	NA	NA	NA	NA	NA	NA	21	2	0.095	25	3	0.12	15	2	0.133
chr1	10323163	A	G	sense	alu	KIF1B,KNOWN	+	miRNA,misc_RNA,protein_coding,snRNA	intronic	KIF1B	.	.	.	NA	NA	NA	NA	NA	NA	27	2	0.074	NA	NA	NA	NA	NA	NA	NA	NA	NA	24	3	0.125	16	2	0.125
chr1	10323180	A	G	sense	alu	KIF1B,KNOWN	+	miRNA,misc_RNA,protein_coding,snRNA	intronic	KIF1B	.	.	.	NA	NA	NA	NA	NA	NA	NA	NA	NA	NA	NA	NA	NA	NA	NA	NA	NA	NA	25	2	0.08	NA	NA	NA
chr1	10323181	A	G	sense	alu	KIF1B,KNOWN	+	miRNA,misc_RNA,protein_coding,snRNA	intronic	KIF1B	.	.	.	NA	NA	NA	NA	NA	NA	NA	NA	NA	NA	NA	NA	NA	NA	NA	NA	NA	NA	27	2	0.074	NA	NA	NA
chr1	10323182	A	G	sense	alu	KIF1B,KNOWN	+	miRNA,misc_RNA,protein_coding,snRNA	intronic	KIF1B	.	.	.	NA	NA	NA	NA	NA	NA	NA	NA	NA	NA	NA	NA	NA	NA	NA	NA	NA	NA	26	2	0.077	NA	NA	NA
chr1	10323215	A	G	sense	alu	KIF1B,KNOWN	+	miRNA,misc_RNA,protein_coding,snRNA	intronic	KIF1B	.	.	.	NA	NA	NA	NA	NA	NA	NA	NA	NA	NA	NA	NA	NA	NA	NA	NA	NA	NA	25	2	0.08	NA	NA	NA
chr1	10323221	A	G	sense	alu	KIF1B,KNOWN	+	miRNA,misc_RNA,protein_coding,snRNA	intronic	KIF1B	.	.	.	NA	NA	NA	NA	NA	NA	NA	NA	NA	NA	NA	NA	NA	NA	NA	NA	NA	NA	24	2	0.083	NA	NA	NA
chr1	10323222	A	G	sense	alu	KIF1B,KNOWN	+	miRNA,misc_RNA,protein_coding,snRNA	intronic	KIF1B	.	.	.	29	2	0.069	NA	NA	NA	NA	NA	NA	NA	NA	NA	NA	NA	NA	NA	NA	NA	23	5	0.217	NA	NA	NA
chr1	10323274	A	G	sense	alu	KIF1B,KNOWN	+	miRNA,misc_RNA,protein_coding,snRNA	intronic	KIF1B	.	.	.	NA	NA	NA	11	2	0.182	NA	NA	NA	NA	NA	NA	NA	NA	NA	NA	NA	NA	NA	NA	NA	NA	NA	NA
chr1	1032346	T	C	sense	alu	C1orf159	-	protein_coding	intronic	C1orf159	.	.	.	NA	NA	NA	NA	NA	NA	NA	NA	NA	NA	NA	NA	NA	NA	NA	NA	NA	NA	4	2	0.5	NA	NA	NA
chr1	1032365	T	C	sense	alu	C1orf159	-	protein_coding	intronic	C1orf159	.	.	.	NA	NA	NA	NA	NA	NA	NA	NA	NA	NA	NA	NA	NA	NA	NA	NA	NA	NA	6	2	0.333	NA	NA	NA
chr1	1032391	T	C	sense	alu	C1orf159	-	protein_coding	intronic	C1orf159	.	.	.	NA	NA	NA	NA	NA	NA	NA	NA	NA	NA	NA	NA	NA	NA	NA	NA	NA	NA	8	2	0.25	5	2	0.4
chr1	1032398	T	C	sense	alu	C1orf159	-	protein_coding	intronic	C1orf159	.	.	.	NA	NA	NA	NA	NA	NA	NA	NA	NA	NA	NA	NA	3	2	0.667	10	2	0.2	8	2	0.25	NA	NA	NA
chr1	1032400	T	C	sense	alu	C1orf159	-	protein_coding	intronic	C1orf159	.	.	.	NA	NA	NA	NA	NA	NA	NA	NA	NA	NA	NA	NA	3	2	0.667	NA	NA	NA	8	2	0.25	NA	NA	NA
chr1	10325717	A	G	sense	alu	KIF1B,KNOWN	+	miRNA,misc_RNA,protein_coding,snRNA	intronic	KIF1B	.	.	.	NA	NA	NA	NA	NA	NA	NA	NA	NA	NA	NA	NA	2	2	1	NA	NA	NA	NA	NA	NA	NA	NA	NA
chr1	10325761	A	G	sense	alu	KIF1B,KNOWN	+	miRNA,misc_RNA,protein_coding,snRNA	intronic	KIF1B	.	.	.	NA	NA	NA	NA	NA	NA	NA	NA	NA	NA	NA	NA	2	2	1	NA	NA	NA	NA	NA	NA	NA	NA	NA
chr1	1032583	T	C	sense	alu	C1orf159	-	protein_coding	intronic	C1orf159	.	.	.	5	2	0.4	NA	NA	NA	NA	NA	NA	NA	NA	NA	NA	NA	NA	NA	NA	NA	NA	NA	NA	NA	NA	NA
chr1	1032584	T	C	sense	alu	C1orf159	-	protein_coding	intronic	C1orf159	.	.	.	5	3	0.6	NA	NA	NA	NA	NA	NA	NA	NA	NA	NA	NA	NA	NA	NA	NA	NA	NA	NA	NA	NA	NA
chr1	1032624	T	C	sense	alu	C1orf159	-	protein_coding	intronic	C1orf159	.	.	.	NA	NA	NA	NA	NA	NA	NA	NA	NA	NA	NA	NA	NA	NA	NA	NA	NA	NA	4	2	0.5	NA	NA	NA
chr1	1032651	T	C	sense	alu	C1orf159	-	protein_coding	intronic	C1orf159	.	.	.	8	2	0.25	NA	NA	NA	NA	NA	NA	NA	NA	NA	5	2	0.4	NA	NA	NA	6	2	0.333	NA	NA	NA
chr1	1032660	T	C	sense	alu	C1orf159	-	protein_coding	intronic	C1orf159	.	.	.	NA	NA	NA	NA	NA	NA	NA	NA	NA	NA	NA	NA	4	2	0.5	NA	NA	NA	NA	NA	NA	NA	NA	NA
chr1	1032664	T	C	sense	alu	C1orf159	-	protein_coding	intronic	C1orf159	.	.	.	NA	NA	NA	5	2	0.4	NA	NA	NA	NA	NA	NA	NA	NA	NA	NA	NA	NA	NA	NA	NA	NA	NA	NA
chr1	1032700	T	C	sense	alu	C1orf159	-	protein_coding	intronic	C1orf159	.	.	.	NA	NA	NA	NA	NA	NA	NA	NA	NA	NA	NA	NA	4	2	0.5	NA	NA	NA	NA	NA	NA	NA	NA	NA
chr1	1032722	T	C	sense	alu	C1orf159	-	protein_coding	intronic	C1orf159	.	.	.	NA	NA	NA	NA	NA	NA	NA	NA	NA	NA	NA	NA	NA	NA	NA	NA	NA	NA	NA	NA	NA	6	2	0.333
chr1	1032735	T	C	sense	alu	C1orf159	-	protein_coding	intronic	C1orf159	.	.	.	16	2	0.125	NA	NA	NA	NA	NA	NA	NA	NA	NA	NA	NA	NA	NA	NA	NA	NA	NA	NA	NA	NA	NA
chr1	1032736	T	C	sense	alu	C1orf159	-	protein_coding	intronic	C1orf159	.	.	.	NA	NA	NA	NA	NA	NA	NA	NA	NA	NA	NA	NA	NA	NA	NA	NA	NA	NA	NA	NA	NA	9	5	0.556
chr1	1032757	T	C	sense	alu	C1orf159	-	protein_coding	intronic	C1orf159	.	.	.	NA	NA	NA	NA	NA	NA	NA	NA	NA	NA	NA	NA	NA	NA	NA	NA	NA	NA	NA	NA	NA	7	2	0.286
chr1	1032758	T	C	sense	alu	C1orf159	-	protein_coding	intronic	C1orf159	.	.	.	NA	NA	NA	NA	NA	NA	NA	NA	NA	NA	NA	NA	NA	NA	NA	NA	NA	NA	NA	NA	NA	7	2	0.286
chr1	1032779	T	C	sense	alu	C1orf159	-	protein_coding	intronic	C1orf159	.	.	.	NA	NA	NA	NA	NA	NA	NA	NA	NA	NA	NA	NA	NA	NA	NA	NA	NA	NA	NA	NA	NA	8	3	0.375
chr1	1032864	T	C	sense	alu	C1orf159	-	protein_coding	intronic	C1orf159	.	.	.	10	2	0.2	NA	NA	NA	NA	NA	NA	NA	NA	NA	NA	NA	NA	NA	NA	NA	NA	NA	NA	NA	NA	NA
chr1	1032885	T	C	sense	alu	C1orf159	-	protein_coding	intronic	C1orf159	.	.	.	11	2	0.182	NA	NA	NA	NA	NA	NA	6	2	0.333	NA	NA	NA	NA	NA	NA	NA	NA	NA	NA	NA	NA
chr1	1032890	T	C	sense	alu	C1orf159	-	protein_coding	intronic	C1orf159	.	.	.	NA	NA	NA	NA	NA	NA	NA	NA	NA	NA	NA	NA	NA	NA	NA	6	2	0.333	NA	NA	NA	NA	NA	NA
chr1	1032917	T	C	sense	alu	C1orf159	-	protein_coding	intronic	C1orf159	.	.	.	13	3	0.231	NA	NA	NA	NA	NA	NA	NA	NA	NA	NA	NA	NA	6	2	0.333	NA	NA	NA	NA	NA	NA
chr1	1032921	T	C	sense	alu	C1orf159	-	protein_coding	intronic	C1orf159	.	.	.	NA	NA	NA	NA	NA	NA	NA	NA	NA	7	2	0.286	NA	NA	NA	NA	NA	NA	NA	NA	NA	NA	NA	NA
chr1	1033075	T	C	sense	alu	C1orf159	-	protein_coding	intronic	C1orf159	.	.	.	NA	NA	NA	NA	NA	NA	NA	NA	NA	NA	NA	NA	NA	NA	NA	NA	NA	NA	6	2	0.333	2	2	1
chr1	1033076	T	C	sense	alu	C1orf159	-	protein_coding	intronic	C1orf159	.	.	.	9	3	0.333	NA	NA	NA	NA	NA	NA	NA	NA	NA	NA	NA	NA	NA	NA	NA	NA	NA	NA	2	2	1
chr1	1033084	T	C	sense	alu	C1orf159	-	protein_coding	intronic	C1orf159	.	.	.	7	2	0.286	NA	NA	NA	NA	NA	NA	NA	NA	NA	NA	NA	NA	NA	NA	NA	NA	NA	NA	NA	NA	NA
chr1	1033484	T	C	sense	alu	C1orf159	-	protein_coding	intronic	C1orf159	.	.	.	NA	NA	NA	NA	NA	NA	NA	NA	NA	NA	NA	NA	NA	NA	NA	NA	NA	NA	NA	NA	NA	6	2	0.333
chr1	1033506	T	C	sense	alu	C1orf159	-	protein_coding	intronic	C1orf159	.	.	.	NA	NA	NA	NA	NA	NA	NA	NA	NA	NA	NA	NA	NA	NA	NA	NA	NA	NA	NA	NA	NA	6	2	0.333
chr1	1033509	T	C	sense	alu	C1orf159	-	protein_coding	intronic	C1orf159	.	.	.	9	2	0.222	NA	NA	NA	NA	NA	NA	2	2	1	NA	NA	NA	NA	NA	NA	NA	NA	NA	NA	NA	NA
chr1	1033516	T	C	sense	alu	C1orf159	-	protein_coding	intronic	C1orf159	.	.	.	NA	NA	NA	NA	NA	NA	4	2	0.5	NA	NA	NA	NA	NA	NA	NA	NA	NA	NA	NA	NA	5	3	0.6
chr1	1033517	T	C	sense	alu	C1orf159	-	protein_coding	intronic	C1orf159	.	.	.	9	3	0.333	NA	NA	NA	4	2	0.5	NA	NA	NA	NA	NA	NA	NA	NA	NA	NA	NA	NA	5	5	1
chr1	1033521	T	C	sense	alu	C1orf159	-	protein_coding	intronic	C1orf159	.	.	.	10	2	0.2	NA	NA	NA	NA	NA	NA	NA	NA	NA	NA	NA	NA	NA	NA	NA	NA	NA	NA	NA	NA	NA
chr1	1033578	T	C	sense	alu	C1orf159	-	protein_coding	intronic	C1orf159	.	.	.	NA	NA	NA	5	2	0.4	NA	NA	NA	NA	NA	NA	NA	NA	NA	NA	NA	NA	NA	NA	NA	NA	NA	NA
chr1	1033587	T	C	sense	alu	C1orf159	-	protein_coding	intronic	C1orf159	.	.	.	5	2	0.4	6	4	0.667	NA	NA	NA	NA	NA	NA	NA	NA	NA	5	3	0.6	NA	NA	NA	NA	NA	NA
chr1	1033588	T	C	sense	alu	C1orf159	-	protein_coding	intronic	C1orf159	.	.	.	NA	NA	NA	NA	NA	NA	NA	NA	NA	NA	NA	NA	NA	NA	NA	5	2	0.4	NA	NA	NA	NA	NA	NA
chr1	1033614	T	C	sense	alu	C1orf159	-	protein_coding	intronic	C1orf159	.	.	.	7	2	0.286	NA	NA	NA	NA	NA	NA	NA	NA	NA	NA	NA	NA	NA	NA	NA	NA	NA	NA	NA	NA	NA
chr1	1033617	T	C	sense	alu	C1orf159	-	protein_coding	intronic	C1orf159	.	.	.	NA	NA	NA	NA	NA	NA	NA	NA	NA	NA	NA	NA	NA	NA	NA	5	4	0.8	NA	NA	NA	NA	NA	NA
chr1	1033618	T	C	sense	alu	C1orf159	-	protein_coding	intronic	C1orf159	.	.	.	NA	NA	NA	NA	NA	NA	NA	NA	NA	NA	NA	NA	NA	NA	NA	5	2	0.4	NA	NA	NA	NA	NA	NA
chr1	1033655	T	C	sense	alu	C1orf159	-	protein_coding	intronic	C1orf159	.	.	.	5	2	0.4	NA	NA	NA	NA	NA	NA	NA	NA	NA	NA	NA	NA	NA	NA	NA	NA	NA	NA	NA	NA	NA
chr1	1033721	T	C	sense	alu	C1orf159	-	protein_coding	intronic	C1orf159	.	.	.	9	2	0.222	NA	NA	NA	NA	NA	NA	NA	NA	NA	NA	NA	NA	NA	NA	NA	NA	NA	NA	NA	NA	NA
chr1	1033728	T	C	sense	alu	C1orf159	-	protein_coding	intronic	C1orf159	.	.	.	NA	NA	NA	NA	NA	NA	NA	NA	NA	NA	NA	NA	NA	NA	NA	6	4	0.667	NA	NA	NA	NA	NA	NA
chr1	1033744	T	C	sense	alu	C1orf159	-	protein_coding	intronic	C1orf159	.	.	.	12	2	0.167	NA	NA	NA	NA	NA	NA	NA	NA	NA	NA	NA	NA	NA	NA	NA	NA	NA	NA	NA	NA	NA
chr1	1034066	T	C	sense	alu	C1orf159	-	protein_coding	intronic	C1orf159	.	.	.	20	2	0.1	NA	NA	NA	NA	NA	NA	NA	NA	NA	NA	NA	NA	NA	NA	NA	NA	NA	NA	NA	NA	NA
chr1	1034071	T	C	sense	alu	C1orf159	-	protein_coding	intronic	C1orf159	.	.	.	20	2	0.1	NA	NA	NA	NA	NA	NA	NA	NA	NA	NA	NA	NA	NA	NA	NA	NA	NA	NA	NA	NA	NA
chr1	1034129	T	C	sense	alu	C1orf159	-	protein_coding	intronic	C1orf159	.	.	.	NA	NA	NA	NA	NA	NA	6	3	0.5	NA	NA	NA	NA	NA	NA	NA	NA	NA	8	2	0.25	NA	NA	NA
chr1	1034130	T	C	sense	alu	C1orf159	-	protein_coding	intronic	C1orf159	.	.	.	NA	NA	NA	NA	NA	NA	NA	NA	NA	NA	NA	NA	NA	NA	NA	6	2	0.333	NA	NA	NA	NA	NA	NA
chr1	1034168	T	C	sense	alu	C1orf159	-	protein_coding	intronic	C1orf159	.	.	.	NA	NA	NA	NA	NA	NA	NA	NA	NA	NA	NA	NA	NA	NA	NA	NA	NA	NA	NA	NA	NA	7	2	0.286
chr1	1034169	T	C	sense	alu	C1orf159	-	protein_coding	intronic	C1orf159	.	.	.	NA	NA	NA	NA	NA	NA	9	2	0.222	NA	NA	NA	NA	NA	NA	NA	NA	NA	NA	NA	NA	7	2	0.286
chr1	1034185	T	C	sense	alu	C1orf159	-	protein_coding	intronic	C1orf159	.	.	.	NA	NA	NA	NA	NA	NA	8	2	0.25	NA	NA	NA	NA	NA	NA	NA	NA	NA	NA	NA	NA	NA	NA	NA
chr1	1034211	T	C	sense	alu	C1orf159	-	protein_coding	intronic	C1orf159	.	.	.	NA	NA	NA	NA	NA	NA	NA	NA	NA	NA	NA	NA	NA	NA	NA	NA	NA	NA	7	2	0.286	NA	NA	NA
chr1	1034216	T	C	sense	alu	C1orf159	-	protein_coding	intronic	C1orf159	.	.	.	NA	NA	NA	NA	NA	NA	NA	NA	NA	NA	NA	NA	NA	NA	NA	NA	NA	NA	9	2	0.222	NA	NA	NA
chr1	1034242	T	C	sense	alu	C1orf159	-	protein_coding	intronic	C1orf159	.	.	.	NA	NA	NA	NA	NA	NA	NA	NA	NA	NA	NA	NA	NA	NA	NA	NA	NA	NA	10	3	0.3	NA	NA	NA
chr1	1034264	T	C	sense	alu	C1orf159	-	protein_coding	intronic	C1orf159	.	.	.	NA	NA	NA	NA	NA	NA	NA	NA	NA	NA	NA	NA	NA	NA	NA	NA	NA	NA	NA	NA	NA	11	3	0.273
chr1	1034265	T	C	sense	alu	C1orf159	-	protein_coding	intronic	C1orf159	.	.	.	NA	NA	NA	NA	NA	NA	NA	NA	NA	NA	NA	NA	NA	NA	NA	NA	NA	NA	10	2	0.2	NA	NA	NA
chr1	1034273	T	C	sense	alu	C1orf159	-	protein_coding	intronic	C1orf159	.	.	.	NA	NA	NA	NA	NA	NA	NA	NA	NA	NA	NA	NA	NA	NA	NA	NA	NA	NA	NA	NA	NA	11	2	0.182
chr1	10344430	A	G	sense	alu	KIF1B,KNOWN	+	miRNA,misc_RNA,protein_coding,snRNA	intronic	KIF1B	.	.	.	NA	NA	NA	NA	NA	NA	NA	NA	NA	3	2	0.667	NA	NA	NA	NA	NA	NA	NA	NA	NA	NA	NA	NA
chr1	10346372	A	G	sense	alu	KIF1B,KNOWN	+	miRNA,misc_RNA,protein_coding,snRNA	intronic	KIF1B	.	.	.	NA	NA	NA	NA	NA	NA	NA	NA	NA	2	2	1	NA	NA	NA	NA	NA	NA	NA	NA	NA	NA	NA	NA
chr1	10349740	A	G	sense	alu	KIF1B,KNOWN	+	miRNA,misc_RNA,protein_coding,snRNA	intronic	KIF1B	.	.	.	NA	NA	NA	NA	NA	NA	4	2	0.5	NA	NA	NA	NA	NA	NA	NA	NA	NA	NA	NA	NA	NA	NA	NA
chr1	10349863	A	G	sense	alu	KIF1B,KNOWN	+	miRNA,misc_RNA,protein_coding,snRNA	intronic	KIF1B	.	.	.	NA	NA	NA	NA	NA	NA	NA	NA	NA	3	2	0.667	NA	NA	NA	NA	NA	NA	NA	NA	NA	NA	NA	NA
chr1	10350807	A	G	sense	alu	KIF1B,KNOWN	+	miRNA,misc_RNA,protein_coding,snRNA	intronic	KIF1B	.	.	.	NA	NA	NA	NA	NA	NA	NA	NA	NA	3	3	1	NA	NA	NA	NA	NA	NA	NA	NA	NA	NA	NA	NA
chr1	10350813	A	G	sense	alu	KIF1B,KNOWN	+	miRNA,misc_RNA,protein_coding,snRNA	intronic	KIF1B	.	.	.	NA	NA	NA	NA	NA	NA	NA	NA	NA	3	2	0.667	NA	NA	NA	NA	NA	NA	NA	NA	NA	NA	NA	NA
chr1	1035375	T	C	sense	alu	C1orf159	-	protein_coding	intronic	C1orf159	.	.	.	NA	NA	NA	NA	NA	NA	NA	NA	NA	NA	NA	NA	NA	NA	NA	NA	NA	NA	NA	NA	NA	4	3	0.75
chr1	1035390	T	C	sense	alu	C1orf159	-	protein_coding	intronic	C1orf159	.	.	.	NA	NA	NA	NA	NA	NA	NA	NA	NA	NA	NA	NA	NA	NA	NA	NA	NA	NA	NA	NA	NA	6	2	0.333
chr1	1035397	T	C	sense	alu	C1orf159	-	protein_coding	intronic	C1orf159	.	.	.	NA	NA	NA	NA	NA	NA	8	2	0.25	NA	NA	NA	NA	NA	NA	4	2	0.5	4	4	1	7	6	0.857
chr1	1035414	T	C	sense	alu	C1orf159	-	protein_coding	intronic	C1orf159	.	.	.	NA	NA	NA	NA	NA	NA	9	2	0.222	NA	NA	NA	NA	NA	NA	NA	NA	NA	3	2	0.667	6	5	0.833
chr1	1035415	T	C	sense	alu	C1orf159	-	protein_coding	intronic	C1orf159	.	.	.	NA	NA	NA	NA	NA	NA	NA	NA	NA	NA	NA	NA	NA	NA	NA	NA	NA	NA	NA	NA	NA	6	4	0.667
chr1	10354838	A	G	sense	alu	KIF1B,KNOWN	+	miRNA,misc_RNA,protein_coding,snRNA	intronic	KIF1B	.	.	.	NA	NA	NA	NA	NA	NA	NA	NA	NA	NA	NA	NA	NA	NA	NA	NA	NA	NA	NA	NA	NA	2	2	1
chr1	10365867	A	G	sense	uniq	KIF1B,KNOWN	+	miRNA,misc_RNA,protein_coding,snRNA	UTR3	KIF1B	NM_183416:c.*1162A>G;NM_001365953:c.*1162A>G	.	.	NA	NA	NA	NA	NA	NA	NA	NA	NA	44	2	0.045	NA	NA	NA	NA	NA	NA	NA	NA	NA	NA	NA	NA
chr1	1036607	T	C	sense	alu	C1orf159	-	protein_coding	intronic	C1orf159	.	.	.	NA	NA	NA	NA	NA	NA	4	2	0.5	NA	NA	NA	NA	NA	NA	NA	NA	NA	6	3	0.5	NA	NA	NA
chr1	1036619	T	C	sense	alu	C1orf159	-	protein_coding	intronic	C1orf159	.	.	.	NA	NA	NA	NA	NA	NA	5	2	0.4	NA	NA	NA	NA	NA	NA	NA	NA	NA	7	2	0.286	NA	NA	NA
chr1	1036620	T	C	sense	alu	C1orf159	-	protein_coding	intronic	C1orf159	.	.	.	NA	NA	NA	NA	NA	NA	NA	NA	NA	NA	NA	NA	NA	NA	NA	NA	NA	NA	7	2	0.286	NA	NA	NA
chr1	1036645	T	C	sense	alu	C1orf159	-	protein_coding	intronic	C1orf159	.	.	.	6	4	0.667	NA	NA	NA	6	2	0.333	NA	NA	NA	NA	NA	NA	NA	NA	NA	3	2	0.667	NA	NA	NA
chr1	10366562	A	G	sense	nonalu	KIF1B,KNOWN	+	miRNA,misc_RNA,protein_coding,snRNA	UTR3	KIF1B	NM_183416:c.*1857A>G;NM_001365953:c.*1857A>G	.	.	NA	NA	NA	NA	NA	NA	NA	NA	NA	NA	NA	NA	NA	NA	NA	NA	NA	NA	NA	NA	NA	62	3	0.048
chr1	10366572	A	G	sense	nonalu	KIF1B,KNOWN	+	miRNA,misc_RNA,protein_coding,snRNA	UTR3	KIF1B	NM_183416:c.*1867A>G;NM_001365953:c.*1867A>G	.	.	NA	NA	NA	NA	NA	NA	NA	NA	NA	NA	NA	NA	NA	NA	NA	NA	NA	NA	62	5	0.081	NA	NA	NA
chr1	10366575	A	G	sense	nonalu	KIF1B,KNOWN	+	miRNA,misc_RNA,protein_coding,snRNA	UTR3	KIF1B	NM_183416:c.*1870A>G;NM_001365953:c.*1870A>G	.	.	NA	NA	NA	NA	NA	NA	NA	NA	NA	NA	NA	NA	NA	NA	NA	NA	NA	NA	NA	NA	NA	67	2	0.03
chr1	10366587	A	G	sense	nonalu	KIF1B,KNOWN	+	miRNA,misc_RNA,protein_coding,snRNA	UTR3	KIF1B	NM_183416:c.*1882A>G;NM_001365953:c.*1882A>G	.	.	NA	NA	NA	NA	NA	NA	NA	NA	NA	NA	NA	NA	NA	NA	NA	NA	NA	NA	NA	NA	NA	63	4	0.063
chr1	1036660	T	C	sense	alu	C1orf159	-	protein_coding	intronic	C1orf159	.	.	.	NA	NA	NA	NA	NA	NA	6	2	0.333	NA	NA	NA	NA	NA	NA	NA	NA	NA	NA	NA	NA	NA	NA	NA
chr1	10366623	A	G	sense	nonalu	KIF1B,KNOWN	+	miRNA,misc_RNA,protein_coding,snRNA	UTR3	KIF1B	NM_183416:c.*1918A>G;NM_001365953:c.*1918A>G	.	.	NA	NA	NA	NA	NA	NA	NA	NA	NA	NA	NA	NA	NA	NA	NA	NA	NA	NA	79	3	0.038	NA	NA	NA
chr1	10366664	A	G	sense	nonalu	KIF1B,KNOWN	+	miRNA,misc_RNA,protein_coding,snRNA	UTR3	KIF1B	NM_183416:c.*1959A>G;NM_001365953:c.*1959A>G	.	.	NA	NA	NA	NA	NA	NA	NA	NA	NA	NA	NA	NA	NA	NA	NA	NA	NA	NA	81	4	0.049	NA	NA	NA
chr1	1036671	T	C	sense	alu	C1orf159	-	protein_coding	intronic	C1orf159	.	.	.	NA	NA	NA	NA	NA	NA	5	2	0.4	NA	NA	NA	NA	NA	NA	NA	NA	NA	NA	NA	NA	NA	NA	NA
chr1	1036697	T	C	sense	alu	C1orf159	-	protein_coding	intronic	C1orf159	.	.	.	6	5	0.833	NA	NA	NA	6	4	0.667	8	2	0.25	2	2	1	NA	NA	NA	NA	NA	NA	NA	NA	NA
chr1	1036700	T	C	sense	alu	C1orf159	-	protein_coding	intronic	C1orf159	.	.	.	6	3	0.5	NA	NA	NA	NA	NA	NA	NA	NA	NA	NA	NA	NA	NA	NA	NA	NA	NA	NA	NA	NA	NA
chr1	10367010	A	G	sense	uniq	KIF1B,KNOWN	+	miRNA,misc_RNA,protein_coding,snRNA	UTR3	KIF1B	NM_183416:c.*2305A>G;NM_001365953:c.*2305A>G	.	.	NA	NA	NA	NA	NA	NA	NA	NA	NA	19	2	0.105	NA	NA	NA	NA	NA	NA	NA	NA	NA	NA	NA	NA
chr1	1036706	T	C	sense	alu	C1orf159	-	protein_coding	intronic	C1orf159	.	.	.	NA	NA	NA	NA	NA	NA	4	2	0.5	NA	NA	NA	NA	NA	NA	NA	NA	NA	NA	NA	NA	NA	NA	NA
chr1	1036728	T	C	sense	alu	C1orf159	-	protein_coding	intronic	C1orf159	.	.	.	NA	NA	NA	NA	NA	NA	6	3	0.5	NA	NA	NA	NA	NA	NA	NA	NA	NA	NA	NA	NA	NA	NA	NA
chr1	1036738	T	C	sense	alu	C1orf159	-	protein_coding	intronic	C1orf159	.	.	.	5	3	0.6	NA	NA	NA	6	4	0.667	NA	NA	NA	NA	NA	NA	NA	NA	NA	NA	NA	NA	NA	NA	NA
chr1	1036741	T	C	sense	alu	C1orf159	-	protein_coding	intronic	C1orf159	.	.	.	5	3	0.6	NA	NA	NA	NA	NA	NA	NA	NA	NA	NA	NA	NA	NA	NA	NA	NA	NA	NA	NA	NA	NA
chr1	10367468	A	G	sense	alu	KIF1B,KNOWN	+	miRNA,misc_RNA,protein_coding,snRNA	UTR3	KIF1B	NM_183416:c.*2763A>G;NM_001365953:c.*2763A>G	.	.	NA	NA	NA	NA	NA	NA	NA	NA	NA	NA	NA	NA	NA	NA	NA	NA	NA	NA	NA	NA	NA	75	2	0.027
chr1	10367471	A	G	sense	alu	KIF1B,KNOWN	+	miRNA,misc_RNA,protein_coding,snRNA	UTR3	KIF1B	NM_183416:c.*2766A>G;NM_001365953:c.*2766A>G	.	.	NA	NA	NA	NA	NA	NA	NA	NA	NA	NA	NA	NA	NA	NA	NA	62	2	0.032	NA	NA	NA	NA	NA	NA
chr1	10367533	A	G	sense	alu	KIF1B,KNOWN	+	miRNA,misc_RNA,protein_coding,snRNA	UTR3	KIF1B	NM_183416:c.*2828A>G;NM_001365953:c.*2828A>G	.	.	NA	NA	NA	78	2	0.026	NA	NA	NA	NA	NA	NA	NA	NA	NA	NA	NA	NA	NA	NA	NA	NA	NA	NA
chr1	1036754	T	C	sense	alu	C1orf159	-	protein_coding	intronic	C1orf159	.	.	.	NA	NA	NA	NA	NA	NA	NA	NA	NA	NA	NA	NA	NA	NA	NA	2	2	1	NA	NA	NA	NA	NA	NA
chr1	1036780	T	C	sense	alu	C1orf159	-	protein_coding	intronic	C1orf159	.	.	.	NA	NA	NA	NA	NA	NA	NA	NA	NA	7	2	0.286	NA	NA	NA	2	2	1	NA	NA	NA	NA	NA	NA
chr1	1036841	T	C	sense	alu	C1orf159	-	protein_coding	intronic	C1orf159	.	.	.	NA	NA	NA	NA	NA	NA	3	2	0.667	NA	NA	NA	NA	NA	NA	NA	NA	NA	NA	NA	NA	NA	NA	NA
chr1	1037187	T	C	sense	alu	C1orf159	-	protein_coding	intronic	C1orf159	.	.	.	NA	NA	NA	NA	NA	NA	NA	NA	NA	NA	NA	NA	NA	NA	NA	NA	NA	NA	NA	NA	NA	4	2	0.5
chr1	1037217	T	C	sense	alu	C1orf159	-	protein_coding	intronic	C1orf159	.	.	.	NA	NA	NA	NA	NA	NA	NA	NA	NA	4	2	0.5	NA	NA	NA	NA	NA	NA	NA	NA	NA	2	2	1
chr1	1037255	T	C	sense	alu	C1orf159	-	protein_coding	intronic	C1orf159	.	.	.	NA	NA	NA	NA	NA	NA	NA	NA	NA	8	2	0.25	NA	NA	NA	NA	NA	NA	NA	NA	NA	NA	NA	NA
chr1	1037286	T	C	sense	alu	C1orf159	-	protein_coding	intronic	C1orf159	.	.	.	NA	NA	NA	NA	NA	NA	NA	NA	NA	7	2	0.286	NA	NA	NA	NA	NA	NA	NA	NA	NA	NA	NA	NA
chr1	1037289	T	C	sense	alu	C1orf159	-	protein_coding	intronic	C1orf159	.	.	.	NA	NA	NA	NA	NA	NA	5	3	0.6	7	5	0.714	NA	NA	NA	NA	NA	NA	NA	NA	NA	NA	NA	NA
chr1	1037394	T	C	sense	alu	C1orf159	-	protein_coding	intronic	C1orf159	.	.	.	NA	NA	NA	5	2	0.4	NA	NA	NA	NA	NA	NA	NA	NA	NA	NA	NA	NA	NA	NA	NA	NA	NA	NA
chr1	1038066	T	C	sense	alu	C1orf159	-	protein_coding	intronic	C1orf159	.	.	.	NA	NA	NA	NA	NA	NA	NA	NA	NA	NA	NA	NA	NA	NA	NA	2	2	1	NA	NA	NA	NA	NA	NA
chr1	1038095	T	C	sense	alu	C1orf159	-	protein_coding	intronic	C1orf159	.	.	.	NA	NA	NA	NA	NA	NA	NA	NA	NA	NA	NA	NA	2	2	1	NA	NA	NA	NA	NA	NA	NA	NA	NA
chr1	1038102	T	C	sense	alu	C1orf159	-	protein_coding	intronic	C1orf159	.	.	.	NA	NA	NA	NA	NA	NA	NA	NA	NA	NA	NA	NA	NA	NA	NA	2	2	1	NA	NA	NA	NA	NA	NA
chr1	1038116	T	C	sense	alu	C1orf159	-	protein_coding	intronic	C1orf159	.	.	.	2	2	1	NA	NA	NA	NA	NA	NA	NA	NA	NA	NA	NA	NA	2	2	1	NA	NA	NA	NA	NA	NA
chr1	1038121	T	C	sense	alu	C1orf159	-	protein_coding	intronic	C1orf159	.	.	.	2	2	1	NA	NA	NA	NA	NA	NA	NA	NA	NA	2	2	1	NA	NA	NA	NA	NA	NA	NA	NA	NA
chr1	1038272	T	C	sense	alu	C1orf159	-	protein_coding	intronic	C1orf159	.	.	.	NA	NA	NA	NA	NA	NA	NA	NA	NA	NA	NA	NA	NA	NA	NA	NA	NA	NA	6	4	0.667	NA	NA	NA
chr1	1038275	T	C	sense	alu	C1orf159	-	protein_coding	intronic	C1orf159	.	.	.	3	3	1	NA	NA	NA	NA	NA	NA	NA	NA	NA	NA	NA	NA	NA	NA	NA	5	2	0.4	NA	NA	NA
chr1	1038295	T	C	sense	alu	C1orf159	-	protein_coding	intronic	C1orf159	.	.	.	6	4	0.667	3	2	0.667	NA	NA	NA	NA	NA	NA	NA	NA	NA	NA	NA	NA	7	2	0.286	NA	NA	NA
chr1	1038307	T	C	sense	alu	C1orf159	-	protein_coding	intronic	C1orf159	.	.	.	6	3	0.5	NA	NA	NA	NA	NA	NA	NA	NA	NA	NA	NA	NA	NA	NA	NA	NA	NA	NA	NA	NA	NA
chr1	10383140	A	G	sense	alu	KIF1B,KNOWN	+	miRNA,misc_RNA,protein_coding,snRNA	intronic	KIF1B	.	.	.	NA	NA	NA	NA	NA	NA	NA	NA	NA	NA	NA	NA	NA	NA	NA	NA	NA	NA	NA	NA	NA	2	2	1
chr1	10383141	A	G	sense	alu	KIF1B,KNOWN	+	miRNA,misc_RNA,protein_coding,snRNA	intronic	KIF1B	.	.	.	NA	NA	NA	NA	NA	NA	NA	NA	NA	NA	NA	NA	NA	NA	NA	NA	NA	NA	NA	NA	NA	2	2	1
chr1	10383142	A	G	sense	alu	KIF1B,KNOWN	+	miRNA,misc_RNA,protein_coding,snRNA	intronic	KIF1B	.	.	.	NA	NA	NA	NA	NA	NA	NA	NA	NA	NA	NA	NA	NA	NA	NA	NA	NA	NA	NA	NA	NA	2	2	1
chr1	1038318	T	C	sense	alu	C1orf159	-	protein_coding	intronic	C1orf159	.	.	.	NA	NA	NA	NA	NA	NA	NA	NA	NA	NA	NA	NA	NA	NA	NA	NA	NA	NA	3	2	0.667	NA	NA	NA
chr1	1038337	T	C	sense	alu	C1orf159	-	protein_coding	intronic	C1orf159	.	.	.	NA	NA	NA	NA	NA	NA	NA	NA	NA	NA	NA	NA	NA	NA	NA	4	4	1	NA	NA	NA	5	5	1
chr1	1038341	T	C	sense	alu	C1orf159	-	protein_coding	intronic	C1orf159	.	.	.	NA	NA	NA	NA	NA	NA	NA	NA	NA	NA	NA	NA	NA	NA	NA	NA	NA	NA	NA	NA	NA	5	3	0.6
chr1	1038346	T	C	sense	alu	C1orf159	-	protein_coding	intronic	C1orf159	.	.	.	6	2	0.333	NA	NA	NA	NA	NA	NA	NA	NA	NA	NA	NA	NA	4	2	0.5	2	2	1	5	5	1
chr1	1038347	T	C	sense	alu	C1orf159	-	protein_coding	intronic	C1orf159	.	.	.	NA	NA	NA	NA	NA	NA	NA	NA	NA	NA	NA	NA	NA	NA	NA	NA	NA	NA	NA	NA	NA	5	5	1
chr1	1038416	T	C	sense	alu	C1orf159	-	protein_coding	intronic	C1orf159	.	.	.	NA	NA	NA	NA	NA	NA	NA	NA	NA	2	2	1	NA	NA	NA	NA	NA	NA	NA	NA	NA	5	3	0.6
chr1	1038417	T	C	sense	alu	C1orf159	-	protein_coding	intronic	C1orf159	.	.	.	NA	NA	NA	NA	NA	NA	NA	NA	NA	2	2	1	NA	NA	NA	NA	NA	NA	NA	NA	NA	5	2	0.4
chr1	1038436	T	C	sense	alu	C1orf159	-	protein_coding	intronic	C1orf159	.	.	.	NA	NA	NA	NA	NA	NA	NA	NA	NA	NA	NA	NA	NA	NA	NA	NA	NA	NA	NA	NA	NA	3	2	0.667
chr1	1038441	T	C	sense	alu	C1orf159	-	protein_coding	intronic	C1orf159	.	.	.	NA	NA	NA	NA	NA	NA	NA	NA	NA	NA	NA	NA	NA	NA	NA	NA	NA	NA	NA	NA	NA	3	3	1
chr1	1038442	T	C	sense	alu	C1orf159	-	protein_coding	intronic	C1orf159	.	.	.	NA	NA	NA	NA	NA	NA	NA	NA	NA	NA	NA	NA	NA	NA	NA	NA	NA	NA	NA	NA	NA	3	3	1
chr1	1038460	T	C	sense	alu	C1orf159	-	protein_coding	intronic	C1orf159	.	.	.	NA	NA	NA	NA	NA	NA	NA	NA	NA	NA	NA	NA	NA	NA	NA	NA	NA	NA	NA	NA	NA	3	3	1
chr1	1038469	T	C	sense	alu	C1orf159	-	protein_coding	intronic	C1orf159	.	.	.	NA	NA	NA	NA	NA	NA	NA	NA	NA	NA	NA	NA	NA	NA	NA	NA	NA	NA	NA	NA	NA	2	2	1
chr1	1038487	T	C	sense	alu	C1orf159	-	protein_coding	intronic	C1orf159	.	.	.	NA	NA	NA	NA	NA	NA	NA	NA	NA	2	2	1	NA	NA	NA	NA	NA	NA	NA	NA	NA	NA	NA	NA
chr1	1038495	T	C	sense	alu	C1orf159	-	protein_coding	intronic	C1orf159	.	.	.	NA	NA	NA	NA	NA	NA	NA	NA	NA	2	2	1	NA	NA	NA	NA	NA	NA	NA	NA	NA	NA	NA	NA
chr1	1038496	T	C	sense	alu	C1orf159	-	protein_coding	intronic	C1orf159	.	.	.	NA	NA	NA	NA	NA	NA	NA	NA	NA	2	2	1	NA	NA	NA	NA	NA	NA	NA	NA	NA	NA	NA	NA
chr1	1039196	T	C	sense	alu	C1orf159	-	protein_coding	intronic	C1orf159	.	.	.	NA	NA	NA	NA	NA	NA	NA	NA	NA	NA	NA	NA	NA	NA	NA	NA	NA	NA	5	2	0.4	4	4	1
chr1	1039211	T	C	sense	alu	C1orf159	-	protein_coding	intronic	C1orf159	.	.	.	16	2	0.125	NA	NA	NA	NA	NA	NA	NA	NA	NA	NA	NA	NA	NA	NA	NA	6	2	0.333	NA	NA	NA
chr1	1039216	T	C	sense	alu	C1orf159	-	protein_coding	intronic	C1orf159	.	.	.	NA	NA	NA	NA	NA	NA	NA	NA	NA	NA	NA	NA	NA	NA	NA	NA	NA	NA	7	2	0.286	NA	NA	NA
chr1	1039473	T	C	sense	alu	C1orf159	-	protein_coding	intronic	C1orf159	.	.	.	4	2	0.5	NA	NA	NA	NA	NA	NA	NA	NA	NA	NA	NA	NA	NA	NA	NA	NA	NA	NA	NA	NA	NA
chr1	1039562	T	C	sense	alu	C1orf159	-	protein_coding	intronic	C1orf159	.	.	.	NA	NA	NA	NA	NA	NA	3	3	1	NA	NA	NA	NA	NA	NA	NA	NA	NA	NA	NA	NA	NA	NA	NA
chr1	1039582	T	C	sense	alu	C1orf159	-	protein_coding	intronic	C1orf159	.	.	.	NA	NA	NA	NA	NA	NA	3	2	0.667	NA	NA	NA	NA	NA	NA	NA	NA	NA	NA	NA	NA	NA	NA	NA
chr1	1039648	T	C	sense	alu	C1orf159	-	protein_coding	intronic	C1orf159	.	.	.	5	2	0.4	NA	NA	NA	NA	NA	NA	NA	NA	NA	NA	NA	NA	NA	NA	NA	NA	NA	NA	NA	NA	NA
chr1	1039656	T	C	sense	alu	C1orf159	-	protein_coding	intronic	C1orf159	.	.	.	NA	NA	NA	NA	NA	NA	NA	NA	NA	NA	NA	NA	NA	NA	NA	2	2	1	NA	NA	NA	NA	NA	NA
chr1	1040075	T	C	sense	alu	C1orf159	-	protein_coding	intronic	C1orf159	.	.	.	10	2	0.2	NA	NA	NA	7	2	0.286	NA	NA	NA	NA	NA	NA	NA	NA	NA	NA	NA	NA	2	2	1
chr1	1040089	T	C	sense	alu	C1orf159	-	protein_coding	intronic	C1orf159	.	.	.	NA	NA	NA	NA	NA	NA	NA	NA	NA	NA	NA	NA	NA	NA	NA	NA	NA	NA	NA	NA	NA	4	2	0.5
chr1	1040092	T	C	sense	alu	C1orf159	-	protein_coding	intronic	C1orf159	.	.	.	NA	NA	NA	NA	NA	NA	NA	NA	NA	NA	NA	NA	NA	NA	NA	NA	NA	NA	NA	NA	NA	5	2	0.4
chr1	1040106	T	C	sense	alu	C1orf159	-	protein_coding	intronic	C1orf159	.	.	.	NA	NA	NA	NA	NA	NA	NA	NA	NA	NA	NA	NA	NA	NA	NA	NA	NA	NA	NA	NA	NA	4	2	0.5
chr1	10405149	A	G	sense	alu	KIF1B,KNOWN	+	miRNA,misc_RNA,protein_coding,snRNA	intronic	KIF1B	.	.	.	NA	NA	NA	NA	NA	NA	NA	NA	NA	NA	NA	NA	NA	NA	NA	NA	NA	NA	NA	NA	NA	2	2	1
chr1	1040665	T	C	sense	alu	C1orf159	-	protein_coding	intronic	C1orf159	.	.	.	NA	NA	NA	NA	NA	NA	NA	NA	NA	NA	NA	NA	NA	NA	NA	NA	NA	NA	NA	NA	NA	3	2	0.667
chr1	104068413	A	G	sense	uniq	ACTG1P4,AMY2B,RNPC3	+	processed_pseudogene,protein_coding	UTR5	RNPC3	NM_017619:c.-280A>G	.	.	NA	NA	NA	NA	NA	NA	NA	NA	NA	NA	NA	NA	NA	NA	NA	45	2	0.044	NA	NA	NA	NA	NA	NA
chr1	1040766	T	C	sense	alu	C1orf159	-	protein_coding	intronic	C1orf159	.	.	.	9	2	0.222	NA	NA	NA	NA	NA	NA	NA	NA	NA	NA	NA	NA	NA	NA	NA	NA	NA	NA	4	2	0.5
chr1	1040776	T	C	sense	alu	C1orf159	-	protein_coding	intronic	C1orf159	.	.	.	9	2	0.222	NA	NA	NA	NA	NA	NA	NA	NA	NA	NA	NA	NA	NA	NA	NA	NA	NA	NA	NA	NA	NA
chr1	1040779	T	C	sense	alu	C1orf159	-	protein_coding	intronic	C1orf159	.	.	.	9	2	0.222	NA	NA	NA	NA	NA	NA	NA	NA	NA	NA	NA	NA	NA	NA	NA	NA	NA	NA	NA	NA	NA
chr1	1040780	T	C	sense	alu	C1orf159	-	protein_coding	intronic	C1orf159	.	.	.	9	2	0.222	NA	NA	NA	NA	NA	NA	NA	NA	NA	NA	NA	NA	NA	NA	NA	NA	NA	NA	NA	NA	NA
chr1	1040791	T	C	sense	alu	C1orf159	-	protein_coding	intronic	C1orf159	.	.	.	10	2	0.2	NA	NA	NA	NA	NA	NA	NA	NA	NA	NA	NA	NA	NA	NA	NA	NA	NA	NA	5	4	0.8
chr1	1040855	T	C	sense	alu	C1orf159	-	protein_coding	intronic	C1orf159	.	.	.	4	3	0.75	NA	NA	NA	NA	NA	NA	NA	NA	NA	NA	NA	NA	NA	NA	NA	NA	NA	NA	4	2	0.5
chr1	104096775	A	G	sense	alu	ACTG1P4,AMY2B,RNPC3	+	processed_pseudogene,protein_coding	intronic	RNPC3	.	.	.	NA	NA	NA	NA	NA	NA	NA	NA	NA	NA	NA	NA	NA	NA	NA	NA	NA	NA	NA	NA	NA	37	2	0.054
chr1	1041072	T	C	sense	alu	C1orf159	-	protein_coding	intronic	C1orf159	.	.	.	NA	NA	NA	NA	NA	NA	3	2	0.667	NA	NA	NA	NA	NA	NA	NA	NA	NA	NA	NA	NA	NA	NA	NA
chr1	1041088	T	C	sense	alu	C1orf159	-	protein_coding	intronic	C1orf159	.	.	.	NA	NA	NA	NA	NA	NA	NA	NA	NA	NA	NA	NA	2	2	1	NA	NA	NA	NA	NA	NA	NA	NA	NA
chr1	1041098	T	C	sense	alu	C1orf159	-	protein_coding	intronic	C1orf159	.	.	.	3	2	0.667	NA	NA	NA	NA	NA	NA	NA	NA	NA	NA	NA	NA	NA	NA	NA	NA	NA	NA	NA	NA	NA
chr1	10411039	A	G	sense	alu	KIF1B,KNOWN	+	miRNA,misc_RNA,protein_coding,snRNA	intronic	KIF1B	.	.	.	NA	NA	NA	2	2	1	NA	NA	NA	NA	NA	NA	NA	NA	NA	NA	NA	NA	NA	NA	NA	NA	NA	NA
chr1	10411056	A	G	sense	alu	KIF1B,KNOWN	+	miRNA,misc_RNA,protein_coding,snRNA	intronic	KIF1B	.	.	.	NA	NA	NA	2	2	1	NA	NA	NA	NA	NA	NA	NA	NA	NA	NA	NA	NA	NA	NA	NA	NA	NA	NA
chr1	1041142	T	C	sense	alu	C1orf159	-	protein_coding	intronic	C1orf159	.	.	.	NA	NA	NA	NA	NA	NA	NA	NA	NA	NA	NA	NA	NA	NA	NA	NA	NA	NA	NA	NA	NA	2	2	1
chr1	1041154	T	C	sense	alu	C1orf159	-	protein_coding	intronic	C1orf159	.	.	.	NA	NA	NA	NA	NA	NA	5	2	0.4	2	2	1	NA	NA	NA	NA	NA	NA	NA	NA	NA	2	2	1
chr1	10417563	A	G	sense	alu	KIF1B,KNOWN	+	miRNA,misc_RNA,protein_coding,snRNA	intronic	KIF1B	.	.	.	2	2	1	NA	NA	NA	NA	NA	NA	NA	NA	NA	NA	NA	NA	NA	NA	NA	NA	NA	NA	NA	NA	NA
chr1	10417583	A	G	sense	alu	KIF1B,KNOWN	+	miRNA,misc_RNA,protein_coding,snRNA	intronic	KIF1B	.	.	.	2	2	1	NA	NA	NA	NA	NA	NA	NA	NA	NA	NA	NA	NA	NA	NA	NA	NA	NA	NA	NA	NA	NA
chr1	1042209	T	C	sense	nonalu	C1orf159	-	protein_coding	intronic	C1orf159	.	.	.	NA	NA	NA	NA	NA	NA	NA	NA	NA	NA	NA	NA	NA	NA	NA	NA	NA	NA	12	2	0.167	NA	NA	NA
chr1	10425815	A	G	sense	nonalu	KIF1B,KNOWN	+	miRNA,misc_RNA,protein_coding,snRNA	intronic	KIF1B	.	.	.	2	2	1	NA	NA	NA	NA	NA	NA	NA	NA	NA	NA	NA	NA	NA	NA	NA	NA	NA	NA	NA	NA	NA
chr1	10437643	A	G	sense	uniq	KIF1B,KNOWN	+	miRNA,misc_RNA,protein_coding,snRNA	UTR3	KIF1B	NM_001365951:c.*998A>G;NM_015074:c.*998A>G;NM_001365952:c.*998A>G	.	.	NA	NA	NA	NA	NA	NA	NA	NA	NA	NA	NA	NA	NA	NA	NA	NA	NA	NA	NA	NA	NA	34	2	0.059
chr1	10437646	A	G	sense	uniq	KIF1B,KNOWN	+	miRNA,misc_RNA,protein_coding,snRNA	UTR3	KIF1B	NM_001365951:c.*1001A>G;NM_015074:c.*1001A>G;NM_001365952:c.*1001A>G	.	.	NA	NA	NA	NA	NA	NA	NA	NA	NA	NA	NA	NA	NA	NA	NA	NA	NA	NA	NA	NA	NA	32	2	0.062
chr1	10437741	A	G	sense	alu	KIF1B,KNOWN	+	miRNA,misc_RNA,protein_coding,snRNA	UTR3	KIF1B	NM_001365951:c.*1096A>G;NM_015074:c.*1096A>G;NM_001365952:c.*1096A>G	.	.	NA	NA	NA	NA	NA	NA	NA	NA	NA	NA	NA	NA	46	2	0.043	NA	NA	NA	NA	NA	NA	NA	NA	NA
chr1	10437811	A	G	sense	alu	KIF1B,KNOWN	+	miRNA,misc_RNA,protein_coding,snRNA	UTR3	KIF1B	NM_001365951:c.*1166A>G;NM_015074:c.*1166A>G;NM_001365952:c.*1166A>G	.	.	NA	NA	NA	NA	NA	NA	41	2	0.049	NA	NA	NA	NA	NA	NA	NA	NA	NA	NA	NA	NA	45	3	0.067
chr1	10437839	A	G	sense	alu	KIF1B,KNOWN	+	miRNA,misc_RNA,protein_coding,snRNA	UTR3	KIF1B	NM_001365951:c.*1194A>G;NM_015074:c.*1194A>G;NM_001365952:c.*1194A>G	.	.	64	2	0.031	NA	NA	NA	NA	NA	NA	NA	NA	NA	NA	NA	NA	NA	NA	NA	NA	NA	NA	NA	NA	NA
chr1	10437847	A	G	sense	alu	KIF1B,KNOWN	+	miRNA,misc_RNA,protein_coding,snRNA	UTR3	KIF1B	NM_001365951:c.*1202A>G;NM_015074:c.*1202A>G;NM_001365952:c.*1202A>G	.	.	61	4	0.066	NA	NA	NA	NA	NA	NA	NA	NA	NA	NA	NA	NA	NA	NA	NA	NA	NA	NA	NA	NA	NA
chr1	10437863	A	G	sense	alu	KIF1B,KNOWN	+	miRNA,misc_RNA,protein_coding,snRNA	UTR3	KIF1B	NM_001365951:c.*1218A>G;NM_015074:c.*1218A>G;NM_001365952:c.*1218A>G	.	.	NA	NA	NA	NA	NA	NA	NA	NA	NA	NA	NA	NA	NA	NA	NA	NA	NA	NA	NA	NA	NA	38	2	0.053
chr1	10437865	A	G	sense	alu	KIF1B,KNOWN	+	miRNA,misc_RNA,protein_coding,snRNA	UTR3	KIF1B	NM_001365951:c.*1220A>G;NM_015074:c.*1220A>G;NM_001365952:c.*1220A>G	.	.	55	3	0.055	NA	NA	NA	NA	NA	NA	NA	NA	NA	NA	NA	NA	NA	NA	NA	NA	NA	NA	NA	NA	NA
chr1	10437874	A	G	sense	alu	KIF1B,KNOWN	+	miRNA,misc_RNA,protein_coding,snRNA	UTR3	KIF1B	NM_001365951:c.*1229A>G;NM_015074:c.*1229A>G;NM_001365952:c.*1229A>G	.	.	55	3	0.055	NA	NA	NA	NA	NA	NA	NA	NA	NA	NA	NA	NA	NA	NA	NA	NA	NA	NA	NA	NA	NA
chr1	10437919	A	G	sense	alu	KIF1B,KNOWN	+	miRNA,misc_RNA,protein_coding,snRNA	UTR3	KIF1B	NM_001365951:c.*1274A>G;NM_015074:c.*1274A>G;NM_001365952:c.*1274A>G	.	.	NA	NA	NA	NA	NA	NA	NA	NA	NA	NA	NA	NA	NA	NA	NA	NA	NA	NA	NA	NA	NA	19	2	0.105
chr1	10437926	A	G	sense	alu	KIF1B,KNOWN	+	miRNA,misc_RNA,protein_coding,snRNA	UTR3	KIF1B	NM_001365951:c.*1281A>G;NM_015074:c.*1281A>G;NM_001365952:c.*1281A>G	.	.	36	3	0.083	NA	NA	NA	NA	NA	NA	21	3	0.143	NA	NA	NA	NA	NA	NA	NA	NA	NA	NA	NA	NA
chr1	10438468	A	G	sense	uniq	KIF1B,KNOWN	+	miRNA,misc_RNA,protein_coding,snRNA	UTR3	KIF1B	NM_001365951:c.*1823A>G;NM_015074:c.*1823A>G;NM_001365952:c.*1823A>G	.	.	NA	NA	NA	NA	NA	NA	NA	NA	NA	NA	NA	NA	67	2	0.03	NA	NA	NA	NA	NA	NA	NA	NA	NA
chr1	10438844	A	G	sense	uniq	KIF1B,KNOWN	+	miRNA,misc_RNA,protein_coding,snRNA	UTR3	KIF1B	NM_001365951:c.*2199A>G;NM_015074:c.*2199A>G;NM_001365952:c.*2199A>G	.	.	NA	NA	NA	NA	NA	NA	35	2	0.057	NA	NA	NA	NA	NA	NA	NA	NA	NA	NA	NA	NA	NA	NA	NA
chr1	10440508	A	G	sense	alu	KIF1B,KNOWN	+	miRNA,misc_RNA,protein_coding,snRNA	UTR3	KIF1B	NM_001365951:c.*3863A>G;NM_015074:c.*3863A>G;NM_001365952:c.*3863A>G	.	.	NA	NA	NA	NA	NA	NA	NA	NA	NA	NA	NA	NA	NA	NA	NA	NA	NA	NA	NA	NA	NA	45	2	0.044
chr1	10440509	A	G	sense	alu	KIF1B,KNOWN	+	miRNA,misc_RNA,protein_coding,snRNA	UTR3	KIF1B	NM_001365951:c.*3864A>G;NM_015074:c.*3864A>G;NM_001365952:c.*3864A>G	.	.	NA	NA	NA	NA	NA	NA	NA	NA	NA	NA	NA	NA	NA	NA	NA	NA	NA	NA	NA	NA	NA	44	2	0.045
chr1	10440643	A	G	sense	alu	KIF1B,KNOWN	+	miRNA,misc_RNA,protein_coding,snRNA	UTR3	KIF1B	NM_001365951:c.*3998A>G;NM_015074:c.*3998A>G;NM_001365952:c.*3998A>G	.	.	69	2	0.029	NA	NA	NA	NA	NA	NA	NA	NA	NA	NA	NA	NA	47	3	0.064	NA	NA	NA	48	3	0.062
chr1	10440653	A	G	sense	alu	KIF1B,KNOWN	+	miRNA,misc_RNA,protein_coding,snRNA	UTR3	KIF1B	NM_001365951:c.*4008A>G;NM_015074:c.*4008A>G;NM_001365952:c.*4008A>G	.	.	NA	NA	NA	NA	NA	NA	NA	NA	NA	NA	NA	NA	NA	NA	NA	NA	NA	NA	NA	NA	NA	50	2	0.04
chr1	10440676	A	G	sense	alu	KIF1B,KNOWN	+	miRNA,misc_RNA,protein_coding,snRNA	UTR3	KIF1B	NM_001365951:c.*4031A>G;NM_015074:c.*4031A>G;NM_001365952:c.*4031A>G	.	.	NA	NA	NA	NA	NA	NA	NA	NA	NA	NA	NA	NA	NA	NA	NA	NA	NA	NA	43	2	0.047	NA	NA	NA
chr1	10440678	A	G	sense	alu	KIF1B,KNOWN	+	miRNA,misc_RNA,protein_coding,snRNA	UTR3	KIF1B	NM_001365951:c.*4033A>G;NM_015074:c.*4033A>G;NM_001365952:c.*4033A>G	.	.	68	2	0.029	58	3	0.052	25	4	0.16	NA	NA	NA	NA	NA	NA	35	3	0.086	NA	NA	NA	39	6	0.154
chr1	10440684	A	G	sense	alu	KIF1B,KNOWN	+	miRNA,misc_RNA,protein_coding,snRNA	UTR3	KIF1B	NM_001365951:c.*4039A>G;NM_015074:c.*4039A>G;NM_001365952:c.*4039A>G	.	.	NA	NA	NA	NA	NA	NA	NA	NA	NA	NA	NA	NA	NA	NA	NA	NA	NA	NA	42	3	0.071	NA	NA	NA
chr1	10440685	A	G	sense	alu	KIF1B,KNOWN	+	miRNA,misc_RNA,protein_coding,snRNA	UTR3	KIF1B	NM_001365951:c.*4040A>G;NM_015074:c.*4040A>G;NM_001365952:c.*4040A>G	.	.	68	4	0.059	NA	NA	NA	NA	NA	NA	NA	NA	NA	NA	NA	NA	NA	NA	NA	NA	NA	NA	47	2	0.043
chr1	10440721	A	G	sense	alu	KIF1B,KNOWN	+	miRNA,misc_RNA,protein_coding,snRNA	UTR3	KIF1B	NM_001365951:c.*4076A>G;NM_015074:c.*4076A>G;NM_001365952:c.*4076A>G	.	.	NA	NA	NA	NA	NA	NA	NA	NA	NA	NA	NA	NA	NA	NA	NA	NA	NA	NA	NA	NA	NA	48	3	0.062
chr1	10440747	A	G	sense	alu	KIF1B,KNOWN	+	miRNA,misc_RNA,protein_coding,snRNA	UTR3	KIF1B	NM_001365951:c.*4102A>G;NM_015074:c.*4102A>G;NM_001365952:c.*4102A>G	.	.	NA	NA	NA	NA	NA	NA	NA	NA	NA	NA	NA	NA	53	2	0.038	NA	NA	NA	50	4	0.08	51	5	0.098
chr1	10440748	A	G	sense	alu	KIF1B,KNOWN	+	miRNA,misc_RNA,protein_coding,snRNA	UTR3	KIF1B	NM_001365951:c.*4103A>G;NM_015074:c.*4103A>G;NM_001365952:c.*4103A>G	.	.	NA	NA	NA	NA	NA	NA	NA	NA	NA	NA	NA	NA	NA	NA	NA	NA	NA	NA	51	2	0.039	47	3	0.064
chr1	10440751	A	G	sense	alu	KIF1B,KNOWN	+	miRNA,misc_RNA,protein_coding,snRNA	UTR3	KIF1B	NM_001365951:c.*4106A>G;NM_015074:c.*4106A>G;NM_001365952:c.*4106A>G	.	.	NA	NA	NA	NA	NA	NA	NA	NA	NA	NA	NA	NA	NA	NA	NA	NA	NA	NA	NA	NA	NA	48	3	0.062
chr1	10455487	A	G	sense	alu	AL139424.2	+	lincRNA	intergenic	KIF1B;PGD	dist=13826;dist=3634	.	.	NA	NA	NA	NA	NA	NA	NA	NA	NA	NA	NA	NA	NA	NA	NA	2	2	1	NA	NA	NA	NA	NA	NA
chr1	10455489	A	G	sense	alu	AL139424.2	+	lincRNA	intergenic	KIF1B;PGD	dist=13828;dist=3632	.	.	NA	NA	NA	NA	NA	NA	NA	NA	NA	NA	NA	NA	NA	NA	NA	2	2	1	NA	NA	NA	NA	NA	NA
chr1	10455932	A	G	sense	alu	AL139424.2	+	lincRNA	intergenic	KIF1B;PGD	dist=14271;dist=3189	.	.	NA	NA	NA	NA	NA	NA	NA	NA	NA	NA	NA	NA	NA	NA	NA	NA	NA	NA	2	2	1	NA	NA	NA
chr1	10455957	A	G	sense	alu	AL139424.2	+	lincRNA	intergenic	KIF1B;PGD	dist=14296;dist=3164	.	.	NA	NA	NA	NA	NA	NA	NA	NA	NA	NA	NA	NA	NA	NA	NA	NA	NA	NA	2	2	1	NA	NA	NA
chr1	10456092	A	G	sense	alu	AL139424.2	+	lincRNA	intergenic	KIF1B;PGD	dist=14431;dist=3029	.	.	NA	NA	NA	5	2	0.4	NA	NA	NA	NA	NA	NA	NA	NA	NA	NA	NA	NA	NA	NA	NA	NA	NA	NA
chr1	10456114	A	G	sense	alu	AL139424.2	+	lincRNA	intergenic	KIF1B;PGD	dist=14453;dist=3007	.	.	NA	NA	NA	NA	NA	NA	NA	NA	NA	NA	NA	NA	NA	NA	NA	3	2	0.667	NA	NA	NA	NA	NA	NA
chr1	10456172	A	G	sense	alu	AL139424.2	+	lincRNA	intergenic	KIF1B;PGD	dist=14511;dist=2949	.	.	NA	NA	NA	NA	NA	NA	NA	NA	NA	NA	NA	NA	NA	NA	NA	NA	NA	NA	2	2	1	NA	NA	NA
chr1	10456182	A	G	sense	alu	AL139424.2	+	lincRNA	intergenic	KIF1B;PGD	dist=14521;dist=2939	.	.	NA	NA	NA	5	2	0.4	NA	NA	NA	NA	NA	NA	NA	NA	NA	NA	NA	NA	2	2	1	NA	NA	NA
chr1	10456208	A	G	sense	alu	AL139424.2	+	lincRNA	intergenic	KIF1B;PGD	dist=14547;dist=2913	.	.	NA	NA	NA	NA	NA	NA	NA	NA	NA	NA	NA	NA	NA	NA	NA	NA	NA	NA	2	2	1	NA	NA	NA
chr1	10456270	A	G	sense	alu	AL139424.2	+	lincRNA	intergenic	KIF1B;PGD	dist=14609;dist=2851	.	.	NA	NA	NA	NA	NA	NA	NA	NA	NA	2	2	1	NA	NA	NA	NA	NA	NA	NA	NA	NA	NA	NA	NA
chr1	10456284	A	G	sense	alu	AL139424.2	+	lincRNA	intergenic	KIF1B;PGD	dist=14623;dist=2837	.	.	NA	NA	NA	NA	NA	NA	NA	NA	NA	3	2	0.667	NA	NA	NA	NA	NA	NA	NA	NA	NA	NA	NA	NA
chr1	10456432	A	G	sense	alu	AL139424.2	+	lincRNA	intergenic	KIF1B;PGD	dist=14771;dist=2689	.	.	5	2	0.4	NA	NA	NA	NA	NA	NA	NA	NA	NA	NA	NA	NA	NA	NA	NA	NA	NA	NA	NA	NA	NA
chr1	10456433	A	G	sense	alu	AL139424.2	+	lincRNA	intergenic	KIF1B;PGD	dist=14772;dist=2688	.	.	4	2	0.5	NA	NA	NA	NA	NA	NA	NA	NA	NA	NA	NA	NA	NA	NA	NA	NA	NA	NA	NA	NA	NA
chr1	10456450	A	G	sense	alu	AL139424.2	+	lincRNA	intergenic	KIF1B;PGD	dist=14789;dist=2671	.	.	NA	NA	NA	NA	NA	NA	NA	NA	NA	NA	NA	NA	NA	NA	NA	NA	NA	NA	NA	NA	NA	2	2	1
chr1	10456462	A	G	sense	alu	AL139424.2	+	lincRNA	intergenic	KIF1B;PGD	dist=14801;dist=2659	.	.	4	3	0.75	NA	NA	NA	NA	NA	NA	NA	NA	NA	NA	NA	NA	NA	NA	NA	NA	NA	NA	NA	NA	NA
chr1	10456472	A	G	sense	alu	AL139424.2	+	lincRNA	intergenic	KIF1B;PGD	dist=14811;dist=2649	.	.	NA	NA	NA	NA	NA	NA	NA	NA	NA	NA	NA	NA	NA	NA	NA	NA	NA	NA	NA	NA	NA	3	2	0.667
chr1	10456507	A	G	sense	alu	AL139424.2	+	lincRNA	intergenic	KIF1B;PGD	dist=14846;dist=2614	.	.	5	2	0.4	NA	NA	NA	NA	NA	NA	NA	NA	NA	NA	NA	NA	NA	NA	NA	NA	NA	NA	NA	NA	NA
chr1	10456513	A	G	sense	alu	AL139424.2	+	lincRNA	intergenic	KIF1B;PGD	dist=14852;dist=2608	.	.	NA	NA	NA	5	2	0.4	NA	NA	NA	NA	NA	NA	NA	NA	NA	NA	NA	NA	NA	NA	NA	NA	NA	NA
chr1	10456516	A	G	sense	alu	AL139424.2	+	lincRNA	intergenic	KIF1B;PGD	dist=14855;dist=2605	.	.	4	4	1	4	2	0.5	NA	NA	NA	NA	NA	NA	NA	NA	NA	NA	NA	NA	NA	NA	NA	2	2	1
chr1	10456522	A	G	sense	alu	AL139424.2	+	lincRNA	intergenic	KIF1B;PGD	dist=14861;dist=2599	.	.	4	2	0.5	NA	NA	NA	NA	NA	NA	NA	NA	NA	NA	NA	NA	NA	NA	NA	NA	NA	NA	2	2	1
chr1	10456595	A	G	sense	alu	AL139424.2	+	lincRNA	intergenic	KIF1B;PGD	dist=14934;dist=2526	.	.	7	3	0.429	NA	NA	NA	NA	NA	NA	NA	NA	NA	NA	NA	NA	NA	NA	NA	4	2	0.5	NA	NA	NA
chr1	10456601	A	G	sense	alu	AL139424.2	+	lincRNA	intergenic	KIF1B;PGD	dist=14940;dist=2520	.	.	6	4	0.667	5	2	0.4	2	2	1	NA	NA	NA	NA	NA	NA	2	2	1	4	2	0.5	2	2	1
chr1	10456607	A	G	sense	alu	AL139424.2	+	lincRNA	intergenic	KIF1B;PGD	dist=14946;dist=2514	.	.	7	3	0.429	5	2	0.4	NA	NA	NA	NA	NA	NA	NA	NA	NA	NA	NA	NA	4	2	0.5	2	2	1
chr1	10456609	A	G	sense	alu	AL139424.2	+	lincRNA	intergenic	KIF1B;PGD	dist=14948;dist=2512	.	.	NA	NA	NA	NA	NA	NA	NA	NA	NA	NA	NA	NA	NA	NA	NA	2	2	1	NA	NA	NA	NA	NA	NA
chr1	10456855	A	G	sense	alu	AL139424.2	+	lincRNA	intergenic	KIF1B;PGD	dist=15194;dist=2266	.	.	5	2	0.4	NA	NA	NA	NA	NA	NA	NA	NA	NA	NA	NA	NA	NA	NA	NA	NA	NA	NA	NA	NA	NA
chr1	10456871	A	G	sense	alu	AL139424.2	+	lincRNA	intergenic	KIF1B;PGD	dist=15210;dist=2250	.	.	NA	NA	NA	NA	NA	NA	NA	NA	NA	NA	NA	NA	NA	NA	NA	NA	NA	NA	NA	NA	NA	4	2	0.5
chr1	10460892	A	G	sense	alu	PGD	+	protein_coding	intronic	PGD	.	.	.	14	2	0.143	NA	NA	NA	NA	NA	NA	NA	NA	NA	NA	NA	NA	NA	NA	NA	NA	NA	NA	NA	NA	NA
chr1	10461076	A	G	sense	alu	PGD	+	protein_coding	intronic	PGD	.	.	.	17	2	0.118	NA	NA	NA	NA	NA	NA	NA	NA	NA	NA	NA	NA	NA	NA	NA	NA	NA	NA	NA	NA	NA
chr1	10461086	A	G	sense	alu	PGD	+	protein_coding	intronic	PGD	.	.	.	NA	NA	NA	NA	NA	NA	NA	NA	NA	NA	NA	NA	NA	NA	NA	NA	NA	NA	3	2	0.667	NA	NA	NA
chr1	10461097	A	G	sense	alu	PGD	+	protein_coding	intronic	PGD	.	.	.	16	4	0.25	NA	NA	NA	NA	NA	NA	NA	NA	NA	NA	NA	NA	NA	NA	NA	3	2	0.667	NA	NA	NA
chr1	10461100	A	G	sense	alu	PGD	+	protein_coding	intronic	PGD	.	.	.	18	3	0.167	NA	NA	NA	NA	NA	NA	6	2	0.333	NA	NA	NA	NA	NA	NA	2	2	1	NA	NA	NA
chr1	10461101	A	G	sense	alu	PGD	+	protein_coding	intronic	PGD	.	.	.	NA	NA	NA	NA	NA	NA	NA	NA	NA	NA	NA	NA	NA	NA	NA	NA	NA	NA	2	2	1	NA	NA	NA
chr1	10461102	A	G	sense	alu	PGD	+	protein_coding	intronic	PGD	.	.	.	NA	NA	NA	NA	NA	NA	NA	NA	NA	NA	NA	NA	NA	NA	NA	NA	NA	NA	2	2	1	NA	NA	NA
chr1	10461112	A	G	sense	alu	PGD	+	protein_coding	intronic	PGD	.	.	.	17	4	0.235	NA	NA	NA	NA	NA	NA	NA	NA	NA	NA	NA	NA	NA	NA	NA	NA	NA	NA	NA	NA	NA
chr1	10461115	A	G	sense	alu	PGD	+	protein_coding	intronic	PGD	.	.	.	17	2	0.118	8	2	0.25	NA	NA	NA	NA	NA	NA	5	2	0.4	NA	NA	NA	NA	NA	NA	NA	NA	NA
chr1	10461141	A	G	sense	alu	PGD	+	protein_coding	intronic	PGD	.	.	.	17	2	0.118	NA	NA	NA	NA	NA	NA	NA	NA	NA	NA	NA	NA	NA	NA	NA	NA	NA	NA	NA	NA	NA
chr1	10461142	A	G	sense	alu	PGD	+	protein_coding	intronic	PGD	.	.	.	17	2	0.118	NA	NA	NA	NA	NA	NA	NA	NA	NA	NA	NA	NA	NA	NA	NA	NA	NA	NA	NA	NA	NA
chr1	10461174	A	G	sense	alu	PGD	+	protein_coding	intronic	PGD	.	.	.	NA	NA	NA	NA	NA	NA	NA	NA	NA	NA	NA	NA	NA	NA	NA	NA	NA	NA	NA	NA	NA	9	3	0.333
chr1	10461183	A	G	sense	alu	PGD	+	protein_coding	intronic	PGD	.	.	.	NA	NA	NA	NA	NA	NA	NA	NA	NA	NA	NA	NA	NA	NA	NA	NA	NA	NA	NA	NA	NA	8	2	0.25
chr1	10461190	A	G	sense	alu	PGD	+	protein_coding	intronic	PGD	.	.	.	NA	NA	NA	NA	NA	NA	NA	NA	NA	NA	NA	NA	NA	NA	NA	NA	NA	NA	NA	NA	NA	9	2	0.222
chr1	10461201	A	G	sense	alu	PGD	+	protein_coding	intronic	PGD	.	.	.	NA	NA	NA	NA	NA	NA	NA	NA	NA	NA	NA	NA	NA	NA	NA	NA	NA	NA	NA	NA	NA	7	4	0.571
chr1	10462347	A	G	sense	alu	PGD	+	protein_coding	intronic	PGD	.	.	.	NA	NA	NA	NA	NA	NA	NA	NA	NA	NA	NA	NA	3	2	0.667	NA	NA	NA	2	2	1	NA	NA	NA
chr1	10462389	A	G	sense	alu	PGD	+	protein_coding	intronic	PGD	.	.	.	10	3	0.3	8	2	0.25	NA	NA	NA	9	2	0.222	NA	NA	NA	NA	NA	NA	NA	NA	NA	8	3	0.375
chr1	10462401	A	G	sense	alu	PGD	+	protein_coding	intronic	PGD	.	.	.	NA	NA	NA	NA	NA	NA	NA	NA	NA	NA	NA	NA	NA	NA	NA	NA	NA	NA	NA	NA	NA	12	5	0.417
chr1	10463158	A	G	sense	uniq	PGD	+	protein_coding	exonic	PGD	.	nonsynonymous SNV	PGD:NM_001304452:exon4:c.256A>G:p.I86V,PGD:NM_002631:exon4:c.295A>G:p.I99V	NA	NA	NA	NA	NA	NA	NA	NA	NA	NA	NA	NA	NA	NA	NA	159	2	0.013	NA	NA	NA	NA	NA	NA
chr1	10464696	A	G	sense	alu	PGD	+	protein_coding	intronic	PGD	.	.	.	NA	NA	NA	NA	NA	NA	NA	NA	NA	NA	NA	NA	NA	NA	NA	NA	NA	NA	2	2	1	NA	NA	NA
chr1	10464702	A	G	sense	alu	PGD	+	protein_coding	intronic	PGD	.	.	.	NA	NA	NA	NA	NA	NA	NA	NA	NA	NA	NA	NA	NA	NA	NA	NA	NA	NA	2	2	1	NA	NA	NA
chr1	10464723	A	G	sense	alu	PGD	+	protein_coding	intronic	PGD	.	.	.	NA	NA	NA	NA	NA	NA	NA	NA	NA	NA	NA	NA	NA	NA	NA	NA	NA	NA	2	2	1	NA	NA	NA
chr1	10464831	A	G	sense	alu	PGD	+	protein_coding	intronic	PGD	.	.	.	NA	NA	NA	NA	NA	NA	NA	NA	NA	NA	NA	NA	NA	NA	NA	NA	NA	NA	NA	NA	NA	2	2	1
chr1	10465698	A	G	sense	alu	PGD	+	protein_coding	intronic	PGD	.	.	.	3	2	0.667	NA	NA	NA	NA	NA	NA	NA	NA	NA	NA	NA	NA	NA	NA	NA	NA	NA	NA	NA	NA	NA
chr1	10465737	A	G	sense	alu	PGD	+	protein_coding	intronic	PGD	.	.	.	NA	NA	NA	NA	NA	NA	NA	NA	NA	6	2	0.333	NA	NA	NA	NA	NA	NA	NA	NA	NA	NA	NA	NA
chr1	10465746	A	G	sense	alu	PGD	+	protein_coding	intronic	PGD	.	.	.	4	2	0.5	NA	NA	NA	NA	NA	NA	NA	NA	NA	NA	NA	NA	NA	NA	NA	NA	NA	NA	NA	NA	NA
chr1	10465754	A	G	sense	alu	PGD	+	protein_coding	intronic	PGD	.	.	.	NA	NA	NA	4	2	0.5	NA	NA	NA	NA	NA	NA	NA	NA	NA	NA	NA	NA	NA	NA	NA	NA	NA	NA
chr1	10465766	A	G	sense	alu	PGD	+	protein_coding	intronic	PGD	.	.	.	NA	NA	NA	NA	NA	NA	NA	NA	NA	4	2	0.5	NA	NA	NA	NA	NA	NA	NA	NA	NA	NA	NA	NA
chr1	10466117	A	G	sense	alu	PGD	+	protein_coding	intronic	PGD	.	.	.	4	3	0.75	NA	NA	NA	NA	NA	NA	NA	NA	NA	NA	NA	NA	NA	NA	NA	NA	NA	NA	NA	NA	NA
chr1	10466351	A	G	sense	alu	PGD	+	protein_coding	intronic	PGD	.	.	.	2	2	1	NA	NA	NA	2	2	1	NA	NA	NA	NA	NA	NA	NA	NA	NA	NA	NA	NA	NA	NA	NA
chr1	10466425	A	G	sense	alu	PGD	+	protein_coding	intronic	PGD	.	.	.	NA	NA	NA	NA	NA	NA	NA	NA	NA	NA	NA	NA	NA	NA	NA	NA	NA	NA	NA	NA	NA	2	2	1
chr1	10469548	A	G	sense	alu	PGD	+	protein_coding	intronic	PGD	.	.	.	NA	NA	NA	NA	NA	NA	NA	NA	NA	4	2	0.5	NA	NA	NA	NA	NA	NA	NA	NA	NA	NA	NA	NA
chr1	10470379	A	G	sense	alu	PGD	+	protein_coding	intronic	PGD	.	.	.	9	4	0.444	2	2	1	NA	NA	NA	NA	NA	NA	NA	NA	NA	3	3	1	3	2	0.667	NA	NA	NA
chr1	10474972	A	G	sense	alu	PGD	+	protein_coding	intronic	PGD	.	.	.	NA	NA	NA	NA	NA	NA	NA	NA	NA	NA	NA	NA	NA	NA	NA	NA	NA	NA	NA	NA	NA	3	2	0.667
chr1	10477892	A	G	sense	alu	PGD	+	protein_coding	intronic	PGD	.	.	.	NA	NA	NA	NA	NA	NA	NA	NA	NA	NA	NA	NA	NA	NA	NA	NA	NA	NA	NA	NA	NA	2	2	1
chr1	10478043	A	G	sense	alu	PGD	+	protein_coding	intronic	PGD	.	.	.	NA	NA	NA	NA	NA	NA	NA	NA	NA	NA	NA	NA	NA	NA	NA	NA	NA	NA	NA	NA	NA	4	2	0.5
chr1	10478646	A	G	sense	alu	PGD	+	protein_coding	intronic	PGD	.	.	.	NA	NA	NA	NA	NA	NA	NA	NA	NA	NA	NA	NA	NA	NA	NA	NA	NA	NA	NA	NA	NA	4	2	0.5
chr1	10478936	A	G	sense	uniq	PGD	+	protein_coding	exonic	PGD	.	nonsynonymous SNV	PGD:NM_001304451:exon10:c.1097A>G:p.N366S,PGD:NM_001304452:exon11:c.1124A>G:p.N375S,PGD:NM_002631:exon11:c.1163A>G:p.N388S	NA	NA	NA	NA	NA	NA	NA	NA	NA	NA	NA	NA	NA	NA	NA	NA	NA	NA	NA	NA	NA	145	2	0.014
chr1	1048099	T	C	sense	nonalu	C1orf159	-	protein_coding	intronic	C1orf159	.	.	.	7	3	0.429	NA	NA	NA	NA	NA	NA	NA	NA	NA	NA	NA	NA	NA	NA	NA	6	3	0.5	NA	NA	NA
chr1	1048186	T	C	sense	nonalu	C1orf159	-	protein_coding	intronic	C1orf159	.	.	.	10	9	0.9	NA	NA	NA	NA	NA	NA	4	4	1	5	5	1	NA	NA	NA	4	4	1	NA	NA	NA
chr1	1048245	T	C	sense	nonalu	C1orf159	-	protein_coding	intronic	C1orf159	.	.	.	NA	NA	NA	NA	NA	NA	NA	NA	NA	9	3	0.333	7	2	0.286	NA	NA	NA	7	3	0.429	NA	NA	NA
chr1	1048251	T	C	sense	nonalu	C1orf159	-	protein_coding	intronic	C1orf159	.	.	.	NA	NA	NA	13	4	0.308	NA	NA	NA	NA	NA	NA	NA	NA	NA	NA	NA	NA	NA	NA	NA	4	2	0.5
chr1	1048263	T	C	sense	nonalu	C1orf159	-	protein_coding	intronic	C1orf159	.	.	.	13	4	0.308	NA	NA	NA	NA	NA	NA	NA	NA	NA	5	2	0.4	NA	NA	NA	NA	NA	NA	NA	NA	NA
chr1	1048317	T	C	sense	alu	C1orf159	-	protein_coding	intronic	C1orf159	.	.	.	13	2	0.154	NA	NA	NA	NA	NA	NA	NA	NA	NA	6	2	0.333	NA	NA	NA	NA	NA	NA	NA	NA	NA
chr1	1048331	T	C	sense	alu	C1orf159	-	protein_coding	intronic	C1orf159	.	.	.	13	6	0.462	9	3	0.333	NA	NA	NA	3	3	1	6	5	0.833	6	5	0.833	8	4	0.5	3	2	0.667
chr1	1048332	T	C	sense	alu	C1orf159	-	protein_coding	intronic	C1orf159	.	.	.	12	4	0.333	NA	NA	NA	NA	NA	NA	NA	NA	NA	5	4	0.8	6	2	0.333	7	3	0.429	NA	NA	NA
chr1	1048341	T	C	sense	alu	C1orf159	-	protein_coding	intronic	C1orf159	.	.	.	NA	NA	NA	NA	NA	NA	NA	NA	NA	NA	NA	NA	NA	NA	NA	5	2	0.4	NA	NA	NA	NA	NA	NA
chr1	1048365	T	C	sense	alu	C1orf159	-	protein_coding	intronic	C1orf159	.	.	.	NA	NA	NA	NA	NA	NA	NA	NA	NA	4	2	0.5	4	3	0.75	NA	NA	NA	NA	NA	NA	NA	NA	NA
chr1	1048384	T	C	sense	alu	C1orf159	-	protein_coding	intronic	C1orf159	.	.	.	NA	NA	NA	4	3	0.75	NA	NA	NA	NA	NA	NA	NA	NA	NA	NA	NA	NA	NA	NA	NA	NA	NA	NA
chr1	1048428	T	C	sense	alu	C1orf159	-	protein_coding	intronic	C1orf159	.	.	.	NA	NA	NA	2	2	1	NA	NA	NA	NA	NA	NA	NA	NA	NA	NA	NA	NA	NA	NA	NA	NA	NA	NA
chr1	1048532	T	C	sense	alu	C1orf159	-	protein_coding	intronic	C1orf159	.	.	.	NA	NA	NA	NA	NA	NA	NA	NA	NA	NA	NA	NA	2	2	1	NA	NA	NA	NA	NA	NA	NA	NA	NA
chr1	1048637	T	C	sense	nonalu	C1orf159	-	protein_coding	intronic	C1orf159	.	.	.	NA	NA	NA	NA	NA	NA	NA	NA	NA	NA	NA	NA	NA	NA	NA	NA	NA	NA	5	2	0.4	NA	NA	NA
chr1	1048641	T	C	sense	nonalu	C1orf159	-	protein_coding	intronic	C1orf159	.	.	.	NA	NA	NA	NA	NA	NA	NA	NA	NA	NA	NA	NA	NA	NA	NA	NA	NA	NA	5	4	0.8	NA	NA	NA
chr1	1048658	T	C	sense	nonalu	C1orf159	-	protein_coding	intronic	C1orf159	.	.	.	NA	NA	NA	NA	NA	NA	NA	NA	NA	NA	NA	NA	NA	NA	NA	NA	NA	NA	NA	NA	NA	4	2	0.5
chr1	1048671	T	C	sense	nonalu	C1orf159	-	protein_coding	intronic	C1orf159	.	.	.	NA	NA	NA	NA	NA	NA	NA	NA	NA	NA	NA	NA	NA	NA	NA	NA	NA	NA	3	2	0.667	NA	NA	NA
chr1	1048791	T	C	sense	uniq	C1orf159	-	protein_coding	intronic	C1orf159	.	.	.	NA	NA	NA	NA	NA	NA	NA	NA	NA	NA	NA	NA	NA	NA	NA	NA	NA	NA	NA	NA	NA	5	2	0.4
chr1	1048954	T	C	sense	uniq	C1orf159	-	protein_coding	intronic	C1orf159	.	.	.	NA	NA	NA	NA	NA	NA	NA	NA	NA	7	3	0.429	NA	NA	NA	NA	NA	NA	5	2	0.4	NA	NA	NA
chr1	1049043	T	C	sense	nonalu	C1orf159	-	protein_coding	intronic	C1orf159	.	.	.	12	2	0.167	NA	NA	NA	NA	NA	NA	NA	NA	NA	NA	NA	NA	NA	NA	NA	NA	NA	NA	NA	NA	NA
chr1	1049056	T	C	sense	nonalu	C1orf159	-	protein_coding	intronic	C1orf159	.	.	.	NA	NA	NA	NA	NA	NA	4	2	0.5	NA	NA	NA	NA	NA	NA	NA	NA	NA	NA	NA	NA	NA	NA	NA
chr1	10490711	T	C	sense	uniq	AL139424.1	-	antisense_RNA	intronic	CENPS;CENPS-CORT	.	.	.	NA	NA	NA	NA	NA	NA	NA	NA	NA	NA	NA	NA	NA	NA	NA	NA	NA	NA	NA	NA	NA	2	2	1
chr1	1049113	T	C	sense	nonalu	C1orf159	-	protein_coding	intronic	C1orf159	.	.	.	7	6	0.857	NA	NA	NA	3	3	1	NA	NA	NA	NA	NA	NA	NA	NA	NA	4	2	0.5	NA	NA	NA
chr1	10491380	A	G	sense	uniq	CENPS,CENPS-CORT,CORT	+	protein_coding	exonic	CENPS-CORT	.	nonsynonymous SNV	CENPS-CORT:NM_001243768:exon1:c.34A>G:p.K12E	NA	NA	NA	NA	NA	NA	NA	NA	NA	NA	NA	NA	NA	NA	NA	NA	NA	NA	77	2	0.026	NA	NA	NA
chr1	10491698	A	G	sense	alu	CENPS,CENPS-CORT,CORT	+	protein_coding	intronic	CENPS;CENPS-CORT	.	.	.	NA	NA	NA	NA	NA	NA	NA	NA	NA	NA	NA	NA	4	3	0.75	NA	NA	NA	NA	NA	NA	NA	NA	NA
chr1	10491703	A	G	sense	alu	CENPS,CENPS-CORT,CORT	+	protein_coding	intronic	CENPS;CENPS-CORT	.	.	.	NA	NA	NA	NA	NA	NA	2	2	1	NA	NA	NA	4	3	0.75	NA	NA	NA	3	2	0.667	NA	NA	NA
chr1	10492376	A	G	sense	alu	CENPS,CENPS-CORT,CORT	+	protein_coding	intronic	CENPS;CENPS-CORT	.	.	.	NA	NA	NA	NA	NA	NA	NA	NA	NA	NA	NA	NA	3	2	0.667	NA	NA	NA	NA	NA	NA	NA	NA	NA
chr1	10492403	A	G	sense	alu	CENPS,CENPS-CORT,CORT	+	protein_coding	intronic	CENPS;CENPS-CORT	.	.	.	NA	NA	NA	NA	NA	NA	NA	NA	NA	NA	NA	NA	NA	NA	NA	NA	NA	NA	NA	NA	NA	2	2	1
chr1	1049453	T	C	sense	alu	C1orf159	-	protein_coding	intronic	C1orf159	.	.	.	3	2	0.667	NA	NA	NA	NA	NA	NA	NA	NA	NA	NA	NA	NA	NA	NA	NA	NA	NA	NA	NA	NA	NA
chr1	1049461	T	C	sense	alu	C1orf159	-	protein_coding	intronic	C1orf159	.	.	.	3	3	1	NA	NA	NA	NA	NA	NA	NA	NA	NA	NA	NA	NA	NA	NA	NA	NA	NA	NA	NA	NA	NA
chr1	1049467	T	C	sense	alu	C1orf159	-	protein_coding	intronic	C1orf159	.	.	.	3	2	0.667	NA	NA	NA	NA	NA	NA	NA	NA	NA	NA	NA	NA	NA	NA	NA	NA	NA	NA	NA	NA	NA
chr1	1049470	T	C	sense	alu	C1orf159	-	protein_coding	intronic	C1orf159	.	.	.	3	2	0.667	NA	NA	NA	NA	NA	NA	NA	NA	NA	NA	NA	NA	NA	NA	NA	NA	NA	NA	NA	NA	NA
chr1	1049498	T	C	sense	alu	C1orf159	-	protein_coding	intronic	C1orf159	.	.	.	5	2	0.4	NA	NA	NA	NA	NA	NA	NA	NA	NA	NA	NA	NA	NA	NA	NA	NA	NA	NA	NA	NA	NA
chr1	1049515	T	C	sense	alu	C1orf159	-	protein_coding	intronic	C1orf159	.	.	.	5	2	0.4	NA	NA	NA	NA	NA	NA	NA	NA	NA	NA	NA	NA	NA	NA	NA	NA	NA	NA	NA	NA	NA
chr1	1049524	T	C	sense	alu	C1orf159	-	protein_coding	intronic	C1orf159	.	.	.	4	2	0.5	NA	NA	NA	NA	NA	NA	NA	NA	NA	NA	NA	NA	NA	NA	NA	NA	NA	NA	NA	NA	NA
chr1	1049530	T	C	sense	alu	C1orf159	-	protein_coding	intronic	C1orf159	.	.	.	5	2	0.4	NA	NA	NA	NA	NA	NA	NA	NA	NA	NA	NA	NA	NA	NA	NA	NA	NA	NA	NA	NA	NA
chr1	1049575	T	C	sense	alu	C1orf159	-	protein_coding	intronic	C1orf159	.	.	.	NA	NA	NA	7	2	0.286	6	2	0.333	NA	NA	NA	NA	NA	NA	NA	NA	NA	NA	NA	NA	NA	NA	NA
chr1	1049581	T	C	sense	alu	C1orf159	-	protein_coding	intronic	C1orf159	.	.	.	11	5	0.455	NA	NA	NA	NA	NA	NA	NA	NA	NA	NA	NA	NA	NA	NA	NA	NA	NA	NA	NA	NA	NA
chr1	10496152	A	G	sense	alu	CENPS,CENPS-CORT,CORT	+	protein_coding	intronic	CENPS;CENPS-CORT	.	.	.	NA	NA	NA	NA	NA	NA	6	2	0.333	NA	NA	NA	NA	NA	NA	NA	NA	NA	NA	NA	NA	NA	NA	NA
chr1	10496164	A	G	sense	alu	CENPS,CENPS-CORT,CORT	+	protein_coding	intronic	CENPS;CENPS-CORT	.	.	.	NA	NA	NA	NA	NA	NA	5	2	0.4	NA	NA	NA	NA	NA	NA	NA	NA	NA	NA	NA	NA	NA	NA	NA
chr1	10499541	A	G	sense	alu	CENPS,CENPS-CORT,CORT	+	protein_coding	intronic	CENPS;CENPS-CORT	.	.	.	NA	NA	NA	NA	NA	NA	NA	NA	NA	NA	NA	NA	NA	NA	NA	NA	NA	NA	5	2	0.4	NA	NA	NA
chr1	10499747	A	G	sense	alu	CENPS,CENPS-CORT,CORT	+	protein_coding	intronic	CENPS;CENPS-CORT	.	.	.	NA	NA	NA	NA	NA	NA	2	2	1	NA	NA	NA	NA	NA	NA	NA	NA	NA	NA	NA	NA	NA	NA	NA
chr1	10501956	A	G	sense	alu	CENPS,CENPS-CORT,CORT	+	protein_coding	intronic	CENPS;CENPS-CORT	.	.	.	NA	NA	NA	NA	NA	NA	NA	NA	NA	NA	NA	NA	NA	NA	NA	NA	NA	NA	4	2	0.5	NA	NA	NA
chr1	10505204	A	G	sense	alu	CENPS,CENPS-CORT,CORT	+	protein_coding	intronic	CENPS-CORT	.	.	.	NA	NA	NA	NA	NA	NA	NA	NA	NA	NA	NA	NA	NA	NA	NA	2	2	1	NA	NA	NA	NA	NA	NA
chr1	10509122	A	G	sense	alu	CENPS,CENPS-CORT,CORT	+	protein_coding	intronic	CENPS-CORT	.	.	.	NA	NA	NA	NA	NA	NA	NA	NA	NA	NA	NA	NA	2	2	1	NA	NA	NA	NA	NA	NA	NA	NA	NA
chr1	10517270	T	C	sense	alu	DFFA	-	protein_coding	UTR3	DFFA	NM_004401:c.*4277A>G	.	.	NA	NA	NA	NA	NA	NA	NA	NA	NA	NA	NA	NA	NA	NA	NA	NA	NA	NA	NA	NA	NA	89	2	0.022
chr1	10517276	T	C	sense	alu	DFFA	-	protein_coding	UTR3	DFFA	NM_004401:c.*4271A>G	.	.	104	18	0.173	94	2	0.021	89	17	0.191	81	14	0.173	86	8	0.093	80	9	0.113	85	28	0.329	85	37	0.435
chr1	10517295	T	C	sense	alu	DFFA	-	protein_coding	UTR3	DFFA	NM_004401:c.*4252A>G	.	.	NA	NA	NA	NA	NA	NA	NA	NA	NA	NA	NA	NA	79	2	0.025	NA	NA	NA	NA	NA	NA	NA	NA	NA
chr1	10517300	T	C	sense	alu	DFFA	-	protein_coding	UTR3	DFFA	NM_004401:c.*4247A>G	.	.	98	3	0.031	NA	NA	NA	NA	NA	NA	72	7	0.097	77	2	0.026	70	7	0.1	79	15	0.19	73	15	0.205
chr1	10517306	T	C	sense	alu	DFFA	-	protein_coding	UTR3	DFFA	NM_004401:c.*4241A>G	.	.	94	4	0.043	NA	NA	NA	NA	NA	NA	71	3	0.042	76	2	0.026	NA	NA	NA	75	2	0.027	71	6	0.085
chr1	10517309	T	C	sense	alu	DFFA	-	protein_coding	UTR3	DFFA	NM_004401:c.*4238A>G	.	.	NA	NA	NA	NA	NA	NA	NA	NA	NA	NA	NA	NA	76	2	0.026	NA	NA	NA	NA	NA	NA	71	7	0.099
chr1	10517313	T	C	sense	alu	DFFA	-	protein_coding	UTR3	DFFA	NM_004401:c.*4234A>G	.	.	101	19	0.188	NA	NA	NA	83	2	0.024	72	11	0.153	76	8	0.105	71	10	0.141	74	12	0.162	75	20	0.267
chr1	10517314	T	C	sense	alu	DFFA	-	protein_coding	UTR3	DFFA	NM_004401:c.*4233A>G	.	.	100	13	0.13	93	7	0.075	83	11	0.133	73	8	0.11	77	6	0.078	73	7	0.096	76	8	0.105	75	34	0.453
chr1	10517335	T	C	sense	alu	DFFA	-	protein_coding	UTR3	DFFA	NM_004401:c.*4212A>G	.	.	103	4	0.039	NA	NA	NA	NA	NA	NA	74	2	0.027	NA	NA	NA	74	2	0.027	72	6	0.083	84	12	0.143
chr1	10517352	T	C	sense	alu	DFFA	-	protein_coding	UTR3	DFFA	NM_004401:c.*4195A>G	.	.	103	14	0.136	NA	NA	NA	80	3	0.037	73	9	0.123	73	2	0.027	69	11	0.159	69	16	0.232	81	26	0.321
chr1	10517362	T	C	sense	alu	DFFA	-	protein_coding	UTR3	DFFA	NM_004401:c.*4185A>G	.	.	107	3	0.028	NA	NA	NA	NA	NA	NA	74	2	0.027	73	4	0.055	73	5	0.068	NA	NA	NA	NA	NA	NA
chr1	10517380	T	C	sense	alu	DFFA	-	protein_coding	UTR3	DFFA	NM_004401:c.*4167A>G	.	.	99	2	0.02	NA	NA	NA	NA	NA	NA	NA	NA	NA	73	2	0.027	68	3	0.044	NA	NA	NA	75	5	0.067
chr1	10517381	T	C	sense	alu	DFFA	-	protein_coding	UTR3	DFFA	NM_004401:c.*4166A>G	.	.	NA	NA	NA	NA	NA	NA	NA	NA	NA	NA	NA	NA	NA	NA	NA	68	3	0.044	NA	NA	NA	NA	NA	NA
chr1	10517383	T	C	sense	alu	DFFA	-	protein_coding	UTR3	DFFA	NM_004401:c.*4164A>G	.	.	98	3	0.031	NA	NA	NA	NA	NA	NA	NA	NA	NA	NA	NA	NA	NA	NA	NA	69	2	0.029	72	2	0.028
chr1	10517392	T	C	sense	alu	DFFA	-	protein_coding	UTR3	DFFA	NM_004401:c.*4155A>G	.	.	NA	NA	NA	NA	NA	NA	NA	NA	NA	NA	NA	NA	NA	NA	NA	NA	NA	NA	NA	NA	NA	67	2	0.03
chr1	10517403	T	C	sense	alu	DFFA	-	protein_coding	UTR3	DFFA	NM_004401:c.*4144A>G	.	.	NA	NA	NA	NA	NA	NA	NA	NA	NA	NA	NA	NA	NA	NA	NA	NA	NA	NA	NA	NA	NA	64	6	0.094
chr1	10517463	T	C	sense	alu	DFFA	-	protein_coding	UTR3	DFFA	NM_004401:c.*4084A>G	.	.	NA	NA	NA	NA	NA	NA	NA	NA	NA	NA	NA	NA	NA	NA	NA	54	2	0.037	NA	NA	NA	NA	NA	NA
chr1	10517471	T	C	sense	alu	DFFA	-	protein_coding	UTR3	DFFA	NM_004401:c.*4076A>G	.	.	78	2	0.026	NA	NA	NA	NA	NA	NA	NA	NA	NA	NA	NA	NA	NA	NA	NA	NA	NA	NA	NA	NA	NA
chr1	10517485	T	C	sense	alu	DFFA	-	protein_coding	UTR3	DFFA	NM_004401:c.*4062A>G	.	.	74	10	0.135	NA	NA	NA	NA	NA	NA	49	4	0.082	54	3	0.056	50	5	0.1	58	3	0.052	58	4	0.069
chr1	10517486	T	C	sense	alu	DFFA	-	protein_coding	UTR3	DFFA	NM_004401:c.*4061A>G	.	.	74	5	0.068	NA	NA	NA	NA	NA	NA	49	2	0.041	52	2	0.038	48	2	0.042	NA	NA	NA	NA	NA	NA
chr1	10517487	T	C	sense	alu	DFFA	-	protein_coding	UTR3	DFFA	NM_004401:c.*4060A>G	.	.	NA	NA	NA	NA	NA	NA	NA	NA	NA	NA	NA	NA	NA	NA	NA	NA	NA	NA	NA	NA	NA	59	2	0.034
chr1	10517504	T	C	sense	alu	DFFA	-	protein_coding	UTR3	DFFA	NM_004401:c.*4043A>G	.	.	51	5	0.098	NA	NA	NA	NA	NA	NA	42	3	0.071	NA	NA	NA	38	2	0.053	39	4	0.103	54	4	0.074
chr1	10517508	T	C	sense	alu	DFFA	-	protein_coding	UTR3	DFFA	NM_004401:c.*4039A>G	.	.	55	2	0.036	NA	NA	NA	NA	NA	NA	NA	NA	NA	45	7	0.156	41	3	0.073	39	4	0.103	NA	NA	NA
chr1	10517512	T	C	sense	alu	DFFA	-	protein_coding	UTR3	DFFA	NM_004401:c.*4035A>G	.	.	50	15	0.3	NA	NA	NA	31	4	0.129	37	6	0.162	41	12	0.293	41	12	0.293	34	14	0.412	46	21	0.457
chr1	10517518	T	C	sense	alu	DFFA	-	protein_coding	UTR3	DFFA	NM_004401:c.*4029A>G	.	.	NA	NA	NA	NA	NA	NA	NA	NA	NA	NA	NA	NA	NA	NA	NA	NA	NA	NA	NA	NA	NA	45	3	0.067
chr1	10517525	T	C	sense	alu	DFFA	-	protein_coding	UTR3	DFFA	NM_004401:c.*4022A>G	.	.	43	2	0.047	NA	NA	NA	NA	NA	NA	NA	NA	NA	28	4	0.143	32	4	0.125	31	2	0.065	44	5	0.114
chr1	10517526	T	C	sense	alu	DFFA	-	protein_coding	UTR3	DFFA	NM_004401:c.*4021A>G	.	.	44	3	0.068	NA	NA	NA	26	3	0.115	NA	NA	NA	NA	NA	NA	NA	NA	NA	NA	NA	NA	39	13	0.333
chr1	10517527	T	C	sense	alu	DFFA	-	protein_coding	UTR3	DFFA	NM_004401:c.*4020A>G	.	.	46	20	0.435	NA	NA	NA	25	9	0.36	26	10	0.385	30	11	0.367	34	18	0.529	31	14	0.452	40	15	0.375
chr1	10517538	T	C	sense	alu	DFFA	-	protein_coding	UTR3	DFFA	NM_004401:c.*4009A>G	.	.	42	2	0.048	NA	NA	NA	20	2	0.1	NA	NA	NA	28	4	0.143	31	4	0.129	27	3	0.111	33	7	0.212
chr1	10517547	T	C	sense	alu	DFFA	-	protein_coding	UTR3	DFFA	NM_004401:c.*4000A>G	.	.	38	2	0.053	NA	NA	NA	NA	NA	NA	NA	NA	NA	NA	NA	NA	27	3	0.111	NA	NA	NA	NA	NA	NA
chr1	10517550	T	C	sense	alu	DFFA	-	protein_coding	UTR3	DFFA	NM_004401:c.*3997A>G	.	.	NA	NA	NA	NA	NA	NA	NA	NA	NA	20	2	0.1	25	2	0.08	27	4	0.148	NA	NA	NA	28	2	0.071
chr1	10517558	T	C	sense	alu	DFFA	-	protein_coding	UTR3	DFFA	NM_004401:c.*3989A>G	.	.	33	2	0.061	NA	NA	NA	16	2	0.125	NA	NA	NA	NA	NA	NA	NA	NA	NA	18	3	0.167	28	5	0.179
chr1	10517564	T	C	sense	alu	DFFA	-	protein_coding	UTR3	DFFA	NM_004401:c.*3983A>G	.	.	36	8	0.222	NA	NA	NA	NA	NA	NA	20	4	0.2	NA	NA	NA	29	6	0.207	22	2	0.091	32	6	0.188
chr1	10517567	T	C	sense	alu	DFFA	-	protein_coding	UTR3	DFFA	NM_004401:c.*3980A>G	.	.	43	6	0.14	NA	NA	NA	NA	NA	NA	21	5	0.238	NA	NA	NA	32	4	0.125	NA	NA	NA	35	6	0.171
chr1	10517573	T	C	sense	alu	DFFA	-	protein_coding	UTR3	DFFA	NM_004401:c.*3974A>G	.	.	50	3	0.06	NA	NA	NA	NA	NA	NA	24	3	0.125	NA	NA	NA	33	3	0.091	32	2	0.062	39	2	0.051
chr1	10517587	T	C	sense	alu	DFFA	-	protein_coding	UTR3	DFFA	NM_004401:c.*3960A>G	.	.	NA	NA	NA	NA	NA	NA	NA	NA	NA	NA	NA	NA	39	3	0.077	NA	NA	NA	NA	NA	NA	NA	NA	NA
chr1	10517595	T	C	sense	alu	DFFA	-	protein_coding	UTR3	DFFA	NM_004401:c.*3952A>G	.	.	48	2	0.042	NA	NA	NA	28	2	0.071	NA	NA	NA	NA	NA	NA	NA	NA	NA	NA	NA	NA	39	2	0.051
chr1	10517611	T	C	sense	alu	DFFA	-	protein_coding	UTR3	DFFA	NM_004401:c.*3936A>G	.	.	63	3	0.048	NA	NA	NA	NA	NA	NA	NA	NA	NA	41	3	0.073	NA	NA	NA	41	3	0.073	NA	NA	NA
chr1	10517613	T	C	sense	alu	DFFA	-	protein_coding	UTR3	DFFA	NM_004401:c.*3934A>G	.	.	66	46	0.697	NA	NA	NA	39	9	0.231	36	16	0.444	44	26	0.591	39	17	0.436	44	24	0.545	44	24	0.545
chr1	10517623	T	C	sense	alu	DFFA	-	protein_coding	UTR3	DFFA	NM_004401:c.*3924A>G	.	.	68	10	0.147	NA	NA	NA	NA	NA	NA	37	6	0.162	50	21	0.42	44	3	0.068	42	14	0.333	42	16	0.381
chr1	10517628	T	C	sense	alu	DFFA	-	protein_coding	UTR3	DFFA	NM_004401:c.*3919A>G	.	.	NA	NA	NA	NA	NA	NA	NA	NA	NA	39	2	0.051	NA	NA	NA	NA	NA	NA	45	2	0.044	47	4	0.085
chr1	10517635	T	C	sense	alu	DFFA	-	protein_coding	UTR3	DFFA	NM_004401:c.*3912A>G	.	.	75	12	0.16	NA	NA	NA	47	7	0.149	44	4	0.091	55	5	0.091	54	7	0.13	48	8	0.167	51	18	0.353
chr1	10517648	T	C	sense	alu	DFFA	-	protein_coding	UTR3	DFFA	NM_004401:c.*3899A>G	.	.	NA	NA	NA	NA	NA	NA	NA	NA	NA	NA	NA	NA	NA	NA	NA	NA	NA	NA	52	3	0.058	54	5	0.093
chr1	10517653	T	C	sense	alu	DFFA	-	protein_coding	UTR3	DFFA	NM_004401:c.*3894A>G	.	.	77	33	0.429	NA	NA	NA	49	2	0.041	46	20	0.435	52	27	0.519	58	17	0.293	53	21	0.396	54	19	0.352
chr1	10517659	T	C	sense	alu	DFFA	-	protein_coding	UTR3	DFFA	NM_004401:c.*3888A>G	.	.	78	15	0.192	NA	NA	NA	46	7	0.152	44	7	0.159	54	9	0.167	60	11	0.183	52	9	0.173	53	24	0.453
chr1	10517666	T	C	sense	alu	DFFA	-	protein_coding	UTR3	DFFA	NM_004401:c.*3881A>G	.	.	NA	NA	NA	NA	NA	NA	NA	NA	NA	NA	NA	NA	NA	NA	NA	NA	NA	NA	51	2	0.039	53	3	0.057
chr1	10517672	T	C	sense	alu	DFFA	-	protein_coding	UTR3	DFFA	NM_004401:c.*3875A>G	.	.	78	10	0.128	NA	NA	NA	42	3	0.071	41	2	0.049	55	5	0.091	53	4	0.075	50	7	0.14	55	17	0.309
chr1	10517673	T	C	sense	alu	DFFA	-	protein_coding	UTR3	DFFA	NM_004401:c.*3874A>G	.	.	76	6	0.079	NA	NA	NA	NA	NA	NA	NA	NA	NA	NA	NA	NA	55	2	0.036	53	4	0.075	56	6	0.107
chr1	10517688	T	C	sense	alu	DFFA	-	protein_coding	UTR3	DFFA	NM_004401:c.*3859A>G	.	.	75	5	0.067	NA	NA	NA	NA	NA	NA	37	6	0.162	51	2	0.039	59	2	0.034	53	5	0.094	54	11	0.204
chr1	10517689	T	C	sense	alu	DFFA	-	protein_coding	UTR3	DFFA	NM_004401:c.*3858A>G	.	.	NA	NA	NA	NA	NA	NA	NA	NA	NA	37	2	0.054	NA	NA	NA	NA	NA	NA	NA	NA	NA	53	4	0.075
chr1	10517691	T	C	sense	alu	DFFA	-	protein_coding	UTR3	DFFA	NM_004401:c.*3856A>G	.	.	71	12	0.169	NA	NA	NA	NA	NA	NA	38	9	0.237	52	2	0.038	57	8	0.14	50	11	0.22	51	10	0.196
chr1	10517992	T	C	sense	alu	DFFA	-	protein_coding	UTR3	DFFA	NM_004401:c.*3555A>G	.	.	NA	NA	NA	NA	NA	NA	NA	NA	NA	NA	NA	NA	NA	NA	NA	92	3	0.033	83	9	0.108	86	15	0.174
chr1	10517996	T	C	sense	alu	DFFA	-	protein_coding	UTR3	DFFA	NM_004401:c.*3551A>G	.	.	NA	NA	NA	NA	NA	NA	NA	NA	NA	NA	NA	NA	NA	NA	NA	95	2	0.021	83	2	0.024	NA	NA	NA
chr1	10517998	T	C	sense	alu	DFFA	-	protein_coding	UTR3	DFFA	NM_004401:c.*3549A>G	.	.	113	4	0.035	NA	NA	NA	78	3	0.038	85	5	0.059	94	7	0.074	95	6	0.063	84	5	0.06	83	40	0.482
chr1	10518012	T	C	sense	alu	DFFA	-	protein_coding	UTR3	DFFA	NM_004401:c.*3535A>G	.	.	NA	NA	NA	NA	NA	NA	NA	NA	NA	NA	NA	NA	NA	NA	NA	97	2	0.021	NA	NA	NA	NA	NA	NA
chr1	10518020	T	C	sense	alu	DFFA	-	protein_coding	UTR3	DFFA	NM_004401:c.*3527A>G	.	.	110	3	0.027	NA	NA	NA	NA	NA	NA	NA	NA	NA	95	3	0.032	99	3	0.03	90	7	0.078	91	13	0.143
chr1	10518025	T	C	sense	alu	DFFA	-	protein_coding	UTR3	DFFA	NM_004401:c.*3522A>G	.	.	NA	NA	NA	NA	NA	NA	NA	NA	NA	NA	NA	NA	NA	NA	NA	NA	NA	NA	94	2	0.021	93	5	0.054
chr1	10518034	T	C	sense	alu	DFFA	-	protein_coding	UTR3	DFFA	NM_004401:c.*3513A>G	.	.	NA	NA	NA	NA	NA	NA	NA	NA	NA	NA	NA	NA	NA	NA	NA	98	3	0.031	97	6	0.062	94	21	0.223
chr1	10518038	T	C	sense	alu	DFFA	-	protein_coding	UTR3	DFFA	NM_004401:c.*3509A>G	.	.	NA	NA	NA	NA	NA	NA	NA	NA	NA	NA	NA	NA	NA	NA	NA	NA	NA	NA	NA	NA	NA	95	5	0.053
chr1	10518045	T	C	sense	alu	DFFA	-	protein_coding	UTR3	DFFA	NM_004401:c.*3502A>G	.	.	NA	NA	NA	NA	NA	NA	NA	NA	NA	NA	NA	NA	100	2	0.02	NA	NA	NA	NA	NA	NA	93	9	0.097
chr1	10518050	T	C	sense	alu	DFFA	-	protein_coding	UTR3	DFFA	NM_004401:c.*3497A>G	.	.	108	2	0.019	NA	NA	NA	NA	NA	NA	NA	NA	NA	NA	NA	NA	NA	NA	NA	NA	NA	NA	NA	NA	NA
chr1	10518051	T	C	sense	alu	DFFA	-	protein_coding	UTR3	DFFA	NM_004401:c.*3496A>G	.	.	NA	NA	NA	NA	NA	NA	NA	NA	NA	NA	NA	NA	NA	NA	NA	NA	NA	NA	NA	NA	NA	92	12	0.13
chr1	10518052	T	C	sense	alu	DFFA	-	protein_coding	UTR3	DFFA	NM_004401:c.*3495A>G	.	.	106	2	0.019	NA	NA	NA	NA	NA	NA	87	4	0.046	96	6	0.062	97	5	0.052	90	15	0.167	91	16	0.176
chr1	10518063	T	C	sense	alu	DFFA	-	protein_coding	UTR3	DFFA	NM_004401:c.*3484A>G	.	.	NA	NA	NA	NA	NA	NA	NA	NA	NA	NA	NA	NA	NA	NA	NA	NA	NA	NA	NA	NA	NA	94	4	0.043
chr1	10518101	T	C	sense	nonalu	DFFA	-	protein_coding	UTR3	DFFA	NM_004401:c.*3446A>G	.	.	NA	NA	NA	NA	NA	NA	NA	NA	NA	NA	NA	NA	NA	NA	NA	NA	NA	NA	92	2	0.022	NA	NA	NA
chr1	10518270	T	C	sense	nonalu	DFFA	-	protein_coding	UTR3	DFFA	NM_004401:c.*3277A>G	.	.	130	2	0.015	NA	NA	NA	NA	NA	NA	NA	NA	NA	NA	NA	NA	NA	NA	NA	88	3	0.034	93	4	0.043
chr1	10518688	T	C	sense	alu	DFFA	-	protein_coding	UTR3	DFFA	NM_004401:c.*2859A>G	.	.	NA	NA	NA	NA	NA	NA	54	5	0.093	47	7	0.149	NA	NA	NA	59	3	0.051	55	4	0.073	49	13	0.265
chr1	10518692	T	C	sense	alu	DFFA	-	protein_coding	UTR3	DFFA	NM_004401:c.*2855A>G	.	.	NA	NA	NA	NA	NA	NA	NA	NA	NA	51	2	0.039	NA	NA	NA	59	3	0.051	NA	NA	NA	52	2	0.038
chr1	10518693	T	C	sense	alu	DFFA	-	protein_coding	UTR3	DFFA	NM_004401:c.*2854A>G	.	.	NA	NA	NA	NA	NA	NA	NA	NA	NA	NA	NA	NA	NA	NA	NA	NA	NA	NA	NA	NA	NA	53	2	0.038
chr1	10518701	T	C	sense	alu	DFFA	-	protein_coding	UTR3	DFFA	NM_004401:c.*2846A>G	.	.	NA	NA	NA	NA	NA	NA	NA	NA	NA	NA	NA	NA	NA	NA	NA	NA	NA	NA	64	2	0.031	NA	NA	NA
chr1	10518711	T	C	sense	alu	DFFA	-	protein_coding	UTR3	DFFA	NM_004401:c.*2836A>G	.	.	NA	NA	NA	NA	NA	NA	NA	NA	NA	60	3	0.05	NA	NA	NA	NA	NA	NA	NA	NA	NA	NA	NA	NA
chr1	10518717	T	C	sense	alu	DFFA	-	protein_coding	UTR3	DFFA	NM_004401:c.*2830A>G	.	.	NA	NA	NA	NA	NA	NA	NA	NA	NA	NA	NA	NA	NA	NA	NA	NA	NA	NA	68	2	0.029	NA	NA	NA
chr1	10518724	T	C	sense	alu	DFFA	-	protein_coding	UTR3	DFFA	NM_004401:c.*2823A>G	.	.	85	4	0.047	NA	NA	NA	68	4	0.059	63	2	0.032	69	3	0.043	68	3	0.044	68	3	0.044	73	3	0.041
chr1	10518733	T	C	sense	alu	DFFA	-	protein_coding	UTR3	DFFA	NM_004401:c.*2814A>G	.	.	84	5	0.06	NA	NA	NA	70	3	0.043	64	5	0.078	75	7	0.093	NA	NA	NA	63	3	0.048	73	6	0.082
chr1	10518734	T	C	sense	alu	DFFA	-	protein_coding	UTR3	DFFA	NM_004401:c.*2813A>G	.	.	82	5	0.061	NA	NA	NA	68	3	0.044	62	6	0.097	74	4	0.054	68	2	0.029	63	2	0.032	71	5	0.07
chr1	10518756	T	C	sense	alu	DFFA	-	protein_coding	UTR3	DFFA	NM_004401:c.*2791A>G	.	.	77	6	0.078	NA	NA	NA	54	3	0.056	62	3	0.048	68	12	0.176	67	17	0.254	58	7	0.121	59	6	0.102
chr1	10518760	T	C	sense	alu	DFFA	-	protein_coding	UTR3	DFFA	NM_004401:c.*2787A>G	.	.	NA	NA	NA	NA	NA	NA	55	2	0.036	NA	NA	NA	NA	NA	NA	NA	NA	NA	NA	NA	NA	61	3	0.049
chr1	10518769	T	C	sense	alu	DFFA	-	protein_coding	UTR3	DFFA	NM_004401:c.*2778A>G	.	.	NA	NA	NA	NA	NA	NA	NA	NA	NA	NA	NA	NA	NA	NA	NA	NA	NA	NA	NA	NA	NA	63	2	0.032
chr1	10518772	T	C	sense	alu	DFFA	-	protein_coding	UTR3	DFFA	NM_004401:c.*2775A>G	.	.	83	2	0.024	NA	NA	NA	NA	NA	NA	64	2	0.031	NA	NA	NA	NA	NA	NA	NA	NA	NA	62	2	0.032
chr1	10518773	T	C	sense	alu	DFFA	-	protein_coding	UTR3	DFFA	NM_004401:c.*2774A>G	.	.	83	10	0.12	NA	NA	NA	NA	NA	NA	62	3	0.048	63	3	0.048	66	5	0.076	63	2	0.032	60	5	0.083
chr1	10518775	T	C	sense	alu	DFFA	-	protein_coding	UTR3	DFFA	NM_004401:c.*2772A>G	.	.	84	3	0.036	NA	NA	NA	NA	NA	NA	NA	NA	NA	NA	NA	NA	NA	NA	NA	61	4	0.066	62	3	0.048
chr1	10518787	T	C	sense	alu	DFFA	-	protein_coding	UTR3	DFFA	NM_004401:c.*2760A>G	.	.	NA	NA	NA	NA	NA	NA	NA	NA	NA	59	2	0.034	NA	NA	NA	NA	NA	NA	NA	NA	NA	NA	NA	NA
chr1	10518788	T	C	sense	alu	DFFA	-	protein_coding	UTR3	DFFA	NM_004401:c.*2759A>G	.	.	NA	NA	NA	NA	NA	NA	NA	NA	NA	NA	NA	NA	63	2	0.032	NA	NA	NA	NA	NA	NA	NA	NA	NA
chr1	10518789	T	C	sense	alu	DFFA	-	protein_coding	UTR3	DFFA	NM_004401:c.*2758A>G	.	.	82	2	0.024	NA	NA	NA	NA	NA	NA	NA	NA	NA	NA	NA	NA	NA	NA	NA	NA	NA	NA	NA	NA	NA
chr1	10518797	T	C	sense	alu	DFFA	-	protein_coding	UTR3	DFFA	NM_004401:c.*2750A>G	.	.	79	11	0.139	NA	NA	NA	47	2	0.043	54	3	0.056	61	5	0.082	59	9	0.153	NA	NA	NA	63	2	0.032
chr1	10518807	T	C	sense	alu	DFFA	-	protein_coding	UTR3	DFFA	NM_004401:c.*2740A>G	.	.	76	2	0.026	NA	NA	NA	NA	NA	NA	NA	NA	NA	58	2	0.034	NA	NA	NA	NA	NA	NA	60	2	0.033
chr1	10518810	T	C	sense	alu	DFFA	-	protein_coding	UTR3	DFFA	NM_004401:c.*2737A>G	.	.	NA	NA	NA	NA	NA	NA	NA	NA	NA	NA	NA	NA	NA	NA	NA	NA	NA	NA	55	2	0.036	60	2	0.033
chr1	10518812	T	C	sense	alu	DFFA	-	protein_coding	UTR3	DFFA	NM_004401:c.*2735A>G	.	.	76	2	0.026	NA	NA	NA	NA	NA	NA	NA	NA	NA	NA	NA	NA	60	2	0.033	NA	NA	NA	NA	NA	NA
chr1	10518821	T	C	sense	alu	DFFA	-	protein_coding	UTR3	DFFA	NM_004401:c.*2726A>G	.	.	75	4	0.053	45	2	0.044	NA	NA	NA	43	2	0.047	51	2	0.039	55	4	0.073	NA	NA	NA	54	11	0.204
chr1	10518826	T	C	sense	alu	DFFA	-	protein_coding	UTR3	DFFA	NM_004401:c.*2721A>G	.	.	76	8	0.105	NA	NA	NA	NA	NA	NA	NA	NA	NA	49	5	0.102	55	3	0.055	NA	NA	NA	51	3	0.059
chr1	10518831	T	C	sense	alu	DFFA	-	protein_coding	UTR3	DFFA	NM_004401:c.*2716A>G	.	.	79	8	0.101	NA	NA	NA	NA	NA	NA	40	2	0.05	47	2	0.043	50	4	0.08	53	3	0.057	52	7	0.135
chr1	10518838	T	C	sense	alu	DFFA	-	protein_coding	UTR3	DFFA	NM_004401:c.*2709A>G	.	.	76	2	0.026	NA	NA	NA	NA	NA	NA	NA	NA	NA	NA	NA	NA	NA	NA	NA	NA	NA	NA	NA	NA	NA
chr1	10518840	T	C	sense	alu	DFFA	-	protein_coding	UTR3	DFFA	NM_004401:c.*2707A>G	.	.	76	7	0.092	NA	NA	NA	NA	NA	NA	44	3	0.068	46	2	0.043	NA	NA	NA	50	2	0.04	56	4	0.071
chr1	10518844	T	C	sense	alu	DFFA	-	protein_coding	UTR3	DFFA	NM_004401:c.*2703A>G	.	.	77	3	0.039	NA	NA	NA	NA	NA	NA	NA	NA	NA	NA	NA	NA	NA	NA	NA	47	3	0.064	NA	NA	NA
chr1	10518845	T	C	sense	alu	DFFA	-	protein_coding	UTR3	DFFA	NM_004401:c.*2702A>G	.	.	76	3	0.039	NA	NA	NA	NA	NA	NA	41	4	0.098	NA	NA	NA	NA	NA	NA	46	5	0.109	55	7	0.127
chr1	10518858	T	C	sense	alu	DFFA	-	protein_coding	UTR3	DFFA	NM_004401:c.*2689A>G	.	.	72	2	0.028	NA	NA	NA	NA	NA	NA	NA	NA	NA	NA	NA	NA	NA	NA	NA	NA	NA	NA	NA	NA	NA
chr1	10518867	T	C	sense	alu	DFFA	-	protein_coding	UTR3	DFFA	NM_004401:c.*2680A>G	.	.	NA	NA	NA	NA	NA	NA	NA	NA	NA	41	2	0.049	NA	NA	NA	NA	NA	NA	NA	NA	NA	59	4	0.068
chr1	10518873	T	C	sense	alu	DFFA	-	protein_coding	UTR3	DFFA	NM_004401:c.*2674A>G	.	.	80	6	0.075	NA	NA	NA	NA	NA	NA	NA	NA	NA	NA	NA	NA	48	2	0.042	47	2	0.043	61	4	0.066
chr1	10518904	T	C	sense	uniq	DFFA	-	protein_coding	UTR3	DFFA	NM_004401:c.*2643A>G	.	.	NA	NA	NA	NA	NA	NA	NA	NA	NA	NA	NA	NA	NA	NA	NA	NA	NA	NA	59	3	0.051	NA	NA	NA
chr1	10518975	T	C	sense	alu	DFFA	-	protein_coding	UTR3	DFFA	NM_004401:c.*2572A>G	.	.	NA	NA	NA	NA	NA	NA	NA	NA	NA	NA	NA	NA	85	2	0.024	86	2	0.023	84	2	0.024	95	2	0.021
chr1	10518976	T	C	sense	alu	DFFA	-	protein_coding	UTR3	DFFA	NM_004401:c.*2571A>G	.	.	NA	NA	NA	NA	NA	NA	NA	NA	NA	NA	NA	NA	84	4	0.048	86	4	0.047	NA	NA	NA	93	2	0.022
chr1	10518998	T	C	sense	alu	DFFA	-	protein_coding	UTR3	DFFA	NM_004401:c.*2549A>G	.	.	NA	NA	NA	NA	NA	NA	NA	NA	NA	NA	NA	NA	NA	NA	NA	75	2	0.027	NA	NA	NA	NA	NA	NA
chr1	10519002	T	C	sense	alu	DFFA	-	protein_coding	UTR3	DFFA	NM_004401:c.*2545A>G	.	.	104	3	0.029	NA	NA	NA	NA	NA	NA	NA	NA	NA	73	3	0.041	74	4	0.054	69	4	0.058	77	14	0.182
chr1	10519006	T	C	sense	alu	DFFA	-	protein_coding	UTR3	DFFA	NM_004401:c.*2541A>G	.	.	NA	NA	NA	NA	NA	NA	NA	NA	NA	NA	NA	NA	NA	NA	NA	NA	NA	NA	71	2	0.028	NA	NA	NA
chr1	10519015	T	C	sense	alu	DFFA	-	protein_coding	UTR3	DFFA	NM_004401:c.*2532A>G	.	.	NA	NA	NA	NA	NA	NA	NA	NA	NA	NA	NA	NA	NA	NA	NA	77	2	0.026	NA	NA	NA	NA	NA	NA
chr1	10519025	T	C	sense	alu	DFFA	-	protein_coding	UTR3	DFFA	NM_004401:c.*2522A>G	.	.	NA	NA	NA	NA	NA	NA	NA	NA	NA	NA	NA	NA	NA	NA	NA	71	2	0.028	NA	NA	NA	NA	NA	NA
chr1	10519038	T	C	sense	alu	DFFA	-	protein_coding	UTR3	DFFA	NM_004401:c.*2509A>G	.	.	NA	NA	NA	NA	NA	NA	NA	NA	NA	NA	NA	NA	NA	NA	NA	NA	NA	NA	51	2	0.039	NA	NA	NA
chr1	10519048	T	C	sense	alu	DFFA	-	protein_coding	UTR3	DFFA	NM_004401:c.*2499A>G	.	.	79	4	0.051	NA	NA	NA	52	2	0.038	57	2	0.035	61	6	0.098	59	3	0.051	49	6	0.122	66	6	0.091
chr1	10519064	T	C	sense	alu	DFFA	-	protein_coding	UTR3	DFFA	NM_004401:c.*2483A>G	.	.	70	10	0.143	NA	NA	NA	43	2	0.047	49	6	0.122	55	7	0.127	51	10	0.196	43	17	0.395	56	13	0.232
chr1	10519074	T	C	sense	alu	DFFA	-	protein_coding	UTR3	DFFA	NM_004401:c.*2473A>G	.	.	NA	NA	NA	NA	NA	NA	NA	NA	NA	NA	NA	NA	56	4	0.071	NA	NA	NA	NA	NA	NA	60	5	0.083
chr1	10519078	T	C	sense	alu	DFFA	-	protein_coding	UTR3	DFFA	NM_004401:c.*2469A>G	.	.	72	2	0.028	NA	NA	NA	NA	NA	NA	NA	NA	NA	NA	NA	NA	NA	NA	NA	NA	NA	NA	NA	NA	NA
chr1	10519087	T	C	sense	alu	DFFA	-	protein_coding	UTR3	DFFA	NM_004401:c.*2460A>G	.	.	NA	NA	NA	NA	NA	NA	NA	NA	NA	NA	NA	NA	NA	NA	NA	NA	NA	NA	43	2	0.047	56	2	0.036
chr1	10519089	T	C	sense	alu	DFFA	-	protein_coding	UTR3	DFFA	NM_004401:c.*2458A>G	.	.	70	3	0.043	NA	NA	NA	NA	NA	NA	NA	NA	NA	NA	NA	NA	NA	NA	NA	43	2	0.047	NA	NA	NA
chr1	10519104	T	C	sense	alu	DFFA	-	protein_coding	UTR3	DFFA	NM_004401:c.*2443A>G	.	.	NA	NA	NA	NA	NA	NA	NA	NA	NA	47	2	0.043	NA	NA	NA	NA	NA	NA	NA	NA	NA	NA	NA	NA
chr1	10519112	T	C	sense	alu	DFFA	-	protein_coding	UTR3	DFFA	NM_004401:c.*2435A>G	.	.	71	3	0.042	NA	NA	NA	NA	NA	NA	47	2	0.043	49	4	0.082	44	3	0.068	42	2	0.048	NA	NA	NA
chr1	10519114	T	C	sense	alu	DFFA	-	protein_coding	UTR3	DFFA	NM_004401:c.*2433A>G	.	.	70	3	0.043	NA	NA	NA	NA	NA	NA	NA	NA	NA	49	3	0.061	NA	NA	NA	NA	NA	NA	NA	NA	NA
chr1	10519124	T	C	sense	alu	DFFA	-	protein_coding	UTR3	DFFA	NM_004401:c.*2423A>G	.	.	NA	NA	NA	NA	NA	NA	NA	NA	NA	NA	NA	NA	NA	NA	NA	NA	NA	NA	NA	NA	NA	47	5	0.106
chr1	10519129	T	C	sense	alu	DFFA	-	protein_coding	UTR3	DFFA	NM_004401:c.*2418A>G	.	.	NA	NA	NA	NA	NA	NA	NA	NA	NA	NA	NA	NA	NA	NA	NA	NA	NA	NA	43	2	0.047	NA	NA	NA
chr1	10519138	T	C	sense	alu	DFFA	-	protein_coding	UTR3	DFFA	NM_004401:c.*2409A>G	.	.	NA	NA	NA	NA	NA	NA	48	2	0.042	NA	NA	NA	NA	NA	NA	NA	NA	NA	40	3	0.075	42	7	0.167
chr1	10519143	T	C	sense	alu	DFFA	-	protein_coding	UTR3	DFFA	NM_004401:c.*2404A>G	.	.	68	3	0.044	NA	NA	NA	NA	NA	NA	43	2	0.047	NA	NA	NA	NA	NA	NA	NA	NA	NA	NA	NA	NA
chr1	10519148	T	C	sense	alu	DFFA	-	protein_coding	UTR3	DFFA	NM_004401:c.*2399A>G	.	.	67	5	0.075	NA	NA	NA	NA	NA	NA	NA	NA	NA	NA	NA	NA	42	4	0.095	40	7	0.175	40	7	0.175
chr1	10519161	T	C	sense	alu	DFFA	-	protein_coding	UTR3	DFFA	NM_004401:c.*2386A>G	.	.	NA	NA	NA	NA	NA	NA	48	2	0.042	NA	NA	NA	NA	NA	NA	40	2	0.05	37	3	0.081	42	7	0.167
chr1	10519178	T	C	sense	alu	DFFA	-	protein_coding	UTR3	DFFA	NM_004401:c.*2369A>G	.	.	NA	NA	NA	NA	NA	NA	NA	NA	NA	NA	NA	NA	NA	NA	NA	NA	NA	NA	NA	NA	NA	47	5	0.106
chr1	10519184	T	C	sense	alu	DFFA	-	protein_coding	UTR3	DFFA	NM_004401:c.*2363A>G	.	.	NA	NA	NA	NA	NA	NA	NA	NA	NA	NA	NA	NA	NA	NA	NA	NA	NA	NA	NA	NA	NA	51	4	0.078
chr1	10519190	T	C	sense	alu	DFFA	-	protein_coding	UTR3	DFFA	NM_004401:c.*2357A>G	.	.	69	4	0.058	NA	NA	NA	NA	NA	NA	47	4	0.085	31	2	0.065	NA	NA	NA	40	5	0.125	49	12	0.245
chr1	10519192	T	C	sense	alu	DFFA	-	protein_coding	UTR3	DFFA	NM_004401:c.*2355A>G	.	.	68	3	0.044	NA	NA	NA	NA	NA	NA	NA	NA	NA	NA	NA	NA	NA	NA	NA	NA	NA	NA	48	3	0.062
chr1	10519200	T	C	sense	alu	DFFA	-	protein_coding	UTR3	DFFA	NM_004401:c.*2347A>G	.	.	NA	NA	NA	NA	NA	NA	NA	NA	NA	NA	NA	NA	NA	NA	NA	NA	NA	NA	40	2	0.05	49	5	0.102
chr1	10519856	T	C	sense	alu	DFFA	-	protein_coding	UTR3	DFFA	NM_004401:c.*1691A>G	.	.	NA	NA	NA	NA	NA	NA	NA	NA	NA	NA	NA	NA	NA	NA	NA	NA	NA	NA	NA	NA	NA	65	2	0.031
chr1	10519864	T	C	sense	alu	DFFA	-	protein_coding	UTR3	DFFA	NM_004401:c.*1683A>G	.	.	NA	NA	NA	NA	NA	NA	NA	NA	NA	NA	NA	NA	NA	NA	NA	NA	NA	NA	NA	NA	NA	64	5	0.078
chr1	10519874	T	C	sense	alu	DFFA	-	protein_coding	UTR3	DFFA	NM_004401:c.*1673A>G	.	.	NA	NA	NA	NA	NA	NA	NA	NA	NA	39	3	0.077	NA	NA	NA	NA	NA	NA	NA	NA	NA	60	2	0.033
chr1	10519877	T	C	sense	alu	DFFA	-	protein_coding	UTR3	DFFA	NM_004401:c.*1670A>G	.	.	NA	NA	NA	NA	NA	NA	NA	NA	NA	NA	NA	NA	NA	NA	NA	NA	NA	NA	NA	NA	NA	62	2	0.032
chr1	10519882	T	C	sense	alu	DFFA	-	protein_coding	UTR3	DFFA	NM_004401:c.*1665A>G	.	.	NA	NA	NA	NA	NA	NA	NA	NA	NA	NA	NA	NA	NA	NA	NA	50	2	0.04	NA	NA	NA	NA	NA	NA
chr1	10519887	T	C	sense	alu	DFFA	-	protein_coding	UTR3	DFFA	NM_004401:c.*1660A>G	.	.	74	2	0.027	NA	NA	NA	NA	NA	NA	44	2	0.045	55	5	0.091	53	6	0.113	56	5	0.089	63	8	0.127
chr1	10519888	T	C	sense	alu	DFFA	-	protein_coding	UTR3	DFFA	NM_004401:c.*1659A>G	.	.	75	21	0.28	57	4	0.07	54	13	0.241	44	5	0.114	55	7	0.127	52	12	0.231	57	20	0.351	62	10	0.161
chr1	10519900	T	C	sense	alu	DFFA	-	protein_coding	UTR3	DFFA	NM_004401:c.*1647A>G	.	.	88	3	0.034	61	3	0.049	58	3	0.052	48	3	0.062	NA	NA	NA	57	2	0.035	67	4	0.06	70	7	0.1
chr1	10519909	T	C	sense	alu	DFFA	-	protein_coding	UTR3	DFFA	NM_004401:c.*1638A>G	.	.	80	3	0.037	NA	NA	NA	52	3	0.058	NA	NA	NA	NA	NA	NA	NA	NA	NA	62	3	0.048	63	8	0.127
chr1	10519910	T	C	sense	alu	DFFA	-	protein_coding	UTR3	DFFA	NM_004401:c.*1637A>G	.	.	79	4	0.051	NA	NA	NA	NA	NA	NA	NA	NA	NA	54	3	0.056	48	3	0.062	59	7	0.119	NA	NA	NA
chr1	10519912	T	C	sense	alu	DFFA	-	protein_coding	UTR3	DFFA	NM_004401:c.*1635A>G	.	.	78	18	0.231	NA	NA	NA	49	5	0.102	44	10	0.227	52	6	0.115	48	10	0.208	59	8	0.136	62	10	0.161
chr1	10519932	T	C	sense	alu	DFFA	-	protein_coding	UTR3	DFFA	NM_004401:c.*1615A>G	.	.	70	6	0.086	NA	NA	NA	NA	NA	NA	NA	NA	NA	NA	NA	NA	43	3	0.07	54	9	0.167	50	7	0.14
chr1	10519936	T	C	sense	alu	DFFA	-	protein_coding	UTR3	DFFA	NM_004401:c.*1611A>G	.	.	71	7	0.099	NA	NA	NA	NA	NA	NA	41	4	0.098	44	3	0.068	41	3	0.073	53	4	0.075	52	6	0.115
chr1	10519941	T	C	sense	alu	DFFA	-	protein_coding	UTR3	DFFA	NM_004401:c.*1606A>G	.	.	NA	NA	NA	NA	NA	NA	NA	NA	NA	NA	NA	NA	NA	NA	NA	NA	NA	NA	NA	NA	NA	50	3	0.06
chr1	10519946	T	C	sense	alu	DFFA	-	protein_coding	UTR3	DFFA	NM_004401:c.*1601A>G	.	.	72	10	0.139	NA	NA	NA	39	2	0.051	41	2	0.049	43	3	0.07	41	3	0.073	49	4	0.082	50	5	0.1
chr1	10519947	T	C	sense	alu	DFFA	-	protein_coding	UTR3	DFFA	NM_004401:c.*1600A>G	.	.	73	5	0.068	NA	NA	NA	NA	NA	NA	NA	NA	NA	NA	NA	NA	41	2	0.049	48	4	0.083	49	4	0.082
chr1	10519948	T	C	sense	alu	DFFA	-	protein_coding	UTR3	DFFA	NM_004401:c.*1599A>G	.	.	NA	NA	NA	NA	NA	NA	NA	NA	NA	NA	NA	NA	NA	NA	NA	NA	NA	NA	NA	NA	NA	49	3	0.061
chr1	10519950	T	C	sense	alu	DFFA	-	protein_coding	UTR3	DFFA	NM_004401:c.*1597A>G	.	.	73	2	0.027	NA	NA	NA	NA	NA	NA	NA	NA	NA	43	3	0.07	NA	NA	NA	NA	NA	NA	NA	NA	NA
chr1	10519951	T	C	sense	alu	DFFA	-	protein_coding	UTR3	DFFA	NM_004401:c.*1596A>G	.	.	71	2	0.028	NA	NA	NA	NA	NA	NA	NA	NA	NA	NA	NA	NA	NA	NA	NA	NA	NA	NA	NA	NA	NA
chr1	10519953	T	C	sense	alu	DFFA	-	protein_coding	UTR3	DFFA	NM_004401:c.*1594A>G	.	.	71	3	0.042	NA	NA	NA	NA	NA	NA	NA	NA	NA	41	2	0.049	NA	NA	NA	NA	NA	NA	NA	NA	NA
chr1	10519969	T	C	sense	alu	DFFA	-	protein_coding	UTR3	DFFA	NM_004401:c.*1578A>G	.	.	NA	NA	NA	NA	NA	NA	NA	NA	NA	NA	NA	NA	NA	NA	NA	34	2	0.059	NA	NA	NA	NA	NA	NA
chr1	10519970	T	C	sense	alu	DFFA	-	protein_coding	UTR3	DFFA	NM_004401:c.*1577A>G	.	.	NA	NA	NA	NA	NA	NA	NA	NA	NA	NA	NA	NA	41	2	0.049	NA	NA	NA	NA	NA	NA	NA	NA	NA
chr1	10519973	T	C	sense	alu	DFFA	-	protein_coding	UTR3	DFFA	NM_004401:c.*1574A>G	.	.	72	8	0.111	NA	NA	NA	NA	NA	NA	35	2	0.057	40	2	0.05	34	2	0.059	47	3	0.064	45	2	0.044
chr1	10519975	T	C	sense	alu	DFFA	-	protein_coding	UTR3	DFFA	NM_004401:c.*1572A>G	.	.	75	8	0.107	NA	NA	NA	NA	NA	NA	NA	NA	NA	NA	NA	NA	35	2	0.057	47	3	0.064	NA	NA	NA
chr1	10519982	T	C	sense	alu	DFFA	-	protein_coding	UTR3	DFFA	NM_004401:c.*1565A>G	.	.	70	19	0.271	NA	NA	NA	NA	NA	NA	30	4	0.133	39	6	0.154	31	4	0.129	46	12	0.261	46	7	0.152
chr1	10520045	T	C	sense	alu	DFFA	-	protein_coding	UTR3	DFFA	NM_004401:c.*1502A>G	.	.	44	3	0.068	NA	NA	NA	NA	NA	NA	NA	NA	NA	NA	NA	NA	NA	NA	NA	NA	NA	NA	NA	NA	NA
chr1	10520057	T	C	sense	alu	DFFA	-	protein_coding	UTR3	DFFA	NM_004401:c.*1490A>G	.	.	39	9	0.231	NA	NA	NA	NA	NA	NA	NA	NA	NA	23	4	0.174	19	8	0.421	27	9	0.333	30	9	0.3
chr1	10520058	T	C	sense	alu	DFFA	-	protein_coding	UTR3	DFFA	NM_004401:c.*1489A>G	.	.	38	3	0.079	NA	NA	NA	NA	NA	NA	NA	NA	NA	NA	NA	NA	NA	NA	NA	NA	NA	NA	29	4	0.138
chr1	10520067	T	C	sense	alu	DFFA	-	protein_coding	UTR3	DFFA	NM_004401:c.*1480A>G	.	.	29	11	0.379	NA	NA	NA	25	2	0.08	15	5	0.333	19	4	0.211	16	6	0.375	21	10	0.476	20	15	0.75
chr1	10520072	T	C	sense	alu	DFFA	-	protein_coding	UTR3	DFFA	NM_004401:c.*1475A>G	.	.	23	3	0.13	NA	NA	NA	NA	NA	NA	NA	NA	NA	19	2	0.105	14	2	0.143	NA	NA	NA	16	2	0.125
chr1	10520076	T	C	sense	alu	DFFA	-	protein_coding	UTR3	DFFA	NM_004401:c.*1471A>G	.	.	21	5	0.238	NA	NA	NA	NA	NA	NA	13	5	0.385	17	2	0.118	NA	NA	NA	NA	NA	NA	14	3	0.214
chr1	10520098	T	C	sense	alu	DFFA	-	protein_coding	UTR3	DFFA	NM_004401:c.*1449A>G	.	.	NA	NA	NA	NA	NA	NA	NA	NA	NA	NA	NA	NA	NA	NA	NA	NA	NA	NA	NA	NA	NA	11	2	0.182
chr1	10520099	T	C	sense	alu	DFFA	-	protein_coding	UTR3	DFFA	NM_004401:c.*1448A>G	.	.	15	2	0.133	NA	NA	NA	NA	NA	NA	NA	NA	NA	NA	NA	NA	9	2	0.222	NA	NA	NA	10	3	0.3
chr1	10520117	T	C	sense	alu	DFFA	-	protein_coding	UTR3	DFFA	NM_004401:c.*1430A>G	.	.	14	2	0.143	NA	NA	NA	13	2	0.154	NA	NA	NA	NA	NA	NA	NA	NA	NA	NA	NA	NA	10	2	0.2
chr1	10520130	T	C	sense	alu	DFFA	-	protein_coding	UTR3	DFFA	NM_004401:c.*1417A>G	.	.	16	4	0.25	NA	NA	NA	9	2	0.222	7	2	0.286	NA	NA	NA	NA	NA	NA	10	3	0.3	14	3	0.214
chr1	10520136	T	C	sense	alu	DFFA	-	protein_coding	UTR3	DFFA	NM_004401:c.*1411A>G	.	.	18	6	0.333	NA	NA	NA	10	2	0.2	13	4	0.308	NA	NA	NA	10	3	0.3	12	4	0.333	19	3	0.158
chr1	10520139	T	C	sense	alu	DFFA	-	protein_coding	UTR3	DFFA	NM_004401:c.*1408A>G	.	.	21	2	0.095	NA	NA	NA	11	3	0.273	NA	NA	NA	19	2	0.105	12	2	0.167	NA	NA	NA	24	7	0.292
chr1	10520145	T	C	sense	alu	DFFA	-	protein_coding	UTR3	DFFA	NM_004401:c.*1402A>G	.	.	NA	NA	NA	NA	NA	NA	NA	NA	NA	18	3	0.167	23	2	0.087	NA	NA	NA	17	5	0.294	28	2	0.071
chr1	10520153	T	C	sense	alu	DFFA	-	protein_coding	UTR3	DFFA	NM_004401:c.*1394A>G	.	.	26	5	0.192	NA	NA	NA	NA	NA	NA	18	5	0.278	22	4	0.182	14	4	0.286	NA	NA	NA	28	5	0.179
chr1	10520154	T	C	sense	alu	DFFA	-	protein_coding	UTR3	DFFA	NM_004401:c.*1393A>G	.	.	26	3	0.115	NA	NA	NA	NA	NA	NA	18	3	0.167	23	6	0.261	15	3	0.2	18	4	0.222	29	5	0.172
chr1	10520164	T	C	sense	alu	DFFA	-	protein_coding	UTR3	DFFA	NM_004401:c.*1383A>G	.	.	NA	NA	NA	NA	NA	NA	NA	NA	NA	NA	NA	NA	NA	NA	NA	NA	NA	NA	25	2	0.08	37	4	0.108
chr1	10520174	T	C	sense	alu	DFFA	-	protein_coding	UTR3	DFFA	NM_004401:c.*1373A>G	.	.	39	8	0.205	NA	NA	NA	16	4	0.25	29	2	0.069	34	4	0.118	28	5	0.179	32	7	0.219	41	5	0.122
chr1	10520178	T	C	sense	alu	DFFA	-	protein_coding	UTR3	DFFA	NM_004401:c.*1369A>G	.	.	43	6	0.14	15	3	0.2	17	4	0.235	30	4	0.133	36	9	0.25	31	2	0.065	32	4	0.125	45	4	0.089
chr1	10520180	T	C	sense	alu	DFFA	-	protein_coding	UTR3	DFFA	NM_004401:c.*1367A>G	.	.	46	32	0.696	NA	NA	NA	NA	NA	NA	32	21	0.656	38	30	0.789	33	23	0.697	36	21	0.583	47	30	0.638
chr1	10520190	T	C	sense	alu	DFFA	-	protein_coding	UTR3	DFFA	NM_004401:c.*1357A>G	.	.	47	18	0.383	17	2	0.118	22	5	0.227	38	15	0.395	41	16	0.39	36	15	0.417	42	13	0.31	49	29	0.592
chr1	10520202	T	C	sense	alu	DFFA	-	protein_coding	UTR3	DFFA	NM_004401:c.*1345A>G	.	.	58	13	0.224	NA	NA	NA	27	5	0.185	46	8	0.174	NA	NA	NA	47	8	0.17	51	8	0.157	59	12	0.203
chr1	10520215	T	C	sense	alu	DFFA	-	protein_coding	UTR3	DFFA	NM_004401:c.*1332A>G	.	.	61	2	0.033	NA	NA	NA	NA	NA	NA	NA	NA	NA	NA	NA	NA	NA	NA	NA	NA	NA	NA	NA	NA	NA
chr1	10520219	T	C	sense	alu	DFFA	-	protein_coding	UTR3	DFFA	NM_004401:c.*1328A>G	.	.	63	8	0.127	NA	NA	NA	NA	NA	NA	51	8	0.157	52	8	0.154	56	15	0.268	53	14	0.264	58	15	0.259
chr1	10520220	T	C	sense	alu	DFFA	-	protein_coding	UTR3	DFFA	NM_004401:c.*1327A>G	.	.	NA	NA	NA	NA	NA	NA	NA	NA	NA	50	2	0.04	NA	NA	NA	56	4	0.071	NA	NA	NA	59	2	0.034
chr1	10520226	T	C	sense	alu	DFFA	-	protein_coding	UTR3	DFFA	NM_004401:c.*1321A>G	.	.	67	2	0.03	26	3	0.115	NA	NA	NA	52	9	0.173	55	4	0.073	55	4	0.073	53	10	0.189	62	9	0.145
chr1	10520233	T	C	sense	alu	DFFA	-	protein_coding	UTR3	DFFA	NM_004401:c.*1314A>G	.	.	67	5	0.075	NA	NA	NA	28	2	0.071	49	7	0.143	NA	NA	NA	56	12	0.214	51	7	0.137	59	14	0.237
chr1	10520239	T	C	sense	alu	DFFA	-	protein_coding	UTR3	DFFA	NM_004401:c.*1308A>G	.	.	NA	NA	NA	NA	NA	NA	NA	NA	NA	49	2	0.041	NA	NA	NA	NA	NA	NA	NA	NA	NA	56	3	0.054
chr1	10520245	T	C	sense	alu	DFFA	-	protein_coding	UTR3	DFFA	NM_004401:c.*1302A>G	.	.	NA	NA	NA	NA	NA	NA	NA	NA	NA	NA	NA	NA	51	2	0.039	60	4	0.067	NA	NA	NA	57	3	0.053
chr1	10520258	T	C	sense	alu	DFFA	-	protein_coding	UTR3	DFFA	NM_004401:c.*1289A>G	.	.	66	46	0.697	NA	NA	NA	29	2	0.069	46	21	0.457	48	24	0.5	51	21	0.412	43	26	0.605	50	38	0.76
chr1	10520269	T	C	sense	alu	DFFA	-	protein_coding	UTR3	DFFA	NM_004401:c.*1278A>G	.	.	61	3	0.049	NA	NA	NA	NA	NA	NA	NA	NA	NA	NA	NA	NA	44	3	0.068	NA	NA	NA	44	2	0.045
chr1	10520276	T	C	sense	alu	DFFA	-	protein_coding	UTR3	DFFA	NM_004401:c.*1271A>G	.	.	NA	NA	NA	NA	NA	NA	NA	NA	NA	NA	NA	NA	NA	NA	NA	NA	NA	NA	NA	NA	NA	39	2	0.051
chr1	10520280	T	C	sense	alu	DFFA	-	protein_coding	UTR3	DFFA	NM_004401:c.*1267A>G	.	.	NA	NA	NA	NA	NA	NA	NA	NA	NA	NA	NA	NA	39	2	0.051	NA	NA	NA	NA	NA	NA	37	4	0.108
chr1	10520288	T	C	sense	alu	DFFA	-	protein_coding	UTR3	DFFA	NM_004401:c.*1259A>G	.	.	NA	NA	NA	NA	NA	NA	NA	NA	NA	35	2	0.057	NA	NA	NA	35	2	0.057	NA	NA	NA	36	18	0.5
chr1	10520296	T	C	sense	alu	DFFA	-	protein_coding	UTR3	DFFA	NM_004401:c.*1251A>G	.	.	39	23	0.59	NA	NA	NA	NA	NA	NA	24	6	0.25	21	12	0.571	26	12	0.462	15	8	0.533	23	19	0.826
chr1	10520300	T	C	sense	alu	DFFA	-	protein_coding	UTR3	DFFA	NM_004401:c.*1247A>G	.	.	36	3	0.083	NA	NA	NA	NA	NA	NA	NA	NA	NA	NA	NA	NA	NA	NA	NA	NA	NA	NA	NA	NA	NA
chr1	10520347	T	C	sense	alu	DFFA	-	protein_coding	UTR3	DFFA	NM_004401:c.*1200A>G	.	.	NA	NA	NA	NA	NA	NA	24	3	0.125	NA	NA	NA	NA	NA	NA	NA	NA	NA	NA	NA	NA	24	9	0.375
chr1	10520355	T	C	sense	alu	DFFA	-	protein_coding	UTR3	DFFA	NM_004401:c.*1192A>G	.	.	NA	NA	NA	NA	NA	NA	NA	NA	NA	NA	NA	NA	NA	NA	NA	NA	NA	NA	NA	NA	NA	25	3	0.12
chr1	10520365	T	C	sense	alu	DFFA	-	protein_coding	UTR3	DFFA	NM_004401:c.*1182A>G	.	.	NA	NA	NA	NA	NA	NA	NA	NA	NA	NA	NA	NA	NA	NA	NA	NA	NA	NA	NA	NA	NA	32	9	0.281
chr1	10520370	T	C	sense	alu	DFFA	-	protein_coding	UTR3	DFFA	NM_004401:c.*1177A>G	.	.	NA	NA	NA	NA	NA	NA	NA	NA	NA	NA	NA	NA	NA	NA	NA	NA	NA	NA	NA	NA	NA	36	4	0.111
chr1	10520375	T	C	sense	alu	DFFA	-	protein_coding	UTR3	DFFA	NM_004401:c.*1172A>G	.	.	NA	NA	NA	NA	NA	NA	NA	NA	NA	NA	NA	NA	NA	NA	NA	NA	NA	NA	NA	NA	NA	35	8	0.229
chr1	10520378	T	C	sense	alu	DFFA	-	protein_coding	UTR3	DFFA	NM_004401:c.*1169A>G	.	.	53	25	0.472	49	3	0.061	NA	NA	NA	30	13	0.433	35	18	0.514	37	12	0.324	37	24	0.649	37	23	0.622
chr1	10520383	T	C	sense	alu	DFFA	-	protein_coding	UTR3	DFFA	NM_004401:c.*1164A>G	.	.	58	6	0.103	50	2	0.04	NA	NA	NA	33	6	0.182	38	3	0.079	NA	NA	NA	40	5	0.125	42	6	0.143
chr1	10520385	T	C	sense	alu	DFFA	-	protein_coding	UTR3	DFFA	NM_004401:c.*1162A>G	.	.	NA	NA	NA	NA	NA	NA	NA	NA	NA	NA	NA	NA	NA	NA	NA	NA	NA	NA	NA	NA	NA	42	2	0.048
chr1	10520403	T	C	sense	alu	DFFA	-	protein_coding	UTR3	DFFA	NM_004401:c.*1144A>G	.	.	82	2	0.024	NA	NA	NA	NA	NA	NA	45	2	0.044	NA	NA	NA	65	2	0.031	51	3	0.059	58	10	0.172
chr1	10520407	T	C	sense	alu	DFFA	-	protein_coding	UTR3	DFFA	NM_004401:c.*1140A>G	.	.	NA	NA	NA	NA	NA	NA	NA	NA	NA	NA	NA	NA	65	2	0.031	NA	NA	NA	NA	NA	NA	NA	NA	NA
chr1	10520414	T	C	sense	alu	DFFA	-	protein_coding	UTR3	DFFA	NM_004401:c.*1133A>G	.	.	NA	NA	NA	NA	NA	NA	NA	NA	NA	NA	NA	NA	NA	NA	NA	NA	NA	NA	NA	NA	NA	70	3	0.043
chr1	10520423	T	C	sense	alu	DFFA	-	protein_coding	UTR3	DFFA	NM_004401:c.*1124A>G	.	.	NA	NA	NA	NA	NA	NA	NA	NA	NA	NA	NA	NA	NA	NA	NA	NA	NA	NA	NA	NA	NA	74	6	0.081
chr1	10520424	T	C	sense	alu	DFFA	-	protein_coding	UTR3	DFFA	NM_004401:c.*1123A>G	.	.	NA	NA	NA	NA	NA	NA	NA	NA	NA	NA	NA	NA	NA	NA	NA	NA	NA	NA	NA	NA	NA	74	2	0.027
chr1	10520450	T	C	sense	alu	DFFA	-	protein_coding	UTR3	DFFA	NM_004401:c.*1097A>G	.	.	104	24	0.231	81	4	0.049	82	7	0.085	60	14	0.233	68	7	0.103	85	12	0.141	62	12	0.194	71	14	0.197
chr1	10520453	T	C	sense	alu	DFFA	-	protein_coding	UTR3	DFFA	NM_004401:c.*1094A>G	.	.	NA	NA	NA	NA	NA	NA	NA	NA	NA	NA	NA	NA	NA	NA	NA	NA	NA	NA	NA	NA	NA	73	2	0.027
chr1	10520454	T	C	sense	alu	DFFA	-	protein_coding	UTR3	DFFA	NM_004401:c.*1093A>G	.	.	104	4	0.038	NA	NA	NA	NA	NA	NA	NA	NA	NA	NA	NA	NA	85	4	0.047	NA	NA	NA	74	3	0.041
chr1	10520455	T	C	sense	alu	DFFA	-	protein_coding	UTR3	DFFA	NM_004401:c.*1092A>G	.	.	106	5	0.047	NA	NA	NA	NA	NA	NA	NA	NA	NA	NA	NA	NA	NA	NA	NA	64	4	0.062	NA	NA	NA
chr1	10520456	T	C	sense	alu	DFFA	-	protein_coding	UTR3	DFFA	NM_004401:c.*1091A>G	.	.	106	4	0.038	NA	NA	NA	82	2	0.024	61	8	0.131	NA	NA	NA	86	2	0.023	62	2	0.032	75	3	0.04
chr1	10520457	T	C	sense	alu	DFFA	-	protein_coding	UTR3	DFFA	NM_004401:c.*1090A>G	.	.	NA	NA	NA	NA	NA	NA	NA	NA	NA	NA	NA	NA	NA	NA	NA	NA	NA	NA	62	3	0.048	NA	NA	NA
chr1	10520459	T	C	sense	alu	DFFA	-	protein_coding	UTR3	DFFA	NM_004401:c.*1088A>G	.	.	104	6	0.058	NA	NA	NA	NA	NA	NA	61	4	0.066	71	2	0.028	86	7	0.081	62	7	0.113	75	4	0.053
chr1	10520463	T	C	sense	alu	DFFA	-	protein_coding	UTR3	DFFA	NM_004401:c.*1084A>G	.	.	103	3	0.029	NA	NA	NA	NA	NA	NA	NA	NA	NA	71	2	0.028	83	5	0.06	NA	NA	NA	75	2	0.027
chr1	10520465	T	C	sense	alu	DFFA	-	protein_coding	UTR3	DFFA	NM_004401:c.*1082A>G	.	.	102	6	0.059	NA	NA	NA	82	3	0.037	58	3	0.052	NA	NA	NA	NA	NA	NA	NA	NA	NA	76	4	0.053
chr1	10520468	T	C	sense	alu	DFFA	-	protein_coding	UTR3	DFFA	NM_004401:c.*1079A>G	.	.	105	4	0.038	NA	NA	NA	84	2	0.024	63	2	0.032	73	5	0.068	NA	NA	NA	NA	NA	NA	NA	NA	NA
chr1	10520479	T	C	sense	alu	DFFA	-	protein_coding	UTR3	DFFA	NM_004401:c.*1068A>G	.	.	102	12	0.118	NA	NA	NA	78	4	0.051	58	5	0.086	72	4	0.056	82	3	0.037	61	3	0.049	77	15	0.195
chr1	10520480	T	C	sense	alu	DFFA	-	protein_coding	UTR3	DFFA	NM_004401:c.*1067A>G	.	.	NA	NA	NA	NA	NA	NA	NA	NA	NA	58	2	0.034	NA	NA	NA	NA	NA	NA	NA	NA	NA	NA	NA	NA
chr1	10520487	T	C	sense	alu	DFFA	-	protein_coding	UTR3	DFFA	NM_004401:c.*1060A>G	.	.	97	16	0.165	73	7	0.096	76	11	0.145	57	13	0.228	67	11	0.164	73	12	0.164	60	13	0.217	73	25	0.342
chr1	10520489	T	C	sense	alu	DFFA	-	protein_coding	UTR3	DFFA	NM_004401:c.*1058A>G	.	.	96	2	0.021	NA	NA	NA	78	2	0.026	NA	NA	NA	NA	NA	NA	NA	NA	NA	NA	NA	NA	NA	NA	NA
chr1	10520490	T	C	sense	alu	DFFA	-	protein_coding	UTR3	DFFA	NM_004401:c.*1057A>G	.	.	96	2	0.021	NA	NA	NA	NA	NA	NA	NA	NA	NA	NA	NA	NA	NA	NA	NA	NA	NA	NA	NA	NA	NA
chr1	10520504	T	C	sense	alu	DFFA	-	protein_coding	UTR3	DFFA	NM_004401:c.*1043A>G	.	.	87	4	0.046	NA	NA	NA	NA	NA	NA	NA	NA	NA	NA	NA	NA	NA	NA	NA	53	4	0.075	59	6	0.102
chr1	10520505	T	C	sense	alu	DFFA	-	protein_coding	UTR3	DFFA	NM_004401:c.*1042A>G	.	.	86	9	0.105	NA	NA	NA	NA	NA	NA	51	8	0.157	51	2	0.039	55	4	0.073	51	8	0.157	57	11	0.193
chr1	10520513	T	C	sense	alu	DFFA	-	protein_coding	UTR3	DFFA	NM_004401:c.*1034A>G	.	.	82	2	0.024	NA	NA	NA	NA	NA	NA	NA	NA	NA	NA	NA	NA	NA	NA	NA	48	2	0.042	54	7	0.13
chr1	10520523	T	C	sense	alu	DFFA	-	protein_coding	UTR3	DFFA	NM_004401:c.*1024A>G	.	.	80	4	0.05	NA	NA	NA	NA	NA	NA	54	6	0.111	NA	NA	NA	55	2	0.036	49	5	0.102	NA	NA	NA
chr1	10520532	T	C	sense	alu	DFFA	-	protein_coding	UTR3	DFFA	NM_004401:c.*1015A>G	.	.	78	9	0.115	NA	NA	NA	52	2	0.038	50	2	0.04	NA	NA	NA	52	6	0.115	46	11	0.239	56	13	0.232
chr1	10520549	T	C	sense	alu	DFFA	-	protein_coding	UTR3	DFFA	NM_004401:c.*998A>G	.	.	NA	NA	NA	NA	NA	NA	NA	NA	NA	NA	NA	NA	NA	NA	NA	NA	NA	NA	NA	NA	NA	53	4	0.075
chr1	10520622	T	C	sense	alu	DFFA	-	protein_coding	UTR3	DFFA	NM_004401:c.*925A>G;NM_213566:c.*2469A>G	.	.	NA	NA	NA	NA	NA	NA	NA	NA	NA	NA	NA	NA	NA	NA	NA	NA	NA	NA	63	2	0.032	NA	NA	NA
chr1	10520634	T	C	sense	alu	DFFA	-	protein_coding	UTR3	DFFA	NM_004401:c.*913A>G;NM_213566:c.*2457A>G	.	.	NA	NA	NA	NA	NA	NA	NA	NA	NA	NA	NA	NA	NA	NA	NA	NA	NA	NA	NA	NA	NA	64	2	0.031
chr1	10520649	T	C	sense	alu	DFFA	-	protein_coding	UTR3	DFFA	NM_004401:c.*898A>G;NM_213566:c.*2442A>G	.	.	69	4	0.058	NA	NA	NA	NA	NA	NA	59	3	0.051	NA	NA	NA	59	3	0.051	69	6	0.087	60	8	0.133
chr1	10520652	T	C	sense	alu	DFFA	-	protein_coding	UTR3	DFFA	NM_004401:c.*895A>G;NM_213566:c.*2439A>G	.	.	NA	NA	NA	NA	NA	NA	NA	NA	NA	58	2	0.034	NA	NA	NA	NA	NA	NA	NA	NA	NA	NA	NA	NA
chr1	10520659	T	C	sense	alu	DFFA	-	protein_coding	UTR3	DFFA	NM_004401:c.*888A>G;NM_213566:c.*2432A>G	.	.	NA	NA	NA	NA	NA	NA	NA	NA	NA	NA	NA	NA	NA	NA	NA	NA	NA	NA	67	2	0.03	NA	NA	NA
chr1	10520663	T	C	sense	alu	DFFA	-	protein_coding	UTR3	DFFA	NM_004401:c.*884A>G;NM_213566:c.*2428A>G	.	.	71	3	0.042	NA	NA	NA	NA	NA	NA	NA	NA	NA	NA	NA	NA	60	2	0.033	77	4	0.052	NA	NA	NA
chr1	10520669	T	C	sense	alu	DFFA	-	protein_coding	UTR3	DFFA	NM_004401:c.*878A>G;NM_213566:c.*2422A>G	.	.	69	3	0.043	NA	NA	NA	NA	NA	NA	57	3	0.053	45	3	0.067	NA	NA	NA	69	3	0.043	63	5	0.079
chr1	10520672	T	C	sense	alu	DFFA	-	protein_coding	UTR3	DFFA	NM_004401:c.*875A>G;NM_213566:c.*2419A>G	.	.	71	5	0.07	39	2	0.051	NA	NA	NA	54	3	0.056	48	4	0.083	61	5	0.082	72	10	0.139	58	9	0.155
chr1	10520676	T	C	sense	alu	DFFA	-	protein_coding	UTR3	DFFA	NM_004401:c.*871A>G;NM_213566:c.*2415A>G	.	.	NA	NA	NA	NA	NA	NA	NA	NA	NA	NA	NA	NA	NA	NA	NA	59	5	0.085	NA	NA	NA	NA	NA	NA
chr1	10520683	T	C	sense	alu	DFFA	-	protein_coding	UTR3	DFFA	NM_004401:c.*864A>G;NM_213566:c.*2408A>G	.	.	78	11	0.141	NA	NA	NA	NA	NA	NA	59	7	0.119	50	5	0.1	62	6	0.097	77	8	0.104	60	11	0.183
chr1	10520684	T	C	sense	alu	DFFA	-	protein_coding	UTR3	DFFA	NM_004401:c.*863A>G;NM_213566:c.*2407A>G	.	.	79	13	0.165	39	2	0.051	NA	NA	NA	59	7	0.119	52	5	0.096	64	3	0.047	79	7	0.089	59	9	0.153
chr1	10520692	T	C	sense	alu	DFFA	-	protein_coding	UTR3	DFFA	NM_004401:c.*855A>G;NM_213566:c.*2399A>G	.	.	78	3	0.038	NA	NA	NA	29	2	0.069	NA	NA	NA	48	3	0.062	NA	NA	NA	75	3	0.04	60	5	0.083
chr1	10520693	T	C	sense	alu	DFFA	-	protein_coding	UTR3	DFFA	NM_004401:c.*854A>G;NM_213566:c.*2398A>G	.	.	78	2	0.026	NA	NA	NA	NA	NA	NA	NA	NA	NA	NA	NA	NA	NA	NA	NA	NA	NA	NA	NA	NA	NA
chr1	10520698	T	C	sense	alu	DFFA	-	protein_coding	UTR3	DFFA	NM_004401:c.*849A>G;NM_213566:c.*2393A>G	.	.	NA	NA	NA	NA	NA	NA	NA	NA	NA	NA	NA	NA	NA	NA	NA	NA	NA	NA	NA	NA	NA	55	3	0.055
chr1	10520702	T	C	sense	alu	DFFA	-	protein_coding	UTR3	DFFA	NM_004401:c.*845A>G;NM_213566:c.*2389A>G	.	.	83	5	0.06	NA	NA	NA	NA	NA	NA	61	6	0.098	49	2	0.041	NA	NA	NA	78	8	0.103	58	2	0.034
chr1	10520708	T	C	sense	alu	DFFA	-	protein_coding	UTR3	DFFA	NM_004401:c.*839A>G;NM_213566:c.*2383A>G	.	.	NA	NA	NA	NA	NA	NA	NA	NA	NA	NA	NA	NA	NA	NA	NA	NA	NA	NA	NA	NA	NA	63	4	0.063
chr1	10520715	T	C	sense	alu	DFFA	-	protein_coding	UTR3	DFFA	NM_004401:c.*832A>G;NM_213566:c.*2376A>G	.	.	87	12	0.138	34	4	0.118	28	6	0.214	62	11	0.177	50	3	0.06	65	19	0.292	77	23	0.299	62	31	0.5
chr1	10520719	T	C	sense	alu	DFFA	-	protein_coding	UTR3	DFFA	NM_004401:c.*828A>G;NM_213566:c.*2372A>G	.	.	83	4	0.048	NA	NA	NA	NA	NA	NA	58	3	0.052	NA	NA	NA	NA	NA	NA	77	3	0.039	NA	NA	NA
chr1	10520725	T	C	sense	alu	DFFA	-	protein_coding	UTR3	DFFA	NM_004401:c.*822A>G;NM_213566:c.*2366A>G	.	.	84	16	0.19	NA	NA	NA	NA	NA	NA	57	12	0.211	47	3	0.064	65	10	0.154	72	22	0.306	57	20	0.351
chr1	10520732	T	C	sense	alu	DFFA	-	protein_coding	UTR3	DFFA	NM_004401:c.*815A>G;NM_213566:c.*2359A>G	.	.	NA	NA	NA	NA	NA	NA	NA	NA	NA	NA	NA	NA	NA	NA	NA	NA	NA	NA	66	2	0.03	58	4	0.069
chr1	10520751	T	C	sense	alu	DFFA	-	protein_coding	UTR3	DFFA	NM_004401:c.*796A>G;NM_213566:c.*2340A>G	.	.	79	15	0.19	34	7	0.206	26	9	0.346	60	15	0.25	53	17	0.321	66	19	0.288	61	25	0.41	61	29	0.475
chr1	10520754	T	C	sense	alu	DFFA	-	protein_coding	UTR3	DFFA	NM_004401:c.*793A>G;NM_213566:c.*2337A>G	.	.	NA	NA	NA	NA	NA	NA	NA	NA	NA	59	4	0.068	NA	NA	NA	NA	NA	NA	NA	NA	NA	NA	NA	NA
chr1	10520757	T	C	sense	alu	DFFA	-	protein_coding	UTR3	DFFA	NM_004401:c.*790A>G;NM_213566:c.*2334A>G	.	.	NA	NA	NA	NA	NA	NA	NA	NA	NA	56	2	0.036	NA	NA	NA	NA	NA	NA	NA	NA	NA	NA	NA	NA
chr1	10520758	T	C	sense	alu	DFFA	-	protein_coding	UTR3	DFFA	NM_004401:c.*789A>G;NM_213566:c.*2333A>G	.	.	NA	NA	NA	NA	NA	NA	NA	NA	NA	NA	NA	NA	NA	NA	NA	NA	NA	NA	54	2	0.037	NA	NA	NA
chr1	10520761	T	C	sense	alu	DFFA	-	protein_coding	UTR3	DFFA	NM_004401:c.*786A>G;NM_213566:c.*2330A>G	.	.	NA	NA	NA	NA	NA	NA	NA	NA	NA	54	2	0.037	NA	NA	NA	NA	NA	NA	NA	NA	NA	NA	NA	NA
chr1	10520764	T	C	sense	alu	DFFA	-	protein_coding	UTR3	DFFA	NM_004401:c.*783A>G;NM_213566:c.*2327A>G	.	.	72	4	0.056	NA	NA	NA	NA	NA	NA	52	3	0.058	NA	NA	NA	55	9	0.164	53	3	0.057	58	2	0.034
chr1	10520765	T	C	sense	alu	DFFA	-	protein_coding	UTR3	DFFA	NM_004401:c.*782A>G;NM_213566:c.*2326A>G	.	.	71	6	0.085	NA	NA	NA	NA	NA	NA	NA	NA	NA	NA	NA	NA	55	6	0.109	53	6	0.113	NA	NA	NA
chr1	10520767	T	C	sense	alu	DFFA	-	protein_coding	UTR3	DFFA	NM_004401:c.*780A>G;NM_213566:c.*2324A>G	.	.	74	8	0.108	NA	NA	NA	NA	NA	NA	53	4	0.075	47	3	0.064	56	8	0.143	NA	NA	NA	NA	NA	NA
chr1	10520770	T	C	sense	alu	DFFA	-	protein_coding	UTR3	DFFA	NM_004401:c.*777A>G;NM_213566:c.*2321A>G	.	.	73	5	0.068	NA	NA	NA	NA	NA	NA	NA	NA	NA	NA	NA	NA	57	3	0.053	53	2	0.038	NA	NA	NA
chr1	10520786	T	C	sense	alu	DFFA	-	protein_coding	UTR3	DFFA	NM_004401:c.*761A>G;NM_213566:c.*2305A>G	.	.	NA	NA	NA	NA	NA	NA	NA	NA	NA	44	2	0.045	NA	NA	NA	NA	NA	NA	NA	NA	NA	49	2	0.041
chr1	10520790	T	C	sense	alu	DFFA	-	protein_coding	UTR3	DFFA	NM_004401:c.*757A>G;NM_213566:c.*2301A>G	.	.	NA	NA	NA	NA	NA	NA	NA	NA	NA	44	3	0.068	NA	NA	NA	NA	NA	NA	NA	NA	NA	NA	NA	NA
chr1	10520814	T	C	sense	alu	DFFA	-	protein_coding	UTR3	DFFA	NM_004401:c.*733A>G;NM_213566:c.*2277A>G	.	.	49	2	0.041	NA	NA	NA	NA	NA	NA	42	3	0.071	NA	NA	NA	NA	NA	NA	NA	NA	NA	43	4	0.093
chr1	10520819	T	C	sense	alu	DFFA	-	protein_coding	UTR3	DFFA	NM_004401:c.*728A>G;NM_213566:c.*2272A>G	.	.	49	14	0.286	34	2	0.059	30	2	0.067	43	7	0.163	38	16	0.421	40	13	0.325	34	13	0.382	43	8	0.186
chr1	10520822	T	C	sense	alu	DFFA	-	protein_coding	UTR3	DFFA	NM_004401:c.*725A>G;NM_213566:c.*2269A>G	.	.	NA	NA	NA	34	2	0.059	NA	NA	NA	NA	NA	NA	NA	NA	NA	NA	NA	NA	NA	NA	NA	41	3	0.073
chr1	10520849	T	C	sense	alu	DFFA	-	protein_coding	UTR3	DFFA	NM_004401:c.*698A>G;NM_213566:c.*2242A>G	.	.	NA	NA	NA	NA	NA	NA	NA	NA	NA	NA	NA	NA	NA	NA	NA	24	2	0.083	NA	NA	NA	26	2	0.077
chr1	10520857	T	C	sense	alu	DFFA	-	protein_coding	UTR3	DFFA	NM_004401:c.*690A>G;NM_213566:c.*2234A>G	.	.	35	2	0.057	NA	NA	NA	NA	NA	NA	NA	NA	NA	NA	NA	NA	NA	NA	NA	NA	NA	NA	23	2	0.087
chr1	10520866	T	C	sense	alu	DFFA	-	protein_coding	UTR3	DFFA	NM_004401:c.*681A>G;NM_213566:c.*2225A>G	.	.	28	3	0.107	NA	NA	NA	NA	NA	NA	NA	NA	NA	NA	NA	NA	NA	NA	NA	NA	NA	NA	NA	NA	NA
chr1	10521094	T	C	sense	alu	DFFA	-	protein_coding	UTR3	DFFA	NM_004401:c.*453A>G;NM_213566:c.*1997A>G	.	.	46	5	0.109	49	10	0.204	39	8	0.205	NA	NA	NA	35	3	0.086	32	2	0.062	37	6	0.162	38	4	0.105
chr1	10521098	T	C	sense	alu	DFFA	-	protein_coding	UTR3	DFFA	NM_004401:c.*449A>G;NM_213566:c.*1993A>G	.	.	NA	NA	NA	NA	NA	NA	40	2	0.05	NA	NA	NA	NA	NA	NA	NA	NA	NA	NA	NA	NA	NA	NA	NA
chr1	10521104	T	C	sense	alu	DFFA	-	protein_coding	UTR3	DFFA	NM_004401:c.*443A>G;NM_213566:c.*1987A>G	.	.	NA	NA	NA	57	3	0.053	43	3	0.07	NA	NA	NA	NA	NA	NA	40	2	0.05	NA	NA	NA	41	3	0.073
chr1	10521126	T	C	sense	alu	DFFA	-	protein_coding	UTR3	DFFA	NM_004401:c.*421A>G;NM_213566:c.*1965A>G	.	.	59	12	0.203	NA	NA	NA	50	2	0.04	29	5	0.172	42	9	0.214	47	5	0.106	45	3	0.067	56	4	0.071
chr1	10521130	T	C	sense	alu	DFFA	-	protein_coding	UTR3	DFFA	NM_004401:c.*417A>G;NM_213566:c.*1961A>G	.	.	62	6	0.097	NA	NA	NA	NA	NA	NA	32	8	0.25	47	8	0.17	47	11	0.234	47	10	0.213	59	6	0.102
chr1	10521133	T	C	sense	alu	DFFA	-	protein_coding	UTR3	DFFA	NM_004401:c.*414A>G;NM_213566:c.*1958A>G	.	.	NA	NA	NA	NA	NA	NA	55	2	0.036	NA	NA	NA	NA	NA	NA	NA	NA	NA	NA	NA	NA	NA	NA	NA
chr1	10521142	T	C	sense	alu	DFFA	-	protein_coding	UTR3	DFFA	NM_004401:c.*405A>G;NM_213566:c.*1949A>G	.	.	64	2	0.031	NA	NA	NA	NA	NA	NA	NA	NA	NA	NA	NA	NA	NA	NA	NA	NA	NA	NA	NA	NA	NA
chr1	10521147	T	C	sense	alu	DFFA	-	protein_coding	UTR3	DFFA	NM_004401:c.*400A>G;NM_213566:c.*1944A>G	.	.	NA	NA	NA	NA	NA	NA	NA	NA	NA	NA	NA	NA	NA	NA	NA	NA	NA	NA	NA	NA	NA	58	2	0.034
chr1	10521148	T	C	sense	alu	DFFA	-	protein_coding	UTR3	DFFA	NM_004401:c.*399A>G;NM_213566:c.*1943A>G	.	.	NA	NA	NA	NA	NA	NA	NA	NA	NA	NA	NA	NA	NA	NA	NA	47	2	0.043	NA	NA	NA	NA	NA	NA
chr1	10521162	T	C	sense	alu	DFFA	-	protein_coding	UTR3	DFFA	NM_004401:c.*385A>G;NM_213566:c.*1929A>G	.	.	68	6	0.088	65	4	0.062	58	4	0.069	35	6	0.171	48	5	0.104	50	9	0.18	39	6	0.154	61	9	0.148
chr1	10521170	T	C	sense	alu	DFFA	-	protein_coding	UTR3	DFFA	NM_004401:c.*377A>G;NM_213566:c.*1921A>G	.	.	74	17	0.23	66	2	0.03	58	4	0.069	41	10	0.244	56	16	0.286	50	15	0.3	39	9	0.231	66	9	0.136
chr1	10521172	T	C	sense	alu	DFFA	-	protein_coding	UTR3	DFFA	NM_004401:c.*375A>G;NM_213566:c.*1919A>G	.	.	75	6	0.08	NA	NA	NA	NA	NA	NA	42	3	0.071	57	7	0.123	52	5	0.096	43	2	0.047	68	3	0.044
chr1	10521196	T	C	sense	alu	DFFA	-	protein_coding	UTR3	DFFA	NM_004401:c.*351A>G;NM_213566:c.*1895A>G	.	.	90	3	0.033	NA	NA	NA	NA	NA	NA	NA	NA	NA	NA	NA	NA	NA	NA	NA	NA	NA	NA	83	10	0.12
chr1	10521229	T	C	sense	alu	DFFA	-	protein_coding	UTR3	DFFA	NM_004401:c.*318A>G;NM_213566:c.*1862A>G	.	.	NA	NA	NA	NA	NA	NA	NA	NA	NA	NA	NA	NA	NA	NA	NA	NA	NA	NA	NA	NA	NA	88	3	0.034
chr1	10521237	T	C	sense	alu	DFFA	-	protein_coding	UTR3	DFFA	NM_004401:c.*310A>G;NM_213566:c.*1854A>G	.	.	103	3	0.029	NA	NA	NA	NA	NA	NA	66	7	0.106	77	5	0.065	71	3	0.042	67	5	0.075	89	2	0.022
chr1	10521238	T	C	sense	alu	DFFA	-	protein_coding	UTR3	DFFA	NM_004401:c.*309A>G;NM_213566:c.*1853A>G	.	.	104	16	0.154	NA	NA	NA	65	4	0.062	67	12	0.179	78	20	0.256	71	11	0.155	66	12	0.182	90	14	0.156
chr1	10521246	T	C	sense	alu	DFFA	-	protein_coding	UTR3	DFFA	NM_004401:c.*301A>G;NM_213566:c.*1845A>G	.	.	NA	NA	NA	NA	NA	NA	NA	NA	NA	NA	NA	NA	71	2	0.028	NA	NA	NA	63	3	0.048	NA	NA	NA
chr1	10521975	T	C	sense	alu	DFFA	-	protein_coding	UTR3	DFFA	NM_213566:c.*1116A>G	.	.	NA	NA	NA	NA	NA	NA	NA	NA	NA	NA	NA	NA	15	3	0.2	23	2	0.087	NA	NA	NA	34	4	0.118
chr1	10522040	T	C	sense	alu	DFFA	-	protein_coding	UTR3	DFFA	NM_213566:c.*1051A>G	.	.	NA	NA	NA	33	2	0.061	NA	NA	NA	NA	NA	NA	16	2	0.125	NA	NA	NA	NA	NA	NA	NA	NA	NA
chr1	10522050	T	C	sense	alu	DFFA	-	protein_coding	UTR3	DFFA	NM_213566:c.*1041A>G	.	.	35	2	0.057	NA	NA	NA	NA	NA	NA	NA	NA	NA	16	3	0.188	NA	NA	NA	NA	NA	NA	24	3	0.125
chr1	10522094	T	C	sense	alu	DFFA	-	protein_coding	UTR3	DFFA	NM_213566:c.*997A>G	.	.	NA	NA	NA	NA	NA	NA	NA	NA	NA	NA	NA	NA	NA	NA	NA	NA	NA	NA	22	2	0.091	NA	NA	NA
chr1	10522149	T	C	sense	alu	DFFA	-	protein_coding	UTR3	DFFA	NM_213566:c.*942A>G	.	.	24	2	0.083	NA	NA	NA	NA	NA	NA	NA	NA	NA	NA	NA	NA	NA	NA	NA	NA	NA	NA	NA	NA	NA
chr1	10522152	T	C	sense	alu	DFFA	-	protein_coding	UTR3	DFFA	NM_213566:c.*939A>G	.	.	NA	NA	NA	NA	NA	NA	NA	NA	NA	NA	NA	NA	NA	NA	NA	NA	NA	NA	NA	NA	NA	21	2	0.095
chr1	10522187	T	C	sense	alu	DFFA	-	protein_coding	UTR3	DFFA	NM_213566:c.*904A>G	.	.	NA	NA	NA	NA	NA	NA	NA	NA	NA	NA	NA	NA	NA	NA	NA	NA	NA	NA	NA	NA	NA	26	3	0.115
chr1	10522305	T	C	sense	alu	DFFA	-	protein_coding	UTR3	DFFA	NM_213566:c.*786A>G	.	.	26	5	0.192	NA	NA	NA	8	2	0.25	NA	NA	NA	11	5	0.455	NA	NA	NA	NA	NA	NA	NA	NA	NA
chr1	10522309	T	C	sense	alu	DFFA	-	protein_coding	UTR3	DFFA	NM_213566:c.*782A>G	.	.	26	2	0.077	NA	NA	NA	NA	NA	NA	NA	NA	NA	NA	NA	NA	NA	NA	NA	NA	NA	NA	NA	NA	NA
chr1	10522315	T	C	sense	alu	DFFA	-	protein_coding	UTR3	DFFA	NM_213566:c.*776A>G	.	.	26	5	0.192	NA	NA	NA	NA	NA	NA	19	2	0.105	12	5	0.417	NA	NA	NA	NA	NA	NA	21	2	0.095
chr1	10522318	T	C	sense	alu	DFFA	-	protein_coding	UTR3	DFFA	NM_213566:c.*773A>G	.	.	NA	NA	NA	NA	NA	NA	NA	NA	NA	NA	NA	NA	13	3	0.231	NA	NA	NA	NA	NA	NA	NA	NA	NA
chr1	10522323	T	C	sense	alu	DFFA	-	protein_coding	UTR3	DFFA	NM_213566:c.*768A>G	.	.	24	4	0.167	NA	NA	NA	NA	NA	NA	NA	NA	NA	12	3	0.25	NA	NA	NA	NA	NA	NA	NA	NA	NA
chr1	10522327	T	C	sense	alu	DFFA	-	protein_coding	UTR3	DFFA	NM_213566:c.*764A>G	.	.	27	2	0.074	NA	NA	NA	NA	NA	NA	NA	NA	NA	NA	NA	NA	NA	NA	NA	NA	NA	NA	NA	NA	NA
chr1	10522367	T	C	sense	alu	DFFA	-	protein_coding	UTR3	DFFA	NM_213566:c.*724A>G	.	.	35	2	0.057	NA	NA	NA	NA	NA	NA	NA	NA	NA	NA	NA	NA	NA	NA	NA	NA	NA	NA	NA	NA	NA
chr1	10522368	T	C	sense	alu	DFFA	-	protein_coding	UTR3	DFFA	NM_213566:c.*723A>G	.	.	NA	NA	NA	NA	NA	NA	NA	NA	NA	NA	NA	NA	18	3	0.167	NA	NA	NA	NA	NA	NA	NA	NA	NA
chr1	10522371	T	C	sense	alu	DFFA	-	protein_coding	UTR3	DFFA	NM_213566:c.*720A>G	.	.	33	2	0.061	NA	NA	NA	NA	NA	NA	NA	NA	NA	17	2	0.118	NA	NA	NA	NA	NA	NA	NA	NA	NA
chr1	10522377	T	C	sense	alu	DFFA	-	protein_coding	UTR3	DFFA	NM_213566:c.*714A>G	.	.	35	3	0.086	NA	NA	NA	NA	NA	NA	NA	NA	NA	NA	NA	NA	NA	NA	NA	NA	NA	NA	26	2	0.077
chr1	10522382	T	C	sense	alu	DFFA	-	protein_coding	UTR3	DFFA	NM_213566:c.*709A>G	.	.	37	4	0.108	NA	NA	NA	NA	NA	NA	NA	NA	NA	NA	NA	NA	NA	NA	NA	NA	NA	NA	28	2	0.071
chr1	10522390	T	C	sense	alu	DFFA	-	protein_coding	UTR3	DFFA	NM_213566:c.*701A>G	.	.	37	3	0.081	NA	NA	NA	NA	NA	NA	NA	NA	NA	14	2	0.143	NA	NA	NA	17	2	0.118	NA	NA	NA
chr1	10522416	T	C	sense	alu	DFFA	-	protein_coding	UTR3	DFFA	NM_213566:c.*675A>G	.	.	34	2	0.059	42	3	0.071	NA	NA	NA	NA	NA	NA	NA	NA	NA	NA	NA	NA	NA	NA	NA	NA	NA	NA
chr1	10522426	T	C	sense	alu	DFFA	-	protein_coding	UTR3	DFFA	NM_213566:c.*665A>G	.	.	NA	NA	NA	40	2	0.05	NA	NA	NA	NA	NA	NA	NA	NA	NA	NA	NA	NA	NA	NA	NA	NA	NA	NA
chr1	10522429	T	C	sense	alu	DFFA	-	protein_coding	UTR3	DFFA	NM_213566:c.*662A>G	.	.	NA	NA	NA	NA	NA	NA	NA	NA	NA	NA	NA	NA	NA	NA	NA	NA	NA	NA	NA	NA	NA	22	2	0.091
chr1	10522435	T	C	sense	alu	DFFA	-	protein_coding	UTR3	DFFA	NM_213566:c.*656A>G	.	.	NA	NA	NA	NA	NA	NA	NA	NA	NA	NA	NA	NA	NA	NA	NA	NA	NA	NA	NA	NA	NA	21	4	0.19
chr1	10522456	T	C	sense	alu	DFFA	-	protein_coding	UTR3	DFFA	NM_213566:c.*635A>G	.	.	NA	NA	NA	NA	NA	NA	NA	NA	NA	NA	NA	NA	NA	NA	NA	NA	NA	NA	NA	NA	NA	26	2	0.077
chr1	10524537	T	C	sense	alu	DFFA	-	protein_coding	intronic	DFFA	.	.	.	2	2	1	NA	NA	NA	NA	NA	NA	NA	NA	NA	NA	NA	NA	NA	NA	NA	NA	NA	NA	NA	NA	NA
chr1	10524560	T	C	sense	alu	DFFA	-	protein_coding	intronic	DFFA	.	.	.	2	2	1	NA	NA	NA	NA	NA	NA	NA	NA	NA	NA	NA	NA	NA	NA	NA	NA	NA	NA	NA	NA	NA
chr1	10525857	T	C	sense	alu	DFFA	-	protein_coding	intronic	DFFA	.	.	.	NA	NA	NA	NA	NA	NA	NA	NA	NA	NA	NA	NA	NA	NA	NA	NA	NA	NA	NA	NA	NA	2	2	1
chr1	10535864	A	G	sense	uniq	KNOWN,PEX14	+	misc_RNA,protein_coding	intronic	PEX14	.	.	.	NA	NA	NA	NA	NA	NA	2	2	1	NA	NA	NA	NA	NA	NA	NA	NA	NA	NA	NA	NA	NA	NA	NA
chr1	10580349	A	G	sense	alu	KNOWN,PEX14	+	misc_RNA,protein_coding	intronic	PEX14	.	.	.	NA	NA	NA	NA	NA	NA	3	2	0.667	NA	NA	NA	NA	NA	NA	NA	NA	NA	NA	NA	NA	NA	NA	NA
chr1	10602561	A	G	sense	alu	KNOWN,PEX14	+	misc_RNA,protein_coding	intronic	PEX14	.	.	.	5	3	0.6	NA	NA	NA	6	3	0.5	5	3	0.6	NA	NA	NA	NA	NA	NA	NA	NA	NA	5	2	0.4
chr1	10602626	A	G	sense	alu	KNOWN,PEX14	+	misc_RNA,protein_coding	intronic	PEX14	.	.	.	3	2	0.667	3	2	0.667	4	4	1	NA	NA	NA	2	2	1	4	4	1	4	4	1	9	9	1
chr1	10602633	A	G	sense	alu	KNOWN,PEX14	+	misc_RNA,protein_coding	intronic	PEX14	.	.	.	4	2	0.5	NA	NA	NA	NA	NA	NA	NA	NA	NA	NA	NA	NA	NA	NA	NA	NA	NA	NA	NA	NA	NA
chr1	10602640	A	G	sense	alu	KNOWN,PEX14	+	misc_RNA,protein_coding	intronic	PEX14	.	.	.	4	2	0.5	NA	NA	NA	NA	NA	NA	NA	NA	NA	NA	NA	NA	NA	NA	NA	NA	NA	NA	NA	NA	NA
chr1	10602641	A	G	sense	alu	KNOWN,PEX14	+	misc_RNA,protein_coding	intronic	PEX14	.	.	.	NA	NA	NA	NA	NA	NA	NA	NA	NA	NA	NA	NA	NA	NA	NA	NA	NA	NA	5	2	0.4	NA	NA	NA
chr1	10602655	A	G	sense	alu	KNOWN,PEX14	+	misc_RNA,protein_coding	intronic	PEX14	.	.	.	NA	NA	NA	NA	NA	NA	NA	NA	NA	NA	NA	NA	NA	NA	NA	NA	NA	NA	9	2	0.222	NA	NA	NA
chr1	10602656	A	G	sense	alu	KNOWN,PEX14	+	misc_RNA,protein_coding	intronic	PEX14	.	.	.	NA	NA	NA	NA	NA	NA	NA	NA	NA	NA	NA	NA	NA	NA	NA	NA	NA	NA	NA	NA	NA	13	2	0.154
chr1	10602658	A	G	sense	alu	KNOWN,PEX14	+	misc_RNA,protein_coding	intronic	PEX14	.	.	.	NA	NA	NA	NA	NA	NA	NA	NA	NA	NA	NA	NA	NA	NA	NA	NA	NA	NA	9	2	0.222	NA	NA	NA
chr1	10602661	A	G	sense	alu	KNOWN,PEX14	+	misc_RNA,protein_coding	intronic	PEX14	.	.	.	NA	NA	NA	NA	NA	NA	NA	NA	NA	NA	NA	NA	NA	NA	NA	NA	NA	NA	NA	NA	NA	13	2	0.154
chr1	10602667	A	G	sense	alu	KNOWN,PEX14	+	misc_RNA,protein_coding	intronic	PEX14	.	.	.	NA	NA	NA	NA	NA	NA	NA	NA	NA	NA	NA	NA	NA	NA	NA	NA	NA	NA	NA	NA	NA	11	2	0.182
chr1	10602671	A	G	sense	alu	KNOWN,PEX14	+	misc_RNA,protein_coding	intronic	PEX14	.	.	.	7	2	0.286	NA	NA	NA	NA	NA	NA	8	4	0.5	NA	NA	NA	NA	NA	NA	10	3	0.3	14	4	0.286
chr1	10602697	A	G	sense	alu	KNOWN,PEX14	+	misc_RNA,protein_coding	intronic	PEX14	.	.	.	8	3	0.375	NA	NA	NA	5	4	0.8	9	6	0.667	NA	NA	NA	9	2	0.222	8	2	0.25	15	10	0.667
chr1	10602703	A	G	sense	alu	KNOWN,PEX14	+	misc_RNA,protein_coding	intronic	PEX14	.	.	.	NA	NA	NA	NA	NA	NA	NA	NA	NA	NA	NA	NA	NA	NA	NA	NA	NA	NA	NA	NA	NA	14	2	0.143
chr1	10602707	A	G	sense	alu	KNOWN,PEX14	+	misc_RNA,protein_coding	intronic	PEX14	.	.	.	NA	NA	NA	NA	NA	NA	4	3	0.75	9	2	0.222	NA	NA	NA	10	2	0.2	NA	NA	NA	15	8	0.533
chr1	10602720	A	G	sense	alu	KNOWN,PEX14	+	misc_RNA,protein_coding	intronic	PEX14	.	.	.	NA	NA	NA	NA	NA	NA	NA	NA	NA	NA	NA	NA	NA	NA	NA	NA	NA	NA	NA	NA	NA	13	3	0.231
chr1	10602724	A	G	sense	alu	KNOWN,PEX14	+	misc_RNA,protein_coding	intronic	PEX14	.	.	.	NA	NA	NA	NA	NA	NA	NA	NA	NA	NA	NA	NA	NA	NA	NA	NA	NA	NA	NA	NA	NA	11	6	0.545
chr1	10602751	A	G	sense	alu	KNOWN,PEX14	+	misc_RNA,protein_coding	intronic	PEX14	.	.	.	8	4	0.5	NA	NA	NA	4	2	0.5	8	6	0.75	NA	NA	NA	14	12	0.857	4	4	1	9	7	0.778
chr1	10602752	A	G	sense	alu	KNOWN,PEX14	+	misc_RNA,protein_coding	intronic	PEX14	.	.	.	NA	NA	NA	NA	NA	NA	NA	NA	NA	NA	NA	NA	NA	NA	NA	NA	NA	NA	NA	NA	NA	9	3	0.333
chr1	10602783	A	G	sense	alu	KNOWN,PEX14	+	misc_RNA,protein_coding	intronic	PEX14	.	.	.	NA	NA	NA	NA	NA	NA	NA	NA	NA	NA	NA	NA	NA	NA	NA	NA	NA	NA	NA	NA	NA	9	2	0.222
chr1	10603211	A	G	sense	alu	KNOWN,PEX14	+	misc_RNA,protein_coding	intronic	PEX14	.	.	.	7	6	0.857	NA	NA	NA	NA	NA	NA	NA	NA	NA	NA	NA	NA	5	4	0.8	NA	NA	NA	8	6	0.75
chr1	10603247	A	G	sense	alu	KNOWN,PEX14	+	misc_RNA,protein_coding	intronic	PEX14	.	.	.	NA	NA	NA	NA	NA	NA	NA	NA	NA	NA	NA	NA	NA	NA	NA	NA	NA	NA	NA	NA	NA	14	5	0.357
chr1	10603248	A	G	sense	alu	KNOWN,PEX14	+	misc_RNA,protein_coding	intronic	PEX14	.	.	.	NA	NA	NA	NA	NA	NA	NA	NA	NA	6	2	0.333	4	2	0.5	NA	NA	NA	NA	NA	NA	13	7	0.538
chr1	10603253	A	G	sense	alu	KNOWN,PEX14	+	misc_RNA,protein_coding	intronic	PEX14	.	.	.	7	2	0.286	NA	NA	NA	3	2	0.667	7	3	0.429	NA	NA	NA	NA	NA	NA	NA	NA	NA	NA	NA	NA
chr1	10603255	A	G	sense	alu	KNOWN,PEX14	+	misc_RNA,protein_coding	intronic	PEX14	.	.	.	NA	NA	NA	NA	NA	NA	NA	NA	NA	NA	NA	NA	NA	NA	NA	NA	NA	NA	NA	NA	NA	13	6	0.462
chr1	10603285	A	G	sense	alu	KNOWN,PEX14	+	misc_RNA,protein_coding	intronic	PEX14	.	.	.	NA	NA	NA	NA	NA	NA	NA	NA	NA	6	2	0.333	NA	NA	NA	NA	NA	NA	NA	NA	NA	12	3	0.25
chr1	10603291	A	G	sense	alu	KNOWN,PEX14	+	misc_RNA,protein_coding	intronic	PEX14	.	.	.	NA	NA	NA	NA	NA	NA	NA	NA	NA	NA	NA	NA	NA	NA	NA	12	2	0.167	NA	NA	NA	NA	NA	NA
chr1	10603292	A	G	sense	alu	KNOWN,PEX14	+	misc_RNA,protein_coding	intronic	PEX14	.	.	.	NA	NA	NA	NA	NA	NA	NA	NA	NA	NA	NA	NA	NA	NA	NA	12	5	0.417	NA	NA	NA	NA	NA	NA
chr1	10603309	A	G	sense	alu	KNOWN,PEX14	+	misc_RNA,protein_coding	intronic	PEX14	.	.	.	NA	NA	NA	NA	NA	NA	NA	NA	NA	NA	NA	NA	NA	NA	NA	14	2	0.143	NA	NA	NA	NA	NA	NA
chr1	10603321	A	G	sense	alu	KNOWN,PEX14	+	misc_RNA,protein_coding	intronic	PEX14	.	.	.	NA	NA	NA	NA	NA	NA	NA	NA	NA	11	2	0.182	NA	NA	NA	NA	NA	NA	NA	NA	NA	NA	NA	NA
chr1	10603322	A	G	sense	alu	KNOWN,PEX14	+	misc_RNA,protein_coding	intronic	PEX14	.	.	.	NA	NA	NA	4	3	0.75	NA	NA	NA	NA	NA	NA	NA	NA	NA	12	3	0.25	NA	NA	NA	11	3	0.273
chr1	10603331	A	G	sense	alu	KNOWN,PEX14	+	misc_RNA,protein_coding	intronic	PEX14	.	.	.	12	2	0.167	NA	NA	NA	NA	NA	NA	NA	NA	NA	NA	NA	NA	12	3	0.25	NA	NA	NA	NA	NA	NA
chr1	10603333	A	G	sense	alu	KNOWN,PEX14	+	misc_RNA,protein_coding	intronic	PEX14	.	.	.	NA	NA	NA	NA	NA	NA	NA	NA	NA	10	2	0.2	NA	NA	NA	12	2	0.167	NA	NA	NA	12	2	0.167
chr1	10603376	A	G	sense	alu	KNOWN,PEX14	+	misc_RNA,protein_coding	intronic	PEX14	.	.	.	NA	NA	NA	NA	NA	NA	NA	NA	NA	11	3	0.273	NA	NA	NA	6	2	0.333	NA	NA	NA	NA	NA	NA
chr1	10603402	A	G	sense	alu	KNOWN,PEX14	+	misc_RNA,protein_coding	intronic	PEX14	.	.	.	NA	NA	NA	NA	NA	NA	NA	NA	NA	NA	NA	NA	NA	NA	NA	NA	NA	NA	NA	NA	NA	20	4	0.2
chr1	10603427	A	G	sense	alu	KNOWN,PEX14	+	misc_RNA,protein_coding	intronic	PEX14	.	.	.	NA	NA	NA	NA	NA	NA	NA	NA	NA	10	5	0.5	NA	NA	NA	11	5	0.455	NA	NA	NA	22	4	0.182
chr1	10603452	A	G	sense	alu	KNOWN,PEX14	+	misc_RNA,protein_coding	intronic	PEX14	.	.	.	NA	NA	NA	NA	NA	NA	NA	NA	NA	NA	NA	NA	NA	NA	NA	15	3	0.2	NA	NA	NA	25	4	0.16
chr1	10603453	A	G	sense	alu	KNOWN,PEX14	+	misc_RNA,protein_coding	intronic	PEX14	.	.	.	6	3	0.5	NA	NA	NA	NA	NA	NA	12	6	0.5	NA	NA	NA	15	4	0.267	12	3	0.25	25	2	0.08
chr1	10603465	A	G	sense	alu	KNOWN,PEX14	+	misc_RNA,protein_coding	intronic	PEX14	.	.	.	6	2	0.333	NA	NA	NA	NA	NA	NA	NA	NA	NA	NA	NA	NA	NA	NA	NA	NA	NA	NA	24	5	0.208
chr1	10603715	A	G	sense	alu	KNOWN,PEX14	+	misc_RNA,protein_coding	intronic	PEX14	.	.	.	NA	NA	NA	NA	NA	NA	NA	NA	NA	NA	NA	NA	5	2	0.4	12	2	0.167	NA	NA	NA	8	3	0.375
chr1	10603720	A	G	sense	alu	KNOWN,PEX14	+	misc_RNA,protein_coding	intronic	PEX14	.	.	.	NA	NA	NA	NA	NA	NA	NA	NA	NA	NA	NA	NA	NA	NA	NA	NA	NA	NA	NA	NA	NA	8	5	0.625
chr1	10603733	A	G	sense	alu	KNOWN,PEX14	+	misc_RNA,protein_coding	intronic	PEX14	.	.	.	NA	NA	NA	NA	NA	NA	NA	NA	NA	NA	NA	NA	NA	NA	NA	NA	NA	NA	NA	NA	NA	8	2	0.25
chr1	10603763	A	G	sense	alu	KNOWN,PEX14	+	misc_RNA,protein_coding	intronic	PEX14	.	.	.	18	2	0.111	NA	NA	NA	NA	NA	NA	11	2	0.182	NA	NA	NA	13	4	0.308	NA	NA	NA	9	2	0.222
chr1	10603764	A	G	sense	alu	KNOWN,PEX14	+	misc_RNA,protein_coding	intronic	PEX14	.	.	.	NA	NA	NA	NA	NA	NA	NA	NA	NA	10	3	0.3	NA	NA	NA	13	3	0.231	NA	NA	NA	9	5	0.556
chr1	10603768	A	G	sense	alu	KNOWN,PEX14	+	misc_RNA,protein_coding	intronic	PEX14	.	.	.	NA	NA	NA	NA	NA	NA	NA	NA	NA	10	2	0.2	NA	NA	NA	NA	NA	NA	NA	NA	NA	NA	NA	NA
chr1	10603781	A	G	sense	alu	KNOWN,PEX14	+	misc_RNA,protein_coding	intronic	PEX14	.	.	.	15	4	0.267	9	6	0.667	NA	NA	NA	10	4	0.4	NA	NA	NA	12	2	0.167	NA	NA	NA	10	7	0.7
chr1	10603793	A	G	sense	alu	KNOWN,PEX14	+	misc_RNA,protein_coding	intronic	PEX14	.	.	.	15	13	0.867	NA	NA	NA	5	3	0.6	13	10	0.769	7	7	1	13	10	0.769	7	7	1	8	8	1
chr1	10603803	A	G	sense	alu	KNOWN,PEX14	+	misc_RNA,protein_coding	intronic	PEX14	.	.	.	18	6	0.333	NA	NA	NA	NA	NA	NA	14	4	0.286	9	2	0.222	13	7	0.538	9	5	0.556	6	3	0.5
chr1	10603805	A	G	sense	alu	KNOWN,PEX14	+	misc_RNA,protein_coding	intronic	PEX14	.	.	.	NA	NA	NA	NA	NA	NA	NA	NA	NA	13	3	0.231	9	2	0.222	NA	NA	NA	NA	NA	NA	NA	NA	NA
chr1	10603809	A	G	sense	alu	KNOWN,PEX14	+	misc_RNA,protein_coding	intronic	PEX14	.	.	.	15	3	0.2	NA	NA	NA	NA	NA	NA	NA	NA	NA	NA	NA	NA	NA	NA	NA	NA	NA	NA	NA	NA	NA
chr1	10603819	A	G	sense	alu	KNOWN,PEX14	+	misc_RNA,protein_coding	intronic	PEX14	.	.	.	NA	NA	NA	NA	NA	NA	NA	NA	NA	NA	NA	NA	NA	NA	NA	16	2	0.125	NA	NA	NA	7	2	0.286
chr1	10603821	A	G	sense	alu	KNOWN,PEX14	+	misc_RNA,protein_coding	intronic	PEX14	.	.	.	NA	NA	NA	NA	NA	NA	NA	NA	NA	17	2	0.118	NA	NA	NA	NA	NA	NA	NA	NA	NA	6	2	0.333
chr1	10603846	A	G	sense	alu	KNOWN,PEX14	+	misc_RNA,protein_coding	intronic	PEX14	.	.	.	19	9	0.474	NA	NA	NA	NA	NA	NA	11	7	0.636	13	8	0.615	14	7	0.5	7	4	0.571	7	2	0.286
chr1	10603854	A	G	sense	alu	KNOWN,PEX14	+	misc_RNA,protein_coding	intronic	PEX14	.	.	.	21	7	0.333	NA	NA	NA	NA	NA	NA	13	4	0.308	14	4	0.286	17	6	0.353	8	4	0.5	NA	NA	NA
chr1	10603866	A	G	sense	alu	KNOWN,PEX14	+	misc_RNA,protein_coding	intronic	PEX14	.	.	.	22	2	0.091	NA	NA	NA	NA	NA	NA	16	2	0.125	17	2	0.118	NA	NA	NA	10	2	0.2	7	3	0.429
chr1	10603891	A	G	sense	alu	KNOWN,PEX14	+	misc_RNA,protein_coding	intronic	PEX14	.	.	.	21	2	0.095	NA	NA	NA	NA	NA	NA	NA	NA	NA	NA	NA	NA	NA	NA	NA	9	2	0.222	NA	NA	NA
chr1	10603919	A	G	sense	alu	KNOWN,PEX14	+	misc_RNA,protein_coding	intronic	PEX14	.	.	.	20	3	0.15	NA	NA	NA	NA	NA	NA	NA	NA	NA	NA	NA	NA	13	2	0.154	8	3	0.375	NA	NA	NA
chr1	10603931	A	G	sense	alu	KNOWN,PEX14	+	misc_RNA,protein_coding	intronic	PEX14	.	.	.	NA	NA	NA	NA	NA	NA	5	2	0.4	NA	NA	NA	NA	NA	NA	NA	NA	NA	8	3	0.375	10	2	0.2
chr1	10603933	A	G	sense	alu	KNOWN,PEX14	+	misc_RNA,protein_coding	intronic	PEX14	.	.	.	NA	NA	NA	NA	NA	NA	NA	NA	NA	NA	NA	NA	NA	NA	NA	NA	NA	NA	9	3	0.333	NA	NA	NA
chr1	10604458	A	G	sense	uniq	KNOWN,PEX14	+	misc_RNA,protein_coding	intronic	PEX14	.	.	.	7	2	0.286	NA	NA	NA	NA	NA	NA	NA	NA	NA	NA	NA	NA	NA	NA	NA	NA	NA	NA	NA	NA	NA
chr1	10604850	A	G	sense	alu	KNOWN,PEX14	+	misc_RNA,protein_coding	intronic	PEX14	.	.	.	NA	NA	NA	NA	NA	NA	NA	NA	NA	NA	NA	NA	NA	NA	NA	3	3	1	9	6	0.667	6	4	0.667
chr1	10604905	A	G	sense	alu	KNOWN,PEX14	+	misc_RNA,protein_coding	intronic	PEX14	.	.	.	NA	NA	NA	NA	NA	NA	NA	NA	NA	NA	NA	NA	NA	NA	NA	NA	NA	NA	NA	NA	NA	13	4	0.308
chr1	10604920	A	G	sense	alu	KNOWN,PEX14	+	misc_RNA,protein_coding	intronic	PEX14	.	.	.	9	4	0.444	NA	NA	NA	NA	NA	NA	NA	NA	NA	NA	NA	NA	7	3	0.429	8	2	0.25	NA	NA	NA
chr1	10604932	A	G	sense	alu	KNOWN,PEX14	+	misc_RNA,protein_coding	intronic	PEX14	.	.	.	NA	NA	NA	NA	NA	NA	NA	NA	NA	NA	NA	NA	NA	NA	NA	NA	NA	NA	6	2	0.333	13	2	0.154
chr1	10604945	A	G	sense	alu	KNOWN,PEX14	+	misc_RNA,protein_coding	intronic	PEX14	.	.	.	7	3	0.429	NA	NA	NA	NA	NA	NA	NA	NA	NA	NA	NA	NA	NA	NA	NA	6	3	0.5	NA	NA	NA
chr1	10604949	A	G	sense	alu	KNOWN,PEX14	+	misc_RNA,protein_coding	intronic	PEX14	.	.	.	NA	NA	NA	NA	NA	NA	NA	NA	NA	NA	NA	NA	NA	NA	NA	NA	NA	NA	7	2	0.286	NA	NA	NA
chr1	10604958	A	G	sense	alu	KNOWN,PEX14	+	misc_RNA,protein_coding	intronic	PEX14	.	.	.	NA	NA	NA	NA	NA	NA	NA	NA	NA	NA	NA	NA	NA	NA	NA	NA	NA	NA	7	2	0.286	NA	NA	NA
chr1	10604960	A	G	sense	alu	KNOWN,PEX14	+	misc_RNA,protein_coding	intronic	PEX14	.	.	.	NA	NA	NA	NA	NA	NA	NA	NA	NA	NA	NA	NA	8	2	0.25	5	3	0.6	7	4	0.571	NA	NA	NA
chr1	10604964	A	G	sense	alu	KNOWN,PEX14	+	misc_RNA,protein_coding	intronic	PEX14	.	.	.	NA	NA	NA	NA	NA	NA	6	3	0.5	NA	NA	NA	8	3	0.375	5	3	0.6	6	3	0.5	NA	NA	NA
chr1	10604984	A	G	sense	alu	KNOWN,PEX14	+	misc_RNA,protein_coding	intronic	PEX14	.	.	.	NA	NA	NA	NA	NA	NA	NA	NA	NA	NA	NA	NA	NA	NA	NA	7	2	0.286	NA	NA	NA	5	2	0.4
chr1	10604996	A	G	sense	alu	KNOWN,PEX14	+	misc_RNA,protein_coding	intronic	PEX14	.	.	.	NA	NA	NA	NA	NA	NA	NA	NA	NA	NA	NA	NA	9	2	0.222	NA	NA	NA	NA	NA	NA	NA	NA	NA
chr1	10605017	A	G	sense	alu	KNOWN,PEX14	+	misc_RNA,protein_coding	intronic	PEX14	.	.	.	NA	NA	NA	NA	NA	NA	NA	NA	NA	NA	NA	NA	NA	NA	NA	4	2	0.5	NA	NA	NA	NA	NA	NA
chr1	10605020	A	G	sense	alu	KNOWN,PEX14	+	misc_RNA,protein_coding	intronic	PEX14	.	.	.	NA	NA	NA	NA	NA	NA	NA	NA	NA	2	2	1	6	3	0.5	NA	NA	NA	4	2	0.5	NA	NA	NA
chr1	10605029	A	G	sense	alu	KNOWN,PEX14	+	misc_RNA,protein_coding	intronic	PEX14	.	.	.	NA	NA	NA	NA	NA	NA	NA	NA	NA	2	2	1	NA	NA	NA	NA	NA	NA	NA	NA	NA	NA	NA	NA
chr1	10605067	A	G	sense	alu	KNOWN,PEX14	+	misc_RNA,protein_coding	intronic	PEX14	.	.	.	NA	NA	NA	NA	NA	NA	NA	NA	NA	NA	NA	NA	NA	NA	NA	NA	NA	NA	NA	NA	NA	2	2	1
chr1	10605081	A	G	sense	alu	KNOWN,PEX14	+	misc_RNA,protein_coding	intronic	PEX14	.	.	.	4	2	0.5	NA	NA	NA	NA	NA	NA	NA	NA	NA	NA	NA	NA	NA	NA	NA	NA	NA	NA	NA	NA	NA
chr1	10605845	A	G	sense	alu	KNOWN,PEX14	+	misc_RNA,protein_coding	intronic	PEX14	.	.	.	NA	NA	NA	NA	NA	NA	NA	NA	NA	12	3	0.25	4	2	0.5	NA	NA	NA	3	2	0.667	NA	NA	NA
chr1	10605846	A	G	sense	alu	KNOWN,PEX14	+	misc_RNA,protein_coding	intronic	PEX14	.	.	.	NA	NA	NA	NA	NA	NA	NA	NA	NA	12	2	0.167	NA	NA	NA	NA	NA	NA	NA	NA	NA	NA	NA	NA
chr1	10605854	A	G	sense	alu	KNOWN,PEX14	+	misc_RNA,protein_coding	intronic	PEX14	.	.	.	NA	NA	NA	NA	NA	NA	NA	NA	NA	11	5	0.455	4	2	0.5	NA	NA	NA	NA	NA	NA	NA	NA	NA
chr1	10605862	A	G	sense	alu	KNOWN,PEX14	+	misc_RNA,protein_coding	intronic	PEX14	.	.	.	NA	NA	NA	NA	NA	NA	NA	NA	NA	NA	NA	NA	NA	NA	NA	NA	NA	NA	NA	NA	NA	5	2	0.4
chr1	10605900	A	G	sense	alu	KNOWN,PEX14	+	misc_RNA,protein_coding	intronic	PEX14	.	.	.	NA	NA	NA	NA	NA	NA	NA	NA	NA	NA	NA	NA	4	2	0.5	NA	NA	NA	NA	NA	NA	NA	NA	NA
chr1	10605910	A	G	sense	alu	KNOWN,PEX14	+	misc_RNA,protein_coding	intronic	PEX14	.	.	.	3	3	1	3	3	1	2	2	1	8	6	0.75	4	3	0.75	NA	NA	NA	5	5	1	4	4	1
chr1	10605917	A	G	sense	alu	KNOWN,PEX14	+	misc_RNA,protein_coding	intronic	PEX14	.	.	.	NA	NA	NA	NA	NA	NA	NA	NA	NA	10	2	0.2	4	2	0.5	NA	NA	NA	NA	NA	NA	NA	NA	NA
chr1	10605919	A	G	sense	alu	KNOWN,PEX14	+	misc_RNA,protein_coding	intronic	PEX14	.	.	.	3	2	0.667	NA	NA	NA	NA	NA	NA	NA	NA	NA	5	2	0.4	NA	NA	NA	5	4	0.8	NA	NA	NA
chr1	10605923	A	G	sense	alu	KNOWN,PEX14	+	misc_RNA,protein_coding	intronic	PEX14	.	.	.	NA	NA	NA	NA	NA	NA	NA	NA	NA	NA	NA	NA	NA	NA	NA	NA	NA	NA	NA	NA	NA	3	2	0.667
chr1	10605973	A	G	sense	alu	KNOWN,PEX14	+	misc_RNA,protein_coding	intronic	PEX14	.	.	.	NA	NA	NA	NA	NA	NA	2	2	1	NA	NA	NA	NA	NA	NA	NA	NA	NA	NA	NA	NA	NA	NA	NA
chr1	10605991	A	G	sense	alu	KNOWN,PEX14	+	misc_RNA,protein_coding	intronic	PEX14	.	.	.	NA	NA	NA	NA	NA	NA	NA	NA	NA	10	2	0.2	NA	NA	NA	NA	NA	NA	NA	NA	NA	6	3	0.5
chr1	10606008	A	G	sense	alu	KNOWN,PEX14	+	misc_RNA,protein_coding	intronic	PEX14	.	.	.	NA	NA	NA	NA	NA	NA	NA	NA	NA	NA	NA	NA	NA	NA	NA	NA	NA	NA	NA	NA	NA	7	3	0.429
chr1	10606041	A	G	sense	alu	KNOWN,PEX14	+	misc_RNA,protein_coding	intronic	PEX14	.	.	.	NA	NA	NA	NA	NA	NA	NA	NA	NA	NA	NA	NA	NA	NA	NA	NA	NA	NA	NA	NA	NA	11	3	0.273
chr1	10606089	A	G	sense	alu	KNOWN,PEX14	+	misc_RNA,protein_coding	intronic	PEX14	.	.	.	NA	NA	NA	NA	NA	NA	NA	NA	NA	NA	NA	NA	10	2	0.2	NA	NA	NA	NA	NA	NA	NA	NA	NA
chr1	10606367	A	G	sense	alu	KNOWN,PEX14	+	misc_RNA,protein_coding	intronic	PEX14	.	.	.	NA	NA	NA	NA	NA	NA	NA	NA	NA	NA	NA	NA	NA	NA	NA	NA	NA	NA	2	2	1	NA	NA	NA
chr1	10606413	A	G	sense	alu	KNOWN,PEX14	+	misc_RNA,protein_coding	intronic	PEX14	.	.	.	NA	NA	NA	6	2	0.333	NA	NA	NA	NA	NA	NA	NA	NA	NA	NA	NA	NA	NA	NA	NA	NA	NA	NA
chr1	10606433	A	G	sense	alu	KNOWN,PEX14	+	misc_RNA,protein_coding	intronic	PEX14	.	.	.	13	2	0.154	NA	NA	NA	NA	NA	NA	NA	NA	NA	NA	NA	NA	NA	NA	NA	NA	NA	NA	NA	NA	NA
chr1	10606447	A	G	sense	alu	KNOWN,PEX14	+	misc_RNA,protein_coding	intronic	PEX14	.	.	.	14	2	0.143	NA	NA	NA	NA	NA	NA	NA	NA	NA	NA	NA	NA	NA	NA	NA	NA	NA	NA	NA	NA	NA
chr1	10606463	A	G	sense	alu	KNOWN,PEX14	+	misc_RNA,protein_coding	intronic	PEX14	.	.	.	14	2	0.143	NA	NA	NA	NA	NA	NA	NA	NA	NA	NA	NA	NA	NA	NA	NA	NA	NA	NA	NA	NA	NA
chr1	10606467	A	G	sense	alu	KNOWN,PEX14	+	misc_RNA,protein_coding	intronic	PEX14	.	.	.	NA	NA	NA	7	2	0.286	NA	NA	NA	NA	NA	NA	NA	NA	NA	NA	NA	NA	NA	NA	NA	NA	NA	NA
chr1	10606495	A	G	sense	alu	KNOWN,PEX14	+	misc_RNA,protein_coding	intronic	PEX14	.	.	.	NA	NA	NA	NA	NA	NA	NA	NA	NA	NA	NA	NA	5	2	0.4	NA	NA	NA	NA	NA	NA	NA	NA	NA
chr1	10606502	A	G	sense	alu	KNOWN,PEX14	+	misc_RNA,protein_coding	intronic	PEX14	.	.	.	8	3	0.375	NA	NA	NA	NA	NA	NA	5	2	0.4	9	2	0.222	NA	NA	NA	NA	NA	NA	5	2	0.4
chr1	10606503	A	G	sense	alu	KNOWN,PEX14	+	misc_RNA,protein_coding	intronic	PEX14	.	.	.	8	2	0.25	NA	NA	NA	NA	NA	NA	NA	NA	NA	NA	NA	NA	NA	NA	NA	NA	NA	NA	NA	NA	NA
chr1	10606507	A	G	sense	alu	KNOWN,PEX14	+	misc_RNA,protein_coding	intronic	PEX14	.	.	.	NA	NA	NA	NA	NA	NA	NA	NA	NA	NA	NA	NA	9	2	0.222	NA	NA	NA	NA	NA	NA	NA	NA	NA
chr1	10606518	A	G	sense	alu	KNOWN,PEX14	+	misc_RNA,protein_coding	intronic	PEX14	.	.	.	NA	NA	NA	NA	NA	NA	NA	NA	NA	NA	NA	NA	7	2	0.286	NA	NA	NA	NA	NA	NA	NA	NA	NA
chr1	10606542	A	G	sense	alu	KNOWN,PEX14	+	misc_RNA,protein_coding	intronic	PEX14	.	.	.	NA	NA	NA	NA	NA	NA	NA	NA	NA	NA	NA	NA	6	2	0.333	NA	NA	NA	NA	NA	NA	NA	NA	NA
chr1	10606803	A	G	sense	alu	KNOWN,PEX14	+	misc_RNA,protein_coding	intronic	PEX14	.	.	.	NA	NA	NA	NA	NA	NA	NA	NA	NA	NA	NA	NA	NA	NA	NA	NA	NA	NA	NA	NA	NA	5	2	0.4
chr1	10606838	A	G	sense	alu	KNOWN,PEX14	+	misc_RNA,protein_coding	intronic	PEX14	.	.	.	3	2	0.667	NA	NA	NA	NA	NA	NA	NA	NA	NA	NA	NA	NA	NA	NA	NA	NA	NA	NA	NA	NA	NA
chr1	10608154	A	G	sense	alu	KNOWN,PEX14	+	misc_RNA,protein_coding	intronic	PEX14	.	.	.	NA	NA	NA	NA	NA	NA	NA	NA	NA	NA	NA	NA	NA	NA	NA	NA	NA	NA	NA	NA	NA	4	2	0.5
chr1	10614911	A	G	sense	alu	KNOWN,PEX14	+	misc_RNA,protein_coding	intronic	PEX14	.	.	.	NA	NA	NA	NA	NA	NA	NA	NA	NA	NA	NA	NA	NA	NA	NA	NA	NA	NA	NA	NA	NA	2	2	1
chr1	10626679	A	G	sense	alu	KNOWN,PEX14	+	misc_RNA,protein_coding	intronic	PEX14	.	.	.	NA	NA	NA	NA	NA	NA	4	3	0.75	NA	NA	NA	NA	NA	NA	NA	NA	NA	NA	NA	NA	2	2	1
chr1	10631682	A	G	sense	alu	KNOWN,PEX14	+	misc_RNA,protein_coding	intronic	PEX14	.	.	.	NA	NA	NA	NA	NA	NA	2	2	1	NA	NA	NA	NA	NA	NA	NA	NA	NA	NA	NA	NA	NA	NA	NA
chr1	10636851	A	G	sense	alu	KNOWN,PEX14	+	misc_RNA,protein_coding	intronic	PEX14	.	.	.	NA	NA	NA	NA	NA	NA	NA	NA	NA	NA	NA	NA	NA	NA	NA	NA	NA	NA	NA	NA	NA	13	3	0.231
chr1	10636859	A	G	sense	alu	KNOWN,PEX14	+	misc_RNA,protein_coding	intronic	PEX14	.	.	.	NA	NA	NA	NA	NA	NA	NA	NA	NA	NA	NA	NA	NA	NA	NA	NA	NA	NA	4	2	0.5	14	4	0.286
chr1	10636913	A	G	sense	alu	KNOWN,PEX14	+	misc_RNA,protein_coding	intronic	PEX14	.	.	.	NA	NA	NA	NA	NA	NA	NA	NA	NA	NA	NA	NA	NA	NA	NA	NA	NA	NA	NA	NA	NA	24	2	0.083
chr1	10636975	A	G	sense	alu	KNOWN,PEX14	+	misc_RNA,protein_coding	intronic	PEX14	.	.	.	10	2	0.2	NA	NA	NA	NA	NA	NA	NA	NA	NA	10	3	0.3	10	4	0.4	12	2	0.167	NA	NA	NA
chr1	10636976	A	G	sense	alu	KNOWN,PEX14	+	misc_RNA,protein_coding	intronic	PEX14	.	.	.	10	2	0.2	NA	NA	NA	NA	NA	NA	NA	NA	NA	NA	NA	NA	NA	NA	NA	12	3	0.25	16	5	0.312
chr1	10636990	A	G	sense	alu	KNOWN,PEX14	+	misc_RNA,protein_coding	intronic	PEX14	.	.	.	NA	NA	NA	NA	NA	NA	NA	NA	NA	NA	NA	NA	NA	NA	NA	10	2	0.2	NA	NA	NA	15	2	0.133
chr1	10636993	A	G	sense	alu	KNOWN,PEX14	+	misc_RNA,protein_coding	intronic	PEX14	.	.	.	10	7	0.7	NA	NA	NA	NA	NA	NA	NA	NA	NA	11	8	0.727	10	5	0.5	10	6	0.6	14	6	0.429
chr1	10637060	A	G	sense	alu	KNOWN,PEX14	+	misc_RNA,protein_coding	intronic	PEX14	.	.	.	NA	NA	NA	NA	NA	NA	NA	NA	NA	NA	NA	NA	NA	NA	NA	16	2	0.125	NA	NA	NA	NA	NA	NA
chr1	10637061	A	G	sense	alu	KNOWN,PEX14	+	misc_RNA,protein_coding	intronic	PEX14	.	.	.	10	5	0.5	NA	NA	NA	NA	NA	NA	6	3	0.5	NA	NA	NA	16	7	0.438	11	7	0.636	NA	NA	NA
chr1	10637067	A	G	sense	alu	KNOWN,PEX14	+	misc_RNA,protein_coding	intronic	PEX14	.	.	.	10	10	1	NA	NA	NA	NA	NA	NA	6	5	0.833	10	9	0.9	14	13	0.929	10	10	1	3	3	1
chr1	10637073	A	G	sense	alu	KNOWN,PEX14	+	misc_RNA,protein_coding	intronic	PEX14	.	.	.	12	5	0.417	NA	NA	NA	NA	NA	NA	6	2	0.333	NA	NA	NA	14	2	0.143	9	4	0.444	NA	NA	NA
chr1	10637089	A	G	sense	alu	KNOWN,PEX14	+	misc_RNA,protein_coding	intronic	PEX14	.	.	.	NA	NA	NA	NA	NA	NA	NA	NA	NA	NA	NA	NA	NA	NA	NA	11	2	0.182	10	2	0.2	NA	NA	NA
chr1	10637193	A	G	sense	alu	KNOWN,PEX14	+	misc_RNA,protein_coding	intronic	PEX14	.	.	.	NA	NA	NA	NA	NA	NA	NA	NA	NA	NA	NA	NA	6	2	0.333	NA	NA	NA	NA	NA	NA	NA	NA	NA
chr1	10637209	A	G	sense	alu	KNOWN,PEX14	+	misc_RNA,protein_coding	intronic	PEX14	.	.	.	8	8	1	NA	NA	NA	8	2	0.25	5	3	0.6	7	5	0.714	NA	NA	NA	6	3	0.5	10	3	0.3
chr1	10637215	A	G	sense	alu	KNOWN,PEX14	+	misc_RNA,protein_coding	intronic	PEX14	.	.	.	8	6	0.75	NA	NA	NA	NA	NA	NA	7	4	0.571	6	4	0.667	4	4	1	6	4	0.667	10	8	0.8
chr1	10637253	A	G	sense	alu	KNOWN,PEX14	+	misc_RNA,protein_coding	intronic	PEX14	.	.	.	5	3	0.6	NA	NA	NA	NA	NA	NA	NA	NA	NA	NA	NA	NA	NA	NA	NA	8	2	0.25	10	5	0.5
chr1	10637258	A	G	sense	alu	KNOWN,PEX14	+	misc_RNA,protein_coding	intronic	PEX14	.	.	.	NA	NA	NA	NA	NA	NA	NA	NA	NA	NA	NA	NA	NA	NA	NA	NA	NA	NA	NA	NA	NA	11	4	0.364
chr1	10637267	A	G	sense	alu	KNOWN,PEX14	+	misc_RNA,protein_coding	intronic	PEX14	.	.	.	NA	NA	NA	NA	NA	NA	NA	NA	NA	NA	NA	NA	NA	NA	NA	NA	NA	NA	NA	NA	NA	12	2	0.167
chr1	10637289	A	G	sense	alu	KNOWN,PEX14	+	misc_RNA,protein_coding	intronic	PEX14	.	.	.	6	3	0.5	NA	NA	NA	NA	NA	NA	NA	NA	NA	NA	NA	NA	NA	NA	NA	11	3	0.273	5	4	0.8
chr1	10637292	A	G	sense	alu	KNOWN,PEX14	+	misc_RNA,protein_coding	intronic	PEX14	.	.	.	6	3	0.5	NA	NA	NA	NA	NA	NA	NA	NA	NA	NA	NA	NA	3	3	1	11	5	0.455	NA	NA	NA
chr1	10637296	A	G	sense	alu	KNOWN,PEX14	+	misc_RNA,protein_coding	intronic	PEX14	.	.	.	6	2	0.333	NA	NA	NA	NA	NA	NA	NA	NA	NA	NA	NA	NA	NA	NA	NA	NA	NA	NA	5	2	0.4
chr1	10637298	A	G	sense	alu	KNOWN,PEX14	+	misc_RNA,protein_coding	intronic	PEX14	.	.	.	6	4	0.667	NA	NA	NA	NA	NA	NA	NA	NA	NA	NA	NA	NA	NA	NA	NA	11	6	0.545	5	4	0.8
chr1	10637300	A	G	sense	alu	KNOWN,PEX14	+	misc_RNA,protein_coding	intronic	PEX14	.	.	.	6	2	0.333	NA	NA	NA	NA	NA	NA	NA	NA	NA	NA	NA	NA	4	2	0.5	NA	NA	NA	NA	NA	NA
chr1	10637301	A	G	sense	alu	KNOWN,PEX14	+	misc_RNA,protein_coding	intronic	PEX14	.	.	.	6	2	0.333	NA	NA	NA	NA	NA	NA	NA	NA	NA	NA	NA	NA	NA	NA	NA	NA	NA	NA	NA	NA	NA
chr1	10637302	A	G	sense	alu	KNOWN,PEX14	+	misc_RNA,protein_coding	intronic	PEX14	.	.	.	6	2	0.333	NA	NA	NA	NA	NA	NA	NA	NA	NA	NA	NA	NA	NA	NA	NA	NA	NA	NA	NA	NA	NA
chr1	10637304	A	G	sense	alu	KNOWN,PEX14	+	misc_RNA,protein_coding	intronic	PEX14	.	.	.	NA	NA	NA	5	2	0.4	NA	NA	NA	NA	NA	NA	NA	NA	NA	4	2	0.5	NA	NA	NA	NA	NA	NA
chr1	10637307	A	G	sense	alu	KNOWN,PEX14	+	misc_RNA,protein_coding	intronic	PEX14	.	.	.	7	5	0.714	5	3	0.6	NA	NA	NA	2	2	1	NA	NA	NA	5	4	0.8	11	6	0.545	5	5	1
chr1	10637333	A	G	sense	alu	KNOWN,PEX14	+	misc_RNA,protein_coding	intronic	PEX14	.	.	.	11	3	0.273	NA	NA	NA	NA	NA	NA	NA	NA	NA	NA	NA	NA	NA	NA	NA	12	3	0.25	NA	NA	NA
chr1	10637334	A	G	sense	alu	KNOWN,PEX14	+	misc_RNA,protein_coding	intronic	PEX14	.	.	.	11	10	0.909	3	2	0.667	NA	NA	NA	NA	NA	NA	NA	NA	NA	5	5	1	12	11	0.917	7	7	1
chr1	10637339	A	G	sense	alu	KNOWN,PEX14	+	misc_RNA,protein_coding	intronic	PEX14	.	.	.	NA	NA	NA	NA	NA	NA	NA	NA	NA	NA	NA	NA	NA	NA	NA	NA	NA	NA	NA	NA	NA	7	2	0.286
chr1	10637343	A	G	sense	alu	KNOWN,PEX14	+	misc_RNA,protein_coding	intronic	PEX14	.	.	.	12	9	0.75	NA	NA	NA	NA	NA	NA	NA	NA	NA	NA	NA	NA	5	4	0.8	11	10	0.909	7	4	0.571
chr1	10637350	A	G	sense	alu	KNOWN,PEX14	+	misc_RNA,protein_coding	intronic	PEX14	.	.	.	11	3	0.273	NA	NA	NA	NA	NA	NA	NA	NA	NA	NA	NA	NA	NA	NA	NA	NA	NA	NA	6	3	0.5
chr1	10637360	A	G	sense	alu	KNOWN,PEX14	+	misc_RNA,protein_coding	intronic	PEX14	.	.	.	11	4	0.364	NA	NA	NA	NA	NA	NA	NA	NA	NA	NA	NA	NA	3	3	1	6	2	0.333	5	3	0.6
chr1	10637395	A	G	sense	alu	KNOWN,PEX14	+	misc_RNA,protein_coding	intronic	PEX14	.	.	.	10	3	0.3	NA	NA	NA	NA	NA	NA	NA	NA	NA	NA	NA	NA	NA	NA	NA	NA	NA	NA	NA	NA	NA
chr1	10637399	A	G	sense	alu	KNOWN,PEX14	+	misc_RNA,protein_coding	intronic	PEX14	.	.	.	10	2	0.2	NA	NA	NA	NA	NA	NA	NA	NA	NA	NA	NA	NA	NA	NA	NA	NA	NA	NA	NA	NA	NA
chr1	10637406	A	G	sense	alu	KNOWN,PEX14	+	misc_RNA,protein_coding	intronic	PEX14	.	.	.	9	2	0.222	NA	NA	NA	NA	NA	NA	NA	NA	NA	NA	NA	NA	NA	NA	NA	NA	NA	NA	NA	NA	NA
chr1	10637414	A	G	sense	alu	KNOWN,PEX14	+	misc_RNA,protein_coding	intronic	PEX14	.	.	.	NA	NA	NA	NA	NA	NA	NA	NA	NA	NA	NA	NA	NA	NA	NA	NA	NA	NA	NA	NA	NA	3	2	0.667
chr1	10637424	A	G	sense	alu	KNOWN,PEX14	+	misc_RNA,protein_coding	intronic	PEX14	.	.	.	NA	NA	NA	NA	NA	NA	NA	NA	NA	NA	NA	NA	NA	NA	NA	NA	NA	NA	NA	NA	NA	2	2	1
chr1	10637437	A	G	sense	alu	KNOWN,PEX14	+	misc_RNA,protein_coding	intronic	PEX14	.	.	.	NA	NA	NA	NA	NA	NA	NA	NA	NA	NA	NA	NA	NA	NA	NA	NA	NA	NA	2	2	1	NA	NA	NA
chr1	10637441	A	G	sense	alu	KNOWN,PEX14	+	misc_RNA,protein_coding	intronic	PEX14	.	.	.	NA	NA	NA	NA	NA	NA	NA	NA	NA	NA	NA	NA	NA	NA	NA	NA	NA	NA	3	2	0.667	NA	NA	NA
chr1	10637457	A	G	sense	alu	KNOWN,PEX14	+	misc_RNA,protein_coding	intronic	PEX14	.	.	.	NA	NA	NA	NA	NA	NA	NA	NA	NA	NA	NA	NA	NA	NA	NA	NA	NA	NA	3	2	0.667	NA	NA	NA
chr1	10637713	A	G	sense	alu	KNOWN,PEX14	+	misc_RNA,protein_coding	intronic	PEX14	.	.	.	3	2	0.667	NA	NA	NA	4	2	0.5	NA	NA	NA	NA	NA	NA	NA	NA	NA	NA	NA	NA	3	2	0.667
chr1	10637762	A	G	sense	alu	KNOWN,PEX14	+	misc_RNA,protein_coding	intronic	PEX14	.	.	.	NA	NA	NA	NA	NA	NA	NA	NA	NA	7	2	0.286	NA	NA	NA	NA	NA	NA	NA	NA	NA	NA	NA	NA
chr1	10637775	A	G	sense	alu	KNOWN,PEX14	+	misc_RNA,protein_coding	intronic	PEX14	.	.	.	NA	NA	NA	NA	NA	NA	NA	NA	NA	NA	NA	NA	NA	NA	NA	NA	NA	NA	NA	NA	NA	9	2	0.222
chr1	10637787	A	G	sense	alu	KNOWN,PEX14	+	misc_RNA,protein_coding	intronic	PEX14	.	.	.	NA	NA	NA	NA	NA	NA	NA	NA	NA	NA	NA	NA	NA	NA	NA	NA	NA	NA	NA	NA	NA	9	6	0.667
chr1	10637797	A	G	sense	alu	KNOWN,PEX14	+	misc_RNA,protein_coding	intronic	PEX14	.	.	.	12	4	0.333	NA	NA	NA	NA	NA	NA	NA	NA	NA	6	4	0.667	3	3	1	NA	NA	NA	NA	NA	NA
chr1	10637799	A	G	sense	alu	KNOWN,PEX14	+	misc_RNA,protein_coding	intronic	PEX14	.	.	.	11	2	0.182	NA	NA	NA	4	3	0.75	NA	NA	NA	NA	NA	NA	NA	NA	NA	NA	NA	NA	NA	NA	NA
chr1	10637810	A	G	sense	alu	KNOWN,PEX14	+	misc_RNA,protein_coding	intronic	PEX14	.	.	.	NA	NA	NA	NA	NA	NA	NA	NA	NA	NA	NA	NA	5	2	0.4	NA	NA	NA	NA	NA	NA	9	3	0.333
chr1	10637845	A	G	sense	alu	KNOWN,PEX14	+	misc_RNA,protein_coding	intronic	PEX14	.	.	.	NA	NA	NA	NA	NA	NA	NA	NA	NA	NA	NA	NA	NA	NA	NA	NA	NA	NA	NA	NA	NA	7	2	0.286
chr1	10637857	A	G	sense	alu	KNOWN,PEX14	+	misc_RNA,protein_coding	intronic	PEX14	.	.	.	13	12	0.923	NA	NA	NA	NA	NA	NA	7	3	0.429	9	9	1	4	4	1	2	2	1	10	10	1
chr1	10637865	A	G	sense	alu	KNOWN,PEX14	+	misc_RNA,protein_coding	intronic	PEX14	.	.	.	14	9	0.643	NA	NA	NA	3	2	0.667	7	2	0.286	12	9	0.75	8	5	0.625	NA	NA	NA	11	9	0.818
chr1	10637869	A	G	sense	alu	KNOWN,PEX14	+	misc_RNA,protein_coding	intronic	PEX14	.	.	.	NA	NA	NA	NA	NA	NA	NA	NA	NA	NA	NA	NA	NA	NA	NA	NA	NA	NA	NA	NA	NA	11	4	0.364
chr1	10640462	A	G	sense	alu	KNOWN,PEX14	+	misc_RNA,protein_coding	intronic	PEX14	.	.	.	NA	NA	NA	NA	NA	NA	3	2	0.667	NA	NA	NA	NA	NA	NA	NA	NA	NA	NA	NA	NA	5	2	0.4
chr1	10640465	A	G	sense	alu	KNOWN,PEX14	+	misc_RNA,protein_coding	intronic	PEX14	.	.	.	NA	NA	NA	NA	NA	NA	3	2	0.667	NA	NA	NA	NA	NA	NA	NA	NA	NA	NA	NA	NA	NA	NA	NA
chr1	10640471	A	G	sense	alu	KNOWN,PEX14	+	misc_RNA,protein_coding	intronic	PEX14	.	.	.	NA	NA	NA	NA	NA	NA	3	2	0.667	NA	NA	NA	NA	NA	NA	NA	NA	NA	NA	NA	NA	NA	NA	NA
chr1	10640473	A	G	sense	alu	KNOWN,PEX14	+	misc_RNA,protein_coding	intronic	PEX14	.	.	.	NA	NA	NA	NA	NA	NA	3	2	0.667	NA	NA	NA	NA	NA	NA	NA	NA	NA	NA	NA	NA	NA	NA	NA
chr1	10640479	A	G	sense	alu	KNOWN,PEX14	+	misc_RNA,protein_coding	intronic	PEX14	.	.	.	NA	NA	NA	NA	NA	NA	4	2	0.5	NA	NA	NA	NA	NA	NA	NA	NA	NA	NA	NA	NA	NA	NA	NA
chr1	10640491	A	G	sense	alu	KNOWN,PEX14	+	misc_RNA,protein_coding	intronic	PEX14	.	.	.	NA	NA	NA	NA	NA	NA	3	2	0.667	NA	NA	NA	NA	NA	NA	NA	NA	NA	NA	NA	NA	NA	NA	NA
chr1	10640543	A	G	sense	alu	KNOWN,PEX14	+	misc_RNA,protein_coding	intronic	PEX14	.	.	.	NA	NA	NA	NA	NA	NA	NA	NA	NA	NA	NA	NA	4	2	0.5	NA	NA	NA	NA	NA	NA	NA	NA	NA
chr1	10640544	A	G	sense	alu	KNOWN,PEX14	+	misc_RNA,protein_coding	intronic	PEX14	.	.	.	NA	NA	NA	NA	NA	NA	NA	NA	NA	NA	NA	NA	4	2	0.5	NA	NA	NA	NA	NA	NA	NA	NA	NA
chr1	10641608	A	G	sense	alu	KNOWN,PEX14	+	misc_RNA,protein_coding	intronic	PEX14	.	.	.	NA	NA	NA	NA	NA	NA	NA	NA	NA	NA	NA	NA	NA	NA	NA	NA	NA	NA	8	2	0.25	NA	NA	NA
chr1	10641623	A	G	sense	alu	KNOWN,PEX14	+	misc_RNA,protein_coding	intronic	PEX14	.	.	.	9	2	0.222	NA	NA	NA	NA	NA	NA	NA	NA	NA	NA	NA	NA	NA	NA	NA	NA	NA	NA	NA	NA	NA
chr1	10641635	A	G	sense	alu	KNOWN,PEX14	+	misc_RNA,protein_coding	intronic	PEX14	.	.	.	NA	NA	NA	NA	NA	NA	NA	NA	NA	NA	NA	NA	NA	NA	NA	NA	NA	NA	NA	NA	NA	9	2	0.222
chr1	10689593	A	G	sense	uniq	KNOWN,PEX14	+	misc_RNA,protein_coding	exonic	PEX14	.	nonsynonymous SNV	PEX14:NM_004565:exon9:c.683A>G:p.Q228R	NA	NA	NA	NA	NA	NA	NA	NA	NA	NA	NA	NA	NA	NA	NA	NA	NA	NA	92	2	0.022	NA	NA	NA
chr1	10689743	A	G	sense	uniq	KNOWN,PEX14	+	misc_RNA,protein_coding	exonic	PEX14	.	nonsynonymous SNV	PEX14:NM_004565:exon9:c.833A>G:p.K278R	NA	NA	NA	NA	NA	NA	NA	NA	NA	NA	NA	NA	NA	NA	NA	NA	NA	NA	NA	NA	NA	128	2	0.016
chr1	10689797	A	G	sense	uniq	KNOWN,PEX14	+	misc_RNA,protein_coding	exonic	PEX14	.	nonsynonymous SNV	PEX14:NM_004565:exon9:c.887A>G:p.Q296R	NA	NA	NA	NA	NA	NA	NA	NA	NA	NA	NA	NA	NA	NA	NA	NA	NA	NA	NA	NA	NA	128	2	0.016
chr1	10690043	A	G	sense	uniq	KNOWN,PEX14	+	misc_RNA,protein_coding	exonic	PEX14	.	stoploss	PEX14:NM_004565:exon9:c.1133A>G:p.X378W	NA	NA	NA	NA	NA	NA	NA	NA	NA	NA	NA	NA	NA	NA	NA	NA	NA	NA	NA	NA	NA	106	5	0.047
chr1	10698411	T	C	sense	uniq	CASZ1	-	protein_coding	UTR3	CASZ1	NM_001079843:c.*588A>G	.	.	NA	NA	NA	NA	NA	NA	NA	NA	NA	NA	NA	NA	NA	NA	NA	NA	NA	NA	NA	NA	NA	15	2	0.133
chr1	10709506	A	G	sense	uniq	AL139423.1	+	antisense_RNA	intronic	CASZ1	.	.	.	NA	NA	NA	NA	NA	NA	NA	NA	NA	NA	NA	NA	NA	NA	NA	NA	NA	NA	NA	NA	NA	2	2	1
chr1	10713334	T	C	sense	uniq	CASZ1	-	protein_coding	intronic	CASZ1	.	.	.	NA	NA	NA	NA	NA	NA	NA	NA	NA	NA	NA	NA	NA	NA	NA	NA	NA	NA	11	2	0.182	NA	NA	NA
chr1	10719969	T	C	sense	uniq	CASZ1	-	protein_coding	exonic	CASZ1	.	nonsynonymous SNV	CASZ1:NM_001079843:exon6:c.1130A>G:p.D377G,CASZ1:NM_017766:exon6:c.1130A>G:p.D377G	NA	NA	NA	NA	NA	NA	NA	NA	NA	NA	NA	NA	NA	NA	NA	NA	NA	NA	NA	NA	NA	42	2	0.048
chr1	10720181	T	C	sense	uniq	CASZ1	-	protein_coding	exonic	CASZ1	.	synonymous SNV	CASZ1:NM_001079843:exon6:c.918A>G:p.V306V,CASZ1:NM_017766:exon6:c.918A>G:p.V306V	NA	NA	NA	NA	NA	NA	NA	NA	NA	NA	NA	NA	NA	NA	NA	NA	NA	NA	NA	NA	NA	26	2	0.077
chr1	10720236	T	C	sense	uniq	CASZ1	-	protein_coding	exonic	CASZ1	.	nonsynonymous SNV	CASZ1:NM_001079843:exon6:c.863A>G:p.K288R,CASZ1:NM_017766:exon6:c.863A>G:p.K288R	NA	NA	NA	NA	NA	NA	NA	NA	NA	NA	NA	NA	NA	NA	NA	NA	NA	NA	NA	NA	NA	31	2	0.065
chr1	107599817	A	G	sense	uniq	PRMT6	+	protein_coding	exonic	PRMT6	.	synonymous SNV	PRMT6:NM_018137:exon1:c.480A>G:p.G160G	NA	NA	NA	NA	NA	NA	NA	NA	NA	NA	NA	NA	NA	NA	NA	NA	NA	NA	NA	NA	NA	99	2	0.02
chr1	107600854	A	G	sense	uniq	PRMT6	+	protein_coding	UTR3	PRMT6	NM_018137:c.*389A>G	.	.	NA	NA	NA	NA	NA	NA	NA	NA	NA	NA	NA	NA	NA	NA	NA	NA	NA	NA	NA	NA	NA	95	2	0.021
chr1	107601664	A	G	sense	uniq	PRMT6	+	protein_coding	UTR3	PRMT6	NM_018137:c.*1199A>G	.	.	NA	NA	NA	NA	NA	NA	NA	NA	NA	NA	NA	NA	12	2	0.167	NA	NA	NA	NA	NA	NA	NA	NA	NA
chr1	108697701	T	C	sense	uniq	SLC25A24	-	protein_coding	exonic	SLC25A24	.	synonymous SNV	SLC25A24:NM_013386:exon6:c.726A>G:p.V242V,SLC25A24:NM_213651:exon6:c.669A>G:p.V223V	NA	NA	NA	NA	NA	NA	NA	NA	NA	NA	NA	NA	NA	NA	NA	116	2	0.017	NA	NA	NA	NA	NA	NA
chr1	108715811	T	C	sense	nonalu	SLC25A24	-	protein_coding	intronic	SLC25A24	.	.	.	NA	NA	NA	NA	NA	NA	NA	NA	NA	NA	NA	NA	NA	NA	NA	NA	NA	NA	NA	NA	NA	4	2	0.5
chr1	108732316	T	C	sense	alu	SLC25A24	-	protein_coding	intronic	SLC25A24	.	.	.	NA	NA	NA	NA	NA	NA	NA	NA	NA	2	2	1	NA	NA	NA	NA	NA	NA	NA	NA	NA	NA	NA	NA
chr1	108732355	T	C	sense	alu	SLC25A24	-	protein_coding	intronic	SLC25A24	.	.	.	NA	NA	NA	NA	NA	NA	NA	NA	NA	2	2	1	NA	NA	NA	NA	NA	NA	NA	NA	NA	NA	NA	NA
chr1	108732356	T	C	sense	alu	SLC25A24	-	protein_coding	intronic	SLC25A24	.	.	.	NA	NA	NA	NA	NA	NA	NA	NA	NA	2	2	1	NA	NA	NA	NA	NA	NA	NA	NA	NA	NA	NA	NA
chr1	108738494	T	C	sense	alu	SLC25A24	-	protein_coding	intronic	SLC25A24	.	.	.	NA	NA	NA	NA	NA	NA	NA	NA	NA	NA	NA	NA	NA	NA	NA	12	2	0.167	NA	NA	NA	NA	NA	NA
chr1	108738565	T	C	sense	alu	SLC25A24	-	protein_coding	intronic	SLC25A24	.	.	.	NA	NA	NA	NA	NA	NA	NA	NA	NA	NA	NA	NA	NA	NA	NA	17	2	0.118	NA	NA	NA	NA	NA	NA
chr1	108742432	T	C	sense	uniq	SLC25A24	-	protein_coding	intronic	SLC25A24	.	.	.	NA	NA	NA	NA	NA	NA	NA	NA	NA	NA	NA	NA	NA	NA	NA	NA	NA	NA	NA	NA	NA	7	2	0.286
chr1	108743953	A	G	sense	uniq	AL359258.2,AL359258.3	+	TEC,antisense_RNA	upstream	SLC25A24	dist=988	.	.	NA	NA	NA	NA	NA	NA	NA	NA	NA	11	2	0.182	NA	NA	NA	NA	NA	NA	NA	NA	NA	NA	NA	NA
chr1	108744030	A	G	sense	uniq	AL359258.2,AL359258.3	+	TEC,antisense_RNA	intergenic	SLC25A24;NBPF4	dist=1065;dist=21933	.	.	NA	NA	NA	NA	NA	NA	NA	NA	NA	NA	NA	NA	7	2	0.286	NA	NA	NA	NA	NA	NA	NA	NA	NA
chr1	109162431	A	G	sense	alu	FAM102B	+	protein_coding	intronic	FAM102B	.	.	.	NA	NA	NA	NA	NA	NA	NA	NA	NA	NA	NA	NA	NA	NA	NA	4	2	0.5	NA	NA	NA	NA	NA	NA
chr1	109162438	A	G	sense	alu	FAM102B	+	protein_coding	intronic	FAM102B	.	.	.	NA	NA	NA	NA	NA	NA	NA	NA	NA	NA	NA	NA	NA	NA	NA	4	2	0.5	NA	NA	NA	NA	NA	NA
chr1	109164636	A	G	sense	alu	FAM102B	+	protein_coding	intronic	FAM102B	.	.	.	NA	NA	NA	NA	NA	NA	NA	NA	NA	NA	NA	NA	NA	NA	NA	NA	NA	NA	NA	NA	NA	2	2	1
chr1	109165595	A	G	sense	alu	FAM102B	+	protein_coding	intronic	FAM102B	.	.	.	NA	NA	NA	NA	NA	NA	NA	NA	NA	NA	NA	NA	NA	NA	NA	4	2	0.5	NA	NA	NA	NA	NA	NA
chr1	109165867	A	G	sense	alu	FAM102B	+	protein_coding	intronic	FAM102B	.	.	.	NA	NA	NA	NA	NA	NA	NA	NA	NA	NA	NA	NA	NA	NA	NA	NA	NA	NA	NA	NA	NA	3	2	0.667
chr1	109166018	A	G	sense	alu	FAM102B	+	protein_coding	intronic	FAM102B	.	.	.	NA	NA	NA	7	3	0.429	NA	NA	NA	NA	NA	NA	NA	NA	NA	NA	NA	NA	NA	NA	NA	NA	NA	NA
chr1	109166046	A	G	sense	alu	FAM102B	+	protein_coding	intronic	FAM102B	.	.	.	NA	NA	NA	8	2	0.25	NA	NA	NA	NA	NA	NA	NA	NA	NA	NA	NA	NA	NA	NA	NA	NA	NA	NA
chr1	109174625	A	G	sense	alu	FAM102B	+	protein_coding	intronic	FAM102B	.	.	.	NA	NA	NA	NA	NA	NA	NA	NA	NA	NA	NA	NA	NA	NA	NA	NA	NA	NA	7	2	0.286	NA	NA	NA
chr1	109175935	A	G	sense	alu	FAM102B	+	protein_coding	intronic	FAM102B	.	.	.	NA	NA	NA	NA	NA	NA	NA	NA	NA	NA	NA	NA	NA	NA	NA	NA	NA	NA	2	2	1	NA	NA	NA
chr1	109176010	A	G	sense	alu	FAM102B	+	protein_coding	intronic	FAM102B	.	.	.	NA	NA	NA	NA	NA	NA	NA	NA	NA	7	2	0.286	NA	NA	NA	NA	NA	NA	NA	NA	NA	NA	NA	NA
chr1	109176015	A	G	sense	alu	FAM102B	+	protein_coding	intronic	FAM102B	.	.	.	NA	NA	NA	NA	NA	NA	NA	NA	NA	7	2	0.286	NA	NA	NA	NA	NA	NA	NA	NA	NA	NA	NA	NA
chr1	109176797	A	G	sense	uniq	FAM102B	+	protein_coding	intronic	FAM102B	.	.	.	NA	NA	NA	NA	NA	NA	8	2	0.25	NA	NA	NA	NA	NA	NA	NA	NA	NA	NA	NA	NA	NA	NA	NA
chr1	109181227	A	G	sense	uniq	FAM102B	+	protein_coding	UTR3	FAM102B	NM_001010883:c.*3455A>G	.	.	NA	NA	NA	NA	NA	NA	NA	NA	NA	NA	NA	NA	NA	NA	NA	87	2	0.023	NA	NA	NA	NA	NA	NA
chr1	109191293	T	C	sense	uniq	HENMT1	-	protein_coding	exonic	HENMT1	.	synonymous SNV	HENMT1:NM_001102592:exon8:c.1077A>G:p.E359E,HENMT1:NM_144584:exon8:c.1077A>G:p.E359E	NA	NA	NA	NA	NA	NA	NA	NA	NA	94	2	0.021	NA	NA	NA	NA	NA	NA	NA	NA	NA	NA	NA	NA
chr1	109191832	T	C	sense	uniq	HENMT1	-	protein_coding	intronic	HENMT1	.	.	.	NA	NA	NA	NA	NA	NA	NA	NA	NA	8	2	0.25	NA	NA	NA	NA	NA	NA	NA	NA	NA	NA	NA	NA
chr1	109192051	T	C	sense	alu	HENMT1	-	protein_coding	intronic	HENMT1	.	.	.	NA	NA	NA	NA	NA	NA	NA	NA	NA	NA	NA	NA	27	3	0.111	11	2	0.182	NA	NA	NA	NA	NA	NA
chr1	109192522	T	C	sense	alu	HENMT1	-	protein_coding	intronic	HENMT1	.	.	.	NA	NA	NA	NA	NA	NA	NA	NA	NA	NA	NA	NA	NA	NA	NA	NA	NA	NA	NA	NA	NA	4	2	0.5
chr1	109192567	T	C	sense	alu	HENMT1	-	protein_coding	intronic	HENMT1	.	.	.	NA	NA	NA	NA	NA	NA	NA	NA	NA	NA	NA	NA	NA	NA	NA	NA	NA	NA	NA	NA	NA	5	3	0.6
chr1	109193790	T	C	sense	uniq	HENMT1	-	protein_coding	exonic	HENMT1	.	nonsynonymous SNV	HENMT1:NM_001102592:exon6:c.440A>G:p.E147G,HENMT1:NM_144584:exon6:c.440A>G:p.E147G	NA	NA	NA	NA	NA	NA	NA	NA	NA	NA	NA	NA	NA	NA	NA	NA	NA	NA	104	2	0.019	NA	NA	NA
chr1	109195310	T	C	sense	alu	HENMT1	-	protein_coding	intronic	HENMT1	.	.	.	NA	NA	NA	NA	NA	NA	NA	NA	NA	NA	NA	NA	NA	NA	NA	NA	NA	NA	NA	NA	NA	4	2	0.5
chr1	109195402	T	C	sense	alu	HENMT1	-	protein_coding	intronic	HENMT1	.	.	.	NA	NA	NA	NA	NA	NA	NA	NA	NA	NA	NA	NA	NA	NA	NA	NA	NA	NA	NA	NA	NA	2	2	1
chr1	109195806	T	C	sense	alu	HENMT1	-	protein_coding	intronic	HENMT1	.	.	.	NA	NA	NA	NA	NA	NA	NA	NA	NA	NA	NA	NA	NA	NA	NA	NA	NA	NA	NA	NA	NA	2	2	1
chr1	109199359	T	C	sense	alu	HENMT1	-	protein_coding	intronic	HENMT1	.	.	.	NA	NA	NA	NA	NA	NA	NA	NA	NA	NA	NA	NA	2	2	1	NA	NA	NA	NA	NA	NA	NA	NA	NA
chr1	109199365	T	C	sense	alu	HENMT1	-	protein_coding	intronic	HENMT1	.	.	.	NA	NA	NA	NA	NA	NA	NA	NA	NA	NA	NA	NA	2	2	1	NA	NA	NA	NA	NA	NA	NA	NA	NA
chr1	109235760	A	G	sense	uniq	PRPF38B	+	protein_coding	intronic	PRPF38B	.	.	.	NA	NA	NA	NA	NA	NA	NA	NA	NA	NA	NA	NA	NA	NA	NA	NA	NA	NA	NA	NA	NA	16	2	0.125
chr1	109242147	A	G	sense	uniq	PRPF38B	+	protein_coding	exonic	PRPF38B	.	synonymous SNV	PRPF38B:NM_001349762:exon6:c.711A>G:p.R237R,PRPF38B:NM_001349764:exon6:c.600A>G:p.R200R,PRPF38B:NM_001349765:exon6:c.600A>G:p.R200R,PRPF38B:NM_018061:exon6:c.1146A>G:p.R382R,PRPF38B:NM_001349757:exon7:c.813A>G:p.R271R,PRPF38B:NM_001349759:exon7:c.594A>G:p.R198R,PRPF38B:NM_001349761:exon7:c.711A>G:p.R237R,PRPF38B:NM_001349763:exon7:c.600A>G:p.R200R,PRPF38B:NM_001349766:exon7:c.555A>G:p.R185R,PRPF3…	NA	NA	NA	142	2	0.014	NA	NA	NA	NA	NA	NA	NA	NA	NA	NA	NA	NA	NA	NA	NA	NA	NA	NA
chr1	109242450	A	G	sense	uniq	PRPF38B	+	protein_coding	exonic	PRPF38B	.	synonymous SNV	PRPF38B:NM_001349762:exon6:c.1014A>G:p.E338E,PRPF38B:NM_001349764:exon6:c.903A>G:p.E301E,PRPF38B:NM_001349765:exon6:c.903A>G:p.E301E,PRPF38B:NM_018061:exon6:c.1449A>G:p.E483E,PRPF38B:NM_001349757:exon7:c.1116A>G:p.E372E,PRPF38B:NM_001349759:exon7:c.897A>G:p.E299E,PRPF38B:NM_001349761:exon7:c.1014A>G:p.E338E,PRPF38B:NM_001349763:exon7:c.903A>G:p.E301E,PRPF38B:NM_001349766:exon7:c.858A>G:p.E286E,PR…	153	2	0.013	NA	NA	NA	NA	NA	NA	NA	NA	NA	NA	NA	NA	NA	NA	NA	NA	NA	NA	NA	NA	NA
chr1	109242486	A	G	sense	uniq	PRPF38B	+	protein_coding	exonic	PRPF38B	.	synonymous SNV	PRPF38B:NM_001349762:exon6:c.1050A>G:p.E350E,PRPF38B:NM_001349764:exon6:c.939A>G:p.E313E,PRPF38B:NM_001349765:exon6:c.939A>G:p.E313E,PRPF38B:NM_018061:exon6:c.1485A>G:p.E495E,PRPF38B:NM_001349757:exon7:c.1152A>G:p.E384E,PRPF38B:NM_001349759:exon7:c.933A>G:p.E311E,PRPF38B:NM_001349761:exon7:c.1050A>G:p.E350E,PRPF38B:NM_001349763:exon7:c.939A>G:p.E313E,PRPF38B:NM_001349766:exon7:c.894A>G:p.E298E,PR…	NA	NA	NA	NA	NA	NA	NA	NA	NA	NA	NA	NA	130	2	0.015	NA	NA	NA	NA	NA	NA	135	2	0.015
chr1	109296729	A	G	sense	alu	STXBP3	+	protein_coding	intronic	STXBP3	.	.	.	NA	NA	NA	NA	NA	NA	NA	NA	NA	NA	NA	NA	2	2	1	NA	NA	NA	NA	NA	NA	NA	NA	NA
chr1	109296756	A	G	sense	alu	STXBP3	+	protein_coding	intronic	STXBP3	.	.	.	NA	NA	NA	NA	NA	NA	NA	NA	NA	NA	NA	NA	2	2	1	NA	NA	NA	NA	NA	NA	NA	NA	NA
chr1	109321975	A	G	sense	uniq	STXBP3	+	protein_coding	exonic	STXBP3	.	nonsynonymous SNV	STXBP3:NM_007269:exon9:c.752A>G:p.E251G	NA	NA	NA	NA	NA	NA	NA	NA	NA	NA	NA	NA	NA	NA	NA	74	2	0.027	NA	NA	NA	NA	NA	NA
chr1	109331508	A	G	sense	alu	STXBP3	+	protein_coding	intronic	STXBP3	.	.	.	NA	NA	NA	NA	NA	NA	NA	NA	NA	NA	NA	NA	2	2	1	NA	NA	NA	NA	NA	NA	NA	NA	NA
chr1	109331535	A	G	sense	alu	STXBP3	+	protein_coding	intronic	STXBP3	.	.	.	NA	NA	NA	NA	NA	NA	NA	NA	NA	NA	NA	NA	2	2	1	NA	NA	NA	NA	NA	NA	NA	NA	NA
chr1	109331537	A	G	sense	alu	STXBP3	+	protein_coding	intronic	STXBP3	.	.	.	NA	NA	NA	NA	NA	NA	NA	NA	NA	NA	NA	NA	2	2	1	NA	NA	NA	NA	NA	NA	NA	NA	NA
chr1	109331636	A	G	sense	alu	STXBP3	+	protein_coding	intronic	STXBP3	.	.	.	NA	NA	NA	NA	NA	NA	4	2	0.5	NA	NA	NA	NA	NA	NA	NA	NA	NA	NA	NA	NA	NA	NA	NA
chr1	109331640	A	G	sense	alu	STXBP3	+	protein_coding	intronic	STXBP3	.	.	.	NA	NA	NA	NA	NA	NA	4	2	0.5	NA	NA	NA	NA	NA	NA	NA	NA	NA	NA	NA	NA	NA	NA	NA
chr1	109338896	A	G	sense	uniq	STXBP3	+	protein_coding	exonic	STXBP3	.	nonsynonymous SNV	STXBP3:NM_007269:exon14:c.1151A>G:p.K384R	NA	NA	NA	NA	NA	NA	NA	NA	NA	NA	NA	NA	NA	NA	NA	NA	NA	NA	NA	NA	NA	77	2	0.026
chr1	109340781	A	G	sense	uniq	STXBP3	+	protein_coding	exonic	STXBP3	.	synonymous SNV	STXBP3:NM_007269:exon16:c.1371A>G:p.K457K	NA	NA	NA	NA	NA	NA	NA	NA	NA	NA	NA	NA	NA	NA	NA	NA	NA	NA	72	2	0.028	NA	NA	NA
chr1	109346188	A	G	sense	alu	STXBP3	+	protein_coding	intronic	STXBP3	.	.	.	NA	NA	NA	NA	NA	NA	NA	NA	NA	NA	NA	NA	2	2	1	NA	NA	NA	NA	NA	NA	NA	NA	NA
chr1	109346210	A	G	sense	alu	STXBP3	+	protein_coding	intronic	STXBP3	.	.	.	NA	NA	NA	NA	NA	NA	NA	NA	NA	NA	NA	NA	2	2	1	NA	NA	NA	NA	NA	NA	NA	NA	NA
chr1	109346211	A	G	sense	alu	STXBP3	+	protein_coding	intronic	STXBP3	.	.	.	NA	NA	NA	NA	NA	NA	NA	NA	NA	NA	NA	NA	2	2	1	NA	NA	NA	NA	NA	NA	NA	NA	NA
chr1	109346214	A	G	sense	alu	STXBP3	+	protein_coding	intronic	STXBP3	.	.	.	NA	NA	NA	NA	NA	NA	NA	NA	NA	NA	NA	NA	2	2	1	NA	NA	NA	NA	NA	NA	NA	NA	NA
chr1	109346228	A	G	sense	alu	STXBP3	+	protein_coding	intronic	STXBP3	.	.	.	NA	NA	NA	NA	NA	NA	NA	NA	NA	NA	NA	NA	2	2	1	NA	NA	NA	NA	NA	NA	NA	NA	NA
chr1	109348164	A	G	sense	alu	STXBP3	+	protein_coding	intronic	STXBP3	.	.	.	NA	NA	NA	NA	NA	NA	NA	NA	NA	NA	NA	NA	4	2	0.5	NA	NA	NA	NA	NA	NA	NA	NA	NA
chr1	109348176	A	G	sense	alu	STXBP3	+	protein_coding	intronic	STXBP3	.	.	.	NA	NA	NA	NA	NA	NA	NA	NA	NA	NA	NA	NA	4	2	0.5	NA	NA	NA	NA	NA	NA	NA	NA	NA
chr1	109348186	A	G	sense	alu	STXBP3	+	protein_coding	intronic	STXBP3	.	.	.	NA	NA	NA	NA	NA	NA	NA	NA	NA	NA	NA	NA	4	2	0.5	NA	NA	NA	NA	NA	NA	NA	NA	NA
chr1	109348319	A	G	sense	alu	STXBP3	+	protein_coding	intronic	STXBP3	.	.	.	NA	NA	NA	NA	NA	NA	NA	NA	NA	NA	NA	NA	3	2	0.667	NA	NA	NA	NA	NA	NA	NA	NA	NA
chr1	109350408	A	G	sense	alu	STXBP3	+	protein_coding	intronic	STXBP3	.	.	.	5	2	0.4	NA	NA	NA	NA	NA	NA	NA	NA	NA	NA	NA	NA	NA	NA	NA	NA	NA	NA	NA	NA	NA
chr1	109422210	A	G	sense	alu	GPSM2	+	protein_coding	intronic	GPSM2	.	.	.	NA	NA	NA	NA	NA	NA	NA	NA	NA	NA	NA	NA	NA	NA	NA	NA	NA	NA	NA	NA	NA	4	2	0.5
chr1	109422237	A	G	sense	alu	GPSM2	+	protein_coding	intronic	GPSM2	.	.	.	NA	NA	NA	NA	NA	NA	NA	NA	NA	NA	NA	NA	NA	NA	NA	NA	NA	NA	NA	NA	NA	6	2	0.333
chr1	109422240	A	G	sense	alu	GPSM2	+	protein_coding	intronic	GPSM2	.	.	.	NA	NA	NA	NA	NA	NA	NA	NA	NA	NA	NA	NA	NA	NA	NA	NA	NA	NA	NA	NA	NA	6	4	0.667
chr1	109422301	A	G	sense	alu	GPSM2	+	protein_coding	intronic	GPSM2	.	.	.	NA	NA	NA	NA	NA	NA	NA	NA	NA	NA	NA	NA	NA	NA	NA	NA	NA	NA	NA	NA	NA	4	2	0.5
chr1	109422344	A	G	sense	alu	GPSM2	+	protein_coding	intronic	GPSM2	.	.	.	NA	NA	NA	NA	NA	NA	NA	NA	NA	NA	NA	NA	NA	NA	NA	3	2	0.667	NA	NA	NA	NA	NA	NA
chr1	109422425	A	G	sense	alu	GPSM2	+	protein_coding	intronic	GPSM2	.	.	.	NA	NA	NA	NA	NA	NA	NA	NA	NA	NA	NA	NA	NA	NA	NA	NA	NA	NA	NA	NA	NA	3	3	1
chr1	109422997	A	G	sense	alu	GPSM2	+	protein_coding	intronic	GPSM2	.	.	.	9	3	0.333	NA	NA	NA	NA	NA	NA	NA	NA	NA	NA	NA	NA	NA	NA	NA	NA	NA	NA	NA	NA	NA
chr1	109423055	A	G	sense	alu	GPSM2	+	protein_coding	intronic	GPSM2	.	.	.	NA	NA	NA	NA	NA	NA	NA	NA	NA	NA	NA	NA	NA	NA	NA	NA	NA	NA	4	2	0.5	NA	NA	NA
chr1	109423056	A	G	sense	alu	GPSM2	+	protein_coding	intronic	GPSM2	.	.	.	6	4	0.667	NA	NA	NA	NA	NA	NA	NA	NA	NA	NA	NA	NA	NA	NA	NA	NA	NA	NA	NA	NA	NA
chr1	109423058	A	G	sense	alu	GPSM2	+	protein_coding	intronic	GPSM2	.	.	.	6	2	0.333	NA	NA	NA	NA	NA	NA	NA	NA	NA	4	2	0.5	NA	NA	NA	NA	NA	NA	NA	NA	NA
chr1	109423117	A	G	sense	alu	GPSM2	+	protein_coding	intronic	GPSM2	.	.	.	NA	NA	NA	NA	NA	NA	NA	NA	NA	NA	NA	NA	NA	NA	NA	NA	NA	NA	2	2	1	NA	NA	NA
chr1	109423182	A	G	sense	alu	GPSM2	+	protein_coding	intronic	GPSM2	.	.	.	NA	NA	NA	NA	NA	NA	NA	NA	NA	NA	NA	NA	NA	NA	NA	NA	NA	NA	NA	NA	NA	5	2	0.4
chr1	109423190	A	G	sense	alu	GPSM2	+	protein_coding	intronic	GPSM2	.	.	.	NA	NA	NA	3	2	0.667	NA	NA	NA	NA	NA	NA	NA	NA	NA	NA	NA	NA	NA	NA	NA	5	3	0.6
chr1	109424591	A	G	sense	alu	GPSM2	+	protein_coding	intronic	GPSM2	.	.	.	4	3	0.75	NA	NA	NA	NA	NA	NA	NA	NA	NA	NA	NA	NA	NA	NA	NA	2	2	1	NA	NA	NA
chr1	109424605	A	G	sense	alu	GPSM2	+	protein_coding	intronic	GPSM2	.	.	.	6	2	0.333	NA	NA	NA	NA	NA	NA	NA	NA	NA	4	2	0.5	NA	NA	NA	NA	NA	NA	NA	NA	NA
chr1	109424673	A	G	sense	alu	GPSM2	+	protein_coding	intronic	GPSM2	.	.	.	NA	NA	NA	NA	NA	NA	NA	NA	NA	NA	NA	NA	NA	NA	NA	NA	NA	NA	4	3	0.75	6	2	0.333
chr1	109424674	A	G	sense	alu	GPSM2	+	protein_coding	intronic	GPSM2	.	.	.	NA	NA	NA	NA	NA	NA	NA	NA	NA	NA	NA	NA	NA	NA	NA	NA	NA	NA	4	3	0.75	6	2	0.333
chr1	109424677	A	G	sense	alu	GPSM2	+	protein_coding	intronic	GPSM2	.	.	.	NA	NA	NA	NA	NA	NA	NA	NA	NA	NA	NA	NA	NA	NA	NA	NA	NA	NA	4	2	0.5	NA	NA	NA
chr1	109424678	A	G	sense	alu	GPSM2	+	protein_coding	intronic	GPSM2	.	.	.	NA	NA	NA	NA	NA	NA	NA	NA	NA	NA	NA	NA	NA	NA	NA	NA	NA	NA	NA	NA	NA	6	4	0.667
chr1	109424703	A	G	sense	alu	GPSM2	+	protein_coding	intronic	GPSM2	.	.	.	NA	NA	NA	NA	NA	NA	NA	NA	NA	NA	NA	NA	NA	NA	NA	NA	NA	NA	3	2	0.667	NA	NA	NA
chr1	109424731	A	G	sense	alu	GPSM2	+	protein_coding	intronic	GPSM2	.	.	.	NA	NA	NA	NA	NA	NA	NA	NA	NA	NA	NA	NA	NA	NA	NA	NA	NA	NA	NA	NA	NA	8	4	0.5
chr1	109424820	A	G	sense	alu	GPSM2	+	protein_coding	intronic	GPSM2	.	.	.	NA	NA	NA	NA	NA	NA	NA	NA	NA	NA	NA	NA	NA	NA	NA	NA	NA	NA	NA	NA	NA	13	2	0.154
chr1	109424835	A	G	sense	alu	GPSM2	+	protein_coding	intronic	GPSM2	.	.	.	NA	NA	NA	NA	NA	NA	NA	NA	NA	NA	NA	NA	NA	NA	NA	NA	NA	NA	NA	NA	NA	11	3	0.273
chr1	109424838	A	G	sense	alu	GPSM2	+	protein_coding	intronic	GPSM2	.	.	.	NA	NA	NA	NA	NA	NA	NA	NA	NA	NA	NA	NA	NA	NA	NA	NA	NA	NA	NA	NA	NA	11	8	0.727
chr1	109424847	A	G	sense	alu	GPSM2	+	protein_coding	intronic	GPSM2	.	.	.	NA	NA	NA	NA	NA	NA	NA	NA	NA	NA	NA	NA	NA	NA	NA	NA	NA	NA	NA	NA	NA	12	5	0.417
chr1	109439697	A	G	sense	uniq	GPSM2	+	protein_coding	exonic	GPSM2	.	nonsynonymous SNV	GPSM2:NM_001321038:exon3:c.268A>G:p.T90A,GPSM2:NM_001321039:exon3:c.268A>G:p.T90A,GPSM2:NM_013296:exon3:c.268A>G:p.T90A	NA	NA	NA	NA	NA	NA	NA	NA	NA	99	2	0.02	NA	NA	NA	NA	NA	NA	NA	NA	NA	NA	NA	NA
chr1	109446856	A	G	sense	uniq	GPSM2	+	protein_coding	exonic	GPSM2	.	nonsynonymous SNV	GPSM2:NM_001321038:exon10:c.1172A>G:p.E391G,GPSM2:NM_001321039:exon10:c.1172A>G:p.E391G,GPSM2:NM_013296:exon10:c.1172A>G:p.E391G	NA	NA	NA	NA	NA	NA	NA	NA	NA	NA	NA	NA	NA	NA	NA	107	2	0.019	NA	NA	NA	NA	NA	NA
chr1	109454566	T	C	sense	alu	AKNAD1,AL449266.1,CLCC1	-	protein_coding	intronic	GPSM2	.	.	.	NA	NA	NA	NA	NA	NA	NA	NA	NA	NA	NA	NA	NA	NA	NA	NA	NA	NA	NA	NA	NA	2	2	1
chr1	109454568	T	C	sense	alu	AKNAD1,AL449266.1,CLCC1	-	protein_coding	intronic	GPSM2	.	.	.	NA	NA	NA	NA	NA	NA	NA	NA	NA	NA	NA	NA	NA	NA	NA	NA	NA	NA	NA	NA	NA	2	2	1
chr1	109454577	T	C	sense	alu	AKNAD1,AL449266.1,CLCC1	-	protein_coding	intronic	GPSM2	.	.	.	NA	NA	NA	NA	NA	NA	NA	NA	NA	NA	NA	NA	NA	NA	NA	NA	NA	NA	NA	NA	NA	2	2	1
chr1	109458330	A	G	sense	alu	GPSM2	+	protein_coding	intronic	GPSM2	.	.	.	NA	NA	NA	NA	NA	NA	NA	NA	NA	NA	NA	NA	NA	NA	NA	NA	NA	NA	NA	NA	NA	2	2	1
chr1	109458614	A	G	sense	alu	GPSM2	+	protein_coding	intronic	GPSM2	.	.	.	NA	NA	NA	NA	NA	NA	NA	NA	NA	NA	NA	NA	NA	NA	NA	5	2	0.4	NA	NA	NA	NA	NA	NA
chr1	109458639	A	G	sense	alu	GPSM2	+	protein_coding	intronic	GPSM2	.	.	.	NA	NA	NA	NA	NA	NA	NA	NA	NA	NA	NA	NA	NA	NA	NA	NA	NA	NA	8	2	0.25	NA	NA	NA
chr1	109458720	A	G	sense	alu	GPSM2	+	protein_coding	intronic	GPSM2	.	.	.	NA	NA	NA	NA	NA	NA	NA	NA	NA	NA	NA	NA	2	2	1	NA	NA	NA	NA	NA	NA	NA	NA	NA
chr1	109458781	T	C	sense	alu	AKNAD1,AL449266.1,CLCC1	-	protein_coding	intronic	GPSM2	.	.	.	NA	NA	NA	NA	NA	NA	NA	NA	NA	NA	NA	NA	NA	NA	NA	NA	NA	NA	NA	NA	NA	2	2	1
chr1	109458797	T	C	sense	alu	AKNAD1,AL449266.1,CLCC1	-	protein_coding	intronic	GPSM2	.	.	.	NA	NA	NA	NA	NA	NA	NA	NA	NA	NA	NA	NA	NA	NA	NA	NA	NA	NA	NA	NA	NA	2	2	1
chr1	109460068	A	G	sense	alu	GPSM2	+	protein_coding	intronic	GPSM2	.	.	.	4	4	1	NA	NA	NA	NA	NA	NA	NA	NA	NA	NA	NA	NA	NA	NA	NA	8	7	0.875	NA	NA	NA
chr1	109460343	A	G	sense	alu	GPSM2	+	protein_coding	intronic	GPSM2	.	.	.	NA	NA	NA	NA	NA	NA	NA	NA	NA	3	2	0.667	NA	NA	NA	NA	NA	NA	NA	NA	NA	NA	NA	NA
chr1	109460383	A	G	sense	alu	GPSM2	+	protein_coding	intronic	GPSM2	.	.	.	NA	NA	NA	NA	NA	NA	NA	NA	NA	3	2	0.667	NA	NA	NA	NA	NA	NA	NA	NA	NA	NA	NA	NA
chr1	109460386	A	G	sense	alu	GPSM2	+	protein_coding	intronic	GPSM2	.	.	.	NA	NA	NA	NA	NA	NA	NA	NA	NA	NA	NA	NA	6	2	0.333	NA	NA	NA	NA	NA	NA	NA	NA	NA
chr1	109462264	T	C	sense	alu	AKNAD1,AL449266.1,CLCC1	-	protein_coding	intronic	GPSM2	.	.	.	NA	NA	NA	NA	NA	NA	NA	NA	NA	NA	NA	NA	NA	NA	NA	NA	NA	NA	NA	NA	NA	2	2	1
chr1	109462265	T	C	sense	alu	AKNAD1,AL449266.1,CLCC1	-	protein_coding	intronic	GPSM2	.	.	.	NA	NA	NA	NA	NA	NA	NA	NA	NA	NA	NA	NA	NA	NA	NA	NA	NA	NA	NA	NA	NA	2	2	1
chr1	109462272	A	G	sense	alu	GPSM2	+	protein_coding	intronic	GPSM2	.	.	.	2	2	1	NA	NA	NA	NA	NA	NA	NA	NA	NA	NA	NA	NA	NA	NA	NA	NA	NA	NA	NA	NA	NA
chr1	109462532	A	G	sense	alu	GPSM2	+	protein_coding	intronic	GPSM2	.	.	.	2	2	1	NA	NA	NA	NA	NA	NA	NA	NA	NA	NA	NA	NA	NA	NA	NA	NA	NA	NA	NA	NA	NA
chr1	109462597	A	G	sense	alu	GPSM2	+	protein_coding	intronic	GPSM2	.	.	.	NA	NA	NA	NA	NA	NA	NA	NA	NA	NA	NA	NA	NA	NA	NA	NA	NA	NA	2	2	1	NA	NA	NA
chr1	109462677	T	C	sense	alu	AKNAD1,AL449266.1,CLCC1	-	protein_coding	intronic	GPSM2	.	.	.	NA	NA	NA	NA	NA	NA	NA	NA	NA	NA	NA	NA	2	2	1	NA	NA	NA	NA	NA	NA	NA	NA	NA
chr1	109465505	T	C	sense	alu	AKNAD1,AL449266.1,CLCC1	-	protein_coding	intronic	GPSM2	.	.	.	5	2	0.4	NA	NA	NA	NA	NA	NA	NA	NA	NA	NA	NA	NA	NA	NA	NA	NA	NA	NA	NA	NA	NA
chr1	109465530	T	C	sense	alu	AKNAD1,AL449266.1,CLCC1	-	protein_coding	intronic	GPSM2	.	.	.	NA	NA	NA	NA	NA	NA	NA	NA	NA	3	2	0.667	NA	NA	NA	NA	NA	NA	NA	NA	NA	NA	NA	NA
chr1	109465534	T	C	sense	alu	AKNAD1,AL449266.1,CLCC1	-	protein_coding	intronic	GPSM2	.	.	.	7	4	0.571	NA	NA	NA	NA	NA	NA	NA	NA	NA	NA	NA	NA	NA	NA	NA	NA	NA	NA	NA	NA	NA
chr1	109465549	T	C	sense	alu	AKNAD1,AL449266.1,CLCC1	-	protein_coding	intronic	GPSM2	.	.	.	7	2	0.286	NA	NA	NA	NA	NA	NA	NA	NA	NA	NA	NA	NA	NA	NA	NA	NA	NA	NA	NA	NA	NA
chr1	109465766	T	C	sense	alu	AKNAD1,AL449266.1,CLCC1	-	protein_coding	intronic	GPSM2	.	.	.	7	3	0.429	NA	NA	NA	NA	NA	NA	NA	NA	NA	NA	NA	NA	NA	NA	NA	NA	NA	NA	NA	NA	NA
chr1	109465787	T	C	sense	alu	AKNAD1,AL449266.1,CLCC1	-	protein_coding	intronic	GPSM2	.	.	.	6	2	0.333	NA	NA	NA	NA	NA	NA	NA	NA	NA	NA	NA	NA	NA	NA	NA	NA	NA	NA	NA	NA	NA
chr1	109465819	T	C	sense	alu	AKNAD1,AL449266.1,CLCC1	-	protein_coding	intronic	GPSM2	.	.	.	5	2	0.4	NA	NA	NA	NA	NA	NA	NA	NA	NA	NA	NA	NA	NA	NA	NA	NA	NA	NA	NA	NA	NA
chr1	109465828	T	C	sense	alu	AKNAD1,AL449266.1,CLCC1	-	protein_coding	intronic	GPSM2	.	.	.	5	2	0.4	NA	NA	NA	NA	NA	NA	NA	NA	NA	NA	NA	NA	NA	NA	NA	NA	NA	NA	NA	NA	NA
chr1	109465833	T	C	sense	alu	AKNAD1,AL449266.1,CLCC1	-	protein_coding	intronic	GPSM2	.	.	.	5	2	0.4	NA	NA	NA	NA	NA	NA	NA	NA	NA	NA	NA	NA	NA	NA	NA	NA	NA	NA	NA	NA	NA
chr1	109465835	T	C	sense	alu	AKNAD1,AL449266.1,CLCC1	-	protein_coding	intronic	GPSM2	.	.	.	6	2	0.333	NA	NA	NA	NA	NA	NA	NA	NA	NA	NA	NA	NA	NA	NA	NA	NA	NA	NA	3	2	0.667
chr1	109465883	T	C	sense	alu	AKNAD1,AL449266.1,CLCC1	-	protein_coding	intronic	GPSM2	.	.	.	5	3	0.6	NA	NA	NA	NA	NA	NA	NA	NA	NA	NA	NA	NA	NA	NA	NA	NA	NA	NA	NA	NA	NA
chr1	109465893	T	C	sense	alu	AKNAD1,AL449266.1,CLCC1	-	protein_coding	intronic	GPSM2	.	.	.	5	3	0.6	NA	NA	NA	NA	NA	NA	NA	NA	NA	NA	NA	NA	NA	NA	NA	NA	NA	NA	NA	NA	NA
chr1	109465907	T	C	sense	alu	AKNAD1,AL449266.1,CLCC1	-	protein_coding	intronic	GPSM2	.	.	.	4	3	0.75	NA	NA	NA	NA	NA	NA	NA	NA	NA	NA	NA	NA	NA	NA	NA	NA	NA	NA	NA	NA	NA
chr1	109465942	T	C	sense	alu	AKNAD1,AL449266.1,CLCC1	-	protein_coding	intronic	GPSM2	.	.	.	2	2	1	NA	NA	NA	NA	NA	NA	NA	NA	NA	NA	NA	NA	NA	NA	NA	NA	NA	NA	NA	NA	NA
chr1	109466667	A	G	sense	uniq	GPSM2	+	protein_coding	exonic	GPSM2	.	nonsynonymous SNV	GPSM2:NM_001321038:exon14:c.1646A>G:p.D549G,GPSM2:NM_001321039:exon14:c.1646A>G:p.D549G,GPSM2:NM_013296:exon14:c.1646A>G:p.D549G	NA	NA	NA	NA	NA	NA	NA	NA	NA	NA	NA	NA	NA	NA	NA	119	2	0.017	NA	NA	NA	NA	NA	NA
chr1	109470223	T	C	sense	nonalu	AKNAD1,AL449266.1,CLCC1	-	protein_coding	intronic	GPSM2	.	.	.	NA	NA	NA	NA	NA	NA	NA	NA	NA	NA	NA	NA	NA	NA	NA	NA	NA	NA	20	2	0.1	NA	NA	NA
chr1	109470409	T	C	sense	alu	AKNAD1,AL449266.1,CLCC1	-	protein_coding	intronic	GPSM2	.	.	.	NA	NA	NA	NA	NA	NA	NA	NA	NA	NA	NA	NA	NA	NA	NA	NA	NA	NA	NA	NA	NA	22	2	0.091
chr1	109470509	T	C	sense	alu	AKNAD1,AL449266.1,CLCC1	-	protein_coding	intronic	GPSM2	.	.	.	NA	NA	NA	NA	NA	NA	NA	NA	NA	40	2	0.05	NA	NA	NA	NA	NA	NA	NA	NA	NA	NA	NA	NA
chr1	109471146	A	G	sense	uniq	GPSM2	+	protein_coding	intronic	GPSM2	.	.	.	NA	NA	NA	NA	NA	NA	NA	NA	NA	NA	NA	NA	NA	NA	NA	2	2	1	NA	NA	NA	NA	NA	NA
chr1	109471168	T	C	sense	uniq	AKNAD1,AL449266.1,CLCC1	-	protein_coding	intronic	GPSM2	.	.	.	NA	NA	NA	NA	NA	NA	NA	NA	NA	35	2	0.057	NA	NA	NA	NA	NA	NA	NA	NA	NA	NA	NA	NA
chr1	109471548	T	C	sense	alu	AKNAD1,AL449266.1,CLCC1	-	protein_coding	intronic	GPSM2	.	.	.	NA	NA	NA	NA	NA	NA	23	2	0.087	NA	NA	NA	NA	NA	NA	NA	NA	NA	NA	NA	NA	NA	NA	NA
chr1	109472729	A	G	sense	uniq	GPSM2	+	protein_coding	UTR3	CLCC1;GPSM2	NM_001048210:c.*2440T>C;NM_001278202:c.*2440T>C;NM_001377458:c.*2440T>C;NM_001377459:c.*2445T>C;NM_001377460:c.*2445T>C;NM_001377461:c.*2440T>C;NM_001377462:c.*2445T>C;NM_001377463:c.*2440T>C;NM_001377464:c.*2440T>C;NM_001377465:c.*2440T>C;NM_001377466:c.*2440T>C;NM_001377467:c.*2440T>C;NM_001377468:c.*2445T>C;NM_001377469:c.*2440T>C;NM_001377470:c.*2440T>C;NM_015127:c.*2440T>C;NM_001278203:c.*24…	.	.	NA	NA	NA	NA	NA	NA	NA	NA	NA	NA	NA	NA	NA	NA	NA	NA	NA	NA	NA	NA	NA	100	2	0.02
chr1	109473124	A	G	sense	alu	GPSM2	+	protein_coding	UTR3	CLCC1;GPSM2	NM_001048210:c.*2045T>C;NM_001278202:c.*2045T>C;NM_001377458:c.*2045T>C;NM_001377459:c.*2050T>C;NM_001377460:c.*2050T>C;NM_001377461:c.*2045T>C;NM_001377462:c.*2050T>C;NM_001377463:c.*2045T>C;NM_001377464:c.*2045T>C;NM_001377465:c.*2045T>C;NM_001377466:c.*2045T>C;NM_001377467:c.*2045T>C;NM_001377468:c.*2050T>C;NM_001377469:c.*2045T>C;NM_001377470:c.*2045T>C;NM_015127:c.*2045T>C;NM_001278203:c.*20…	.	.	41	2	0.049	19	2	0.105	NA	NA	NA	NA	NA	NA	21	2	0.095	NA	NA	NA	NA	NA	NA	NA	NA	NA
chr1	109473125	A	G	sense	alu	GPSM2	+	protein_coding	UTR3	CLCC1;GPSM2	NM_001048210:c.*2044T>C;NM_001278202:c.*2044T>C;NM_001377458:c.*2044T>C;NM_001377459:c.*2049T>C;NM_001377460:c.*2049T>C;NM_001377461:c.*2044T>C;NM_001377462:c.*2049T>C;NM_001377463:c.*2044T>C;NM_001377464:c.*2044T>C;NM_001377465:c.*2044T>C;NM_001377466:c.*2044T>C;NM_001377467:c.*2044T>C;NM_001377468:c.*2049T>C;NM_001377469:c.*2044T>C;NM_001377470:c.*2044T>C;NM_015127:c.*2044T>C;NM_001278203:c.*20…	.	.	41	7	0.171	NA	NA	NA	NA	NA	NA	18	2	0.111	NA	NA	NA	NA	NA	NA	15	3	0.2	15	3	0.2
chr1	109473130	A	G	sense	alu	GPSM2	+	protein_coding	UTR3	CLCC1;GPSM2	NM_001048210:c.*2039T>C;NM_001278202:c.*2039T>C;NM_001377458:c.*2039T>C;NM_001377459:c.*2044T>C;NM_001377460:c.*2044T>C;NM_001377461:c.*2039T>C;NM_001377462:c.*2044T>C;NM_001377463:c.*2039T>C;NM_001377464:c.*2039T>C;NM_001377465:c.*2039T>C;NM_001377466:c.*2039T>C;NM_001377467:c.*2039T>C;NM_001377468:c.*2044T>C;NM_001377469:c.*2039T>C;NM_001377470:c.*2039T>C;NM_015127:c.*2039T>C;NM_001278203:c.*20…	.	.	NA	NA	NA	NA	NA	NA	NA	NA	NA	19	2	0.105	NA	NA	NA	NA	NA	NA	16	3	0.188	NA	NA	NA
chr1	109473147	A	G	sense	alu	GPSM2	+	protein_coding	UTR3	CLCC1;GPSM2	NM_001048210:c.*2022T>C;NM_001278202:c.*2022T>C;NM_001377458:c.*2022T>C;NM_001377459:c.*2027T>C;NM_001377460:c.*2027T>C;NM_001377461:c.*2022T>C;NM_001377462:c.*2027T>C;NM_001377463:c.*2022T>C;NM_001377464:c.*2022T>C;NM_001377465:c.*2022T>C;NM_001377466:c.*2022T>C;NM_001377467:c.*2022T>C;NM_001377468:c.*2027T>C;NM_001377469:c.*2022T>C;NM_001377470:c.*2022T>C;NM_015127:c.*2022T>C;NM_001278203:c.*20…	.	.	NA	NA	NA	NA	NA	NA	NA	NA	NA	NA	NA	NA	NA	NA	NA	NA	NA	NA	20	2	0.1	NA	NA	NA
chr1	109473158	T	C	sense	alu	AKNAD1,AL449266.1,CLCC1	-	protein_coding	UTR3	CLCC1;GPSM2	NM_001048210:c.*2011A>G;NM_001278202:c.*2011A>G;NM_001377458:c.*2011A>G;NM_001377459:c.*2016A>G;NM_001377460:c.*2016A>G;NM_001377461:c.*2011A>G;NM_001377462:c.*2016A>G;NM_001377463:c.*2011A>G;NM_001377464:c.*2011A>G;NM_001377465:c.*2011A>G;NM_001377466:c.*2011A>G;NM_001377467:c.*2011A>G;NM_001377468:c.*2016A>G;NM_001377469:c.*2011A>G;NM_001377470:c.*2011A>G;NM_015127:c.*2011A>G;NM_001278203:c.*20…	.	.	NA	NA	NA	NA	NA	NA	NA	NA	NA	NA	NA	NA	NA	NA	NA	NA	NA	NA	NA	NA	NA	82	2	0.024
chr1	109473162	T	C	sense	alu	AKNAD1,AL449266.1,CLCC1	-	protein_coding	UTR3	CLCC1;GPSM2	NM_001048210:c.*2007A>G;NM_001278202:c.*2007A>G;NM_001377458:c.*2007A>G;NM_001377459:c.*2012A>G;NM_001377460:c.*2012A>G;NM_001377461:c.*2007A>G;NM_001377462:c.*2012A>G;NM_001377463:c.*2007A>G;NM_001377464:c.*2007A>G;NM_001377465:c.*2007A>G;NM_001377466:c.*2007A>G;NM_001377467:c.*2007A>G;NM_001377468:c.*2012A>G;NM_001377469:c.*2007A>G;NM_001377470:c.*2007A>G;NM_015127:c.*2007A>G;NM_001278203:c.*20…	.	.	NA	NA	NA	NA	NA	NA	NA	NA	NA	NA	NA	NA	NA	NA	NA	NA	NA	NA	NA	NA	NA	85	4	0.047
chr1	109473163	T	C	sense	alu	AKNAD1,AL449266.1,CLCC1	-	protein_coding	UTR3	CLCC1;GPSM2	NM_001048210:c.*2006A>G;NM_001278202:c.*2006A>G;NM_001377458:c.*2006A>G;NM_001377459:c.*2011A>G;NM_001377460:c.*2011A>G;NM_001377461:c.*2006A>G;NM_001377462:c.*2011A>G;NM_001377463:c.*2006A>G;NM_001377464:c.*2006A>G;NM_001377465:c.*2006A>G;NM_001377466:c.*2006A>G;NM_001377467:c.*2006A>G;NM_001377468:c.*2011A>G;NM_001377469:c.*2006A>G;NM_001377470:c.*2006A>G;NM_015127:c.*2006A>G;NM_001278203:c.*20…	.	.	NA	NA	NA	NA	NA	NA	NA	NA	NA	NA	NA	NA	NA	NA	NA	NA	NA	NA	NA	NA	NA	84	2	0.024
chr1	109473169	T	C	sense	alu	AKNAD1,AL449266.1,CLCC1	-	protein_coding	UTR3	CLCC1;GPSM2	NM_001048210:c.*2000A>G;NM_001278202:c.*2000A>G;NM_001377458:c.*2000A>G;NM_001377459:c.*2005A>G;NM_001377460:c.*2005A>G;NM_001377461:c.*2000A>G;NM_001377462:c.*2005A>G;NM_001377463:c.*2000A>G;NM_001377464:c.*2000A>G;NM_001377465:c.*2000A>G;NM_001377466:c.*2000A>G;NM_001377467:c.*2000A>G;NM_001377468:c.*2005A>G;NM_001377469:c.*2000A>G;NM_001377470:c.*2000A>G;NM_015127:c.*2000A>G;NM_001278203:c.*20…	.	.	NA	NA	NA	NA	NA	NA	68	2	0.029	NA	NA	NA	NA	NA	NA	NA	NA	NA	NA	NA	NA	84	4	0.048
chr1	109473175	T	C	sense	alu	AKNAD1,AL449266.1,CLCC1	-	protein_coding	UTR3	CLCC1;GPSM2	NM_001048210:c.*1994A>G;NM_001278202:c.*1994A>G;NM_001377458:c.*1994A>G;NM_001377459:c.*1999A>G;NM_001377460:c.*1999A>G;NM_001377461:c.*1994A>G;NM_001377462:c.*1999A>G;NM_001377463:c.*1994A>G;NM_001377464:c.*1994A>G;NM_001377465:c.*1994A>G;NM_001377466:c.*1994A>G;NM_001377467:c.*1994A>G;NM_001377468:c.*1999A>G;NM_001377469:c.*1994A>G;NM_001377470:c.*1994A>G;NM_015127:c.*1994A>G;NM_001278203:c.*19…	.	.	NA	NA	NA	NA	NA	NA	NA	NA	NA	NA	NA	NA	NA	NA	NA	NA	NA	NA	NA	NA	NA	82	2	0.024
chr1	109473188	T	C	sense	alu	AKNAD1,AL449266.1,CLCC1	-	protein_coding	UTR3	CLCC1;GPSM2	NM_001048210:c.*1981A>G;NM_001278202:c.*1981A>G;NM_001377458:c.*1981A>G;NM_001377459:c.*1986A>G;NM_001377460:c.*1986A>G;NM_001377461:c.*1981A>G;NM_001377462:c.*1986A>G;NM_001377463:c.*1981A>G;NM_001377464:c.*1981A>G;NM_001377465:c.*1981A>G;NM_001377466:c.*1981A>G;NM_001377467:c.*1981A>G;NM_001377468:c.*1986A>G;NM_001377469:c.*1981A>G;NM_001377470:c.*1981A>G;NM_015127:c.*1981A>G;NM_001278203:c.*19…	.	.	NA	NA	NA	NA	NA	NA	NA	NA	NA	NA	NA	NA	NA	NA	NA	NA	NA	NA	NA	NA	NA	83	2	0.024
chr1	109473233	A	G	sense	alu	GPSM2	+	protein_coding	UTR3	CLCC1;GPSM2	NM_001048210:c.*1936T>C;NM_001278202:c.*1936T>C;NM_001377458:c.*1936T>C;NM_001377459:c.*1941T>C;NM_001377460:c.*1941T>C;NM_001377461:c.*1936T>C;NM_001377462:c.*1941T>C;NM_001377463:c.*1936T>C;NM_001377464:c.*1936T>C;NM_001377465:c.*1936T>C;NM_001377466:c.*1936T>C;NM_001377467:c.*1936T>C;NM_001377468:c.*1941T>C;NM_001377469:c.*1936T>C;NM_001377470:c.*1936T>C;NM_015127:c.*1936T>C;NM_001278203:c.*19…	.	.	NA	NA	NA	NA	NA	NA	NA	NA	NA	NA	NA	NA	NA	NA	NA	NA	NA	NA	NA	NA	NA	20	2	0.1
chr1	109473239	A	G	sense	alu	GPSM2	+	protein_coding	UTR3	CLCC1;GPSM2	NM_001048210:c.*1930T>C;NM_001278202:c.*1930T>C;NM_001377458:c.*1930T>C;NM_001377459:c.*1935T>C;NM_001377460:c.*1935T>C;NM_001377461:c.*1930T>C;NM_001377462:c.*1935T>C;NM_001377463:c.*1930T>C;NM_001377464:c.*1930T>C;NM_001377465:c.*1930T>C;NM_001377466:c.*1930T>C;NM_001377467:c.*1930T>C;NM_001377468:c.*1935T>C;NM_001377469:c.*1930T>C;NM_001377470:c.*1930T>C;NM_015127:c.*1930T>C;NM_001278203:c.*19…	.	.	NA	NA	NA	NA	NA	NA	NA	NA	NA	15	2	0.133	NA	NA	NA	NA	NA	NA	12	2	0.167	NA	NA	NA
chr1	109473249	A	G	sense	alu	GPSM2	+	protein_coding	UTR3	CLCC1;GPSM2	NM_001048210:c.*1920T>C;NM_001278202:c.*1920T>C;NM_001377458:c.*1920T>C;NM_001377459:c.*1925T>C;NM_001377460:c.*1925T>C;NM_001377461:c.*1920T>C;NM_001377462:c.*1925T>C;NM_001377463:c.*1920T>C;NM_001377464:c.*1920T>C;NM_001377465:c.*1920T>C;NM_001377466:c.*1920T>C;NM_001377467:c.*1920T>C;NM_001377468:c.*1925T>C;NM_001377469:c.*1920T>C;NM_001377470:c.*1920T>C;NM_015127:c.*1920T>C;NM_001278203:c.*19…	.	.	NA	NA	NA	NA	NA	NA	21	2	0.095	16	2	0.125	NA	NA	NA	16	4	0.25	11	2	0.182	NA	NA	NA
chr1	109473254	T	C	sense	alu	AKNAD1,AL449266.1,CLCC1	-	protein_coding	UTR3	CLCC1;GPSM2	NM_001048210:c.*1915A>G;NM_001278202:c.*1915A>G;NM_001377458:c.*1915A>G;NM_001377459:c.*1920A>G;NM_001377460:c.*1920A>G;NM_001377461:c.*1915A>G;NM_001377462:c.*1920A>G;NM_001377463:c.*1915A>G;NM_001377464:c.*1915A>G;NM_001377465:c.*1915A>G;NM_001377466:c.*1915A>G;NM_001377467:c.*1915A>G;NM_001377468:c.*1920A>G;NM_001377469:c.*1915A>G;NM_001377470:c.*1915A>G;NM_015127:c.*1915A>G;NM_001278203:c.*19…	.	.	NA	NA	NA	NA	NA	NA	NA	NA	NA	NA	NA	NA	NA	NA	NA	63	2	0.032	NA	NA	NA	NA	NA	NA
chr1	109473255	A	G	sense	alu	GPSM2	+	protein_coding	UTR3	CLCC1;GPSM2	NM_001048210:c.*1914T>C;NM_001278202:c.*1914T>C;NM_001377458:c.*1914T>C;NM_001377459:c.*1919T>C;NM_001377460:c.*1919T>C;NM_001377461:c.*1914T>C;NM_001377462:c.*1919T>C;NM_001377463:c.*1914T>C;NM_001377464:c.*1914T>C;NM_001377465:c.*1914T>C;NM_001377466:c.*1914T>C;NM_001377467:c.*1914T>C;NM_001377468:c.*1919T>C;NM_001377469:c.*1914T>C;NM_001377470:c.*1914T>C;NM_015127:c.*1914T>C;NM_001278203:c.*19…	.	.	NA	NA	NA	NA	NA	NA	NA	NA	NA	16	2	0.125	NA	NA	NA	NA	NA	NA	NA	NA	NA	NA	NA	NA
chr1	109473256	A	G	sense	alu	GPSM2	+	protein_coding	UTR3	CLCC1;GPSM2	NM_001048210:c.*1913T>C;NM_001278202:c.*1913T>C;NM_001377458:c.*1913T>C;NM_001377459:c.*1918T>C;NM_001377460:c.*1918T>C;NM_001377461:c.*1913T>C;NM_001377462:c.*1918T>C;NM_001377463:c.*1913T>C;NM_001377464:c.*1913T>C;NM_001377465:c.*1913T>C;NM_001377466:c.*1913T>C;NM_001377467:c.*1913T>C;NM_001377468:c.*1918T>C;NM_001377469:c.*1913T>C;NM_001377470:c.*1913T>C;NM_015127:c.*1913T>C;NM_001278203:c.*19…	.	.	NA	NA	NA	NA	NA	NA	NA	NA	NA	NA	NA	NA	NA	NA	NA	NA	NA	NA	12	2	0.167	18	9	0.5
chr1	109473266	T	C	sense	alu	AKNAD1,AL449266.1,CLCC1	-	protein_coding	UTR3	CLCC1;GPSM2	NM_001048210:c.*1903A>G;NM_001278202:c.*1903A>G;NM_001377458:c.*1903A>G;NM_001377459:c.*1908A>G;NM_001377460:c.*1908A>G;NM_001377461:c.*1903A>G;NM_001377462:c.*1908A>G;NM_001377463:c.*1903A>G;NM_001377464:c.*1903A>G;NM_001377465:c.*1903A>G;NM_001377466:c.*1903A>G;NM_001377467:c.*1903A>G;NM_001377468:c.*1908A>G;NM_001377469:c.*1903A>G;NM_001377470:c.*1903A>G;NM_015127:c.*1903A>G;NM_001278203:c.*19…	.	.	NA	NA	NA	NA	NA	NA	NA	NA	NA	NA	NA	NA	NA	NA	NA	63	2	0.032	NA	NA	NA	NA	NA	NA
chr1	109473289	T	C	sense	alu	AKNAD1,AL449266.1,CLCC1	-	protein_coding	UTR3	CLCC1;GPSM2	NM_001048210:c.*1880A>G;NM_001278202:c.*1880A>G;NM_001377458:c.*1880A>G;NM_001377459:c.*1885A>G;NM_001377460:c.*1885A>G;NM_001377461:c.*1880A>G;NM_001377462:c.*1885A>G;NM_001377463:c.*1880A>G;NM_001377464:c.*1880A>G;NM_001377465:c.*1880A>G;NM_001377466:c.*1880A>G;NM_001377467:c.*1880A>G;NM_001377468:c.*1885A>G;NM_001377469:c.*1880A>G;NM_001377470:c.*1880A>G;NM_015127:c.*1880A>G;NM_001278203:c.*18…	.	.	NA	NA	NA	NA	NA	NA	NA	NA	NA	NA	NA	NA	NA	NA	NA	67	2	0.03	NA	NA	NA	NA	NA	NA
chr1	109473291	A	G	sense	alu	GPSM2	+	protein_coding	UTR3	CLCC1;GPSM2	NM_001048210:c.*1878T>C;NM_001278202:c.*1878T>C;NM_001377458:c.*1878T>C;NM_001377459:c.*1883T>C;NM_001377460:c.*1883T>C;NM_001377461:c.*1878T>C;NM_001377462:c.*1883T>C;NM_001377463:c.*1878T>C;NM_001377464:c.*1878T>C;NM_001377465:c.*1878T>C;NM_001377466:c.*1878T>C;NM_001377467:c.*1878T>C;NM_001377468:c.*1883T>C;NM_001377469:c.*1878T>C;NM_001377470:c.*1878T>C;NM_015127:c.*1878T>C;NM_001278203:c.*18…	.	.	NA	NA	NA	NA	NA	NA	NA	NA	NA	NA	NA	NA	NA	NA	NA	14	2	0.143	NA	NA	NA	NA	NA	NA
chr1	109473308	T	C	sense	alu	AKNAD1,AL449266.1,CLCC1	-	protein_coding	UTR3	CLCC1;GPSM2	NM_001048210:c.*1861A>G;NM_001278202:c.*1861A>G;NM_001377458:c.*1861A>G;NM_001377459:c.*1866A>G;NM_001377460:c.*1866A>G;NM_001377461:c.*1861A>G;NM_001377462:c.*1866A>G;NM_001377463:c.*1861A>G;NM_001377464:c.*1861A>G;NM_001377465:c.*1861A>G;NM_001377466:c.*1861A>G;NM_001377467:c.*1861A>G;NM_001377468:c.*1866A>G;NM_001377469:c.*1861A>G;NM_001377470:c.*1861A>G;NM_015127:c.*1861A>G;NM_001278203:c.*18…	.	.	NA	NA	NA	NA	NA	NA	NA	NA	NA	89	2	0.022	NA	NA	NA	NA	NA	NA	NA	NA	NA	NA	NA	NA
chr1	109473335	A	G	sense	alu	GPSM2	+	protein_coding	UTR3	CLCC1;GPSM2	NM_001048210:c.*1834T>C;NM_001278202:c.*1834T>C;NM_001377458:c.*1834T>C;NM_001377459:c.*1839T>C;NM_001377460:c.*1839T>C;NM_001377461:c.*1834T>C;NM_001377462:c.*1839T>C;NM_001377463:c.*1834T>C;NM_001377464:c.*1834T>C;NM_001377465:c.*1834T>C;NM_001377466:c.*1834T>C;NM_001377467:c.*1834T>C;NM_001377468:c.*1839T>C;NM_001377469:c.*1834T>C;NM_001377470:c.*1834T>C;NM_015127:c.*1834T>C;NM_001278203:c.*18…	.	.	NA	NA	NA	31	3	0.097	NA	NA	NA	NA	NA	NA	NA	NA	NA	NA	NA	NA	NA	NA	NA	NA	NA	NA
chr1	109473349	A	G	sense	alu	GPSM2	+	protein_coding	UTR3	CLCC1;GPSM2	NM_001048210:c.*1820T>C;NM_001278202:c.*1820T>C;NM_001377458:c.*1820T>C;NM_001377459:c.*1825T>C;NM_001377460:c.*1825T>C;NM_001377461:c.*1820T>C;NM_001377462:c.*1825T>C;NM_001377463:c.*1820T>C;NM_001377464:c.*1820T>C;NM_001377465:c.*1820T>C;NM_001377466:c.*1820T>C;NM_001377467:c.*1820T>C;NM_001377468:c.*1825T>C;NM_001377469:c.*1820T>C;NM_001377470:c.*1820T>C;NM_015127:c.*1820T>C;NM_001278203:c.*18…	.	.	NA	NA	NA	32	2	0.062	NA	NA	NA	NA	NA	NA	NA	NA	NA	NA	NA	NA	NA	NA	NA	NA	NA	NA
chr1	109473354	T	C	sense	alu	AKNAD1,AL449266.1,CLCC1	-	protein_coding	UTR3	CLCC1;GPSM2	NM_001048210:c.*1815A>G;NM_001278202:c.*1815A>G;NM_001377458:c.*1815A>G;NM_001377459:c.*1820A>G;NM_001377460:c.*1820A>G;NM_001377461:c.*1815A>G;NM_001377462:c.*1820A>G;NM_001377463:c.*1815A>G;NM_001377464:c.*1815A>G;NM_001377465:c.*1815A>G;NM_001377466:c.*1815A>G;NM_001377467:c.*1815A>G;NM_001377468:c.*1820A>G;NM_001377469:c.*1815A>G;NM_001377470:c.*1815A>G;NM_015127:c.*1815A>G;NM_001278203:c.*18…	.	.	NA	NA	NA	NA	NA	NA	NA	NA	NA	NA	NA	NA	NA	NA	NA	NA	NA	NA	57	2	0.035	NA	NA	NA
chr1	109473390	A	G	sense	alu	GPSM2	+	protein_coding	UTR3	CLCC1;GPSM2	NM_001048210:c.*1779T>C;NM_001278202:c.*1779T>C;NM_001377458:c.*1779T>C;NM_001377459:c.*1784T>C;NM_001377460:c.*1784T>C;NM_001377461:c.*1779T>C;NM_001377462:c.*1784T>C;NM_001377463:c.*1779T>C;NM_001377464:c.*1779T>C;NM_001377465:c.*1779T>C;NM_001377466:c.*1779T>C;NM_001377467:c.*1779T>C;NM_001377468:c.*1784T>C;NM_001377469:c.*1779T>C;NM_001377470:c.*1779T>C;NM_015127:c.*1779T>C;NM_001278203:c.*17…	.	.	36	4	0.111	NA	NA	NA	NA	NA	NA	NA	NA	NA	21	2	0.095	20	4	0.2	NA	NA	NA	NA	NA	NA
chr1	109473400	A	G	sense	alu	GPSM2	+	protein_coding	UTR3	CLCC1;GPSM2	NM_001048210:c.*1769T>C;NM_001278202:c.*1769T>C;NM_001377458:c.*1769T>C;NM_001377459:c.*1774T>C;NM_001377460:c.*1774T>C;NM_001377461:c.*1769T>C;NM_001377462:c.*1774T>C;NM_001377463:c.*1769T>C;NM_001377464:c.*1769T>C;NM_001377465:c.*1769T>C;NM_001377466:c.*1769T>C;NM_001377467:c.*1769T>C;NM_001377468:c.*1774T>C;NM_001377469:c.*1769T>C;NM_001377470:c.*1769T>C;NM_015127:c.*1769T>C;NM_001278203:c.*17…	.	.	37	3	0.081	NA	NA	NA	NA	NA	NA	NA	NA	NA	NA	NA	NA	24	2	0.083	NA	NA	NA	NA	NA	NA
chr1	109473468	A	G	sense	alu	GPSM2	+	protein_coding	UTR3	CLCC1;GPSM2	NM_001048210:c.*1701T>C;NM_001278202:c.*1701T>C;NM_001377458:c.*1701T>C;NM_001377459:c.*1706T>C;NM_001377460:c.*1706T>C;NM_001377461:c.*1701T>C;NM_001377462:c.*1706T>C;NM_001377463:c.*1701T>C;NM_001377464:c.*1701T>C;NM_001377465:c.*1701T>C;NM_001377466:c.*1701T>C;NM_001377467:c.*1701T>C;NM_001377468:c.*1706T>C;NM_001377469:c.*1701T>C;NM_001377470:c.*1701T>C;NM_015127:c.*1701T>C;NM_001278203:c.*17…	.	.	28	3	0.107	NA	NA	NA	NA	NA	NA	20	2	0.1	NA	NA	NA	20	2	0.1	NA	NA	NA	8	3	0.375
chr1	109473478	A	G	sense	alu	GPSM2	+	protein_coding	UTR3	CLCC1;GPSM2	NM_001048210:c.*1691T>C;NM_001278202:c.*1691T>C;NM_001377458:c.*1691T>C;NM_001377459:c.*1696T>C;NM_001377460:c.*1696T>C;NM_001377461:c.*1691T>C;NM_001377462:c.*1696T>C;NM_001377463:c.*1691T>C;NM_001377464:c.*1691T>C;NM_001377465:c.*1691T>C;NM_001377466:c.*1691T>C;NM_001377467:c.*1691T>C;NM_001377468:c.*1696T>C;NM_001377469:c.*1691T>C;NM_001377470:c.*1691T>C;NM_015127:c.*1691T>C;NM_001278203:c.*16…	.	.	NA	NA	NA	NA	NA	NA	NA	NA	NA	NA	NA	NA	NA	NA	NA	29	2	0.069	NA	NA	NA	9	2	0.222
chr1	109473560	A	G	sense	alu	GPSM2	+	protein_coding	UTR3	CLCC1;GPSM2	NM_001048210:c.*1609T>C;NM_001278202:c.*1609T>C;NM_001377458:c.*1609T>C;NM_001377459:c.*1614T>C;NM_001377460:c.*1614T>C;NM_001377461:c.*1609T>C;NM_001377462:c.*1614T>C;NM_001377463:c.*1609T>C;NM_001377464:c.*1609T>C;NM_001377465:c.*1609T>C;NM_001377466:c.*1609T>C;NM_001377467:c.*1609T>C;NM_001377468:c.*1614T>C;NM_001377469:c.*1609T>C;NM_001377470:c.*1609T>C;NM_015127:c.*1609T>C;NM_001278203:c.*16…	.	.	NA	NA	NA	NA	NA	NA	NA	NA	NA	NA	NA	NA	NA	NA	NA	NA	NA	NA	18	3	0.167	NA	NA	NA
chr1	109473634	A	G	sense	alu	GPSM2	+	protein_coding	UTR3	CLCC1;GPSM2	NM_001048210:c.*1535T>C;NM_001278202:c.*1535T>C;NM_001377458:c.*1535T>C;NM_001377459:c.*1540T>C;NM_001377460:c.*1540T>C;NM_001377461:c.*1535T>C;NM_001377462:c.*1540T>C;NM_001377463:c.*1535T>C;NM_001377464:c.*1535T>C;NM_001377465:c.*1535T>C;NM_001377466:c.*1535T>C;NM_001377467:c.*1535T>C;NM_001377468:c.*1540T>C;NM_001377469:c.*1535T>C;NM_001377470:c.*1535T>C;NM_015127:c.*1535T>C;NM_001278203:c.*15…	.	.	NA	NA	NA	NA	NA	NA	NA	NA	NA	NA	NA	NA	NA	NA	NA	9	2	0.222	NA	NA	NA	NA	NA	NA
chr1	109473668	T	C	sense	alu	AKNAD1,AL449266.1,CLCC1	-	protein_coding	UTR3	CLCC1;GPSM2	NM_001048210:c.*1501A>G;NM_001278202:c.*1501A>G;NM_001377458:c.*1501A>G;NM_001377459:c.*1506A>G;NM_001377460:c.*1506A>G;NM_001377461:c.*1501A>G;NM_001377462:c.*1506A>G;NM_001377463:c.*1501A>G;NM_001377464:c.*1501A>G;NM_001377465:c.*1501A>G;NM_001377466:c.*1501A>G;NM_001377467:c.*1501A>G;NM_001377468:c.*1506A>G;NM_001377469:c.*1501A>G;NM_001377470:c.*1501A>G;NM_015127:c.*1501A>G;NM_001278203:c.*15…	.	.	NA	NA	NA	NA	NA	NA	NA	NA	NA	66	2	0.03	NA	NA	NA	NA	NA	NA	NA	NA	NA	NA	NA	NA
chr1	109474166	T	C	sense	nonalu	AKNAD1,AL449266.1,CLCC1	-	protein_coding	UTR3	CLCC1;GPSM2	NM_001048210:c.*1003A>G;NM_001278202:c.*1003A>G;NM_001377458:c.*1003A>G;NM_001377459:c.*1008A>G;NM_001377460:c.*1008A>G;NM_001377461:c.*1003A>G;NM_001377462:c.*1008A>G;NM_001377463:c.*1003A>G;NM_001377464:c.*1003A>G;NM_001377465:c.*1003A>G;NM_001377466:c.*1003A>G;NM_001377467:c.*1003A>G;NM_001377468:c.*1008A>G;NM_001377469:c.*1003A>G;NM_001377470:c.*1003A>G;NM_015127:c.*1003A>G;NM_001278203:c.*10…	.	.	79	2	0.025	NA	NA	NA	NA	NA	NA	NA	NA	NA	NA	NA	NA	NA	NA	NA	NA	NA	NA	NA	NA	NA
chr1	109474590	T	C	sense	uniq	AKNAD1,AL449266.1,CLCC1	-	protein_coding	UTR3	CLCC1;GPSM2	NM_001048210:c.*579A>G;NM_001278202:c.*579A>G;NM_001377458:c.*579A>G;NM_001377459:c.*584A>G;NM_001377460:c.*584A>G;NM_001377461:c.*579A>G;NM_001377462:c.*584A>G;NM_001377463:c.*579A>G;NM_001377464:c.*579A>G;NM_001377465:c.*579A>G;NM_001377466:c.*579A>G;NM_001377467:c.*579A>G;NM_001377468:c.*584A>G;NM_001377469:c.*579A>G;NM_001377470:c.*579A>G;NM_015127:c.*579A>G;NM_001278203:c.*579A>G;NM_013296:c…	.	.	NA	NA	NA	NA	NA	NA	NA	NA	NA	NA	NA	NA	78	2	0.026	NA	NA	NA	NA	NA	NA	NA	NA	NA
chr1	109474624	A	G	sense	alu	GPSM2	+	protein_coding	UTR3	CLCC1;GPSM2	NM_001048210:c.*545T>C;NM_001278202:c.*545T>C;NM_001377458:c.*545T>C;NM_001377459:c.*550T>C;NM_001377460:c.*550T>C;NM_001377461:c.*545T>C;NM_001377462:c.*550T>C;NM_001377463:c.*545T>C;NM_001377464:c.*545T>C;NM_001377465:c.*545T>C;NM_001377466:c.*545T>C;NM_001377467:c.*545T>C;NM_001377468:c.*550T>C;NM_001377469:c.*545T>C;NM_001377470:c.*545T>C;NM_015127:c.*545T>C;NM_001278203:c.*545T>C;NM_013296:c…	.	.	40	24	0.6	NA	NA	NA	NA	NA	NA	21	10	0.476	18	8	0.444	21	13	0.619	15	7	0.467	10	7	0.7
chr1	109474636	T	C	sense	alu	AKNAD1,AL449266.1,CLCC1	-	protein_coding	UTR3	CLCC1;GPSM2	NM_001048210:c.*533A>G;NM_001278202:c.*533A>G;NM_001377458:c.*533A>G;NM_001377459:c.*538A>G;NM_001377460:c.*538A>G;NM_001377461:c.*533A>G;NM_001377462:c.*538A>G;NM_001377463:c.*533A>G;NM_001377464:c.*533A>G;NM_001377465:c.*533A>G;NM_001377466:c.*533A>G;NM_001377467:c.*533A>G;NM_001377468:c.*538A>G;NM_001377469:c.*533A>G;NM_001377470:c.*533A>G;NM_015127:c.*533A>G;NM_001278203:c.*533A>G;NM_013296:c…	.	.	NA	NA	NA	NA	NA	NA	NA	NA	NA	NA	NA	NA	NA	NA	NA	NA	NA	NA	NA	NA	NA	92	5	0.054
chr1	109474638	T	C	sense	alu	AKNAD1,AL449266.1,CLCC1	-	protein_coding	UTR3	CLCC1;GPSM2	NM_001048210:c.*531A>G;NM_001278202:c.*531A>G;NM_001377458:c.*531A>G;NM_001377459:c.*536A>G;NM_001377460:c.*536A>G;NM_001377461:c.*531A>G;NM_001377462:c.*536A>G;NM_001377463:c.*531A>G;NM_001377464:c.*531A>G;NM_001377465:c.*531A>G;NM_001377466:c.*531A>G;NM_001377467:c.*531A>G;NM_001377468:c.*536A>G;NM_001377469:c.*531A>G;NM_001377470:c.*531A>G;NM_015127:c.*531A>G;NM_001278203:c.*531A>G;NM_013296:c…	.	.	NA	NA	NA	NA	NA	NA	NA	NA	NA	NA	NA	NA	NA	NA	NA	NA	NA	NA	NA	NA	NA	93	3	0.032
chr1	109474640	A	G	sense	alu	GPSM2	+	protein_coding	UTR3	CLCC1;GPSM2	NM_001048210:c.*529T>C;NM_001278202:c.*529T>C;NM_001377458:c.*529T>C;NM_001377459:c.*534T>C;NM_001377460:c.*534T>C;NM_001377461:c.*529T>C;NM_001377462:c.*534T>C;NM_001377463:c.*529T>C;NM_001377464:c.*529T>C;NM_001377465:c.*529T>C;NM_001377466:c.*529T>C;NM_001377467:c.*529T>C;NM_001377468:c.*534T>C;NM_001377469:c.*529T>C;NM_001377470:c.*529T>C;NM_015127:c.*529T>C;NM_001278203:c.*529T>C;NM_013296:c…	.	.	44	5	0.114	NA	NA	NA	19	2	0.105	NA	NA	NA	NA	NA	NA	20	3	0.15	NA	NA	NA	11	8	0.727
chr1	109474645	A	G	sense	alu	GPSM2	+	protein_coding	UTR3	CLCC1;GPSM2	NM_001048210:c.*524T>C;NM_001278202:c.*524T>C;NM_001377458:c.*524T>C;NM_001377459:c.*529T>C;NM_001377460:c.*529T>C;NM_001377461:c.*524T>C;NM_001377462:c.*529T>C;NM_001377463:c.*524T>C;NM_001377464:c.*524T>C;NM_001377465:c.*524T>C;NM_001377466:c.*524T>C;NM_001377467:c.*524T>C;NM_001377468:c.*529T>C;NM_001377469:c.*524T>C;NM_001377470:c.*524T>C;NM_015127:c.*524T>C;NM_001278203:c.*524T>C;NM_013296:c…	.	.	NA	NA	NA	NA	NA	NA	NA	NA	NA	NA	NA	NA	NA	NA	NA	NA	NA	NA	NA	NA	NA	11	2	0.182
chr1	109474650	T	C	sense	alu	AKNAD1,AL449266.1,CLCC1	-	protein_coding	UTR3	CLCC1;GPSM2	NM_001048210:c.*519A>G;NM_001278202:c.*519A>G;NM_001377458:c.*519A>G;NM_001377459:c.*524A>G;NM_001377460:c.*524A>G;NM_001377461:c.*519A>G;NM_001377462:c.*524A>G;NM_001377463:c.*519A>G;NM_001377464:c.*519A>G;NM_001377465:c.*519A>G;NM_001377466:c.*519A>G;NM_001377467:c.*519A>G;NM_001377468:c.*524A>G;NM_001377469:c.*519A>G;NM_001377470:c.*519A>G;NM_015127:c.*519A>G;NM_001278203:c.*519A>G;NM_013296:c…	.	.	108	2	0.019	NA	NA	NA	NA	NA	NA	87	2	0.023	NA	NA	NA	NA	NA	NA	79	5	0.063	88	3	0.034
chr1	109474651	T	C	sense	alu	AKNAD1,AL449266.1,CLCC1	-	protein_coding	UTR3	CLCC1;GPSM2	NM_001048210:c.*518A>G;NM_001278202:c.*518A>G;NM_001377458:c.*518A>G;NM_001377459:c.*523A>G;NM_001377460:c.*523A>G;NM_001377461:c.*518A>G;NM_001377462:c.*523A>G;NM_001377463:c.*518A>G;NM_001377464:c.*518A>G;NM_001377465:c.*518A>G;NM_001377466:c.*518A>G;NM_001377467:c.*518A>G;NM_001377468:c.*523A>G;NM_001377469:c.*518A>G;NM_001377470:c.*518A>G;NM_015127:c.*518A>G;NM_001278203:c.*518A>G;NM_013296:c…	.	.	NA	NA	NA	NA	NA	NA	NA	NA	NA	NA	NA	NA	NA	NA	NA	NA	NA	NA	79	2	0.025	NA	NA	NA
chr1	109474694	A	G	sense	alu	GPSM2	+	protein_coding	UTR3	CLCC1;GPSM2	NM_001048210:c.*475T>C;NM_001278202:c.*475T>C;NM_001377458:c.*475T>C;NM_001377459:c.*480T>C;NM_001377460:c.*480T>C;NM_001377461:c.*475T>C;NM_001377462:c.*480T>C;NM_001377463:c.*475T>C;NM_001377464:c.*475T>C;NM_001377465:c.*475T>C;NM_001377466:c.*475T>C;NM_001377467:c.*475T>C;NM_001377468:c.*480T>C;NM_001377469:c.*475T>C;NM_001377470:c.*475T>C;NM_015127:c.*475T>C;NM_001278203:c.*475T>C;NM_013296:c…	.	.	NA	NA	NA	NA	NA	NA	NA	NA	NA	NA	NA	NA	NA	NA	NA	NA	NA	NA	10	2	0.2	NA	NA	NA
chr1	109474699	A	G	sense	alu	GPSM2	+	protein_coding	UTR3	CLCC1;GPSM2	NM_001048210:c.*470T>C;NM_001278202:c.*470T>C;NM_001377458:c.*470T>C;NM_001377459:c.*475T>C;NM_001377460:c.*475T>C;NM_001377461:c.*470T>C;NM_001377462:c.*475T>C;NM_001377463:c.*470T>C;NM_001377464:c.*470T>C;NM_001377465:c.*470T>C;NM_001377466:c.*470T>C;NM_001377467:c.*470T>C;NM_001377468:c.*475T>C;NM_001377469:c.*470T>C;NM_001377470:c.*470T>C;NM_015127:c.*470T>C;NM_001278203:c.*470T>C;NM_013296:c…	.	.	NA	NA	NA	28	2	0.071	NA	NA	NA	NA	NA	NA	NA	NA	NA	NA	NA	NA	NA	NA	NA	NA	NA	NA
chr1	109474729	T	C	sense	alu	AKNAD1,AL449266.1,CLCC1	-	protein_coding	UTR3	CLCC1;GPSM2	NM_001048210:c.*440A>G;NM_001278202:c.*440A>G;NM_001377458:c.*440A>G;NM_001377459:c.*445A>G;NM_001377460:c.*445A>G;NM_001377461:c.*440A>G;NM_001377462:c.*445A>G;NM_001377463:c.*440A>G;NM_001377464:c.*440A>G;NM_001377465:c.*440A>G;NM_001377466:c.*440A>G;NM_001377467:c.*440A>G;NM_001377468:c.*445A>G;NM_001377469:c.*440A>G;NM_001377470:c.*440A>G;NM_015127:c.*440A>G;NM_001278203:c.*440A>G;NM_013296:c…	.	.	NA	NA	NA	NA	NA	NA	NA	NA	NA	NA	NA	NA	NA	NA	NA	NA	NA	NA	72	2	0.028	NA	NA	NA
chr1	109474733	A	G	sense	alu	GPSM2	+	protein_coding	UTR3	CLCC1;GPSM2	NM_001048210:c.*436T>C;NM_001278202:c.*436T>C;NM_001377458:c.*436T>C;NM_001377459:c.*441T>C;NM_001377460:c.*441T>C;NM_001377461:c.*436T>C;NM_001377462:c.*441T>C;NM_001377463:c.*436T>C;NM_001377464:c.*436T>C;NM_001377465:c.*436T>C;NM_001377466:c.*436T>C;NM_001377467:c.*436T>C;NM_001377468:c.*441T>C;NM_001377469:c.*436T>C;NM_001377470:c.*436T>C;NM_015127:c.*436T>C;NM_001278203:c.*436T>C;NM_013296:c…	.	.	37	2	0.054	30	2	0.067	NA	NA	NA	NA	NA	NA	NA	NA	NA	NA	NA	NA	NA	NA	NA	NA	NA	NA
chr1	109474748	T	C	sense	alu	AKNAD1,AL449266.1,CLCC1	-	protein_coding	UTR3	CLCC1;GPSM2	NM_001048210:c.*421A>G;NM_001278202:c.*421A>G;NM_001377458:c.*421A>G;NM_001377459:c.*426A>G;NM_001377460:c.*426A>G;NM_001377461:c.*421A>G;NM_001377462:c.*426A>G;NM_001377463:c.*421A>G;NM_001377464:c.*421A>G;NM_001377465:c.*421A>G;NM_001377466:c.*421A>G;NM_001377467:c.*421A>G;NM_001377468:c.*426A>G;NM_001377469:c.*421A>G;NM_001377470:c.*421A>G;NM_015127:c.*421A>G;NM_001278203:c.*421A>G;NM_013296:c…	.	.	NA	NA	NA	NA	NA	NA	NA	NA	NA	NA	NA	NA	NA	NA	NA	NA	NA	NA	76	2	0.026	NA	NA	NA
chr1	109474749	A	G	sense	alu	GPSM2	+	protein_coding	UTR3	CLCC1;GPSM2	NM_001048210:c.*420T>C;NM_001278202:c.*420T>C;NM_001377458:c.*420T>C;NM_001377459:c.*425T>C;NM_001377460:c.*425T>C;NM_001377461:c.*420T>C;NM_001377462:c.*425T>C;NM_001377463:c.*420T>C;NM_001377464:c.*420T>C;NM_001377465:c.*420T>C;NM_001377466:c.*420T>C;NM_001377467:c.*420T>C;NM_001377468:c.*425T>C;NM_001377469:c.*420T>C;NM_001377470:c.*420T>C;NM_015127:c.*420T>C;NM_001278203:c.*420T>C;NM_013296:c…	.	.	NA	NA	NA	NA	NA	NA	NA	NA	NA	NA	NA	NA	NA	NA	NA	NA	NA	NA	NA	NA	NA	12	2	0.167
chr1	109474764	T	C	sense	alu	AKNAD1,AL449266.1,CLCC1	-	protein_coding	UTR3	CLCC1;GPSM2	NM_001048210:c.*405A>G;NM_001278202:c.*405A>G;NM_001377458:c.*405A>G;NM_001377459:c.*410A>G;NM_001377460:c.*410A>G;NM_001377461:c.*405A>G;NM_001377462:c.*410A>G;NM_001377463:c.*405A>G;NM_001377464:c.*405A>G;NM_001377465:c.*405A>G;NM_001377466:c.*405A>G;NM_001377467:c.*405A>G;NM_001377468:c.*410A>G;NM_001377469:c.*405A>G;NM_001377470:c.*405A>G;NM_015127:c.*405A>G;NM_001278203:c.*405A>G;NM_013296:c…	.	.	NA	NA	NA	NA	NA	NA	NA	NA	NA	NA	NA	NA	NA	NA	NA	75	2	0.027	NA	NA	NA	NA	NA	NA
chr1	109474774	T	C	sense	alu	AKNAD1,AL449266.1,CLCC1	-	protein_coding	UTR3	CLCC1;GPSM2	NM_001048210:c.*395A>G;NM_001278202:c.*395A>G;NM_001377458:c.*395A>G;NM_001377459:c.*400A>G;NM_001377460:c.*400A>G;NM_001377461:c.*395A>G;NM_001377462:c.*400A>G;NM_001377463:c.*395A>G;NM_001377464:c.*395A>G;NM_001377465:c.*395A>G;NM_001377466:c.*395A>G;NM_001377467:c.*395A>G;NM_001377468:c.*400A>G;NM_001377469:c.*395A>G;NM_001377470:c.*395A>G;NM_015127:c.*395A>G;NM_001278203:c.*395A>G;NM_013296:c…	.	.	115	9	0.078	NA	NA	NA	84	2	0.024	91	3	0.033	89	3	0.034	80	2	0.025	84	6	0.071	89	4	0.045
chr1	109474775	A	G	sense	alu	GPSM2	+	protein_coding	UTR3	CLCC1;GPSM2	NM_001048210:c.*394T>C;NM_001278202:c.*394T>C;NM_001377458:c.*394T>C;NM_001377459:c.*399T>C;NM_001377460:c.*399T>C;NM_001377461:c.*394T>C;NM_001377462:c.*399T>C;NM_001377463:c.*394T>C;NM_001377464:c.*394T>C;NM_001377465:c.*394T>C;NM_001377466:c.*394T>C;NM_001377467:c.*394T>C;NM_001377468:c.*399T>C;NM_001377469:c.*394T>C;NM_001377470:c.*394T>C;NM_015127:c.*394T>C;NM_001278203:c.*394T>C;NM_013296:c…	.	.	34	16	0.471	NA	NA	NA	NA	NA	NA	23	5	0.217	NA	NA	NA	15	5	0.333	19	5	0.263	10	5	0.5
chr1	109474776	A	G	sense	alu	GPSM2	+	protein_coding	UTR3	CLCC1;GPSM2	NM_001048210:c.*393T>C;NM_001278202:c.*393T>C;NM_001377458:c.*393T>C;NM_001377459:c.*398T>C;NM_001377460:c.*398T>C;NM_001377461:c.*393T>C;NM_001377462:c.*398T>C;NM_001377463:c.*393T>C;NM_001377464:c.*393T>C;NM_001377465:c.*393T>C;NM_001377466:c.*393T>C;NM_001377467:c.*393T>C;NM_001377468:c.*398T>C;NM_001377469:c.*393T>C;NM_001377470:c.*393T>C;NM_015127:c.*393T>C;NM_001278203:c.*393T>C;NM_013296:c…	.	.	35	31	0.886	28	22	0.786	26	25	0.962	24	17	0.708	15	12	0.8	14	12	0.857	19	16	0.842	11	11	1
chr1	109474780	T	C	sense	alu	AKNAD1,AL449266.1,CLCC1	-	protein_coding	UTR3	CLCC1;GPSM2	NM_001048210:c.*389A>G;NM_001278202:c.*389A>G;NM_001377458:c.*389A>G;NM_001377459:c.*394A>G;NM_001377460:c.*394A>G;NM_001377461:c.*389A>G;NM_001377462:c.*394A>G;NM_001377463:c.*389A>G;NM_001377464:c.*389A>G;NM_001377465:c.*389A>G;NM_001377466:c.*389A>G;NM_001377467:c.*389A>G;NM_001377468:c.*394A>G;NM_001377469:c.*389A>G;NM_001377470:c.*389A>G;NM_015127:c.*389A>G;NM_001278203:c.*389A>G;NM_013296:c…	.	.	112	18	0.161	103	5	0.049	81	12	0.148	93	3	0.032	87	11	0.126	78	6	0.077	83	9	0.108	85	9	0.106
chr1	109474784	T	C	sense	alu	AKNAD1,AL449266.1,CLCC1	-	protein_coding	UTR3	CLCC1;GPSM2	NM_001048210:c.*385A>G;NM_001278202:c.*385A>G;NM_001377458:c.*385A>G;NM_001377459:c.*390A>G;NM_001377460:c.*390A>G;NM_001377461:c.*385A>G;NM_001377462:c.*390A>G;NM_001377463:c.*385A>G;NM_001377464:c.*385A>G;NM_001377465:c.*385A>G;NM_001377466:c.*385A>G;NM_001377467:c.*385A>G;NM_001377468:c.*390A>G;NM_001377469:c.*385A>G;NM_001377470:c.*385A>G;NM_015127:c.*385A>G;NM_001278203:c.*385A>G;NM_013296:c…	.	.	117	2	0.017	NA	NA	NA	86	2	0.023	NA	NA	NA	NA	NA	NA	NA	NA	NA	NA	NA	NA	90	6	0.067
chr1	109474785	A	G	sense	alu	GPSM2	+	protein_coding	UTR3	CLCC1;GPSM2	NM_001048210:c.*384T>C;NM_001278202:c.*384T>C;NM_001377458:c.*384T>C;NM_001377459:c.*389T>C;NM_001377460:c.*389T>C;NM_001377461:c.*384T>C;NM_001377462:c.*389T>C;NM_001377463:c.*384T>C;NM_001377464:c.*384T>C;NM_001377465:c.*384T>C;NM_001377466:c.*384T>C;NM_001377467:c.*384T>C;NM_001377468:c.*389T>C;NM_001377469:c.*384T>C;NM_001377470:c.*384T>C;NM_015127:c.*384T>C;NM_001278203:c.*384T>C;NM_013296:c…	.	.	41	29	0.707	29	18	0.621	29	24	0.828	24	5	0.208	16	6	0.375	14	7	0.5	22	7	0.318	13	11	0.846
chr1	109474787	T	C	sense	alu	AKNAD1,AL449266.1,CLCC1	-	protein_coding	UTR3	CLCC1;GPSM2	NM_001048210:c.*382A>G;NM_001278202:c.*382A>G;NM_001377458:c.*382A>G;NM_001377459:c.*387A>G;NM_001377460:c.*387A>G;NM_001377461:c.*382A>G;NM_001377462:c.*387A>G;NM_001377463:c.*382A>G;NM_001377464:c.*382A>G;NM_001377465:c.*382A>G;NM_001377466:c.*382A>G;NM_001377467:c.*382A>G;NM_001377468:c.*387A>G;NM_001377469:c.*382A>G;NM_001377470:c.*382A>G;NM_015127:c.*382A>G;NM_001278203:c.*382A>G;NM_013296:c…	.	.	NA	NA	NA	NA	NA	NA	NA	NA	NA	NA	NA	NA	NA	NA	NA	NA	NA	NA	NA	NA	NA	93	2	0.022
chr1	109474849	T	C	sense	alu	AKNAD1,AL449266.1,CLCC1	-	protein_coding	UTR3	CLCC1;GPSM2	NM_001048210:c.*320A>G;NM_001278202:c.*320A>G;NM_001377458:c.*320A>G;NM_001377459:c.*325A>G;NM_001377460:c.*325A>G;NM_001377461:c.*320A>G;NM_001377462:c.*325A>G;NM_001377463:c.*320A>G;NM_001377464:c.*320A>G;NM_001377465:c.*320A>G;NM_001377466:c.*320A>G;NM_001377467:c.*320A>G;NM_001377468:c.*325A>G;NM_001377469:c.*320A>G;NM_001377470:c.*320A>G;NM_015127:c.*320A>G;NM_001278203:c.*320A>G;NM_013296:c…	.	.	NA	NA	NA	NA	NA	NA	NA	NA	NA	NA	NA	NA	NA	NA	NA	NA	NA	NA	NA	NA	NA	103	2	0.019
chr1	109474850	T	C	sense	alu	AKNAD1,AL449266.1,CLCC1	-	protein_coding	UTR3	CLCC1;GPSM2	NM_001048210:c.*319A>G;NM_001278202:c.*319A>G;NM_001377458:c.*319A>G;NM_001377459:c.*324A>G;NM_001377460:c.*324A>G;NM_001377461:c.*319A>G;NM_001377462:c.*324A>G;NM_001377463:c.*319A>G;NM_001377464:c.*319A>G;NM_001377465:c.*319A>G;NM_001377466:c.*319A>G;NM_001377467:c.*319A>G;NM_001377468:c.*324A>G;NM_001377469:c.*319A>G;NM_001377470:c.*319A>G;NM_015127:c.*319A>G;NM_001278203:c.*319A>G;NM_013296:c…	.	.	NA	NA	NA	NA	NA	NA	NA	NA	NA	NA	NA	NA	NA	NA	NA	NA	NA	NA	NA	NA	NA	100	3	0.03
chr1	109474859	T	C	sense	alu	AKNAD1,AL449266.1,CLCC1	-	protein_coding	UTR3	CLCC1;GPSM2	NM_001048210:c.*310A>G;NM_001278202:c.*310A>G;NM_001377458:c.*310A>G;NM_001377459:c.*315A>G;NM_001377460:c.*315A>G;NM_001377461:c.*310A>G;NM_001377462:c.*315A>G;NM_001377463:c.*310A>G;NM_001377464:c.*310A>G;NM_001377465:c.*310A>G;NM_001377466:c.*310A>G;NM_001377467:c.*310A>G;NM_001377468:c.*315A>G;NM_001377469:c.*310A>G;NM_001377470:c.*310A>G;NM_015127:c.*310A>G;NM_001278203:c.*310A>G;NM_013296:c…	.	.	NA	NA	NA	NA	NA	NA	NA	NA	NA	NA	NA	NA	NA	NA	NA	NA	NA	NA	NA	NA	NA	97	3	0.031
chr1	109474866	A	G	sense	alu	GPSM2	+	protein_coding	UTR3	CLCC1;GPSM2	NM_001048210:c.*303T>C;NM_001278202:c.*303T>C;NM_001377458:c.*303T>C;NM_001377459:c.*308T>C;NM_001377460:c.*308T>C;NM_001377461:c.*303T>C;NM_001377462:c.*308T>C;NM_001377463:c.*303T>C;NM_001377464:c.*303T>C;NM_001377465:c.*303T>C;NM_001377466:c.*303T>C;NM_001377467:c.*303T>C;NM_001377468:c.*308T>C;NM_001377469:c.*303T>C;NM_001377470:c.*303T>C;NM_015127:c.*303T>C;NM_001278203:c.*303T>C;NM_013296:c…	.	.	NA	NA	NA	NA	NA	NA	NA	NA	NA	NA	NA	NA	NA	NA	NA	NA	NA	NA	NA	NA	NA	20	2	0.1
chr1	109474890	T	C	sense	alu	AKNAD1,AL449266.1,CLCC1	-	protein_coding	UTR3	CLCC1;GPSM2	NM_001048210:c.*279A>G;NM_001278202:c.*279A>G;NM_001377458:c.*279A>G;NM_001377459:c.*284A>G;NM_001377460:c.*284A>G;NM_001377461:c.*279A>G;NM_001377462:c.*284A>G;NM_001377463:c.*279A>G;NM_001377464:c.*279A>G;NM_001377465:c.*279A>G;NM_001377466:c.*279A>G;NM_001377467:c.*279A>G;NM_001377468:c.*284A>G;NM_001377469:c.*279A>G;NM_001377470:c.*279A>G;NM_015127:c.*279A>G;NM_001278203:c.*279A>G;NM_013296:c…	.	.	NA	NA	NA	NA	NA	NA	NA	NA	NA	NA	NA	NA	NA	NA	NA	NA	NA	NA	53	2	0.038	NA	NA	NA
chr1	109475543	A	G	sense	alu	GPSM2	+	protein_coding	UTR3	GPSM2	NM_013296:c.*2981A>G;NM_001321038:c.*2981A>G;NM_001321039:c.*1644A>G	.	.	25	3	0.12	NA	NA	NA	NA	NA	NA	NA	NA	NA	NA	NA	NA	13	2	0.154	16	2	0.125	6	2	0.333
chr1	109475569	A	G	sense	alu	GPSM2	+	protein_coding	UTR3	GPSM2	NM_013296:c.*3007A>G;NM_001321038:c.*3007A>G;NM_001321039:c.*1670A>G	.	.	NA	NA	NA	NA	NA	NA	NA	NA	NA	14	2	0.143	21	3	0.143	16	2	0.125	NA	NA	NA	NA	NA	NA
chr1	109475571	T	C	sense	alu	AKNAD1,AL449266.1,CLCC1	-	protein_coding	UTR3	GPSM2	NM_013296:c.*3009T>C;NM_001321038:c.*3009T>C;NM_001321039:c.*1672T>C	.	.	14	2	0.143	NA	NA	NA	NA	NA	NA	NA	NA	NA	NA	NA	NA	NA	NA	NA	NA	NA	NA	NA	NA	NA
chr1	109475572	A	G	sense	alu	GPSM2	+	protein_coding	UTR3	GPSM2	NM_013296:c.*3010A>G;NM_001321038:c.*3010A>G;NM_001321039:c.*1673A>G	.	.	30	5	0.167	NA	NA	NA	NA	NA	NA	NA	NA	NA	NA	NA	NA	NA	NA	NA	17	5	0.294	NA	NA	NA
chr1	109475613	T	C	sense	alu	AKNAD1,AL449266.1,CLCC1	-	protein_coding	UTR3	GPSM2	NM_013296:c.*3051T>C;NM_001321038:c.*3051T>C;NM_001321039:c.*1714T>C	.	.	NA	NA	NA	NA	NA	NA	NA	NA	NA	NA	NA	NA	NA	NA	NA	NA	NA	NA	NA	NA	NA	9	3	0.333
chr1	109475620	A	G	sense	alu	GPSM2	+	protein_coding	UTR3	GPSM2	NM_013296:c.*3058A>G;NM_001321038:c.*3058A>G;NM_001321039:c.*1721A>G	.	.	43	5	0.116	NA	NA	NA	NA	NA	NA	NA	NA	NA	NA	NA	NA	NA	NA	NA	NA	NA	NA	NA	NA	NA
chr1	109475628	A	G	sense	alu	GPSM2	+	protein_coding	UTR3	GPSM2	NM_013296:c.*3066A>G;NM_001321038:c.*3066A>G;NM_001321039:c.*1729A>G	.	.	47	5	0.106	NA	NA	NA	NA	NA	NA	21	3	0.143	25	9	0.36	NA	NA	NA	NA	NA	NA	15	2	0.133
chr1	109475629	A	G	sense	alu	GPSM2	+	protein_coding	UTR3	GPSM2	NM_013296:c.*3067A>G;NM_001321038:c.*3067A>G;NM_001321039:c.*1730A>G	.	.	NA	NA	NA	NA	NA	NA	NA	NA	NA	22	4	0.182	25	6	0.24	12	3	0.25	14	2	0.143	16	5	0.312
chr1	109475631	T	C	sense	alu	AKNAD1,AL449266.1,CLCC1	-	protein_coding	UTR3	GPSM2	NM_013296:c.*3069T>C;NM_001321038:c.*3069T>C;NM_001321039:c.*1732T>C	.	.	20	8	0.4	9	4	0.444	NA	NA	NA	NA	NA	NA	6	2	0.333	4	2	0.5	NA	NA	NA	11	5	0.455
chr1	109475632	A	G	sense	alu	GPSM2	+	protein_coding	UTR3	GPSM2	NM_013296:c.*3070A>G;NM_001321038:c.*3070A>G;NM_001321039:c.*1733A>G	.	.	51	21	0.412	32	6	0.188	14	8	0.571	22	5	0.227	NA	NA	NA	11	4	0.364	14	9	0.643	16	10	0.625
chr1	109475635	T	C	sense	alu	AKNAD1,AL449266.1,CLCC1	-	protein_coding	UTR3	GPSM2	NM_013296:c.*3073T>C;NM_001321038:c.*3073T>C;NM_001321039:c.*1736T>C	.	.	19	11	0.579	NA	NA	NA	5	3	0.6	10	2	0.2	5	3	0.6	4	2	0.5	8	2	0.25	11	2	0.182
chr1	109475641	T	C	sense	alu	AKNAD1,AL449266.1,CLCC1	-	protein_coding	UTR3	GPSM2	NM_013296:c.*3079T>C;NM_001321038:c.*3079T>C;NM_001321039:c.*1742T>C	.	.	20	12	0.6	NA	NA	NA	5	2	0.4	12	4	0.333	5	3	0.6	4	2	0.5	9	5	0.556	12	8	0.667
chr1	109475642	A	G	sense	alu	GPSM2	+	protein_coding	UTR3	GPSM2	NM_013296:c.*3080A>G;NM_001321038:c.*3080A>G;NM_001321039:c.*1743A>G	.	.	52	33	0.635	NA	NA	NA	18	10	0.556	24	11	0.458	23	14	0.609	12	9	0.75	17	14	0.824	15	12	0.8
chr1	109475644	A	G	sense	alu	GPSM2	+	protein_coding	UTR3	GPSM2	NM_013296:c.*3082A>G;NM_001321038:c.*3082A>G;NM_001321039:c.*1745A>G	.	.	51	9	0.176	NA	NA	NA	19	4	0.211	25	11	0.44	NA	NA	NA	NA	NA	NA	16	2	0.125	13	2	0.154
chr1	109475651	T	C	sense	alu	AKNAD1,AL449266.1,CLCC1	-	protein_coding	UTR3	GPSM2	NM_013296:c.*3089T>C;NM_001321038:c.*3089T>C;NM_001321039:c.*1752T>C	.	.	NA	NA	NA	6	2	0.333	NA	NA	NA	NA	NA	NA	NA	NA	NA	NA	NA	NA	NA	NA	NA	11	5	0.455
chr1	109475659	T	C	sense	alu	AKNAD1,AL449266.1,CLCC1	-	protein_coding	UTR3	GPSM2	NM_013296:c.*3097T>C;NM_001321038:c.*3097T>C;NM_001321039:c.*1760T>C	.	.	NA	NA	NA	NA	NA	NA	NA	NA	NA	NA	NA	NA	NA	NA	NA	NA	NA	NA	NA	NA	NA	10	2	0.2
chr1	109475663	T	C	sense	alu	AKNAD1,AL449266.1,CLCC1	-	protein_coding	UTR3	GPSM2	NM_013296:c.*3101T>C;NM_001321038:c.*3101T>C;NM_001321039:c.*1764T>C	.	.	NA	NA	NA	NA	NA	NA	NA	NA	NA	NA	NA	NA	NA	NA	NA	NA	NA	NA	NA	NA	NA	10	2	0.2
chr1	109475680	A	G	sense	alu	GPSM2	+	protein_coding	UTR3	GPSM2	NM_013296:c.*3118A>G;NM_001321038:c.*3118A>G;NM_001321039:c.*1781A>G	.	.	NA	NA	NA	NA	NA	NA	NA	NA	NA	NA	NA	NA	19	3	0.158	NA	NA	NA	NA	NA	NA	NA	NA	NA
chr1	109475687	A	G	sense	alu	GPSM2	+	protein_coding	UTR3	GPSM2	NM_013296:c.*3125A>G;NM_001321038:c.*3125A>G;NM_001321039:c.*1788A>G	.	.	53	4	0.075	NA	NA	NA	NA	NA	NA	NA	NA	NA	NA	NA	NA	15	2	0.133	NA	NA	NA	NA	NA	NA
chr1	109475706	T	C	sense	alu	AKNAD1,AL449266.1,CLCC1	-	protein_coding	UTR3	GPSM2	NM_013296:c.*3144T>C;NM_001321038:c.*3144T>C;NM_001321039:c.*1807T>C	.	.	20	3	0.15	NA	NA	NA	NA	NA	NA	NA	NA	NA	NA	NA	NA	NA	NA	NA	NA	NA	NA	13	2	0.154
chr1	109475708	A	G	sense	alu	GPSM2	+	protein_coding	UTR3	GPSM2	NM_013296:c.*3146A>G;NM_001321038:c.*3146A>G;NM_001321039:c.*1809A>G	.	.	NA	NA	NA	NA	NA	NA	NA	NA	NA	NA	NA	NA	NA	NA	NA	NA	NA	NA	13	3	0.231	13	3	0.231
chr1	109475725	A	G	sense	alu	GPSM2	+	protein_coding	UTR3	GPSM2	NM_013296:c.*3163A>G;NM_001321038:c.*3163A>G;NM_001321039:c.*1826A>G	.	.	NA	NA	NA	NA	NA	NA	NA	NA	NA	NA	NA	NA	NA	NA	NA	NA	NA	NA	10	3	0.3	NA	NA	NA
chr1	109475734	A	G	sense	alu	GPSM2	+	protein_coding	UTR3	GPSM2	NM_013296:c.*3172A>G;NM_001321038:c.*3172A>G;NM_001321039:c.*1835A>G	.	.	22	2	0.091	NA	NA	NA	NA	NA	NA	NA	NA	NA	13	2	0.154	NA	NA	NA	NA	NA	NA	NA	NA	NA
chr1	109475735	A	G	sense	alu	GPSM2	+	protein_coding	UTR3	GPSM2	NM_013296:c.*3173A>G;NM_001321038:c.*3173A>G;NM_001321039:c.*1836A>G	.	.	21	5	0.238	NA	NA	NA	NA	NA	NA	NA	NA	NA	13	3	0.231	7	2	0.286	6	3	0.5	NA	NA	NA
chr1	109475741	A	G	sense	alu	GPSM2	+	protein_coding	UTR3	GPSM2	NM_013296:c.*3179A>G;NM_001321038:c.*3179A>G;NM_001321039:c.*1842A>G	.	.	17	8	0.471	NA	NA	NA	5	2	0.4	9	3	0.333	12	7	0.583	7	5	0.714	6	4	0.667	9	7	0.778
chr1	109475748	T	C	sense	alu	AKNAD1,AL449266.1,CLCC1	-	protein_coding	UTR3	GPSM2	NM_013296:c.*3186T>C;NM_001321038:c.*3186T>C;NM_001321039:c.*1849T>C	.	.	NA	NA	NA	NA	NA	NA	NA	NA	NA	NA	NA	NA	NA	NA	NA	NA	NA	NA	NA	NA	NA	9	2	0.222
chr1	109478881	T	C	sense	alu	AKNAD1,AL449266.1,CLCC1	-	protein_coding	intronic	CLCC1	.	.	.	NA	NA	NA	NA	NA	NA	NA	NA	NA	5	3	0.6	NA	NA	NA	NA	NA	NA	NA	NA	NA	NA	NA	NA
chr1	109478913	T	C	sense	alu	AKNAD1,AL449266.1,CLCC1	-	protein_coding	intronic	CLCC1	.	.	.	NA	NA	NA	NA	NA	NA	NA	NA	NA	NA	NA	NA	4	2	0.5	NA	NA	NA	NA	NA	NA	NA	NA	NA
chr1	109478914	T	C	sense	alu	AKNAD1,AL449266.1,CLCC1	-	protein_coding	intronic	CLCC1	.	.	.	NA	NA	NA	NA	NA	NA	19	2	0.105	NA	NA	NA	NA	NA	NA	NA	NA	NA	NA	NA	NA	NA	NA	NA
chr1	109478938	T	C	sense	alu	AKNAD1,AL449266.1,CLCC1	-	protein_coding	intronic	CLCC1	.	.	.	NA	NA	NA	NA	NA	NA	14	3	0.214	NA	NA	NA	NA	NA	NA	NA	NA	NA	NA	NA	NA	NA	NA	NA
chr1	109478951	T	C	sense	alu	AKNAD1,AL449266.1,CLCC1	-	protein_coding	intronic	CLCC1	.	.	.	NA	NA	NA	8	2	0.25	NA	NA	NA	NA	NA	NA	NA	NA	NA	NA	NA	NA	NA	NA	NA	NA	NA	NA
chr1	109484777	T	C	sense	alu	AKNAD1,AL449266.1,CLCC1	-	protein_coding	intronic	CLCC1	.	.	.	NA	NA	NA	NA	NA	NA	NA	NA	NA	NA	NA	NA	NA	NA	NA	2	2	1	4	2	0.5	NA	NA	NA
chr1	109484778	T	C	sense	alu	AKNAD1,AL449266.1,CLCC1	-	protein_coding	intronic	CLCC1	.	.	.	NA	NA	NA	NA	NA	NA	NA	NA	NA	NA	NA	NA	NA	NA	NA	2	2	1	4	4	1	NA	NA	NA
chr1	109485603	T	C	sense	alu	AKNAD1,AL449266.1,CLCC1	-	protein_coding	intronic	CLCC1	.	.	.	NA	NA	NA	NA	NA	NA	NA	NA	NA	NA	NA	NA	3	2	0.667	NA	NA	NA	NA	NA	NA	NA	NA	NA
chr1	109485605	T	C	sense	alu	AKNAD1,AL449266.1,CLCC1	-	protein_coding	intronic	CLCC1	.	.	.	NA	NA	NA	NA	NA	NA	NA	NA	NA	NA	NA	NA	NA	NA	NA	NA	NA	NA	2	2	1	NA	NA	NA
chr1	109485606	T	C	sense	alu	AKNAD1,AL449266.1,CLCC1	-	protein_coding	intronic	CLCC1	.	.	.	3	3	1	NA	NA	NA	7	3	0.429	NA	NA	NA	NA	NA	NA	NA	NA	NA	NA	NA	NA	NA	NA	NA
chr1	109485647	T	C	sense	alu	AKNAD1,AL449266.1,CLCC1	-	protein_coding	intronic	CLCC1	.	.	.	4	2	0.5	NA	NA	NA	NA	NA	NA	NA	NA	NA	NA	NA	NA	NA	NA	NA	NA	NA	NA	NA	NA	NA
chr1	109486841	T	C	sense	alu	AKNAD1,AL449266.1,CLCC1	-	protein_coding	intronic	CLCC1	.	.	.	6	2	0.333	NA	NA	NA	NA	NA	NA	NA	NA	NA	NA	NA	NA	NA	NA	NA	NA	NA	NA	NA	NA	NA
chr1	109486844	T	C	sense	alu	AKNAD1,AL449266.1,CLCC1	-	protein_coding	intronic	CLCC1	.	.	.	NA	NA	NA	3	2	0.667	NA	NA	NA	NA	NA	NA	NA	NA	NA	NA	NA	NA	NA	NA	NA	NA	NA	NA
chr1	109487426	T	C	sense	alu	AKNAD1,AL449266.1,CLCC1	-	protein_coding	intronic	CLCC1	.	.	.	NA	NA	NA	NA	NA	NA	NA	NA	NA	NA	NA	NA	NA	NA	NA	NA	NA	NA	2	2	1	NA	NA	NA
chr1	109488619	T	C	sense	alu	AKNAD1,AL449266.1,CLCC1	-	protein_coding	intronic	CLCC1	.	.	.	NA	NA	NA	NA	NA	NA	NA	NA	NA	2	2	1	NA	NA	NA	NA	NA	NA	NA	NA	NA	NA	NA	NA
chr1	109489541	T	C	sense	alu	AKNAD1,AL449266.1,CLCC1	-	protein_coding	intronic	CLCC1	.	.	.	NA	NA	NA	NA	NA	NA	NA	NA	NA	NA	NA	NA	5	2	0.4	NA	NA	NA	NA	NA	NA	NA	NA	NA
chr1	109489542	T	C	sense	alu	AKNAD1,AL449266.1,CLCC1	-	protein_coding	intronic	CLCC1	.	.	.	NA	NA	NA	NA	NA	NA	NA	NA	NA	NA	NA	NA	NA	NA	NA	2	2	1	NA	NA	NA	NA	NA	NA
chr1	109489593	T	C	sense	alu	AKNAD1,AL449266.1,CLCC1	-	protein_coding	intronic	CLCC1	.	.	.	5	2	0.4	NA	NA	NA	NA	NA	NA	2	2	1	NA	NA	NA	4	2	0.5	NA	NA	NA	NA	NA	NA
chr1	109489623	T	C	sense	alu	AKNAD1,AL449266.1,CLCC1	-	protein_coding	intronic	CLCC1	.	.	.	NA	NA	NA	NA	NA	NA	NA	NA	NA	NA	NA	NA	NA	NA	NA	4	2	0.5	NA	NA	NA	4	2	0.5
chr1	109489658	T	C	sense	alu	AKNAD1,AL449266.1,CLCC1	-	protein_coding	intronic	CLCC1	.	.	.	NA	NA	NA	NA	NA	NA	NA	NA	NA	6	2	0.333	NA	NA	NA	NA	NA	NA	NA	NA	NA	NA	NA	NA
chr1	109489700	T	C	sense	alu	AKNAD1,AL449266.1,CLCC1	-	protein_coding	intronic	CLCC1	.	.	.	NA	NA	NA	NA	NA	NA	NA	NA	NA	NA	NA	NA	NA	NA	NA	NA	NA	NA	NA	NA	NA	9	2	0.222
chr1	109493279	T	C	sense	alu	AKNAD1,AL449266.1,CLCC1	-	protein_coding	intronic	CLCC1	.	.	.	NA	NA	NA	NA	NA	NA	NA	NA	NA	NA	NA	NA	NA	NA	NA	NA	NA	NA	NA	NA	NA	2	2	1
chr1	109494672	T	C	sense	alu	AKNAD1,AL449266.1,CLCC1	-	protein_coding	intronic	CLCC1	.	.	.	NA	NA	NA	NA	NA	NA	NA	NA	NA	NA	NA	NA	NA	NA	NA	NA	NA	NA	4	2	0.5	NA	NA	NA
chr1	109494673	T	C	sense	alu	AKNAD1,AL449266.1,CLCC1	-	protein_coding	intronic	CLCC1	.	.	.	NA	NA	NA	NA	NA	NA	NA	NA	NA	NA	NA	NA	NA	NA	NA	NA	NA	NA	4	2	0.5	NA	NA	NA
chr1	109496920	T	C	sense	alu	AKNAD1,AL449266.1,CLCC1	-	protein_coding	intronic	CLCC1	.	.	.	NA	NA	NA	NA	NA	NA	NA	NA	NA	NA	NA	NA	NA	NA	NA	NA	NA	NA	3	2	0.667	NA	NA	NA
chr1	109497006	T	C	sense	alu	AKNAD1,AL449266.1,CLCC1	-	protein_coding	intronic	CLCC1	.	.	.	9	3	0.333	NA	NA	NA	7	3	0.429	NA	NA	NA	NA	NA	NA	NA	NA	NA	NA	NA	NA	NA	NA	NA
chr1	109497018	T	C	sense	alu	AKNAD1,AL449266.1,CLCC1	-	protein_coding	intronic	CLCC1	.	.	.	NA	NA	NA	NA	NA	NA	NA	NA	NA	NA	NA	NA	12	2	0.167	NA	NA	NA	NA	NA	NA	NA	NA	NA
chr1	109497078	T	C	sense	alu	AKNAD1,AL449266.1,CLCC1	-	protein_coding	intronic	CLCC1	.	.	.	14	8	0.571	8	2	0.25	12	2	0.167	NA	NA	NA	9	4	0.444	NA	NA	NA	NA	NA	NA	NA	NA	NA
chr1	109497084	T	C	sense	alu	AKNAD1,AL449266.1,CLCC1	-	protein_coding	intronic	CLCC1	.	.	.	13	3	0.231	NA	NA	NA	NA	NA	NA	NA	NA	NA	NA	NA	NA	NA	NA	NA	NA	NA	NA	NA	NA	NA
chr1	109497108	T	C	sense	alu	AKNAD1,AL449266.1,CLCC1	-	protein_coding	intronic	CLCC1	.	.	.	2	2	1	NA	NA	NA	NA	NA	NA	NA	NA	NA	NA	NA	NA	NA	NA	NA	NA	NA	NA	NA	NA	NA
chr1	109497717	T	C	sense	alu	AKNAD1,AL449266.1,CLCC1	-	protein_coding	intronic	CLCC1	.	.	.	NA	NA	NA	NA	NA	NA	NA	NA	NA	NA	NA	NA	NA	NA	NA	2	2	1	NA	NA	NA	NA	NA	NA
chr1	109499159	T	C	sense	alu	AKNAD1,AL449266.1,CLCC1	-	protein_coding	intronic	CLCC1	.	.	.	NA	NA	NA	NA	NA	NA	2	2	1	NA	NA	NA	NA	NA	NA	NA	NA	NA	NA	NA	NA	NA	NA	NA
chr1	109504992	T	C	sense	uniq	AKNAD1,AL449266.1,CLCC1	-	protein_coding	UTR5	CLCC1	NM_001278202:c.-11933A>G;NM_001377458:c.-11933A>G;NM_001377459:c.-11933A>G;NM_001377465:c.-11933A>G;NM_001377466:c.-11933A>G;NM_001377467:c.-11933A>G;NM_001377468:c.-11933A>G	.	.	NA	NA	NA	NA	NA	NA	52	2	0.038	NA	NA	NA	NA	NA	NA	NA	NA	NA	NA	NA	NA	NA	NA	NA
chr1	109506000	T	C	sense	uniq	AKNAD1,AL449266.1,CLCC1	-	protein_coding	UTR5	CLCC1	NM_001048210:c.-12941A>G;NM_001278202:c.-12941A>G;NM_001377458:c.-12941A>G;NM_001377459:c.-12941A>G;NM_001377460:c.-12941A>G;NM_001377461:c.-12941A>G;NM_001377468:c.-12941A>G;NM_001377469:c.-12941A>G;NM_001377470:c.-15993A>G;NM_015127:c.-12941A>G	.	.	NA	NA	NA	NA	NA	NA	NA	NA	NA	NA	NA	NA	NA	NA	NA	NA	NA	NA	NA	NA	NA	137	2	0.015
chr1	109518131	T	C	sense	alu	BX679664.2,WDR47	-	processed_pseudogene,protein_coding	intronic	WDR47	.	.	.	NA	NA	NA	NA	NA	NA	NA	NA	NA	NA	NA	NA	NA	NA	NA	NA	NA	NA	NA	NA	NA	3	2	0.667
chr1	109518143	T	C	sense	alu	BX679664.2,WDR47	-	processed_pseudogene,protein_coding	intronic	WDR47	.	.	.	NA	NA	NA	NA	NA	NA	NA	NA	NA	NA	NA	NA	NA	NA	NA	NA	NA	NA	NA	NA	NA	3	2	0.667
chr1	109525948	T	C	sense	uniq	BX679664.2,WDR47	-	processed_pseudogene,protein_coding	exonic	WDR47	.	nonsynonymous SNV	WDR47:NM_001142550:exon11:c.2075A>G:p.Y692C,WDR47:NM_001142551:exon11:c.2051A>G:p.Y684C,WDR47:NM_014969:exon11:c.2054A>G:p.Y685C	NA	NA	NA	NA	NA	NA	73	2	0.027	NA	NA	NA	NA	NA	NA	NA	NA	NA	NA	NA	NA	NA	NA	NA
chr1	109547498	T	C	sense	alu	BX679664.2,WDR47	-	processed_pseudogene,protein_coding	intronic	WDR47	.	.	.	2	2	1	NA	NA	NA	NA	NA	NA	NA	NA	NA	NA	NA	NA	NA	NA	NA	NA	NA	NA	NA	NA	NA
chr1	109547617	T	C	sense	alu	BX679664.2,WDR47	-	processed_pseudogene,protein_coding	intronic	WDR47	.	.	.	NA	NA	NA	NA	NA	NA	NA	NA	NA	NA	NA	NA	4	2	0.5	NA	NA	NA	NA	NA	NA	NA	NA	NA
chr1	109551412	T	C	sense	alu	BX679664.2,WDR47	-	processed_pseudogene,protein_coding	intronic	WDR47	.	.	.	3	2	0.667	NA	NA	NA	NA	NA	NA	NA	NA	NA	NA	NA	NA	NA	NA	NA	NA	NA	NA	NA	NA	NA
chr1	109553014	T	C	sense	alu	BX679664.2,WDR47	-	processed_pseudogene,protein_coding	intronic	WDR47	.	.	.	NA	NA	NA	3	2	0.667	NA	NA	NA	NA	NA	NA	NA	NA	NA	NA	NA	NA	NA	NA	NA	NA	NA	NA
chr1	109553058	T	C	sense	alu	BX679664.2,WDR47	-	processed_pseudogene,protein_coding	intronic	WDR47	.	.	.	NA	NA	NA	NA	NA	NA	NA	NA	NA	4	2	0.5	NA	NA	NA	NA	NA	NA	NA	NA	NA	NA	NA	NA
chr1	109559939	T	C	sense	alu	BX679664.2,WDR47	-	processed_pseudogene,protein_coding	intronic	WDR47	.	.	.	NA	NA	NA	NA	NA	NA	NA	NA	NA	NA	NA	NA	2	2	1	NA	NA	NA	NA	NA	NA	NA	NA	NA
chr1	109559998	T	C	sense	alu	BX679664.2,WDR47	-	processed_pseudogene,protein_coding	intronic	WDR47	.	.	.	NA	NA	NA	NA	NA	NA	NA	NA	NA	NA	NA	NA	2	2	1	NA	NA	NA	NA	NA	NA	NA	NA	NA
chr1	109578228	T	C	sense	alu	BX679664.2,WDR47	-	processed_pseudogene,protein_coding	intronic	WDR47	.	.	.	2	2	1	NA	NA	NA	NA	NA	NA	NA	NA	NA	NA	NA	NA	NA	NA	NA	NA	NA	NA	NA	NA	NA
chr1	109578257	T	C	sense	alu	BX679664.2,WDR47	-	processed_pseudogene,protein_coding	intronic	WDR47	.	.	.	2	2	1	NA	NA	NA	NA	NA	NA	NA	NA	NA	NA	NA	NA	NA	NA	NA	NA	NA	NA	NA	NA	NA
chr1	109584602	T	C	sense	uniq	BX679664.2,WDR47	-	processed_pseudogene,protein_coding	UTR5	WDR47	NM_001142551:c.-18468A>G;NM_001142550:c.-18468A>G;NM_014969:c.-18468A>G	.	.	NA	NA	NA	NA	NA	NA	NA	NA	NA	NA	NA	NA	70	2	0.029	NA	NA	NA	NA	NA	NA	NA	NA	NA
chr1	109584698	T	C	sense	uniq	BX679664.2,WDR47	-	processed_pseudogene,protein_coding	UTR5	WDR47	NM_001142551:c.-18564A>G;NM_001142550:c.-18564A>G;NM_014969:c.-18564A>G	.	.	NA	NA	NA	NA	NA	NA	NA	NA	NA	NA	NA	NA	NA	NA	NA	28	2	0.071	NA	NA	NA	NA	NA	NA
chr1	109605662	T	C	sense	alu	TAF13	-	protein_coding	intergenic	WDR47;TAF13	dist=20812;dist=1100	.	.	NA	NA	NA	NA	NA	NA	NA	NA	NA	NA	NA	NA	NA	NA	NA	NA	NA	NA	18	3	0.167	NA	NA	NA
chr1	109605757	T	C	sense	alu	TAF13	-	protein_coding	intergenic	WDR47;TAF13	dist=20907;dist=1005	.	.	NA	NA	NA	NA	NA	NA	NA	NA	NA	NA	NA	NA	NA	NA	NA	NA	NA	NA	17	2	0.118	NA	NA	NA
chr1	109605793	T	C	sense	alu	TAF13	-	protein_coding	downstream	TAF13	dist=969	.	.	NA	NA	NA	NA	NA	NA	NA	NA	NA	NA	NA	NA	NA	NA	NA	NA	NA	NA	9	2	0.222	NA	NA	NA
chr1	109605800	T	C	sense	alu	TAF13	-	protein_coding	downstream	TAF13	dist=962	.	.	NA	NA	NA	NA	NA	NA	NA	NA	NA	NA	NA	NA	NA	NA	NA	NA	NA	NA	6	2	0.333	NA	NA	NA
chr1	109606102	T	C	sense	alu	TAF13	-	protein_coding	downstream	TAF13	dist=660	.	.	NA	NA	NA	NA	NA	NA	NA	NA	NA	NA	NA	NA	116	2	0.017	NA	NA	NA	NA	NA	NA	NA	NA	NA
chr1	109606121	T	C	sense	alu	TAF13	-	protein_coding	downstream	TAF13	dist=641	.	.	NA	NA	NA	NA	NA	NA	NA	NA	NA	NA	NA	NA	NA	NA	NA	NA	NA	NA	NA	NA	NA	97	3	0.031
chr1	109606140	T	C	sense	alu	TAF13	-	protein_coding	downstream	TAF13	dist=622	.	.	NA	NA	NA	NA	NA	NA	NA	NA	NA	NA	NA	NA	NA	NA	NA	NA	NA	NA	90	2	0.022	NA	NA	NA
chr1	109606153	T	C	sense	alu	TAF13	-	protein_coding	downstream	TAF13	dist=609	.	.	NA	NA	NA	NA	NA	NA	NA	NA	NA	78	3	0.038	114	2	0.018	98	2	0.02	NA	NA	NA	95	2	0.021
chr1	109606156	T	C	sense	alu	TAF13	-	protein_coding	downstream	TAF13	dist=606	.	.	112	46	0.411	104	30	0.288	84	40	0.476	77	15	0.195	114	27	0.237	99	45	0.455	92	40	0.435	94	45	0.479
chr1	109606160	T	C	sense	alu	TAF13	-	protein_coding	downstream	TAF13	dist=602	.	.	113	5	0.044	106	5	0.047	89	6	0.067	80	6	0.075	NA	NA	NA	NA	NA	NA	94	3	0.032	96	14	0.146
chr1	109606161	T	C	sense	alu	TAF13	-	protein_coding	downstream	TAF13	dist=601	.	.	NA	NA	NA	NA	NA	NA	NA	NA	NA	80	4	0.05	NA	NA	NA	101	6	0.059	96	6	0.062	95	3	0.032
chr1	109606169	T	C	sense	alu	TAF13	-	protein_coding	downstream	TAF13	dist=593	.	.	NA	NA	NA	NA	NA	NA	NA	NA	NA	NA	NA	NA	115	2	0.017	NA	NA	NA	95	4	0.042	94	6	0.064
chr1	109606172	T	C	sense	alu	TAF13	-	protein_coding	downstream	TAF13	dist=590	.	.	110	18	0.164	103	2	0.019	84	4	0.048	72	3	0.042	117	7	0.06	92	15	0.163	94	18	0.191	92	12	0.13
chr1	109606173	T	C	sense	alu	TAF13	-	protein_coding	downstream	TAF13	dist=589	.	.	111	8	0.072	NA	NA	NA	NA	NA	NA	NA	NA	NA	116	2	0.017	94	5	0.053	93	8	0.086	NA	NA	NA
chr1	109606175	T	C	sense	alu	TAF13	-	protein_coding	downstream	TAF13	dist=587	.	.	NA	NA	NA	NA	NA	NA	NA	NA	NA	NA	NA	NA	NA	NA	NA	NA	NA	NA	NA	NA	NA	94	4	0.043
chr1	109606179	T	C	sense	alu	TAF13	-	protein_coding	downstream	TAF13	dist=583	.	.	110	8	0.073	NA	NA	NA	NA	NA	NA	72	3	0.042	NA	NA	NA	92	5	0.054	95	7	0.074	94	3	0.032
chr1	109606192	T	C	sense	alu	TAF13	-	protein_coding	downstream	TAF13	dist=570	.	.	116	8	0.069	106	3	0.028	95	7	0.074	85	6	0.071	118	7	0.059	96	11	0.115	99	13	0.131	100	12	0.12
chr1	109606196	T	C	sense	alu	TAF13	-	protein_coding	downstream	TAF13	dist=566	.	.	NA	NA	NA	NA	NA	NA	NA	NA	NA	85	3	0.035	NA	NA	NA	NA	NA	NA	98	4	0.041	NA	NA	NA
chr1	109606201	T	C	sense	alu	TAF13	-	protein_coding	downstream	TAF13	dist=561	.	.	NA	NA	NA	NA	NA	NA	NA	NA	NA	NA	NA	NA	NA	NA	NA	NA	NA	NA	99	3	0.03	102	9	0.088
chr1	109606202	T	C	sense	alu	TAF13	-	protein_coding	downstream	TAF13	dist=560	.	.	119	4	0.034	NA	NA	NA	95	2	0.021	NA	NA	NA	NA	NA	NA	98	2	0.02	99	3	0.03	103	9	0.087
chr1	109606220	T	C	sense	alu	TAF13	-	protein_coding	downstream	TAF13	dist=542	.	.	129	4	0.031	112	2	0.018	96	4	0.042	93	4	0.043	127	6	0.047	106	4	0.038	106	5	0.047	108	8	0.074
chr1	109606228	T	C	sense	alu	TAF13	-	protein_coding	downstream	TAF13	dist=534	.	.	137	5	0.036	NA	NA	NA	110	5	0.045	100	2	0.02	133	2	0.015	108	2	0.019	111	2	0.018	118	11	0.093
chr1	109606231	T	C	sense	alu	TAF13	-	protein_coding	downstream	TAF13	dist=531	.	.	137	13	0.095	NA	NA	NA	110	4	0.036	95	5	0.053	131	12	0.092	112	13	0.116	114	22	0.193	115	20	0.174
chr1	109606232	T	C	sense	alu	TAF13	-	protein_coding	downstream	TAF13	dist=530	.	.	137	7	0.051	NA	NA	NA	NA	NA	NA	95	9	0.095	132	9	0.068	111	12	0.108	113	15	0.133	116	6	0.052
chr1	109606233	T	C	sense	alu	TAF13	-	protein_coding	downstream	TAF13	dist=529	.	.	136	4	0.029	NA	NA	NA	NA	NA	NA	98	5	0.051	NA	NA	NA	NA	NA	NA	115	9	0.078	114	2	0.018
chr1	109606234	T	C	sense	alu	TAF13	-	protein_coding	downstream	TAF13	dist=528	.	.	136	3	0.022	NA	NA	NA	110	3	0.027	100	4	0.04	132	4	0.03	112	2	0.018	116	11	0.095	115	10	0.087
chr1	109606235	T	C	sense	alu	TAF13	-	protein_coding	downstream	TAF13	dist=527	.	.	NA	NA	NA	NA	NA	NA	NA	NA	NA	NA	NA	NA	132	2	0.015	112	3	0.027	NA	NA	NA	NA	NA	NA
chr1	109606236	T	C	sense	alu	TAF13	-	protein_coding	downstream	TAF13	dist=526	.	.	136	2	0.015	NA	NA	NA	NA	NA	NA	100	4	0.04	134	2	0.015	112	7	0.062	116	8	0.069	116	8	0.069
chr1	109606239	T	C	sense	alu	TAF13	-	protein_coding	downstream	TAF13	dist=523	.	.	135	9	0.067	NA	NA	NA	112	3	0.027	98	5	0.051	131	7	0.053	108	7	0.065	115	9	0.078	113	6	0.053
chr1	109606240	T	C	sense	alu	TAF13	-	protein_coding	downstream	TAF13	dist=522	.	.	131	15	0.115	NA	NA	NA	NA	NA	NA	97	10	0.103	131	19	0.145	108	19	0.176	113	12	0.106	111	10	0.09
chr1	109606241	T	C	sense	alu	TAF13	-	protein_coding	downstream	TAF13	dist=521	.	.	131	7	0.053	NA	NA	NA	109	3	0.028	96	6	0.062	128	6	0.047	107	6	0.056	112	4	0.036	109	4	0.037
chr1	109606242	T	C	sense	alu	TAF13	-	protein_coding	downstream	TAF13	dist=520	.	.	130	8	0.062	NA	NA	NA	NA	NA	NA	97	6	0.062	128	9	0.07	107	11	0.103	111	11	0.099	109	6	0.055
chr1	109606243	T	C	sense	alu	TAF13	-	protein_coding	downstream	TAF13	dist=519	.	.	133	18	0.135	NA	NA	NA	NA	NA	NA	98	8	0.082	129	15	0.116	107	14	0.131	111	14	0.126	109	7	0.064
chr1	109606246	T	C	sense	alu	TAF13	-	protein_coding	downstream	TAF13	dist=516	.	.	NA	NA	NA	NA	NA	NA	NA	NA	NA	NA	NA	NA	NA	NA	NA	NA	NA	NA	110	3	0.027	NA	NA	NA
chr1	109606259	T	C	sense	alu	TAF13	-	protein_coding	downstream	TAF13	dist=503	.	.	NA	NA	NA	NA	NA	NA	104	3	0.029	NA	NA	NA	NA	NA	NA	NA	NA	NA	106	3	0.028	104	3	0.029
chr1	109606277	T	C	sense	alu	TAF13	-	protein_coding	downstream	TAF13	dist=485	.	.	NA	NA	NA	NA	NA	NA	NA	NA	NA	NA	NA	NA	NA	NA	NA	NA	NA	NA	NA	NA	NA	94	3	0.032
chr1	109606291	T	C	sense	alu	TAF13	-	protein_coding	downstream	TAF13	dist=471	.	.	NA	NA	NA	NA	NA	NA	NA	NA	NA	91	2	0.022	110	5	0.045	99	3	0.03	86	5	0.058	92	7	0.076
chr1	109606296	T	C	sense	alu	TAF13	-	protein_coding	downstream	TAF13	dist=466	.	.	NA	NA	NA	NA	NA	NA	NA	NA	NA	90	4	0.044	111	2	0.018	NA	NA	NA	NA	NA	NA	NA	NA	NA
chr1	109606301	T	C	sense	alu	TAF13	-	protein_coding	downstream	TAF13	dist=461	.	.	NA	NA	NA	NA	NA	NA	NA	NA	NA	89	2	0.022	NA	NA	NA	NA	NA	NA	NA	NA	NA	NA	NA	NA
chr1	109606328	T	C	sense	alu	TAF13	-	protein_coding	downstream	TAF13	dist=434	.	.	NA	NA	NA	NA	NA	NA	NA	NA	NA	NA	NA	NA	NA	NA	NA	NA	NA	NA	NA	NA	NA	96	2	0.021
chr1	109606331	T	C	sense	alu	TAF13	-	protein_coding	downstream	TAF13	dist=431	.	.	NA	NA	NA	NA	NA	NA	89	3	0.034	NA	NA	NA	NA	NA	NA	NA	NA	NA	NA	NA	NA	96	7	0.073
chr1	109606336	T	C	sense	alu	TAF13	-	protein_coding	downstream	TAF13	dist=426	.	.	118	7	0.059	NA	NA	NA	93	3	0.032	74	2	0.027	105	6	0.057	98	5	0.051	76	3	0.039	98	12	0.122
chr1	109606343	T	C	sense	alu	TAF13	-	protein_coding	downstream	TAF13	dist=419	.	.	118	14	0.119	NA	NA	NA	NA	NA	NA	74	6	0.081	104	7	0.067	100	12	0.12	78	4	0.051	102	7	0.069
chr1	109606345	T	C	sense	alu	TAF13	-	protein_coding	downstream	TAF13	dist=417	.	.	118	9	0.076	NA	NA	NA	NA	NA	NA	74	6	0.081	103	10	0.097	98	3	0.031	78	7	0.09	101	3	0.03
chr1	109606371	T	C	sense	uniq	TAF13	-	protein_coding	downstream	TAF13	dist=391	.	.	NA	NA	NA	NA	NA	NA	NA	NA	NA	NA	NA	NA	NA	NA	NA	NA	NA	NA	73	4	0.055	NA	NA	NA
chr1	109606378	T	C	sense	uniq	TAF13	-	protein_coding	downstream	TAF13	dist=384	.	.	NA	NA	NA	76	2	0.026	NA	NA	NA	NA	NA	NA	NA	NA	NA	NA	NA	NA	NA	NA	NA	NA	NA	NA
chr1	109606514	T	C	sense	alu	TAF13	-	protein_coding	downstream	TAF13	dist=248	.	.	NA	NA	NA	NA	NA	NA	NA	NA	NA	NA	NA	NA	NA	NA	NA	NA	NA	NA	4	2	0.5	NA	NA	NA
chr1	109606523	T	C	sense	alu	TAF13	-	protein_coding	downstream	TAF13	dist=239	.	.	NA	NA	NA	NA	NA	NA	NA	NA	NA	NA	NA	NA	8	7	0.875	5	2	0.4	3	3	1	NA	NA	NA
chr1	109606535	T	C	sense	alu	TAF13	-	protein_coding	downstream	TAF13	dist=227	.	.	2	2	1	NA	NA	NA	NA	NA	NA	3	2	0.667	5	4	0.8	3	3	1	NA	NA	NA	2	2	1
chr1	109606536	T	C	sense	alu	TAF13	-	protein_coding	downstream	TAF13	dist=226	.	.	2	2	1	NA	NA	NA	NA	NA	NA	NA	NA	NA	NA	NA	NA	NA	NA	NA	3	3	1	NA	NA	NA
chr1	109606583	T	C	sense	alu	TAF13	-	protein_coding	downstream	TAF13	dist=179	.	.	NA	NA	NA	NA	NA	NA	NA	NA	NA	3	2	0.667	NA	NA	NA	NA	NA	NA	NA	NA	NA	NA	NA	NA
chr1	109606586	T	C	sense	alu	TAF13	-	protein_coding	downstream	TAF13	dist=176	.	.	NA	NA	NA	NA	NA	NA	NA	NA	NA	3	2	0.667	NA	NA	NA	NA	NA	NA	NA	NA	NA	NA	NA	NA
chr1	109606615	T	C	sense	alu	TAF13	-	protein_coding	downstream	TAF13	dist=147	.	.	NA	NA	NA	NA	NA	NA	NA	NA	NA	NA	NA	NA	16	2	0.125	NA	NA	NA	NA	NA	NA	NA	NA	NA
chr1	109606621	T	C	sense	alu	TAF13	-	protein_coding	downstream	TAF13	dist=141	.	.	NA	NA	NA	NA	NA	NA	NA	NA	NA	NA	NA	NA	16	2	0.125	NA	NA	NA	NA	NA	NA	NA	NA	NA
chr1	109606631	T	C	sense	alu	TAF13	-	protein_coding	downstream	TAF13	dist=131	.	.	NA	NA	NA	NA	NA	NA	NA	NA	NA	NA	NA	NA	NA	NA	NA	NA	NA	NA	12	2	0.167	NA	NA	NA
chr1	109606655	T	C	sense	alu	TAF13	-	protein_coding	downstream	TAF13	dist=107	.	.	22	4	0.182	NA	NA	NA	NA	NA	NA	NA	NA	NA	21	2	0.095	17	2	0.118	17	2	0.118	NA	NA	NA
chr1	109606668	T	C	sense	alu	TAF13	-	protein_coding	downstream	TAF13	dist=94	.	.	25	5	0.2	8	2	0.25	NA	NA	NA	12	2	0.167	20	3	0.15	19	2	0.105	NA	NA	NA	18	7	0.389
chr1	109606680	T	C	sense	alu	TAF13	-	protein_coding	downstream	TAF13	dist=82	.	.	NA	NA	NA	NA	NA	NA	NA	NA	NA	NA	NA	NA	NA	NA	NA	NA	NA	NA	20	2	0.1	18	2	0.111
chr1	109606693	T	C	sense	alu	TAF13	-	protein_coding	downstream	TAF13	dist=69	.	.	NA	NA	NA	NA	NA	NA	NA	NA	NA	NA	NA	NA	15	2	0.133	16	2	0.125	NA	NA	NA	NA	NA	NA
chr1	109606697	T	C	sense	alu	TAF13	-	protein_coding	downstream	TAF13	dist=65	.	.	16	4	0.25	NA	NA	NA	NA	NA	NA	NA	NA	NA	14	2	0.143	NA	NA	NA	13	2	0.154	14	3	0.214
chr1	109606698	T	C	sense	alu	TAF13	-	protein_coding	downstream	TAF13	dist=64	.	.	NA	NA	NA	NA	NA	NA	NA	NA	NA	NA	NA	NA	15	3	0.2	16	3	0.188	NA	NA	NA	14	4	0.286
chr1	109606711	T	C	sense	alu	TAF13	-	protein_coding	downstream	TAF13	dist=51	.	.	16	4	0.25	NA	NA	NA	8	3	0.375	NA	NA	NA	9	2	0.222	11	3	0.273	9	3	0.333	13	9	0.692
chr1	109606718	T	C	sense	alu	TAF13	-	protein_coding	downstream	TAF13	dist=44	.	.	NA	NA	NA	NA	NA	NA	NA	NA	NA	NA	NA	NA	7	2	0.286	11	2	0.182	NA	NA	NA	12	5	0.417
chr1	109606723	T	C	sense	alu	TAF13	-	protein_coding	downstream	TAF13	dist=39	.	.	15	3	0.2	NA	NA	NA	NA	NA	NA	NA	NA	NA	NA	NA	NA	11	3	0.273	NA	NA	NA	12	3	0.25
chr1	109608285	T	C	sense	alu	TAF13	-	protein_coding	intronic	TAF13	.	.	.	NA	NA	NA	NA	NA	NA	NA	NA	NA	NA	NA	NA	2	2	1	NA	NA	NA	NA	NA	NA	NA	NA	NA
chr1	109608288	T	C	sense	alu	TAF13	-	protein_coding	intronic	TAF13	.	.	.	NA	NA	NA	NA	NA	NA	NA	NA	NA	NA	NA	NA	2	2	1	NA	NA	NA	NA	NA	NA	NA	NA	NA
chr1	109608300	T	C	sense	alu	TAF13	-	protein_coding	intronic	TAF13	.	.	.	NA	NA	NA	NA	NA	NA	NA	NA	NA	NA	NA	NA	2	2	1	NA	NA	NA	NA	NA	NA	NA	NA	NA
chr1	109610810	T	C	sense	alu	TAF13	-	protein_coding	intronic	TAF13	.	.	.	NA	NA	NA	NA	NA	NA	NA	NA	NA	NA	NA	NA	NA	NA	NA	NA	NA	NA	5	2	0.4	NA	NA	NA
chr1	109610834	T	C	sense	alu	TAF13	-	protein_coding	intronic	TAF13	.	.	.	NA	NA	NA	NA	NA	NA	NA	NA	NA	NA	NA	NA	NA	NA	NA	NA	NA	NA	NA	NA	NA	2	2	1
chr1	109610874	T	C	sense	alu	TAF13	-	protein_coding	intronic	TAF13	.	.	.	NA	NA	NA	NA	NA	NA	NA	NA	NA	NA	NA	NA	NA	NA	NA	NA	NA	NA	NA	NA	NA	2	2	1
chr1	109610879	T	C	sense	alu	TAF13	-	protein_coding	intronic	TAF13	.	.	.	NA	NA	NA	NA	NA	NA	NA	NA	NA	NA	NA	NA	NA	NA	NA	NA	NA	NA	NA	NA	NA	2	2	1
chr1	109610908	T	C	sense	alu	TAF13	-	protein_coding	intronic	TAF13	.	.	.	2	2	1	NA	NA	NA	NA	NA	NA	NA	NA	NA	NA	NA	NA	NA	NA	NA	2	2	1	NA	NA	NA
chr1	109611541	T	C	sense	alu	TAF13	-	protein_coding	intronic	TAF13	.	.	.	NA	NA	NA	NA	NA	NA	NA	NA	NA	3	2	0.667	NA	NA	NA	NA	NA	NA	NA	NA	NA	NA	NA	NA
chr1	109611562	T	C	sense	alu	TAF13	-	protein_coding	intronic	TAF13	.	.	.	NA	NA	NA	NA	NA	NA	NA	NA	NA	4	2	0.5	NA	NA	NA	NA	NA	NA	NA	NA	NA	NA	NA	NA
chr1	109611572	T	C	sense	alu	TAF13	-	protein_coding	intronic	TAF13	.	.	.	NA	NA	NA	3	3	1	NA	NA	NA	NA	NA	NA	NA	NA	NA	NA	NA	NA	NA	NA	NA	NA	NA	NA
chr1	109631143	T	C	sense	alu	AL356488.3	-	antisense_RNA	intergenic	TAF13;TMEM167B	dist=12518;dist=2243	.	.	NA	NA	NA	NA	NA	NA	8	2	0.25	NA	NA	NA	NA	NA	NA	NA	NA	NA	NA	NA	NA	NA	NA	NA
chr1	109631169	T	C	sense	alu	AL356488.3	-	antisense_RNA	intergenic	TAF13;TMEM167B	dist=12544;dist=2217	.	.	25	3	0.12	NA	NA	NA	NA	NA	NA	NA	NA	NA	NA	NA	NA	NA	NA	NA	NA	NA	NA	NA	NA	NA
chr1	109631238	T	C	sense	alu	AL356488.3	-	antisense_RNA	intergenic	TAF13;TMEM167B	dist=12613;dist=2148	.	.	11	2	0.182	NA	NA	NA	NA	NA	NA	NA	NA	NA	NA	NA	NA	NA	NA	NA	NA	NA	NA	NA	NA	NA
chr1	109631452	T	C	sense	alu	AL356488.3	-	antisense_RNA	intergenic	TAF13;TMEM167B	dist=12827;dist=1934	.	.	NA	NA	NA	13	2	0.154	NA	NA	NA	NA	NA	NA	NA	NA	NA	NA	NA	NA	NA	NA	NA	NA	NA	NA
chr1	109631648	T	C	sense	alu	AL356488.3	-	antisense_RNA	intergenic	TAF13;TMEM167B	dist=13023;dist=1738	.	.	NA	NA	NA	NA	NA	NA	6	2	0.333	NA	NA	NA	NA	NA	NA	NA	NA	NA	NA	NA	NA	NA	NA	NA
chr1	109632794	T	C	sense	alu	AL356488.3	-	antisense_RNA	upstream	TMEM167B	dist=592	.	.	NA	NA	NA	NA	NA	NA	NA	NA	NA	NA	NA	NA	NA	NA	NA	11	2	0.182	NA	NA	NA	NA	NA	NA
chr1	109632837	T	C	sense	alu	AL356488.3	-	antisense_RNA	upstream	TMEM167B	dist=549	.	.	28	2	0.071	NA	NA	NA	NA	NA	NA	NA	NA	NA	NA	NA	NA	NA	NA	NA	NA	NA	NA	NA	NA	NA
chr1	109637191	A	G	sense	uniq	TMEM167B	+	protein_coding	exonic	TMEM167B	.	nonsynonymous SNV	TMEM167B:NM_001322248:exon3:c.356A>G:p.N119S	NA	NA	NA	NA	NA	NA	NA	NA	NA	NA	NA	NA	129	2	0.016	NA	NA	NA	NA	NA	NA	NA	NA	NA
chr1	109638397	A	G	sense	uniq	TMEM167B	+	protein_coding	UTR3	TMEM167B	NM_001322248:c.*1196A>G;NM_020141:c.*1276A>G	.	.	NA	NA	NA	NA	NA	NA	NA	NA	NA	NA	NA	NA	83	2	0.024	NA	NA	NA	NA	NA	NA	NA	NA	NA
chr1	109672059	A	G	sense	alu	KIAA1324	+	protein_coding	intronic	KIAA1324	.	.	.	NA	NA	NA	NA	NA	NA	NA	NA	NA	2	2	1	NA	NA	NA	NA	NA	NA	NA	NA	NA	NA	NA	NA
chr1	109744466	A	G	sense	alu	KIAA1324	+	protein_coding	intronic	KIAA1324	.	.	.	NA	NA	NA	NA	NA	NA	NA	NA	NA	NA	NA	NA	NA	NA	NA	NA	NA	NA	NA	NA	NA	7	2	0.286
chr1	109744531	A	G	sense	alu	KIAA1324	+	protein_coding	intronic	KIAA1324	.	.	.	NA	NA	NA	NA	NA	NA	NA	NA	NA	NA	NA	NA	NA	NA	NA	NA	NA	NA	NA	NA	NA	9	2	0.222
chr1	109744540	A	G	sense	alu	KIAA1324	+	protein_coding	intronic	KIAA1324	.	.	.	NA	NA	NA	NA	NA	NA	NA	NA	NA	NA	NA	NA	NA	NA	NA	8	2	0.25	NA	NA	NA	11	3	0.273
chr1	109744590	A	G	sense	alu	KIAA1324	+	protein_coding	intronic	KIAA1324	.	.	.	NA	NA	NA	NA	NA	NA	NA	NA	NA	NA	NA	NA	NA	NA	NA	NA	NA	NA	10	2	0.2	NA	NA	NA
chr1	109744637	A	G	sense	alu	KIAA1324	+	protein_coding	intronic	KIAA1324	.	.	.	NA	NA	NA	NA	NA	NA	NA	NA	NA	NA	NA	NA	NA	NA	NA	7	2	0.286	8	2	0.25	6	2	0.333
chr1	109744647	A	G	sense	alu	KIAA1324	+	protein_coding	intronic	KIAA1324	.	.	.	NA	NA	NA	NA	NA	NA	NA	NA	NA	NA	NA	NA	NA	NA	NA	6	4	0.667	NA	NA	NA	6	2	0.333
chr1	109744671	A	G	sense	alu	KIAA1324	+	protein_coding	intronic	KIAA1324	.	.	.	NA	NA	NA	NA	NA	NA	NA	NA	NA	NA	NA	NA	NA	NA	NA	6	3	0.5	NA	NA	NA	NA	NA	NA
chr1	109744778	A	G	sense	alu	KIAA1324	+	protein_coding	intronic	KIAA1324	.	.	.	NA	NA	NA	NA	NA	NA	NA	NA	NA	NA	NA	NA	NA	NA	NA	NA	NA	NA	NA	NA	NA	4	2	0.5
chr1	109744815	A	G	sense	alu	KIAA1324	+	protein_coding	intronic	KIAA1324	.	.	.	NA	NA	NA	NA	NA	NA	4	2	0.5	NA	NA	NA	NA	NA	NA	NA	NA	NA	NA	NA	NA	NA	NA	NA
chr1	109745297	A	G	sense	alu	KIAA1324	+	protein_coding	intronic	KIAA1324	.	.	.	6	2	0.333	NA	NA	NA	NA	NA	NA	NA	NA	NA	NA	NA	NA	NA	NA	NA	NA	NA	NA	NA	NA	NA
chr1	109746243	A	G	sense	alu	KIAA1324	+	protein_coding	UTR3	KIAA1324	NM_001284352:c.*667A>G;NM_001267048:c.*609A>G;NM_020775:c.*609A>G;NM_001284353:c.*609A>G	.	.	NA	NA	NA	NA	NA	NA	NA	NA	NA	15	3	0.2	NA	NA	NA	12	2	0.167	NA	NA	NA	13	5	0.385
chr1	109746244	A	G	sense	alu	KIAA1324	+	protein_coding	UTR3	KIAA1324	NM_001284352:c.*668A>G;NM_001267048:c.*610A>G;NM_020775:c.*610A>G;NM_001284353:c.*610A>G	.	.	NA	NA	NA	NA	NA	NA	NA	NA	NA	16	5	0.312	4	2	0.5	12	3	0.25	7	2	0.286	14	6	0.429
chr1	109746335	A	G	sense	alu	KIAA1324	+	protein_coding	UTR3	KIAA1324	NM_001284352:c.*759A>G;NM_001267048:c.*701A>G;NM_020775:c.*701A>G;NM_001284353:c.*701A>G	.	.	NA	NA	NA	NA	NA	NA	NA	NA	NA	7	4	0.571	NA	NA	NA	NA	NA	NA	NA	NA	NA	NA	NA	NA
chr1	109746377	A	G	sense	alu	KIAA1324	+	protein_coding	UTR3	KIAA1324	NM_001284352:c.*801A>G;NM_001267048:c.*743A>G;NM_020775:c.*743A>G;NM_001284353:c.*743A>G	.	.	NA	NA	NA	NA	NA	NA	NA	NA	NA	NA	NA	NA	NA	NA	NA	NA	NA	NA	NA	NA	NA	3	2	0.667
chr1	109746383	A	G	sense	alu	KIAA1324	+	protein_coding	UTR3	KIAA1324	NM_001284352:c.*807A>G;NM_001267048:c.*749A>G;NM_020775:c.*749A>G;NM_001284353:c.*749A>G	.	.	NA	NA	NA	NA	NA	NA	4	2	0.5	NA	NA	NA	NA	NA	NA	NA	NA	NA	NA	NA	NA	NA	NA	NA
chr1	109746387	A	G	sense	alu	KIAA1324	+	protein_coding	UTR3	KIAA1324	NM_001284352:c.*811A>G;NM_001267048:c.*753A>G;NM_020775:c.*753A>G;NM_001284353:c.*753A>G	.	.	NA	NA	NA	NA	NA	NA	4	2	0.5	NA	NA	NA	NA	NA	NA	NA	NA	NA	NA	NA	NA	6	2	0.333
chr1	109746472	A	G	sense	alu	KIAA1324	+	protein_coding	UTR3	KIAA1324	NM_001284352:c.*896A>G;NM_001267048:c.*838A>G;NM_020775:c.*838A>G;NM_001284353:c.*838A>G	.	.	NA	NA	NA	NA	NA	NA	NA	NA	NA	NA	NA	NA	NA	NA	NA	NA	NA	NA	NA	NA	NA	6	2	0.333
chr1	109746484	A	G	sense	alu	KIAA1324	+	protein_coding	UTR3	KIAA1324	NM_001284352:c.*908A>G;NM_001267048:c.*850A>G;NM_020775:c.*850A>G;NM_001284353:c.*850A>G	.	.	NA	NA	NA	NA	NA	NA	NA	NA	NA	NA	NA	NA	NA	NA	NA	NA	NA	NA	6	2	0.333	NA	NA	NA
chr1	109746569	A	G	sense	alu	KIAA1324	+	protein_coding	UTR3	KIAA1324	NM_001284352:c.*993A>G;NM_001267048:c.*935A>G;NM_020775:c.*935A>G;NM_001284353:c.*935A>G	.	.	NA	NA	NA	NA	NA	NA	NA	NA	NA	16	2	0.125	NA	NA	NA	NA	NA	NA	NA	NA	NA	NA	NA	NA
chr1	109746601	A	G	sense	alu	KIAA1324	+	protein_coding	UTR3	KIAA1324	NM_001284352:c.*1025A>G;NM_001267048:c.*967A>G;NM_020775:c.*967A>G;NM_001284353:c.*967A>G	.	.	NA	NA	NA	NA	NA	NA	NA	NA	NA	26	2	0.077	NA	NA	NA	19	5	0.263	16	2	0.125	14	2	0.143
chr1	109746607	A	G	sense	alu	KIAA1324	+	protein_coding	UTR3	KIAA1324	NM_001284352:c.*1031A>G;NM_001267048:c.*973A>G;NM_020775:c.*973A>G;NM_001284353:c.*973A>G	.	.	NA	NA	NA	20	7	0.35	9	2	0.222	NA	NA	NA	NA	NA	NA	NA	NA	NA	NA	NA	NA	18	8	0.444
chr1	109746610	A	G	sense	alu	KIAA1324	+	protein_coding	UTR3	KIAA1324	NM_001284352:c.*1034A>G;NM_001267048:c.*976A>G;NM_020775:c.*976A>G;NM_001284353:c.*976A>G	.	.	NA	NA	NA	NA	NA	NA	NA	NA	NA	NA	NA	NA	NA	NA	NA	NA	NA	NA	NA	NA	NA	17	6	0.353
chr1	109746625	A	G	sense	alu	KIAA1324	+	protein_coding	UTR3	KIAA1324	NM_001284352:c.*1049A>G;NM_001267048:c.*991A>G;NM_020775:c.*991A>G;NM_001284353:c.*991A>G	.	.	NA	NA	NA	NA	NA	NA	NA	NA	NA	NA	NA	NA	NA	NA	NA	NA	NA	NA	NA	NA	NA	14	4	0.286
chr1	109746646	A	G	sense	alu	KIAA1324	+	protein_coding	UTR3	KIAA1324	NM_001284352:c.*1070A>G;NM_001267048:c.*1012A>G;NM_020775:c.*1012A>G;NM_001284353:c.*1012A>G	.	.	13	3	0.231	NA	NA	NA	NA	NA	NA	27	4	0.148	NA	NA	NA	NA	NA	NA	19	2	0.105	NA	NA	NA
chr1	109746663	A	G	sense	alu	KIAA1324	+	protein_coding	UTR3	KIAA1324	NM_001284352:c.*1087A>G;NM_001267048:c.*1029A>G;NM_020775:c.*1029A>G;NM_001284353:c.*1029A>G	.	.	NA	NA	NA	NA	NA	NA	NA	NA	NA	25	8	0.32	NA	NA	NA	NA	NA	NA	18	4	0.222	14	2	0.143
chr1	109746664	A	G	sense	alu	KIAA1324	+	protein_coding	UTR3	KIAA1324	NM_001284352:c.*1088A>G;NM_001267048:c.*1030A>G;NM_020775:c.*1030A>G;NM_001284353:c.*1030A>G	.	.	12	5	0.417	17	3	0.176	8	2	0.25	25	12	0.48	NA	NA	NA	10	3	0.3	18	6	0.333	15	7	0.467
chr1	109746671	A	G	sense	alu	KIAA1324	+	protein_coding	UTR3	KIAA1324	NM_001284352:c.*1095A>G;NM_001267048:c.*1037A>G;NM_020775:c.*1037A>G;NM_001284353:c.*1037A>G	.	.	NA	NA	NA	15	3	0.2	NA	NA	NA	NA	NA	NA	NA	NA	NA	NA	NA	NA	NA	NA	NA	14	2	0.143
chr1	109746675	A	G	sense	alu	KIAA1324	+	protein_coding	UTR3	KIAA1324	NM_001284352:c.*1099A>G;NM_001267048:c.*1041A>G;NM_020775:c.*1041A>G;NM_001284353:c.*1041A>G	.	.	NA	NA	NA	NA	NA	NA	NA	NA	NA	24	4	0.167	NA	NA	NA	NA	NA	NA	NA	NA	NA	13	10	0.769
chr1	109746679	A	G	sense	alu	KIAA1324	+	protein_coding	UTR3	KIAA1324	NM_001284352:c.*1103A>G;NM_001267048:c.*1045A>G;NM_020775:c.*1045A>G;NM_001284353:c.*1045A>G	.	.	11	5	0.455	13	9	0.692	9	8	0.889	21	12	0.571	NA	NA	NA	7	6	0.857	12	6	0.5	13	12	0.923
chr1	109746685	A	G	sense	alu	KIAA1324	+	protein_coding	UTR3	KIAA1324	NM_001284352:c.*1109A>G;NM_001267048:c.*1051A>G;NM_020775:c.*1051A>G;NM_001284353:c.*1051A>G	.	.	NA	NA	NA	NA	NA	NA	NA	NA	NA	NA	NA	NA	NA	NA	NA	NA	NA	NA	NA	NA	NA	14	4	0.286
chr1	109746688	A	G	sense	alu	KIAA1324	+	protein_coding	UTR3	KIAA1324	NM_001284352:c.*1112A>G;NM_001267048:c.*1054A>G;NM_020775:c.*1054A>G;NM_001284353:c.*1054A>G	.	.	NA	NA	NA	NA	NA	NA	9	2	0.222	21	3	0.143	NA	NA	NA	NA	NA	NA	12	3	0.25	12	7	0.583
chr1	109746711	A	G	sense	alu	KIAA1324	+	protein_coding	UTR3	KIAA1324	NM_001284352:c.*1135A>G;NM_001267048:c.*1077A>G;NM_020775:c.*1077A>G;NM_001284353:c.*1077A>G	.	.	NA	NA	NA	NA	NA	NA	NA	NA	NA	NA	NA	NA	NA	NA	NA	NA	NA	NA	14	2	0.143	NA	NA	NA
chr1	109746717	A	G	sense	alu	KIAA1324	+	protein_coding	UTR3	KIAA1324	NM_001284352:c.*1141A>G;NM_001267048:c.*1083A>G;NM_020775:c.*1083A>G;NM_001284353:c.*1083A>G	.	.	10	2	0.2	NA	NA	NA	11	4	0.364	22	10	0.455	NA	NA	NA	9	6	0.667	13	8	0.615	NA	NA	NA
chr1	109746719	A	G	sense	alu	KIAA1324	+	protein_coding	UTR3	KIAA1324	NM_001284352:c.*1143A>G;NM_001267048:c.*1085A>G;NM_020775:c.*1085A>G;NM_001284353:c.*1085A>G	.	.	NA	NA	NA	NA	NA	NA	NA	NA	NA	NA	NA	NA	NA	NA	NA	NA	NA	NA	13	2	0.154	NA	NA	NA
chr1	109746728	A	G	sense	alu	KIAA1324	+	protein_coding	UTR3	KIAA1324	NM_001284352:c.*1152A>G;NM_001267048:c.*1094A>G;NM_020775:c.*1094A>G;NM_001284353:c.*1094A>G	.	.	10	2	0.2	NA	NA	NA	NA	NA	NA	18	2	0.111	NA	NA	NA	NA	NA	NA	NA	NA	NA	8	3	0.375
chr1	109746734	A	G	sense	alu	KIAA1324	+	protein_coding	UTR3	KIAA1324	NM_001284352:c.*1158A>G;NM_001267048:c.*1100A>G;NM_020775:c.*1100A>G;NM_001284353:c.*1100A>G	.	.	11	3	0.273	NA	NA	NA	NA	NA	NA	17	3	0.176	NA	NA	NA	9	3	0.333	10	3	0.3	6	2	0.333
chr1	109746745	A	G	sense	alu	KIAA1324	+	protein_coding	UTR3	KIAA1324	NM_001284352:c.*1169A>G;NM_001267048:c.*1111A>G;NM_020775:c.*1111A>G;NM_001284353:c.*1111A>G	.	.	13	8	0.615	5	3	0.6	12	4	0.333	26	16	0.615	NA	NA	NA	13	7	0.538	11	11	1	7	5	0.714
chr1	109746797	A	G	sense	alu	KIAA1324	+	protein_coding	UTR3	KIAA1324	NM_001284352:c.*1221A>G;NM_001267048:c.*1163A>G;NM_020775:c.*1163A>G;NM_001284353:c.*1163A>G	.	.	NA	NA	NA	NA	NA	NA	17	5	0.294	38	14	0.368	6	2	0.333	17	7	0.412	3	3	1	10	10	1
chr1	109746806	A	G	sense	alu	KIAA1324	+	protein_coding	UTR3	KIAA1324	NM_001284352:c.*1230A>G;NM_001267048:c.*1172A>G;NM_020775:c.*1172A>G;NM_001284353:c.*1172A>G	.	.	15	2	0.133	NA	NA	NA	NA	NA	NA	37	6	0.162	NA	NA	NA	NA	NA	NA	NA	NA	NA	NA	NA	NA
chr1	109746819	A	G	sense	alu	KIAA1324	+	protein_coding	UTR3	KIAA1324	NM_001284352:c.*1243A>G;NM_001267048:c.*1185A>G;NM_020775:c.*1185A>G;NM_001284353:c.*1185A>G	.	.	NA	NA	NA	NA	NA	NA	NA	NA	NA	NA	NA	NA	NA	NA	NA	NA	NA	NA	NA	NA	NA	10	2	0.2
chr1	109746825	A	G	sense	alu	KIAA1324	+	protein_coding	UTR3	KIAA1324	NM_001284352:c.*1249A>G;NM_001267048:c.*1191A>G;NM_020775:c.*1191A>G;NM_001284353:c.*1191A>G	.	.	NA	NA	NA	NA	NA	NA	NA	NA	NA	40	3	0.075	NA	NA	NA	NA	NA	NA	NA	NA	NA	10	2	0.2
chr1	109746827	A	G	sense	alu	KIAA1324	+	protein_coding	UTR3	KIAA1324	NM_001284352:c.*1251A>G;NM_001267048:c.*1193A>G;NM_020775:c.*1193A>G;NM_001284353:c.*1193A>G	.	.	NA	NA	NA	NA	NA	NA	NA	NA	NA	NA	NA	NA	NA	NA	NA	NA	NA	NA	NA	NA	NA	11	3	0.273
chr1	109746902	A	G	sense	uniq	KIAA1324	+	protein_coding	UTR3	KIAA1324	NM_001284352:c.*1326A>G;NM_001267048:c.*1268A>G;NM_020775:c.*1268A>G;NM_001284353:c.*1268A>G	.	.	NA	NA	NA	NA	NA	NA	NA	NA	NA	NA	NA	NA	NA	NA	NA	NA	NA	NA	NA	NA	NA	11	2	0.182
chr1	109747436	A	G	sense	alu	KIAA1324	+	protein_coding	UTR3	KIAA1324	NM_001284352:c.*1860A>G;NM_001267048:c.*1802A>G;NM_020775:c.*1802A>G;NM_001284353:c.*1802A>G	.	.	15	2	0.133	NA	NA	NA	NA	NA	NA	NA	NA	NA	NA	NA	NA	NA	NA	NA	NA	NA	NA	NA	NA	NA
chr1	109747447	A	G	sense	alu	KIAA1324	+	protein_coding	UTR3	KIAA1324	NM_001284352:c.*1871A>G;NM_001267048:c.*1813A>G;NM_020775:c.*1813A>G;NM_001284353:c.*1813A>G	.	.	NA	NA	NA	NA	NA	NA	NA	NA	NA	NA	NA	NA	NA	NA	NA	NA	NA	NA	NA	NA	NA	15	2	0.133
chr1	109747450	A	G	sense	alu	KIAA1324	+	protein_coding	UTR3	KIAA1324	NM_001284352:c.*1874A>G;NM_001267048:c.*1816A>G;NM_020775:c.*1816A>G;NM_001284353:c.*1816A>G	.	.	NA	NA	NA	NA	NA	NA	NA	NA	NA	NA	NA	NA	NA	NA	NA	NA	NA	NA	NA	NA	NA	16	2	0.125
chr1	109747475	A	G	sense	alu	KIAA1324	+	protein_coding	UTR3	KIAA1324	NM_001284352:c.*1899A>G;NM_001267048:c.*1841A>G;NM_020775:c.*1841A>G;NM_001284353:c.*1841A>G	.	.	NA	NA	NA	NA	NA	NA	NA	NA	NA	NA	NA	NA	NA	NA	NA	NA	NA	NA	NA	NA	NA	10	2	0.2
chr1	109747494	A	G	sense	alu	KIAA1324	+	protein_coding	UTR3	KIAA1324	NM_001284352:c.*1918A>G;NM_001267048:c.*1860A>G;NM_020775:c.*1860A>G;NM_001284353:c.*1860A>G	.	.	NA	NA	NA	NA	NA	NA	NA	NA	NA	NA	NA	NA	NA	NA	NA	NA	NA	NA	NA	NA	NA	8	2	0.25
chr1	109748657	A	G	sense	alu	KIAA1324	+	protein_coding	UTR3	KIAA1324	NM_001284352:c.*3081A>G;NM_001267048:c.*3023A>G;NM_020775:c.*3023A>G;NM_001284353:c.*3023A>G	.	.	NA	NA	NA	NA	NA	NA	NA	NA	NA	NA	NA	NA	NA	NA	NA	NA	NA	NA	NA	NA	NA	4	2	0.5
chr1	109748737	A	G	sense	alu	KIAA1324	+	protein_coding	UTR3	KIAA1324	NM_001284352:c.*3161A>G;NM_001267048:c.*3103A>G;NM_020775:c.*3103A>G;NM_001284353:c.*3103A>G	.	.	14	2	0.143	12	2	0.167	NA	NA	NA	NA	NA	NA	NA	NA	NA	NA	NA	NA	NA	NA	NA	12	3	0.25
chr1	109748766	A	G	sense	alu	KIAA1324	+	protein_coding	UTR3	KIAA1324	NM_001284352:c.*3190A>G;NM_001267048:c.*3132A>G;NM_020775:c.*3132A>G;NM_001284353:c.*3132A>G	.	.	12	2	0.167	10	2	0.2	NA	NA	NA	27	3	0.111	NA	NA	NA	NA	NA	NA	17	5	0.294	14	3	0.214
chr1	109748776	A	G	sense	alu	KIAA1324	+	protein_coding	UTR3	KIAA1324	NM_001284352:c.*3200A>G;NM_001267048:c.*3142A>G;NM_020775:c.*3142A>G;NM_001284353:c.*3142A>G	.	.	12	2	0.167	NA	NA	NA	NA	NA	NA	NA	NA	NA	NA	NA	NA	NA	NA	NA	NA	NA	NA	14	3	0.214
chr1	109748779	A	G	sense	alu	KIAA1324	+	protein_coding	UTR3	KIAA1324	NM_001284352:c.*3203A>G;NM_001267048:c.*3145A>G;NM_020775:c.*3145A>G;NM_001284353:c.*3145A>G	.	.	11	3	0.273	NA	NA	NA	8	3	0.375	25	4	0.16	NA	NA	NA	NA	NA	NA	16	7	0.438	14	3	0.214
chr1	109748817	A	G	sense	alu	KIAA1324	+	protein_coding	UTR3	KIAA1324	NM_001284352:c.*3241A>G;NM_001267048:c.*3183A>G;NM_020775:c.*3183A>G;NM_001284353:c.*3183A>G	.	.	11	2	0.182	NA	NA	NA	NA	NA	NA	NA	NA	NA	NA	NA	NA	NA	NA	NA	8	2	0.25	NA	NA	NA
chr1	109748837	A	G	sense	alu	KIAA1324	+	protein_coding	UTR3	KIAA1324	NM_001284352:c.*3261A>G;NM_001267048:c.*3203A>G;NM_020775:c.*3203A>G;NM_001284353:c.*3203A>G	.	.	NA	NA	NA	NA	NA	NA	NA	NA	NA	14	2	0.143	NA	NA	NA	NA	NA	NA	8	3	0.375	12	2	0.167
chr1	109748880	A	G	sense	alu	KIAA1324	+	protein_coding	UTR3	KIAA1324	NM_001284352:c.*3304A>G;NM_001267048:c.*3246A>G;NM_020775:c.*3246A>G;NM_001284353:c.*3246A>G	.	.	NA	NA	NA	NA	NA	NA	NA	NA	NA	NA	NA	NA	NA	NA	NA	NA	NA	NA	13	4	0.308	NA	NA	NA
chr1	109748919	A	G	sense	alu	KIAA1324	+	protein_coding	UTR3	KIAA1324	NM_001284352:c.*3343A>G;NM_001267048:c.*3285A>G;NM_020775:c.*3285A>G;NM_001284353:c.*3285A>G	.	.	12	2	0.167	NA	NA	NA	NA	NA	NA	NA	NA	NA	NA	NA	NA	NA	NA	NA	NA	NA	NA	28	4	0.143
chr1	109748981	A	G	sense	uniq	KIAA1324	+	protein_coding	UTR3	KIAA1324	NM_001284352:c.*3405A>G;NM_001267048:c.*3347A>G;NM_020775:c.*3347A>G;NM_001284353:c.*3347A>G	.	.	NA	NA	NA	NA	NA	NA	NA	NA	NA	NA	NA	NA	NA	NA	NA	NA	NA	NA	NA	NA	NA	21	2	0.095
chr1	109757235	A	G	sense	uniq	SARS	+	protein_coding	intronic	SARS1	.	.	.	NA	NA	NA	NA	NA	NA	NA	NA	NA	NA	NA	NA	NA	NA	NA	79	2	0.025	NA	NA	NA	NA	NA	NA
chr1	109757285	A	G	sense	uniq	SARS	+	protein_coding	intronic	SARS1	.	.	.	96	2	0.021	NA	NA	NA	NA	NA	NA	NA	NA	NA	NA	NA	NA	NA	NA	NA	NA	NA	NA	NA	NA	NA
chr1	109758184	A	G	sense	nonalu	SARS	+	protein_coding	intronic	SARS1	.	.	.	NA	NA	NA	NA	NA	NA	NA	NA	NA	NA	NA	NA	NA	NA	NA	48	2	0.042	NA	NA	NA	NA	NA	NA
chr1	109758242	A	G	sense	uniq	SARS	+	protein_coding	intronic	SARS1	.	.	.	NA	NA	NA	NA	NA	NA	NA	NA	NA	NA	NA	NA	NA	NA	NA	32	2	0.062	NA	NA	NA	NA	NA	NA
chr1	109758408	A	G	sense	alu	SARS	+	protein_coding	intronic	SARS1	.	.	.	NA	NA	NA	NA	NA	NA	NA	NA	NA	NA	NA	NA	NA	NA	NA	NA	NA	NA	NA	NA	NA	71	2	0.028
chr1	109758445	A	G	sense	alu	SARS	+	protein_coding	intronic	SARS1	.	.	.	NA	NA	NA	NA	NA	NA	NA	NA	NA	NA	NA	NA	NA	NA	NA	58	2	0.034	NA	NA	NA	NA	NA	NA
chr1	109758456	A	G	sense	alu	SARS	+	protein_coding	intronic	SARS1	.	.	.	NA	NA	NA	NA	NA	NA	NA	NA	NA	NA	NA	NA	NA	NA	NA	57	4	0.07	NA	NA	NA	NA	NA	NA
chr1	109758466	A	G	sense	alu	SARS	+	protein_coding	intronic	SARS1	.	.	.	NA	NA	NA	NA	NA	NA	NA	NA	NA	NA	NA	NA	NA	NA	NA	49	2	0.041	NA	NA	NA	NA	NA	NA
chr1	109758468	A	G	sense	alu	SARS	+	protein_coding	intronic	SARS1	.	.	.	NA	NA	NA	NA	NA	NA	NA	NA	NA	NA	NA	NA	NA	NA	NA	50	2	0.04	NA	NA	NA	NA	NA	NA
chr1	109758505	A	G	sense	alu	SARS	+	protein_coding	intronic	SARS1	.	.	.	NA	NA	NA	NA	NA	NA	NA	NA	NA	48	2	0.042	NA	NA	NA	NA	NA	NA	NA	NA	NA	NA	NA	NA
chr1	109758526	A	G	sense	alu	SARS	+	protein_coding	intronic	SARS1	.	.	.	NA	NA	NA	NA	NA	NA	NA	NA	NA	NA	NA	NA	NA	NA	NA	46	3	0.065	NA	NA	NA	NA	NA	NA
chr1	109758588	A	G	sense	alu	SARS	+	protein_coding	intronic	SARS1	.	.	.	44	2	0.045	NA	NA	NA	NA	NA	NA	NA	NA	NA	NA	NA	NA	NA	NA	NA	NA	NA	NA	NA	NA	NA
chr1	109759337	A	G	sense	alu	SARS	+	protein_coding	intronic	SARS1	.	.	.	NA	NA	NA	NA	NA	NA	NA	NA	NA	NA	NA	NA	NA	NA	NA	NA	NA	NA	70	2	0.029	NA	NA	NA
chr1	109759343	A	G	sense	alu	SARS	+	protein_coding	intronic	SARS1	.	.	.	NA	NA	NA	NA	NA	NA	NA	NA	NA	NA	NA	NA	NA	NA	NA	NA	NA	NA	68	2	0.029	NA	NA	NA
chr1	109759383	A	G	sense	alu	SARS	+	protein_coding	intronic	SARS1	.	.	.	NA	NA	NA	NA	NA	NA	NA	NA	NA	NA	NA	NA	NA	NA	NA	NA	NA	NA	75	2	0.027	NA	NA	NA
chr1	109759445	A	G	sense	alu	SARS	+	protein_coding	intronic	SARS1	.	.	.	NA	NA	NA	NA	NA	NA	NA	NA	NA	NA	NA	NA	NA	NA	NA	NA	NA	NA	79	2	0.025	84	3	0.036
chr1	109759480	A	G	sense	alu	SARS	+	protein_coding	intronic	SARS1	.	.	.	NA	NA	NA	NA	NA	NA	NA	NA	NA	NA	NA	NA	NA	NA	NA	NA	NA	NA	79	2	0.025	NA	NA	NA
chr1	109759940	A	G	sense	nonalu	SARS	+	protein_coding	intronic	SARS1	.	.	.	NA	NA	NA	NA	NA	NA	NA	NA	NA	NA	NA	NA	NA	NA	NA	23	2	0.087	NA	NA	NA	NA	NA	NA
chr1	109760295	A	G	sense	alu	SARS	+	protein_coding	intronic	SARS1	.	.	.	NA	NA	NA	6	2	0.333	NA	NA	NA	NA	NA	NA	NA	NA	NA	NA	NA	NA	NA	NA	NA	NA	NA	NA
chr1	109760301	A	G	sense	alu	SARS	+	protein_coding	intronic	SARS1	.	.	.	NA	NA	NA	NA	NA	NA	10	3	0.3	NA	NA	NA	NA	NA	NA	NA	NA	NA	NA	NA	NA	NA	NA	NA
chr1	109760312	A	G	sense	alu	SARS	+	protein_coding	intronic	SARS1	.	.	.	NA	NA	NA	NA	NA	NA	11	2	0.182	NA	NA	NA	NA	NA	NA	3	2	0.667	2	2	1	NA	NA	NA
chr1	109760319	A	G	sense	alu	SARS	+	protein_coding	intronic	SARS1	.	.	.	6	3	0.5	NA	NA	NA	NA	NA	NA	NA	NA	NA	NA	NA	NA	NA	NA	NA	NA	NA	NA	NA	NA	NA
chr1	109760322	A	G	sense	alu	SARS	+	protein_coding	intronic	SARS1	.	.	.	NA	NA	NA	NA	NA	NA	13	3	0.231	NA	NA	NA	NA	NA	NA	2	2	1	NA	NA	NA	NA	NA	NA
chr1	109760324	A	G	sense	alu	SARS	+	protein_coding	intronic	SARS1	.	.	.	6	3	0.5	NA	NA	NA	NA	NA	NA	NA	NA	NA	NA	NA	NA	NA	NA	NA	NA	NA	NA	NA	NA	NA
chr1	109760371	A	G	sense	alu	SARS	+	protein_coding	intronic	SARS1	.	.	.	9	2	0.222	6	3	0.5	22	5	0.227	NA	NA	NA	NA	NA	NA	6	2	0.333	NA	NA	NA	3	2	0.667
chr1	109760391	A	G	sense	alu	SARS	+	protein_coding	intronic	SARS1	.	.	.	NA	NA	NA	NA	NA	NA	NA	NA	NA	NA	NA	NA	NA	NA	NA	NA	NA	NA	NA	NA	NA	6	2	0.333
chr1	109760456	A	G	sense	alu	SARS	+	protein_coding	intronic	SARS1	.	.	.	NA	NA	NA	NA	NA	NA	NA	NA	NA	NA	NA	NA	3	2	0.667	10	2	0.2	NA	NA	NA	NA	NA	NA
chr1	109760559	A	G	sense	alu	SARS	+	protein_coding	intronic	SARS1	.	.	.	NA	NA	NA	NA	NA	NA	NA	NA	NA	NA	NA	NA	NA	NA	NA	4	2	0.5	NA	NA	NA	NA	NA	NA
chr1	109760564	A	G	sense	alu	SARS	+	protein_coding	intronic	SARS1	.	.	.	NA	NA	NA	NA	NA	NA	NA	NA	NA	2	2	1	NA	NA	NA	3	2	0.667	NA	NA	NA	NA	NA	NA
chr1	109760668	A	G	sense	alu	SARS	+	protein_coding	intronic	SARS1	.	.	.	3	2	0.667	5	2	0.4	NA	NA	NA	NA	NA	NA	NA	NA	NA	3	2	0.667	NA	NA	NA	NA	NA	NA
chr1	109760694	A	G	sense	alu	SARS	+	protein_coding	intronic	SARS1	.	.	.	NA	NA	NA	4	4	1	NA	NA	NA	NA	NA	NA	NA	NA	NA	3	2	0.667	NA	NA	NA	NA	NA	NA
chr1	109761845	A	G	sense	alu	SARS	+	protein_coding	intronic	SARS1	.	.	.	NA	NA	NA	NA	NA	NA	NA	NA	NA	NA	NA	NA	NA	NA	NA	NA	NA	NA	7	3	0.429	NA	NA	NA
chr1	109762209	A	G	sense	alu	SARS	+	protein_coding	intronic	SARS1	.	.	.	2	2	1	NA	NA	NA	NA	NA	NA	NA	NA	NA	NA	NA	NA	NA	NA	NA	NA	NA	NA	NA	NA	NA
chr1	109762346	A	G	sense	alu	SARS	+	protein_coding	intronic	SARS1	.	.	.	NA	NA	NA	NA	NA	NA	2	2	1	NA	NA	NA	NA	NA	NA	NA	NA	NA	NA	NA	NA	NA	NA	NA
chr1	109763738	A	G	sense	alu	SARS	+	protein_coding	intronic	SARS1	.	.	.	NA	NA	NA	NA	NA	NA	50	2	0.04	NA	NA	NA	NA	NA	NA	NA	NA	NA	NA	NA	NA	NA	NA	NA
chr1	109763752	A	G	sense	alu	SARS	+	protein_coding	intronic	SARS1	.	.	.	NA	NA	NA	9	2	0.222	50	12	0.24	NA	NA	NA	NA	NA	NA	6	3	0.5	NA	NA	NA	NA	NA	NA
chr1	109763769	A	G	sense	alu	SARS	+	protein_coding	intronic	SARS1	.	.	.	NA	NA	NA	NA	NA	NA	45	5	0.111	NA	NA	NA	NA	NA	NA	NA	NA	NA	NA	NA	NA	NA	NA	NA
chr1	109763880	A	G	sense	alu	SARS	+	protein_coding	intronic	SARS1	.	.	.	NA	NA	NA	NA	NA	NA	NA	NA	NA	NA	NA	NA	NA	NA	NA	NA	NA	NA	2	2	1	NA	NA	NA
chr1	109763943	A	G	sense	alu	SARS	+	protein_coding	intronic	SARS1	.	.	.	NA	NA	NA	NA	NA	NA	NA	NA	NA	NA	NA	NA	NA	NA	NA	NA	NA	NA	2	2	1	NA	NA	NA
chr1	109765423	A	G	sense	alu	SARS	+	protein_coding	intronic	SARS1	.	.	.	NA	NA	NA	NA	NA	NA	NA	NA	NA	NA	NA	NA	NA	NA	NA	NA	NA	NA	NA	NA	NA	3	3	1
chr1	109765425	A	G	sense	alu	SARS	+	protein_coding	intronic	SARS1	.	.	.	NA	NA	NA	NA	NA	NA	NA	NA	NA	NA	NA	NA	NA	NA	NA	NA	NA	NA	NA	NA	NA	2	2	1
chr1	109766180	A	G	sense	alu	SARS	+	protein_coding	intronic	SARS1	.	.	.	NA	NA	NA	NA	NA	NA	6	2	0.333	NA	NA	NA	NA	NA	NA	NA	NA	NA	3	2	0.667	NA	NA	NA
chr1	109766305	A	G	sense	alu	SARS	+	protein_coding	intronic	SARS1	.	.	.	NA	NA	NA	NA	NA	NA	NA	NA	NA	NA	NA	NA	NA	NA	NA	NA	NA	NA	NA	NA	NA	3	2	0.667
chr1	109766306	A	G	sense	alu	SARS	+	protein_coding	intronic	SARS1	.	.	.	NA	NA	NA	NA	NA	NA	NA	NA	NA	NA	NA	NA	NA	NA	NA	NA	NA	NA	NA	NA	NA	3	3	1
chr1	109766358	A	G	sense	alu	SARS	+	protein_coding	intronic	SARS1	.	.	.	3	2	0.667	NA	NA	NA	NA	NA	NA	NA	NA	NA	NA	NA	NA	NA	NA	NA	NA	NA	NA	NA	NA	NA
chr1	109772148	A	G	sense	uniq	SARS	+	protein_coding	exonic	SARS1	.	nonsynonymous SNV	SARS1:NM_001330669:exon4:c.401A>G:p.E134G,SARS1:NM_006513:exon4:c.401A>G:p.E134G	NA	NA	NA	NA	NA	NA	NA	NA	NA	157	2	0.013	NA	NA	NA	NA	NA	NA	NA	NA	NA	NA	NA	NA
chr1	109776881	A	G	sense	alu	SARS	+	protein_coding	intronic	SARS1	.	.	.	NA	NA	NA	NA	NA	NA	2	2	1	NA	NA	NA	NA	NA	NA	NA	NA	NA	NA	NA	NA	NA	NA	NA
chr1	109778943	A	G	sense	uniq	SARS	+	protein_coding	intronic	SARS1	.	.	.	NA	NA	NA	NA	NA	NA	NA	NA	NA	NA	NA	NA	NA	NA	NA	NA	NA	NA	8	2	0.25	NA	NA	NA
chr1	109779722	A	G	sense	uniq	SARS	+	protein_coding	intronic	SARS1	.	.	.	21	2	0.095	NA	NA	NA	NA	NA	NA	NA	NA	NA	NA	NA	NA	NA	NA	NA	NA	NA	NA	NA	NA	NA
chr1	109780556	A	G	sense	uniq	SARS	+	protein_coding	UTR3	SARS1	NM_001330669:c.*46A>G;NM_006513:c.*46A>G	.	.	NA	NA	NA	NA	NA	NA	NA	NA	NA	NA	NA	NA	NA	NA	NA	NA	NA	NA	NA	NA	NA	170	2	0.012
chr1	109792994	A	G	sense	uniq	CELSR2	+	protein_coding	exonic	CELSR2	.	nonsynonymous SNV	CELSR2:NM_001408:exon1:c.293A>G:p.E98G	NA	NA	NA	NA	NA	NA	91	2	0.022	NA	NA	NA	NA	NA	NA	NA	NA	NA	NA	NA	NA	NA	NA	NA
chr1	109793221	A	G	sense	uniq	CELSR2	+	protein_coding	exonic	CELSR2	.	nonsynonymous SNV	CELSR2:NM_001408:exon1:c.520A>G:p.N174D	NA	NA	NA	NA	NA	NA	NA	NA	NA	NA	NA	NA	NA	NA	NA	NA	NA	NA	NA	NA	NA	93	2	0.022
chr1	109793425	A	G	sense	uniq	CELSR2	+	protein_coding	exonic	CELSR2	.	nonsynonymous SNV	CELSR2:NM_001408:exon1:c.724A>G:p.T242A	NA	NA	NA	NA	NA	NA	NA	NA	NA	NA	NA	NA	NA	NA	NA	NA	NA	NA	114	2	0.018	NA	NA	NA
chr1	109793573	A	G	sense	uniq	CELSR2	+	protein_coding	exonic	CELSR2	.	nonsynonymous SNV	CELSR2:NM_001408:exon1:c.872A>G:p.Q291R	NA	NA	NA	NA	NA	NA	NA	NA	NA	NA	NA	NA	NA	NA	NA	NA	NA	NA	104	2	0.019	NA	NA	NA
chr1	109793585	A	G	sense	uniq	CELSR2	+	protein_coding	exonic	CELSR2	.	nonsynonymous SNV	CELSR2:NM_001408:exon1:c.884A>G:p.K295R	NA	NA	NA	NA	NA	NA	NA	NA	NA	NA	NA	NA	NA	NA	NA	NA	NA	NA	101	2	0.02	NA	NA	NA
chr1	109793603	A	G	sense	uniq	CELSR2	+	protein_coding	exonic	CELSR2	.	nonsynonymous SNV	CELSR2:NM_001408:exon1:c.902A>G:p.N301S	NA	NA	NA	NA	NA	NA	NA	NA	NA	NA	NA	NA	NA	NA	NA	NA	NA	NA	101	2	0.02	NA	NA	NA
chr1	109794614	A	G	sense	uniq	CELSR2	+	protein_coding	exonic	CELSR2	.	nonsynonymous SNV	CELSR2:NM_001408:exon1:c.1913A>G:p.D638G	NA	NA	NA	NA	NA	NA	NA	NA	NA	NA	NA	NA	NA	NA	NA	NA	NA	NA	85	2	0.024	NA	NA	NA
chr1	109794757	A	G	sense	uniq	CELSR2	+	protein_coding	exonic	CELSR2	.	nonsynonymous SNV	CELSR2:NM_001408:exon1:c.2056A>G:p.T686A	NA	NA	NA	NA	NA	NA	NA	NA	NA	NA	NA	NA	NA	NA	NA	NA	NA	NA	108	2	0.019	NA	NA	NA
chr1	109794886	A	G	sense	uniq	CELSR2	+	protein_coding	exonic	CELSR2	.	nonsynonymous SNV	CELSR2:NM_001408:exon1:c.2185A>G:p.T729A	115	2	0.017	NA	NA	NA	NA	NA	NA	NA	NA	NA	NA	NA	NA	NA	NA	NA	NA	NA	NA	NA	NA	NA
chr1	109794987	A	G	sense	uniq	CELSR2	+	protein_coding	exonic	CELSR2	.	synonymous SNV	CELSR2:NM_001408:exon1:c.2286A>G:p.A762A	NA	NA	NA	NA	NA	NA	NA	NA	NA	NA	NA	NA	NA	NA	NA	NA	NA	NA	77	2	0.026	NA	NA	NA
chr1	109797255	A	G	sense	uniq	CELSR2	+	protein_coding	intronic	CELSR2	.	.	.	NA	NA	NA	NA	NA	NA	NA	NA	NA	NA	NA	NA	NA	NA	NA	NA	NA	NA	NA	NA	NA	3	2	0.667
chr1	109797257	A	G	sense	uniq	CELSR2	+	protein_coding	intronic	CELSR2	.	.	.	NA	NA	NA	NA	NA	NA	NA	NA	NA	NA	NA	NA	NA	NA	NA	NA	NA	NA	NA	NA	NA	3	2	0.667
chr1	109797309	A	G	sense	uniq	CELSR2	+	protein_coding	intronic	CELSR2	.	.	.	NA	NA	NA	NA	NA	NA	NA	NA	NA	NA	NA	NA	NA	NA	NA	NA	NA	NA	NA	NA	NA	4	2	0.5
chr1	109799343	A	G	sense	alu	CELSR2	+	protein_coding	intronic	CELSR2	.	.	.	NA	NA	NA	NA	NA	NA	NA	NA	NA	NA	NA	NA	2	2	1	NA	NA	NA	NA	NA	NA	NA	NA	NA
chr1	109799344	A	G	sense	alu	CELSR2	+	protein_coding	intronic	CELSR2	.	.	.	NA	NA	NA	NA	NA	NA	NA	NA	NA	NA	NA	NA	NA	NA	NA	NA	NA	NA	NA	NA	NA	2	2	1
chr1	109799708	A	G	sense	alu	CELSR2	+	protein_coding	intronic	CELSR2	.	.	.	NA	NA	NA	NA	NA	NA	NA	NA	NA	NA	NA	NA	NA	NA	NA	NA	NA	NA	3	2	0.667	NA	NA	NA
chr1	109799735	A	G	sense	alu	CELSR2	+	protein_coding	intronic	CELSR2	.	.	.	NA	NA	NA	NA	NA	NA	NA	NA	NA	NA	NA	NA	NA	NA	NA	NA	NA	NA	2	2	1	2	2	1
chr1	109799828	A	G	sense	alu	CELSR2	+	protein_coding	intronic	CELSR2	.	.	.	NA	NA	NA	NA	NA	NA	NA	NA	NA	NA	NA	NA	4	2	0.5	NA	NA	NA	NA	NA	NA	NA	NA	NA
chr1	109799838	A	G	sense	alu	CELSR2	+	protein_coding	intronic	CELSR2	.	.	.	NA	NA	NA	NA	NA	NA	NA	NA	NA	NA	NA	NA	4	2	0.5	NA	NA	NA	NA	NA	NA	NA	NA	NA
chr1	109803759	A	G	sense	uniq	CELSR2	+	protein_coding	exonic	CELSR2	.	nonsynonymous SNV	CELSR2:NM_001408:exon3:c.4054A>G:p.K1352E	NA	NA	NA	NA	NA	NA	NA	NA	NA	NA	NA	NA	64	2	0.031	NA	NA	NA	NA	NA	NA	NA	NA	NA
chr1	109804191	A	G	sense	uniq	CELSR2	+	protein_coding	exonic	CELSR2	.	nonsynonymous SNV	CELSR2:NM_001408:exon4:c.4238A>G:p.K1413R	NA	NA	NA	NA	NA	NA	NA	NA	NA	NA	NA	NA	64	2	0.031	NA	NA	NA	NA	NA	NA	NA	NA	NA
chr1	109804511	A	G	sense	uniq	CELSR2	+	protein_coding	exonic	CELSR2	.	nonsynonymous SNV	CELSR2:NM_001408:exon5:c.4379A>G:p.Y1460C	NA	NA	NA	NA	NA	NA	NA	NA	NA	105	2	0.019	NA	NA	NA	NA	NA	NA	NA	NA	NA	NA	NA	NA
chr1	109804969	A	G	sense	uniq	CELSR2	+	protein_coding	exonic	CELSR2	.	nonsynonymous SNV	CELSR2:NM_001408:exon6:c.4447A>G:p.T1483A	NA	NA	NA	NA	NA	NA	NA	NA	NA	NA	NA	NA	67	2	0.03	NA	NA	NA	NA	NA	NA	NA	NA	NA
chr1	109806806	A	G	sense	uniq	CELSR2	+	protein_coding	exonic	CELSR2	.	nonsynonymous SNV	CELSR2:NM_001408:exon10:c.5108A>G:p.Q1703R	NA	NA	NA	NA	NA	NA	NA	NA	NA	NA	NA	NA	NA	NA	NA	NA	NA	NA	NA	NA	NA	102	2	0.02
chr1	109815489	A	G	sense	uniq	CELSR2	+	protein_coding	exonic	CELSR2	.	synonymous SNV	CELSR2:NM_001408:exon31:c.8178A>G:p.L2726L	NA	NA	NA	NA	NA	NA	NA	NA	NA	NA	NA	NA	NA	NA	NA	NA	NA	NA	119	2	0.017	NA	NA	NA
chr1	109815822	A	G	sense	uniq	CELSR2	+	protein_coding	exonic	CELSR2	.	synonymous SNV	CELSR2:NM_001408:exon32:c.8373A>G:p.P2791P	NA	NA	NA	NA	NA	NA	NA	NA	NA	NA	NA	NA	NA	NA	NA	NA	NA	NA	117	2	0.017	NA	NA	NA
chr1	109816013	A	G	sense	uniq	CELSR2	+	protein_coding	intronic	CELSR2	.	.	.	NA	NA	NA	NA	NA	NA	NA	NA	NA	NA	NA	NA	NA	NA	NA	NA	NA	NA	NA	NA	NA	10	2	0.2
chr1	109816067	A	G	sense	uniq	CELSR2	+	protein_coding	exonic	CELSR2	.	nonsynonymous SNV	CELSR2:NM_001408:exon33:c.8519A>G:p.K2840R	NA	NA	NA	NA	NA	NA	NA	NA	NA	NA	NA	NA	NA	NA	NA	NA	NA	NA	NA	NA	NA	107	2	0.019
chr1	109816097	A	G	sense	uniq	CELSR2	+	protein_coding	exonic	CELSR2	.	nonsynonymous SNV	CELSR2:NM_001408:exon33:c.8549A>G:p.K2850R	NA	NA	NA	NA	NA	NA	NA	NA	NA	NA	NA	NA	NA	NA	NA	NA	NA	NA	108	3	0.028	NA	NA	NA
chr1	109816159	A	G	sense	uniq	CELSR2	+	protein_coding	exonic	CELSR2	.	nonsynonymous SNV	CELSR2:NM_001408:exon33:c.8611A>G:p.S2871G	NA	NA	NA	NA	NA	NA	NA	NA	NA	NA	NA	NA	NA	NA	NA	NA	NA	NA	127	4	0.031	NA	NA	NA
chr1	109816217	A	G	sense	uniq	CELSR2	+	protein_coding	exonic	CELSR2	.	nonsynonymous SNV	CELSR2:NM_001408:exon33:c.8669A>G:p.E2890G	NA	NA	NA	NA	NA	NA	NA	NA	NA	NA	NA	NA	NA	NA	NA	NA	NA	NA	126	3	0.024	NA	NA	NA
chr1	109816226	A	G	sense	uniq	CELSR2	+	protein_coding	exonic	CELSR2	.	nonsynonymous SNV	CELSR2:NM_001408:exon33:c.8678A>G:p.N2893S	NA	NA	NA	NA	NA	NA	NA	NA	NA	NA	NA	NA	NA	NA	NA	NA	NA	NA	114	2	0.018	NA	NA	NA
chr1	109816264	A	G	sense	uniq	CELSR2	+	protein_coding	exonic	CELSR2	.	nonsynonymous SNV	CELSR2:NM_001408:exon33:c.8716A>G:p.T2906A	NA	NA	NA	NA	NA	NA	NA	NA	NA	NA	NA	NA	NA	NA	NA	NA	NA	NA	77	2	0.026	NA	NA	NA
chr1	109816421	A	G	sense	uniq	CELSR2	+	protein_coding	intronic	CELSR2	.	.	.	NA	NA	NA	NA	NA	NA	NA	NA	NA	NA	NA	NA	NA	NA	NA	NA	NA	NA	97	2	0.021	NA	NA	NA
chr1	109816473	A	G	sense	uniq	CELSR2	+	protein_coding	intronic	CELSR2	.	.	.	NA	NA	NA	NA	NA	NA	NA	NA	NA	NA	NA	NA	NA	NA	NA	NA	NA	NA	95	2	0.021	NA	NA	NA
chr1	109816482	A	G	sense	uniq	CELSR2	+	protein_coding	intronic	CELSR2	.	.	.	NA	NA	NA	NA	NA	NA	NA	NA	NA	NA	NA	NA	NA	NA	NA	NA	NA	NA	96	2	0.021	NA	NA	NA
chr1	109816889	A	G	sense	uniq	CELSR2	+	protein_coding	UTR3	CELSR2	NM_001408:c.*218A>G	.	.	NA	NA	NA	NA	NA	NA	NA	NA	NA	NA	NA	NA	NA	NA	NA	81	2	0.025	NA	NA	NA	NA	NA	NA
chr1	109817714	A	G	sense	uniq	CELSR2	+	protein_coding	UTR3	CELSR2	NM_001408:c.*1043A>G	.	.	NA	NA	NA	NA	NA	NA	NA	NA	NA	NA	NA	NA	NA	NA	NA	NA	NA	NA	NA	NA	NA	98	2	0.02
chr1	109822338	T	C	sense	uniq	PSRC1	-	protein_coding	UTR3	PSRC1	NM_001005290:c.*405A>G;NM_001032291:c.*437A>G;NM_001350239:c.*437A>G;NM_001363309:c.*437A>G;NM_001350237:c.*437A>G;NM_001350242:c.*437A>G;NM_001350241:c.*437A>G;NM_001350240:c.*437A>G;NM_032636:c.*437A>G;NM_001350238:c.*437A>G	.	.	NA	NA	NA	NA	NA	NA	NA	NA	NA	NA	NA	NA	NA	NA	NA	NA	NA	NA	100	2	0.02	NA	NA	NA
chr1	109822388	T	C	sense	uniq	PSRC1	-	protein_coding	UTR3	PSRC1	NM_001005290:c.*355A>G;NM_001032291:c.*387A>G;NM_001350239:c.*387A>G;NM_001363309:c.*387A>G;NM_001350237:c.*387A>G;NM_001350242:c.*387A>G;NM_001350241:c.*387A>G;NM_001350240:c.*387A>G;NM_032636:c.*387A>G;NM_001350238:c.*387A>G	.	.	NA	NA	NA	NA	NA	NA	NA	NA	NA	NA	NA	NA	NA	NA	NA	NA	NA	NA	126	4	0.032	NA	NA	NA
chr1	109822457	T	C	sense	uniq	PSRC1	-	protein_coding	UTR3	PSRC1	NM_001005290:c.*286A>G;NM_001032291:c.*318A>G;NM_001350239:c.*318A>G;NM_001363309:c.*318A>G;NM_001350237:c.*318A>G;NM_001350242:c.*318A>G;NM_001350241:c.*318A>G;NM_001350240:c.*318A>G;NM_032636:c.*318A>G;NM_001350238:c.*318A>G	.	.	NA	NA	NA	NA	NA	NA	NA	NA	NA	NA	NA	NA	NA	NA	NA	100	2	0.02	NA	NA	NA	NA	NA	NA
chr1	109822565	T	C	sense	uniq	PSRC1	-	protein_coding	UTR3	PSRC1	NM_001005290:c.*178A>G;NM_001032291:c.*210A>G;NM_001350239:c.*210A>G;NM_001363309:c.*210A>G;NM_001350237:c.*210A>G;NM_001350242:c.*210A>G;NM_001350241:c.*210A>G;NM_001350240:c.*210A>G;NM_032636:c.*210A>G;NM_001350238:c.*210A>G	.	.	NA	NA	NA	NA	NA	NA	92	2	0.022	NA	NA	NA	NA	NA	NA	NA	NA	NA	NA	NA	NA	NA	NA	NA
chr1	109822586	T	C	sense	uniq	PSRC1	-	protein_coding	UTR3	PSRC1	NM_001005290:c.*157A>G;NM_001032291:c.*189A>G;NM_001350239:c.*189A>G;NM_001363309:c.*189A>G;NM_001350237:c.*189A>G;NM_001350242:c.*189A>G;NM_001350241:c.*189A>G;NM_001350240:c.*189A>G;NM_032636:c.*189A>G;NM_001350238:c.*189A>G	.	.	NA	NA	NA	NA	NA	NA	NA	NA	NA	NA	NA	NA	NA	NA	NA	NA	NA	NA	NA	NA	NA	121	4	0.033
chr1	109823117	T	C	sense	uniq	PSRC1	-	protein_coding	intronic	PSRC1	.	.	.	NA	NA	NA	NA	NA	NA	5	2	0.4	NA	NA	NA	NA	NA	NA	NA	NA	NA	NA	NA	NA	NA	NA	NA
chr1	109823490	T	C	sense	uniq	PSRC1	-	protein_coding	exonic	PSRC1	.	nonsynonymous SNV	PSRC1:NM_001005290:exon6:c.712A>G:p.R238G	NA	NA	NA	106	2	0.019	NA	NA	NA	NA	NA	NA	NA	NA	NA	NA	NA	NA	NA	NA	NA	NA	NA	NA
chr1	109824263	T	C	sense	uniq	PSRC1	-	protein_coding	exonic	PSRC1	.	nonsynonymous SNV	PSRC1:NM_001350237:exon3:c.497A>G:p.K166R,PSRC1:NM_001005290:exon4:c.497A>G:p.K166R,PSRC1:NM_001032291:exon4:c.497A>G:p.K166R,PSRC1:NM_001350238:exon4:c.497A>G:p.K166R,PSRC1:NM_001350239:exon4:c.497A>G:p.K166R,PSRC1:NM_001350240:exon4:c.497A>G:p.K166R,PSRC1:NM_001350241:exon4:c.497A>G:p.K166R,PSRC1:NM_001350242:exon4:c.497A>G:p.K166R,PSRC1:NM_001363309:exon4:c.497A>G:p.K166R,PSRC1:NM_032636:exon4…	NA	NA	NA	NA	NA	NA	NA	NA	NA	70	2	0.029	NA	NA	NA	NA	NA	NA	NA	NA	NA	NA	NA	NA
chr1	109824562	T	C	sense	uniq	PSRC1	-	protein_coding	exonic	PSRC1	.	synonymous SNV	PSRC1:NM_001350237:exon3:c.198A>G:p.L66L,PSRC1:NM_001005290:exon4:c.198A>G:p.L66L,PSRC1:NM_001032291:exon4:c.198A>G:p.L66L,PSRC1:NM_001350238:exon4:c.198A>G:p.L66L,PSRC1:NM_001350239:exon4:c.198A>G:p.L66L,PSRC1:NM_001350240:exon4:c.198A>G:p.L66L,PSRC1:NM_001350241:exon4:c.198A>G:p.L66L,PSRC1:NM_001350242:exon4:c.198A>G:p.L66L,PSRC1:NM_001363309:exon4:c.198A>G:p.L66L,PSRC1:NM_032636:exon4:c.198A>G…	NA	NA	NA	NA	NA	NA	NA	NA	NA	NA	NA	NA	NA	NA	NA	NA	NA	NA	NA	NA	NA	141	2	0.014
chr1	109824612	T	C	sense	uniq	PSRC1	-	protein_coding	exonic	PSRC1	.	nonsynonymous SNV	PSRC1:NM_001350237:exon3:c.148A>G:p.S50G,PSRC1:NM_001005290:exon4:c.148A>G:p.S50G,PSRC1:NM_001032291:exon4:c.148A>G:p.S50G,PSRC1:NM_001350238:exon4:c.148A>G:p.S50G,PSRC1:NM_001350239:exon4:c.148A>G:p.S50G,PSRC1:NM_001350240:exon4:c.148A>G:p.S50G,PSRC1:NM_001350241:exon4:c.148A>G:p.S50G,PSRC1:NM_001350242:exon4:c.148A>G:p.S50G,PSRC1:NM_001363309:exon4:c.148A>G:p.S50G,PSRC1:NM_032636:exon4:c.148A>G…	NA	NA	NA	NA	NA	NA	NA	NA	NA	NA	NA	NA	NA	NA	NA	NA	NA	NA	114	2	0.018	NA	NA	NA
chr1	109853102	T	C	sense	uniq	SORT1	-	protein_coding	UTR3	SORT1	NM_001205228:c.*3563A>G;NM_002959:c.*3563A>G	.	.	NA	NA	NA	NA	NA	NA	NA	NA	NA	73	2	0.027	NA	NA	NA	NA	NA	NA	NA	NA	NA	NA	NA	NA
chr1	109854341	T	C	sense	uniq	SORT1	-	protein_coding	UTR3	SORT1	NM_001205228:c.*2324A>G;NM_002959:c.*2324A>G	.	.	NA	NA	NA	50	2	0.04	NA	NA	NA	NA	NA	NA	NA	NA	NA	NA	NA	NA	NA	NA	NA	NA	NA	NA
chr1	109854362	T	C	sense	uniq	SORT1	-	protein_coding	UTR3	SORT1	NM_001205228:c.*2303A>G;NM_002959:c.*2303A>G	.	.	NA	NA	NA	NA	NA	NA	35	2	0.057	NA	NA	NA	NA	NA	NA	NA	NA	NA	NA	NA	NA	NA	NA	NA
chr1	109855621	T	C	sense	uniq	SORT1	-	protein_coding	UTR3	SORT1	NM_001205228:c.*1044A>G;NM_002959:c.*1044A>G	.	.	63	2	0.032	NA	NA	NA	NA	NA	NA	NA	NA	NA	NA	NA	NA	NA	NA	NA	NA	NA	NA	NA	NA	NA
chr1	109855934	T	C	sense	uniq	SORT1	-	protein_coding	UTR3	SORT1	NM_001205228:c.*731A>G;NM_002959:c.*731A>G	.	.	NA	NA	NA	NA	NA	NA	NA	NA	NA	NA	NA	NA	NA	NA	NA	NA	NA	NA	NA	NA	NA	32	2	0.062
chr1	109861377	T	C	sense	alu	SORT1	-	protein_coding	intronic	SORT1	.	.	.	2	2	1	NA	NA	NA	NA	NA	NA	NA	NA	NA	NA	NA	NA	NA	NA	NA	NA	NA	NA	NA	NA	NA
chr1	109868495	T	C	sense	alu	SORT1	-	protein_coding	intronic	SORT1	.	.	.	NA	NA	NA	NA	NA	NA	NA	NA	NA	2	2	1	NA	NA	NA	NA	NA	NA	NA	NA	NA	NA	NA	NA
chr1	109945390	T	C	sense	alu	PSMA5	-	protein_coding	intronic	PSMA5	.	.	.	NA	NA	NA	NA	NA	NA	NA	NA	NA	NA	NA	NA	NA	NA	NA	NA	NA	NA	21	2	0.095	NA	NA	NA
chr1	109945424	T	C	sense	alu	PSMA5	-	protein_coding	intronic	PSMA5	.	.	.	NA	NA	NA	NA	NA	NA	NA	NA	NA	NA	NA	NA	NA	NA	NA	NA	NA	NA	NA	NA	NA	18	2	0.111
chr1	109945439	T	C	sense	alu	PSMA5	-	protein_coding	intronic	PSMA5	.	.	.	25	5	0.2	NA	NA	NA	17	2	0.118	NA	NA	NA	NA	NA	NA	NA	NA	NA	16	4	0.25	15	5	0.333
chr1	109945456	T	C	sense	alu	PSMA5	-	protein_coding	intronic	PSMA5	.	.	.	NA	NA	NA	NA	NA	NA	NA	NA	NA	NA	NA	NA	NA	NA	NA	NA	NA	NA	NA	NA	NA	20	4	0.2
chr1	109945460	T	C	sense	alu	PSMA5	-	protein_coding	intronic	PSMA5	.	.	.	NA	NA	NA	NA	NA	NA	NA	NA	NA	33	2	0.061	15	2	0.133	NA	NA	NA	NA	NA	NA	NA	NA	NA
chr1	109945465	T	C	sense	alu	PSMA5	-	protein_coding	intronic	PSMA5	.	.	.	NA	NA	NA	NA	NA	NA	NA	NA	NA	35	5	0.143	NA	NA	NA	11	3	0.273	NA	NA	NA	19	2	0.105
chr1	109945466	T	C	sense	alu	PSMA5	-	protein_coding	intronic	PSMA5	.	.	.	25	3	0.12	NA	NA	NA	NA	NA	NA	NA	NA	NA	NA	NA	NA	NA	NA	NA	NA	NA	NA	NA	NA	NA
chr1	109945492	T	C	sense	alu	PSMA5	-	protein_coding	intronic	PSMA5	.	.	.	30	7	0.233	NA	NA	NA	NA	NA	NA	38	9	0.237	NA	NA	NA	17	5	0.294	18	2	0.111	19	2	0.105
chr1	109945540	T	C	sense	alu	PSMA5	-	protein_coding	intronic	PSMA5	.	.	.	NA	NA	NA	NA	NA	NA	19	2	0.105	NA	NA	NA	NA	NA	NA	NA	NA	NA	NA	NA	NA	18	2	0.111
chr1	109945559	T	C	sense	alu	PSMA5	-	protein_coding	intronic	PSMA5	.	.	.	27	3	0.111	NA	NA	NA	22	2	0.091	NA	NA	NA	NA	NA	NA	NA	NA	NA	NA	NA	NA	14	2	0.143
chr1	109945582	T	C	sense	alu	PSMA5	-	protein_coding	intronic	PSMA5	.	.	.	23	4	0.174	NA	NA	NA	NA	NA	NA	36	5	0.139	18	5	0.278	NA	NA	NA	NA	NA	NA	12	2	0.167
chr1	109945613	T	C	sense	alu	PSMA5	-	protein_coding	intronic	PSMA5	.	.	.	NA	NA	NA	NA	NA	NA	NA	NA	NA	NA	NA	NA	16	2	0.125	13	5	0.385	18	2	0.111	13	4	0.308
chr1	109946011	T	C	sense	alu	PSMA5	-	protein_coding	intronic	PSMA5	.	.	.	15	2	0.133	NA	NA	NA	NA	NA	NA	NA	NA	NA	NA	NA	NA	NA	NA	NA	NA	NA	NA	NA	NA	NA
chr1	109946028	T	C	sense	alu	PSMA5	-	protein_coding	intronic	PSMA5	.	.	.	10	2	0.2	NA	NA	NA	6	2	0.333	8	3	0.375	8	4	0.5	NA	NA	NA	NA	NA	NA	5	2	0.4
chr1	109946080	T	C	sense	alu	PSMA5	-	protein_coding	intronic	PSMA5	.	.	.	NA	NA	NA	NA	NA	NA	NA	NA	NA	NA	NA	NA	2	2	1	NA	NA	NA	NA	NA	NA	NA	NA	NA
chr1	109946157	T	C	sense	alu	PSMA5	-	protein_coding	intronic	PSMA5	.	.	.	NA	NA	NA	NA	NA	NA	NA	NA	NA	NA	NA	NA	NA	NA	NA	NA	NA	NA	NA	NA	NA	7	2	0.286
chr1	109946166	T	C	sense	alu	PSMA5	-	protein_coding	intronic	PSMA5	.	.	.	5	3	0.6	NA	NA	NA	NA	NA	NA	15	8	0.533	4	2	0.5	5	2	0.4	NA	NA	NA	NA	NA	NA
chr1	109946169	T	C	sense	alu	PSMA5	-	protein_coding	intronic	PSMA5	.	.	.	NA	NA	NA	16	2	0.125	NA	NA	NA	15	6	0.4	NA	NA	NA	NA	NA	NA	4	2	0.5	NA	NA	NA
chr1	109946170	T	C	sense	alu	PSMA5	-	protein_coding	intronic	PSMA5	.	.	.	NA	NA	NA	NA	NA	NA	NA	NA	NA	15	5	0.333	NA	NA	NA	5	2	0.4	4	3	0.75	9	2	0.222
chr1	109946190	T	C	sense	alu	PSMA5	-	protein_coding	intronic	PSMA5	.	.	.	NA	NA	NA	NA	NA	NA	NA	NA	NA	NA	NA	NA	NA	NA	NA	NA	NA	NA	NA	NA	NA	10	2	0.2
chr1	109946724	T	C	sense	alu	PSMA5	-	protein_coding	intronic	PSMA5	.	.	.	NA	NA	NA	26	2	0.077	NA	NA	NA	NA	NA	NA	NA	NA	NA	NA	NA	NA	NA	NA	NA	NA	NA	NA
chr1	109946728	T	C	sense	alu	PSMA5	-	protein_coding	intronic	PSMA5	.	.	.	34	4	0.118	24	4	0.167	NA	NA	NA	NA	NA	NA	20	3	0.15	20	3	0.15	18	4	0.222	21	2	0.095
chr1	109946729	T	C	sense	alu	PSMA5	-	protein_coding	intronic	PSMA5	.	.	.	33	11	0.333	NA	NA	NA	NA	NA	NA	27	8	0.296	20	8	0.4	20	3	0.15	18	6	0.333	20	4	0.2
chr1	109946734	T	C	sense	alu	PSMA5	-	protein_coding	intronic	PSMA5	.	.	.	NA	NA	NA	NA	NA	NA	NA	NA	NA	NA	NA	NA	NA	NA	NA	NA	NA	NA	18	2	0.111	NA	NA	NA
chr1	109946763	T	C	sense	alu	PSMA5	-	protein_coding	intronic	PSMA5	.	.	.	NA	NA	NA	NA	NA	NA	14	2	0.143	NA	NA	NA	NA	NA	NA	NA	NA	NA	NA	NA	NA	NA	NA	NA
chr1	109946774	T	C	sense	alu	PSMA5	-	protein_coding	intronic	PSMA5	.	.	.	NA	NA	NA	20	4	0.2	12	4	0.333	15	2	0.133	NA	NA	NA	NA	NA	NA	NA	NA	NA	13	2	0.154
chr1	109946780	T	C	sense	alu	PSMA5	-	protein_coding	intronic	PSMA5	.	.	.	NA	NA	NA	NA	NA	NA	NA	NA	NA	NA	NA	NA	NA	NA	NA	NA	NA	NA	NA	NA	NA	12	3	0.25
chr1	109946783	T	C	sense	alu	PSMA5	-	protein_coding	intronic	PSMA5	.	.	.	28	10	0.357	22	5	0.227	13	3	0.231	NA	NA	NA	NA	NA	NA	NA	NA	NA	NA	NA	NA	12	5	0.417
chr1	109946789	T	C	sense	alu	PSMA5	-	protein_coding	intronic	PSMA5	.	.	.	30	2	0.067	22	3	0.136	NA	NA	NA	14	2	0.143	NA	NA	NA	16	3	0.188	16	2	0.125	NA	NA	NA
chr1	109946794	T	C	sense	alu	PSMA5	-	protein_coding	intronic	PSMA5	.	.	.	26	7	0.269	23	2	0.087	NA	NA	NA	NA	NA	NA	NA	NA	NA	16	6	0.375	17	4	0.235	NA	NA	NA
chr1	109946797	T	C	sense	alu	PSMA5	-	protein_coding	intronic	PSMA5	.	.	.	NA	NA	NA	19	2	0.105	NA	NA	NA	NA	NA	NA	NA	NA	NA	NA	NA	NA	NA	NA	NA	NA	NA	NA
chr1	109946798	T	C	sense	alu	PSMA5	-	protein_coding	intronic	PSMA5	.	.	.	24	6	0.25	NA	NA	NA	NA	NA	NA	NA	NA	NA	NA	NA	NA	14	3	0.214	15	3	0.2	NA	NA	NA
chr1	109946808	T	C	sense	alu	PSMA5	-	protein_coding	intronic	PSMA5	.	.	.	NA	NA	NA	NA	NA	NA	NA	NA	NA	NA	NA	NA	NA	NA	NA	15	2	0.133	NA	NA	NA	NA	NA	NA
chr1	109946811	T	C	sense	alu	PSMA5	-	protein_coding	intronic	PSMA5	.	.	.	22	2	0.091	NA	NA	NA	10	2	0.2	NA	NA	NA	NA	NA	NA	NA	NA	NA	NA	NA	NA	NA	NA	NA
chr1	109946822	T	C	sense	alu	PSMA5	-	protein_coding	intronic	PSMA5	.	.	.	NA	NA	NA	NA	NA	NA	NA	NA	NA	NA	NA	NA	NA	NA	NA	NA	NA	NA	NA	NA	NA	9	2	0.222
chr1	109946824	T	C	sense	alu	PSMA5	-	protein_coding	intronic	PSMA5	.	.	.	NA	NA	NA	NA	NA	NA	NA	NA	NA	NA	NA	NA	NA	NA	NA	NA	NA	NA	NA	NA	NA	10	2	0.2
[truncated: 356,397 more rows]
