# Supplementary material for: ADARs act as potent regulators of circular transcriptome in cancer
Source: Nat Commun. 2022 Mar 21;13:1508. doi: 10.1038/s41467-022-29138-2 (PMC8938519; doi:10.1038/s41467-022-29138-2)
Supplement: Supplementary file 9 — Supplementary Software 1 [file 41467_2022_29138_MOESM9_ESM.zip › circRNA_paper/rcm/CEP72_NM_018140_introns.bed]

chr5	612558	619104	NM_018140_intron_0_0_chr5_612559_f	0	+
chr5	619232	620183	NM_018140_intron_1_0_chr5_619233_f	0	+
chr5	620376	624585	NM_018140_intron_2_0_chr5_620377_f	0	+
chr5	624694	633883	NM_018140_intron_3_0_chr5_624695_f	0	+
chr5	634062	635486	NM_018140_intron_4_0_chr5_634063_f	0	+
chr5	635699	637631	NM_018140_intron_5_0_chr5_635700_f	0	+
chr5	637933	639203	NM_018140_intron_6_0_chr5_637934_f	0	+
chr5	639339	640522	NM_018140_intron_7_0_chr5_639340_f	0	+
chr5	640719	644413	NM_018140_intron_8_0_chr5_640720_f	0	+
chr5	644540	647919	NM_018140_intron_9_0_chr5_644541_f	0	+
chr5	648031	653102	NM_018140_intron_10_0_chr5_648032_f	0	+
