# Supplementary material for: ADARs act as potent regulators of circular transcriptome in cancer
Source: Nat Commun. 2022 Mar 21;13:1508. doi: 10.1038/s41467-022-29138-2 (PMC8938519; doi:10.1038/s41467-022-29138-2)
Supplement: Supplementary file 9 — Supplementary Software 1 [file 41467_2022_29138_MOESM9_ESM.zip › circRNA_paper/rcm/CEP72_NM_018140_introns.fa]

>NM_018140_intron_0_0_chr5_612559_f(+)
GTGCGCCGGAGGGCGGGCGGGGGTGCAAGCGTGAGGTGGCGGGGGGGTGGGTGCCGAGCTTCCCGGGGCGGCGGCGGACCGTGGGCAGGCGGGACCCGTCTACGCAGGCGCCGCGGGCGTCCGGAACGGTCGCGGGCGAGCGGGGCGCGCGTGTCCAGGTGAGCGACCCACCCCCCGTGCCCAGGTGCGGCCCCTGCCCGCGTTCGGGTCCCGGCGTCCCGGCCCCTGCCTGTCTATCGGGTCACTGGTTCCGTGACTGGGGGTTACATCCGCTGAGAAGAGGGAGCCGGCCTTGCTGTCCAGGAGCGCAGCCCGCCCTCCCGCTGGGGATCACCTCCCTGGTTCTCCTGGGCCCACTCTGTGGTgattgttgcgctcggccttcttgaggatgttggtggccggtttccttctttttggcttatttttgtctggttttggcgtcaaggtgaagccgagctcataaactgctgagaagtgttgccttctcttatatttagaagaggttctgtagagtgtgtgctcattgtttgaatgtttcctggaattttccagtgaaaccatatggacatgtcaatttctgtttttgaagcttttaaatgacaaattctgtatctctggttgttagagaaccgttcatattagttcaccgcgagtcttggctgtgtggggttttgtggcattggcttatttgagctaacttgtggagtgtgtgtgttgagttgtttctggtgttctgttgttagcctgttaatgtctgtgtgtggtctgcagGtgttactggaccaacaggttcagtcaggtgctgtgggggccacaggccaatacactgagacagtggggtttgcagcagagaaagagtttaaggctggcaggggcccagcagggaggtggaaggaggcctcaatccatctccccaaggagatctgagcggttttttttttttagacggagtctcactctgtcgtccaggttggagtgcagtggcacaatctcagctcactgcaacctccacctcccaggttcaagtgattcactcagcctcctgagtagctgggattacaagcacgcgccaccatgcccggctaattttttatatttttagtagagacggggtttcaccatgttggccaggctggtcttgaactcctgatctcaggtgatccacctgccttggcctcccaaagtgctgggattacaggcatgagccacctacacccagcctgagctgggggttttagaggaacaggactgtgaggagctggaagattggtgttgtcagttggtggaggtaagggccatggaattatcagggtgtggaaactgcattctttggtgaatccgcttgcggggccctttagaccagctggcatcagtccccaggtcctgaaagaatatctcaaatggaaaacttaacggtttataatgtccaggttattatctgtagagtggttaaggggaactgtaacctcgtgacaaaatccaagtgatcctgaggcagtaggcaccacagggctctgaggaagcaggtgagagggcagctgacctcgggacatgccgagtcctcccttcttccctgattagtgctacaaggtttacagggatatcccttttctgttcctgatgttgataatctgtgtattctttcttttttagtcttgctagaggcttgtgaatgttattgatagtttcaaagaaccgactttgggtttgatttttctccagtgtttttctagtttcaaatttcattgatttctgcttttttttatttccttctttctgcttgctttgcatttattttatacttttctaaatccttgaggcaaaactgtagattattgatttgagactttcctattttctattataaacagtgccacaagtttccctgtaagcactgctttagctgtatccacaaattttgttatgttgtattttaattttcatccagttcagcgtattttaagaatttccctcgatacttcctgtttgacctgtgaattttttttttttttttttttttgaggtggagtctcgctctgtcacccaggctggagtgcagtgacgcaatcttggctcattgaaagctctgcctcctgggttcatgccattctcctgcctcagcctcccgagtagctggaactcctgacctcatgatccgcccacctcggcctcccaaagtgctgggattacaggcatgatccaccgcgcccggcctgacctgtggatttttaaggagtatgtttttaacgttccatgtgtggatattttcctgttatttttctgtgtgattccattatggccagaacataatctgtatgattttaattcttttaaatttgtcagggtttgttttatgatccagcatctggtctatgttgttgaatgttccaggtgcacttgagtgtgtgtgtattctgttgttgagtggagtgttatgtaaatacataaatatcaattagatcctgttggttggtgatattgttcagttcttctgtatccttgctgattttctgtctagtgactctattaatgactgagagaggggtctggaacccttaactgtaattgtggatttgtctgttttttttttcactttgtatgttttgaagctctgtttgttgaattacatagctaggatttttataccttcttagtggactgacccttttagtatatgtagtcttcctcttttttttttttttttttgagacagagtttccttcttgtcccccaggctggagtgcagtggcacgatcttgggtcactgcaacctctgcctcccgggttcacatgattcctctgcttcagcttcccgagtagctgggattacaggcgcctgccatcacgcctgcctaatttttgtatttttagtagagacggggtttcaccatgttggccaggctagtctcgaactcctgacctcaggtgatctctgctgggctcccaaagtgctgggattacaagtgtgagccacggtgcctgggccttgttcctcttttttcctggtaattttctttgttgagacatctgtcttatttgatattactgttgttacggtagcttcttttgattggtttttgcatggcgtatcttttcctatccattgctttgaacttttaacctacctgtatctttatatttgaaattagtttcctggttcattatttttattcactctgctaatctctgtcttgtagtagtgttttaggccatttacatttaatctaattgttaaatattagaacttaagtgtgccattttattgttttttgattgtttcctgtgttttttcttctgtttcccttttcctgcctgctgtgacttactcgaatatttttagtatctcattttgatttatctgttatgttttggtgtatatctccttgtatggttttcatagtggtggctatacaaattacaatgtatttatgtaattcaacacagtttacttgtacaggtattttactacttctaagtgaaatatagaaactttatcaccatttaggtctctatcctctcccctttacaatttagttgtcttaagtatttcctctgcataccttgagaaccgtattaatattatgattttttttaaatacctagccttttcagtaactcaggaggaaacatatttatctgcatgtttatctgttctgttattttttcttcattccacgatgctctaggtttctttcgtttttcctttatatttgaaaaaattttttcagcagttgtcttagggcaggtctgcttgtgacagattctcttagtttttctctacggttttacagttttcatctgtcatctccattttgctattaaactgctcttgtgattttttgttattgtatttttctttgaaatttctatttgtttcttctttatatctcctgtttctttgctaagactagtttttcctttgtctcaggtgtttgtaattgctcattgaagtattttttatgacagtcactttaaaatccttgttagacctaagttctgtgttctctcttggtggtatctgttgattgactgtgttttctcattcaaattgccatttttctggttcttggtcattttttatcatattgtggacatgctgggtatgatgtcatgagactctgcttcctgtttaaatccccttacttgagaagacTCCTCACTCGAGCCTGCTGGGTGCCACCTTGTTGCCGGGACAGTCATGGAGCTCCTGCCTCACCCACGGCCTCTGGCAGACCCTACTGGCTGGGAGAGTGAAGGGCACCACCTCGTTCTAGCCAGGCCGGGACAGCAGTCAGGATCCATTCTCACACCCCGGTGCTGGCTGCTGCGCAAGGCCAGGTGGACGAGGGgtgtgtgtgtgtgtgtgtgtatgtgtgtgtgtgtgtgCGCGCGAGTGGGGGTTTGCTTGCAGGAGGGCTGATGATGTGAAGAGAGTCTGTCCTGCAAGGCCCCTCCTGGTGCCAAGTGGACGAGGGgtgtgtgcgtgtgtgtatgtgttgttgtgtgtgtgggtgGGGGTTTGCTTGCAGGAGGGCTGATGATGTGAACAGTgtgtgtggttgcaggagggctgatgatgtacagagagtctgtcctgccaggcccctcctggtcctttggccatcgagagcaggcttacggtttttggtctttttgtgtttctgggctgccgacttctgtggcacccagagtgggatgtgtagtaaataagcataaacaaaaccccagagtcaagccagggactcagcgctgggttctctctcgagtgccgaggcccctggctggttggcttctgttcctttcagtcccccaatgcttgttccgtatattttcctccagggcagtgggtctaatatgcgggaggagcaggttgaaatgtgtcctctccatgttgcctggaactggaagAGCTCAAACCAAATTTTAAACTTAATCAGAACATATTCTggttgggtgtggtggctcatgcctgtagtcttgggaggccgaggtggatggatcacctgaggtcaggagttcgagaccagcctggccaacatggtcaggaaaccACAAGACTGTCACGGAAACCCTTTTCTTTCAGTAACATGAGCCAAAGGTCACTGCACCTTGTCCCCTCCTGACCCTGTCCCGGTGGCAGGGTGTGGGGGACAATGAACTGCTTGTCTGTGTGCCTCCAAGTGGGGCAAAACCAGGCAGCATCCTGCTGTTTAGCTGCACCTGAGACGATGCCTGAGGGCTACCTGAGGAAACAGGGAAACGTGGGGTTttagccggatgtggtggcgtgtccctgtaatcccagctactcaggagactgaggcgggagaatcacttgaacctaggaggtggaggttgcagtgagccgagatcgcaccacggtactccagcatgggcaacagagtaagactccatctgaaaacaaaaacaaaaaaaccaaaaCATATTCTAAAACATAAATGTTCCCAGGAAAGTATTGATGTATTCGGATCTAAACTGCCTTTTTGATTACGGAAACTTTCATCTTGTAATTAATGTTGATGTAGTGACTGCTTATGGGGTGCGTGGAGCTTGCACAGCCCGACCACAGTTGTAACAGGAGGACAGCAGACAGGTTACCCGACGAGTGGGTTTCAGATGGTGATGGCTGCAAGGGGTGACAGAATTGAGCAGCCAGAAGTGGAGGCGGGAGATGAAGTAGAGGGGTGTTCCTGGGGAGAGACGGTTTTGGAGGGAGAGGCAGTAAAGGTGGGAAGAAGCGTGTGGGCTTGGAGGTATTGTAGAGATAAACATAAGCCGAAACTTCAGGTACGTTCCTTGCTCGTCAGTGCTGATATTCCAACTCCAAAGGAGTTGCACTGAGTTCTAGGTGCCTCTTTCAGATTACGAGGATACATATCTCTCTGAGAAAAGCTGAAAATACAGAAATGTGTAAGAGGGAAAATAAAGGGATTTATTCCACAATAGGACACATGTGTTAAAGTTTGTCTTTCAATCTTTTTACATATACtgttagaggaagaaatgttttgaatgacccttgtcaggcacagtgaggaaggctttattcagaaccattgaggtgggcctggggccactgcgctgggattttgcagtgggggagagagatggagctcaactccaagtacagcaggggccggggggagtttatagcctagggtcagggtgggggcagtggatggaaaatgactgagaggacacatgaggagtaaggggatttgggctaaaccaactgaacaggattattgcgaaagagaggccagggtgagcagacaccacctatgggatctggggatgaggaacctgagcagatactgagggtgggggttttggccgcactaaactggactttacaaggaagggcacagatggccgaggagaagattcaggagcctgagtaaagttgaattaaaccaagaatctgtgtcaGTTTCTACTCCATATCCAACACCAAGAACTTGACCGTTATTATAATTGTTTTCAAAATAAAAGATTAAAATCTTACAATTTTTCTATTCTTAG
>NM_018140_intron_1_0_chr5_619233_f(+)
GTAAGTTTTAGGTCTCTTTCTTAAAATTTATTGCTATCAACATCAGTGGAAAGTCCATTCACAGCAGAAACGGAGTCTGTTTTGTAACCCTCTGCTTACATCTGTATACGGTACACTTTGTGTTGCGTATTTTTGTGTTTACCGTGGGCTACATTTCATACACATCACGTTACGTTGTGTTGTCGCCCTCTGATGACGATGATTATATCTTTAAAGGAAATGAAATGAGACCCCAGAGACTTACTGAGTGGCAGTGCAGTGGGCCTGGGGCTGCCTCCTGGGCTCCTGGCAGGGTCACCCTGGAGAGAGATGCCTAGGTGGTGGTGAGGGGAGCTGTGCACAACTACCATGGCCTGATTGGCCCTGACAGAACCGTGGGATGCGCCTGCCCTGAGCCCGATGCCTGAGCATTATGGAGGCTGCGTCTGCATGGCCTGATTGGCCCGGACAGAACCGTGGGATGCGCCTGCCCTGAGCCTGGTGCCTGAGCATTATGGAGGCCACGTCTGACACCAGCTCGGGAGTCTGCTCCAAGTCAGATGCGGACCTAGCCCAGGCTACACCCAGTGCTGCCTCATCTTTCCCCGttcccaggcctcagctttctcatctgtgaagggggggctgatggttctcaccctgtagggcggcgtgtggattaaatgaaattgtgcgtgcacatcactcagcttgctgcacgctgaggcctcggtagatattagctGTGCTTAGTTGCGTCACATGTGGGTTCCATAAACGACCGTCTCACCGCGTGGGGCCCAGAGAACTTCACAGATGAGAACGTTTCATTTTTCTACTTTTCCTGGTAATGACATGGAGTTATTGCAAATAAGTTTATACAGTTGGTTGGTCAGTGTGTGTTGCTGGCTTATTTCACTGTGTATTTCTTGTTTAAAGTGTGAATGAATTCACTGTGTTTTCTGTTGACAG
>NM_018140_intron_2_0_chr5_620377_f(+)
GTAGGCATCAGGCAGGGCCACGCTCATGCTTTTGTCCCCGTGGGGTATGGGAGTCGGGGAGTCGTAGTGGGTGTCTGTGTGCTCAACGTCACATGCTTGATTCCTTCTGGAACGGGGAGTTGGTTTTCTACGCTGGTGGCTTGAGTTCCTGCAGACACACAGCTCGAGAGGCCCTGTGTCTGCACAGGACAGGGCTGGAAGTTGAGCACCCTGGgagggcgcagggctggggccgtgggagcacagccccggaccaggctgctacgtcctgttctggctctccgcgtcatggctgttggacttgggcacgttcctgaacatctcctgtcctgtttcctcGCATAGCCCCCAGGTATCATCTCAGGTGCAGCTAAACAGCAGGATGCTGCCTGGTTTTGCCCCACTTGGAAGCACACAGGACAAGCAGCTCATTGTCCCCCACACCCCACCACTGGGACAGGGTTGGGAGGGGATGTGCAGTGACCTTTGGATCATGCTCCTGAAAGAAAAGGCTTTCCATGACAGTCTTGTAGGCAGAACTTCCAGGGCCCCCACAGCGATGCCCAGTAGGGAGGGTCCCTGGGTTGGGGCAGCCGCAGGTCACCTTCCCATCTGCCTCCTGCCTCCCCGGAGGCATTGTTGCTGTTGCTGTTGCTGTGAGCACCTGGTGGTGTCTCTGCTGACCCTACCCCGAGTCACAGATCCAGGAGAGAAAGCTGGGGCCTCAGCCCAGGGGCACACTGACCAGAGTCCATGGGGAAGAAGAGGGTGCAGGGtctcttacctcagtcctcctgtgtgaagtggggggataagaatgctgtgttgacatgtcgtggtggggagacctgagttaatatctgtaagctcccagactgcccggcatggccaggggcctataaacgttCCCTGGTTGCTTCTGTTGTTAGGGTCAGACCTACCATGCACCGCTGTTCGAAAGCTGCCCCTCCTTCTGAACCTAGGACCTTATCAAAAACAAAAGAATCACAGAATCCCAACTATCTTGTTAGAACAAAAGACCAACAGAATCACAGAGGACAGAGCACTTTCCCCCACTGCGAGTGCCCTGAACAGGCTGTTTTCCACGGCTGTGGGGAGCATTCAGGTTCTCTTAGAGAACTGAGATTTGTATGTCAATTTCAAGTAAACAGCAGCTAAAGCACGTTGGTGGGTGATGTGCCTGGCCCCTGGGTACTGCCCGTTGTGGGCGTCGGGACTGAGGGCCAGCTGGGGTTTTGCCACCCACCAGATGAACACCCGGCAGCCCTCACCCTGTCAGCCCCATGAAGTTCGTGTGACGTCAGCAAAGCTGCACACCAGAGGTGGGAAAACAGGTGGAGGAGCACCTAAGCGCCTCAGCGAGTAGACCGGGAAGGCTGTCTGGGGCCATCGTGGAGCCATGCGGGGCCGTGTCACCTCATCACAGGGAGGACTGGCCTGCGGTATCTTGATGGTGATGTGATCACACATGTGTTTGTATATGGAATTCTCACAttttattttatttttgagacatagtctcgcttcatcgcccaggctggagtgcagtggcgtgatcttagctcactgcaacctccgcctcccgggttcaagcaatactcctgccgcagcctcccaagtagctgagattacaggtgcgtgccactgtgccctgctaatttgtgtctttttagtagagatagggttttgccatgttggccaggctggtttcgaactcctggcctcaagtcatctgcccactctggcctcccaaagtgctgggaatacaggcgtgggccactgagcctggccAAATTCTAACATTTTAAACTGCACTGCTTTGCTACTTGGAGAAGTTTCTGGAGATGCTGGAAAGAGCTGTCAGCATGCAGCACACACACCCTCTGTTTGGTGACAGTGTAGGTTAGTGGTATGGATTGAAATCTGTTTAAAGGAGTCCTCTTGGAAGAATGCCCCAGTCTGCCACAGTTTGACCATTTTTCAGTAACTAACGATCAAAACAATTTTTCTCTGACCTTCTAAAAGTGACTTGAGGAGCTGACAGTATCCCTGGGTCCTGGTGGACTTTGCTCTTGCAGGAGCTCAGCTCCCCTGGGCACTGGGGGCTGGCAGTTGGCAGTGGCAGCATCGGATGGGAGGGCAGCAACTGGGGTGGCATTTGCTGCTCTGCAAGGGCTGGGAGGCACTCAGGGCGTCTGTGTGGCCAAAGTGAGACCTAGCTCCCAGCATCACTGACAGGGAAGACCCTGGCTCACCCACTCATGTGGCAAGTGCTGGGCCCTGGACAGGCCCTGCGGCTGGGCTTCCAGAGCCTGAGCAGTGTGGATAGAGCTCTGTGCTGCAGCTCTTGGCAGCGAGGAGCGCCTCCTTGGGAGCATGCGGCGTGCATGCGTGGTGCTGGCCACCTGAGAGCCTGGCTGCTGTGCCTGACACTCTTCCCCCTGGGATGGGGCCGTGGACATTAACAATGGACCCCCCCAAGACACAGTGTCTGTTTCCAAACCCAATTAGGATTTCGCTGTTTAATTATAAGAGGTTTGGGAGGAATAGGCGCCTGTTTTATAGTGTTTATTTGGCCAATTAACCAAGTAACTCATAAACAGTTGAGTTTGGCTGTTTCAGGAGCTACAGTCCTTATTCTAGGTAATTTTTGGAGTCTTCAGTTCTAAATCATTGCCTCTGTAATCCAAGTTTTAGATTCAGAATCTTAGTGTTTCTGCAGAGAAGGAGCGCAGCCGTCTCCCCTCTTAGTGTTTCTGTAGAGAAGGAGCGCGGCCGTCTCCCTCTTAGTGTTTCTGCAGAGAAGGAGCGCGACCGTCTCCCTCTTAGTGTTTCTGCAGAGAGTTTCTGCAGAGAAGGAGCGCAGCCGTCTCCCTCTTAGTGTTTCTGCAGAGAAGGAGCGCGACCGTCTCCCCTCTTAGTGTTTCTACAGAGAAGGAGCACAACCGTCTCCCCGCATGTGAGAGATGCTTCCTGCAGTGGCGCTGGCAGTCAGAGGCGCTGCGGGAACCACGGAGGTGCGGGGCCCCGGGACGGCCTGCTGCCCTGCGTGGTGCCTCCTGGAGTGGGCTCGGTCCTTGGCTCCGCGTGGGTCATGGAAAGGCCCCGGTGGTGGAGGAGGCAGATAGCAAGGGCCTGCGTGTGGGATGGAGGCGGCGTCTGGAGAGACCTTGCCAGCAGGAGAGGGTGGGCTTGGGGTGAAGGTGAGTTTGCAGTTGGCTTCGGACATGCTGCATTAGAATTTACACAACAGTCCAGAGAAATGTTCTTGGAGTACGGGATTTGGAACTGACTCAGAAGGGAAGCGAGTCTTGGTGGGCAGAGAGCTATGCGTCGTTAGTGCGGGGCTGGTGAAGGCCGGGGTGGAAAGGTTGCGGGAGGGTGGGATTGGGTGCAGGTCTCCTGGCGCACGTGTCTCCTGAGGGTGCCCTGTGTGCTGGGTGGAGAGTGCCCCAGGTTGCAGAGGCCTCTGACTCGGCATCTTTGTGTGATTATCAGAACTCCTCCGTTTTTCTGCTTTGAACATTATATTATGCTATTACTCACTCATTTCTTACAGTGATTCTGTAGTTTTTGGGGCGTGCTGTAGGCTAAATGGAGGCAGCGTGGGAACTTGTCACAGAATTCACATTACAAATGGGGGTTAAGATGTGTTGTAAGTTCCAAAGCGCCAAGGTTGAAGGCCTGGGGACCTTCTTATCTTCAGGGATTTACATGAGGAAGCTCCAGGAGTTCTTGGGTGGGAGCCTGGTGGCCCCAGGTACGCACGTCCCTGAGGCCCAGCCCTAAGCACAGACCCAAAAGGCCTCCTGGAAGTTGCAGCCTCTCGGGCCGGGCAGGCTCCCTCCGTGGAGGCTTCTCTGGGTTACCTGAGTGTGACTTGAGAATCCCACCCCGCACCCGGTGTGCACTTTAGAGAAAGGGTGTGCGTGTGTGTGTGTGAGCCTCATCTGTGTGCGGCTGCTCCCGTGCGCAGCAGTGAGCTCTGAGGGACAGGCGGCCTCAGCACCACGCTGGGCATCGCCGGGAAGCTGTGGGACCACCAGAGCCCAGCATTCCGGTGCTAGGTTAGTGGGAGCAGGGCTGGCCCCGAGGGGATGGACACCCTGCCCCGTGTAGATGCCCCAGGGTGGATGCAGCCGCCCGCCGCTTGCCACCTGCACAGTCTTGTGTGGCCTTTTCTTCTAG
>NM_018140_intron_3_0_chr5_624695_f(+)
GTATGAACGGAAGTGCTACGGACACCCAGAGTGTTTCTGACTGGCCTGCTGTCAGGAGGATTAACCGAACGTCATTCACTGTGTGCCGGTCACTCTCCAGGGGCGGACACCAGGAGGGAGGAAGGGCAGAGCCTGCCTGGCGGGGACTCCGTGGACAGTGGGACGGGGCCTCTCTCCTGTTCTCCACATTCCTAGGAGTTATTTTTAATATCGAAACTGTTGATTAAGGTAATATGTGTAAAATCAACTCAGCAAAGGGCTTGTCCTGTCCCTTTCCCGGGGCTGGCAGCTCTCACGTCTGTGGCTGCCTCTGCTTCCAGCTCTCGCTTCAGCTACTTTCTTAGCTGCCCATCCAGCCAAATCCCACTTCTGGCCGTGAGCACATTCAGCAGGACCCGTCTTCCTGGATCGAGGAGGACTTCTTCCTCCCCCACCCTTTCTGTGACGGTGCCGGGATGCGCCTTCCTGTCTCCCTCCCCATGGCTGGTGCTGGTGAGGCCACCTTCGGAGACCGTGGGCGTGTGTGTGAGCCGGGCCTGCTTCCCCTTGCAGCCCCAGCCCTGCTGCCTGCATGTCTATGTTCGGTTGATAGTATCTGCGTGTATCCCAAAACCCTAGAGAGACTTCGTGCTTTGTTTATGGGTTGATTCAAGGGGCAGAAATCAGTGGACTCTGTCTGCATAGCCGTGGAAAGTGGTCGGATTGTACACTTTCTTGAGTACCATTTGTCTTGTCTGAGGCTTTTAATCAAATCATTTTTTTTCTTGTGTGAGATGCCTCCACTCATTTTAAACTCCTAGTGcagggatcagtcagcttttttgtgtgaatgttttgggccctggaggctgcgtgacctctgtcccatcttcttagctctgcctttgcagggcggaggcagccattggcagcacggaagcCAGGATGGTGTGCCCGTAAGATGCCCACGCACAGCGCAGGCAGGGGCCCGATTTGAGCCGTTTTTTGCTGACTTCTCTTCCAGTGTCTCCGAAATGGCTCTGCATCCCTGGGATCGCCTCTTCCCTCAGATACCTGTCCTGCAGCCCCCATCACCCCATTTCAAACCAGACTACTTGCTGCGTGGACAGCAGCACTCTGGTACCTGCACCTTCTGCTCAtgtgagccgtgcgggagaagctgttccatgcccctcctggctgctggtgatctacgcagccgctggcgttgtttgtctcggagggcctccctccagccctgctctcacaggccgtcttcccctgtgtctcttcacagaatctctcctccgtgcctgtctctctacggggccaggtttccccttcttagaaggacaccagtgatcgtggatcagggcccaccttaatggcctcatggtaatttgattgcctctgtaagtcgctgtttccaagaaaggttgcattccgaggcactgggttaaggacttcaacatgtcttttgggtggGGGGCAGGGGGGGGCGGCACAGTGCGCCACTCCTGACacctggaatcctgcaccctggctgtcatcacttgttagtttcatggggttttcttttggattctttgtcattttttacatagaaaatcatgtcatctgtgaacagttttattccttccttccagatcggtataccttttatttccttttcttaccttactgccttatctggggcttccagcatgatgttgggaagtctggtgagagggagcatcctagcctcacctcctgtcttggtgggagagcatctggtttccagcgcagccttgcgcctgctggccatggatgataggtgttgtcttcatgcggagaaggctctcttccactctcagtttgctgaaaggaatcatcatgaaggagtgttagattttgtcaaatgctttttctgcatctatgatgtgatcttgtgattttctccttcagcctgttgctgtgaaggattttcaaacattgaactgggccagccacagtggctaacacctgtaatctcagtgctttgggaggccaaggtgggaggattgcttgaggccaagagtttgagaccagcctggacaacatagtgagactctgtctgtaagaaaacttttttttttcttaattaactgggtatggtggtgcgtgcctgtagtcccagctactcgggaggcaggaagaccccctgagcctgggagttggaggctgcagtgagctatgatcgcaccactgcactctaacctgggtgacagagtgagaccctgtctgtaagagaaatagaagtaagtattgagccagccgtgcatacctagaataaatcctgcctgattgtggtatggaattctgttggattgttggattcagtttgctgattttttaaattgaggatttttgtgtctattcataagagatactggcctgtggttttcttatattgcctttgtctggttttggttttaggatcatgctgaccgcatagaatgagttaggaagtcatctctctgcttccatcttctggcagatactgtagagatttgatatactttcttctgtacagtgagcccatctggcctggtactttctgttttggaaggttattaactattgacttgatttctttaatagagatctctacagtttgtctgttttggcagattgtttctttcaaggaattggtcgtctcatctgagttgtcacgttggtgggcctagatagatgttcatcacattcttttgtttcccttttaatgtctctgggatctgtggtgataacccctctttcatgtcagttattcgtgttttcttttttcttagttaacATTTCCTTTGCATGTTACGAATTTTGAACTTTTGGATTAGGGCTGCCCTGTACATGGAACTCaggctggcgtttccacagctacccttgagctgggattggggaacggacttggtgggttagagtgtcacagtcactgtctgtactgaaaactggctgttttcctgcacagttgctagctgggttctgagttccaaaaaagctcattctgataccttttcttattttttatatagttgtttttttacggagggctagaatttggagctcttttgtctgccattttttgctgacaccacTCCAAATACATTTTTATTCTGATTTACAAGATTGTTTCAAATTTTTTCTCTTCTAATACATATAGGAATAAAGGAAGCACTTATTCCACGTGGTTGGAAATGCTGTATTCTAGTCAAAAAATAGTATTTTACTTGGCTTCACATTTACTTATATTAAAACTTTACAGTAGTGTTTGGTTGGTGTAAAAGTCACAAACATCACAGAAACTGATGAAAAGAAAGGGAGTAAAAGTCTTCCCCCGCCATTCACGCTGCTGACCGTGACCAGCGGCAACGTGTGGATGCACTTTCCTGCTTTCTCAGGGTGCGCGCGGGCACGGAGCGTCACTCGGTGCGTGCAGACATGGAGCGCCACTGCACGTAAGATTACTCTTTATACCACACGCGACTTTTAACCTCTAGATGATGAGAACAGAATATGCTTCATAGCACAGTGGCACAGACACGAGGGTTAGTGATTGACACGCCCGCCGGGTCGTCTTTGTGGACATTCAGACTCATTGTGTCCCGGCGTGAAAGCTTCAGTCATGGATTTTCTCAGTTGAGATTGTCCACAGTTCCCGTCTTTGATCATCTCAAGACTGAACTATCACAGAGATGAGAGTGGAAGATGACGTGGGTCAATGTCCATACCGCACAGAGGAGGTGGGGGACGCCCAAGGAACTATGCTCAGTGTCAGGCTTCAGGGAGGTCCTGGCCCCAGGACCCAGCCCCCTTCTTTGTGCAGCTTCTGGAGAACTCAGGTCACAGGCCCCGGGGATTGGCCCCAGGACCCAGCGCCCTTCTTTGTGCAGCTTCTGGAGAACTCAGGTTGCCGTCCCTGGGGAGTGTTCCCAGGACCCAGCCCCCTTCTTTGTGCAGCTTCTGGAGAACTCAGGTTGCAGTCCCCGGGGAGTGTTCCCAGGACCCAGCCCCCTTCTTTGTGCAGCTTCTGGAGAACTCAGGTCGCAGTCCCCGGGGAGTGGCCCCAGGACCCAGCCCCCTTCTTTGTGCAGCTTCTGGAGAACTCAGGTCACAGGCCCCGGGGAGTGTTCCCAGGACCCAGCCCCCTTCTTTGTGCAGCTTCTGGAGAACTCAGGTTGCAGTCCCCGGGGAGTGTTCCCACGACCCAGCCCCCTTCTTTGTGCAGCTTCTGGAGAACTCAGGTTGCCGTCCCCAGGGAGTGGCCCCAGGACCCAGCGCCCTTCTTTGTGCAGCGTTCTGGAGAACTCAGGTTGCCGTCCCTGGGGAGTGGCCCCAGGACCCAGCCCCCTTCTTTGTGCAGCGTTCTGGAGAACTCAGGTCACAGGCCCCGGGGAGTGTTCCCAGGACCCAGCCCCCTTCTTTGTGCAGCGTTCTGGAGAACTCAGATCGCAGGCCCCGGGGAGTGGGACTGTCCTCGGGTGGACCAGGTGTCGTATCATGAGCCACTCACAAAAGCAGCGTTCCTGGTCACTGCCCTTGGGTTTGTTTTGTGTAGATATCTCTTAACTGCCTTTGTTGGAAACAAGGTCCCCTTTGAGCACATTCTTCTCTGTATAGAGGGTCACCATGCTAAGGTGGGTCATATTCTGACACACCTCTGATTTCAGCCATTATGAAAACATTCTCCCTGAATGTGAAAGTGAACATTTGGAACACTTAACTTTCTTGATCACGTGTATCTCCTTGTGGATGTGCTAGGAAAAGTGTAATCACATAGCAGAACAGAATCTTCCAGAACTTTAATTTTTGAACCAATCCTAGTGGGGTTCTGTCCAGTGCCGGGATTTGGACCAGTCCTGGTGGGATTCTGTCCAGTGCCGGGATTTGACCCAGTCCTGGTGGGGTTCTGTCCAGTGCCGGGATTTGGACCAGTCCTGGTGGGGTTCTGTCCAGTGCCGGGATTTGGACCAGTCCTGGTGGGGTTCTGTCCAGTGCCGGGATTTGGCCCAGTCCTGGTGGGGTTCTGTCCAGTGCCGGGATTTGGCCCAGTCCTGGTGGGGTTCTGTCCAGTGCCGGGATTTGACCCAGTCCTGGTGGGGTTCTGTCCAGTGCCGGGATTTGGCCCAGTCCTGGTGGGGTTCTGTCCAGTGCCGGGATTTGACTCAGTCCTGGTGGGGTTCTGTCCAGTGCCGGGATTTGGCCCAGTCCTGGTGGGGTTCTGTCCAGTGCCGGGATTTGGCCCAGTCCTGGTGGGGTTCTGTCCAGCGCCGGGATTTGGCCCAGTCCTGGTGGGGTTCTGTCCAGCGCCGGGATTTGGCCCAGTCCTGGTGGGGTTCTGTCCAGTGTCGGGATTTGACCCAGTCCTGGTGGGGTGCTGTCCAGTGCCGGGATTTAGACCAGTCCTGGTGGGGTTCTGTCCAGTGCTGGGATTTGACCCAGTCCTGGTGGGGTTCTGTCCAGTGTCGGGATTTGACCCAGTCCTGGTGGGGTGCTGTCCAGTGCCGGGATTTAGACCAGTCCTGGTGGGGTTCTGTCCAGTGCTGGGATTTGACCCAGTCCTGGTGGGGTTCTGTCCAGTGCCGGGATTTGGCCCAGTCCTGGTGGGGTTCTGTCCAGCGCCGGGATTTGGCCCAGTCCTGGTGGGGTTCTGTCCAGCGCCGGGATTTGGCCCAGTCCTGGTGGGGTTCTGTCCAGCGCCGGGATTTGGCCCAGTCCTGGTGGGGTTCTGTCCAGTGCCGGGATTTGACCCAGTCCTGGTGGGGTTCTGTCCAGTGCCGGGATTTGGCCCAGTCCTGGTGGGGTTCTGTCCAGTGCCGGGATTTGACCCAAGTCCTGGTGGGGTTCTGTCCAGTGCCGGGATTTGACCCAGTCCTGGTGGGGTTCTGTCCAGTGCCGGGATTTGGCCCAGTCCTGGTGGGGTTCTGTCCAGTGCCGGGATTTGACCCAGTCCTGGTGGGGTTCTGTCCAGTGCCGGGATTTGGCCCAGTCCTGGTGGGGTTCTGTCCAGCGCCGGGATTTGGCCCAGTCCTGGTGGGGTTCTGTCCAGCGCCGGGATTTGGCCCAGTCCTGGTGGGGTTCTGTCCAGTGCCGGGATTTGACCCAGTCCTGGTGGGGTTCTGTCCAGTGCCGGGATTTGGCCCAGTCCTGGTGGGGTTCTGTCCAGTGCCGGGATTTAGACCAGTCCTGGTGGGGTTCTGTCCAGTGCCGGGATTTGACCCAGTCCTGGTGGGGTTCTATCCAGTGCCGGGATTTGGCCCAGTCCTGGTGGGGTTCTGTCCAGTGCCGGGATTTGACCCAGTCCTGGTGGGGTTCTGTCCAGTGCCGGGATTTAGACCAGTCCTGGTGGGGTTCTGTCCAGTGCCGGGATTTGGCCCAGTCCTGGTGGGGTTCTGTCCAGTGCCGGGATTTGACCCAGTCCTGGTGGGGTTCTGTCCAGTGCTGGATTTGACCCAGTCCTGGTGGGGTTCTGTCCAGCGCCGGGATTTGGCCCAGTCCTGGTGGGGTTCTGTCCAGCGCCGGGATTTGGCCCAGTCCTGGTGGGGTTCTGTCCAGCGCCGGGATTTGGCCCAGTCCTGGTGGGGTTCTGTCCAGTGCCGGGATTTGACCCAGTCCTGGTGGGGTTCTGTCCAGTGCCGGGATTTGGCCCAGTCCTGGTGGGGTTCTGTCCAGTGCCGGGATTTAGACCAGTCCTGGTGGGGTTCTGTCCAGTGCCGGGATTTGACCCAGTCCTGGTGGGGTTCTGTCCAGTGCCGGGATTTGGCCCAGTCCTGGTGGGGTTCTATCCAGTGCCGGGATTTGACCCAGTCCTGGTGGGGTTCTGTCCAGCGCCGGGATTTGGCCCAGTCCTGGTGGGGTTCTGTCCAGCGCCGGGATTTGGACCAGTCCTGGTGGGGTTCTGTCCAGCGCCGGGATTTGGACCAGTCCTGGTGGGGTTCTGTCCAGCGCCGGGATTTGGACCAGTCCTGGTGGGGTTCTGTCCAGTGCCGGGATTTGGACCAGTTCTGGTGGGGTTCTGTCCAGTGCCGGGATTTGGACCAGTCCTGGTGGGGTTCTGTCCAGTGCCGGGATTTGGCCCAGTCCTGGTGGGGTTCTGTCCAGTGCCGGGATTTAGACCAGTCCTGGTGGGGTTCTGTCCAGTGCTGGATTTGACCCAGTCCTGGTGGGGTGCTGTCCAGTGCCGGGATTTAGACCAGTCCTGGTGGGGTTCTGTCCAGTGCCGGGATTTGGCCCAGTCCTGGTGGGGTTCTGTCCAGTGCCGGGATTTAGACCAGTCCTGGTGGGGTTCTGTCCAGTGCTGGATTTGACCCAGTCCTGGTGGGGTTCTGTCCAGTGCCGGGATTTGGCCCAGTCCTGGTGGGGTTCTGTCCAGCGCCGGGATTTGGCCCAGTCCTGGTGGGGTTCTGTCCAGCGCCGGGATTTGGCCCAGTCCTGGTGGGGTTCTGTCCAGTGCTGGGATTTGACCCAGTCCTAGTGGGGTTCTGTCCAGTGCCGGGATTTGGCCCAGTCCTGGTGGGGTTCTGTCCAGTGCCGGGATTTAGACCAGTCCTGGTGGGGTTCTGTCCAGCGCCGGGATTTGGCCCAGTCCTGGTGGGGTTCTGTCCAGCGCCGGGATTTGGACCAGTCCTGGTGGGGTTCTGTCCAGTGTCGGGATTTGACCCAGTCCTGGTGGGGTGCTGTCCAGTGCCGGGATTTAGACCAGTCCTGGTGGGGTTCTGTCCAGTGCTGGGATTTGACCCAGTCCTGGTGGGGTTCTGTCCAGTGTCGGGATTTGACCCAGTCCTGGTGGGGTGCTGTCCAGTGCCGGGATTTAGACCAGTCCTGGTGGGGTTCTGTCCAGTGCTGGGATTTGACCCAGTCCTGGTGGGGTTCTGTCCAGTGCCGGGATTTGGCCCAGTCCTGGTGGGGTTCTGTCCAGCGCCGGGATTTGGCCCAGTCCTGGTGGGGTTCTGTCCAGCGCCGGGATTTGGCCCAGTCCTGGTGGGGTTCTGTCCAGTGCCGGGATTTGACCCAGTCCTGGTGGGGTTCTGTCCAGTGCCGGGATTTGGCCCAGTCCTGGTGGGGTTCTGTCCAGTGCCGGGATTTAGACCAGTCCTGGTGGGGTTCTGTCCAGTGCCGGGATTTGACCCAGTCCTGGTGGGGTTCTATCCAGTGCCGGGATTTGGCCCAGTCCTGGTGGGGTTCTATCCAGTGCCGGGATTTGACCCAGTCCTGGTGGGGTTCTGTCCAGCGCCGGGATTTGGCCCAGTCCTGGTGGGGTTCTGTCCAGCGCCGGGATTTGGACCAGTCCTGGTGGGGTTCTGTCCAGTGCCGGGATTTGGACCAGTTCTGGTGGGGTTCTGTCCAGTGCCGGGATTTGGACCAGTTCTGGTGGGGTTCTGTCCAGTGCCGGGATTTAGACCAGTCCTGGTGGGGTTCTGTCCAGTGCCGGGATTTGGCCCAGTCCTGGTGGGGTTCTGTCCAGTGCCGGGATTTAGACCAGTCCTGGTGGGGTTCTGTCCAGTGCCGGGATTTGACCCAGTCCTGGTGGGGTGCTGTCCAGTGCCGGGATTTAGACCAGTCCTGGTGGGGTTCTGTCCAGTGCCGGGATTTGGCCCAGTCCTGGTGGGGTTCTGTCCAGTGCCGGGATTTAGACCAGTCCTGGTGGGGTTCTGTCCAGTGCTGGATTTGACCCAGTCCTGGTGGGGTGCTGTCCAGTTCCGGGATTTAGACCAGTCCTGGTGGGGTTCTGTTCAGTGCCGGGATTTGGCCCAGTCCTGGTGGGGTTCTGTCCAGTGCCAGGATTTAGTCCCGTCCTGGTGGGGTTCTGTCCAGTGCTGGATTTGACCCAGTCCTGGTGGGGTGCTGTCCAGTGCCGGGATTTAGACCAGTCCTGGTGGGGTTCTGTTCAGTGCCGGGGTTTGGCCCAGTCCTGGTGGGGTTCTGTCCAGTGCTGGGATTTGGCCCAGTCCTGGTGGGGTTCTGTCCAGTGCCGGGATGCTGTCATGTTATCACGTAACCTGGCTGTTGCTCACCGATTGTCCTTGGTGAGTCACTCTTTAGCATCACTGCAGTGGAAGCAACAGGACCCGGCTGCCCCACGTTTGCAGCACGCTGCTTCTCTCAGAGACCGTGCAGGAATTTTCCTTCTCCTGGTCTGCGTGGGCCGGAGCATATGGCTGGCTTGAGTGATGCTGATGAGTTTGCTTTTCCTTACAG
>NM_018140_intron_4_0_chr5_634063_f(+)
GTGCGCTGCTCATCTGCCAGGAGGCCAGTGGGTCCGCTGGCTCTGGGATATATATAGTCGTTACTGGGCTTGGAGTCCACAGTTGCTCTTTTTGTGGAACTTACCTTGAAGGATAGGATCTTCATGATGTGTCTTTGTGTGCTTTCGAATGCCAGCCATTTGGACTACAGAGTTATAAATGAGAAAGTTAACATATTTGAGTATAGTCATACTGCATGATGGTTTAAATTGTATCCTTCTGAGATCACAGGAAAAGGCAAACTGTCTAAAACAGACAAGAAGCCTAGTGTCCTGTGGCAAGTGGGGCTGACATCTGCGGCAGCTGCAGGGGGGCATAGTCACCGAACTTGCAGGAAACCCTGAGCTCAGGCCGCCACGTGCAGACCTGTAGATCCCAGCAAGGGTGTCTCGGAGACTCCGTTGCCCGGTGGCACTGCCCTCCACTGGGATGTGCTGATGGGCTTTAGCTTCATTTATTCCACCTCCGCTGTGAGTTTCTGAGAACTTTTCGTGGAAACAACAGGTGGAGACCTGAGTTTGGGCTGAAATCTTAGGTTCATCTGTGCAAAGATGTCTGCCCTGTGGCAGCGGTGCTCGAGCCATGTCCTTGCCGGCACTGGGAGCTGAGTCCTTTAATCCTAGCTGCTCTGTCAGGGGGTTGTGGTCTGTGTTTATGGCTTTAATTTGCATCCGCTGCTGTTGAGATACTGGCCGTGCCTGTCTCTTCTTTTCTCTCCAGGtctgcccacctttgttctggggttgcttctcttagtattgagtcctaagagatcttggtggttttgacacaggccctttctcaggcacaagggctgcccatttcctcccttctgtggctggccttttcattatctgaacagtgctttgaagagcacaagttttaatttcattacagtccagtttatGAAGGGCACAGtttattttgttttttgttttgtttattttgagatggagttttgctctgccgcccaggctggagtgcagtggcgcaatcttggcttgctgcagcctttgcctcccgggttcaagtgattctcctgcctcagcctcccaagtagctgggactacaggcgcccaccaccacacccagctaattttgtattGAGACTGtctggactctctcttctgttttgtgcatcattttgtctgactttgctccacttcatgcggctggattcttgcagccttgtcctgagtctcgcaggcgagtggcgccagttcccAGTTCCAAGCTCTCTTGCTGTTAGAAGTCACTGTGGATTCATTTCAGTGTCACCCAGCACGTGATTAACCCCTCGGTCTAACAGATACCATACACTATTCAGAAGCTTAAAATGTAATTTTTGATGGAATAAAACTTTTACAATGTTTTATGAAATATTTTATTTACAATATTTTAATAG
>NM_018140_intron_5_0_chr5_635700_f(+)
GTACTTACGCGtgtcttagtctgttttctgttgctgtaacagaaaaccacagactgagtaatttataaagaacagaagcttatgtggctcatggttctggaggctgggaagtccaagagcacggtgccggcacctggtgctggtcctcccatggcacaggcagaagcatggtgcaggcagaagcaagctcaagacagagaaatggagctagactcatcctttatcgggaacccagccctgcgctaCAGCATTCCTGCCTCCCTGCGGGCTGGCCCTGTGACCTGTTCCAGACTCATCCTTTATCAGGAACCCAGCCCTGCGATACAGCATTCCCGCCTCCCTGAGGGTTGGCCCTGTGACCTGTTCCAGACTCATCCTTTATCAGGaacccagccctgtgctacagcattcctgcctccctgagggctggccctgtgacctgttcacctcttaaaggccctccgcttaatactgttagagtggcaataagtttccagcttaggaactttggggggttccttcgaactacagcaACATGAAATCCCTGTCAACTTTTACTCCCTTCAGTTCCTTTTTAAGTAGTTAAATATTTTTCACATCGTTTGCTTTTACTATGAAATTTCTCCTGTTCTCTGTGTATTTATTTGTTTGTGGAACTCTCCAAAATGTCTTTGGAAAGAATGCAGCACATTGAAATTTATAATCCATTCATGGTTTAGATTCATGGTTGGTAAATAAGTGCTTTTTCTCTGCACGTGTGTGTGTGCACACCCTCCCTCACCCTCTCACTAATGCACACACACTTTTAAGTGTATGGGCCCAGGTTATGGCAATAGCTACATTTTGAAAATCAAAGGCGAGAAAAGTTAACCAAGAGTGTCACGTGATACCATGTGATGGCCACCTATGTGGCATAAGTATCAGAAAACCTCCTGCCGTGAGCAggccagacacggtggctcacgcctataatcccaatattttgggaggccgaggcaggcggatcatttgaggtcaggagtttaagaccagcctggccaacatggtgaaaccaggtctctactaaatatacaaaaatatctgggcatggtggcgggcacctatagtcccagctactcaggaggctgaggcatgagaatcgcttgaacctgggaggtggaggttgcaatgagcctagatggcatcactacactccagcctgggcaatagagcaagactccaactcaaaaaaaaaaaaaaaaaagaaaaagagaaaCCTTGTCTCGCGTGACCCTGGCGCCTCCTGGAAGCTTGCTCATGCCCAACTGGTGAGAGGCAGGGGACCTAGCCAGGTTGTCTGTCAGCCGCTGCAGGATGTGATGGGTCATCTTGAGTTGAGCAGGCTGTGGTGGAGGCCAAGGCTGTGCCCGTTTTGTGCCTTCTCCTGCCTTCATTGTCCTTCCACAGACAAGTTTGCCTTCCCCCGGGTCTTGTGTGTCCTGGGGGCTTAGTGGTCGGTACAGTGCACGGGACCCACCACTTTACGGACCATCAGAGTCTGTCACTTCACCTGTCTTCAGAGATGGGCGTGTGCTTAGACGTTGTTTGGAACGCGTTGTTGAAGCGTACTGCACGTCGGTCATCACGGGGTGAACACGCGAAGCTGGGCGGTCCGTGTCTGCTTCATCCAGACTCCCCCAGAGTTTGCGTGTTAGCACGTGTGCCCCAGTATGCCCCTTTCTTCCCTCGGCACCCTCCCTCTGCATGTGCCTTTGTGCAGGtgtatggatgtatgtatgcacgtggataggtgtgcgtgtacatatgtaagtgtgcgtgtgtgtccatgtgtgtatataCATGGGCACACACATGCCTTTTAAAAGTTACAGTGCTGAACACTGCACCCAGAGAATTTGGCCTGACGTGCGCCCCATCCTCTCTATATCTCAG
>NM_018140_intron_6_0_chr5_637934_f(+)
GTGAGAGAAGGGCTGGGGAGCAGCAGGCCCACGGCACTGCCTCCCTAATGTGGGGCTGTTACGGCTTTGGCGGGGCCGTGATTACGCCTGCGGCACTGACTGTGTCCCTCCCTGATGCAGGGCTGTTACGGCGGTGCCGTGATTACGCCTACGGCACTGACCGTGTCCCTCCCTGATGCGGGGCTGTTACGGCTTTGGCGGTGCCGTGATTACGCCTACGGCACTGACCGTGTCCCAGGATAAAGGGAATCATCACACTTAGGGTTCCAGGGTGCTTGCTGCTGCGTTTTGTTGGACGTGTGCCTCTGTGCCACACGCTGTCCTGCGCTGCTGTTCTGAGTGGAAGCCCCGTGGTGGAGAGAGGGGACTCTGCCTTACGGTGCACAGGGCATTTGTCTCCAAAGCTGGAATCGGGCATCTTGGCCGGCTGAGCCATTGATGACCCTTTCGTGAGGGGAGGATCCTGGAGGTCGCTGTGATGAGAGACCGAGTCACTCCACCCTCAGGGTGACCTAGAGGTCAGGGGGACAACTGGCGCAGGCCCAGTCAGAGGCGTTGAGACACACCTGCTGTAGACATGAGTGCAGACCACCCAGAAGGGAACAGGCAGGGGCTGTTCACTTGGTACTTGCCACAACGAGGGCTTCAGACTCCCATGCAGGCAGAGGAGCTTGAAGGTGCGGAACTGTGGGACAGGAAGGGAGGCATGGCCGGAGCTAGAGGCAGCTCCGTAGCAGCATGGGGTGGGGGGGGGTCCCAGAGCTGGGTGGGGCGTGTTTGACGTCCCCGGCAGGTCCTGAGCTGGAAGGAGGCAGAGATGGGGGAGGTGGGCGGTCTGTTTCAGGGTTATTGTTTGACTCCGGGCCATTGCTGGGGACAGCGCCTGGCACCCTCTACCAGCCTGACTGTGGGTGCAGGCTGCTTCCTGGGCAGCTCCTTTTGAACACAGGCTCTGACTGCGGCCTGGATGTGTCTTCCGCTTCCCTGTCTGGGTTGAGGGGAGGAGTCTGGGGCCTGCTTGAGTTGGGAATGTGTGGGCCCCGTCCTGTCCTGTCATCGAGACCTCACTCATCCAGGACCGGTGCACCTGGCTAAGCCTCACTGGGCAGGCACTGCTGAGCCGCCCTCCACCTGGCTCAGGGCTGGGGCCTCAGGGCACCTGTCCTCCCCTTCGTGGTGCGAGGGCATCCCAGGGTGCGCTTGGGCACCTGCTGGCATTCAGGACCTCAGTTACTGACTCGCTGGCCTCATGCTGTTGTTTCCATCACAG
>NM_018140_intron_7_0_chr5_639340_f(+)
GTGAGTCAGGGCGGCCACTGCTCTTGCCCTGTAGGCAGCGTCTGTGTGGGTTCCGGGGTCCTCTGCGTGTGGTGACCTAGGAGTCATCTCAGCCCCAGGTCTCCTATGTCCCCTCCCACGAGCGTGTGGTGGTCCCGCGCCTGGGCCCTCCCTGGCAGTCTTTGCATCTCACAGTGTCCAGGGCTCTCGGGAGACACCACATGGGCCTGGGCCTGTGGGTCCCCCGCTGTGCTCTGGGGTGTTGGGGGGCCTGTCACCTCATTTTGCTCAAAATGCTGTCCAAAGGGGCTTGGTTCTGATGGCTGTGATCACATGGGGATTTGGAGTTTGGAAGCTGCTCAGCATCTTCTCCCCCGACCCAGACGTGTAGCCTGTGCTGGGCCTGGATTGCAGAGCTTTTGGTTGGTGTGGGACCCAGGAGGGTGGTCCCTCCCCAGAGAGGACTTGGGTCTGTTGGATTCTACCAGGCAACCCGTACATGAGCACACTGGGGCCTCCCTCATCCAGGATCACACTGGGAGACCAGGAGATGCCGCGTCCCCAGGGGCACCTTCTCTTTGTCCTGCATCCTGGGGTGTGGCTGTGTGTGTCCCTCAGGAGCCTAGCCAGTGTGCTTCTCCCCGCAGACCCTGGGCACGGCTCTGAGCTGTCTGACTGCGCCTTGCAGTGTTATAGCCCCTCAGCTCCTAGAATGAGGACGCCCTGCAGTCGCAGCCCACCTGGACCCCAGCCCCATAAACCTCCCCTCTCCCTAGGCTGGTGTCCTGTGGGAGCCTCCTGAGCTTGCCATCGTCGGTGGCGGGGGGACTGTCCCAGGCCCAGGCCACTGTCCCAGTGTGGAGTTGCCAGCTGTCGTCTGCATGGTGGTTTCCACACAGGGCAGTCGGTGCTTGTGGAAGGCGCAGCGAGTTGTGGCGGCGCCACTGAAACCTTGAGACGTGGCGGCCCCTGGTTGCCCCTTTTCTTGGAGGTCACCTCTTCTCTTTCTTCAGTTCCCACCCTGCCCGTGTGTGGACGCACAGAGCCTGAGGTGGTTTTGTGGCGCCAACACCCCTTTCCCCTCTCCCTACCTGTCGTCTTTTTGAGGCATCGTCTGTGTGATTCAAAACATACTGAGCCGATTTTGTTTACATTTCATCCTTTAAGCCTAAGTGCTAATGTAATATTTGGTTTTCACTCCTAG
>NM_018140_intron_8_0_chr5_640720_f(+)
GTGAGCCCGCCCTGGCGCTGTGTCTGTGTCCATGTGACTGGGGGAAACATGGCTCTGACTTCCAGGAACGAGGGCAGCTCCTTGATGCCACACTGTCCCAACTGCCATCTCTGCAGCCCCATGTCTCCACTCCCTGCCCGGGACCCGGCCACCCCCGGAACGCGGCCTGCCCTGTCTCACAACAGGCCTGGAGCACTTTGGAGACAGCAGTGGCGCTGGCCACCTTCTCTCCCCGGGCCCAAGGGACCCTCCACCACTGGGCAGTGCCGGGTGCTGCAGGAGCCAGGCCTGGACGTGACTTTGTCTTGCTGACCCATCTCTCAGGGCCTCGAACTGGGGAAAACCGAGGCCACTCTCCTTTTATGAAGGAGATGACGGCCAGTGTCCCATGGTGAGCTGGGGCTACAGGGCAAGTTACCCCAAAACCAGCAGCTGAAAACCTGCATTTATCACCTTGGATTTCTGTGTATTGGGCCTCAGGCTCAGCTCAGCCAGGCTCCCTCCTTCCGTCTCAGCCGTGGGCCGGGGCCGCCGTCTCATCTGAGGCCTCATGGGGGCTCTGTCTCAGCCGTGGGCTGGGGCCACCGTCTCATCTGAGGCCTCACGGGACAGGATCCTCCCAGGCTCCCTCCACGCTGCAAGGGCCTCCCCACGGGCTGCTGGCATCCTTAGCACAGGGAGCTGGTGGTCAGAGAGCCACACCCAGGCAGAAGCCGCCCTCCGGGAGTCCTGGTGTGAGGGCAGAGCCACGTGAGGATGTGCACATCCAGAGGGGCCTTGTCAGCATCTTTAAATTGCGAGTGAAGTCGGCCCGGGACGGCTTCGAAAACTGCCTCTGAACTTGTCTGACAAGTACATACTGTCCGTTTCATGGGAACCAACATCTCAGAGATCCCACACAACGCTTCCTCTTTAGAGAAGAAAAACACAGCAAAACAACACAGGCAGCCTCTGTTTAAACGCACGTGGCCCCCCCACCCCGCCTGGAAGCCTCTGCACGTGGCCTTCATCTGGAAGCCTCTGTATTTAAACACATGTGGGCCTCCTCCATCTGGAAGCCTCTGTATTTAAACACACGTGGGTCCCCATCCCCCGTCCAGAAGTCTCTGCATTTAAACACACATGGCCCCCCATCCCCCATCCAGAAGCCTGTGCATTTAAGCACACGTGGTCCCCCGTCTAGAAGCCTGTGCATTTAAGCACACGTGGTCCCCGGTCCAGAAGCCTCTGCATTTAAGCACACGTGGTCCCCCGTCCAGAAGCCTGTGCATTTAAACACACGTGGTCCCCCGTCCAGAAGCCTGTGCATTTAAACACACGTGGTCCCCCGTCCAGAAGCCTCTGCATTTGAACACACGTGGTCCCCCGTCTAGAAGCCTGTGCATTTAAGCACACGTGGTCCCCCGTCTAGAAGCCTGTGCATTTAAACACACGTGGTCCCCCGTCTAGAAGCCTCTGCATTTAAGCACACGTGGTCCCCCGTCCAGAAGCCTGTGCATTTAAACACACGTGGTCCCCCGTCCAGAAGCCTCTGCATTTGAACACACGTGGTCCCCCGTCTAGAAGCCTCTGCATTTAAACACACGTGGTCCCCCATCTAGAAGCCTCTGCATTTAAGCACACGTGGTCCCCCGTCCAGAAGCCTCTGCTTTTAAACCAACGTGGCCCCTCCTCTGGAAGCCTCTGTATTTAAACACACATGGCCCCTCATCTGGTGGAAGCCTCTGGATTTAAGCACACATGGCCCCTTCTCTGGAAGCCTCTATATTTAAACACGTGTGGCCCCCCGTCTGGAAGCCTTTATACTGAAACACACGTGACCGGCTGTCTGGAAAGTGAGCTGGGCGCCGTCACTGATGATGTCTTTTCTGTGGGACACAGTCAGGCACACCCCTTGCCCTTCTGAGCCTGGGACGAGACAGAGCTGACAGGCGGAGCCCAAAGGTGTGCCGAGCACCAGTGCTGCCAGGGGTGAGAGTCACATGCAGCTGTGGCTGCCGTGGACGCCTGCTTTTTTGCCCTCTGCAGTTTGCCTAACCCCTGCAGTTTGCAGGCAGCCCTGGGCCTCTGGACAGAGCAGCCCTGGTTCCCTGTCAGGGTGAGTGATCCAGAAGAATCTGGCAGCCCGAGCCCCGCGGGTAAGGAGCAGTCAGCACCGTCAGGAACCCCGCGGAGGGAGCAGCCGTGCAGGCTGGTGGGCACTGCTTTCCAGGGAGGCCCACATCTGTCACTCCAGAAGCACCCAAGTTTACTCTGCCACGTGAGGACGCTCATCCCTCGGTCACATGAACCTAGACCTTGCTTCCTTTGGAAGCTGCAGTCGGGTGTCCTGAGGCAAGGTGGCCCCACTTCCAGCTGCTGTGCCTGGCACGGCCTCTGAGGCAGATGGGCTGCGCCCAGCTTGGGTGCAGTCGGTCCTCTGTTCCCTGCACCTGTCGTGGCCTAGActccaaaaaataaaaaattaggtgtggtggcacactcctgtcatcccagctattttgggaggtagaggcaggaggctcaggagttgggggctgcagtgagctgtgattgctccactgccctctagtttgtgcgacagagggagactttgcctcaaagaaacaaatgaaaaagaGCTGGGAGCTCACAGCCCTGCCTTAAGAGCTCACCGCATCCTTGGGAGGCAAAACCATGAGACGTGGCACTGCCAGGAGCTTTCTGGACGACCCAAAGCCCCGCGCGGAGGGCAGGTCATGCTGGTTGGCGCCACTGCAGCAGACACCTTGGGGAGAAGTCCGCGAAATGAAGAACGGGCCAAGATAAGCCTGAGGGGAATGGTCTCAGACCCAGCGATCAGCTTTCACCATGGGCGTCGGGGGCCTGGCGGGTGCATGCATGCTGAGGGGGCTGTCGGCGGGTGGGCTCACTGAGCGGAGAAGGATGAAGCGGCGATACCCCCAGCACGAGGCTTCTGCTGCACAGACTCAGGCGCTCCCTCCCCTGGTGGCAGTGAGCTGGGGCCTGCTCAGCACCCCCGGCCCCAGGATGTGCCTGCTGGTGCCTGAGAGAGCAGCAGCCAGGTGAGACGGGATCCCTGGGGACCCTGGCCGCAGGTGCTGGCGGCTTGGATGGCTCACACCTCACCAGACACCCTGGGGCCAGGGAGGGGCAGAGGCTGCCGTGTAGCTGCAGGCGTGGCCCTTTCCCCTCCTCGATGACAGCTCGTCCTGTGCTCCAGGTCTTCTCCATACTTTGAGGATATGAAAGGAGCCAGAACAGAAGGGGGTTCCTGCAGGGCCACCGGTGCCTCACACTGGCACCAAGGCCTGGGGCTCGCAGTGTCCGTGAGGGCGTCCTGGAAGAGACAGGGTTCCCCCAACCGCCACCAGCTGCCCTGCCCAGCATCAGGCCTGCAGGTCCTGCTGGAGCACATGCCTCAGGGAGACTCAGGAGTGGGGCTCTCACAGGACTGGGGCGCTCCTTTCCATCCCTCTCCTCACTTCCCCCCTCCCCTGAGGGTGCTGCAGGGCTGGGCAGGGCGGGCTGGGAGCAGGGAGATGTACCGTGAAACTGAATTACTGCCTTTCACATCGTGACTCCCAAGTATGCAGAAGGAACCCTCTGGGGATTCTCAGGTTTCAGTTTTACTTTCTATACGCATTTTACTGAATTTGACTTGTGCACTTAAGTGTATTTTCTGTGTCCGCAG
>NM_018140_intron_9_0_chr5_644541_f(+)
GTAAGTTGATCGTGTATTTGGTCACTTTGTAAACTTTAGGTGTTCAAATGTGCCTAGGTAGACTTTGTTTTAAATTCTTCACTGAGGGAAGTGAGCAGCAGCAGACGCAGTTGGTAAGTGGGGAGCCGAGCCCCTGCCTCACTGGCTGGGGTGGAGGCTGCCTCGGCCGGAGTTTATGGCACACACGTGTGTCTGGGGCAGTCCTGGCATGGATGTAGGAGGCAAGGCCACCCCTGTCCTCACCCTGCCCGACCGTCCTCCCCTCAGCACAGGGTGTCAGGGCTGCAGCTGCTGGAGGGGCCTGGTCACTGTGGGGTTTGCTGCTCCTGTCTGGCGTCCTCCCATGGTTATGCTGCCATCGAATTTGGTGAATGAGCCTGTTGCCCAGCGTCTCAGCGTTACAGATTCAGGTTGCATTTCTGGTGAACCCGTGTCTCTCCCGAGCAGGCCTGCTGTGGTCAAGATGCAGATCTTTCTCATTTCCCTCTCTTCACTTTTTTTGTTCTGTTTTGCTATTTTTACAAAAGTGTATTCAGTATTTCAAGTTCAGATACCTGGATTTTAAATAAGGAAATGCTGATGGAGTCTGCTGTCCACGGTAACCTTCTCggtgtggcgtggagtctcttggaagttttaactcatacttccctgagattgacaagtcgagcatctcttcctgGTCTAGCCTCTCAGGGGCTCATGGACTTTTCCTCAAAGGCCAGGTAGTAACCGTTTCAGGGCGTGTGGGTCTCACGATGTCTGTCCCAACCAGCGGTGGCCTTTGCGGCAGGGAGGCAGCTGTGGATGAGGCCTGTGGCCGCTCtgtctcctttggggcagcgtctccttggatctttcgcccgttggtttttattgggttgttttatcgagcggtaagagttccttaGAGTCTTCTTTTTTATTTATAAATTTTGCTTTTCTATCTTCTGTTTCTTTAAGATACTGTTATATTTAcaacgggtccttgaataaccgtgtccattcaacatcatttcgtcgtaaaggtgatgagaaaaaaaaaaaaaaacagttccctgcccgggagaactgtgtgtgtggtttgctctcccggctctgtgggctttctctgggtgcgctgttttcccccatgccccaaagctgtgcacgccagggtgttgctgtgtctgacctgtcccatctcgagtgagtgcaggcaccagccgccctgctgtgcgatggcatctgatcagcactggtacccgctccacgccctgagctgctgggataggctgcagccacctctgcccctgaactggaacaacagagtaaataatagtctaacttgtctttgttactcggtcttaaatgtatgcatagctcccatttattttagtgtttaatgttagaggtgtcttggtctttggtggtttggtgatgttcttgtgactagaaattgctgtgtgagcgtcactcctgctcccgtcggcggcctgtgtggacggtgaattcggcttcgttacacTGTGTGAGCGTCACTCCTGCTCCCGTTGGCGCCCTGTGTGGATGGTGAATTCGGCTTCCTTACACTGTGGGAGCGTCACTCTTGCTCCCATCGGCGGCCTGTGTGGACAGTGAATTCGGCTTCGTTACACTGTGTGAGCGTCACTCTTGCTCCCATTGGCGGCCTGTGTGGATGGTGAATTCGGCTTCTTTCCACGGCGGTCGCTTTGCTTCGTGGCTGTTTCCAGAACCATCAGTGCGAAGCGAGGACTTGTTGGACTTTCTGTTAGACTCCTTCTTAGCCTTCACTTCCAGTGTGAATTTTTTCTTTTATTGCTAATTCTTCCCTGAGTTCAGAACCCTCTTTTCTGACATTTCTAATTATGACTTACGTTGTTTTTTCGTTTCTTCTGTCATTTCCTTTTTGTCTCGTAGGGATGTTCTTGCGCCCTAACCCTTTGCCTTACAGAAACTGGGATTTGGCTTCAATACTTTCTGCTGCTTTTTACATGAAAATTGTGCTTCTGGATTTCAGGGAGGAGGCAGGGTCAGGGCAGGTTTTCTGACCTCATGGATCAAGGATAGGGCAGCCTCCTTCTGGGGATTCTCAGGCCCTGTTCTCTCCTCCACCCTTCTCTGATGCCGTCATCCTGGTTGACCTTGACCCTGACCCCACACCAGCTGTTCCTCTTGGTGCAGGCTCTGTTCTAGAAGACCAGGCAGGTCAGCTCTGAGGGATTGCACGGCTGCCTCAGCTTTTGCAGACTGCATGGGGGCCCCTGGCCTCACCCTCATGGGAGGGGCAGGGCCGTGGTTCCCTGATTGGCCCACTGGGTTTCCCAAGGGAGCAAAGGACACTTGGGGGCTGTCCCGTTCTCAGAGCTGACGGCCACCCACTGCTGACGGCTGCCTCACTCCCGCAGAGGTGGACATGATGTGTGACTTGTGGCCTCTGGGGGTTTGTCCCAGCCTCTTGTGTTTGGGGTCCCAAGGCTTCCTTGTCTCTGGGATGCTGTAGTGTTGTCCCTGGGGTTCTGGTTTTGCCGTCTGAGGACTCTTGGTTTGGCCAGCACGGGGACTGGAAGGTCCTGAAGCTGTGCCGCCCTGCGCTTCCTTCATTCATGCCCTACGTGAACATGTCCATCGACATAGACTTCACGCGGCGTGGCCTTCACACTGTGGATGCTCCTGCGGCACTGCTGCCTTGTGGGTGAGAAGAGCCTGCCATCCGTGTCACCATCACCCTTTGCCCACCACCTTCCCCACCTCTGGCTTTCTCACTGCCTCTGTCACTGTGTGGTTTTGCAAGAGTGTGTCTACATGTGGGTTTATTTGTATCCCGTGTTTGGATTTGGGGAGCCACTAAATAGTATCTCTCTTCTCCTCTTGTGCTGGAAATCCAGAAACAGGCAGGAGTTTGTAGATGGAAACCAGCCACATATTCCATCACTGATGGTTGCAGAGTCAGAGGGCACTTTGGAGACCTGTGGCCACTGTGGGCTGCTTGGTGCTTTTCCCGAAACCCACAGGCCCTCCCTTCAGGGGCACAGTGTGCTTCCTTGTGGAGGAGGAACCAGCAGACAGGCCCAGTGGAGGGACTGCCAGCCAGTGCCGCCTCTCCCTGCCCTCACACAGGGATGTGGCTCCATGGGGGCCTGTGGAGGGCAGACCACACAGCTGCAGCCTGGGGAGGGCCCAGGGTAGAAACAGCACAGGGAGGGGCCGTGGCATTCATGCTCGCCCTGTCTTTGAGTCTCATTAATACTGATCTTTTCCAGCTATATTCTTTTTCTGGTAACCAAGATCCAGTTTAAATGTAGAATTGTTTTCATTTTCAAAATGTATTAATGAGTTTTACTCATTAATGGTACTTTTTTTTTTCTTTCTCTTTCAG
>NM_018140_intron_10_0_chr5_648032_f(+)
GTGCCTGCCCGTGAGACTTGGGTGGGCCCCCGAGGGGAGGAGGCCCAGGTACAGGGAGGGTTGGGCCGGACTGGGTCACACCCAGAAGGCACAGAGGAGCAGCTCCTCATGAGTCTTGGCCGATGATATCCAGGACCACTGCTGATTTGAAACTTTCATAAACTTTCCTCTCTGAAAACGGAGGCCCTTCATGCTGTCTGTCGCATGTGTGAGGCGTGGATCATGAAGTGTGACCCATGAGGTGTGGATGTGAGGTCTGACCATGAGGTGTGACCACGAGGCATGGACTGTGAGATGGGACTGTGAGGTATGTGACCATGGGGTGTGGGCTGTGAGGTATCAACCCTGAGTGTGAGATGTGACTGTGAGGTGTGGACTGTGAGGTGTGACTGTGAGGTATGACTGTGAGGCATGGACTGTGAGGTGTGACTGTGAGGTGTGACTGTGAGGTGTGACCACGAGGCATGGACTGTGAGATGGGACTGTGAGGTATGTGACCATGGGGTGTGGGCTGTGAGGTATCAACCCTGAGTGTGAGGTGTGACTGTGAGGTGTGACTGTGAGGTATGACTGTGAGGTGTGACTGTGAGGTGTGGACTGTGAGGTGTGACTGTGAGGTGTGACTGTGAGGTGTGACTGTGAGGTGTGGACTGTGAGGTGTGACTGTGAGGTGTGACTGTGAGGCGTGGACTGTGAGGCGTGGACTGTGAGGCGTGGACTGTGAGGTGTGACTGTGAGGTGTGACTGTGAGGTGTGGACTGTGAGGCGTGACTGTGAGGCGTGAATGTGAGGCGTGACTGTGAGGCGTGACTGTGAGGCATGACTGTGAGGTGTGGACTGTGAGGTGTGGACTGTGAGGTGTGACTGTGAGGTGTGACTGTGAGGCGTGGACTGTGAGGTGTGACTGTGAGGTGTGACTGTGAGGTGTGGACTGTGAGGTGTGACTGTGAGGTGTGACTGTGAGGTGTGACTGTGAGGCGTGGACTGTGAGGGGTGACTGTGAGGTGTGACTGTGAGGTGTGACTGTGAGGTGTGACCACGAGGCATGGACTGTGAGATGGGACTGTGAGGTATGTGACCATGGGGTGTGGGCTGTGAGGTATCAACCCTGAGTGTGAGGTGTGACTGTGAGGTGTGACTGTGAGGTGTGGACTGTGAGGTGTGACTGTGAGGTGTGACTGTGAGGTGTGGACTGTGAGGTGTGAATGTGAGGCGTGACTGTGAGGCGTGACTGTGAGGCGTGACTGTGAGGTGTGGACTGTGAGGTGTGACTGTGAGGTGTGACTGTGAGGTGTGGACTGTGAGGTGTGACTGTGAGGTGTGACTGTGAGGTGTGGACTGTGAGGTGTGACTGTGAGGTGTGACTGTGAGGCATGGACTGTGAGGCGTGACTGAGGCGTGACTGTGAGGCGTGACTGTGAGGCGTGGACTGTGAGGCGTGGACTGTGAGGTGTGACTGTGAGGTGTGACTGTGAGGTGTGCCTGTGAGGCGTGGACTGTGAGGCGTGGACTGTGAGGGGTGACTGTGAGGTGTGGACTGTGAGGTGTGACTGTGAGGTGTGACTGTGAGGTGTGGACTGTGAGGTGTGACTGTGAGGTGTGACTGTGAGGTGTGGACTGTGAGGTGTGACTGTGAGGTGTGACTGTGAGGCGTGGACTGTGAGGCGTGACTGAGGCGTGACTGTGAGGCGTGGACTGTGAGGCGTGGACTGTGAGGTGTGACTGTGAGGTGTGACTGTGAGGTGTGCCTGTGAGGCGTGGACTGTGAGGCGTGGACTGTGAGGCGTGGACTGTGAGGGGTGACCGTGAGGCGTGGACTGTGAGGCGTGGACTGTGAGGTGTGACTGTGAGGCGTGGACTGTGAGGTGTGACTGAGGTGTGACTGTGAGGTGTGACTGTGAGGTGTGGACTGTGAGGCGTGACTGTGAGGCGTGACTGTGAGGCGTGACTGAGGTGTGGACTGTGAGGTGGGACTGTGAGGTGTGACTGAGGTGTGACTGTGAGGTGTGGACTGTGAGGCGTGACTGTGAGGCGTGACTGTGAGGCGTGGACTGTGAGGTGTGACTGTGAGGCGTGGACTGTGAGGCGTGGACTGTGAGGTGTGACTGTGAGGTGTGACTGTGAGGCGTGGACTGTGAGGTGTGACTGTGAGGTGTGACTGTGAGGCGTGACTGTGAGGTGTGGACTGTGAGGTGTGACTGTGAGGCGTGGACTGTGAGGTGTGACTGTGAGGCGTGGACTGTGAGGTGTGACTGAGGTGTGACTGAGGTGTGACTGTGAGGCGTGGACTGTGAGGTGTGACTGTGAGGCGTGGACTGTGAGGCGTGGACTGTGAGGTGTGACTGTGAGGCGTGGACTGTGAGGTGTGACTGTGAGGTGTGACTGTGAGGTGTGACTGTGAGGCGTGGACTGTGAGGTGTGACTGTGAGGCGTGGACTGTGAGGTGTGACTGTGAGGCGTGGACTGTGAGGTGTGACTGTGAGGTGTGACTGTGGGTGTGAGGTGTGACTGTGAGGCGTGGACTGAGGTGTGACTGTGAGGCGTGGACTGTGAGGTGTGACTGTGAGGTGTGGACTGTGAGGTGTGACTGTGAGGTGTGACTGTGAGGCGTGGACTGTGAGGTGTGACTGTGAGGCGTGGACTGTGAGGTGTGACTGTGAGGTGTGACTGTGGGTGTGAGGTGTGACTGTGAGGCGTGGACTGAGGTGTGACTGTGAGGCGTGGACTGTGAGGTGTGACTGTGAGGCGTGGACTGTGAGGTGTGACTGTGAGGTGTGACTGTGAGGCGTGGACTGTGAGGCGTGGACTGTGAGGCGTGGACTGTGAGGGGTGACTGTGAGGCGTGGACTGTGAGGTGTGACTGTGAGGTGTGACTGTGAGGCGTGGACTGTGAGGTGTGACTGTGAGGTGTGACTGTGAGGCGTGGACTGTGAGGCGTGGACTGTGAGGCGTGGACTGTGAGGCGTGGACTGTGAGGCGTGGACTGTGAGGTGTGGACTGTGAGGTGTGACTGTGAGGTGTGACTGTGAGGCGTGGACTGTGAGGCGTGGACTGTGAGGCGTGGACTGTGAGGTGTGACTGTGAGGCGTGGACTGTGAGGTGTGACTGTGAGGCGTGGACTGTGAGGTGTGACTGTGAGGTGTGGACTGTGAGGTGTGACTGTGAGGCGTGGACTGTGAGGCGTGGACTGTGAGGTGTGACTGTGAGGCGTGGACTGTGAGGTGTGACTGAGGCGTGGACTGTGAGGTGTGACTGTGAGGTGTTACTGTGAGGCGTGGACTGTGAGGTGTGACTGTGAGGCGTGGACTGTGAGGTGTGACTGAGGCGTGGACTGTGAGGTGTGACTGTGAGGCGTGGACTGTGAGGTGTGACTGTGAGGTGTGACTGTGAGGTGTGACTGTGAGGCGTGGACTGTGAGGTGTGACTGTGAGGTGTGACTGAGGCATGGACTGTGAGTTGTGAATGTGAGGTGTGGACTGAGAGTTGTGGACTGTGAGATATGACCTGTGTGCAGTGTGACCAGGGGAGAGAGGTGCATGAGAGATGGTCGGGCACGGCGGGGCAACCTGGTTCCCCTGGGCGGTAGTCCGGCAGCTGTGCTTCCCCCTTCACTGCAGTGCGTGTTCAGTTGGAAACACGGAGATTTCACCTTTACTCCCTGGCTATAGGGGGATGGTGAGAAGGGGGCTGGGTGTGAGGGGATCTTCAAGGCAGAATCTTAGTTTGTCTTTTAAGAATTGTGTGCCGGGACGTGGTTGGAGGCTGGGTGCAGAAAGGAAGAGGCGAGCTGCTGGAGGAGGCAAGGACAGGTCGCTCTGGGCAGTTTTGTGGGTGCTGCTGTGTGAACCCCTGTTGCTGTGGCCTCAGCAGGGAAGGCTGGTCTGTGGTCAGTTcctccccctcccctccccctttcattccctcttcctttcccccgacctcccattcccgctccctcccccactcctcAGGCTGAGGCTGCCACACTTACCTGGGTTCGACCACAGTCTGGTCATAGGCGTAGCCAGGCTCTGCCCCTTACAGGATAAAGGCCACAGACCCCCATGGGGCCCATCACAGGTGTAAGTTACAGAGGGGAAGGGTCCTGAAAGATGAGACTGGGCCAAGAGGAGATGCAGCGGAGCAGAAGGAAGGGGACTGTGGCGGCCGCGGGTGCAGTGCCCAGTCGTGGGCAGGGCCATGTGACTCCCTGGAACCTGGTGGGCCTGTCTGTGGCAGGTCAAGGTACAGTTGGGGGTCATTCTCCTTGAGCACTGTGGCCTGGATGTGGACAAGGCAGGGTGCACAGCTCCCAAACATGGTGGCATTGGGCTTCTGCCCCCAGGATTCATGCTGGCTTCATCCAGTCCTGGCCTGCGGCTCCTTTGCTGTCCAAGTGAACAGGGCCTGGGCCTGCACAGTGGCCCTGTCAGTGGGGTGCCCATCTCTGTGGCTAATGTGACCGAGGTCAGTGGGCCCTGCCTTGTCTAATACTTGTAATGCCCTGAGTGTCCTCAGGTCATCGCTGACTGGGTGATTAGGGCAATTTGGAGGTGACAAAGTGGGTAAAATGTAATAGCACTTTACTTCTAAAATAAAAATGGTCAACAGCATTAAAGACTAGGACTCTTCTATTGCACTATTATGATGTCAAAATTATTATATTTGACTGGGAATTAGAACTATTTCAGTCCCCGTATATTTTCTAGAATTAGAACATTGTTTTGCTAGCCATGAAGTTTATCATCTTCTCATAAAACCATGCGTAGCTGGAATAGCCAAGGCGCCATTCAGTCACTCATTAGCCTGTTCAGCTCATTCATTCATTCCATAGGTGCTGAGCCGCACCTCCAAGGCTGCTCCCAGGGGTCAGGACAGTGGTTGGGAAGGAGGAGGCAGGTGGGCGGTAGCCAGTGGGACACAGAAGGTGATGGGGCCACAGAGATAGGTCTGTGTGCAGGGCCAGGGCACCTTCGTGCCCATGCAGGGAGGTGGGCAGGCCCAGCAGGTGAGGGCCACACCGCTGGAGAGGACGGAAGTGCCAAGCAGCCGCTTCCCTGTTGTTCTGCAG
