# Supplementary material for: ADARs act as potent regulators of circular transcriptome in cancer
Source: Nat Commun. 2022 Mar 21;13:1508. doi: 10.1038/s41467-022-29138-2 (PMC8938519; doi:10.1038/s41467-022-29138-2)
Supplement: Supplementary file 9 — Supplementary Software 1 [file 41467_2022_29138_MOESM9_ESM.zip › circRNA_paper/rcm/EPHA2_NM_004431_introns.bed]

chr1	16451815	16455928	NM_004431_intron_0_0_chr1_16451816_r	0	-
chr1	16456084	16456720	NM_004431_intron_1_0_chr1_16456085_r	0	-
chr1	16456914	16458215	NM_004431_intron_2_0_chr1_16456915_r	0	-
chr1	16458365	16458558	NM_004431_intron_3_0_chr1_16458366_r	0	-
chr1	16458768	16458872	NM_004431_intron_4_0_chr1_16458769_r	0	-
chr1	16458934	16459674	NM_004431_intron_5_0_chr1_16458935_r	0	-
chr1	16459863	16459975	NM_004431_intron_6_0_chr1_16459864_r	0	-
chr1	16460101	16460354	NM_004431_intron_7_0_chr1_16460102_r	0	-
chr1	16460410	16460962	NM_004431_intron_8_0_chr1_16460411_r	0	-
chr1	16461062	16461530	NM_004431_intron_9_0_chr1_16461063_r	0	-
chr1	16461684	16462149	NM_004431_intron_10_0_chr1_16461685_r	0	-
chr1	16462265	16464347	NM_004431_intron_11_0_chr1_16462266_r	0	-
chr1	16464680	16464769	NM_004431_intron_12_0_chr1_16464681_r	0	-
chr1	16464925	16474872	NM_004431_intron_13_0_chr1_16464926_r	0	-
chr1	16475542	16477390	NM_004431_intron_14_0_chr1_16475543_r	0	-
chr1	16477458	16482342	NM_004431_intron_15_0_chr1_16477459_r	0	-
