# Supplementary material for: ADARs act as potent regulators of circular transcriptome in cancer
Source: Nat Commun. 2022 Mar 21;13:1508. doi: 10.1038/s41467-022-29138-2 (PMC8938519; doi:10.1038/s41467-022-29138-2)
Supplement: Supplementary file 9 — Supplementary Software 1 [file 41467_2022_29138_MOESM9_ESM.zip › circRNA_paper/rcm/HAGH_NM_005326_introns.bed]

chr16	1859383	1859754	NM_005326_intron_0_0_chr16_1859384_r	0	-
chr16	1859834	1866893	NM_005326_intron_1_0_chr16_1859835_r	0	-
chr16	1866995	1867168	NM_005326_intron_2_0_chr16_1866996_r	0	-
chr16	1867272	1869115	NM_005326_intron_3_0_chr16_1867273_r	0	-
chr16	1869224	1869897	NM_005326_intron_4_0_chr16_1869225_r	0	-
chr16	1870015	1872300	NM_005326_intron_5_0_chr16_1870016_r	0	-
chr16	1872365	1872865	NM_005326_intron_6_0_chr16_1872366_r	0	-
chr16	1873038	1876712	NM_005326_intron_7_0_chr16_1873039_r	0	-
