# Supplementary material for: ADARs act as potent regulators of circular transcriptome in cancer
Source: Nat Commun. 2022 Mar 21;13:1508. doi: 10.1038/s41467-022-29138-2 (PMC8938519; doi:10.1038/s41467-022-29138-2)
Supplement: Supplementary file 9 — Supplementary Software 1 [file 41467_2022_29138_MOESM9_ESM.zip › circRNA_paper/rcm/HAGH_NM_005326_introns.fa]

>NM_005326_intron_0_0_chr16_1859384_r(-)
GTGAGGCCCAGGGCAGGTGGTGGGCGCGGGCCCCTCCCCTCTGGCAGTCCCACTGCTGCACACACAGCCGGTACGTCCGAGACCCCAGATGGCTGAGGCTGCCTTGGGGAGCTGTCACAGGTGCAGCCGCAGAGCCCGAGCACTCTTCTTGAGGGGGGTCCGGCCTTTCCTGGCACCTTGGCCGGGGTGTGAGTCCTTCTGGACCCTGGAGTTCAGAACCTGTCAGAAGGGGAGTGGCTGCCGCCTCCCCGCCCTCCGTGTCCTCTGAGGGCTGGGCTCGGCCAGCACGAGTCGCCTTCCTCTGCAGTGGCCCTGGCTCCTCCGGTGGGCGTGGCTCGGCACAGCCTGCAGCCCGGTGCTGGCCTCCGCAG
>NM_005326_intron_1_0_chr16_1859835_r(-)
GTGAGTGGGGCCGTCACTGCGCAGTGCCTTCCTGTGGGCTGCTCAGGGCCGCTGTGCACAGCGGGGTCGCCAGAGTGGGTAGACACTCACACTCTGAGCCCAGAGAGCAGGCCTGGGATTCAGGCCAGTGTGGCCCAGCTCGCCCTGCACGGCAAACCCAGGGGTTCTATGGAGATCCCTCTGCCTCGGAGGGTCTGGAGTAGGCCTCAGACGCTGCGTGTGTAAAAAGCGCCCAGCCTGTTCCCACATTCTGAGCAGTAGGGTCAGGCTGGCAGCACGTGGCTCTGCTGGCTCTCCAGGCCACAGAACGTGGCTCTGTGTCCAAAGGACTCTTATCTCCACGGTGGCCCCACGTGAGCCTCCATGGCGTAGCCCAGGCCAGCTGGGCCAAAGTCTGCCAGGAGCAGGACGGGGTTCTCCAGGGGTGTGTTTCCCCGAATTCACTGGAAACGGTGTCACAAGCACGCACGCCTGGGTGGTCTCAGGCGTGGGCTCCCTCTGCTGAGTGGAGTGAGAGTCGCTGCCTCTGACAGGGTTGTTTTAAATAAATCACCCGGTTTTTTGAGCATCTTTTTCAATTTCTTAGAGTAGAGGTTAACATTATTTTACAGTATTTACTCATGCAAATTCCAACTCTAAATCAGATGAATCATAAATACTCAtcttttttttttttttaatttttttttgagacggagtctccctctgtcgcccaggctggagtacagtggcgtaatctcggctcactgcaaccagcacctcccgggttcaagaaattctccCTGCtggccgggcgtggtggctcacgcttgtaatcccaactactcaggaggctgaggcaggagaatcgcttgaacccaggaggcagaggttgcagtgagccaagatcgctccactgcgctccagcctggtgacagagcgagactccgtctcaaaaaaaaaaaaaaaaaaaaaaaaaaattctccctgcctcagcctcttgagtagctgggattacaggcgccagccaacacgcccagctaatttttctacttttagtagagatagggttttgccatgttggccaggctcgtcttgaactcctgacttcaggtaatccgcctgccttggcctcccaaagtgctgagattacaggcgtgagccacgtcacctggccCGTGTGTCTGTCTTGAGTGGACAGATtgcagtttgaggaatgttgatgatgtttgcacttgtgtaatcccctccacagtccagatgtggaacttaccactaccccaaaggctcctgtgtccctcccatgtggcgtccccgccagctgttgctctgctgtgacctcaggtcactttctagtttcccatgaacagaatctcattgctccgtcatctctgtggcattctcggccccgctgatgttggtgagggtcagccacgctctttgcttctgagtagcccattgtgtggaaatgctacaatttgtttatgcatttgtctgtttccagttttttgctatttgaataaagctgctatggacatttgtgtacaagtcttttgtgaacatgtttttattgctcttggatactacctaagagtggaattgctgtgttgtgtggttaaaggtgtgaaccgttttccaaaaatggttgtactgttctacagtcccccaccaatgcttgagttccggggcctccatgctgtgccagcactgcttggtgttgtcggtctctccaatttttgccattctaacttgcctgtggtggcgtctcactgcctttaaaatgtggatttccccatgtgaccatcttttcatgtgtgtcggcctttggatgccttctcatgaagtttatgttcaatcttttgtccattttaaatattgggtttggcctgttgggctgctcttgtaagagttccttatatcatctggaaacaagtctttgtgagatatatatatatatgtgtgtgtgtgtgtgtgtgtgtgtgtatatacatatatatatttatttgtttgttttttgagacaaagtcttgctctgtcgcccaggctggagtgcagtggtgtgatctcatctcactgcaagctctgcctcccgggttcaagccattctcctgcctcagcctcccaagtagctgggactacaggtgcccgtcaccacgcccagctaattttttgtatttttagtagagatgggtttcaccgtgttatccaggaaggtctcgatctcctgacctcgtgatccacccgcctcggcctcccaaagtgctgggattacaggcgtgacccaccacgcccagctgagatatatatttaaaagatgtttttctctcccagctcatggcttgccttttcattttcttaacattgtcttttggaaaatagtttatagttttggtgaagttccatttacttattttttgtttgtttcttttttttttttttgagacggagtttcactcttgttgcccaggctggagtgcagcggcgcgatctcagctcaccgcaacatccacctcctgggtttaagcgattctcctgcctcagcctcccgagtagctgggattacaggcatgcaccaccacacccggttaattttgtatttttagtagagatggggtttctccatgttgatcaggctggactcgaactcctgacctcaggtgatctgcccaccttgggctccaaaagtgctgggattacagatgtgagccactgcgcccggcctactcaatttttcttttatgtttcttgtgccctttctaagatatctttgcatacccttagctcacaaagactttctcctgtgtttcttcctagaagttttaaagtcttagcttttatatttacaaacaatttacagtgttccctttcaagatggtgtttgtgtgtggtgcgaggtgagggtagaggttcaccctctcgcagtgtgatcccgaggtgttcagggctgtctgtcgaaggactgtcctttcctccctggattgccttggcacctttctgaaaagaatgggccctctatgcccgagtctgcttctggtctctgctctgtttcgttggtctctatgacttgccacggtgtccgaggacagcaccttgatgactgtaactctgtgctgagtcttggcactggtatgtgtgaatcctccagtgttctttttcaaaatggttttagttgttttaagccttttacatttccgttttcagaatcatctcgtgaacttctatcagaaaagctagcctggctgctgattgggactgttgtgataactgatgtggcgagaattgcgatcttaacattgagtgtttctgtgagctttccatctatgaatgtctttagcttttctcagcagtgttttgaaatttgcgtgttcaaggtcttgcacgtgttactaaatggatccctaagcacttctggtcatgattatttgttgatactagttataaatACAGTGGATGCGTATTAACTTCCTGGGtgtcttagtctgtgtggtgttgctataaaggaatacttgaggccgggtgacttataaaaggaggtttatgtggctcatggttatgcaggctatataagcagcatggcctgggcgtctgcacctggtgaggcctcaggctgcttctgctcatggcagaaggcgaaaggagctggtgggtgtgaagcatgtggccagaggaaggagagagtgggggaggcaaaagtttcttttaaacaaccagatcctgtgggaactaacagcaaaaactcgcacttggagcagggcaccaagccgttcacaaaggattccccccatgatccaaacacctccattaattggggatcagatttgagcatgcgtttggagggatggacatcccagccgcagcCCCGTgtgaacacccaggagaagggagtggccgggctggacgggaggtgtgtttgacttttaaagaaactgccaaactccccttccccggtgcttgtggtgtttgctttcctgctgggaaggcgtgggcacaccagctggtccgtgtcttTCGGCACACCACACGGTGGAGCCAGCCCACGCGGTGGAGCCAGCCGTTTGAAAGGAGGTGCTGGAGCCCAGTCCCTGGTGAGAGGCCGCCTCCTGCAGGGCGCctcccattctgcggcctctggttttcttagcagtatcttttgagccaacatttttaattttaatgaagtccaatagattcttttatgcttcattcttttttgtctcccatctaagaaatctttgtttatcccaaggtcaaaaaattttctcctgtattttatttttggaatttgtatagttttaAAACTTAGTATGAACTCCCACCCCCCAAatgtctgctggatctgtaatgatattcctgctttcattcctgattttgacaatttgtgtGttttttttttgtttttttttttttttgagacagcgtttcgctcttgccgcccaggctggagtgcaatggcgcgatctcggctcaccgcaacccctgcctcccgggttcaagcgattctcatgcctcagcctcccaagtagctgggactacaggcatgtgccaccatgcctgggtaatttttatatttttagtagagatggggttttaccatgttggccaggctgatctcaaactcctgacttcgtgatctgcccgcctcagcctcccaaagtgctgggattacaggcgtgagccactgtgcctggccTGTCAttctttttttttttttttttggttggggagagacagcgtcttgctctgctgcccaggctggagtgcagtggcacaatctcggctcactgcaacctccgcctcctgggttcaggcgattctgctgcctcagtctcccgtacctgggactacaggcctgtgccatcatgcttggttaatttttgtatttttggtagagagggggtttacacgatgttgcctaggctggtcttgaacttctgggctcaagtgatcctcctgccttggcctcccaaagtgctgggattacaggcatgtgccaaccacacccggcctcattctttttgataggtgtaaaatatactattgcgtgggtgtcacccataaatcattttaccaatccccataggagggacgttgagagttttcaactccttttgcACCCTGGAGTCCAGAACCCACACGAGGTGGAGCTCTTCTGAGCTGTGCTGCAAGGACTGACCttatttttttatttttatttttttgaggcagagtctcactctgtcacccaagctggagtgcagtggtgcgatctcggctcactactgcagcctccgcctcccgggttcaagcgattctcctgcctcagcctcccaagtagctggaattacagacatgtgccaccacgtctggctaatttttgtatttttagtagagacggggtttcaccatgttggccaggccggtctcaaactcctgacctcaggtgatccacctgcctcagcctcccccagtgctgggattacaggtgtgagcaaccgcgcccggccTGttgttctttctttgggagacagtgtcttgctctgctgcccaggctggagtgcagtggcatggtcttggctcgctgcagcctccacctcctgggttcaagtgattctcctgcctcagcttctccagtagctgggattacaggcacccgccaccacacccggctgattttttctattttagtagagatggggtttcaccgtgttgcccaggctggtctcgaactcctgagttcaggcaatccacccacctcggcctcccaaagtgttaggattacaggcgtgagccactgcgctcggcTGACTGACCTTATTTTTGTCTTTAAATGCTTCGTACTTTGTAGGAAAAATAGCTAGAACATTAAAACTCGTTTTAATAGGTAACCTAAAAGCTTATGACAATTTGTACTTCCTCTGTTTTAAAGGTCTCCTTAGAAGTGTTAACTTTGCTTCCCTCGTAGGAGGCAGAGGGAGATTTCTTAGGATTGAGAATGTTGGTGGGAACACAGGGAATATTTTAAAACATTCTCAGATTCTTTTCGCCAGAAGGGAAGAACAGATTAGTGAGAAACCATCTTGGCATCTACCAGACCCCCGCTTGGTGCAGCTCTACCAGCTGAAGAGTCACTCACCGACACCACTGCCCATAGCGGGTGGGGAACCTCGGGGGTGAGGCGCGGTGGTCTTGAGCCTGTGCGTGGGCACCAGCAGCTTCTGTCAGAGCTCTGCCCTGAGGCCCTCCTGGTGCGGCTGCGGTAGAAGGGCCGGGGCTGTGTGGAGACCCCGCTGTTGCCGCCCTGTGTTTTCCTGCTAACTGTTGGCCCCGTGGCTGGGTTTGCATTCTCCTCCCCCCGCCCCCACCCCATCTGCCCTGGTCAGTGCTGGTCGGAAGGGAGACCATCTCCATCTCGAGAGGAGGTGACCAGCTGCCTGCCTGCAGGGGCTTGGGTGGCCTCCCCTGCTGCTGGTCCCTGTGCCCCTCCTCCCCGTGCTTGCTGTGAGGCTGCAGCTGTGGCGGTTTCTTTTCTGTGTCTCCTGCATTGCTGTTACCTCCATAATGTGAAATGTAAACCATGTGAATGAAAAGGAAGCTCCGTCCCTGTCGTCCTCTCCAGGCCGGTGCGGGAAGGCGGATGTGTGGCTCATCCCGGACGCTGGCTTCTCTTCCCTCTTCCACACGCGCACACCCGCCGGGCTCTGCTCACCTTGCCTTCTCAGCCTTGTCAGTCGGGCAGTGTCCTAAGGTTACCAGGAGGTGTTCTGAAGCAttttttgagacgtgatgtcgctgtcacccaggctggagggcagtagcacagtcttggctcactgtagcctcgacctgtgctcaagcgatcctcccacctcagccccctgagtagctgggaccacaggtgcctgccaccatgcctggctagttttttgtatttttagtagacacagggtctcgccatgttgtccaggctggtctcaaactccagggctcaagtgatccatctgccttagcctcccaaagtgctggtatcacagacgtgagcctccgtgcctggtcTGCCATCCTGTGAAGTTCCCGTGATAAAGTGGTGCGTTTCTCTTGCAG
>NM_005326_intron_2_0_chr16_1866996_r(-)
GTAGGCAGCGCCTCCCTGCGGGCCGGGGTGTGGGGGGCCTTAACCAGGGCGGGGCTGCTCTCCCTCCTGGCACCCTCTCACCGGACACCCCCCGGGGGCATCCAGGTCCCGTCCCTGAGGACTTTCACAGGTGGTAACAGCCTTCCGAGCTCACCTGTCACCTCTCTCCTCAG
>NM_005326_intron_3_0_chr16_1867273_r(-)
GTGCGTGTTCGAGTGTGGGTGGGGGCGGGGGTTCTTCGTGAAGACCCTGTGTCTCCTGCCAGGCAGGCTCACGGGGCAGCTTCGTGGCCTTCTCTGTTGCACCGGTGTGAGGGGGCCCAGGGGTGGGTGCTGGGGAGCCTCATGGTGGGGCTGGCCGATTCCTCCCATGATGGGTTTGGATCGTGGTCTGGAAGGAAGTTACGCTTGCAGCAAGGGCTGTGCTGGCGGAGACTGCTGGACAGCTGGGGTCCGGGCGGGTCCCACGGGAAAGGAGTCAGTTTCTTCCAGCAGGGCGAGGGGTGGCTCAGCCCTGGGGCTGTGTTCCTTGATGCCGTAGTGTGGACTCAGGGACCTGTGCTAGTCTGGGGGCCCTGCCTGCCTCCCAGGGTGGTTGCAGACCTGTGGAGCCACCTGTGGAGGTCATATGGCCGGGGGACGGCCTCACTGTAGGCCGGGCCCTTCATGGCTGCGGCCTTCTAAGGCGGTGCGGAGGCTGCTGGTGGTGGGGGCTGCCTCCCGTGCTTGTTACTGTGGCCTTGTCCCGACTGGCCTCACAGTGCGGGGTTTCACCCGGTGACTCGATGTGGGCCTTGTACGGCTGGGAGGCCTCCTGGTGGGAGGTGGCAGCCCCAGCCTTGAACCCAGGTGGGAGTGACCCAGGGCCACACTCGGACCCCTGGGTGGAGTCAAACCAGGGGTGCAGGGAGAAGGTGTGGCCAGGGAGCCCCAGAGGAGGGCGGAGGGCATGGCGGGAGGGACGGGCGCCTCGCTGTGAGGGATAAGGTGCCTTCAGGCTGCAGTGCGCAGGGCTGGGGGATGAGCCTGGGTGGTGCCGGTGTGGGAGGGATGGAGTTGGGGACCTCAGATTTAGGATTCTTCTCAGGGCAGCGAGCACGGAGTCCCTGGGTCTCACCTGTGCCTCCTGGGCTGTGTGCCTGGCGCAAGGACAGCCCTGTGGAGCAGAAGCCCCAGGCCCCAAGTTCGCCTCTGTCTGCCCTTCCCTATCTCTGGGGACTCCATGGCCTCCTGCTGGTCCTCAGACTCGAGGTCTAGGGCCCTTCAGGGGAACAGGCTCCCCACCGTCCATTCCCATCTCTCGTGCCCAGAAGGACTCCTGGCCTTGGCCTGTGCCCAGCACCGCTGCATGCTTCTCTGCCCCAGGTGGTGAGAAGTGGGGCGGCCTCCACTGTGCTGGGTGCTGGGCACCCTCCTCTCAGGGGACTGCCCTGTTTCTGGGGCAGACGGCCACGTGAGGTCAGCGAGGCCAGGACAGCCGCGAAGCAGCAAGAGGAGGGCAAGCGGGGACAGAGGCCTGGGCAGTGATGGGGTGGGGATGCCGTCCTGAGGCCGAGGCCGGAAGGAGCCTGGGTGCGCCTGAGGTGCCCAGCGGTGTGGGCCGCATCTTCCGCCATGGGTGAGAGGTGGTCCCGCTCAGCTCAGCCAGGGTGGTGAGACCTTGGTCACAGGGTGGCGCTGGCTGCTGGGGCCAAGGGAAGATGGGAGCCAGGCATGGGCCTGAGAGGGGCTGCTGCGTGTTTGGGGAGAGGGCTGGATTTGTGAGGGTCTCAGAGCCACAGTTGGTGGGATTGGGGGCAGTGAGGGAGGAGTGACTTGGGTTTCGGGTCTGCTCGGCCAGTTGGGTGGTTGGACTGTCAGCTGAGACTTGGAAGGAGATGTGGGAGCCGGAATGCAGGGGGGCTGAGTCTGGGCAGCCGTGGCCGGAGGGCAGCCAGGGTTCGGGGCCTGGGCCTTGCCGGTGAGTGTCACCCTGCTCCTGGCCCCCTCCTGAGTCCTAGCCACCAGCCTCAAGTGGCCCCCACCTCGTGGCTGTCCTTGTTTCCAG
>NM_005326_intron_4_0_chr16_1869225_r(-)
GTAAGGAGTGAGCCCTGGAGGTGCTCCAGCGTGGCCCTGTCAGGAGCGTGGGGGAGGGGGGTCCCTCCCCGCATTCTCTCTGCTCCCTTACCCCAGTGACCCGGGAGTGCTCTCAGTGGTCCTCTGTGGCAGCGTGGATGGTCTTCTCTGTCTAGGCACAAGGAGAGGAGTGTGCAAAACGCGGCTGTGTGCGGGGCTGTGAAGCAGGGCTCTGAGACCCTGGGGAGCGGGCCATGTGGGCAGGGTCTTGGTGCCAGAGCACAGCACACAGGTGGGAGGGCCCTGCGAGGGTGTCTTCAGCCTTTTTGAGGGTGTGAACATTTTTGAAGTAAAGAATTGGGGCAGATGGGGACAGGAAAACAAAAGGCCATGTGTGGGAAGGAAAGCCGTCTTTCCTAGCCAGACGGCGAGCGTGGATTTGGCCCAGTTTTGAAGGAGGAAACAAGCCCCTTGGTTTTTTACACGCTCTTGTTCCAGGGTGGCCCTGCACTTGGGGCGCACCCATGGAGTGAGCGAGTCCCCCAGTCCCGTGGTGGGGAGCACCTGCCCCACCTTCACGGGCATTTCCCTCAGAGCTGAGGAGGCCCAGTAGGGCCCAGGCGGCGCGCCGTGACCCCGGGAGATGGCTCTCCAGGGTGTCTGGGAGCACACGCGGTCGCCTGCTTTGTTGAAG
>NM_005326_intron_5_0_chr16_1870016_r(-)
GTAAGTGCCGCGTCTCACCTGGGGGTGTGGGACCTGGCTCACTTCTCGCCCCGGTGGGTTTAGGGACATCAAGGCCTGTCTCCCCCCACGGCTCTGTCTGCTTTGTGAGGACAAGCCCCCAGCAGACTTCTGAGAAAGACCCGGGACTCACCGTAGCCCCCAAGGGGCAAGTCTGGTGCTCAGTGACTCTGAGGCCCCGAGGGTGAGGGGAGAAGGTTACAGCCTTACCCTCAGGCCCCACCCCCCGGCTCTCTCCTGGGCCATGCGGGTTTGTGCCCTGGCACGTTGGCCTCAATGTTGGGGAGGAAATGAGTCTACAGGTGAGTGGTTTTTaaaaaaaaaaaaaacaaaaaaacaaaaaaaaaCAAGCAGCCAgccgggcacggtggctcatgcctataatcccagcactttgggaggctgaggtagttgggtcacttgaggtcaggaccagcctggccaacacggtgaaacccagtctctaccgaaaatacaaaaattaactgggcgtggtggtgggcgcctgtaatctcagctactcgggaggctgaagcaggagaatcacttgaacccgggaggcggaggttgccgtgagccaagatcgtggcattgcactccagcctgggtgacagagcgagactccgtctcaaaaaaaacaaagacaaGCAGCCATATCTGGAGAGGTTGGGTTTTTAAAAATCCTTGAAAATGGATGAATAAAATGCCCTGTCTGGGTTCTAGGGCTGGCATTGCCTGCTCAAGGCCGTTGTTTGGCTTTTAGAAATTTTTGAGGCTCTTCAAAGCTAGAGAGACTTACTTCTTTTTGCCAAGCAAGCGCCCGAGGGCAACCGGCACCTTTCTCCTGAGCCAGGACCCGTCTGGCACTGCCCTAGGGCCTCTCAGCTGTGGCTTCCCCAGCCTCTGTGTTGGGGTGAAATGAAGCCTTTGGTCCTCTCCTTGGTGGTGGGAGCGCTGTGCTGGTGGCTTGGCCAAGGTTTGATGGAAGCGTCATGGTTCACACGCAGCTGGACTTAGGCCTGGAGAGTCTCAGGCTCTGTGAGTTGGGCCCCTCGAGCCTCTTCGGGGTCATCAGAGGTGTCCGTGCAGGGACCTGGGCTTGAGGGGCGGTGCCTGCAGCCTCCCTGGCCCTTGTCCTGTGTGGCTGAGCTGCTGTCTCTCAGCACGTTGGCCTGCCTGTCGTGCGAGGCCCTTGCTGCCACCATGCCTCCTCCTGGGGACCCTGGTGGTGGCCTCTGTGTGGCTGCCTGGCACATCACAGCTTGCTGCAGCTCCCTGCCTCTCCCGGCCTCGCCGCAGACGTCTCTTTCTAACACTGTGGTGCTTTTTAGTTCCCCGGCCCCTCTAACATTCATGCCGACACGTGAAGTCCTAAGCCAGGCCATAGCTTCAGCGGGGTGGGGTTTGCTCACCGATGGTGGGTGGTGATGGGCAGACCAAGGCCTGTGGTGCCGCGCCCTCCTGAAGGGTGGGAGGGGCAGAGGGCAGCGGCCACCACTCCACCCTGTTATCTTGGGGCCCAGTGGTGCCAAGGCAGGCGGTTTCTGGTGTGGTTGCTGGAGTCTTCATGGGAGGCACACGAAGGAGTCTGTGATATCATGTGAGACCCGGGAAGGGCCCCTTCAACCGCCCCTTTCTGAACTGCGGGTCAGGCAGGCTCCCCTGGGGAAACCTGGGCGCGTAGGAGGCACCTCCACCTGCTGGAGCTGGCCCAGGCTGGCCTCCCCTGCAGACAGGCCGCGTCTAGGGCCAGCTGCTCATCCCAGACGCACCCAGGTGATTCCCATGCTGAACAGTTTGATCTCCTGCCAGAGTGTCGGGCCAcaaactgggcagcacatcaggatcacctgggggccttcaaaaatcaaaaatccacccccaggccatgccctggacccactgcaccaggaCAAGAAATCCACCCCAGGCCTCTCCCCAGACCCACTGCACCAGGACAagaaatccacccccaggccacgccccagacccactgccctaggatgtgggggtgggaaccaggtggtgctttgtaaagacgtgcaggtggtAACCCCAGGCCCCCACGCTCGGAACCCTGGCCACAGGATCATCCAGGTGTCTGTGATTTGCTTCCTCGGTTTCCTTTGTGAGTGGAAAATAAGTGTTGCGTTTGACTAGGGTTTAAGAGCAGCAGGCAGCCCCTCAGCTCAGCAGGCAGCCCCCTCAGCTCAGCAGGCAGCCCCCTCAGCTCAGCAGGCAGCCCAGGTCTCCTGTTTGACTTCTAG
>NM_005326_intron_6_0_chr16_1872366_r(-)
GTGCGCATGGCTGTGCCTGGCTCTCCCTGCCCTGGTCACCCAGCTCGGAGTCCTCACCCCCGATGGGTTTCCTAACCGCAGTGTCCTTGCAACTTTGCCTAAGCTAAATGGAAATTAGTCTCCGGCCACTCTGTTAACAGGGCTCCAAGAAGGGTGGAGGCGAGAGGCAGTGACACAGAAAGCGCTGTGCAGTACAATCCTGGGCACTTGAGTCTTCTTGGGGGCTTTCTGCCCCTGCATGCTGCCTCTGGGGGTGGTGCCCTCAGAGCTGGAGGGGCTTGGAGCGGTCGTAGGTGGTTGCAAGAGTGTCAGGCTGAGCAGGAAGGAGAAGGTGCTTTCACTGGCTCTCCTGGAGCAGGGCAAGCTGGCAGGGTCAGGACGGGCCATGTCAGCGGCCCCTCATGGCGTGTCCTGGGTTCTGCTGGGCACCCTACCATATAGGCCAGCAAGCCAGGCCTAGGAGTGTGACAGGCCTTTGTCCTTCCCCGGGGCCACTGCAG
>NM_005326_intron_7_0_chr16_1873039_r(-)
GTgggtgcggcggggcggtgcgggccgggggacgcgggcctggcggggcgggcagcgggcggcgccgggcCGTCGTTTGGCGACCGCTGACGCGGTGTCTGTTGCGCAGGTGCCTAAGGCCGCGCTGCCGGGCTCGAGCGGAGGCGGCGCAGGCGCTGAGGCTGGCGCGGAGCGGGCGCGGGGCCGCGGGTGCGGAAAGCGCTAGGTAAGCAGGGCCAGGCCTGCGTCCGCCGCGGCCTCCACGCTCGGGCTGGGCCGGCCGCGCCCCTGACGCCTCCAGGGCATCGCGTCCTGCCCGGGCCGGCGCCGAGGAGAGCCTGGGGCGCGGCTCTGAGGCGCAGCGGGCAGGGCCCCGGGACGCCTGGCCCACCCCGCACCTGCTGCCCCGCTGCAAGGACCGCGGTCTCGCGGCGCCGCCTGCGGTGGTGGAGCTGCCCGCCCGGCGCCGGAGCCCCCGTCTGGGGACCCGGCGTGTCATTCGCCCGAGGTGGTCGCGCGGCCGGGCCAGGCCAGCGCCCCGGGCGGGTGCGCAGCGCAGGGCACTGGGCGGGCGGAGGCGCAGACAGGGAGGCGTCCCTGGCGGTTTCCAGATCTCGCCGAAAGCTGTCAAGGCTCTGCAGGGGGTAGAATGTCGCCATTGCTAAGGAAAGGACATGGATTTTGAGGTCCTCAGAATTACAGTTTTAGGGACATTCATAAGGGTCCAGGCAGAGAGTTCCAGCGGGACTGTGTGCATCGGCAGGGCGTGCGTACCCCATTCTAAGGGAGGCCCCAGCCCCCGTATTTGGTGCCGCCCAGTTCAAGGGAAGCAAGATGCTGTGAAACTTCCTGATTTAAAAAAGAAgtgcagtgacgcacgcctgtcatcccagcactttgggaggccgaggcgggaggatcgcttgagtccaggagttccagaccagcctggcaacatgttgagacctcatcgctacaaaaactaaacaaaatcagccgggcgtggtggcacacaactgtagtctcagtcactttggaggctgaggtgggaggatcgcttgagtccaggaggtcgaggctgcagtgacccttgatcgcaccactgcactgtagcctaggggacagagtgagaccatatctcaaTTTTTTTTTGTTTTTGGGGCCAAACCGAACATGTTTCTGGACTTGGTCCAGGCCCCAGGCTGCAGGTCCTTGACCTGTTTGTACAAAGTATTACAGTTACAAAACAGCAAGCCGGGAACATTTGCCAGGCAGTGCTGGGCTGAGTGATATGGAAAGGGAATACGGTTTCTGCTGGTGTTGGCACCAGCTGCGTCTTTCCTCAGAAATAAAGGCACCTCCCTGGGTTGTCAGCTTCTTCAGGAGGCTGTGATGGTCTCCAGGGGAGGCTGAGCACCAGTTGTAAATGACATTTTCTtcgcctgggcagtgcagtggccaatctcggctcactgcaacctctgcctcccgggctcaagcgagtctcctgcctcagcctcctgagtagctgggactacaggcgctcgccaccacgcccagctaatttttgtattttttagtagagacagggtttcaccatattggtcaggctggtctcgaactcctgaccccgcgatccgcccgcctcggcctcccaaagtgctgggatgacaggcgtgagccaccgcacGTGGGCAGTATTTTTGTTTGTAATGTTCTGCTCCTTGTTTGTAATGGAGCTCCTTTCCAGGAGGACGCCCGGCACTCGGAATCCTGTCACAACCCTTCTGCACCCCACCTGCAGCCCCCAGCACCCACACTCTGCTTGTTGTGCTCCTTGGGCTGGGGTGGTGCTGAGGCTAAGGGGAAGGGGAATAACACAGGAAGCTGCTCATATAGAAATCTTGGTATTATTGTTCCTGAGGAGAATGATCTGGAAAATGCCCAGCTGGTTGTCAGGCGGGTAATAGGATATCTTTGTGCAGTGATTGAAACTATAGTTTGGGCAGTTTCCCCGGCTGTGGAAATAAGGTCGGATTCCGCATTTCGGTGGGCCCTGGAGACGCGTGTGTCTGTCAGTTGGTGGCTGCTGCCCATTTCTGGATCCCTTTTGGGAGAAGCCCCTGCCGTGGCACCTACCCCAGGACTGCACTGTCCTCTGCCACCTTCTGTGGTTTCTTCCCCGTGTAGAGCGGAACTGAAGGTATTGTCGGGGCCCCCAGGTATTTTTAGATTTAGTAGGAGTTTCATTGCTGAAAATATTTTTGCATTGGTCGACTGGGTGGCAGACACTTTTGTCCCTTGGTCACCCACTCCTCCCAGCTCTTGGGCCTTCTGGGCCCCTGTGGCAGAGTCCTTTGGGTCAGTTGGATGGTGGTTTTGTGTCCTCCACACTTGAATCTGGGGGCAGTTGTGGCCAACTTTCCGTCTCAAAGGAACTGCTGATTTTTGTGCATATCTCAGATTCGTGCTGTTCAAGAGCAAGTAttgtttgtttgtttttttttttttttgagactgtctcactctgttgcccaggctggagtgcagtagggcgatcttggctcactgaaactttcacctcccggattcaagcaattctcctgcctcagcctgccgTCAAGTATTGGTTCTTTCTGGCTAGAGGCTGAGAAGGGCTGTAACTGCATGGAACGCAGGCTCGCTTAGTCAGTGGTGGCAGCACAGCTTGCTGGAGGGCAGATGGCCAGGCGGGGGCACCCCTAGTCTGTGTTCCCTTCTTCACATTCTGTCCCTGAGTCCGGGGTGTGAATAATCCAGCACTGGCAGTGGTTCGCCTCACAATCACAAGCTGGCCTTCCTGTCCTTTTAGAGTTCTCAAAAAAGAAAATAGAGATCGTAAGTCTGAAACAATTGATTTCCATGAATGTGAGCATGAGTTAGTTCCTGTGTTCTCCTCAGGGATATATGAAGATATTCCtttttttttttttttttttttttttttttaaggaacaggttattgtcttgtcacccaggctggagtgcagtggcacagtcatagctcactgcagcctcaaactcctgggctcaagtgatcctcctgcctcagcctccggagtagctgggaccacaggcatgcaccaccatgcctggctaatttttaaatttgcaaagacaaggtcttggctggtcgcggtggctcacacctgtcatcccagcactttgggaggccgaggtgggcggatcacaaggtcaggagatcgagaccatcctggctaacaccatgaaacccgtctctactaaaaaatacaaaaaattagccgggtatggtggcgggcgtctgtagtcccagctactcaggaggctgagacaggagaacggcgtgaacctgggaggcggagcttgcagtgagccgagatcgcgccactgcactccagcctgggcgacagagcgagactccgtctcaaaaaaaaaagaaaaaaaaaaagacaaggtcttgctatgttgcccaggctggtctcaaactcctgccctcaagcagtcctcccatctcagtctcttaaagcgctgggattcccggcaagaaccaccatacctggccAGAATATTCCTTTTCAAAGGAACCTAGAAAGGCTGGGAAGCACTGCAGCTTGCGCGTCCTGTCGTGGAGGGCCTGGCGCGGCTGCCCGCTGAGTTGTGCTCTGTGTCTGCAG
