# Supplementary material for: ADARs act as potent regulators of circular transcriptome in cancer
Source: Nat Commun. 2022 Mar 21;13:1508. doi: 10.1038/s41467-022-29138-2 (PMC8938519; doi:10.1038/s41467-022-29138-2)
Supplement: Supplementary file 9 — Supplementary Software 1 [file 41467_2022_29138_MOESM9_ESM.zip › circRNA_paper/rcm/WDR5_NM_017588_introns.fa]

>NM_017588_intron_0_0_chr9_137001323_f(+)
GTAAGCGGGCAGCCGCCCGGCCCGGGGAACACAAGGCGGGCAGCGGGGCGGCGCCAGAAGCTTCCAAAccgcacccggccgccgcacgtgttccccgccgggcctcgggccaggcccagccccgggcgctgctcccgctgcagcggccccgcccgggacccccgccccggcccctcggtggacggccgcgcgcgcagttccctccacccggtccgcccccactcgcgcccccacctccgcctccCCGGCGGACCGCTGACAAGGCCAGAGCGCCGGCACTGGGTCCTCTTTCCCGCAGGCAGCGTGCCCGGCCTCACATCGCCCCTCTCCCTCCACTGCCCCTTCAGGGAAGGACCCCAGACCCACCAAGCCACTCAGTCCCTGGACGAGGTGCGCTTCCCCTCCTCGTAGAAACGCCCCCAGCCCGCTCCCGCCGCTCACCCCAACCCGAGGCAGCCAGGCTGCAGCTCGCTAGGTGGGGTCCTGGGGTGCGGGTCCTCGGTCCTGAACGGTAGGCCCACCGTGCCTCCTCGCGCGGGGCCGCAGACCTGTCCTGGCCGGTCTGCGAGAGCCATTTTGAGCGGTTACGTTCCCGGACCAAACAGAGGTCGGCCTGTTACATCGCTAACGACACTCCCTGCTGTCTCGCTTGCAAGTTTCCACTCACCCCGGTCCGTTTACCCATCTCCTCAAATGCTAGTTTAATCTGTGACCTGGGCAGGTGCTGTCCTAGCCGGTGGGGAAGACAGGAAAGCGAAGGACCCAGGCGGGGAGCCTGTCCAGGATCTCAGATAGGGAGAGCCAGGTCCCCACCTCTGTTGGGCCGGCCACCCGGCTGGTGTTTAAGATGCAGATTAATTCCTGTCTTTGCACACAGTATGCTTTTCTGACTGCATGTCACAGGCAGATTCCTGGGCTCCACCTCAGGGACTGAGGGACTCAGGAATCGGCCTGTGGCATGCAGTCCAGGAGGGCACACTGAGGTTTGGTTGCTCGGCTTCAGGTGGTCAGGCTTACCTGGATGAAAAGCAGTGGCTGCTAGGAGGAGCCAGGCAGCATCTGGTCTAGGGGCCGCCAATTCATCACCGTTCCCGTAACCTTGGCCCCCGCTTTCCTCAAGATCAAGTCTCCAACCTTCCTGTTCTCTCAAAAGGATTGTTCCACAGAGACACCTGAGTGTTCATGAAAATGCCAAGCCTTggcccggcgcggtggctcacgcctgtaatcctagcactttgggaggctgaggcgggcggattgcctgaggtcaggagttcgagactagcctgggcaacatggcgaaactccgtctctactaaaaatacaaaagattggccgggcgtagtggtacgcgcctgtaatcccggctaaactggaggctgaggcgcaagaattacttgaacccggaaggtggaggttgtagtgagcccagatcgtgcacctggactctttggactgtgtctcaaaaaaaaaacaaaaacaaaaaaaaaaCACGCCAAGCCTAGACCCCACCGACGTAGAAACTTGGTGGGTGTGTTGGGTCAAGAAATTGCATTCCCCGCCACCCCCCgacggagtttcactgtttggcccaggctggagtgcagtggcgcaatcttggttctgccttctggtttcaagtgattctcctgcctcagcctcccgagtagctgggattacagggaccgaccaccacacccggctaatttctgtatttttagtagggagggggtttctccatgctggtcaggctggtcttgaacttcctgacctcgtgatctgcccacctcagcctcccaaagtgctgagattacaggcgtcagccactgtgcccagccATCATATTCTTAAAAGTCAAGTTAAGGTTGTTTTGTTTGTTTCTTTTACATGTTCATGTTTTTTGAGCCCAAAGGTTGGGGCAGGTTGGGCTTGAGCTGGGAGGGGCTGGACACCTTTTTTGTAAGACCGCCTATCTGTTGTTCCTCCTCTGAGGGTGTTTCCAGGCGTCTAGACTCACCCAGGTGAGTTGATGCTGACAGGAGCTGCTCGGCCTTCTGAGCTGCCTATTTCGCCTTCTGTTCCTCTGGTGTTTCGCTTGGGTAGGGCATGGGCACAGTTCACTCAGCTCTGGCCCTGGCCTGGCTGTCTAACGCTAGGACTGTTATAGTGGACTTTGCAGCTTTTTGCTTGGATTTCCTTAGTTCCTCTCTCTCCCTGTATTTGTCCAGCCTGCCAAGGAAAATGCAGCAGTTGGGTTAAATTGGCATGGCTAGGTTGCACTAATGACAAGTACCACGTAGCTGGCATTTACCGAGGACCGGTTTTGTACTGGCACTTTGTCCCCTGGGCAGCGCTACAGGGCCTGCCCCTCCTCTCCCCCTCTCTTGTACTGTACTCGGCCCTAGATGCAGCGTGATCCATCTTTGCGCAGGGAATCTTTGCTGCAGGTGAAATGGAGCGGTGGCCACACCTGTTCTCTGCAAAGTGGGTGTTGTAATTTCTCTGCCTTCCTCTTGGATGAAGACTTTGAGACATGCTTTTTAATGCCTTCCATTTCGCGTTAGTGTTACAATCAGCCTGTGCAAGATTTCAGTTCCAAGCTCCAAGCTAGAATTTACAGTGTGTAAACTCATTAGATTGATGGTAGTGCTAGCTTCTGGGATTCCGATGGCCAGTGGTATTTGCAAGCATGTCTCAGTGGCTTTCCCTTTTAAAAATGCTGTCCCTCCTTTCCAAGTAACCTGTTGTGCTTTTATGAGATGTATTGAAGTAATGAATCTATTCCCATGGTAGAGGAAACTAGCTGCTTACTGTACAGATTTGGGATAATTTTCATTGTCAAGGTGAAACCGATTGAACTGCAGTCTTTTTTCGTTCCCCTGCAGTGTGAGTCCTGCTCGTAGAATATCGTTGGTGTACTTGAGGCTGCTTTTCCAGAAGGCAGGATGTGGAAATTCCAGCAGGCAGAGCTGCCTCTGGCTTGCTCTCATCTCTGTGTTTTGTGGCTCCTCACTGAGTGCGCGAGCCCTGTGAGCTGTTAGCATGCTGGAAGGCAGCCTCGGGCCAGCAGCCTGTGCATGGAGGCACTGGAGCCCCCCCATGAGGCGTAGACCACTGGGTGCCCGTGCTTGTGTTTTCAAACGTGGCTGTGAACGTGATTGCGTCACTTGGGGTGCATTTTAGGATTTGGATGTGATCCCAAATTTCTACACCCTGAAGCTCAGTCTTCTGTCATTTGGCGTGTTAGCTTTCTGTCAGGAAACCTTTTGCTGTTCTTTTTTTAATGTGTCCAGGGCTCTTTGAAGAAAACTGCATTTTGTTTGCACAAACTGCTGCATTCTTACAGACTTCTGGATAACAAAATAAGAAGCACGCTTGAGGGTGGGGTCTTTCATTATGATGACAAAAGGGGAGAGCGCAGGGGTGTCAGCGGAGCAGCTGGAAAGTATTAGCAAGGACTTAGGGGAATTAATAGGGTCCTCAATTTGGAATGGTTTGTTTGCTACAGGGCTCAATATGGTAGTCAAATGTTTTTCTTTTCATCCTTTTTCTTGGAAATCAATTTTTTAAAATATAGTTTGTTTCTTGGCTCCCTGTTCTGCATCTCGCTCAACAG
>NM_017588_intron_1_0_chr9_137005081_f(+)
GTGCGTGCCCAGGGGCCCCTTGGACACCTTCCGGGGGCAAATACGCTTAGAGAGTCTCGGAAACATCTCAAGCTCATAAGCCTAGTCTTCCCTACTCAGTTAAATGTCACTGCTAATTTTTATTTACTGACCGCATATCTGGCGAATGCTTGTTGCCTGCTGTGTCAGGGATCCCAAATCTGTCACCTGGAGGAGAGAGCCTTTTATCAAAAATACAGATTCTTGGTTCTGATTGTAAGAGTCTCTGTAGGAACCAGAAAACATCTCTTTATAGTTGCCCCCACCCTGGCTGCGATCCTGACGCACAGGCAGTTCTGCAAGCCCTCCCGTAGACCTTTAGCAAAGGGAGCAGGGCTTCAGTGTTCGGGGTCGGAGGGTGGGGCGCTGGACCAAGGCCAGAGCTGGTGGGGGCCTCCTGTGCTGTAGCAggatcacaggtgggattgaggtggggggatgaggtggattgaggggggcctcacgtttctggctcggctggtgctgttggtgctgagtttggagactacagaagaggaggtcttgtggggaagtagtgggctcagattcagatgtgttccacttgaaaggtactgtccacatagagattggtggaaggcactgggcatgtggatttggagctctaaagatctgagctgaaattaaatggtgggagtcaAAATCCAAACTGGTCACGGGTGGAACGTACAGTGGTGGTGACTTTTTGCTAACTGGTCTTTCCTGCAG
>NM_017588_intron_2_0_chr9_137005934_f(+)
GTACGTAGCACTGAGGCCCTTAGCTGCTGGGAGAGGCGGTCTGAGCTGCAGACAAAAAGCTGGCGAGGGGATGGCTTGCTTCCTCACCTACCGCTGGGGAGACGTAGCAGGCCGCTGGGGGGCACGTAGCAGGCGGGTGTGTCTCCTCCTGGAACTGTGAGCTCAGTGCTGGTTGAAATTGCCCGTGGGGggccaggcgtggtggctcatgcctgtaatctcagcactttgggaggcagaggcaggcggatcacgaggtcaggagttcgagagcagcctggccaatatggtgaaaccctgtctctattaaaaatacaaaaaaagattagccgggcatggtggcacatgcctgtagtcccagctactcaggaggttgaggcaggagaatcgcttgaacctgggaggcagaagttgcagtgagctgagatcatgccactgcactccagcctgggcgacagagccagacaccgtctcagaaaaacaaaagaagaagaaagaaaagaaATTGCCCGTGGACCCTGGGAGGGAGGGGAAGGGGACTGGTCCTCTCAGGCATGTGGCCGTGCTGAATGGGTTCTGAGCCATGTGGTTCATGCTGATCACCTGGGACTCATGTGGGAAAAGCTCAGACTTTGGACTCTGGATGACTAGACAATTGTGTCCTGCTCTTAGCCTCAGATCCTTTTGTTTTCTTTCAG
>NM_017588_intron_3_0_chr9_137006706_f(+)
GTAGGTTTCAGCCCTGTGCGGTGAAGTTGACTGTTGAACAGGGTGGCTCTAGTGATCAAGGGGTCAGGGCTGCTTCGAGAGCTGTGGGTTCAGGTTTTAAGTTTTCCCCGTTTTTTAATTTTTTTATAGTTATTTGCATCTTGAACTTTTAACCCAAATAACATTTGACTTCCATGGAGGAGTGTCTGTGAGGCTGGCAGAGCTGCAGAAAGCCTGCTGTTTTTCTCCTGGGCCGTGTGTCTTTTGTAAGGTTAACACTAGTGAGAAGATTTCCTGAGGGCAATGGGGATGTTTGGGATTTTGACCTTTTGCCGATGGTCCTATTTTGTCCTGTCAAGTTACTGACCCTGTTTTTTCTCCCCAAG
>NM_017588_intron_4_0_chr9_137007161_f(+)
GTAAGTGACACTCAGTGCTTCTCTCCAGGGGAGACCGGCTGCAGGGCACGGGGCAGGTGCGGGGGACTGAGTTGACTGCTCAGTAAGCAACACTCAGCGCTCCTCTCCAGGGAAGACTGGCTGCAGGGGCATGGGGCGGGGGTGGGTGGGGGAGGCCGAGTTGACTTCGGGGAACAGCAAGTCACTGGCGGGGCATCAGGCATGCTTTGGGATGTCAGACATTGATGAATGTGACCTGACTCTTACGTTTGGGGAAATAAGCACTGGAATAATCCTAATAATACTCTGTTATAG
>NM_017588_intron_5_0_chr9_137007545_f(+)
GTAAGTGTGGCTGGGGTGTCTTCCCTGGGGGAGGTGGTGTCGGATGTGGGAAGGCTGTTGAATTTGCTTGTAGCCACTGTGGAGAAGGCAGGTGGGCCCTGAGTCCTTTCTGTGCTGTTTGTGGGGAGGATGGGCTGATAGCAGGTCTTAGGTTCTGGGGAGGTTTGTCCCCTCTCCTTCCTGTAAAATCACTGTCATCTCTTTTGTGTTCAG
>NM_017588_intron_6_0_chr9_137007842_f(+)
GTAAGTCCCTCTGACACGGATGGGGTGGTGTCCAGCACTACGTTTCTCTGACATCGGATGTGGCCAGCTGTCTCCCTGAGGGGCGTAAGCCTGGCCATGGCCTGTGCCTAGCTGATTCCTGCTGTCATGCCACAGTCTAGAGCAATCAGGTTGGAGGCTGGGACTTGAGAAATGAGTCCTGTGTGCAGTGGAGGGATGGCGAGGGGGTGGTGAGGTGTCAGTGGGGTGCCCTGTGATGAGCACCAAGGGGCCGTTTGTGCAGACTTGGGGGCAGTGGCCACAGGCGTTCAGGAGGTAGTGTACCCTGAACTGATGCACGGGACAGGAAGGGCGGCCAGGCTGGGAAGGGCACTGGGAGTGGTGGGAGCACAGGTGAAGTGTGAGTTTTGAGTGGAGTTAGCTTTGATGGGCGGGCTGGGTGGGGATGGCCCAGTCCTGGTGGGAAGTGTTGGAGGCTGGAGCTCTCCGGAGAGCGGGCCTTGCACAGGGACACGTCCTGCCATTTTGCTGTTGCCACTGTGCAAACCAAACGGCCGAGAggccgggcgtggcggctcacgcctgcaatcccagcactttgggaggccgaggcgggtggatcacttgaggtcagaagtttgagaccagcctggccaacatggtgaaaccccgtctctactaaaaatacaaaaatcagctggacgtggtggcgcgtgcctggaatcccagctcctggggaggctgaggccagagaatcacttgaacctgggaagcggaggttgcagtgagccgagatcgcaccactgcctgggtgacgagagcgaaactctgtctttttttttttttgagactgagtctcgctctgttgcccaggctggagtgcagtgttgcgatctcggctcactgcaagctccgcctcccgggttcatgccattctcctgcctcagcctctccgagtagttgagactacaggcgcccaccaccatgcctggctaattttttgtatttttagtagagacggggtttcaccgtggtttcgatctcctgagctcgtgatcctcccgccttggcctcccaaaatgctgggattacaagtgtgagtcactgcgcccggccaaaactctgtctttaaaaaaaaaaaaaaaatcaagaacaaaTGGCCAAGAGTTAAACTACACAGTATCATAAACCGCTCCATTTCACAAAGTGGCCAGAAAGTTCTTTTGTTAACAAAGTGCATGAGGTAGTTTCTTGGCCAATCCTGCCCTTCGTTGAGAAGCGGAAGGAAGGGTGGATGCAGCATTTGTCCCATGCTGCCTGCCCGTGTGCCTTTCACTTTGTGCCATCTTGGCGGTGAATGGGTTTAAGCATTTTTACCCTTGGAAGGCTTTGCCCGAGTGAGATGGCAGGCGAAGCCCTGATACTGCCCGGACGGACAGTGTGTCAGGCCTGGGCGGGGCTGCGGGGTCTGAGCCCCGCACATAGCTGGGCCACAAGACCCTCGCGGGCCCAGTGTCACTGCTGCGGGGAGGCCGTTTGCTGTGGGGATGGCACCATGTGGCCCTGTGCTTGTGGCTGTGTGCTTGCGGGCCCAGCCCCTTGGTGCCAGTCCGCTGCCCTCCAGGACACCTTGGGTCATAGTCAGCAGAGCTGACCTTCAGACTGGGGCTGACAAATGAACGCTTGTGAAGTAACCTGAGAAAGGGGTTCGCTGGTGGCCTTTGAGTTGGAAGAAAGAATTCTGTGAGCATCCTAGAGGCCAAAGATAGCGCAGGTGGGACTCGCGGTTGATAGGTAGGATTTTAAAAGTCTTTTTTTCTTACGAAAGTCACGTTTGCTCATAAAAAAACACAAAAACAggttgggtgccatgtctcccacctgtaattccagcactttgggtggctgaggcaggaggatcccatgagactaggagtttgagaccatcctggacaacatagtgagatcctgtctctatacaaaaagcaaaaattagccgggcgtagtgatgcgcacgtgtggtcccagctacttggaggacggtgggaggattgcttgggcccaggagtttgaggctgcagtgagcaagatggtaccactgcactccagcctgggtgacagagtgagaccccatgtcttaaaaaaaCCACAAAGGTGAGCAAATGTAGGAAGTAGAAAATGAATTCCCTGAGCCACCCCTGGGGTCAGCTGCCAGGAGGTGGAGTCGGTCCCTCTGTGGTCTTCTACTTTGCTTTTTTAGGTGCATATTTTCCAGGGTAGCTCACTCCTGTCCTTTAAATAACTGGTACCACATCACAGCTGCTGCTCCGTAGCTGTCTCCACTCCACAGCTGCTGCTCTGTAGCTGTCTCCACTGCAGAGAGGTTTGTGGGGCtttgttttttttttttttttttttgaaacagaatctcactctgttgcccaggctggagtgcggtggtgcgatcttggcccactgcaagctctgcctcctgggttcaaggggttctcctgcctcagcctcccaagtacctgggattacaggtgcccactaccacgactggctaatttttgtatttttagtagagacagggtttcaccatgttggccaggctggtctcaatctcctaacctcaagtgatccgcccgcctggtcctcccaaagtgctgggattacaggcgtgagccgctgcgcctggccTGGGGCACCTTTGATGTCTGCGCACATCTATGCCCTTGGATTGCTGGTGTGGGCCTGCTGTGTGAGCAAGGACTCTGCCAGTCGCCTCTCAGTGAGTGCTTATGTGTAATTCTCACTTTGACAAAAAGGAGTGCAGTGAGCATCCTGTTTGCATCTGTGGCCGTTTGTGCGGGATGGCTTTGGAGGGGAAATGCAGTAGTCAGGATATGTGTTTAGCTTTTTGACAGGTACATTTTGGAGCTTTAGAGACTTAGAGGCATGTGGCCCCCTGCTCACTGCCTCCCATCCCTGTCCCCTCTCTGGCCAGGGTTTGCCCTCTCTGGCTAGGGCTCCTCGGCTGAGGGCCGCTGCCGACCCCCATCATCCACAGCCCTCGCGCCCTCCTTGCACCCGGGACCTGTGTTTTTCCTGCCCTGGAGCTTCTGCTACTGCTTGTCTGCCCAAGTCGACTCCGCAGAGCACTTGGAGTGCTCCTTGGCTAGGGGCCTTGCCATCCCCTGCTGGGTTCTGGCTGATTACCTTCTCTGTTTCtttctttcttttttttttttttgttttttaatatttatttatttatttattttgagacagagtctcactttgttgcccaggctggagtgcagtggtgtgatctcagctcactgcaagctccacctcccgggttcacgccattctcctgcctcagcctcctgagtagctgggactacaggcgccctccaccatgcccggctaatttttttttatatttttagtagagatggggtttcaccgtgttagccgggatggtctcgatctcctgacctcataatccgcccacctcggcctcctgaagtgctgggtctttttttttttttgagacagggtctcactctgttgcccaagctggaatacagtgacgcgatcttggctcactgcaacctccgcctcctgggttaaagtgattctcctgcctcagccccccaagtagctgggactacaggttcatgccaccacgcctggttaagttttgtatttttttgtagagacaaggtttcaccatgttggccaggctggtctcgaattcctggcctcaagtgatccgcccaccttgatttcctaaaatgctgggattacaggcgtaagccaccgcgcccggccTCCCTTATCTACCTCCTCGAAGTTAACTTTTCTGGCAGCCTTCTGCTGGAGTGCAGTGGATGGGCTGTATTGCCCCTTGCACCTGAATGTGGGTGGAATGGTAGAGCCAGGCCATGTTTGCCAGTGGGTAGTATTTGGATGTGGTTAAGAAGCTGAACAAAGCAAAGCATGGAGTTGGCCTTGTGAGTTTTGGGGACTTGTTTTGTCTTGTTACTGTTACATCCATCGTAATAGTCTCAATAAGAGACTGTTTTGCACATTTAAAGGTAGGGATGAATGTGGTTAGATGGATCACTGTGAGTTAGAAAAGTACTTTGAGAGGCTGCCGGCCAGATGGTTGCAGTGAAGCAGCTGGCACGGTGAGAGCACCCTGTTGGAGCAGAAACAGGTACTCACCCCTCTGTGTCTGCTGGAGAACATCTAGGGCTGCAGTACCCAGCATGCCCAGCATAGAGGCTGCCAGCCGCATGATGGCCCAGAGCTCAGGGCTgtgtgaggtacctgcagatttcagagacctggcacaaaaaaagaaagtaaagtgtcttgtaataactttttgtgttgattatgttgaaataatattttagatacattgggttacatgttaccaaagtaatttcacttgtcttttaagcttttctaatgtagcttctagaacaattaaaattacacgtgtggctggcaGGCTCTTGCAGAGTCTAGCCTAGTGCTTCTCTGGGCGTGcagcagcaggcagcatgccccggggacctgttcgaaatttatgttcttggactccccctcctggactggtcaaatcagaagccctggggatggggcctagcagtctctgccatagtagctcaccggtgcctttgatgcatgTGGAtttgcctctggggacacatggcaatgtctggagacatttttggttgtcagagctataggcatctagtgagcaaaggacaaggttgccactgcacaggggcagtaccaccctgtcccccccggaagagtctggtctaaaatgtcagtggtgccaaggctgggaaacTGCTTCTACTAGACAGTAGAAGCAGACAACCTCAGTCCCATCCCCGAATCATTAAACCACGGCTTCCTTGTGTGGCTTGATTTCACCCAGGAAATGTTTCAGCACCCATAGCCTGAGACAAGATAGTTTCCAAAGGTGCTGTTTGATTGTGAGAAGGCTTATCCTTggctgggtgcagtggctcatgcctgtactcccagcacttcggaagaccaaggtgggaggatcgtgtgagctcaggagttcgagaccagcctgggcaagatagggagaccctgtttctcttatgaagaaaaaaaaaaGGGTgggcgcggtgcctcacacctgtaatcccgcagtttgggaagccaaggcgggtggatcacttgcggtcaggagttcaagaccaggctggccaatatggtgaaaccccgtctctcctaaaaatatatatatataaaaattagctgggcgtggtggtgcatgcctgtaatcccagttacttgggaggctgaggcacgagaattgcttgaacctgggaggtggaggttgcagtgagctgagatcgcaccccagcctgggtgacagagcgagactctttctgaaaacaaacaaacaaaaaaaCATAACTCAGTCtttttttttttttttttttttttttGAGATCAGGTAAGAAGCAGTTGTGTCCCTGACTTGAAAGTAAGTTTTTGTCTCTTCTTCCTCTCCTTAATTCCTAG
>NM_017588_intron_7_0_chr9_137013466_f(+)
GTAAGTGAAAACATTTTACTTCATGAAGCGAtgagtgcttaactaagggccagctcttgcactgttcctgcatctgggggtacagcagtgacaaaagacccaagtccttaatttccgaagcttctcttctggccacgctgcagacatgttagcagataggcagtgcagtttcggggttggcagcacaggtggtggggcggcatgcctgggaagatgtccttgttgttagggtgggtcagggagggcctcctCCATCAGACTTCAGCTCCGTGTAGACGCTGACGTGTGCTGTTCACACGCTCGTGGAAAATGGGTGTTTGGACCCCTTGAGGTGAAAGCTGTGCTGCTCTGGGAGGATGCTGAGTGATGCCGTCTTGCCCTGTGAGGATGCGTCACCATCCCGGGCAGGTGAACCCAAGCAGATGGCAGCATAGAGAAGGGCAGGAGGAAGAGTGACAGGGTCTCCTGCAGAAAGCCCACCTAGGTCTCAGCAGGTGTTTGTAGTGCTTGGACTTGGTAATCTGTGTCCAGCACTCCTCAGGAGACACAAGGGAAGTGGAGAAGTAGAGGTTAACTCAGCGAAATGTCTGATGGGAGCGAGTTGGGGGAGTGGAGTGTTTGGGTTGTGTTTTGGATGTGGGGCGGACACATCATAAGCTGTTCAGATTGGTCACTGGGGAGGAGGAGGACGGTGGCAGCCACTGGCAGAATTGAAGATCTTACTAGGACTTCCTGCAGGGAACCCTCAGGTGGACACGCACACTCGAAATCTGTTTCCCAGTCTGACTCCCCAGTGACTGTTGGCGTGGGGATCCCCAGGGGGTCACAGTCTGTAGTCGCCATGCATGACCCCCCTTCGGTCTTGAGAAGACGGGTCTGGTGGGAGAGGGTCGTAGTCGAGTTGCACCCAACCACCGGCCTCCCATGGGCTTCACAGCACACACTTCCGGGCCATCGCCTCGCAAGGTTCAAGCTGCGGTTGCAGCACTGTGATGGCGTTTGGGGCTGAGGTCACTGGGATGTGCTGTGGCAAAAATGAGGTCATCCGGAGCCCCACATTGGCCAGTAGTCTCCACGGTTAAAGCCATCGTTTacacttgaccatttaccagcttattataaaggatacacttcaggaacagccagaggggaggggtgcacagggtgagctatgggcgagcgtggagctgccagggcctctctggtgccaccctcccggcccctctgtgtgtgtgtcaccaacagggaagTGAGCACGGGACAGTCTCAGAATTACTCATGGACCTGGCTCTAAGAACTTTCTAAAGAAATCAGAAAAAGTATACCAAGGAAATTAGGAGGGAAATGGGAAACAAATGAGAACATAGATGATATAAGATGTCTTCTTTGATGAGGCTAGTAATGAAAGCCTTTTAAGTCCCATAATGGAAAAAGCAAAATAAGCAAGATGAGAACTAGGAGGTGGTTGGAAGCACCGCAGCGGGAGGAAGCGGGAGTCAGAAGCCTCCGTCCAGCCTGAGCAGTGCCTCGGCTCCAGCAGCGAGCTCGGCCACAGCTCCTAAAGGGGCCCTGGGTATGGTGCCTTAAGGAGCAGTCACCGCTGAAGAGGCTGGAAAAGGGGATTGAAGGCCTGAAAAGAACATGTCCCCTGTGACTTTGTATCTGAATCCAGTTCAATAGTGAACTTTGaagcttatcccaacgattcgagaccacaggcgggagggagctccctggttcatgtctttggttttagcatgagcttgctacctaagccttgattgctggtcccagaggaagaccacagagggcaactcactggtgaatgttgatgccaggattccagaggaagtagcagcctcctgagcctaccgtgcacagaaaggaattcccatagccaaggaattcattcattattggataatgaaaggattataacgtaaacatcaggaaacctattatctaattctaccaacagattaaaggcgttaaatgtctctgtctgttattaattagtaggggtcaaaaaggcgcctgattgataatatccagcagccaACCCTTCAGCAAGATAGAGCAGTATTGTTGACCACTTACTGGTAACTAATAATTTTCACATGTGGCGACATGCTGAAACTCTTTCTATGAAAATCAGAAGTGGGACAGGTGTGCTTGGTTCCCATGTTACTCAGCATTGTTGGGAGTTTCTAGTTAGTGTAAGAAAATGAAAAAATAGTCCTATGAAAATTGAATAGAGATACACATCTTTGTAGATATGTTTGCATGTTTTAAAATATTTAAAAGCCACCAACACTGCTTTTCAAATACCCATTTAACCCTGTGACGTGGGTACTGTCAGCCTTGCTTTTCAGGCAGGGACAGTTACCACGGTCTCTCAGTTGCTCAGTGCAGGACCAGAACCCGTGTCAGCTCTGGAGTCTGGGCCTGGAACCCCCTGCCCTGCTAGCTACGTGGTGTGATCTCGCGTTTAGTGCCatcagtgcttgaaaatggacttttttctgtatactaggaattgccagttagaagatggggaaaatgtttccattttaacagtgacaaaaatgctaagatgtttaggaatgcggctagtgagaaggagcaggaccaatgcaggaaatgagaaaTGGAACTGAAAGGACACACGGGGGTTAGGTCTTGAGGGTTAGGAGATGAGGCGGCTCCGGAGAGGCCCTCCCGCAGTGATTGCGGAGCTAGAGGACATGAATTTGAGATCCATGGGGCAGCAGGATGGAGCTGTTGCTGAGAGAATTGAGAAGATGCAGAGTTGGGAGGAGAGTTGCTGCTTCTGGGTTTGAAAACCCTGGGTGAAGTGTCTGAGGTCCAGTGTGGTCTCGTCCCTGGATTATTGAAGTGTGGGCAGAACAGGAGGTGGGTGTGCAGAGCAGAGAGCTTCGGGGCCCTCCCAGAGGCGGCTTCTCCATGGGTGAGAGATGGGAGGGACCGTGCATGGCGGCCATGGGGTCTCGTGCTTGGGGAATGATTTGTCCACGTGTGACCCGAGCCTGTTCCCCGCTGCTGGCATCTGTGCAGTAGAATTGTGGGTGCTAACACAGTGGGCTCTGCTTCCAGAATGCGTCTGTATTGGCAGAAATCACAGAAACCCTGAAATTGGAACAATGTAAATGCCTGGCTTGTACCTTCTGGGAATAGTCCAGAAGACTGCTTACAATACTCTTAAATTTTTGTTTTGAAAGAAGCCCTCTCATTGCTTGCATGTGTTTGCATGAGCGTGGGCAGAGCCTGCGAGAAGCACTGGGCTGCTGCTGCCCCTCTCCTTGGCCAGGGAGAGTGGAGAGAGCAACAGGCTTCCCGCTCTGTGTTGGGGGTCAACTGTGGCTTGTGTAGGAGAGATCCAGAGGTACCCCACACATGGTCTGCACGTGTGTAGCATGTGTGGACTGTTGATGTTTGTATGGACAGTGTTTAGTCTTTGTCCCTAGAATATAAGAGAATGACTGTTAAACAGGTGAAGCATAACTTTTAAAAAAAGATAGGGAAAAGCGTGCTAGTCCTAAAATTTATATCTGACTCCCAGCAGCCCGCGTGAGATCATAACTTGTCTGCTTACGCTTTTTTGTTCTCTTTGCTTCGAAG
>NM_017588_intron_8_0_chr9_137017152_f(+)
GTGAGTGTGGCTCTGTGTGGGGGCTGGGTCTGTGGGGAGGGCCTCCCCTGCTGGGTTCACTGCCCCTGTTCTTCACCAGCTCCTCCTCCCTCCTCTGCCCTGGGTCCGCCCCTGCAGGAGGAACCTTCCTCCGTGTCCGACCGTTCCGCCAGCTCCCCCTGACCGCCCGCTGGCTCTGTTGCTCCTTCTGGTGCAGTTTTCCTGCCATGGCCTTTCTCTTGGGCCAGCCTGGGGCTCCTCCACCTGTGCTGTCGGCCTCACTCCGGCTGCTCACTGGAGTCCTCTGGGCAGCCCCATTGCCTCCTGGCTTCGGGCCCCTGCTGTCGTGCCAGCCTCTTGGATCATTCCTTGAGTGACCGGCTGAGTGCCTGCCCATCTGCTGGGGGTGCTGCCGAGGTGGATGGAGGTGTCCTGGGGGCACGGAGGACAGGCCTGAGGAGAGGAAGGAGGGACGTGGCGTGGCCTGGATGGGAAGGCCAGGTGCTGGGCAGGGTGTGGCCTGAGGGTCTGTGACGGCCCGGGGTTCCCAGCTGCCCCTTGCAGAGCCTGCAGAAAGGAGCGGAAGGGTTTTCATCCGGGGAGTGTTCGTGTTTAAGAAGCCTAGGCTAGATGTGTGGGATGGGGCGCACCTTGAGGAGGGAGCTGGGTGGTGAGGATGGGGGGATGGACCCCCGTGTGGGGAGGCACCCCGTTTGCGCCCTTCTTCCCTCTAGTCTGTCATAGCCTGCTGGCCTAGCTGAGaccaagccccacaggctgggaggctatctgtggcaggaatgtgtctccccgcagtccaggaggctgtggtcaggattgaggaggcctcttcttggcttatagacgctgccttaccctggcttcacaccagtgtccctggtgcctccgtgtgtccaaatgtcctcttgtaaggacaccacccttgggcctcattttcactctgtcgccctctttgaaggccctgtctccagtacactcgcctctgaggctctggaggcttgggcttcagcatGAGTCCCCTTGCCACAGCGGTCTTTATAGCTTCCTGCCTTGTGGGGCCAGCCTTTTGCCATGCATCTCTCCTGATTGAGATCACACCGCACTTGGTGTCCCCTGGACGGGCCACCTGTGCTCAGTTGTGTGCGCCGCTGTTGTGTGAGCACACGTAACCCTCACGGCCACCTCTGAGGAGGGGGGTTGTCCTCATCCTGcatagaggctcattcactagcccaaagctccacagcaagcaggtgcagggactgggattccagcctgggcgcccctgagcccagggtGGGGACGGAGGGGTCGCTGCATAGCAGTTTTCCCATCGGCGTCTCCTCAGGTCTAGCGAGTTAGACCCTTCTGGACTTCACTGAGACAGGTTGGCTGATGCGTTCATCTCTGTGAGGCTCTGCCCAGGCAGCCTGGGTTAGGCATGCGGACACGCTTGCCATCAGCTGTGTTAAGGGAGCCCGGCCCCCCGGCCCTCACTGTGACCTCGGCCTGCCTGGCGGTGTGACGTGGTGTGCCCCTGAGGGAGGGACCGCATGGCCTCACAGCGTCTCCCGTGCCTTTTCAGTGTATGTGACCGGGCTGAGGGAGCGGAGACGCCAGGTGCCTGGCGAGGCCAGGCGTCCCCGTGGTGGTAATGCTGAGGGCCGTGTCCTTCCCGGTGCTCGGGACACACCAGCGCGTGCACGTGCTTGGGGGTCGGTGGGGGTCTCTGGTGGGGCCCAGGGGTGGGGCCTGCACCAGGACACACCTTCCTTGAGATTCCCTCCTCCTCACTCAGGTGAGAGGAGATGCCTTCCTCCACTTCTGAGGGTCGTGGGGTTGCCATGTCCTGAAAACTCTGACCTGTACATCGACAGCTTCTGGGAACCTTGACTCTTTTTCAGCTGTGTGAGAAGCAGCGGCTCTGCTCTGCCCTCAGGGCTGCAGAGTCCAGCTGATAGGCCTGGGGCATTAGCTGTGGATGTGACAACAAACAGATGGGTTCTGTGGGTGCAGATGCCCCTTGCGTCGATAAATTCTTAAAGGAGAATTTCCGAGGTGATTCCCCAGCCCTCTTTGCTGCTGGTGGAGTTGTCCCTCTGTTGAGTTGGGCATTCGCCAGCCTTATCCATCCCCTGTGAGGCAGGTGATTCCTGAGAGTGCCCATGGCCTGGTGCCCCAGGAGGCCTGTATTCGTAAAGTCCTGGTGTCAAGGGGCCCCCGGGCCTATGGGCTTGAGGTGTCAAGAACCTGCTCACGGCTGGTGTGCGTGGCTAGGCCACCCTTCGGGGCGGCGAGGGGTGGTGGTGCTGGCACTGATGGTGGTGGCCGACCTCACTCAGATGTCGCACGTGGGGGATGGGGAGCGGGTCCCACCTCCTGTCCCTGCCTGGCTGTCAGCGCCCGCCGTGTGTCACCTGTCCGTTTTTATTGCAG
>NM_017588_intron_9_0_chr9_137019664_f(+)
GTGAGTACTGCGTGGGACTGTGGGGGCGGGCATGTGGCCTCCCCAGCCAGAGACACCTGCGTGCCAGCGTGAGCCTTTGGAGAGCGTGTTGTGGGCTTGGCACGGGATCCAGGCTCCTGGTGGAGCTTCGGCTTCTGGGCAGTGGCCTGTTAGGTCGGAGGGCAGGCCCCCGTCCATCCCTTCCCGAGGCTGAACCTCAGGTCCGACTATAGGAGGATTTAGGGTCCGTTTTCTGGTTGAGCAACTGTGGCCAGGGCAGGCCTAGCCATCCCGCATGAAGGAGTCGGCGGTCCGGGGGCCTCCAAGGCCCTTTCTGGTTCTGACCTCTGAGCATCTTGATTTTACCTCTCACAAAGCCACTGCCCTCCTGGGCTGTTCTCTAAGCTCCAGCTTTCCCATGCGTGCACCCTCAGCCCTGTGGGTCCGAGCCTGGGCCCTGATCCTCTGAGGGCTGTGTGGTTGGGTGGTAAAACCTGTTCTGGATGTTTCCAGAACCAAGAGGACTTCCTCACCCTTTTGAGGATGACCCGAGTCAGGGACGATAACACCCATCAGCTTCCTGTTAAAGTCTCTCTTGGAACTACAAATACTTGCGGCTGTCACACTGTGCTCTCAGACGCCAAGTCACTGGACTTTGAGCCTGAGGGGCTCCTTACCCTGATGGGGAAGGGGGTTCCAGCCCCGCTGGCTTTTGCACCTGGCGCTGATGGTGGCTGTGACGTAGTGGCTGCAGAGTTGGGTGTGGGGACAGAAGGATGCCTCCAGACATGCCGCCTCACCCCTCTCTCTGTCTTGCAG
>NM_017588_intron_10_0_chr9_137020496_f(+)
GTGAGCCCCCGCAGGCTTGGGCCCCCATGGTGCACCATCCCTGGGTCATGGCCTCTGGTGGGGACAGAGCTGGCCCCGGTGATGACAAAGGAGAGGAGCTCAGAGAGCCATCTCCGCTGGGTTTGGTGCGAATTCCTGAAAGACCTGGGTATTTGTAGGGTGGCAGTCTGCAAGTTAAATCTTCGATTGTGTGGGTTTGGTACTTGTACTTTTCAGAAATAAGTGAAGTGAGTAGTGAAACGCCTTGCTTAGAACGTAGAATTACACAAAATCAAGGGGAACCATGACTCTGTGACCAGCCTGTCCCCTCCTGTTTCAG
>NM_017588_intron_11_0_chr9_137020890_f(+)
GTGAGTCTCATAACCTTGAAGCGTCTCACCTGTTCCCAGCTTACTCTCCCGAGAGGTCACACCTGTTACAGGTTGCTTTATACTCAGAGACACTTTTCTGTGCCCACAAAATGAATTTCCATTTCAACCAAAGCGCACTGCGCCAAGTACCGGGGACACCTTGTCCCGTTTGTTTCTAGGTCCATCTCCTTAACGGAGGCAGGCAGCCTGTTGTCGGGCTTTGCTGGCAGTGCTTGGTTGACACCTTCCGAGGGCGCTGGGACCCAACAGGTGGAGCTCTGTGTGCTCAGGGTGTCCCTGGGTGGGTGCGCTGGCTCCGGGGCTGTCGTCCACCGGCCCCAGCAGGGAGGGGAGTGTGTTTTCCCGCCCACCCACACTGGTCTCGATGCTCCTGTCTTAGACCGGGGTGACTCGGGCAACATGTGTGTGACACACAGACTCAGAAAAGGGTGACCTGAGAAGCATCTTCCATCCTGGAAGCCTCTCCTGGGGCAGGCAGGTGCCTGGCTTCTGTGAGCGAGGCCGGTGCTGGGATAGAGCAGGCGGGGCTGTCCCCATTGGGAGAGGAAGCCTCAGGCCTGGCTGGAGGGCAGGCAGGGCTTTTTGGTTGAGTTCAGCGAGGCAGCCACCAGCAGGGTGGGCGTGGGGCAGGGCATAACTGGAGATTCTCTCCCTTTCACATGCATGAGCTCTGACCTGCTTTTCCTTGCCCTGTTTTCCCTGCTTGTTGTTACGTAG
>NM_017588_intron_12_0_chr9_137021716_f(+)
GTGAGGGCCTGCGCTCCTGCAGTCACTGGCTGCCTGTTGATGTGAGGACAGTTCCTGCAGGTGAAGCGTGGTGTGCCCGTAGGGTGCCGTCGTCTTCCCCTTCCCACCTCAGCCCTCCGCTGGCCCCGCTGAGGAACCGCTGCTAAGAGCTCTTGCCCAAGGCATGGAGCTGGTCACTGTGCTGCCGACTCAGACCCGGGCTCCTGGCTTGAACCCTGTTTCTCCCTGTTCTGCCAGGCATGCTGGTCCGGAAGGTGTGTGTGGCTGTGGGACTTTAGGTGGGTGCAGCCCGTCCCACGTCACGGCGAGCTCTGTTTCCTGGGCTGGGGACAGTGAGGTCATCGCTGCCCCATCCTGGAGGCTCTGGCTCCTTTCGGGTACCTGTTCCCTCTCCCAGAGAGACCCCCCAGCTGCATGCAGGCCTAGTGGGCTCCACGGCGGAGCTGGTTCCCAGGCTACCTGGGGTTGCCACCTCTGTGGGTCCCGGCTGCCCTCTGCAGCCGCCGCTACTTCCTCACCCTCTGGCCCTGCATTTCCACGTCTCATGGAGCCAACGAGAGCAGGGGGTTCGAGCCCTTGTGGAAATCTGGGGAGGCACTGCTTCTCCCTCCCTGTGAGCAGCTTCACCCAGCCTGGGGTCAGTGCTTACGCTCCACGGCGGGCCTGGGCCTTCCCCTGGGTCCTCGCCGGCGTTCTGGGGTTCTTTGGTTTACGTAGAAGCTGTAAACACTTTGATGTGGCCGACCTTGCACCACCAGTCTGTTAGTTCTGACCTCCCTGCTTGGGTGGTGGACTTGTCCTTGCTGTGACAGAGCCAGCCCTGTGGGGTGCTCTGGGGCTTAGCATTGGGGGGAGGCGGTGGGAGTGGGCGGCTCAGGGTCCGAGGAGAAGAGGGACATTGTCGATAAAGGACTGAGGACTGTGAGGGGTCTGACTGCAGTCCTTGTGCGCGCCAGCCTCTGAGCCAGTCCTGCTGCCGCGCTCCTCCTTGTGGGCGCCGAGCTGCTGTTGGTGGGGGCGTGTGGGGCTCCTGGTCTGCAGGCAGGGCTGGCACTCCCTGTGGCCTCCTGCCCCTGTCCCCCAACCGGCTGTGTCGCCCTGGTACCGGCTGCTGTCCCCTCGCTCCCCTCCCCTGGGCTCCCTGTGTCGAAGGTGGGCAGTGGGTGCTTGTCCTGTGACCTCCCAGGTGGCGGGCAGGCGCTACCCGCGTTTCTGGAGAAAGGTGGAGCTCAGTCTGGGATGGCGTCCCCGACCCAGGCGCAGGGATGGCTCTGGTTCTGACTGTGTCTTTGTTTTCAG
