# Supplementary material for: ADARs act as potent regulators of circular transcriptome in cancer
Source: Nat Commun. 2022 Mar 21;13:1508. doi: 10.1038/s41467-022-29138-2 (PMC8938519; doi:10.1038/s41467-022-29138-2)
Supplement: Supplementary file 9 — Supplementary Software 1 [file 41467_2022_29138_MOESM9_ESM.zip › circRNA_paper/rcm/WDR5_NM_052821_introns.bed]

chr9	137005080	137005824	NM_052821_intron_0_0_chr9_137005081_f	0	+
chr9	137005933	137006631	NM_052821_intron_1_0_chr9_137005934_f	0	+
chr9	137006705	137007070	NM_052821_intron_2_0_chr9_137006706_f	0	+
chr9	137007160	137007454	NM_052821_intron_3_0_chr9_137007161_f	0	+
chr9	137007544	137007757	NM_052821_intron_4_0_chr9_137007545_f	0	+
chr9	137007841	137013409	NM_052821_intron_5_0_chr9_137007842_f	0	+
chr9	137013465	137017104	NM_052821_intron_6_0_chr9_137013466_f	0	+
chr9	137017151	137019587	NM_052821_intron_7_0_chr9_137017152_f	0	+
chr9	137019663	137020461	NM_052821_intron_8_0_chr9_137019664_f	0	+
chr9	137020495	137020814	NM_052821_intron_9_0_chr9_137020496_f	0	+
chr9	137020889	137021627	NM_052821_intron_10_0_chr9_137020890_f	0	+
chr9	137021715	137023014	NM_052821_intron_11_0_chr9_137021716_f	0	+
