# Supplementary material for: ADARs act as potent regulators of circular transcriptome in cancer
Source: Nat Commun. 2022 Mar 21;13:1508. doi: 10.1038/s41467-022-29138-2 (PMC8938519; doi:10.1038/s41467-022-29138-2)
Supplement: Supplementary file 9 — Supplementary Software 1 [file 41467_2022_29138_MOESM9_ESM.zip › circRNA_paper/README.txt]

Instructions for analysis of our data using CSI NGS Portal and custom codes:


CSI NGS Portal is available at:
https://csibioinfo.nus.edu.sg/csingsportal

1. At "Upload" page, upload RNA-Seq and circRNA-Seq raw data files (fastq files)
2. At "Annotate" page, annotate samples with basic details:
	Sample Name, Sample Type (cell_line), Sample Source (EC109), Organism (H.sapiens), Data Type (RNA-Seq/circRNA-Seq), Sample Condition (control/treatment)
3. At "Submit" page, submit job to the relevant pipeline:
	a. Choose "RNA-Seq/circRNA/RNA-Editing" pipelines for total RNA sequencing/circRNA sequencing/RNA editing analyses, respectively
		- Select "Yes" for "Strand-specific" and leave other fields as default
		- Select the uploaded samples in "Paired-end reads" mode
		- Click "Save changes"
	b. Choose hg19 as the "Reference Genome"
	c. Input "Project Name" and "Project Description"
	d. Click "Submit Job"
4. At "Jobs" page, view and download output once the job is finished

Further instructions on the website usage are available at the portal via "README" buttons at every page.

From the portal output, merged tables for circRNA expression and RNA editing sites are used as input for "circRNA.R" code for downstream analyses and plots presented in the manuscript.
Such sample data are located in the "example" folder, and processed real data are located in "data" folder.


Dependencies (install the latest versions available):

- R
- bedtools

R packages:
- caroline
- magrittr
- tidyverse
- openxlsx
- parallel
- patchwork

To execute run_RBPmap.sh for RBP-map analysis on a Unix/Linux system, type "bash run_RBPmap.sh" in the commandline. This should generate the output files in the "output" folder.
Such sample data are located in the "example" folder, and processed real data are located in "data" folder.


Dependencies (install the latest versions available):

- RBPmap (http://rbpmap.technion.ac.il/download.html)
- bedtools
