# Supplementary material for: ADARs act as potent regulators of circular transcriptome in cancer
Source: Nat Commun. 2022 Mar 21;13:1508. doi: 10.1038/s41467-022-29138-2 (PMC8938519; doi:10.1038/s41467-022-29138-2)
Supplement: Supplementary file 9 — Supplementary Software 1 [file 41467_2022_29138_MOESM9_ESM.zip › circRNA_paper/run_RBPmap.sh]

#!/bin/bash
##genome_directory:
genome_file="/genomebrowser/UCSC_hubs/public_hubs/renxi/projects/data2_backup/bin/library/library/hg19.fa"
RBPmap_directory="/media/ext5/renxi/bin/"
mkdir -p output
cd output

#get fasta files
awk -F'\t' '{split($1,a,/:|\|/); print a[1]"\t"a[2]-3"\t"a[2]+3"\t"a[1]":"a[2]"-"a[5]"\t"$2";"$3"\t"a[3]}' ../example/dependent_circRNA.txt | tail -n+2 > dependent_circRNA.ADARs_up_and_down_group.ARs_specific_circRNA.txt 
awk -F'\t' '{split($1,a,/:|\|/); print a[4]"\t"a[5]-3"\t"a[5]+3"\t"a[1]":"a[2]"-"a[5]"\t"$2";"$3"\t"a[6]}' ../example/dependent_circRNA.txt | tail -n+2 >> dependent_circRNA.ADARs_up_and_down_group.ARs_specific_circRNA.txt 

bedtools intersect -wa -wb -a dependent_circRNA.ADARs_up_and_down_group.ARs_specific_circRNA.txt -b ../data/table_browser_UCSC_hg19_intron_regions.bed| awk '!seen[$1,$2]++' | awk '{print $1"\t"$8"\t"$9"\t"$4"\t"$5"\t"$6}' > dependent_circRNA.ADARs_up_and_down_group.ARs_specific_circRNA.flanking_introns.txt

bedtools intersect -wa -wb -a ../data/editing.bed -b dependent_circRNA.ADARs_up_and_down_group.ARs_specific_circRNA.flanking_introns.txt | awk '{print $1"\t"$2-10"\t"$3+10"\t"$1":"$2";"$4";"$7":"$8"-"$9";"$10";"$11"\t"$11"\t"$6}' > editing_candidates_annotated_merged_wide_AG.ADARs_up_and_down_group.ARs_specific_circRNA.overlapped_flanking_introns.bed

rm editing_candidates_annotated_merged_wide_AG.ADARs_down_group.ARs_specific_circRNA.overlapped_flanking_introns.bed.fa editing_candidates_annotated_merged_wide_AG.ADARs_up_group.ARs_specific_circRNA.overlapped_flanking_introns.bed.fa editing_candidates_annotated_merged_wide_AG.ADARs_up_and_down_group.ARs_specific_circRNA.overlapped_flanking_introns.bed.fa
bedtools getfasta -fi $genome_file -fo editing_candidates_annotated_merged_wide_AG.ADARs_up_and_down_group.ARs_specific_circRNA.overlapped_flanking_introns.bed.fa -bed editing_candidates_annotated_merged_wide_AG.ADARs_up_and_down_group.ARs_specific_circRNA.overlapped_flanking_introns.bed -name -s
bash ../convert_editing_site_to_unedited.sh editing_candidates_annotated_merged_wide_AG.ADARs_up_and_down_group.ARs_specific_circRNA.overlapped_flanking_introns.bed.fa

#run RBPmap
rm -r ${RBPmap_directory}RBPmap_results*
/usr/bin/perl "${RBPmap_directory}RBPmap.pl" -input editing_candidates_annotated_merged_wide_AG.ADARs_up_and_down_group.ARs_specific_circRNA.overlapped_flanking_introns.bed.fa.A_to_G.fa -genome human -db hg19 -conservation off -job_name editing_candidates_annotated_merged_wide_AG.ADARs_up_and_down_group.ARs_specific_circRNA.overlapped_flanking_introns.A_to_G
tail -n+9 ${RBPmap_directory}RBPmap_results*/All_Predictions.txt > up_and_down_G.input.txt
rm -r ${RBPmap_directory}RBPmap_results*
/usr/bin/perl "${RBPmap_directory}RBPmap.pl" -input editing_candidates_annotated_merged_wide_AG.ADARs_up_and_down_group.ARs_specific_circRNA.overlapped_flanking_introns.bed.fa -genome human -db hg19 -conservation off -job_name editing_candidates_annotated_merged_wide_AG.ADARs_up_and_down_group.ARs_specific_circRNA.overlapped_flanking_introns
tail -n+9 ${RBPmap_directory}RBPmap_results*/All_Predictions.txt > up_and_down_A.input.txt

#statistical analysis
bash ../count_RBP_numbers_per_editing_site.sh up_and_down_A.input.txt up_and_down_G.input.txt
paste up_and_down_A.input.txt.count.txt up_and_down_G.input.txt.count.txt > up_and_down_A_and_G.input.txt.count.txt
bash ../count_RBP_numbers_per_editing_site.step2_for_per_circRNA.sh up_and_down_A.input.txt up_and_down_G.input.txt up_and_down_A_and_G.input.txt.count.txt > up_and_down_group_binding_difference_between_edited_and_unedited.circRNA_numbers_per_RBP.txt
rm *.A.txt *.G.txt test1 test2
grep -v 'repeat' up_and_down_group_binding_difference_between_edited_and_unedited.circRNA_numbers_per_RBP.txt > RBPmap_result.circRNA_numbers_per_RBP.txt
