# Supplementary material for: ADARs act as potent regulators of circular transcriptome in cancer
Source: Nat Commun. 2022 Mar 21;13:1508. doi: 10.1038/s41467-022-29138-2 (PMC8938519; doi:10.1038/s41467-022-29138-2)
Supplement: Supplementary file 11 — Source Data [file 41467_2022_29138_MOESM11_ESM.xlsx]

## Sheet: Fig.1
Fig.1e
	circCHEK2			circANKLE2-1			circANKLE2-2			circXPO5	circXPO5	circXPO5	circWTIP	circWTIP	circWTIP	circBACE2	circBACE2	circBACE2	circASS1			circMET			circSLC39A8
EV	0.0922074	0.214125	-0.305788	0.0100637	-0.0649175	0.0538064	-0.0709665	0.314986	-0.244685	0.110632	-0.125663	0.0150308	-0.0800879	-0.106249	0.185232	-0.133689	0.133688	0.0037188	-0.00444746	0.00444818	0.000145705	0.0867838	0.0143553	-0.086201	0.0565835	-0.00288828	-0.0573917
AR1	1.98732	1.59837	1.56462	1.7229	1.34028	1.40218	1.45996	1.10367	1.31962	1.09795	0.983578	1.14795	0.814755	1.15186	0.689746	-0.683926	-0.808122	-0.710354	-0.963487	-0.640582	-0.728646	-0.951764	-1.0619	-1.5649	-1.1488	-1.25498	-1.49818
P-value	0.00116421			0.000271891			0.00267991			0.00021489			0.0060014			0.00102417			0.00128305			0.00357971			0.000278793
Fig.1f
	circDIAPH3			circRNF213	circRNF213	circRNF213	circXPO5	circXPO5	circXPO5	circAREL1	circAREL1	circAREL1	circRHOT1	circRHOT1	circRHOT1	circASS1	circASS1	circASS1	circGALK2	circGALK	circGALK	circZC3H14	circZC3H14	circZC3H14	circMKLN1	circMKLN1	circMKLN1	circUGGT1	circUGGT1	circUGGT1	circSYNC	circSYNC	circSYNC
EV	-0.187883	0.129026	0.0588568	0.0384362	-0.200913	0.16221	0.110632	-0.125663	0.0150308	-0.0658428	0.0658439	0.0296197	-0.077041	0.255803	-0.179515	-0.00444746	0.141548	-0.15465	0.0496308	-0.0499049	0.0143553	0.041243	-0.0203404	-0.0203404	-0.0291463	-0.00868224	0.0370307	-0.137648	0.138814	-0.027675	0.0229004	-0.0573917	0.0342157
AR2	1.37381	1.14149	1.30788	1.16092	1.5435	1	1.2633	1.15545	1.36121	0.566884	0.76613	0.660793	-0.780909	-0.584241	-0.68966	-0.693264	-0.716284	-0.77942	-1.39593	-0.50226	-1.34008	-0.9771	-1.29336	-1.22432	-1.22432	-1.04097	-1.87832	-1.64386	-1.84684	-1.28983	-1.79086	-2.12658	-1.41889
P-value	0.000422129			0.00307757			0.000156202			0.000714649			0.0087584			0.00125972			0.0202625			0.000288664			0.00562478			0.000948351			0.000996849
Fig.1g
	circCHEK2	circWTIP	circBACE2	circASS1	circMET	circSLC39A8	circAREL1	circRHOT1	circASS1	circGALK2	circZC3H14	circMKLN1	circRNF213	circSYNC	circHOMER1	circUBE3D	circMOCOS
circRNAseq	1.24793	2.34547	-3.00037	-1.45878	-1.73507	-1.02106	3	-2.39232	-1.62293	-1	-2.58496	-2.32193	4.9542	-1.44057	-1.32193	-2.974	-3.83289
qRT-PCR	1.98732	0.814755	-0.683926	-0.963487	-0.951764	-1.1488	0.566884	-0.78091	-0.69326	-1.39593	-0.9771	-1.22432	1.16092	-1.79086	0.224295	0.27739	1.02141
	1.59837	1.15186	-0.808122	-0.640582	-1.0619	-1.25498	0.76613	-0.58424	-0.71628	-0.42469	-1.29336	-1.04097	1.5435	-2.12658	0.327056	0.227741	1.16534
	1.56462	0.689746	-0.710354	-0.728646	-1.5649	-1.49818	0.660793	-0.68966	-0.77942	-1.45403	-1.22432	-1.87832	1	-1.41889	0.436931	-0.00723	1.16507

## Sheet: Fig.2
Fig.2c
	circCHEK2			circANKLE2-1	circANKLE2-1	circANKLE2-1	circANKLE2-2	circANKLE2-2	circANKLE2-2	circWTIP	circWTIP	circWTIP	circMET	circMET	circMET	circXPO5	circXPO5	circXPO5	circBACE2	circBACE2	circBACE2	circASS1	circASS1	circASS1	circSLC39A8	circSLC39A8	circSLC39A8
EV	-0.000217547	5.92119e-16	1.18424e-15	2.57755e-05	2.36848e-15	-3.55271e-15	-0.000278767	-2.36848e-15	-1.18424e-15	0.000327528	-1.18424e-15	2.36848e-15	0	-1.19812e-15	1.04546e-15	-4.61462e-07	1.83649e-15	5.4239e-16	-8.64634e-08	5.50486e-16	0	0	-4.07197e-15	3.42608e-17	1.96458e-07	-1.18424e-15	-1.18424e-15
AR1	1.96082	1.96661	1.92509	1.69077	1.34501	1.67332	1.6231	1.49722	1.11272	1.6231	2.10904	1.25113	-1.33214	-1.45953	-1.71289	1.18887	1.49166	1.07649	-1.2808	-0.693007	-0.734133	-0.428307	-0.843587	-0.777572	-1.15353	-1.52386	-1.43081
AR1-EAA	-0.228833	-0.062006	0.182973	0.0584274	0.0204844	0.0524021	-0.0312765	0.0754615	-0.176311	0.0629231	-0.459858	-0.00381145	0.0794005	-0.0398333	0.07237	-0.0735083	0.181087	-0.118869	0.00251789	0.010802	0.17564	-0.06103	0.371705	0.0658399	0.0937206	-0.0921231	-0.418329
AR1-DeAD	-0.0628734	0.103891	0.175794	0.0733595	-0.0654305	0.0794131	0.114075	-0.144817	-0.0965245	-0.0304591	-0.23346	0.00440887	-0.0922556	0.0108058	-0.0713446	1.37496	0.62839	0.995948	-0.93284	-0.621463	-0.540818	-0.350167	-0.529405	-0.561673	-0.533147	-0.995605	-1.17886
P-value (AR1 vs. EV)	4.44792e-05			0.00509305			0.0116378			0.0216407			0.00550803			0.0096586			0.0413378			0.0337772			0.00653277
P-value (DeAD vs. EV)																0.0434649			0.028063			0.0182404			0.0424486
Fig.2d
	circXPO5	circXPO5	circXPO5	circDIAPH3			circRNF213	circRNF213	circRNF213	circAREL1	circAREL1	circAREL1	circRHOT1	circRHOT1	circRHOT1	circASS1	circASS1	circASS1	circGALK2	circGALK2	circGALK2	circMKLN1	circMKLN1	circMKLN1	circZC3H14	circZC3H14	circZC3H14	circUGGT1	circUGGT1	circUGGT1	circSYNC	circSYNC	circSYNC
EV	-4.61462e-07	1.83649e-15	0	1.02955e-07	6.01371e-16	0	1.69327e-09	1.13798e-15	-2.36848e-15	-0.000308568	0	6.87529e-16	-0.000109215	0.0309772	0	0	-4.07197e-15	3.42608e-17	-1.08094e-07	2.9259e-15	6.27392e-17	-0.000443968	-4.996e-16	-2.36848e-15	0	-6.29126e-16	6.49943e-16	1.12293e-07	0	2.36848e-15	0.000204246	1.18424e-15	-2.36848e-15
AR2	0.993704	1.64496	1.20937	0.815338	1.06082	1.13247	0.801015	1.45502	1.57951	1.25113	1.15036	0.658522	-0.98127	-1.55088	-1.4366	-0.848557	-0.405223	-0.729656	-0.691925	-0.67873	-1.03804	-0.975944	-0.913865	-0.937549	-2.49769	-1.78683	-1.65198	-0.662433	-0.43002	-0.991679	-2.22782	-1.95001	-1.26512
AR2-EAA	-0.0981121	-0.282208	-0.129601	0.169487	0.0157143	0.158286	0.154985	0.679066	-0.375855	0.0172363	-0.774647	-0.0335227	-0.196778	0.202562	0.0395035	0.216803	0.238617	-0.0951645	0.172156	0.461644	0.0615263	0.0596707	-0.0778805	0.108925	0.034142	0.143453	0.0153903	0.031382	0.129788	0.0121753	0.272548	0.161634	-0.10499
AR2-DeAD	1.03621	1.01506	0.87222	1.43915	1.43065	1.46061	1.25228	1.58061	1.10646	-0.0989227	-0.227643	-0.0543216	0.124243	0.162622	0.26821	-0.47082	-0.5506	-0.677906	0.332978	-0.0359482	0.295306	-0.155152	-0.0608322	0.248541	-2.71616	-1.43861	-1.71456	-0.00795945	-0.116375	0.192957	0.0127392	0.111246	0.269489
P-value (AR2 vs. EV)	0.02158			0.00904329			0.0338613			0.0307493			0.017927			0.0378875			0.0207983			0.000362702			0.0171246			0.0508502			0.0239772
P-value (DeAD vs. EV)	0.00278136			3.81443e-05			0.0112103									0.0111445						0.936279			0.0371744

## Sheet: Fig.3
Fig.3b
	FLAG	FLAG-ADAR1		FLAG	FLAG-ADAR1
	0.0106	0.1888		0.0577	0.9497
	0.0194	0.2327		0.0277	0.7253
	0.0142	0.3118		0.014	0.5583
P-value		0.0229744			0.0194241
Fig.3c
	Endo EV		Endo AR1		minigene EV		minigene AR1
Editing Site	A	G	A	G	A	G	A	G
#1	20	1	16	4	21	1	16	5
#2	21	0	15	5	21	1	15	6
#3	21	0	16	4	22	0	17	4
Fig.3e
	minigene-circCHEK2			minigene-linearCHEK2
EV	1.00033	1.00067	1.00033	1.00033	1.00067	1.00044
ADAR1	2.643	3.04067	2.25067	1.09133	0.975333	0.900748
ADAR1-DeAD	0.928	1.49233	1.1	1.20433	0.995333	1.00457
P-value (AR1 vs. EV)	0.0186822			0.85697
P-value (DeAD vs. EV)	0.408815			0.426372
Fig.3f
		minigene-circCHEK2			minigene-linearCHEK2
	WT	1	1.002	1.00101	1.00033	1.00533	1.00012
	edt1	1.68733	1.31333	1.48251	1.06033	0.938	1.04026
	edt2	1.582	1.36467	1.47371	0.943333	0.902333	0.975435
	edt3	2.08833	1.59167	2.32536	1.04767	0.758333	0.907708
	edt1+2	1.887	1.76533	2.54035	1.151	0.791333	0.937757
	edt1+3	2.70733	1.90267	1.99341	0.907	0.955333	0.892058
	edt2+3	3.145	1.77733	3.16776	0.847333	0.707667	0.983571
	edt1+2+3	4.908	3.10033	3.895	0.908	0.847667	0.952038
P-value	WT vs. edt1	0.0452712			0.808139
	WT vs. edt2	0.0174902			0.113495
	WT vs. edt3	0.0437718			0.370622
	WT vs. edt1+2	0.0476272			0.73026
	WT vs. edt1+3	0.0422958			0.0406282
	WT vs. edt2+3	0.0664082			0.195006
	WT vs. edt1+2+3	0.0297722			0.089106

## Sheet: Fig.4
Fig.4b
WT	#1	#2	#3	#1+2	#1+3	#2+3	#1+2+3	WT
0	0.544717	0.440995	0.602693	0.48533	0.470395	0.632269	1	0
0	0.369415	0.350191	0.267406	0.574818	0.753031	0.831313	1	0
0	0.537037	0.555815	0.592593	0.666667	0.759259	0.722222	1	0
Fig.4e

## Sheet: Fig.5
Fig.5b
	PTBP1
	TDP43
	actin
PTBP1						TDP43						actin
flowthro	wt	1	1	1		flowthro	wt	1	1	1		flowthro	wt	1	1	1
	edt123	1.03095	1.07667	0.942321			edt123	0.827546	0.948811	0.85226			edt123	1.12441	0.991047	0.837532
pulldown	wt	0.28558	0.677923	0.541922		pulldown	wt	0.138544	0.145069	0.181284		pulldown	wt	0	0	0
	edt123	0.98691	1.20251	0.864161			edt123	0.147648	0.138323	0.181631			edt123	0	0	0
			P-value (pd-wt vs. pd-edt123)	0.042207					P-value (pd-wt vs. pd-edt123)	0.862209
Fig.5c			ADAR1				PTBP1				actin
EV	AR1
0.546076	4.56917
0.31707	4.56629
0.220036	3.58669
P-value	0.00462189
Fig.5d
	Input EV		Input ADAR1		RIP EV		RIP ADAR1
Editing Site	A	G	A	G	A	G	A	G
#1	28	1	23	5	27	1	18	7
#2	27	2	22	6	26	2	18	7
#3	28	1	23	5	25	3	17	8
Fig.5e
	WT			edt123			P-value (WT vs. edt123)
shSCR	1.0052	1.00335	1.0187	5.23632	5.0166	5.69549
shPTBP1#1	1.00096	1.00129	1.0005	3.883	4.09888	3.75363	0.0418672
shPTBP1#2	1.0056	1.00084	1.00006	3.50417	4.01657	3.94643	0.026251
	WT			edt123
shSCR	1.0073	1.00811	1.00336	1.00093	1.00029	1.00607
shPTBP1#1	0.255311	0.19616	0.242958	0.236567	0.252265	0.227142
shPTBP1#2	0.252892	0.229378	0.247148	0.319299	0.299128	0.218462
Fig.5f
	WT			edt123			P-value (WT vs. edt123)
shSCR	1.00713	1.00469	1.00884	5.06533	4.87451	5.03507
shTDP43#1	1.00083	1.0101	1.00691	5.32484	5.14235	4.79235	0.630696
shTDP43#2	1.01915	1.00355	1.01042	5.41284	5.1762	4.96604	0.280199
	WT			edt123
shSCR	1.00067	1.00349	1.02176	1.00067	1.00334	1.00616
shTDP43#1	0.323	0.355523	0.338888	0.317667	0.379013	0.315869
shTDP43#2	0.193667	0.188202	0.24374	0.217667	0.277752	0.234038
Fig.5g
	EV			ADAR1			P-value (WT vs. edt123)
shSCR	1.01067	1.01865	1.00021	2.26567	2.4138	2.81357
shPTBP1#1	1.011	1.01409	1.00131	1.685	1.71586	1.84319	0.0228997
shPTBP1#2	1.00333	1.01126	1.00069	1.67633	1.79311	1.90819	0.0197275
	EV			ADAR1
shSCR	1.01167	1.00273	1.01074	1.00067	1.00257	1.00892
shPTBP1#1	0.338667	0.307485	0.313726	0.371	0.301534	0.246609
shPTBP1#2	0.308667	0.349316	0.216194	0.255667	0.276373	0.309783
	EV			ADAR1
shSCR	1.00033	1.00042	1.00426	31.7443	21.963	29.0364
shPTBP1#1	1	1.00067	1.00006	31.7727	24.4694	22.2023
shPTBP1#2	1.00167	1.00058	1.00006	32.2353	28.2182	37.7513
	EV			ADAR1
shSCR	1.00006	1.00019	1.00713	1.09031	1.17825	0.988402
shPTBP1#1	1.00113	1.00051	0.90132	1.13744	1.04547	1.01233
shPTBP1#2	1.00052	1.00007	1.03001	1.0484	1.26535	1.064

## Sheet: Fig.6
Fig.6a
MB231	circCHEK2			circGALK2	circANKLE2-1	circANKLE2-1	circMKLN1	circASS1	circASS1	circRHOT1	circGALK2	circGALK2	circSLC39A8	circMKLN1	circMKLN1
EV	0.000621524	-5.73615e-16	6.56882e-16	0.00055107	-5.50486e-16	-6.73073e-16	0.000318719	5.94432e-16	6.01371e-17	-0.000217188	-4.62593e-17	4.81097e-16	-1.11184e-06	-5.92119e-16	6.56882e-16
WT	1.89549	1.99427	1.8164	-1.20151	-1.37663	-1.94227	-1.16622	-1.05827	-1.22566	-0.567592	-1.27238	-1.15697	-0.594883	-0.73563	-0.955788
EAA	0.0225869	-0.255004	0.102156	-0.0736495	0.140321	0.18547	0.178709	-0.0763807	0.119945	0.088013	-0.00839602	-0.201626	0.0025241	0.0287439	-0.0342934
DeAD	0.0335517	-0.409817	0.101656	0.0937507	-0.233594	-0.27059	0.0437894	0.178514	-0.0152999	0.209153	-0.293771	-0.0806429	-0.625937	-0.838544	-0.864278
P-value (AR1 vs. EV)	0.000731472			0.0212772			0.00181088			0.0445981			0.0184661
P-value (DeAD vs. EV)													0.00933378
Fig.6b
MKN28	circCHEK2			circGALK2	circANKLE2-1	circANKLE2-1	circMKLN1	circASS1	circASS1	circRHOT1	circGALK2	circGALK2	circSLC39A8	circMKLN1	circMKLN1
EV	2.92199e-05	1.27676e-15	6.29126e-16	0.00019238	1.78098e-15	6.89263e-16	-0.000230285	5.08852e-17	-2.41474e-15	0.000179692	-6.10623e-16	5.36608e-16	-0.000182053	0	0
WT	1.80777	1.13951	1.06792	-1.03235	-0.926465	-1.07475	-1.64325	-0.997913	-1.70993	-2.96967	-2.87893	-3.07833	-2.09741	-1.38493	-2.04634
EAA	0.1082	0.0527966	0.192209	0.0310275	-0.0841288	0.0412844	0.0827994	0.258288	0.282853	-0.193729	-0.0289342	-0.198641	0.142433	-0.120803	0.140715
DeAD	-0.138124	-0.15129	-0.0282974	0.190307	-0.0479724	0.133232	0.159543	0.317566	0.226552	-0.0074099	-0.0494054	0.120269	-1.88451	-1.13985	-1.787
P-value (AR1 vs. EV)	0.0296135			0.00189722			0.0236357			0.000374938			0.0151476
P-value (DeAD vs. EV)													0.0205706
Fig.6c
SNU398	circCHEK2			circGALK2	circANKLE2-1	circANKLE2-1	circMKLN1	circASS1	circASS1	circRHOT1	circGALK2	circGALK2	circSLC39A8	circMKLN1	circMKLN1
EV	0.0001387	-1.68846e-15	0	-3.07785e-05	-6.93889e-17	0	6.79673e-05	-1.90588e-15	6.49943e-16	-0.000450534	-1.15648e-15	-1.15648e-15	0.000261427	-1.16573e-15	-6.29126e-16
WT	1.51106	1.56699	1.977	-1.6068	-1.34904	-1.20372	-2.09215	-1.37234	-2.20089	-2.14944	-1.63109	-1.83971	-2.02591	-2.41856	-2.15954
EAA	0.202529	0.222686	0.200807	0.090468	0.315864	0.323944	-0.00958796	-0.0347421	-0.118096	-0.206278	0.208016	0.194855	-0.108372	-0.228727	-0.0623433
DeAD	0.331404	0.239865	-0.0248044	0.128688	0.35364	0.23549	0.106571	-0.0542956	-0.00249163	0.212423	0.3261	0.338207	-1.97994	-2.10721	-2.13653
P-value (AR1 vs. EV)	0.00751599			0.00714699			0.0184284			0.00638795			0.00272682
P-value (DeAD vs. EV)													0.000534331
Fig.6d
HCT15	circCHEK2			circGALK2	circANKLE2-1	circANKLE2-1	circMKLN1	circASS1	circASS1	circRHOT1	circGALK2	circGALK2	circSLC39A8	circMKLN1	circMKLN1
EV	0.0001387	-1.68846e-15	0	-3.07785e-05	-6.93889e-17	0	6.79673e-05	-1.90588e-15	6.49943e-16	-0.000450534	-1.15648e-15	-1.15648e-15	0.000261427	-1.16573e-15	-6.29126e-16
WT	2.14514	2.66919	2.53815	-1.15392	-1.58272	-2.1584	-2.82105	-2.17587	-1.49822	-1.2077	-1.14571	-1.41929	-1.88027	-1.88926	-2.04097
EAA	-0.133263	0.192133	0.430226	-0.0698201	-0.131039	-0.403143	-0.27109	-0.107841	-0.28734	-0.0558359	-0.256881	-0.202442	0.332774	-0.370199	0.0543454
DeAD	0.145355	-0.152433	0.259514	0.0619907	-0.427773	-0.187496	-0.247719	0.0484636	0.129494	-0.215689	-0.172279	-0.0480202	-1.5333	-2.00869	-2.57473
P-value (AR1 vs. EV)	0.00410467			0.0303673			0.0297375			0.0043147			0.000722351
P-value (DeAD vs. EV)													0.0210972
Fig.6e
P4	P545	P550	P525	P548	P597		P66	P147	P546	P554	P275	P857	P109	P278	P267	P559	P534
2.63511	0.689755	-0.901343	-2.21535	-2.22432	-3.28572		5.84942	3.85344	3.54744	3.37756	3.18371	1.65117	0.199098	0.153107	0.0834486	-1.63974	-2.4011
2.84398	1.03989	-0.328512	-1.80364	-2.02416	-2.4638		5.12891	3.72544	3.85661	3.29913	3.58068	1.04685	0.746761	0.230137	-0.231292	-2.16463	-3.61669
P4	P545	P550	P525	P548	P597		P66	P147	P546	P554	P275	P857	P109	P278	P267	P559	P534
-1.064	-0.128	-0.263	-0.161	-0.151	-0.798		1.908	0.795	0.135	0.346	0.483	0.714	0.607	1.047	1.078	0.142	2.025
-1.024	-0.196	-0.366	-0.058	-0.241	-0.759		1.826	0.606	0.04	0.392	0.45	0.688	0.587	1.104	1.029	0.282	2.027
Fig.6f
P23	P7	P24	P20	P21	P11		P2	P15	P1	P18	P19	P13	P22	P10	P3	P16	P12	P5	P17	P25
-0.5585	-0.73372	-2.22227	-1.99095	-1.89929	-1.59646		7.35943	4.7029	4.38384	3.76006	2.96565	1.33848	2.04291	0.703275	0.415805	0.212777	0.703533	-0.25721	-0.26398	-1.32144
0.937001	-0.52496	-1.2416	-1.50679	-1.71123	-2.2824		7.93662	4.71143	4.14393	3.63838	3.06621	2.37972	1.9874	1.40575	1.1632	1.04349	0.555761	-0.49187	-0.821	-1.82335
P23	P7	P24	P20	P21	P11		P2	P15	P1	P18	P19	P13	P22	P10	P3	P16	P12	P5	P17	P25
-0.22181	-0.04985	-0.37772	0.209882	-1.18339	-0.01828		1.98101	1.67363	1.02585	2.39309	2.43857	0.515736	0.369686	2.20778	1.07845	1.92739	0.885036	0.557167	1.86418	0.634232
-0.06665	0.014897	-0.59335	-0.54713	-0.91691	-0.05246		2.20664	0.928895	1.24174	2.50893	2.39699	0.473188	0.274918	2.19234	1.08365	1.86033	1.7008	0.639773	1.90483	0.801099

## Sheet: Fig.7
Fig.7a
EC109	gNT-circular			gCirc-circular	circR - CasRX+gcircR	circR - CasRX+gcircR				gNT-linear			gCirc-linear	circR - CasRX+gcircR	circR - CasRX+gcircR
CHEK2	1.01433	1.00067	1.0011	0.189	0.235333	0.120431				1.00233	1.00312	1.02509	0.944667	1.13839	1.13822
GALK2	1.00033	1.01233	1.01	0.496	0.624667	0.433464				1	1.00315	1.00012	0.966667	0.959717	1.12021
MKLN1	1.00467	1.007	1.00563	0.148333	0.319667	0.219279				1.00433	1.01491	1.00005	0.897667	0.784883	1.10728
RHOT1	1	1.00733	1.00673	0.456	0.562667	0.417027				1.002	1.00201	1.00762	0.94	1.24796	1.14711
SLC39A8	1.00533	1.001	1.01389	0.563	0.356333	0.470585				1	1.00255	1.00003	1.00933	1.17452	1.17656
SNU398	gNT-circular			gCirc-circular	circR - CasRX+gcircR	circR - CasRX+gcircR				gNT-linear			gCirc-linear	circR - CasRX+gcircR	circR - CasRX+gcircR
CHEK2	1.001	1.00863	1.00933	0.0756667	0.116483	0.136788				1	1.00005	1.00741	0.924	0.953052	1.35139
GALK2	1.00033	1.00694	1.01309	0.420333	0.512219	0.613179				1.00033	1.02319	1.00043	1.07933	1.30368	1.1988
MKLN1	1.00967	1.0093	1.00402	0.164333	0.345601	0.192351				1.00133	1.00643	1.00438	0.970667	1.33087	0.957816
RHOT1	1.002	1.00482	1.01665	0.445333	0.51716	0.312691				1.00833	1.00029	1.016	1.07033	0.876604	1.16071
SLC39A8	1.003	1.00243	1.00576	0.419	0.300426	0.365943				1.00033	1.00063	1.00155	0.935	0.892566	1.13307
Fig.7b	gNT	317	287.333	337	P-value
	g-circCHEK2	223.667	170	192.667	0.0151458
	g-circGALK2	208.333	170.667	189.667	0.00887927
	g-circMKLN1	353.333	263.333	254	0.564708
	g-circRHOT1	355.667	228.333	278.667	0.503823
	g-circSLC39A8	153.333	167.333	96	0.0385677
Fig.7c	gNT	335	367.333	353	P-value
	g-circCHEK2	177.333	180.333	157.333	0.0040504
	g-circGALK2	209.667	196.667	168.333	0.0122611
	g-circMKLN1	311	420	356	0.684535
	g-circRHOT1	285	320.333	335.667	0.0673527
	g-circSLC39A8	157.333	122	120.667	0.00888699
Fig.7d	gNT	138.333	129.667	153	P-value
	g-circCHEK2	65.3333	47.3333	65	0.00289412
	g-circGALK2	76	14.6667	90	0.0442951
	g-circMKLN1	141	111.667	120.667	0.25825
	g-circRHOT1	105	68.3333	123.333	0.053589
	g-circSLC39A8	77.3333	47.3333	77	0.00740259
Fig.7e	gNT	128	157.667	136.333	P-value
	g-circCHEK2	70	69.6667	73.6667	0.0174851
	g-circGALK2	84.6667	70.6667	76.3333	0.037939
	g-circMKLN1	120	169.333	164	0.41782
	g-circRHOT1	113	194	149.667	0.517805
	g-circSLC39A8	70	49	41.6667	0.0287802
Fig.7f
Days	gNT						g-circCHEK2						P-value
0	0	0	0	0	0	0	0	0	0	0	0	0
6	23.3655	10.84	4	6.4	4	4	51.2325	4	0	4	4	0
11	72.9369	11.8384	35.557	34.8822	29.7092	53.0464	4	6.2	88.0632	4	10.3438	13.5
15	47.1699	132.846	55.2825	99.5648	115.783	105.49	42.3597	82.6816	23.652	56.2677	35.0658	22.8096	0.0153585
19	112.025	82.566	172.243	295.151	328.683	342.188	10.406	100.941	28.1703	85.5324	155.922	39.0466	0.014644
23	608.432	324.91	342	127.204	319.387	601.076	306.778	71.6488	468.846	71.2131	228.802	56.6944
26	526.281	861.842	1331.63	829.934	493.764	607.449	405.874	341.053	232.867	402.004	213.619	113.23	0.00488817
29	334.049	1025.8	1119.43	567.249	1063.13	1796.07	361.196	175.284	328.578	169.924	457.094	355.717	0.00961299
Fig.7g
Days	gNT					g-circCHEK2					P-value
0	0	0	0	0	0	0	0	0	0	0
9	4	4	4	0	0	0	0	4	0	0
13	0	4	7	4	4	4	0	0	0	4
19	46.8169	158.401	20.3102	13.8609	151.609	0	4	0	0	74.7978
23	56.2467	565.274	86.1444	261.376	650.186	0	18.0749	108.338	4	48.5648	0.0479212
26	111.121	609.453	133.584	749.354	356.915	4	4	42.3914	77.4693	53.5315	0.0236723
29	1326.18	331.088	151.241	1390.86	836.315	4	27.8322	4	204.25	301.647	0.0271994

## Sheet: Supplementary Fig.1
Supplementary Fig.1c
	linear-RNaseR(-)			linear-RNaseR(+)			circ-RNaseR(-)			circ-RNaseR(+)
actin	1	1.001	1.001	0.003	0	0.001
circANKLE2-1	1	1	1.001	0.005	0.003	0.005	1.003	1.002	1.004	1.097	1.149	1.164
circANKLE2-2	1	1	1.001	0.005	0.003	0.005	1.002	1.003	1.001	1.219	1.144	1.093
circAREL1	1.008	1.005	1.018	0.003	0	0.002	1.011	1.001	1.002	0.582	0.82	0.922
circASS1	1.002	1.001	1.011	0.003	0.004	0.002	1.005	1.001	1.006	0.465	0.497	0.646
circBACE2	1.001	1.004	1.002	0.003	0.001	0.001	1.015	1.004	1.001	0.701	0.865	0.967
circCHEK2	1.001	1.017	1.003	0.002	0.004	0.002	1.072	1.003	1.009	0.505	1.136	0.813
circDIAPH3	1.002	1	1.001	0.003	0.003	0.002	1.027	1.004	1.002	0.707	0.801	1.148
circGALK2	1.017	1.017	1.006	0.014	0.006	0.003	1.057	1.003	1.002	2.25	1.184	1.312
circMET	1.002	1	1.012	0	0.003	0.005	1.06	1.014	1.003	1.184	0.971	0.837
circMKLN1	1.009	1.009	1	0.016	0	0.002	1	1.003	1.002	2.004	1.936	1.133
circRHOT1	1.007	1.006	1.003	0	0.006	0.002	1.117	1	1.002	1.481	1.023	1.532
circRNF213	1.017	1.004	1	0.002	0.003	0.002	1.054	1	1.006	0.537	0.488	0.897
circSLC39A8	1.001	1.009	1.017	0.003	0.006	0.002	1.024	1.04	1.002	1.494	1.305	1.037
circSYNC	1.091	1.055	1.015	0	0.005	0	1.002	1.003	1.016	1.08	0.934	0.881
circUGGT1	1.003	1.002	1.001	0.002	0.004	0.004	1.026	1	1	2.275	1.38	2.41
circWTIP	1.002	1.009	1.016	0.001	0.005	0.004	1.006	1.002	1.002	0.849	0.895	0.634
circXPO5	1.008	1.014	1.019	0.001	0.005	0.01	1.042	1.019	1.017	1.005	1.082	1.027
circZC3H14	1.024	1.014	1	0	0.001	0.004	1.059	1.003	1.002	1.449	1.034	0.981
circHOMER1	1.007	1.001	1.01	0.002	0.006	0.006	1.007	1.001	1.001	0.7	0.834	0.857
circMOCOS	1.005	1.005	1.02	0	0	0.003	1.004	1.016	1.002	0.754	0.889	0.982
circUBE3D	1	1.001	1.002	0.001	0.003	0.002	1.052	1.007	1.032	0.925	0.974	0.983
Supplementary Fig.2a
	CHEK2			ANKLE2			XPO5			WTIP			BACE2			ASS1			MET			SLC39A8			ADAR1
EV	0.985325	0.97074	1.04548	0.99566	0.997894	1.00648	0.952043	0.989576	1.06144	0.993735	0.896501	1.12248	1.07312	1.06334	0.876353	0.995991	1.0504	0.955849	1.0989	0.948519	0.959388	1.14432	1.01794	0.858481	0.940526	0.93175	1.14112
AR1	1.01823	1.13249	0.969235	0.843394	0.893037	0.789974	0.868656	0.822703	0.875499	0.785142	0.89593	1.16358	1.20672	1.09151	0.964823	0.89003	1.02928	1.1322	0.995625	1.10385	0.992152	1.37569	1.36515	1.33028	190.783	200.126	224.196
	DIAPH3			RNF213			XPO5			AREL1			RHOT1			ASS1			GALK2			ZC3H14			MKLN1			UGGT1			SYNC			ADAR2
EV	1.05421	0.953984	0.994331	0.970798	1.04944	0.981551	0.952043	0.989576	1.06144	1.05089	0.930005	1.02319	1.09069	1.01883	0.899907	0.995991	1.0504	0.955849	0.963811	0.882021	1.17633	1.04605	1.11499	0.85739	1.0395	0.978433	0.983203	1.03232	0.991476	0.977018	0.934308	1.02196	1.04731	0.948431	0.967577	1.0897
AR2	1.04067	0.883291	1.09283	0.907199	0.871764	0.810475	0.868656	0.822703	0.875499	0.944885	1.02675	1.00438	1.42951	1.31941	1.3603	0.89003	1.02928	1.1322	1.06557	0.795792	0.818693	0.904567	0.893023	0.988674	0.892635	0.988225	0.877325	1.18319	1.27985	1.32784	1.43669	0.821009	1.02151	419.739	416.35	507.8
Supplementary Fig.1f
	CHEK2			ANKLE2-1			ANKLE2-2			XPO5			WTIP			BACE2			ASS1			MET			SLC39A8
SCR	0	0	0	0	0	0	0	0	0	0	0	0	0	0	0	0	0	0	0	0	0	0	0	0	0	0	0
shADAR1#3	-0.864934	-1.73138	-2.8141	-0.962296	-0.855609	-0.575865	-1.67751	-1.03557	-1.81567	-0.847806	-0.884608	-0.629647	-0.732133	-1.26104	-0.0157148	0.928607	1.08342	0.590709	0.547286	1.55385	1.03919	0.778452	1.31595	0.968605	1.18549	1.12226	0.667714
shADAR1#9	-1.02971	-1.44171	-4.36499	-1.26885	-2.76073	-0.59194	-1.6103	-0.94199	-1.71247	-1.61452	-0.809538	-0.8141	-1.72889	-0.776815	-0.249179	0.514723	1.1071	1.07455	0.386143	1.86054	1.68291	0.0666456	1.59309	1.41395	0.924056	1.38931	1.00443
	CHEK2			ANKLE2						XPO5			WTIP			BACE2			ASS1			MET			SLC39A8			ADAR1
SCR	1.02465	1.00012	1	1.00839	1.00032	1.00107				1.00105	1.00176	1.00018	1.00231	1.0025	1.02275	1.00024	1.00129	1.00051	1.00417	1.00436	1.00024	1.00004	1.00083	1.00949	1.00003	1.0045	1.00316	1.00009	1.00328	1.0002
shADAR1#3	1.13657	0.994344	0.901482	1.2669	1.02456	1.13805				0.954144	1.03877	0.976541	0.795337	0.941547	1.00588	1.07948	0.991696	1.08122	1.09911	0.846656	0.888721	1.06571	1.08074	1.18407	1.13473	0.57977	0.887832	0.0955108	0.0350988	0.0861168
shADAR1#9	1.19366	0.84959	1.31221	1.08898	1.33947	1.07115				0.941959	1.4539	1.24514	0.91956	1.17832	1.36783	1.07317	1.16217	1.66032	1.10173	1.20099	0.922177	1.04682	1.6053	0.981699	1.02134	1.58043	0.983485	0.157499	0.0922933	0.133168
Supplementary Fig.1g
	DIAPH3			RNF213			XPO5			AREL1			RHOT1			ASS1			GALK2			ZC3H14			MKLN1			UGGT1			SYNC
SCR	0	0	0	0	0	0	0	0	0	0	0	0	0	0	0	0	0	0	0	0	0	0	0	0	0	0	0	0	0	0	0	0	0
shADAR2#939	-0.381867	-1.27138	-0.889859	-0.646735	-2.14554	-0.661995	0.0996408	-1.04631	-1.36337	-0.174599	-0.482576	-0.5738	0.930535	1.32095	1.9787	0.401733	0.910471	1.00145	0.799968	1.26842	1.47638	1.35479	1.62355	1.14761	0.741672	0.988814	0.739654	0.591633	1.8812	1.32522	1.19342	0.945619	1.72246
shADAR2#942	-0.315539	-1.27578	-0.65568	-1.07267	-0.902581	-0.548834	-1.32852	-0.875601	-1.30809	0.105326	-0.465713	-0.263611	1.05683	1.50284	1.48036	0.944781	0.726387	0.179716	1.05229	1.11048	1.51739	0.866445	1.45643	0.84147	0.336905	0.913244	1.15615	0.913264	1.28256	1.17587	1.35228	1.612	0.799678
	DIAPH3			RNF213			XPO5			AREL1			RHOT1			ASS1			GALK2			ZC3H14			MKLN1			UGGT1			SYNC			ADAR2
SCR	1.00122	1.01098	1.00266	1.00225	1.00119	1.00479	1.00105	1.00176	1.00018	1.0016	1.0002	1.00719	1.00479	1.00451	1.01983	1.00417	1.00436	1.00024	1.00111	1.00214	1.01093	1.0025	1.0078	1.01465	1.00129	1.01051	1.00366	1.00121	1.00489	1.02859	1.02117	1.02594	1.03385	1.00417	1.00293	1.0022
shADAR2#939	0.933955	0.834886	0.661056	1.16827	0.965412	1.11681	0.958852	1.28224	1.06951	0.986538	0.90162	0.911595	1.48136	1.0685	1.05408	0.954964	0.975891	0.973319	1.03888	1.23504	1.08898	0.941547	0.795337	0.650126	0.875435	1.28511	1.12482	0.737491	1.09179	1.15936	0.959086	0.885146	1.08631	0.281071	0.136389	0.189018
shADAR2#942	0.947717	0.970468	0.954863	0.93142	1.01314	0.972887	0.963995	0.993877	1.00032	0.877999	0.920259	1.18812	1.29287	1.29029	1.17847	1.01569	1.59745	0.958644	1.01418	1.34307	1.09334	1.17832	0.91956	1.03936	0.916656	1.05595	0.971072	0.875752	1.20583	1.13116	1.34595	0.893348	1.02147	0.323294	0.205085	0.277891

## Sheet: Supplementary Fig.2
Supplementary Fig.2c
	CHEK2			ANKLE2			XPO5			WTIP			BACE2			ASS1			MET			SLC39A8			ADAR1
EV	1.00052	1.02868	1.02176	1.00001	1.00003	1.00273	1.00102	1.00133	1.02172	1.00424	1.04547	1.02262	1.02894	1.00949	1.00004	1.00075	1.02111	1.00692	1.00203	1.00052	1.00033	1.00691	1.00133	1.00005	1.00877	1.00031	1.00018
AR1	1.07928	0.870009	1.01311	1.11738	0.696089	1.02506	0.770132	0.893111	1.00668	0.952689	0.850294	1.03521	1.10985	0.877264	1.18417	1.11942	0.991531	1.02397	0.945776	1.07874	1.06703	0.974719	1.2437	0.946884	397.607	276.754	254.488
AR1-EAA	0.909171	0.9683	0.907191	0.942203	1.00182	1.01882	0.714652	0.931506	1.00997	1.12504	0.93247	1.14271	1.30851	0.832862	1.05007	1.01379	1.01203	1.22466	1.13032	1.13503	0.93873	1.02688	1.06782	0.983247	258.11	152.229	195.024
AR1-DeAD	0.773597	1.0677	0.870305	0.861706	0.834589	0.924121	1.10273	1.06436	0.947053	1.16937	0.905879	1.05029	1.1001	0.838614	1.08624	1.0838	1.01011	0.901201	0.887197	1.12745	1.08123	1.32634	1.27854	1.00949	305.583	303.767	152.309
Supplementary Fig.2d
	DIAPH3			RNF213			XPO5			AREL1			RHOT1			ASS1			GALK2			ZC3H14			MKLN1			UGGT1			SYNC			ADAR2
EV	1.00084	1.002	1.00421	1.0006	1.01886	1.00578	1.00102	1.00133	1.02172	1.00067	1.00054	1.00055	1.00167	1.00611	1.00024	1.00075	1.02111	1.00692	1.00739	1.00208	1.00126	1.0007	1.0003	1.00218	1.00038	1.00301	1.00015	1.00027	1.02198	1.0001	1.00119	1.00001	1.00026	1.00177	1.00023	0.956383
AR2	0.9175	0.990167	0.976018	0.938452	1.04137	0.902564	0.870259	1.00482	1.01259	0.911	0.910929	0.931134	0.948543	0.822937	0.971671	0.916576	1.1143	0.941757	1.0474	0.971723	0.985305	1.1308	1.01179	1.09536	0.925424	0.973528	0.958116	1.04367	1.15344	1.02203	1.02339	1.23198	1.0551	1049.64	1011.17	1407.86
AR2-EAA	1.0014	0.916677	1.16782	0.860215	1.21997	0.916797	1.06397	0.953341	0.945423	0.913	0.912958	0.999223	1.21764	0.918784	0.999144	1.27685	1.24469	0.987881	1.18173	0.932676	0.96808	1.25284	1.12494	0.917293	1.01324	0.904774	1.11734	1.03028	1.14811	1.07419	1.06863	1.00337	0.964091	1183.99	1862.24	1120.13
AR2-DeAD	1.20927	0.978162	1.04333	0.963647	1.08547	0.878466	1.06164	0.986724	0.871906	0.955667	0.955869	0.979361	0.924815	0.854584	0.901938	1.24902	1.1345	1.04529	1.03235	1.08422	0.983691	1.10193	1.09731	0.909487	0.871	0.927605	1.03612	1.32439	1.15082	1.13329	1.02472	1.01593	1.00528	1126.4	1049.4	1212.91

## Sheet: Supplementary Fig.3
Supplementary Fig.3a
Supplementary Fig.3b
	WT			edt123
shSCR	1.00018	1.00429	1.00034	0.905659	1.0482	0.885546
shPTBP1#1	1.0001	0.999979	1.0033	1.01896	0.884772	0.841808
shPTBP1#2	1.00122	1.00135	1.00083	0.90809	0.968772	0.94063
Supplementary Fig.3c
	WT			edt123
shSCR	1.00009	1.00019	1.00354	0.940737	0.934536	1.13332
shTDP43#1	1.00023	1.0008	1.00095	0.988522	0.707197	0.879946
shTDP43#2	1.00233	1.0009	1.00022	1.25381	0.722309	0.914686
Supplementary Fig.3d
	EV			ADAR1
shSCR	1	1.00027	1.00003	0.99363	0.901319	0.837544
shPTBP1#1	1	1.00297	1.00005	1.10965	0.878623	1.04622
shPTBP1#2	1.00082	1.00092	1.0004	0.942201	1.05767	1.0989
Supplementary Fig.3e

[truncated: 1 more sheets: Supplementary Fig.4]
